# Supplementary material for: Exploiting single-molecule transcript sequencing for eukaryotic gene prediction
Source: Genome Biol. 2015 Sep 2;16(1):184. doi: 10.1186/s13059-015-0729-7 (PMC4556409; doi:10.1186/s13059-015-0729-7)
Supplement: Additional file 3: — Perl scripts. (ZIP 19 kb) [file 13059_2015_729_MOESM3_ESM.zip]

Archive with 5 entries (5 files):
- derive-gene-models-from-PacBio.pl
- parse_AUGUSTUS_gff3.pl
- RNA-seq-noise-reduction.pl
- transfer-stable-stable-identifier.pl
- validate-gene-models-with-PacBio.pl
