# Supplementary material for: Exploiting single-molecule transcript sequencing for eukaryotic gene prediction
Source: Genome Biol. 2015 Sep 2;16(1):184. doi: 10.1186/s13059-015-0729-7 (PMC4556409; doi:10.1186/s13059-015-0729-7)
Supplement: Additional file 3: — Perl scripts. (ZIP 19 kb) [file 13059_2015_729_MOESM3_ESM.zip › derive-gene-models-from-PacBio.pl]

# transfer-stable-stable-identifier.pl version 1 

# This script was created by Andre E Minoche

# last upadte May 9, 2015

# Please cite this Genome Biology article


########################
#
#    create anchor for augustus from PacB reads and Illumina reads
#
########################
## [created : 28.1.2014
## Description: update: cluster the PacB around genes, transcripts
 
$scafBorderThreshold=5000; # gene models that reach into scaffold start +$scafBorderThreshold or scaffold end -$scafBorderThreshold, are discarded


$outStem=$ARGV[0];
$PacBioGFFInput=$ARGV[1];
$refSeq=$ARGV[2];
$intronHints=$ARGV[3];


$geneModelsOutGff=$outStem.".gene-models.gff"; 
$geneModelsOutFasta=$outStem.".gene-models.fasta";
$AnchorsOut=$outStem.".gene-model-anchors.gff";

$verbose=0;
$fast=0; $fastScaf="Bvchr1.sca001";

our @outH;


######## read Illumina intron evidence
###########################################################################
%intron2Evid;
if ($intronHints ne ""){
	print STDERR "Read Illumina intron evidence...\n";
	open(IN2, "<$intronHints") || die "can not open $intronHints\n";
	while(<IN2>){chomp;@_=split("\t",$_); 
		 if($_[8] =~ /mult=([0-9]+);/){$mult=$1}else{$mult=1;} 
		 $intron2Evid{$_[0]." ".$_[3]." ".$_[4]}=$mult; # print STDERR $_[3].":".$_[4]." $mult\n";
	}close(IN2);
}
print STDERR "  intron hints processed:".scalar(keys %intron2Evid)."\n";

print STDERR "Read reference sequence...\n";
###########################################################################
open(IN2, "<$refSeq") || print STDERR "can not open $refSeq";
$cID="";$cSeq="";
while (<IN2>){
	chomp;
	if(substr($_,0,1) eq ">"){
		
		if($.!=1 and $cID ne ""){
			next if $cID ne $fastScaf and $fast;
			$id2refseq{$cID}=$cSeq;
			$id2len{$cID}=length($cSeq);
			last if $cID eq $fastScaf and $fast;
		}
		$cID=substr($_,1);
		$cID=~ s/ .*//g;
		$cSeq="";	
	}else{
		$cSeq.=$_;
	}
}
$id2refseq{$cID}=$cSeq;
$id2len{$cID}=length($cSeq);
close(IN2);


print STDERR "Read in PacBio Gff...\n";
###########################################################################
open(IN2, "<$PacBioGFFInput") || die "can not open $PacBioGFFInput"; 
while(<IN2>){
  next if  substr($_,-1,1) ne "\n"; 
  chomp;@_=split("\t",$_);
  #Bvchr9.sca011   RefBeet-1.2     cDNA_match      1217168 1217342 100     -       .       ID=m130529_112732_42179_c100536522550000001823080011101380_s1_p0/245.path1;Name=m130529_112732_42179_c100536522550000001823080011101380_s1_p0/245;Target=m130529_112732_42179_c100536522550000001823080011101380_s1_p0/245 252 426;Gap=M175;qual=len 99.6 score 99.7

  ($cScaf,$cSource,$cType,$cSt,$cEn,$cScore,$cStrand,$cNA,$cDesc)=split("\t",$_);
  next if $cScaf ne $fastScaf and $fast;
  foreach(split(";",$cDesc)){ if(/ID=([^;]+)$/){ $cID=$1 }elsif(/Name=([^;]+)$/){ $cName=$1 }elsif(/Target=([^;]+)$/){ $cTarget=$1 }elsif(/Gap=([^;]+)$/){ $cGap=$1 }elsif(/qual=([^;]+)$/){ $cQual=$1 }  }
    
    $P2exonC{$cID}++;
    $PSt2En{$cID}{$cSt}=$cEn;
    $P2Scaf{$cID}=$cScaf;
    $P2Strand{$cID}=$cStrand;
    push @{$P2GlobStEnX{$cID}}, $cSt; push @{$P2GlobStEnX{$cID}}, $cEn;
    $xAllScafs{$cScaf}++;
    $scaf2PID{$cScaf}{$cID}++;
}
close(IN2);

# number the exons from smallest to biggest (like all were on the positive strand)
foreach $cID (keys %PSt2En){ $cExC=0;  
  foreach $cSt (sort {$a <=> $b} keys %{$PSt2En{$cID}}){
    $cExC++;
    $P2exon{$cID}{$cExC}{"start"}=$cSt;
    $P2exon{$cID}{$cExC}{"end"}=$PSt2En{$cID}{$cSt};
    if($cExC>1){ push @{$PID2IntronSTEn{$cID}}, $P2Scaf{$cID}." ".($lExonEn+1)." ".($cSt-1); }
    $lExonEn=$PSt2En{$cID}{$cSt};
  }
}

# get the start and end coordinates
foreach $cID (keys %P2GlobStEnX){
  @t = sort {$a <=> $b} @{$P2GlobStEnX{$cID}};
  @{$P2GlobStEn{$cID}}=($t[0],$t[$#t]);
  $P2GlobSt{$cID}=$t[0];
  $P2GlobEn{$cID}=$t[$#t];
  push @{$P2ScafSt{$P2Scaf{$cID}}{$t[0]}},$cID;

}
undef(%P2GlobStEnX);


print STDERR "  PacBio alignments read: ".scalar(keys %P2exon)."\n";

$outsideBorder=0;
print STDERR "Cluster...\n";
###########################################################################
open(PBANCHOR, ">$AnchorsOut") || die "$AnchorsOut not found"; # 
open(OUTMODELS, ">$geneModelsOutGff") || die "$geneModelsOutGff not found"; # 
open(OUTFASTA, ">$geneModelsOutFasta") || die "$geneModelsOutFasta not found"; # 


foreach $cScaf (sort {$a cmp $b} keys %xAllScafs){ # for each scaffold

  @cPIDSs=sort {$P2GlobSt{$a} <=> $P2GlobSt{$b}} keys %{$scaf2PID{$cScaf}}; # sort PacBio IDs of current scaffold by PacBio alignemnt start position
  print STDERR "  $cScaf           \r";
  
  ############ cluster Pacb reads based on overlap
  $oclust={}; # hash that will contain all clusters
  add_edge($cPIDSs[0],$cPIDSs[0],$oclust); # the first PacBio reads becomes its own cluster, the iteration starts with the second PacBio read
  for (my $i=1; $i<=$#cPIDSs; $i++){ # for each PacBio read on current scaffold
    
    $lPID=$cPIDSs[($i-1)]; # assign last PacBio ID
    $lClustID=$$oclust{"PID2clustID"}{$lPID}; # retrieve its cluster ID
    ($lClustSt,$lClustEn)=($$oclust{"clustID2min"}{$lClustID},$$oclust{"clustID2max"}{$lClustID}); # retrieve the cluster start and end positions
    
    $cPID=$cPIDSs[$i]; # assign current PacBio ID

    $cOvl=overlap($lClustSt,$lClustEn,$P2GlobSt{$cPID},$P2GlobEn{$cPID}); # calculate the overlap length between upstream (last) cluster and current PacBio read
        
    # if overlap length is either greater than 10% of PacBio read or greater than 10% of upstream cluster, then put current PacBio read into upstream cluster, else start a new cluster
    if ($cOvl> (  ($P2GlobEn{$cPID}-$P2GlobSt{$cPID})*0.1 ) or $cOvl> (  ($lClustEn-$lClustSt)*0.1 ) ){ add_edge($cPID,$lPID,$oclust);  }
    else{ add_edge($cPID,$cPID,$oclust); }
    print PBANCHOR "$lPID\n$cPID\n ".$$oclust{"PID2clustID"}{$lPID}." | $lClustSt,$lClustEn $cOvl ".(($P2GlobEn{$cPID}-$P2GlobSt{$cPID})*0.1)." ".(($lClustEn-$lClustSt)*0.1)." ".($cOvl> (  ($P2GlobEn{$cPID}-$P2GlobSt{$cPID})*0.1 ) or $cOvl> (  ($lClustEn-$lClustSt)*0.1 ) )."\n"  if $verbose;
  }  
  output_cluster($oclust)  if $verbose;

  ############ for each cluster of overlapping PacBio reads, create subcluster based on isoforms (number and succession of exons, and intron boundaries)
  ############ output the predominant isoform
  foreach $cOclustID (sort {$a <=> $b} keys %{$$oclust{"clustID2PIDs"}}){ 
    
    $cOvlClustName=$cOclustID.".o";
    undef %mclustH;
    foreach $cPID (sort keys %{$$oclust{"clustID2PIDs"}{$cOclustID}}){
		$mclustH{join(",",@{$PID2IntronSTEn{$cPID}})." ".$P2exonC{$cPID}}{$cPID}++;
    }
     
    # predominant isoform 
    foreach $mcClusterID (sort {scalar(keys %{$mclustH{$b}}) <=> scalar(keys %{$mclustH{$a}})} keys %mclustH){
      
      @cPIDs=sort keys %{$mclustH{$mcClusterID}}; # ids in cluster of predominant isoform 
      @cOutH=($cOvlClustName,"m.".($c++)."\_____",$cScaf.":".getStart(\@cPIDs)."..".getEnd(\@cPIDs),scalar(@cPIDs),"-",scalar(keys %{$P2exon{$cPIDs[0]}}),getIntronEvid($cPIDs[0]),intronsOK($cPIDs[0]));
      
      if (scalar(@cPIDs)>1){ # create PacBio inferred gene structure, and anchor, if there are at least tow PacBio reads confirming the same isoform
		createAnchor($mcClusterID);
		createValidGene($mcClusterID);
		$cClustGr2++;
      }elsif(scalar(@cPIDs)==1 and intronsOK($cPIDs[0])==1){ # also output an anchor for a singleton, if introns are completely supported my intron evidence
        createAnchor($mcClusterID);
      }else{
		next;
      }
      print PBANCHOR join("\t",@cOutH)."\n" if $verbose;

      last;
    }    
  }  
}

close(PBANCHOR);
close(OUTMODELS);
close(OUTFASTA);

print STDERR "\n  number inferred gene models $cClustGr2, outside scaffold borders: $outsideBorder \n";

####################
####################  functions
####################

sub createValidGene {

	  ($mcClusterID)=@_;
	  @cPIDs=sort keys %{$mclustH{$mcClusterID}};
	  $cID=$cPIDs[0]; # for features that are the same for all PacBio reads of one isoform, just take the first PacBio ID
	  
	  $cGlobGeneID++;
      ($cGlobSt,$cGlobEn,$cStrand)=getGlobStEnStrand(\@cPIDs); # get median start / stop site and define the strand
      
      # skip if located at scaffold border +- $scafBorderThreshold e.g. 5000
      return if $cGlobSt<=$scafBorderThreshold or ($cGlobEn>($id2len{$P2Scaf{$cID}}-$scafBorderThreshold));
      $outsideBorder++;
      
      $cGrpbC++; $cGrp="PacB_Gr$cGrpbC";
      
     #####################  output the exon parts
     undef(@ExonParts);$cFasta="";
     foreach $cExC (sort {$a <=> $b} keys %{$P2exon{$cID}}){
     
      $cSt=$P2exon{$cID}{$cExC}{"start"};
      $cEn=$P2exon{$cID}{$cExC}{"end"};
      $cSt=$cGlobSt if($P2GlobSt{$cID}==$P2exon{$cID}{$cExC}{"start"}); # if first exon, correct start position to median
      $cEn=$cGlobEn if($P2GlobEn{$cID}==$P2exon{$cID}{$cExC}{"end"}); # first last exon correct end position to median   
      
      push @ExonParts, substr($id2refseq{$P2Scaf{$cID}},($cSt-1),($cEn-$cSt+1));
      print OUTMODELS join("\t",($P2Scaf{$cID},"PacBValid","exon",$cSt,$cEn,0,$cStrand,".","transcript_id \"pb$cGlobGeneID\.t1\"; gene_id \"pb$cGlobGeneID\";"))."\n";

     }

	#####################  output the exon parts as fasta  
    if ($cStrand eq "+"){
      map {$cFasta.=$_;} @ExonParts;
    }else{
      for($i=$#ExonParts; $i >=0; $i--){
		$cFasta.=ReverseComp($ExonParts[$i]);
      }
    }
    print OUTFASTA ">pb$cGlobGeneID\.t1\n$cFasta\n";
}

sub createAnchor {
    ($mcClusterID)=@_;
    @cPIDs=sort keys %{$mclustH{$mcClusterID}};

      ($cGlobSt,$cGlobEn,$cStrand)=getGlobStEnStrand(\@cPIDs); # get median start / stop site and define the strand
      
      $cGrpC++;
      $cGrp="PacB_Gr$cGrpC";
      
      
      $cID=$cPIDs[0];
    #####################  output the exon parts
     foreach $cExC (sort {$a <=> $b} keys %{$P2exon{$cID}}){
      
      $cSt=$P2exon{$cID}{$cExC}{"start"};
      $cEn=$P2exon{$cID}{$cExC}{"end"};
      $cPart="exon";
      
      $cSt=$cGlobSt,$cPart="exonpart" if($P2GlobSt{$cID}==$P2exon{$cID}{$cExC}{"start"}); # if first exon, correct start position to median
      $cEn=$cGlobEn,$cPart="exonpart" if($P2GlobEn{$cID}==$P2exon{$cID}{$cExC}{"end"}); # first last exon correct end position to median
      
      #####################  output intergenic parts as hints, to avoid too long UTRs
      if(scalar(@cPIDs)>=2){
		if($P2GlobSt{$cID}==$P2exon{$cID}{$cExC}{"start"}){$irPartC++;
		  print PBANCHOR join("\t",($P2Scaf{$cID},"anchor","irpart",($cSt-52),($cSt-51),0,$cStrand,".","group=$cGrp.IR$irPartC; priority=8; source=M"))."\n";
		}
		if($P2GlobEn{$cID}==$P2exon{$cID}{$cExC}{"end"}){$irPartC++;
		  print PBANCHOR join("\t",($P2Scaf{$cID},"anchor","irpart",($cEn+51),($cEn+52),0,$cStrand,".","group=$cGrp.IR$irPartC; priority=8; source=M"))."\n";
		}
      }
      
      $cPart="exon" if scalar(@cPIDs)>=2; # trust pacBio exon if confirmed by more than one read
      
      print PBANCHOR join("\t",($P2Scaf{$cID},"anchor",$cPart,$cSt,$cEn,0,$cStrand,".","group=$cGrp; priority=8; source=M"))."\n";
      
     }
    #####################  output intron parts
	foreach $cLoc (@{$PID2IntronSTEn{$cID}}){ 
		@tmp=split(" ",$cLoc);
		$cSc=(exists($intron2Evid{$cLoc}))? $intron2Evid{$cLoc}:0;
		print PBANCHOR join("\t",($tmp[0],"anchor","intronpart",$tmp[1],$tmp[2],$cSc,$cStrand,".","group=$cGrp; priority=8; source=M"))."\n";
	}
    
}

sub round {
  my $number = shift || 0;
  my $dec = 10 ** (shift || 0);
  return int( $dec * $number + .5 * ($number <=> 0)) / $dec;
}

sub overlap{ # return ovl length
  my($R1,$R2,$Q1,$Q2)=@_;
  ($QuerB,$QuerE) = sort {$a <=> $b} ($Q1,$Q2);
  ($RefB,$RefE)   = sort {$a <=> $b} ($R1,$R2);
  $ovlLen=(sort {$a <=> $b} ($QuerE,$RefE))[0]-(sort {$b <=> $a} ($QuerB,$RefB))[0]+1; # ovl if positive
  $returnVal=($ovlLen>0)? $ovlLen:0;
  return $returnVal;
}

sub add_edge{ # the nodes are the PacBio read IDs, the edges discribe the overlap

  my ($ID1,$ID2,$cl)=@_;
  
  $$cl{"maxClustID"}=$maxClustID;
  
  if(!exists($$cl{"PID2clustID"}{$ID1}) and !exists($$cl{"PID2clustID"}{$ID2}) ){ # new cluster, if both ids were not clustered yet

    $$cl{"maxClustID"}++; 
    $$cl{"PID2clustID"}{$ID1}=$$cl{"maxClustID"}; 
    $$cl{"PID2clustID"}{$ID2}=$$cl{"maxClustID"}; 
    $$cl{"clustID2PIDs"}{$$cl{"maxClustID"}}{$ID1}++; 
    $$cl{"clustID2PIDs"}{$$cl{"maxClustID"}}{$ID2}++;
    
    $cMin=($P2GlobSt{$ID1}>$P2GlobSt{$ID2})? $P2GlobSt{$ID1}:$P2GlobSt{$ID2};
    $cMax=($P2GlobEn{$ID1}>$P2GlobEn{$ID2})? $P2GlobEn{$ID1}:$P2GlobEn{$ID2};
    $$cl{"clustID2min"}{$$cl{"maxClustID"}}=$cMin;
    $$cl{"clustID2max"}{$$cl{"maxClustID"}}=$cMax;
    
  }elsif(!exists($$cl{"PID2clustID"}{$ID1}) and exists($$cl{"PID2clustID"}{$ID2}) ){ # add to cluster

    $cClust=$$cl{"PID2clustID"}{$ID2};  
    $$cl{"PID2clustID"}{$ID1}=$cClust;  
    $$cl{"clustID2PIDs"}{$cClust}{$ID1}++; 
    $$cl{"clustID2min"}{$cClust}=$P2GlobSt{$ID1} if $$cl{"clustID2min"}{$cClust}>$P2GlobSt{$ID1};
    $$cl{"clustID2max"}{$cClust}=$P2GlobEn{$ID1} if $$cl{"clustID2max"}{$cClust}<$P2GlobEn{$ID1};

  }elsif(exists($$cl{"PID2clustID"}{$ID1}) and !exists($$cl{"PID2clustID"}{$ID2}) ){ # add to cluster

    $cClust=$$cl{"PID2clustID"}{$ID1};  
    $$cl{"PID2clustID"}{$ID2}=$cClust;  
    $$cl{"clustID2PIDs"}{$cClust}{$ID2}++;   
    $$cl{"clustID2min"}{$cClust}=$P2GlobSt{$ID2} if $$cl{"clustID2min"}{$cClust}>$P2GlobSt{$ID2};
    $$cl{"clustID2max"}{$cClust}=$P2GlobEn{$ID2} if $$cl{"clustID2max"}{$cClust}<$P2GlobEn{$ID2};
    
  }elsif(exists($$cl{"PID2clustID"}{$ID1}) and exists($$cl{"PID2clustID"}{$ID2}) ){ # merge cluster if both IDs are in seperate clusters
  
    if ($$cl{"PID2clustID"}{$ID2} != $$cl{"PID2clustID"}{$ID1}){
    
      $oClust=$$cl{"PID2clustID"}{$ID1}; 
      $cClust=$$cl{"PID2clustID"}{$ID2}; 
      
      foreach $cID (keys %{$$cl{"clustID2PIDs"}{$oClust}}){ # merge oClust to cClust
		$$cl{"PID2clustID"}{$cID}=$cClust; 
		$$cl{"clustID2PIDs"}{$cClust}{$cID}++ 
      } 
      $$cl{"clustID2min"}{$cClust}=$$cl{"clustID2min"}{$oClust} if $$cl{"clustID2min"}{$cClust}>$$cl{"clustID2min"}{$oClust};
      $$cl{"clustID2max"}{$cClust}=$$cl{"clustID2max"}{$oClust} if $$cl{"clustID2max"}{$cClust}<$$cl{"clustID2max"}{$oClust};
      
      delete($$cl{"clustID2PIDs"}{$oClust});  
    }   
  }
  $maxClustID=$$cl{"maxClustID"};
  
}

sub output_cluster{
	my ($cl)=@_;
	foreach $cClusterID (sort {$a <=> $b} keys %{$$cl{"clustID2PIDs"}}){
	  print PBANCHOR "cluster $cClusterID size ".scalar( keys %{$$cl{"clustID2PIDs"}{$cClusterID}})."\n";
	  foreach $cID ( sort keys %{$$cl{"clustID2PIDs"}{$cClusterID}}){
		print PBANCHOR "$cID\n";
	  }
	}
}

sub getStart{ # get the most upstream position of a set of aligned PacBio reads
my ($cPIDs)=@_;
  @a=();
  foreach (@$cPIDs) {   push @a,  $P2GlobSt{$_};  }
  @a = sort {$a <=> $b} @a; return ($a[0]);
}

sub getEnd{ # get the most downstream position of a set of aligned PacBio reads
my ($cPIDs)=@_;
  @a=();
  foreach (@$cPIDs) {   push @a, push @a,  $P2GlobEn{$_}; }
  @a = sort {$a <=> $b} @a; return ($a[$#a]);
}

sub getIntronEvid { # retrieve intron evidence (e.g. form RNA-seq) for a PacBio read in a coma separated list

  my ($cID)=@_;
  undef @tmp;
  # for each intron get the number of supporting mRNA-seq
  if(exists($PID2IntronSTEn{$cID})){
    foreach $cLoc (@{$PID2IntronSTEn{$cID}}){ $cSc=(exists($intron2Evid{$cLoc}))? $intron2Evid{$cLoc}:0; push @tmp, $cSc;  }    
  }  
  return (join(",",@tmp));
}

sub intronsOK { # check if intron evidence (e.g. form RNA-seq) exists for each PacBio read intron and if the does not fall below 10% of the median.

  my ($cID)=@_;
  undef @tmp;
  # for each intron get the number of supporting mRNA-seq
  if(exists($PID2IntronSTEn{$cID})){
    foreach $cLoc (@{$PID2IntronSTEn{$cID}}){ $cSc=(exists($intron2Evid{$cLoc}))? $intron2Evid{$cLoc}:0; push @tmp, $cSc;  }    
  }  
  
  @tmp=sort {$a<=>$b} @tmp;$median=$tmp[(round(scalar(@tmp)/2,0)-1)];
  $cOK=1;
  map {$cOK=0 if $_<(0.1*$median) or $_==0} @tmp;
  
  return ($cOK);
}
  
sub getGlobStEnStrand{ # get median start / stop site
      my ($cPIDs)=@_;
      undef(@aGlobSt);
      undef(@aGlobEn);
      
      map {push @aGlobSt,$P2GlobSt{$_}; push @aGlobEn,$P2GlobEn{$_}; } @$cPIDs;
      
      @aGlobSt=sort {$a<=>$b} @aGlobSt; 
      @aGlobEn=sort {$a<=>$b} @aGlobEn;
      
      $cGlobSt=$aGlobSt[(round(scalar(@aGlobSt)/2,0)-1)];
      $cGlobEn=$aGlobEn[(round(scalar(@aGlobEn)/2,0)-1)];
      
      # define the strand, occasionally PacBio read aligns to the wrong strand, make a majority decision
      $cStrandC=0; map{ if($P2Strand{$_} eq "+"){ $cStrandC++;}else{ $cStrandC--;}  } @$cPIDs; 
      $cStrand=($cStrandC>=0)? "+":"-";
      
      return (($cGlobSt,$cGlobEn,$cStrand));
}
      
sub ReverseComp{
	my ($t)=@_; 
	my $revcomp = reverse($t); 
	$revcomp =~ tr/GATCgatc/CTAGctag/; 
	return($revcomp); 
}
