# Supplementary material for: Exploiting single-molecule transcript sequencing for eukaryotic gene prediction
Source: Genome Biol. 2015 Sep 2;16(1):184. doi: 10.1186/s13059-015-0729-7 (PMC4556409; doi:10.1186/s13059-015-0729-7)
Supplement: Additional file 3: — Perl scripts. (ZIP 19 kb) [file 13059_2015_729_MOESM3_ESM.zip › parse_AUGUSTUS_gff3.pl]

#!/usr/bin/perl -w


# This script was created by Jessica Schneider

# last upadte May 13, 2015

# Please cite this Genome Biology article


use strict;
use warnings;
use Getopt::Std;

# global variables
our($opt_f,$opt_s,$opt_c);
getopts('f:s:c:');

if (!$opt_f || !$opt_s || !$opt_c) {
    print "\nERROR: No gff3 file, training set size or coverage given!\n";
    print "\nUsage: perl parse_AUGUSTUS_gff3.pl -s 400 -f RefBeet-1.0.release.all-genesID2.gff3 -c 85\n\n";
	print "-s\tSize of the gene set\n";
	print "-f\tAUGUSTUS gene prediction file containing transcript coverage by hints\n";
	print "-c\tCoverage of transcript by hints\n\n";
	print "Algorithm description:\n";
	print "- Open gene prediction file containing mRNA and CDS information in gff3-format created by AUGUSTUS\n";
	print "- Store all genes and number of associated exons with a transcript coverage of a certain coverage (85 used)\n";
	print "- Compute probabilities of exon and intron distribution for each represented exon number\n";
	print "- Random selection of genes associated with a certain exon number applying the computed exon intron distribution to this gene set\n";
    exit 1;	
}


# Open AUGUSTUS gene prediction file containing transcript hint coverage information
open(GFF,"< $opt_f") || die "can't open file: $opt_f\n";

my @store_cds;
my $exons = 0;
my $cds = 0;
my $line = <GFF>;
my ($scaffold,$tool,$element,$start,$stop,$score,$strand,$number,$name) = split("\t",$line);

# Store gene names associated to exon number (lol)
while(<GFF>){
    my $line = $_;
    chomp($line);
    if($line=~/\smRNA\s/){
        my ($coverage) = ($name=~/Note=cDNAcoverage_(.+)%/);
        if($name=~/ID=(.+).t1;/){
            ($name) = ($name=~/ID=(.+).t1;/);

            # Use evidence genes with a coverage of at least 85 %
            if($coverage > $opt_c){
                $cds++;
                if(!$store_cds[$exons]){
                    $store_cds[$exons] = [$name];
                }
                else{
                    push(@{$store_cds[$exons]},$name);
                }
            }
        }
        ($scaffold,$tool,$element,$start,$stop,$score,$strand,$number,$name) = split("\t",$line); 
        $exons = 0;
    }
    elsif($line=~/CDS.+t1$/){
        $exons++;
    }
}
close(GFF);

if ($opt_s > $cds){
	die "\nPlease select a gene set size smaller than $cds\n\n";
}

# Compute number of genes and extract gene names that can be used to create a training data set
for (my $i=1; $i<scalar(@store_cds);$i++){
    my %names=();
    if ($store_cds[$i]){
        my @genes = @{$store_cds[$i]};
        my $length = scalar(@genes);
        my $per = (($length/$cds)*100); 
        my $use = (($per/100)*$opt_s);
        $use = sprintf ("%.0f", $use);

		# Select and print genes with a certain exon intron distribution
        if ($use > 0){
            # print "Exons$i\tnumber of genes in total $length and number of genes in training set $use ($per % of $opt_s)\n";
            for (1..$use){
                my $number=int(rand($length));
                my $name = $genes[$number];
				redo if ($name=~/Bv_/);
				redo if (exists $names{$name});
				$names{$name}=$i;
            }
            print "Genes with $i exons\n";
            foreach my $n (sort {$a cmp $b} keys(%names)){
                print $n."\n";
            }
            print "\n";
        }
    }
}
print "\n\nDone, total used evidence genes $cds\n\n";
