# Supplementary material for: Exploiting single-molecule transcript sequencing for eukaryotic gene prediction
Source: Genome Biol. 2015 Sep 2;16(1):184. doi: 10.1186/s13059-015-0729-7 (PMC4556409; doi:10.1186/s13059-015-0729-7)
Supplement: Additional file 3: — Perl scripts. (ZIP 19 kb) [file 13059_2015_729_MOESM3_ESM.zip › transfer-stable-stable-identifier.pl]

# transfer-stable-stable-identifier.pl version 1 

# This script was created by Andre E Minoche

# last upadte April 26, 2015

# Please cite this Genome Biology article


($inCDS,$AugGFF,$GMAP)=@ARGV[0..2];

$verbose=0;
$fast=0; $fastScaf="Bvchr1.sca001";

print STDERR "# read transcript IDs to transfer... \n";
###########################################################################
our %new2oldGenes;
our %evidGIDs;
print STDERR "# read RefBeet-1.0 cds... \n";
open(IN1, "<$inCDS") || die " $inCDS not found";
while(<IN1>){
  chomp;@_=split("\t",$_); 
  $PIDs{$_[0]}++; 
  $cGID=$_[0]; $cGID=~ s/[.].*//;
  $evidGIDs{$cGID}++ if $_[1]==1;
}close(IN1);
print STDERR "  transcript IDs to transfer: ".scalar(keys %PIDs)."\n";


print STDERR "# read new annotation... \n";
###########################################################################
open(IN2, "<$AugGFF") || die "$AugGFF not found";

# Bvchr3.sca004	AUGUSTUS	gene	2306	3273	0.59	+	.	g1
# Bvchr3.sca004	AUGUSTUS	transcript	2306	3273	0.59	+	.	g1.t1
# Bvchr3.sca004	AUGUSTUS	tss	2306	2306	.	+	.	transcript_id "g1.t1"; gene_id "g1";
# Bvchr3.sca004	AUGUSTUS	exon	2306	2411	.	+	.	transcript_id "g1.t1"; gene_id "g1";
# Bvchr3.sca004	AUGUSTUS	exon	2555	3273	.	+	.	transcript_id "g1.t1"; gene_id "g1";
# Bvchr3.sca004	AUGUSTUS	start_codon	2590	2592	.	+	0	transcript_id "g1.t1"; gene_id "g1";
# Bvchr3.sca004	AUGUSTUS	CDS	2590	3018	1	+	0	transcript_id "g1.t1"; gene_id "g1";
# Bvchr3.sca004	AUGUSTUS	stop_codon	3016	3018	.	+	0	transcript_id "g1.t1"; gene_id "g1";
# Bvchr3.sca004	AUGUSTUS	tts	3273	3273	.	+	.	transcript_id "g1.t1"; gene_id "g1";
# protein sequence = [MNNVEDPSQLCAKGCGFFASPSLRNMCSSCYCDYLKETLLKMKRKSSHNDSKQQSVVDSSDKKDANTTTATSTCTRCD
# LCKRRVGLMGFKCRCGGIYCGSHRYGNEHSCAIDNIRKALQREALSRQLNAAATCKADKLNCRI]
# Evidence for and against this transcript:
# % of transcript supported by hints (any source): 100

while(<IN2>){

  # get the evidence
  if (substr($_,0,36) eq "# % of transcript supported by hints"){
    if (/# % of transcript supported by hints \(any source\): ([0-9.]+)/){$pcEvid=$1;}else{die "evidence?? $_"}
    $A2Evid{$cID}=$pcEvid; #print STDERR "Evidence: $cID: $pcEvid\n"; $asdf=<STDIN>;
    $G2Evid{$cGID}=$pcEvid; #print STDERR "Evidence: $cID: $pcEvid\n"; $asdf=<STDIN>;
  }
  next if substr($_,0,1) eq "#";
  chomp;@_=split("\t",$_); 

  ($cScaf,$cSource,$cType,$cSt,$cEn,$cScore,$cStrand,$cNA,$cDesc)=split("\t",$_);
  next if $cScaf ne $fastScaf and $fast;
  if ($cType eq "gene"){
    $cGID=$cDesc;
    next;
  }elsif($cType eq "transcript"){
    $cID=$cDesc;
    $ATr2Gene{$cID}=$cGID;
    push @{$Gene2ATr{$cGID}},$cID;
    
    next;
  }

  if($cDesc =~ /transcript_id "(.+)"; gene_id "(.+)";/){ $cID=$1; $cGID=$2 }else{die "geneID?? $_\n";}
 
  if ($cType eq "CDS"){
    $A2Scaf{$cID}=$cScaf;
    $A2cdsC{$cID}++;
    $A2cds{$cID}{$A2cdsC{$cID}}{"start"}=$cSt;
    $A2cds{$cID}{$A2cdsC{$cID}}{"end"}=$cEn;
    push @{$A2GlobStEnX{$cID}}, $cSt; push @{$A2GlobStEnX{$cID}}, $cEn;
    if($A2cdsC{$cID}>1){ push @{$AID2IntronSTEn{$cID}}, $cScaf.":".($lcdsEn+1).":".($cSt-1);  }
    $lcdsEn=$cEn;
  }

}close(IN2);

print STDERR "   transcripts read: ".scalar(keys %A2cdsC)."\n";


# get the start and end coordinates
foreach $cID (keys %A2GlobStEnX){
  @t = sort {$a <=> $b} @{$A2GlobStEnX{$cID}};
  @{$A2GlobStEn{$cID}}=($t[0],$t[$#t]);
  $A2GlobSt{$cID}=$t[0];
  $A2GlobEn{$cID}=$t[$#t];
  push @{$A2ScafSt{$A2Scaf{$cID}}{$t[0]}},$cID;

}
undef(%A2GlobStEnX);


print STDERR "# read with GMAP aligned CDS... \n";
###########################################################################
# Bvchr1.sca001	RefBeet-1.2	cDNA_match	1113871	1113898	100	-	.	ID=Bv1_001051z17_jttu.t1_length=288.path1;Name=Bv1_001051z17_jttu.t1_length=288;Target=Bv1_001051z17_jttu.t1_length=288 1 28;Gap=M28
# Bvchr1.sca001	RefBeet-1.2	cDNA_match	1113619	1113760	100	-	.	ID=Bv1_001051z17_jttu.t1_length=288.path1;Name=Bv1_001051z17_jttu.t1_length=288;Target=Bv1_001051z17_jttu.t1_length=288 29 170;Gap=M142
# Bvchr1.sca001	RefBeet-1.2	cDNA_match	1113429	1113546	100	-	.	ID=Bv1_001051z17_jttu.t1_length=288.path1;Name=Bv1_001051z17_jttu.t1_length=288;Target=Bv1_001051z17_jttu.t1_length=288 171 288;Gap=M118
# Bvchr6.sca022	RefBeet-1.2	cDNA_match	771323	771348	100	+	.	ID=Bv1_001051z17_jttu.t1_length=288.path2;Name=Bv1_001051z17_jttu.t1_length=288;Target=Bv1_001051z17_jttu.t1_length=288 3 28;Gap=M26
# Bvchr6.sca022	RefBeet-1.2	cDNA_match	771462	771602	96	+	.	ID=Bv1_001051z17_jttu.t1_length=288.path2;Name=Bv1_001051z17_jttu.t1_length=288;Target=Bv1_001051z17_jttu.t1_length=288 29 170;Gap=M94 I1 M47
# Bvchr6.sca022	RefBeet-1.2	cDNA_match	771728	771840	94	+	.	ID=Bv1_001051z17_jttu.t1_length=288.path2;Name=Bv1_001051z17_jttu.t1_length=288;Target=Bv1_001051z17_jttu.t1_length=288 171 288;Gap=M38 I5 M75

open(IN2, "<$GMAP") || die "$GMAP not found"; 
while(<IN2>){
  next if  substr($_,-1,1) ne "\n"; 
  chomp;@_=split("\t",$_);

  ($cScaf,$cSource,$cType,$cSt,$cEn,$cScore,$cStrand,$cNA,$cDesc)=split("\t",$_);
  next if $cScaf ne $fastScaf and $fast;
  foreach(split(";",$cDesc)){ if(/ID=([^;]+)$/){ $cID=$1 }elsif(/Name=([^;]+)$/){ $cName=$1 }elsif(/Target=([^;]+)$/){ $cTarget=$1 }elsif(/Gap=([^;]+)$/){ $cGap=$1 }  }
    
    @pTarget=split(" ",$cTarget);
    $Pname2ID2scores{$cName}{$cID}+=$cScore;
    $Pname2ID2matchLen{$cName}{$cID}+=abs($pTarget[2]-$pTarget[1]);
   
    $P2exonC{$cID}++;
    $PSt2En{$cID}{$cSt}=$cEn;
    $P2Scaf{$cID}=$cScaf;
    $P2Strand{$cID}=$cStrand;
    push @{$P2GlobStEnX{$cID}}, $cSt; push @{$P2GlobStEnX{$cID}}, $cEn;
    $xAllScafs{$cScaf}++;
    $xscaf2PID{$cScaf}{$cID}++;
#     print STDERR "$cScaf $cSt $cEn \n";
}
close(IN2);

# number the CDSs from smallest to biggest (like all were on the positive strand)
foreach $cID (keys %PSt2En){ $cExC=0;  
  foreach $cSt (sort {$a <=> $b} keys %{$PSt2En{$cID}}){
    $cExC++;
    $P2cds{$cID}{$cExC}{"start"}=$cSt;
    $P2cds{$cID}{$cExC}{"end"}=$PSt2En{$cID}{$cSt};
    if($cExC>1){ push @{$PID2IntronSTEn{$cID}}, $P2Scaf{$cID}.":".($lcdsEn+1).":".($cSt-1); }
    $lcdsEn=$PSt2En{$cID}{$cSt};
  }
}
# get the start and end coordinates
foreach $cID (keys %P2GlobStEnX){
  @t = sort {$a <=> $b} @{$P2GlobStEnX{$cID}};
  @{$P2GlobStEn{$cID}}=($t[0],$t[$#t]);
  $P2GlobSt{$cID}=$t[0];
  $P2GlobEn{$cID}=$t[$#t];
  $P2len{$cID}=($P2GlobEn{$cID}-$P2GlobSt{$cID}+1);
  push @{$P2ScafSt{$P2Scaf{$cID}}{$t[0]}},$cID;

}
undef(%P2GlobStEnX);

print STDERR "   gmap alignments: ".scalar(keys %Pname2ID2scores)."\n";


print STDERR "# Analyse... \n";
###########################################################################
if($verbose){open(OUTERR, ">old-new-ID-index.details.txt") || die "$GMAP.transfer.err not found"; }
open(OUT, ">old-new-ID-index.tab") || die "$GMAP.transfer.err not found"; 

$notMatchedEvidGene=0;
$notMatched=0;
$moreThanOnePath=0;
$moreThanOnePathBest=0;
$moreThanOnePathBestEvidGene=0;
$OneBestPath=0;
$OneBestPathEvidGene=0;

####################### select all equally best alignments per old gene, select best new gene per old gene  1o_xN
our $lNIDNum=1;
our %new2oldOvl;

print STDERR "# select from 1 old and many new IDs ... \n";
foreach $cPreOID (sort keys %PIDs){ # for each old gene take the only or best alignment, next if not mapped

  if ($cPreOID =~ /^([^.]+)[.]/){$cGID=$1;}else{die $cPreOID;}
  undef (@MapPos); $bScore=0; $bmatchLen=0;
  
  if(!exists($Pname2ID2scores{$cPreOID})){
      print OUTERR join("\t",("notMapped",$cPreOID,,,))."\n" if($verbose);
      $notMatched++; $notMatchedEvidGene++ if exists($evidGIDs{$cGID});
    
  }else{
      
      foreach $cPath ( sort {$Pname2ID2scores{$cPreOID}{$b} <=> $Pname2ID2scores{$cPreOID}{$a} 
      || $Pname2ID2matchLen{$cPreOID}{$b} <=> $Pname2ID2matchLen{$cPreOID}{$a}} keys %{$Pname2ID2scores{$cPreOID}} ){

	$cScore=$Pname2ID2scores{$cPreOID}{$cPath};
	$cmatchLen=$Pname2ID2matchLen{$cPreOID}{$cPath};
	$bScore=$cScore if $bScore==0;
	$bmatchLen=$cmatchLen if $bmatchLen==0;    
	push (@MapPos,$cPath) if $cScore==0 or ($bScore==$cScore and $bmatchLen==$cmatchLen);   
      }      
      if(scalar(@MapPos)>1){
	$moreThanOnePath++;
	$moreThanOnePathBest++; $moreThanOnePathBestEvidGene++ if exists($evidGIDs{$cGID});
	$pathType="bestPaths";
      }else{
	$OneBestPath++; $OneBestPathEvidGene++ if exists($evidGIDs{$cGID});
	$pathType="onlyPath";
      }      
      findBestGlobalOvl(\@MapPos,$pathType,$cPreOID);
  }
  print STDERR "$cPreOID      \r";
}

####################### select best old gene ID if multiple old IDs were asinged to one new gene xo_1N
# if many of the old genes overlap with their CDS a single new gene

print STDERR "# select from 1 new and many old ... \n";

#print OUTERR join("\t",("tooManyGenes",$cPID,$stableID,$pathType,$cPLen,$cGBrowseLink,$cAIDs[0],$cEvid,sprintf("%.1f",$maxOvl/$cPLen*100)."%",$assignedGenes{$cAIDs[0]}))."\n";
$lOIDNum=1000000;
%TransfTypeStat;

foreach $cNIDPre (sort {$a <=> $b} keys %new2old){

  $cNID="g".$cNIDPre;
  
  @cOIDs=keys %{$new2old{$cNIDPre}};
  if ($cNID =~ /g([0-9]+)/){$cNIDNum=$1;}else{die "$cNID"}
   
  if (scalar(@cOIDs)==1){
    $cOID=$cOIDs[0];   
    $cType=$new2old{$cNIDPre}{$cOIDs[0]};    
  }else{ # merge many old IDs to new ID
    
    
    $NIDC=0; undef %old2newOvl; foreach $cOID2 (@cOIDs) {  map{  $old2newOvl{$cOID2}{$_}++; } @{$Gene2ATr{"g".$cNIDNum}};  }
    $cType=scalar(@cOIDs)."o_1n";
    
    
    
    ($cOID,$cNIDX)=findBestLocal(\%old2newOvl,$lOIDNum,"xo_1n");
      
    
    print OUTERR join("\t",("  ".scalar(@cOIDs)."\->",$cType,$cOID,$cNIDX,$cGBrowseLink))."\n" if($verbose);
  } 
   
   $stableID=$1 if $cOID =~ /_([a-z]+)[.]t/;
   if ($cOID =~ /^([^.]+)[.]/){$cGID=$1;}else{die $cOID}
   if ($cOID =~/Bv([0-9u]*)_0*([0-9]+)[z_]/){$lOIDNum=(($1*1000000)+$2);}else{die "x".$cOID."x"}
   
   if($verbose){print OUT join("\t",$stableID,$cOIDs[0],$cNID,$cType)."\n";}
   else{print OUT join("\t",$stableID,$cNID,)."\n";}
   $TransfTypeStat{$cType}++;
   $sumAllTransfers++; $sumAllTransfersEvidGene++ if exists($evidGIDs{$cGID});
   
   # just for counting transfered end not transferred old gene ID of final gene set
   undef %HOIDs; map { if ($_ =~ /^([^.]+)[.]/){$cGID2=$1;}else{die $_} $HOIDs{$cGID2}++; } @cOIDs;
   foreach(keys %HOIDs){   next if $cGID eq $_;  $mergedAwayOld++; $mergedAwayOldEvidGene++ if exists($evidGIDs{$_});  }
   
}

%TransfTypeStatH;
foreach $cType (sort {$TransfTypeStat{$b} <=> $TransfTypeStat{$a} } keys %TransfTypeStat){
#   print STDERR $cType."\t".$TransfTypeStat{$cType}."\n";
  
  if($cType =~ /^([0-9]+)o_([0-9]+)n$/){ $xO=$1; $xN=$2; }else{die $cType}
  
  $xO="x" if $xO>1;
  $xN="x" if $xN>1;
  $TransfTypeStatH{$xO."o_".$xN."n"}+=$TransfTypeStat{$cType};
  
}


# OK	Bv_67810_wkkc.t1_length=135.path3	wkkc	onlyPath	135	Bvchr1.sca001:3521607..3521741	g6856	0	100.0%	5

close(OUTERR) if $verbose;
close(OUT);

print STDERR " Not aligned by GMAP: $notMatched transcripts ($notMatchedEvidGene genes), OneBestPath: $OneBestPath ($OneBestPathEvidGene), more than one best path: $moreThanOnePath ($moreThanOnePathBestEvidGene) ## one path corresponds to one old gene GMAP alignment\n";
print STDERR " No transfer because no overlap with new annotation: $noOvlFor ($noOvlForEvidGene)\n";

print STDERR " Stable IDs transferred total: $sumAllTransfers ($sumAllTransfersEvidGene), 1o_xn: ".$TransfTypeStatH{"1o_xn"}.", xo_1n: ".$TransfTypeStatH{"xo_1n"}.", 1o_1n: ".$TransfTypeStatH{"1o_1n"}." ## e.g. 1o_xn:= 1 old transcript matches multiple new transcripts\n";
print STDERR " Old IDs removed because of xo_1n cases $mergedAwayOld ($mergedAwayOldEvidGene genes)\n";


########################################################################
########################
########################  functions
########################
########################################################################
####################### select equally best alignments per old gene

sub findBestGlobalOvl{

  my ($MapPos,$pathType,$cPreOID)=@_;
  undef %old2newOvl; $old2newOvlC=0; undef %hPID; undef %hAID;
  
  foreach $cPID (@$MapPos){
  
    $cPSt=$P2GlobSt{$cPID};
    $cPEn=$P2GlobEn{$cPID};
    $cPLen=($cPEn-$cPSt+1);
    $cScaf=$P2Scaf{$cPID};
    $cGBrowseLink="$cScaf:$cPSt..$cPEn";
    $stableID=$1 if $cPID =~ /_([a-z]+)[.]t/;
    $cOGID=$1 if $cPID =~ /^([^.]+)[.]/;
  #   print STDERR "$cGID\n";
    
  #   print STDERR "$cPID $cGBrowseLink \n";  
    foreach $cASt (sort {$a <=> $b} keys %{$A2ScafSt{$cScaf}} ){ # starting with match position of old gene, find overlap with new genes
	
      last if $cASt>$cPEn;
      foreach $cAID (@{$A2ScafSt{$cScaf}{$cASt}} ){
      
	    if ($cAID =~ /^(g[0-9]+)[.]/){$cNGID=$1;}else{die $cAID}
	    
	    $cAEn=$A2GlobEn{$cAID};
	    next if $cAEn<$cPSt;
	    
	    $cOvl=overlap($cPSt,$cPEn,$cASt,$cAEn);
	    if ($cOvl>0){ 
	      $cOvlCDSParts=sumCDSPartOvl($cAID,$cPID);
# 	      print STDERR "$cOvlCDSParts $cAID $cPID\n";
	      if ($cOvlCDSParts>0){
		$old2newOvlC++; $old2newOvl{$cPID}{$cAID}=$cOvlCDSParts; $hPID{$cOGID}++; $hAID{$cNGID}++;
	      }
	    } 
      }
    }
  }
  
  if($old2newOvlC==0){  
    $noOvlFor++;  $noOvlForEvidGene++ if exists($evidGIDs{$cOGID}); 
    print OUTERR join("\t",("noCDSOvlap",$cPreOID,,$cGBrowseLink,$pathType))."\n" if($verbose);
    
  }else{

    # select from one old and many new the best pair
    ($cOID,$cNID)=findBestLocal(\%old2newOvl,$lNIDNum,"1o_xn");
        
    print OUTERR join("\t",("  $old2newOvlC\->",$cOID,$cNID,$cGBrowseLink,$pathType))."\n" if($verbose);
       
    $MergeType="1o_".scalar(keys %hAID)."n"; 
    if ($cNID =~ /g([0-9]+)[.]t[0-9]+/){$lNIDNum=$1 }else{ die $cNID }  
    $new2old{$lNIDNum}{$cOID}=$MergeType;
      
  }
}

sub findBestLocal {
  # choose the biggest sum in CDS matching parts, if multiple with same sum choose closest one from last assinged ID
  my ($old2newOvl,$lIDNum,$subType)=@_;
  
  undef %cdsSum;undef %GeneNum;
  
  foreach $cOID (keys %{$old2newOvl}){
	
	if ($subType eq "xo_1n"){   if ($cOID =~ /Bv([0-9u]*)_0*([0-9]+)[z_]/){$cIDNum=(($1*1000000)+$2);}else{die "$cOID"}   }
	
  	foreach $cNID (keys %{$$old2newOvl{$cOID}}){
		if ($subType eq "1o_xn"){   if ($cNID =~ /g([0-9]+)/){$cIDNum=$1;}else{die "$cNID"}   }
  		$cdsSum{$cOID."\t".$cNID}=(sumCDSPartOvl($cNID,$cOID)*1);
  		$GeneNum{$cOID."\t".$cNID}=abs($cIDNum-$lIDNum);
  		print OUTERR join("\t",($subType,$cOID,$cNID,$cdsSum{$cOID."\t".$cNID},$GeneNum{$cOID."\t".$cNID},$lIDNum,$cIDNum))."\n" if($verbose);
  	}
  }
  @oPIDs=sort { $cdsSum{$b} <=> $cdsSum{$a} || $GeneNum{$a} <=> $GeneNum{$b} } keys %cdsSum;

  @t=split("\t",$oPIDs[0]);
#   print OUTERR join("\t",("---->",@t))."\n" if($verbose);
  
  return (@t);
}


sub sumCDSPartOvl{

 ($nGID,$oGID)=@_;
 $cSum=0;
 
  foreach $nExC ( sort {$a <=> $b} keys %{$A2cds{$nGID}}  ){
    foreach $oExC ( sort {$a <=> $b} keys %{$P2cds{$oGID}}  ){
  
      $nSt=$A2cds{$nGID}{$nExC}{"start"};
      $nEn=$A2cds{$nGID}{$nExC}{"end"};
      $oSt=$P2cds{$oGID}{$oExC}{"start"};
      $oEn=$P2cds{$oGID}{$oExC}{"end"};
#       print STDERR "$nGID $nSt,$nEn, $oGID $oSt,$oEn\n";
      $cSum+=overlap($nSt,$nEn,$oSt,$oEn);
      
    } 
  }  
  return($cSum);  
}

sub overlap{ # overlap($R1,$R2,$Q1,$Q2) 1 muss nicht kleiner als 2 sein
my($R1,$R2,$Q1,$Q2)=@_;
($QuerB,$QuerE) = sort {$a <=> $b} ($Q1,$Q2);
($RefB,$RefE)   = sort {$a <=> $b} ($R1,$R2);
$ovlLen=(sort {$a <=> $b} ($QuerE,$RefE))[0]-(sort {$b <=> $a} ($QuerB,$RefB))[0]+1; # ovl if positive
$returnVal=($ovlLen>0)? $ovlLen:0;
return $returnVal;
}
