# Supplementary material for: Exploiting single-molecule transcript sequencing for eukaryotic gene prediction
Source: Genome Biol. 2015 Sep 2;16(1):184. doi: 10.1186/s13059-015-0729-7 (PMC4556409; doi:10.1186/s13059-015-0729-7)
Supplement: Additional file 3: — Perl scripts. (ZIP 19 kb) [file 13059_2015_729_MOESM3_ESM.zip › validate-gene-models-with-PacBio.pl]

# validate-gene-models-with-PacBio.pl version 1 

# This script was created by Andre E Minoche

# last upadte May 2, 2015

# Please cite this Genome Biology article


### Description algorithm
# 
# PacBio sequences overlapping a predicted transcript are tested for the criteria below and are assigned a rank and label.
# 
# | Criteria | Rank | Label |
# | PacBio sequence encompasses transcript start and end positions | 6 | trStEnCovered |
# | PacBio sequence encompasses the transcript’s translation start and stop  | 5 | cdsStEnCovered |
# | First transcript exon matches first PacBio exon  | 4 | 5pOK |
# | Concordant number of exons | 3 | numberExonsOK |
# | Terminal transcript exon matches terminal PacBio exon  | 2 | 3pOK |
# | Concordant succession of exons, no exon is missing in between, start or end can be incomplete | 1 | successionOK |
# 
# To obtain a certain rank (e.g. rank 5, label cdsStEnCovered) all lower ranked criteria had to be met, too. 
# A transcript obtains the rank and label of best fitting PacBio sequences. At least two PacBio sequences 
# need to confirm a transcript structure, else the transcript is labeled unconfirmed.  
# A gene gets assigned the validation status of the transcript with the highest rank.


$outStem=$ARGV[0];
$InitModelsGFF=$ARGV[1];
$PacBioAlignment=$ARGV[2];

@VCriterias=("successionOK","3pOK","numberExonsOK","5pOK","cdsStEnCovered","trStEnCovered");
@VCriteriasRev=reverse(@VCriterias);

$verbose=0;
$onlyProcessChr=0; #$onlyProcessChr="Bvchr1.sca001";

print STDERR "Reading initial gene models form gff file ...\n";
###########################################################################
open(IN2, "<$InitModelsGFF") || die "can not open $InitModelsGFF";
while(<IN2>){

  # get the evidence
  if (substr($_,0,36) eq "# % of transcript supported by hints"){
    if (/# % of transcript supported by hints \(any source\): ([0-9.]+)/){$pcEvid=$1;}else{die "can not extract evidence in $_"}
    $A2Evid{$cID}=$pcEvid; #print STDERR "Evidence: $cID: $pcEvid\n"; $asdf=<STDIN>;
    $G2Evid{$cGID}=$pcEvid; #print STDERR "Evidence: $cID: $pcEvid\n"; $asdf=<STDIN>;
  }
  next if substr($_,0,1) eq "#";
  chomp;@_=split("\t",$_); 
  #Bvchr1.sca001	AUGUSTUS	mRNA	9947	24383	0.04	+	.	ID=g1.t1;Parent=g1;Name=g1.t1 100%;Note=evidence_100%
  #Bvchr1.sca001	AUGUSTUS	CDS	21206	21398	1	+	1	ID=g1.t1.CDS;Parent=g1.t1

  ($cScaf,$cSource,$cType,$cSt,$cEn,$cScore,$cStrand,$cNA,$cDesc)=split("\t",$_);
   next if $onlyProcessChr and $cScaf ne $onlyProcessChr;
  if ($cType eq "gene"){
    $cGID=$cDesc;
    next;
  }elsif($cType eq "transcript"){
    $cID=$cDesc;
    $ATr2Gene{$cID}=$cGID;
    $AGene2Tr{$cGID}{$cID}++;
    $A2Strand{$cID}=$cStrand;
    $A2Scaf{$cID}=$cScaf;
    push @{$A2GlobSt{$cScaf}{$cSt}},$cID;
    $A2GlobEn{$cID}=$cEn;
    $A2GlobSt{$cID}=$cSt;
    next;
  }

  if($cDesc =~ /transcript_id "(.+)"; gene_id "(.+)";/){ $cID=$1; $cGID=$2 }else{die "can not extract gene ID in $_"}

  
  if ($cType eq "exon"){
    $A2exonC{$cID}++;
    $A2exon{$cID}{$A2exonC{$cID}}{"start"}=$cSt;
    $A2exon{$cID}{$A2exonC{$cID}}{"end"}=$cEn;

  }elsif ($cType eq "start_codon"){
    $A2StartCodon{$cID}{"start"}=$cSt;
    $A2StartCodon{$cID}{"end"}=$cEn;
   
  }elsif ($cType eq "stop_codon"){
    $A2StopCodon{$cID}{"start"}=$cSt;
    $A2StopCodon{$cID}{"end"}=$cEn;
   
  }elsif ($cType eq "CDS"){

    $A2CDSLen{$cID}+=$cEn-$cSt+1;

  }

}close(IN2);

print STDERR "  processed transcripts: ".scalar(keys %A2exonC)."\n";


print STDERR "Reading PacBio alignment...\n";
###########################################################################
#Bvchr9.sca011   RefBeet-1.2     cDNA_match      1217168 1217342 100     -       .       ID=m130529_112732_42179_c100536522550000001823080011101380_s1_p0/245.path1;Name=m130529_112732_42179_c100536522550000001823080011101380_s1_p0/245;Target=m130529_112732_42179_c100536522550000001823080011101380_s1_p0/245 252 426;Gap=M175;qual=len 99.6 score 99.7
open(IN2, "<$PacBioAlignment") || die "can not open $PacBioAlignment"; 
while(<IN2>){
  next if  substr($_,-1,1) ne "\n"; 
  chomp;@_=split("\t",$_);
  

  ($cScaf,$cSource,$cType,$cSt,$cEn,$cScore,$cStrand,$cNA,$cDesc)=split("\t",$_);
  next if $onlyProcessChr and $cScaf ne $onlyProcessChr;
  foreach(split(";",$cDesc)){ if(/ID=([^;]+)$/){ $cID=$1 }elsif(/Name=([^;]+)$/){ $cName=$1 }elsif(/Target=([^;]+)$/){ $cTarget=$1 }elsif(/Gap=([^;]+)$/){ $cGap=$1 }elsif(/qual=([^;]+)$/){ $cQual=$1 }  }
    
    $P2exonC{$cID}++;
    $PSt2En{$cID}{$cSt}=$cEn;
    $P2Scaf{$cID}=$cScaf;
    $P2Strand{$cID}=$cStrand;
    push @{$P2GlobStEnX{$cID}}, $cSt; push @{$P2GlobStEnX{$cID}}, $cEn;
}
close(IN2);

# numbering of exons by position on reference 
foreach $cID (keys %PSt2En){ $cExC=0;  
  foreach $cSt (sort {$a <=> $b} keys %{$PSt2En{$cID}}){
    $cExC++;
    $P2exon{$cID}{$cExC}{"start"}=$cSt;
    $P2exon{$cID}{$cExC}{"end"}=$PSt2En{$cID}{$cSt};
  }
}

# get the start and end coordinates of transcripts
foreach $cID (keys %P2GlobStEnX){
  @t = sort {$a <=> $b} @{$P2GlobStEnX{$cID}};
  @{$P2GlobStEn{$cID}}=($t[0],$t[$#t]);
}
undef(%P2GlobStEnX);


print STDERR "  aligned PacBio sequences processed: ".scalar(keys %P2exon)."\n";


print STDERR "Overlapping gene models with PacBio alignment and evaluate...\n";
###########################################################################
open(DETAILS, ">$outStem.ValidationDetails.txt") || die "can not write to $outStem.ValidationDetails.txt"; # print stat
# open(PSTATUS, ">$outStem.PacBioReadStatus.txt") || die "can not write to $outStem.PacBioReadStatus.txt"; # print stat
open(ASTATUS, ">$outStem.TranscriptStatus.txt") || die "can not write to $outStem.TranscriptStatus.txt"; # print stat

$ovlAIDs=[];
foreach $cPID (keys %P2exon){ # for each PacBio read
    
  # get overlapping Aug transcripts
  $cPScaf=$P2Scaf{$cPID};
  getOvlTranscripts($cPID,$cPScaf,$ovlAIDs); # compare all transcripts against all on same scaffold
#   print STDERR scalar(@$ovlAIDs)."$cPID  $cPScaf\n"; 
  if (scalar(@$ovlAIDs)<1){ print STDERR "#no Aug ovl $cPID\n" if $verbose; # print PSTATUS $cPID."\tnotOvlTranscripts\t-\n"; 
  	next;
  }
  
  
    
  foreach $cAID (@$ovlAIDs){ # foreach overlapping Aug gene

    undef(@cAOvlRanks);undef(@cPOvlRanks);$ctrStEnCovered=1; $cStartCodonCovered=0; $cStopCodonCovered=0; $cUpEndOK=0; $cDoEndOK=0; $cS="";
    
    if($A2Strand{$cAID} eq "+"){ ($doEndOK,$upEndOK)=("5pOK","3pOK"); }else{ ($doEndOK,$upEndOK)=("3pOK","5pOK"); }
    $cAEnRa=$A2exonC{$cAID}; $cPEnRa=$P2exonC{$cPID};


    #perl -e 'for ($i=0; $i<=5; $i++ ){ $i++; print "$i\n";  }'

    for ($cPRa=1; $cPRa<=$cPEnRa; $cPRa++){  # iterate through exons of Augustus gene model
      for ($cARa=1; $cARa<=$cAEnRa; $cARa++){ # iterate through exons of PacBio alignment

	$cPSt=$P2exon{$cPID}{$cPRa}{"start"};
	$cPEn=$P2exon{$cPID}{$cPRa}{"end"};   
	$cASt=$A2exon{$cAID}{$cARa}{"start"};
	$cAEn=$A2exon{$cAID}{$cARa}{"end"};   
	
	# as long there is no overlapif no ovl -> next 
	$cOvl=overlap($cPSt,$cPEn,$cASt,$cAEn); next if $cOvl==0;
	
	push(@cAOvlRanks,$cARa); push(@cPOvlRanks,$cPRa);

	$cStartCodonCovered=1 if overlap($cPSt,$cPEn,$A2StartCodon{$cAID}{"start"},$A2StartCodon{$cAID}{"end"})==3;
	$cStopCodonCovered=1 if overlap($cPSt,$cPEn,$A2StopCodon{$cAID}{"start"},$A2StopCodon{$cAID}{"end"})==3;	

	if($P2exonC{$cPID}>1){ # multi exon PacBio alignemnt  

	    if($cPRa==1){ # first exon

              $cExType="first";
	      $cDoEndOK=($cARa == 1)? 1:0;
	      if ($cPSt<$cAEn){  }else{ $ctrStEnCovered=0; }
	      if ($cAEn==$cPEn){  }else{ $ctrStEnCovered=0; }

	    }elsif($cPRa>1 and $cPRa<$cPEnRa ){ # middle exon

	      $cExType="middle";
	      if ($cASt==$cPSt){  }else{ $ctrStEnCovered=0; }
	      if ($cAEn==$cPEn){  }else{ $ctrStEnCovered=0; }

	    }elsif($cPRa==$cPEnRa ){ # last exon
      
              $cExType="last";
	      $cUpEndOK=($cARa == $cAEnRa)? 1:0;
	      if ($cASt==$cPSt){  }else{ $ctrStEnCovered=0; }
	      if ($cASt<$cPEn){  }else{ $ctrStEnCovered=0; }

	    }else{ die "die 1 $cAID \n" }

	}elsif($P2exonC{$cPID}==1){ # single exon genes  

	  $cExType="single";
	  $cDoEndOK=($cARa == 1)? 1:0;
	  $cUpEndOK=($cARa == $cAEnRa)? 1:0;

	}else{ die "strange exon count P2exonC"}
	
	$cS.="   PacB exon $cPRa of ".$P2exonC{$cPID}.", $cPScaf:$cPSt..$cPEn, $cAID exon $cARa of ".$A2exonC{$cAID}." $cPScaf:$cASt..$cAEn  cOvl: $cOvl, exOK $ctrStEnCovered, $cExType\n";
		
# 	$cPRa++; # if ovl between to exons, increment directly the PacBio exon rank

      }# end $cARa loop
    }# end $cPRa loop
    
    if (scalar(@cAOvlRanks)==0){#print PSTATUS $cPID."\tnotOvlTranscripts\t-\n"; 
    next;} # next if no exons are overlapping
    print STDERR $cS if $verbose;

    $PA2stat{$cAID}{$cPID}{"successionOK"}=checkExonOrder(\@cAOvlRanks,\@cPOvlRanks); #check if succession of ovl exons is concordont
    $PA2stat{$cAID}{$cPID}{"numberExonsOK"}=($A2exonC{$cAID} == $P2exonC{$cPID} )? 1:0;
    $PA2stat{$cAID}{$cPID}{"trStEnCovered"}=($ctrStEnCovered==1)? 1:0;
    $PA2stat{$cAID}{$cPID}{"cdsStEnCovered"}=($cStartCodonCovered==1 and $cStopCodonCovered==1)? 1:0;
    $PA2stat{$cAID}{$cPID}{$upEndOK}=($cUpEndOK==1)? 1:0;
    $PA2stat{$cAID}{$cPID}{$doEndOK}=($cDoEndOK==1)? 1:0;   
    $isunconfirmed=1; foreach(@VCriterias){ $isunconfirmed=0 if $PA2stat{$cAID}{$cPID}{$_}>0; } #@VCriterias=("unconfirmed","successionOK","3pOK","numberExonsOK","cdsStEnCovered","trStEnCovered");
    $PA2stat{$cAID}{$cPID}{"unconfirmed"}=$isunconfirmed;
    $PA2stat{$cAID}{$cPID}{"ExonDetails"}.=$cS;	
    
  }
}


print STDERR "Summerizing validation status & writing output...\n";
###########################################################################
foreach $cGID (sort keys %AGene2Tr){ # for each gene
  
  $DETAILS="";
  if ($G2Evid{$cGID}==0){ print DETAILS join("\t",("############ geneID=$cGID","skip=noExprEvidence"))."\n\n"; next} $EvidenceGenes++;
  
  foreach $cAID (sort keys %{$AGene2Tr{$cGID}}){ # for each transcript
		
	   	$AGEn=$A2GlobEn{$cAID};
		$AGSt=$A2GlobSt{$cAID};
		@AOUT=("###### transcriptID=$cAID","location=".$A2Scaf{$cAID}.":$AGSt..$AGEn ".$A2Strand{$cAID},"CDSLenght=$A2CDSLen{$cAID}","exonCount=".$A2exonC{$cAID},"evidence=".$A2Evid{$cAID});
        @POUT=();
       if ($A2Evid{$cAID}==0){push @AOUT,"skip=noExprEvidence";  $DETAILS.=join("\t",@AOUT)."\n"; next} $EvidenceTranscripts++;
	
	   # next if transcript did not overlap with any PacBio read
	   if (!exists($PA2stat{$cAID})){push @AOUT,"skip=notOvlAnyPacBioSeq";  $DETAILS.=join("\t",@AOUT)."\n"; next}
	   
	  foreach $cPID (sort keys %{$PA2stat{$cAID}}){ # for each pacBio
  
		# stat
		$A2stat{$cAID}{"allPacB"}++;
		$G2statOvl{$cGID}++;    
		$A2statOvl{$cAID}++;

		# get the best validation type per PacBio reads, don't accept trStEnCovered if lower categories are not met
		$cType="unconfirmed"; foreach (@VCriterias) {last if $PA2stat{$cAID}{$cPID}{$_}==0; $A2stat{$cAID}{$_}++; $cType=$_} 
			#print PSTATUS $cPID."\t$cType\t$cAID\n"; # print model fit status


		# output info
		$cS=""; map { $cV=(exists($PA2stat{$cAID}{$cPID}{$_}))? $PA2stat{$cAID}{$cPID}{$_}:0; $cS.="$_=$cV "; } (@VCriterias,"unconfirmed");
		$PGSt=${$P2GlobStEn{$cPID}}[0];
		$PGEn=${$P2GlobStEn{$cPID}}[1];
		$cPScaf=$P2Scaf{$cPID};


		push @POUT,(join("\t",("### PacBioID=$cPID","validationLabel=$cType","location=$cPScaf:$PGSt..$PGEn ".$P2Strand{$cID})),
		"### PacBio validation details: $cS",$PA2stat{$cAID}{$cPID}{"ExonDetails"});

	  }
	  # summarizes validation status per transcript
	  foreach $cType ((@VCriteriasRev,"unconfirmed")){ # ("trStEnCovered","cdsStEnCovered","5pOK","numberExonsOK","3pOK","successionOK");
			
		if ($A2stat{$cAID}{$cType}==$A2stat{$cAID}{"allPacB"}){
		  $A2statFFAll{$cType}++;
		  $G2stat{$cGID}{$cType}{$cAID}++;
		  push @AOUT,("validationLabel=$cType","confirmingSeqs=".$A2stat{$cAID}{$cType}." of ".$A2stat{$cAID}{"allPacB"}." (all)");
		  print ASTATUS join("\t",($cAID,$cType,$A2stat{$cAID}{$cType},$A2stat{$cAID}{"allPacB"}))."\n";
		  last; # count every transcript only once per category
		}elsif($A2stat{$cAID}{$cType}>=2){# and $A2stat{$cAID}{$cType}/$A2stat{$cAID}{"allPacB"}>0.9){
		  $A2statFMin2{$cType}++;
		  $G2stat{$cGID}{$cType}{$cAID}++;
		  push @AOUT,("validationLabel=$cType","confirmingSeqs=".$A2stat{$cAID}{$cType}." of ".$A2stat{$cAID}{"allPacB"}." (min. two)");
		  print ASTATUS join("\t",($cAID,$cType,$A2stat{$cAID}{$cType},$A2stat{$cAID}{"allPacB"}))."\n";
		  last; # count every transcript only once per category
		}elsif("unconfirmed" eq $cType){
		  $A2statFFAll{$cType}++;
		  $G2stat{$cGID}{$cType}{$cAID}++;
		  push @AOUT,("validationLabel=$cType","confirmingSeqs=".$A2stat{$cAID}{$cType}." of ".$A2stat{$cAID}{"allPacB"}." (unconfirmed)");
		  print ASTATUS join("\t",($cAID,$cType,$A2stat{$cAID}{"allPacB"},$A2stat{$cAID}{"allPacB"}))."\n";
		  last; # count every transcript only once per category
		}	
	  }
      $DETAILS.=join("\t",@AOUT)."\n".join("\n",@POUT)."\n";

  }
  # summarizes validation status per gene
  if (exists($G2statOvl{$cGID})){
  	foreach((@VCriteriasRev,"unconfirmed")){$cType=$_,last if exists($G2stat{$cGID}{$_});}
  }else{print DETAILS "############ geneID=$cGID\tskip=notOvlAnyPacBioSeq\n\n"; next;}
  $G2statBest{$cType}++;
  print DETAILS "############ geneID=$cGID\tvalidationLabel=$cType\tforTranscript=".join(", ",keys %{$G2stat{$cGID}{$cType}})."\n$DETAILS";
}


# output stat STDERR
$cSum=0;
$toPrint="\n## Summary validated transcript\n";
foreach $cType ((@VCriteriasRev,"unconfirmed")){   $cSum+=$A2statFFAll{$cType};$cSum+=$A2statFMin2{$cType}; }
foreach $cType ((@VCriteriasRev,"unconfirmed")){
	  $A2statFFAll{$cType}=0 if !exists($A2statFFAll{$cType});
	  $A2statFMin2{$cType}=0 if !exists($A2statFMin2{$cType});
	  $toPrint.="$cType: ".($A2statFFAll{$cType}+$A2statFMin2{$cType})." (".sprintf("%.1f",($A2statFFAll{$cType}+$A2statFMin2{$cType})/$cSum*100)."%)\n";
  }
$toPrint.="Transcript with PacB overlap: ".scalar(keys %A2statOvl)." ($cSum 100%), all evidence transcripts: $EvidenceTranscripts\n\n";

$cSum=0;
$toPrint.="## Summary validated genes\n";
foreach $cType ((@VCriteriasRev,"unconfirmed")){   $cSum+=$G2statBest{$cType}; }
foreach $cType ((@VCriteriasRev,"unconfirmed")){
  $G2statBest{$cType}=0 if !exists($G2statBest{$cType});
  $toPrint.=" $cType: ".$G2statBest{$cType}." (".sprintf("%.1f",$G2statBest{$cType}/$cSum*100)."%)\n";
}
$toPrint.="Genes with PacB overlap: ".scalar(keys %G2statOvl)." ($cSum 100%), all evidence genes: $EvidenceGenes\n";

print STDERR $toPrint; 
print DETAILS $toPrint;
close(DETAILS);


sub getOvlTranscripts{
  my ($cPID,$cPScaf,$ovlAIDs)=@_;

  $PGSt=${$P2GlobStEn{$cPID}}[0];
  $PGEn=${$P2GlobStEn{$cPID}}[1];
  
  @$ovlAIDs=();
  
  print STDERR "# PacB coord $cPScaf:$PGSt..$PGEn ".$P2Strand{$cPID}." $cPID \n" if $verbose;
  
  foreach $AGSt (sort {$a<=>$b} keys %{$A2GlobSt{$cPScaf}}){
     
    foreach $cAID (@{$A2GlobSt{$cPScaf}{$AGSt}}){ # weil zwei Gene die gleiche start Position haben koennen
      
      $AGEn=$A2GlobEn{$cAID};
#       print STDERR "$AGSt $cAID $AGEn\n";
      next if $AGEn<$PGSt; next if $AGSt>$PGEn;
          
      if (overlap($AGSt,$AGEn,$PGSt,$PGEn)>0){
	push(@$ovlAIDs,$cAID);
	print STDERR "  ovl with $cAID ".$A2Scaf{$cAID}.":$AGSt..$AGEn ".$A2Strand{$cAID}.", startCodon:".$A2StartCodon{$cAID}{"start"}.", stopCodon:".$A2StopCodon{$cAID}{"start"}."\n" if $verbose; 
      }
      
    }
  }
}


# return ovl length
sub overlap{ # overlap($R1,$R2,$Q1,$Q2) 1 muss nicht kleiner als 2 sein
  my($R1,$R2,$Q1,$Q2)=@_;
  ($QuerB,$QuerE) = sort {$a <=> $b} ($Q1,$Q2);
  ($RefB,$RefE)   = sort {$a <=> $b} ($R1,$R2);
  $ovlLen=(sort {$a <=> $b} ($QuerE,$RefE))[0]-(sort {$b <=> $a} ($QuerB,$RefB))[0]+1; # ovl if positive
  $returnVal=($ovlLen>0)? $ovlLen:0;
  return $returnVal;
}


sub checkExonOrder{

  my ($AOvlRanks,$POvlRanks)=@_;
#   print STDERR join(",",@$AOvlRanks)." ".join(",",@$POvlRanks)."\n";

  if(join(",",@$AOvlRanks) eq join(",",@$POvlRanks) ){ return 2; }
  else{
    $isCont=1;
    for (my $i=1; $i<=$#$AOvlRanks; $i++){ 
      $isCont=0 if ($$AOvlRanks[$i]-1)!=$$AOvlRanks[($i-1)];
      $isCont=0 if ($$POvlRanks[$i]-1)!=$$POvlRanks[($i-1)];
    }
    return $isCont;
  }
  
}
