# Supplementary material for: Exploiting single-molecule transcript sequencing for eukaryotic gene prediction
Source: Genome Biol. 2015 Sep 2;16(1):184. doi: 10.1186/s13059-015-0729-7 (PMC4556409; doi:10.1186/s13059-015-0729-7)
Supplement: Additional file 4: — Sample data for testing pipeline functionality. (ZIP 18664 kb) [file 13059_2015_729_MOESM4_ESM.zip]

Archive with 18 entries (18 files):
- 13059_2015_729_MOESM4_ESM/beta_vulgaris_exon_probs.pbl
- 13059_2015_729_MOESM4_ESM/beta_vulgaris_igenic_probs.pbl
- 13059_2015_729_MOESM4_ESM/beta_vulgaris_intron_probs.pbl
- 13059_2015_729_MOESM4_ESM/beta_vulgaris_parameters.cfg
- 13059_2015_729_MOESM4_ESM/beta_vulgaris_parameters.cfg.orig1
- 13059_2015_729_MOESM4_ESM/beta_vulgaris_utr_probs.pbl
- 13059_2015_729_MOESM4_ESM/beta_vulgaris_weightmatrix.txt
- 13059_2015_729_MOESM4_ESM/extrinsic.M.RM.E.W.RM.optimized.cfg
- 13059_2015_729_MOESM4_ESM/sample.aligned-PacBio-reads.gff3
- 13059_2015_729_MOESM4_ESM/sample.alignment-RefBeet-1.1-genes.gff
- 13059_2015_729_MOESM4_ESM/sample.cov.wig
- 13059_2015_729_MOESM4_ESM/sample.gene-IDs-RefBeet-1.1-prediction.txt
- 13059_2015_729_MOESM4_ESM/sample.initial-gene-models.gff
- 13059_2015_729_MOESM4_ESM/sample.intron-hints.gff
- 13059_2015_729_MOESM4_ESM/sample.merged-hints.gff
- 13059_2015_729_MOESM4_ESM/sample.new-gene-models.gff
- 13059_2015_729_MOESM4_ESM/sample.RefBeet-1.1-gene-models.gff
- 13059_2015_729_MOESM4_ESM/sample.RefBeet-1.2.fna
