# Supplementary material for: Exploiting single-molecule transcript sequencing for eukaryotic gene prediction
Source: Genome Biol. 2015 Sep 2;16(1):184. doi: 10.1186/s13059-015-0729-7 (PMC4556409; doi:10.1186/s13059-015-0729-7)
Supplement: Additional file 4: — Sample data for testing pipeline functionality. (ZIP 18664 kb) [file 13059_2015_729_MOESM4_ESM.zip › 13059_2015_729_MOESM4_ESM/beta_vulgaris_exon_probs.pbl]

#exon model parameters
# begin of content independent part
# start codon probabilities
[STARTCODONS]
# number of start codons:
1
# start codons and their probabilities
ATG	1

# Length distributions
[LENGTH]
# maximal individually stored length probability =
3000
# slope of smoothing bandwidth =
0.1875
# smoothing minwindowcount =
1
# length single  initial  internal  terminal
# total number of exons of above types
       486           2307           9685           2307
# number of exons exceeding length d
       2              0              0              0
# 1000 P(len=k), k=0,1,..., 3000
0	0	0.0676	3.08e-07	0.0099
1	0	0.833	2.78e-05	0.127
2	0	3.84	0.000929	0.642
3	0	6.88	0.0116	1.4
4	0	5.43	0.0555	1.55
5	0	3.18	0.107	1.4
6	0	2.63	0.0925	1.45
7	0	2.16	0.0529	1.04
8	0	1.75	0.0814	0.868
9	0	1.36	0.124	1.27
10	0	1.27	0.075	1.4
11	0	1.69	0.0181	1.44
12	0	2.02	0.0181	1.51
13	0	1.95	0.0755	1.22
14	0	2.13	0.13	1.05
15	0	2.43	0.106	1.07
16	0	1.99	0.0903	1.2
17	0	1.67	0.115	1.58
18	0	2.07	0.178	1.81
19	0	2.33	0.233	1.33
20	0	2.7	0.215	1.21
21	0	2.95	0.226	1.45
22	0	2.42	0.303	1.25
23	0	2.62	0.445	1.2
24	0	3.36	0.598	1.17
25	0	2.95	0.607	1.19
26	0	2.25	0.572	1.76
27	0	2.27	0.614	2.1
28	0	2.06	0.662	1.59
29	0	1.58	0.762	1.29
30	0	1.58	0.902	1.54
31	0	1.94	0.97	1.67
32	0	2.86	1.09	1.59
33	0	3.5	1.3	1.68
34	0	2.64	1.4	1.7
35	0	1.83	1.49	1.94
36	0	1.91	1.71	2.44
37	0	2.11	1.8	2.51
38	0	2.79	1.96	2.56
39	0	3.56	2.27	2.41
40	0	3.02	2.63	1.78
41	0	2.09	3.12	1.67
42	0	2.08	3.13	2.3
43	0	2.21	2.58	2.87
44	0	1.88	2.67	3.21
45	0	1.65	3.23	3.63
46	0	1.82	3.71	3.25
47	0	2.66	4.59	3.05
48	0	3.8	5.26	3.99
49	0	4.02	4.91	4.09
50	0	3.39	4.5	3.12
51	0	3.15	4.66	2.67
52	0	3.39	4.7	2.74
53	0	3.7	5.46	2.77
54	0	3.9	6.47	2.74
55	0	3.93	6.37	2.74
56	0	3.74	6.77	2.84
57	0	3.4	7.19	3.04
58	0	3.01	6.35	3.32
59	0	2.67	6.37	3.59
60	0	2.41	7.12	3.79
61	0	2.29	6.93	3.84
62	0	2.34	7.34	3.75
63	0	2.57	8.16	3.63
64	0	2.9	8.29	3.59
65	0	3.21	9.45	3.71
66	0	3.38	10.3	3.92
67	0	3.41	8.11	4.08
68	0	3.41	6.66	4.11
69	0	3.5	7.14	4.04
70	0	3.75	7.83	3.99
71	0	4.09	8.21	4.04
72	0	4.34	8.39	4.18
73	0	4.31	8.52	4.3
74	0	4.01	8.71	4.27
75	0	3.57	8.98	4.07
76	0	3.21	9.23	3.77
77	0	3.06	9.36	3.51
78	0	3.1	9.32	3.41
79	0	3.27	9.11	3.47
80	0	3.48	8.84	3.62
81	0	3.66	8.62	3.79
82	0	3.79	8.5	3.93
83	0	3.86	8.53	4.03
84	0	3.87	8.69	4.09
85	0	3.84	8.91	4.1
86	0	3.78	9.11	4.1
87	0	3.71	9.2	4.1
88	0	3.63	9.15	4.12
89	0	3.52	8.99	4.18
90	0	3.4	8.76	4.25
91	0	3.28	8.53	4.31
92	0	3.19	8.29	4.33
93	0	3.15	8.06	4.3
94	0	3.17	7.89	4.24
95	0	3.24	7.87	4.17
96	0	3.34	8	4.11
97	0	3.44	8.16	4.08
98	0	3.51	8.13	4.05
99	0	3.57	7.77	4
100	0	3.61	7.19	3.92
101	0	3.64	6.66	3.83
102	0.676	3.7	6.39	3.73
103	0.803	3.79	6.37	3.66
104	0.921	3.9	6.47	3.63
105	1.02	4.02	6.55	3.63
106	1.09	4.13	6.58	3.64
107	1.12	4.22	6.56	3.64
108	1.11	4.28	6.51	3.63
109	1.06	4.31	6.45	3.61
110	0.979	4.32	6.4	3.59
111	0.876	4.3	6.36	3.58
112	0.762	4.26	6.33	3.58
113	0.647	4.2	6.33	3.6
114	0.542	4.11	6.35	3.63
115	0.453	4.01	6.36	3.66
116	0.386	3.9	6.37	3.69
117	0.341	3.78	6.37	3.7
118	0.317	3.67	6.34	3.68
119	0.312	3.57	6.29	3.64
120	0.32	3.47	6.23	3.58
121	0.338	3.38	6.15	3.49
122	0.361	3.28	6.05	3.38
123	0.386	3.19	5.92	3.27
124	0.409	3.1	5.77	3.16
125	0.429	3	5.61	3.06
126	0.445	2.92	5.44	2.98
127	0.456	2.86	5.28	2.93
128	0.463	2.82	5.13	2.9
129	0.466	2.8	4.97	2.91
130	0.467	2.79	4.8	2.93
131	0.467	2.79	4.61	2.97
132	0.466	2.79	4.4	3.02
133	0.465	2.77	4.18	3.07
134	0.466	2.74	3.99	3.12
135	0.467	2.69	3.85	3.17
136	0.47	2.63	3.77	3.21
137	0.473	2.56	3.74	3.26
138	0.476	2.5	3.75	3.3
139	0.479	2.44	3.78	3.34
140	0.482	2.4	3.8	3.38
141	0.484	2.37	3.81	3.41
142	0.485	2.36	3.79	3.44
143	0.485	2.35	3.76	3.45
144	0.486	2.35	3.72	3.46
145	0.487	2.35	3.67	3.45
146	0.488	2.34	3.61	3.42
147	0.491	2.33	3.56	3.37
148	0.496	2.31	3.5	3.31
149	0.503	2.28	3.44	3.23
150	0.511	2.25	3.38	3.14
151	0.521	2.22	3.33	3.04
152	0.532	2.18	3.28	2.94
153	0.542	2.15	3.24	2.84
154	0.552	2.13	3.21	2.75
155	0.56	2.11	3.2	2.68
156	0.566	2.09	3.19	2.63
157	0.569	2.08	3.2	2.59
158	0.568	2.07	3.2	2.58
159	0.562	2.06	3.2	2.58
160	0.554	2.06	3.19	2.6
161	0.542	2.05	3.17	2.63
162	0.527	2.05	3.13	2.67
163	0.51	2.04	3.07	2.72
164	0.493	2.04	3	2.76
165	0.476	2.03	2.9	2.8
166	0.461	2.03	2.79	2.83
167	0.449	2.02	2.67	2.86
168	0.44	2.02	2.56	2.88
169	0.435	2.01	2.46	2.89
170	0.435	2.01	2.37	2.89
171	0.44	2	2.31	2.89
172	0.45	2	2.27	2.88
173	0.465	1.99	2.24	2.87
174	0.483	1.99	2.22	2.86
175	0.505	1.99	2.2	2.85
176	0.529	2	2.19	2.83
177	0.554	2.01	2.18	2.82
178	0.58	2.02	2.17	2.81
179	0.606	2.04	2.17	2.8
180	0.631	2.07	2.16	2.79
181	0.654	2.09	2.16	2.78
182	0.676	2.12	2.16	2.77
183	0.694	2.15	2.16	2.75
184	0.711	2.18	2.16	2.73
185	0.724	2.2	2.16	2.7
186	0.735	2.22	2.15	2.67
187	0.743	2.23	2.14	2.64
188	0.749	2.24	2.12	2.6
189	0.753	2.24	2.1	2.55
190	0.754	2.24	2.08	2.5
191	0.754	2.24	2.05	2.45
192	0.752	2.23	2.02	2.39
193	0.748	2.22	1.98	2.33
194	0.743	2.21	1.94	2.27
195	0.738	2.2	1.9	2.2
196	0.731	2.19	1.86	2.14
197	0.723	2.18	1.82	2.08
198	0.715	2.18	1.78	2.01
199	0.706	2.17	1.73	1.95
200	0.696	2.17	1.69	1.9
201	0.687	2.17	1.66	1.85
202	0.678	2.17	1.63	1.8
203	0.669	2.18	1.6	1.77
204	0.661	2.18	1.59	1.74
205	0.654	2.19	1.58	1.72
206	0.647	2.19	1.57	1.71
207	0.642	2.2	1.58	1.71
208	0.638	2.21	1.58	1.72
209	0.636	2.21	1.59	1.73
210	0.634	2.22	1.59	1.75
211	0.635	2.22	1.6	1.77
212	0.636	2.22	1.6	1.8
213	0.639	2.22	1.6	1.83
214	0.644	2.22	1.6	1.86
215	0.649	2.21	1.59	1.88
216	0.655	2.21	1.58	1.91
217	0.662	2.2	1.57	1.93
218	0.67	2.18	1.55	1.94
219	0.679	2.17	1.53	1.95
220	0.688	2.15	1.51	1.96
221	0.697	2.13	1.48	1.95
222	0.707	2.1	1.46	1.95
223	0.718	2.08	1.43	1.93
224	0.729	2.05	1.4	1.91
225	0.74	2.02	1.37	1.89
226	0.752	1.99	1.34	1.86
227	0.764	1.97	1.31	1.84
228	0.777	1.94	1.27	1.81
229	0.791	1.91	1.24	1.78
230	0.805	1.89	1.21	1.75
231	0.819	1.86	1.18	1.73
232	0.835	1.84	1.15	1.71
233	0.85	1.83	1.12	1.69
234	0.867	1.81	1.09	1.68
235	0.883	1.8	1.07	1.66
236	0.9	1.79	1.04	1.65
237	0.917	1.78	1.03	1.64
238	0.934	1.77	1.01	1.64
239	0.951	1.77	0.996	1.63
240	0.967	1.76	0.985	1.63
241	0.982	1.75	0.977	1.62
242	0.997	1.75	0.969	1.62
243	1.01	1.74	0.962	1.61
244	1.02	1.73	0.954	1.6
245	1.03	1.72	0.947	1.6
246	1.04	1.71	0.938	1.59
247	1.05	1.7	0.929	1.58
248	1.06	1.69	0.919	1.57
249	1.06	1.68	0.908	1.57
250	1.06	1.67	0.896	1.56
251	1.06	1.66	0.884	1.55
252	1.06	1.64	0.872	1.54
253	1.05	1.63	0.86	1.53
254	1.05	1.62	0.849	1.52
255	1.04	1.6	0.839	1.52
256	1.03	1.59	0.83	1.51
257	1.02	1.58	0.822	1.5
258	1.01	1.56	0.816	1.5
259	0.995	1.55	0.81	1.49
260	0.981	1.53	0.805	1.49
261	0.965	1.52	0.801	1.49
262	0.949	1.5	0.797	1.48
263	0.932	1.49	0.793	1.48
264	0.915	1.47	0.789	1.47
265	0.898	1.45	0.784	1.47
266	0.881	1.44	0.778	1.47
267	0.864	1.42	0.771	1.46
268	0.847	1.4	0.764	1.46
269	0.831	1.38	0.756	1.46
270	0.816	1.36	0.747	1.46
271	0.801	1.35	0.737	1.45
272	0.787	1.33	0.727	1.45
273	0.774	1.31	0.716	1.45
274	0.762	1.29	0.704	1.44
275	0.751	1.28	0.692	1.44
276	0.741	1.26	0.68	1.44
277	0.732	1.25	0.667	1.44
278	0.725	1.24	0.653	1.43
279	0.719	1.23	0.64	1.43
280	0.714	1.22	0.625	1.42
281	0.71	1.21	0.611	1.42
282	0.708	1.2	0.596	1.41
283	0.706	1.19	0.582	1.41
284	0.706	1.19	0.567	1.4
285	0.707	1.18	0.553	1.39
286	0.709	1.17	0.54	1.38
287	0.712	1.17	0.527	1.37
288	0.715	1.16	0.514	1.36
289	0.72	1.16	0.503	1.35
290	0.724	1.15	0.492	1.34
291	0.73	1.15	0.482	1.33
292	0.736	1.15	0.473	1.32
293	0.742	1.14	0.465	1.31
294	0.748	1.14	0.457	1.29
295	0.755	1.14	0.45	1.28
296	0.761	1.13	0.443	1.27
297	0.767	1.13	0.437	1.26
298	0.773	1.13	0.432	1.25
299	0.779	1.13	0.427	1.24
300	0.784	1.13	0.422	1.23
301	0.789	1.13	0.418	1.22
302	0.794	1.13	0.415	1.21
303	0.798	1.13	0.411	1.2
304	0.801	1.13	0.409	1.19
305	0.803	1.13	0.406	1.18
306	0.805	1.14	0.404	1.17
307	0.806	1.14	0.403	1.16
308	0.806	1.15	0.402	1.15
309	0.806	1.15	0.401	1.14
310	0.804	1.16	0.4	1.12
311	0.802	1.16	0.4	1.11
312	0.8	1.17	0.399	1.09
313	0.796	1.18	0.399	1.08
314	0.792	1.18	0.398	1.06
315	0.788	1.19	0.397	1.05
316	0.782	1.19	0.396	1.03
317	0.777	1.19	0.394	1.01
318	0.77	1.2	0.392	0.994
319	0.764	1.2	0.389	0.975
320	0.757	1.2	0.386	0.956
321	0.75	1.2	0.382	0.937
322	0.743	1.2	0.378	0.918
323	0.735	1.2	0.373	0.9
324	0.728	1.2	0.368	0.882
325	0.72	1.2	0.362	0.864
326	0.713	1.19	0.355	0.848
327	0.706	1.19	0.349	0.832
328	0.698	1.18	0.342	0.817
329	0.691	1.18	0.335	0.803
330	0.685	1.17	0.327	0.791
331	0.678	1.17	0.32	0.779
332	0.672	1.16	0.313	0.769
333	0.666	1.15	0.306	0.76
334	0.66	1.14	0.299	0.753
335	0.655	1.14	0.293	0.746
336	0.65	1.13	0.287	0.741
337	0.645	1.12	0.282	0.736
338	0.641	1.11	0.277	0.733
339	0.637	1.1	0.273	0.73
340	0.632	1.09	0.27	0.728
341	0.629	1.08	0.267	0.726
342	0.625	1.07	0.264	0.725
343	0.621	1.06	0.263	0.725
344	0.618	1.05	0.262	0.724
345	0.615	1.04	0.261	0.724
346	0.611	1.03	0.26	0.724
347	0.608	1.02	0.26	0.725
348	0.605	1.01	0.26	0.725
349	0.601	0.993	0.261	0.725
350	0.598	0.981	0.261	0.726
351	0.595	0.968	0.261	0.726
352	0.591	0.956	0.261	0.727
353	0.588	0.943	0.261	0.727
354	0.584	0.931	0.261	0.727
355	0.58	0.919	0.26	0.727
356	0.577	0.907	0.26	0.728
357	0.573	0.896	0.259	0.728
358	0.569	0.886	0.258	0.728
359	0.565	0.876	0.257	0.728
360	0.561	0.867	0.256	0.728
361	0.557	0.858	0.254	0.728
362	0.553	0.851	0.252	0.728
363	0.549	0.844	0.251	0.728
364	0.545	0.838	0.249	0.728
365	0.541	0.833	0.246	0.728
366	0.537	0.829	0.244	0.728
367	0.533	0.825	0.242	0.727
368	0.529	0.823	0.24	0.727
369	0.526	0.821	0.237	0.726
370	0.522	0.819	0.235	0.725
371	0.519	0.819	0.232	0.724
372	0.516	0.818	0.23	0.722
373	0.513	0.818	0.228	0.721
374	0.511	0.819	0.225	0.719
375	0.508	0.819	0.223	0.717
376	0.506	0.82	0.221	0.715
377	0.505	0.821	0.219	0.713
378	0.503	0.823	0.217	0.71
379	0.502	0.824	0.215	0.708
380	0.501	0.825	0.213	0.705
381	0.501	0.826	0.211	0.702
382	0.501	0.827	0.209	0.7
383	0.501	0.828	0.207	0.697
384	0.502	0.828	0.206	0.694
385	0.503	0.828	0.204	0.691
386	0.504	0.828	0.202	0.688
387	0.506	0.828	0.2	0.685
388	0.508	0.827	0.199	0.682
389	0.51	0.827	0.197	0.68
390	0.513	0.825	0.195	0.677
391	0.516	0.824	0.193	0.674
392	0.52	0.822	0.191	0.672
393	0.524	0.82	0.189	0.67
394	0.528	0.817	0.187	0.667
395	0.532	0.814	0.185	0.665
396	0.537	0.811	0.183	0.663
397	0.542	0.807	0.181	0.661
398	0.548	0.804	0.178	0.659
399	0.554	0.8	0.176	0.657
400	0.56	0.796	0.173	0.655
401	0.566	0.791	0.171	0.653
402	0.573	0.787	0.168	0.651
403	0.58	0.782	0.165	0.649
404	0.587	0.777	0.163	0.647
405	0.594	0.772	0.16	0.645
406	0.602	0.767	0.157	0.643
407	0.61	0.762	0.155	0.64
408	0.618	0.757	0.152	0.638
409	0.626	0.752	0.149	0.636
410	0.634	0.747	0.146	0.633
411	0.643	0.742	0.144	0.63
412	0.651	0.737	0.141	0.628
413	0.66	0.732	0.139	0.625
414	0.669	0.727	0.136	0.622
415	0.678	0.723	0.134	0.62
416	0.686	0.718	0.131	0.617
417	0.695	0.714	0.129	0.614
418	0.704	0.71	0.127	0.611
419	0.713	0.706	0.125	0.608
420	0.722	0.702	0.123	0.606
421	0.731	0.698	0.121	0.603
422	0.74	0.694	0.119	0.601
423	0.748	0.691	0.118	0.598
424	0.757	0.688	0.116	0.596
425	0.765	0.685	0.115	0.594
426	0.774	0.682	0.114	0.592
427	0.782	0.679	0.114	0.59
428	0.79	0.676	0.113	0.589
429	0.797	0.673	0.113	0.587
430	0.805	0.671	0.113	0.586
431	0.812	0.668	0.113	0.585
432	0.819	0.666	0.113	0.584
433	0.826	0.663	0.114	0.583
434	0.832	0.661	0.115	0.583
435	0.839	0.659	0.115	0.582
436	0.845	0.656	0.117	0.582
437	0.85	0.654	0.118	0.581
438	0.856	0.651	0.119	0.581
439	0.861	0.649	0.121	0.581
440	0.866	0.646	0.122	0.581
441	0.87	0.643	0.124	0.58
442	0.874	0.641	0.125	0.58
443	0.878	0.638	0.127	0.58
444	0.882	0.635	0.129	0.579
445	0.886	0.632	0.13	0.579
446	0.889	0.629	0.132	0.578
447	0.892	0.625	0.133	0.577
448	0.894	0.622	0.135	0.576
449	0.896	0.618	0.136	0.574
450	0.899	0.615	0.137	0.573
451	0.9	0.611	0.138	0.571
452	0.902	0.607	0.139	0.569
453	0.903	0.604	0.139	0.567
454	0.905	0.6	0.14	0.565
455	0.906	0.596	0.14	0.562
456	0.906	0.592	0.14	0.559
457	0.907	0.588	0.139	0.557
458	0.907	0.585	0.139	0.553
459	0.908	0.581	0.139	0.55
460	0.908	0.577	0.138	0.547
461	0.908	0.574	0.137	0.543
462	0.907	0.57	0.136	0.539
463	0.907	0.566	0.135	0.536
464	0.906	0.563	0.134	0.532
465	0.906	0.56	0.133	0.528
466	0.905	0.556	0.131	0.524
467	0.904	0.553	0.13	0.52
468	0.903	0.55	0.129	0.516
469	0.902	0.547	0.127	0.513
470	0.901	0.544	0.126	0.509
471	0.899	0.541	0.125	0.505
472	0.898	0.537	0.123	0.501
473	0.896	0.534	0.122	0.498
474	0.895	0.531	0.121	0.495
475	0.893	0.528	0.12	0.491
476	0.891	0.525	0.119	0.488
477	0.889	0.522	0.117	0.485
478	0.887	0.519	0.116	0.483
479	0.884	0.516	0.115	0.48
480	0.882	0.512	0.114	0.478
481	0.879	0.509	0.113	0.475
482	0.877	0.505	0.112	0.473
483	0.874	0.502	0.111	0.471
484	0.871	0.498	0.11	0.469
485	0.868	0.494	0.109	0.468
486	0.865	0.491	0.108	0.466
487	0.862	0.487	0.107	0.465
488	0.858	0.483	0.106	0.463
489	0.855	0.479	0.105	0.462
490	0.851	0.474	0.104	0.461
491	0.848	0.47	0.103	0.46
492	0.844	0.466	0.102	0.459
493	0.84	0.462	0.1	0.458
494	0.836	0.458	0.0992	0.457
495	0.832	0.453	0.0979	0.456
496	0.828	0.449	0.0966	0.455
497	0.823	0.445	0.0953	0.454
498	0.819	0.441	0.094	0.452
499	0.815	0.437	0.0927	0.451
500	0.81	0.433	0.0914	0.45
501	0.806	0.429	0.0901	0.448
502	0.801	0.425	0.0888	0.447
503	0.797	0.421	0.0876	0.445
504	0.792	0.418	0.0864	0.443
505	0.788	0.414	0.0853	0.441
506	0.783	0.411	0.0842	0.439
507	0.779	0.407	0.0832	0.437
508	0.774	0.404	0.0822	0.434
509	0.77	0.401	0.0813	0.431
510	0.766	0.398	0.0805	0.428
511	0.761	0.395	0.0797	0.425
512	0.757	0.393	0.079	0.422
513	0.753	0.39	0.0784	0.418
514	0.749	0.388	0.0779	0.414
515	0.745	0.386	0.0775	0.41
516	0.742	0.383	0.0772	0.406
517	0.738	0.381	0.0769	0.401
518	0.735	0.379	0.0767	0.397
519	0.732	0.377	0.0766	0.392
520	0.728	0.376	0.0766	0.387
521	0.726	0.374	0.0767	0.382
522	0.723	0.373	0.0768	0.377
523	0.721	0.371	0.0771	0.372
524	0.718	0.37	0.0773	0.366
525	0.716	0.368	0.0777	0.361
526	0.715	0.367	0.0781	0.356
527	0.713	0.366	0.0785	0.35
528	0.712	0.365	0.079	0.345
529	0.711	0.364	0.0796	0.339
530	0.71	0.363	0.0801	0.334
531	0.71	0.363	0.0807	0.329
532	0.71	0.362	0.0813	0.323
533	0.71	0.361	0.0819	0.318
534	0.71	0.361	0.0825	0.313
535	0.711	0.36	0.0831	0.308
536	0.712	0.36	0.0836	0.303
537	0.713	0.359	0.0842	0.299
538	0.715	0.359	0.0847	0.294
539	0.716	0.359	0.0852	0.29
540	0.718	0.359	0.0856	0.286
541	0.721	0.359	0.086	0.282
542	0.723	0.359	0.0863	0.279
543	0.726	0.358	0.0866	0.275
544	0.729	0.358	0.0868	0.272
545	0.732	0.359	0.0869	0.269
546	0.736	0.359	0.087	0.267
547	0.74	0.359	0.087	0.264
548	0.743	0.359	0.087	0.262
549	0.748	0.359	0.0869	0.26
550	0.752	0.359	0.0867	0.258
551	0.756	0.359	0.0865	0.257
552	0.761	0.359	0.0862	0.255
553	0.766	0.359	0.0859	0.254
554	0.77	0.359	0.0855	0.254
555	0.775	0.359	0.085	0.253
556	0.78	0.359	0.0845	0.253
557	0.785	0.358	0.084	0.252
558	0.791	0.358	0.0834	0.252
559	0.796	0.358	0.0828	0.253
560	0.801	0.357	0.0821	0.253
561	0.806	0.356	0.0815	0.253
562	0.812	0.356	0.0808	0.254
563	0.817	0.355	0.0801	0.255
564	0.822	0.354	0.0793	0.256
565	0.827	0.353	0.0786	0.257
566	0.833	0.351	0.0778	0.258
567	0.838	0.35	0.077	0.26
568	0.843	0.349	0.0763	0.261
569	0.847	0.347	0.0755	0.262
570	0.852	0.345	0.0747	0.264
571	0.857	0.343	0.0739	0.266
572	0.861	0.341	0.0731	0.268
573	0.866	0.339	0.0724	0.269
574	0.87	0.337	0.0716	0.271
575	0.874	0.335	0.0708	0.273
576	0.878	0.332	0.0701	0.275
577	0.882	0.33	0.0693	0.277
578	0.885	0.327	0.0685	0.279
579	0.888	0.324	0.0678	0.282
580	0.891	0.322	0.067	0.284
581	0.894	0.319	0.0662	0.286
582	0.897	0.316	0.0655	0.288
583	0.899	0.313	0.0647	0.29
584	0.902	0.311	0.064	0.292
585	0.904	0.308	0.0632	0.295
586	0.906	0.305	0.0624	0.297
587	0.907	0.302	0.0616	0.299
588	0.909	0.299	0.0608	0.301
589	0.91	0.297	0.06	0.303
590	0.911	0.294	0.0592	0.305
591	0.912	0.291	0.0584	0.308
592	0.912	0.289	0.0576	0.31
593	0.913	0.286	0.0568	0.312
594	0.913	0.284	0.056	0.314
595	0.913	0.281	0.0551	0.316
596	0.913	0.279	0.0543	0.318
597	0.912	0.277	0.0534	0.32
598	0.912	0.275	0.0526	0.322
599	0.911	0.273	0.0518	0.324
600	0.91	0.271	0.0509	0.325
601	0.909	0.269	0.0501	0.327
602	0.908	0.267	0.0493	0.329
603	0.907	0.265	0.0485	0.331
604	0.905	0.264	0.0477	0.332
605	0.904	0.262	0.0469	0.334
606	0.902	0.261	0.0461	0.335
607	0.901	0.259	0.0453	0.336
608	0.899	0.258	0.0446	0.338
609	0.897	0.257	0.0438	0.339
610	0.895	0.256	0.0431	0.34
611	0.893	0.255	0.0424	0.341
612	0.891	0.254	0.0417	0.342
613	0.889	0.253	0.0411	0.343
614	0.887	0.252	0.0404	0.344
615	0.885	0.251	0.0398	0.345
616	0.883	0.25	0.0392	0.346
617	0.88	0.25	0.0386	0.346
618	0.878	0.249	0.038	0.347
619	0.876	0.248	0.0374	0.347
620	0.874	0.248	0.0368	0.347
621	0.871	0.247	0.0362	0.348
622	0.869	0.246	0.0356	0.348
623	0.867	0.246	0.0351	0.348
624	0.865	0.245	0.0345	0.348
625	0.863	0.244	0.0339	0.347
626	0.86	0.244	0.0334	0.347
627	0.858	0.243	0.0328	0.347
628	0.856	0.243	0.0323	0.346
629	0.854	0.242	0.0317	0.346
630	0.852	0.241	0.0312	0.345
631	0.85	0.241	0.0306	0.344
632	0.848	0.24	0.0301	0.344
633	0.846	0.24	0.0295	0.343
634	0.844	0.239	0.029	0.342
635	0.843	0.238	0.0285	0.34
636	0.841	0.237	0.028	0.339
637	0.839	0.237	0.0275	0.338
638	0.838	0.236	0.027	0.337
639	0.836	0.235	0.0265	0.335
640	0.834	0.234	0.0261	0.334
641	0.833	0.234	0.0257	0.332
642	0.831	0.233	0.0253	0.33
643	0.83	0.232	0.0249	0.328
644	0.829	0.231	0.0245	0.326
645	0.827	0.23	0.0242	0.324
646	0.826	0.229	0.0239	0.322
647	0.825	0.228	0.0237	0.32
648	0.824	0.227	0.0235	0.318
649	0.823	0.226	0.0233	0.316
650	0.821	0.225	0.0231	0.314
651	0.82	0.224	0.023	0.311
652	0.819	0.223	0.0229	0.309
653	0.818	0.222	0.0229	0.306
654	0.817	0.221	0.0228	0.304
655	0.817	0.22	0.0229	0.301
656	0.816	0.219	0.0229	0.299
657	0.815	0.218	0.023	0.296
658	0.814	0.216	0.0231	0.293
659	0.813	0.215	0.0232	0.291
660	0.813	0.214	0.0234	0.288
661	0.812	0.213	0.0236	0.285
662	0.811	0.211	0.0238	0.282
663	0.81	0.21	0.024	0.28
664	0.81	0.209	0.0243	0.277
665	0.809	0.207	0.0246	0.274
666	0.808	0.206	0.0249	0.271
667	0.808	0.205	0.0251	0.269
668	0.807	0.203	0.0254	0.266
669	0.806	0.202	0.0258	0.263
670	0.806	0.201	0.0261	0.26
671	0.805	0.199	0.0264	0.258
672	0.805	0.198	0.0267	0.255
673	0.804	0.196	0.027	0.253
674	0.803	0.195	0.0274	0.25
675	0.803	0.194	0.0277	0.247
676	0.802	0.192	0.028	0.245
677	0.802	0.191	0.0283	0.242
678	0.801	0.189	0.0285	0.24
679	0.8	0.188	0.0288	0.238
680	0.8	0.186	0.0291	0.235
681	0.799	0.185	0.0293	0.233
682	0.798	0.183	0.0296	0.231
683	0.798	0.182	0.0298	0.228
684	0.797	0.18	0.03	0.226
685	0.796	0.179	0.0302	0.224
686	0.795	0.177	0.0303	0.222
687	0.795	0.176	0.0304	0.22
688	0.794	0.174	0.0306	0.218
689	0.793	0.173	0.0307	0.216
690	0.792	0.171	0.0307	0.214
691	0.791	0.17	0.0308	0.213
692	0.79	0.168	0.0308	0.211
693	0.79	0.167	0.0309	0.209
694	0.789	0.165	0.0309	0.208
695	0.788	0.164	0.0308	0.206
696	0.787	0.162	0.0308	0.204
697	0.786	0.161	0.0307	0.203
698	0.785	0.16	0.0307	0.201
699	0.784	0.158	0.0306	0.2
700	0.783	0.157	0.0305	0.199
701	0.782	0.156	0.0303	0.197
702	0.781	0.154	0.0302	0.196
703	0.78	0.153	0.03	0.195
704	0.779	0.152	0.0299	0.193
705	0.778	0.151	0.0297	0.192
706	0.777	0.149	0.0295	0.191
707	0.776	0.148	0.0293	0.19
708	0.775	0.147	0.0291	0.188
709	0.774	0.146	0.0289	0.187
710	0.772	0.145	0.0287	0.186
711	0.771	0.144	0.0285	0.185
712	0.77	0.143	0.0283	0.184
713	0.769	0.142	0.028	0.183
714	0.768	0.141	0.0278	0.182
715	0.767	0.14	0.0276	0.18
716	0.766	0.139	0.0274	0.179
717	0.765	0.138	0.0272	0.178
718	0.764	0.137	0.0269	0.177
719	0.763	0.137	0.0267	0.176
720	0.762	0.136	0.0265	0.175
721	0.761	0.135	0.0263	0.174
722	0.76	0.134	0.0261	0.173
723	0.759	0.134	0.0259	0.172
724	0.758	0.133	0.0257	0.171
725	0.757	0.132	0.0256	0.17
726	0.756	0.132	0.0254	0.168
727	0.755	0.131	0.0252	0.167
728	0.754	0.131	0.0251	0.166
729	0.753	0.13	0.0249	0.165
730	0.752	0.13	0.0248	0.164
731	0.751	0.129	0.0247	0.163
732	0.75	0.129	0.0246	0.162
733	0.749	0.128	0.0245	0.161
734	0.748	0.128	0.0244	0.16
735	0.747	0.128	0.0243	0.159
736	0.747	0.127	0.0242	0.158
737	0.746	0.127	0.0242	0.157
738	0.745	0.127	0.0241	0.156
739	0.744	0.126	0.0241	0.155
740	0.743	0.126	0.0241	0.154
741	0.743	0.126	0.0241	0.153
742	0.742	0.125	0.0241	0.152
743	0.741	0.125	0.0241	0.151
744	0.74	0.125	0.0241	0.15
745	0.74	0.125	0.0242	0.149
746	0.739	0.124	0.0242	0.148
747	0.738	0.124	0.0243	0.147
748	0.737	0.124	0.0243	0.146
749	0.737	0.123	0.0244	0.146
750	0.736	0.123	0.0245	0.145
751	0.735	0.123	0.0246	0.144
752	0.735	0.123	0.0247	0.143
753	0.734	0.122	0.0249	0.143
754	0.733	0.122	0.025	0.142
755	0.733	0.122	0.0251	0.141
756	0.732	0.122	0.0253	0.141
757	0.731	0.121	0.0254	0.14
758	0.73	0.121	0.0256	0.14
759	0.73	0.121	0.0257	0.139
760	0.729	0.12	0.0259	0.139
761	0.728	0.12	0.0261	0.139
762	0.727	0.12	0.0263	0.138
763	0.727	0.119	0.0265	0.138
764	0.726	0.119	0.0267	0.138
765	0.725	0.119	0.0269	0.137
766	0.724	0.118	0.027	0.137
767	0.723	0.118	0.0272	0.137
768	0.723	0.118	0.0274	0.137
769	0.722	0.117	0.0276	0.137
770	0.721	0.117	0.0278	0.137
771	0.72	0.117	0.028	0.137
772	0.719	0.116	0.0282	0.137
773	0.718	0.116	0.0284	0.137
774	0.717	0.116	0.0286	0.137
775	0.716	0.115	0.0288	0.137
776	0.715	0.115	0.029	0.137
777	0.714	0.114	0.0291	0.137
778	0.713	0.114	0.0293	0.137
779	0.712	0.114	0.0294	0.137
780	0.71	0.113	0.0296	0.137
781	0.709	0.113	0.0297	0.138
782	0.708	0.112	0.0298	0.138
783	0.707	0.112	0.0299	0.138
784	0.705	0.112	0.03	0.138
785	0.704	0.111	0.0301	0.139
786	0.703	0.111	0.0301	0.139
787	0.701	0.11	0.0302	0.139
788	0.7	0.11	0.0302	0.139
789	0.699	0.109	0.0302	0.14
790	0.697	0.109	0.0302	0.14
791	0.696	0.109	0.0302	0.14
792	0.694	0.108	0.0302	0.14
793	0.693	0.108	0.0301	0.141
794	0.691	0.107	0.0301	0.141
795	0.689	0.107	0.03	0.141
796	0.688	0.106	0.0299	0.142
797	0.686	0.106	0.0297	0.142
798	0.685	0.106	0.0296	0.142
799	0.683	0.105	0.0295	0.142
800	0.681	0.105	0.0293	0.143
801	0.679	0.104	0.0291	0.143
802	0.678	0.104	0.0289	0.143
803	0.676	0.104	0.0287	0.144
804	0.674	0.103	0.0285	0.144
805	0.672	0.103	0.0282	0.144
806	0.67	0.103	0.028	0.144
807	0.668	0.102	0.0277	0.144
808	0.667	0.102	0.0275	0.145
809	0.665	0.102	0.0272	0.145
810	0.663	0.101	0.0269	0.145
811	0.661	0.101	0.0266	0.145
812	0.659	0.101	0.0263	0.145
813	0.657	0.101	0.026	0.146
814	0.655	0.1	0.0257	0.146
815	0.653	0.1	0.0254	0.146
816	0.651	0.1	0.0251	0.146
817	0.649	0.0999	0.0248	0.146
818	0.647	0.0998	0.0245	0.146
819	0.645	0.0996	0.0242	0.146
820	0.643	0.0995	0.024	0.146
821	0.641	0.0994	0.0237	0.147
822	0.639	0.0993	0.0234	0.147
823	0.637	0.0992	0.0231	0.147
824	0.635	0.0992	0.0228	0.147
825	0.633	0.0992	0.0225	0.147
826	0.631	0.0991	0.0223	0.147
827	0.63	0.0991	0.022	0.147
828	0.628	0.0992	0.0218	0.147
829	0.626	0.0992	0.0215	0.147
830	0.624	0.0992	0.0213	0.147
831	0.622	0.0993	0.0211	0.148
832	0.62	0.0994	0.0208	0.148
833	0.618	0.0995	0.0206	0.148
834	0.617	0.0996	0.0204	0.148
835	0.615	0.0997	0.0202	0.148
836	0.613	0.0999	0.02	0.148
837	0.612	0.1	0.0198	0.148
838	0.61	0.1	0.0196	0.148
839	0.608	0.1	0.0195	0.148
840	0.607	0.101	0.0193	0.148
841	0.605	0.101	0.0191	0.149
842	0.604	0.101	0.0189	0.149
843	0.602	0.101	0.0188	0.149
844	0.601	0.101	0.0186	0.149
845	0.599	0.102	0.0185	0.149
846	0.598	0.102	0.0183	0.149
847	0.597	0.102	0.0181	0.149
848	0.596	0.102	0.018	0.149
849	0.594	0.103	0.0178	0.149
850	0.593	0.103	0.0177	0.149
851	0.592	0.103	0.0175	0.15
852	0.591	0.103	0.0174	0.15
853	0.59	0.104	0.0172	0.15
854	0.589	0.104	0.017	0.15
855	0.589	0.104	0.0169	0.15
856	0.588	0.105	0.0167	0.15
857	0.587	0.105	0.0165	0.15
858	0.586	0.105	0.0164	0.15
859	0.586	0.105	0.0162	0.15
860	0.585	0.106	0.016	0.15
861	0.585	0.106	0.0159	0.15
862	0.584	0.106	0.0157	0.15
863	0.584	0.106	0.0155	0.15
864	0.584	0.106	0.0153	0.15
865	0.584	0.107	0.0151	0.15
866	0.584	0.107	0.015	0.15
867	0.584	0.107	0.0148	0.15
868	0.584	0.107	0.0146	0.15
869	0.584	0.107	0.0144	0.15
870	0.584	0.107	0.0142	0.15
871	0.584	0.108	0.014	0.15
872	0.584	0.108	0.0139	0.149
873	0.585	0.108	0.0137	0.149
874	0.585	0.108	0.0135	0.149
875	0.586	0.108	0.0133	0.149
876	0.586	0.108	0.0131	0.149
877	0.587	0.108	0.013	0.148
878	0.587	0.108	0.0128	0.148
879	0.588	0.108	0.0127	0.148
880	0.589	0.108	0.0125	0.147
881	0.59	0.108	0.0124	0.147
882	0.591	0.108	0.0122	0.146
883	0.592	0.108	0.0121	0.146
884	0.593	0.108	0.012	0.145
885	0.594	0.108	0.0118	0.145
886	0.595	0.107	0.0117	0.144
887	0.596	0.107	0.0116	0.144
888	0.598	0.107	0.0115	0.143
889	0.599	0.107	0.0114	0.143
890	0.6	0.107	0.0113	0.142
891	0.602	0.107	0.0113	0.141
892	0.603	0.106	0.0112	0.141
893	0.605	0.106	0.0111	0.14
894	0.607	0.106	0.0111	0.139
895	0.608	0.106	0.011	0.138
896	0.61	0.105	0.011	0.138
897	0.612	0.105	0.011	0.137
898	0.613	0.105	0.0109	0.136
899	0.615	0.105	0.0109	0.135
900	0.617	0.104	0.0109	0.134
901	0.619	0.104	0.0109	0.133
902	0.621	0.104	0.0109	0.132
903	0.623	0.103	0.0109	0.132
904	0.625	0.103	0.0109	0.131
905	0.627	0.102	0.0109	0.13
906	0.629	0.102	0.011	0.129
907	0.631	0.102	0.011	0.128
908	0.633	0.101	0.011	0.127
909	0.635	0.101	0.011	0.126
910	0.637	0.1	0.011	0.125
911	0.639	0.1	0.0111	0.123
912	0.641	0.0995	0.0111	0.122
913	0.643	0.0991	0.0111	0.121
914	0.645	0.0986	0.0111	0.12
915	0.647	0.0982	0.0111	0.119
916	0.649	0.0977	0.0112	0.118
917	0.651	0.0973	0.0112	0.117
918	0.653	0.0968	0.0112	0.116
919	0.655	0.0964	0.0112	0.115
920	0.657	0.0959	0.0112	0.114
921	0.659	0.0954	0.0112	0.113
922	0.661	0.0949	0.0112	0.111
923	0.663	0.0945	0.0112	0.11
924	0.665	0.094	0.0112	0.109
925	0.667	0.0935	0.0112	0.108
926	0.669	0.0931	0.0112	0.107
927	0.671	0.0926	0.0111	0.106
928	0.673	0.0921	0.0111	0.105
929	0.675	0.0917	0.0111	0.104
930	0.677	0.0912	0.011	0.102
931	0.678	0.0907	0.011	0.101
932	0.68	0.0903	0.0109	0.1
933	0.682	0.0898	0.0109	0.0992
934	0.683	0.0894	0.0108	0.0981
935	0.685	0.0889	0.0108	0.0971
936	0.686	0.0885	0.0107	0.096
937	0.688	0.088	0.0106	0.095
938	0.689	0.0876	0.0105	0.0939
939	0.69	0.0872	0.0104	0.0929
940	0.692	0.0867	0.0103	0.0919
941	0.693	0.0863	0.0102	0.0909
942	0.694	0.0859	0.0101	0.0899
943	0.695	0.0854	0.01	0.0889
944	0.696	0.085	0.00992	0.088
945	0.697	0.0846	0.00981	0.087
946	0.698	0.0842	0.00969	0.0861
947	0.699	0.0838	0.00956	0.0852
948	0.7	0.0834	0.00944	0.0843
949	0.701	0.083	0.00931	0.0834
950	0.701	0.0826	0.00918	0.0825
951	0.702	0.0822	0.00904	0.0816
952	0.702	0.0818	0.00891	0.0808
953	0.703	0.0814	0.00877	0.08
954	0.703	0.081	0.00863	0.0792
955	0.703	0.0806	0.00849	0.0784
956	0.704	0.0803	0.00834	0.0776
957	0.704	0.0799	0.0082	0.0768
958	0.704	0.0795	0.00805	0.0761
959	0.704	0.0791	0.0079	0.0754
960	0.704	0.0787	0.00775	0.0747
961	0.704	0.0784	0.00761	0.074
962	0.703	0.078	0.00746	0.0733
963	0.703	0.0776	0.00731	0.0727
964	0.703	0.0773	0.00716	0.0721
965	0.702	0.0769	0.00702	0.0714
966	0.702	0.0765	0.00687	0.0709
967	0.701	0.0761	0.00672	0.0703
968	0.7	0.0758	0.00658	0.0697
969	0.7	0.0754	0.00644	0.0692
970	0.699	0.075	0.0063	0.0687
971	0.698	0.0747	0.00616	0.0682
972	0.697	0.0743	0.00602	0.0677
973	0.696	0.0739	0.00589	0.0672
974	0.695	0.0735	0.00576	0.0668
975	0.694	0.0732	0.00563	0.0663
976	0.693	0.0728	0.0055	0.0659
977	0.691	0.0724	0.00538	0.0655
978	0.69	0.072	0.00526	0.0651
979	0.688	0.0716	0.00514	0.0647
980	0.687	0.0713	0.00503	0.0644
981	0.685	0.0709	0.00492	0.0641
982	0.684	0.0705	0.00482	0.0637
983	0.682	0.0701	0.00472	0.0634
984	0.68	0.0697	0.00462	0.0631
985	0.679	0.0693	0.00453	0.0628
986	0.677	0.0689	0.00444	0.0626
987	0.675	0.0685	0.00436	0.0623
988	0.673	0.0681	0.00428	0.0621
989	0.671	0.0677	0.00421	0.0619
990	0.669	0.0673	0.00414	0.0617
991	0.667	0.0669	0.00407	0.0615
992	0.664	0.0665	0.00402	0.0613
993	0.662	0.0661	0.00396	0.0611
994	0.66	0.0657	0.00391	0.0609
995	0.658	0.0653	0.00387	0.0608
996	0.655	0.0649	0.00383	0.0606
997	0.653	0.0645	0.0038	0.0605
998	0.651	0.0641	0.00377	0.0603
999	0.648	0.0637	0.00375	0.0602
1000	0.646	0.0633	0.00373	0.0601
1001	0.643	0.0629	0.00372	0.06
1002	0.641	0.0625	0.00371	0.0599
1003	0.638	0.0621	0.00371	0.0598
1004	0.636	0.0617	0.00371	0.0597
1005	0.633	0.0614	0.00372	0.0597
1006	0.63	0.061	0.00373	0.0596
1007	0.628	0.0606	0.00374	0.0595
1008	0.625	0.0602	0.00377	0.0595
1009	0.622	0.0598	0.00379	0.0594
1010	0.62	0.0594	0.00382	0.0594
1011	0.617	0.059	0.00385	0.0593
1012	0.614	0.0587	0.00389	0.0593
1013	0.611	0.0583	0.00393	0.0592
1014	0.609	0.0579	0.00397	0.0592
1015	0.606	0.0576	0.00402	0.0592
1016	0.603	0.0572	0.00407	0.0592
1017	0.6	0.0569	0.00413	0.0591
1018	0.598	0.0565	0.00419	0.0591
1019	0.595	0.0562	0.00425	0.0591
1020	0.592	0.0558	0.00431	0.0591
1021	0.589	0.0555	0.00437	0.0591
1022	0.587	0.0552	0.00444	0.0591
1023	0.584	0.0549	0.00451	0.0591
1024	0.581	0.0546	0.00458	0.0591
1025	0.579	0.0542	0.00465	0.059
1026	0.576	0.0539	0.00473	0.059
1027	0.573	0.0537	0.0048	0.059
1028	0.571	0.0534	0.00488	0.059
1029	0.568	0.0531	0.00496	0.059
1030	0.565	0.0528	0.00503	0.059
1031	0.563	0.0526	0.00511	0.059
1032	0.56	0.0523	0.00519	0.0591
1033	0.558	0.052	0.00527	0.0591
1034	0.555	0.0518	0.00535	0.0591
1035	0.553	0.0516	0.00542	0.0591
1036	0.55	0.0513	0.0055	0.0591
1037	0.548	0.0511	0.00557	0.0591
1038	0.545	0.0509	0.00565	0.0591
1039	0.543	0.0507	0.00572	0.0591
1040	0.54	0.0505	0.00579	0.0591
1041	0.538	0.0503	0.00586	0.0591
1042	0.536	0.0501	0.00593	0.0591
1043	0.534	0.0499	0.006	0.0591
1044	0.531	0.0497	0.00606	0.0591
1045	0.529	0.0496	0.00613	0.0591
1046	0.527	0.0494	0.00618	0.0591
1047	0.525	0.0493	0.00624	0.0592
1048	0.523	0.0491	0.0063	0.0592
1049	0.521	0.049	0.00635	0.0592
1050	0.519	0.0488	0.00639	0.0592
1051	0.517	0.0487	0.00644	0.0592
1052	0.515	0.0486	0.00648	0.0592
1053	0.513	0.0485	0.00652	0.0592
1054	0.511	0.0484	0.00656	0.0592
1055	0.51	0.0482	0.00659	0.0592
1056	0.508	0.0481	0.00661	0.0592
1057	0.506	0.048	0.00664	0.0592
1058	0.505	0.0479	0.00666	0.0593
1059	0.503	0.0478	0.00668	0.0593
1060	0.501	0.0478	0.00669	0.0593
1061	0.5	0.0477	0.0067	0.0593
1062	0.499	0.0476	0.00671	0.0593
1063	0.497	0.0475	0.00671	0.0593
1064	0.496	0.0474	0.00671	0.0593
1065	0.494	0.0474	0.0067	0.0593
1066	0.493	0.0473	0.0067	0.0593
1067	0.492	0.0472	0.00668	0.0593
1068	0.491	0.0472	0.00667	0.0593
1069	0.49	0.0471	0.00665	0.0593
1070	0.489	0.047	0.00663	0.0593
1071	0.488	0.047	0.0066	0.0594
1072	0.487	0.0469	0.00658	0.0594
1073	0.486	0.0469	0.00655	0.0594
1074	0.485	0.0468	0.00651	0.0594
1075	0.484	0.0468	0.00648	0.0594
1076	0.483	0.0467	0.00644	0.0594
1077	0.482	0.0466	0.0064	0.0594
1078	0.482	0.0466	0.00636	0.0594
1079	0.481	0.0465	0.00631	0.0594
1080	0.48	0.0465	0.00627	0.0594
1081	0.48	0.0464	0.00622	0.0594
1082	0.479	0.0464	0.00617	0.0594
1083	0.479	0.0463	0.00612	0.0594
1084	0.478	0.0463	0.00607	0.0594
1085	0.478	0.0462	0.00601	0.0594
1086	0.477	0.0462	0.00596	0.0594
1087	0.477	0.0461	0.00591	0.0594
1088	0.477	0.0461	0.00585	0.0594
1089	0.476	0.046	0.0058	0.0594
1090	0.476	0.046	0.00574	0.0594
1091	0.476	0.0459	0.00569	0.0594
1092	0.476	0.0459	0.00564	0.0594
1093	0.476	0.0458	0.00558	0.0594
1094	0.476	0.0457	0.00553	0.0594
1095	0.476	0.0457	0.00548	0.0593
1096	0.475	0.0456	0.00543	0.0593
1097	0.475	0.0456	0.00538	0.0593
1098	0.476	0.0455	0.00533	0.0593
1099	0.476	0.0455	0.00528	0.0593
1100	0.476	0.0454	0.00524	0.0593
1101	0.476	0.0454	0.00519	0.0593
1102	0.476	0.0453	0.00515	0.0593
1103	0.476	0.0453	0.00511	0.0593
1104	0.476	0.0452	0.00507	0.0592
1105	0.476	0.0452	0.00503	0.0592
1106	0.477	0.0451	0.005	0.0592
1107	0.477	0.0451	0.00497	0.0592
1108	0.477	0.045	0.00494	0.0592
1109	0.477	0.045	0.00491	0.0592
1110	0.478	0.045	0.00488	0.0591
1111	0.478	0.0449	0.00486	0.0591
1112	0.478	0.0449	0.00483	0.0591
1113	0.479	0.0448	0.00481	0.0591
1114	0.479	0.0448	0.0048	0.059
1115	0.48	0.0448	0.00478	0.059
1116	0.48	0.0448	0.00477	0.059
1117	0.48	0.0447	0.00475	0.059
1118	0.481	0.0447	0.00474	0.0589
1119	0.481	0.0447	0.00474	0.0589
1120	0.482	0.0447	0.00473	0.0589
1121	0.482	0.0447	0.00473	0.0588
1122	0.483	0.0446	0.00473	0.0588
1123	0.483	0.0446	0.00473	0.0587
1124	0.484	0.0446	0.00473	0.0587
1125	0.484	0.0446	0.00473	0.0587
1126	0.485	0.0446	0.00474	0.0586
1127	0.485	0.0446	0.00474	0.0586
1128	0.486	0.0447	0.00475	0.0585
1129	0.486	0.0447	0.00476	0.0585
1130	0.487	0.0447	0.00477	0.0584
1131	0.487	0.0447	0.00478	0.0584
1132	0.488	0.0447	0.00479	0.0583
1133	0.488	0.0448	0.00481	0.0583
1134	0.488	0.0448	0.00482	0.0582
1135	0.489	0.0449	0.00484	0.0581
1136	0.489	0.0449	0.00485	0.0581
1137	0.49	0.045	0.00487	0.058
1138	0.49	0.045	0.00488	0.0579
1139	0.491	0.0451	0.0049	0.0579
1140	0.491	0.0451	0.00492	0.0578
1141	0.492	0.0452	0.00493	0.0577
1142	0.492	0.0453	0.00495	0.0576
1143	0.493	0.0453	0.00497	0.0575
1144	0.493	0.0454	0.00499	0.0574
1145	0.493	0.0455	0.005	0.0573
1146	0.494	0.0456	0.00502	0.0572
1147	0.494	0.0457	0.00504	0.0571
1148	0.495	0.0458	0.00505	0.057
1149	0.495	0.0459	0.00507	0.0569
1150	0.495	0.046	0.00508	0.0568
1151	0.496	0.0461	0.0051	0.0567
1152	0.496	0.0462	0.00511	0.0566
1153	0.496	0.0463	0.00513	0.0565
1154	0.497	0.0464	0.00514	0.0564
1155	0.497	0.0465	0.00515	0.0562
1156	0.497	0.0466	0.00516	0.0561
1157	0.497	0.0468	0.00517	0.056
1158	0.498	0.0469	0.00518	0.0558
1159	0.498	0.047	0.00519	0.0557
1160	0.498	0.0471	0.0052	0.0556
1161	0.498	0.0473	0.0052	0.0554
1162	0.499	0.0474	0.00521	0.0553
1163	0.499	0.0475	0.00521	0.0551
1164	0.499	0.0477	0.00522	0.055
1165	0.499	0.0478	0.00522	0.0548
1166	0.499	0.0479	0.00522	0.0546
1167	0.499	0.0481	0.00522	0.0545
1168	0.499	0.0482	0.00522	0.0543
1169	0.499	0.0483	0.00522	0.0541
1170	0.499	0.0485	0.00521	0.054
1171	0.499	0.0486	0.00521	0.0538
1172	0.499	0.0488	0.0052	0.0536
1173	0.499	0.0489	0.0052	0.0534
1174	0.499	0.049	0.00519	0.0532
1175	0.499	0.0492	0.00518	0.0531
1176	0.499	0.0493	0.00517	0.0529
1177	0.499	0.0494	0.00516	0.0527
1178	0.499	0.0495	0.00515	0.0525
1179	0.499	0.0497	0.00514	0.0523
1180	0.499	0.0498	0.00512	0.0521
1181	0.499	0.0499	0.00511	0.0519
1182	0.498	0.05	0.00509	0.0517
1183	0.498	0.0502	0.00508	0.0515
1184	0.498	0.0503	0.00506	0.0513
1185	0.498	0.0504	0.00504	0.0511
1186	0.497	0.0505	0.00502	0.0509
1187	0.497	0.0506	0.005	0.0507
1188	0.497	0.0507	0.00498	0.0505
1189	0.497	0.0508	0.00496	0.0503
1190	0.496	0.0509	0.00494	0.0501
1191	0.496	0.051	0.00492	0.0498
1192	0.496	0.0511	0.00489	0.0496
1193	0.495	0.0512	0.00487	0.0494
1194	0.495	0.0512	0.00485	0.0492
1195	0.494	0.0513	0.00482	0.049
1196	0.494	0.0514	0.0048	0.0488
1197	0.494	0.0515	0.00477	0.0486
1198	0.493	0.0515	0.00474	0.0484
1199	0.493	0.0516	0.00471	0.0482
1200	0.492	0.0516	0.00469	0.0479
1201	0.492	0.0517	0.00466	0.0477
1202	0.491	0.0517	0.00463	0.0475
1203	0.491	0.0518	0.0046	0.0473
1204	0.49	0.0518	0.00457	0.0471
1205	0.49	0.0519	0.00454	0.0469
1206	0.489	0.0519	0.00451	0.0467
1207	0.489	0.0519	0.00448	0.0465
1208	0.488	0.0519	0.00445	0.0463
1209	0.488	0.0519	0.00441	0.0461
1210	0.487	0.0519	0.00438	0.0459
1211	0.486	0.0519	0.00435	0.0456
1212	0.486	0.0519	0.00432	0.0454
1213	0.485	0.0519	0.00428	0.0452
1214	0.485	0.0519	0.00425	0.045
1215	0.484	0.0519	0.00421	0.0448
1216	0.483	0.0519	0.00418	0.0446
1217	0.483	0.0519	0.00415	0.0444
1218	0.482	0.0518	0.00411	0.0442
1219	0.481	0.0518	0.00408	0.044
1220	0.481	0.0518	0.00404	0.0438
1221	0.48	0.0517	0.00401	0.0436
1222	0.479	0.0517	0.00397	0.0434
1223	0.479	0.0516	0.00393	0.0432
1224	0.478	0.0516	0.0039	0.043
1225	0.477	0.0515	0.00386	0.0428
1226	0.477	0.0515	0.00382	0.0426
1227	0.476	0.0514	0.00379	0.0424
1228	0.475	0.0513	0.00375	0.0422
1229	0.475	0.0513	0.00371	0.042
1230	0.474	0.0512	0.00368	0.0418
1231	0.473	0.0511	0.00364	0.0416
1232	0.473	0.051	0.0036	0.0414
1233	0.472	0.0509	0.00357	0.0412
1234	0.471	0.0508	0.00353	0.041
1235	0.47	0.0507	0.00349	0.0408
1236	0.47	0.0506	0.00345	0.0405
1237	0.469	0.0505	0.00342	0.0403
1238	0.468	0.0504	0.00338	0.0401
1239	0.468	0.0503	0.00334	0.0399
1240	0.467	0.0502	0.0033	0.0397
1241	0.466	0.0501	0.00326	0.0395
1242	0.466	0.05	0.00323	0.0393
1243	0.465	0.0499	0.00319	0.0391
1244	0.464	0.0498	0.00315	0.0388
1245	0.464	0.0497	0.00312	0.0386
1246	0.463	0.0495	0.00308	0.0384
1247	0.462	0.0494	0.00304	0.0382
1248	0.462	0.0493	0.00301	0.038
1249	0.461	0.0492	0.00297	0.0377
1250	0.461	0.049	0.00293	0.0375
1251	0.46	0.0489	0.0029	0.0373
1252	0.459	0.0488	0.00286	0.037
1253	0.459	0.0486	0.00283	0.0368
1254	0.458	0.0485	0.00279	0.0366
1255	0.458	0.0484	0.00276	0.0363
1256	0.457	0.0482	0.00272	0.0361
1257	0.456	0.0481	0.00269	0.0358
1258	0.456	0.048	0.00265	0.0356
1259	0.455	0.0478	0.00262	0.0353
1260	0.455	0.0477	0.00259	0.0351
1261	0.454	0.0475	0.00256	0.0348
1262	0.454	0.0474	0.00252	0.0346
1263	0.453	0.0472	0.00249	0.0343
1264	0.453	0.0471	0.00246	0.0341
1265	0.452	0.047	0.00243	0.0338
1266	0.452	0.0468	0.0024	0.0335
1267	0.451	0.0467	0.00237	0.0333
1268	0.451	0.0465	0.00234	0.033
1269	0.45	0.0464	0.00231	0.0327
1270	0.45	0.0462	0.00229	0.0324
1271	0.449	0.0461	0.00226	0.0322
1272	0.449	0.0459	0.00223	0.0319
1273	0.449	0.0458	0.00221	0.0316
1274	0.448	0.0456	0.00218	0.0313
1275	0.448	0.0455	0.00216	0.031
1276	0.448	0.0453	0.00213	0.0308
1277	0.447	0.0451	0.00211	0.0305
1278	0.447	0.045	0.00209	0.0302
1279	0.447	0.0448	0.00207	0.0299
1280	0.446	0.0447	0.00205	0.0296
1281	0.446	0.0445	0.00202	0.0293
1282	0.446	0.0444	0.002	0.029
1283	0.445	0.0442	0.00199	0.0287
1284	0.445	0.044	0.00197	0.0284
1285	0.445	0.0439	0.00195	0.0281
1286	0.445	0.0437	0.00193	0.0278
1287	0.445	0.0436	0.00192	0.0275
1288	0.444	0.0434	0.0019	0.0272
1289	0.444	0.0432	0.00188	0.0269
1290	0.444	0.0431	0.00187	0.0266
1291	0.444	0.0429	0.00186	0.0263
1292	0.444	0.0428	0.00184	0.026
1293	0.444	0.0426	0.00183	0.0256
1294	0.443	0.0424	0.00182	0.0253
1295	0.443	0.0423	0.00181	0.025
1296	0.443	0.0421	0.00179	0.0247
1297	0.443	0.0419	0.00178	0.0244
1298	0.443	0.0417	0.00177	0.0241
1299	0.443	0.0416	0.00176	0.0238
1300	0.443	0.0414	0.00176	0.0235
1301	0.443	0.0412	0.00175	0.0232
1302	0.443	0.0411	0.00174	0.0229
1303	0.443	0.0409	0.00173	0.0226
1304	0.443	0.0407	0.00173	0.0223
1305	0.443	0.0405	0.00172	0.022
1306	0.443	0.0403	0.00171	0.0217
1307	0.443	0.0402	0.00171	0.0214
1308	0.443	0.04	0.00171	0.0211
1309	0.443	0.0398	0.0017	0.0208
1310	0.443	0.0396	0.0017	0.0205
1311	0.443	0.0394	0.00169	0.0202
1312	0.443	0.0392	0.00169	0.0199
1313	0.443	0.039	0.00169	0.0196
1314	0.443	0.0388	0.00169	0.0193
1315	0.443	0.0386	0.00169	0.019
1316	0.444	0.0384	0.00168	0.0188
1317	0.444	0.0382	0.00168	0.0185
1318	0.444	0.038	0.00168	0.0182
1319	0.444	0.0378	0.00168	0.0179
1320	0.444	0.0376	0.00168	0.0176
1321	0.444	0.0374	0.00169	0.0174
1322	0.445	0.0372	0.00169	0.0171
1323	0.445	0.037	0.00169	0.0168
1324	0.445	0.0368	0.00169	0.0166
1325	0.445	0.0366	0.00169	0.0163
1326	0.445	0.0364	0.0017	0.0161
1327	0.445	0.0362	0.0017	0.0158
1328	0.446	0.0359	0.0017	0.0156
1329	0.446	0.0357	0.00171	0.0153
1330	0.446	0.0355	0.00171	0.0151
1331	0.446	0.0353	0.00172	0.0148
1332	0.447	0.0351	0.00172	0.0146
1333	0.447	0.0348	0.00173	0.0144
1334	0.447	0.0346	0.00173	0.0141
1335	0.447	0.0344	0.00174	0.0139
1336	0.448	0.0341	0.00175	0.0137
1337	0.448	0.0339	0.00175	0.0135
1338	0.448	0.0337	0.00176	0.0133
1339	0.448	0.0334	0.00177	0.0131
1340	0.449	0.0332	0.00178	0.0129
1341	0.449	0.033	0.00178	0.0127
1342	0.449	0.0327	0.00179	0.0125
1343	0.449	0.0325	0.0018	0.0123
1344	0.45	0.0322	0.00181	0.0121
1345	0.45	0.032	0.00182	0.0119
1346	0.45	0.0318	0.00183	0.0117
1347	0.45	0.0315	0.00184	0.0115
1348	0.451	0.0313	0.00185	0.0114
1349	0.451	0.031	0.00186	0.0112
1350	0.451	0.0308	0.00187	0.011
1351	0.452	0.0305	0.00188	0.0109
1352	0.452	0.0303	0.00189	0.0107
1353	0.452	0.03	0.0019	0.0106
1354	0.452	0.0298	0.00191	0.0104
1355	0.453	0.0296	0.00192	0.0103
1356	0.453	0.0293	0.00193	0.0101
1357	0.453	0.0291	0.00195	0.00998
1358	0.453	0.0288	0.00196	0.00985
1359	0.454	0.0286	0.00197	0.00972
1360	0.454	0.0283	0.00198	0.0096
1361	0.454	0.0281	0.00199	0.00948
1362	0.454	0.0278	0.002	0.00936
1363	0.455	0.0276	0.00201	0.00925
1364	0.455	0.0273	0.00202	0.00914
1365	0.455	0.0271	0.00203	0.00903
1366	0.455	0.0268	0.00204	0.00893
1367	0.455	0.0266	0.00205	0.00883
1368	0.456	0.0264	0.00206	0.00874
1369	0.456	0.0261	0.00207	0.00865
1370	0.456	0.0259	0.00208	0.00856
1371	0.456	0.0256	0.00209	0.00848
1372	0.456	0.0254	0.0021	0.0084
1373	0.456	0.0252	0.00211	0.00832
1374	0.457	0.0249	0.00211	0.00825
1375	0.457	0.0247	0.00212	0.00818
1376	0.457	0.0245	0.00213	0.00812
1377	0.457	0.0243	0.00213	0.00805
1378	0.457	0.024	0.00214	0.008
1379	0.457	0.0238	0.00214	0.00794
1380	0.457	0.0236	0.00215	0.00789
1381	0.457	0.0234	0.00215	0.00784
1382	0.458	0.0232	0.00215	0.00779
1383	0.458	0.023	0.00216	0.00775
1384	0.458	0.0227	0.00216	0.00771
1385	0.458	0.0225	0.00216	0.00767
1386	0.458	0.0223	0.00216	0.00764
1387	0.458	0.0221	0.00216	0.00761
1388	0.458	0.0219	0.00216	0.00758
1389	0.458	0.0217	0.00215	0.00755
1390	0.458	0.0215	0.00215	0.00753
1391	0.458	0.0214	0.00214	0.0075
1392	0.458	0.0212	0.00214	0.00749
1393	0.458	0.021	0.00213	0.00747
1394	0.458	0.0208	0.00213	0.00745
1395	0.457	0.0206	0.00212	0.00744
1396	0.457	0.0205	0.00211	0.00743
1397	0.457	0.0203	0.0021	0.00743
1398	0.457	0.0201	0.00209	0.00742
1399	0.457	0.0199	0.00208	0.00742
1400	0.457	0.0198	0.00207	0.00741
1401	0.457	0.0196	0.00205	0.00741
1402	0.456	0.0195	0.00204	0.00741
1403	0.456	0.0193	0.00202	0.00742
1404	0.456	0.0192	0.00201	0.00742
1405	0.456	0.019	0.00199	0.00743
1406	0.456	0.0189	0.00197	0.00744
1407	0.455	0.0187	0.00195	0.00745
1408	0.455	0.0186	0.00194	0.00746
1409	0.455	0.0185	0.00192	0.00747
1410	0.454	0.0184	0.00189	0.00748
1411	0.454	0.0182	0.00187	0.00749
1412	0.454	0.0181	0.00185	0.00751
1413	0.453	0.018	0.00183	0.00752
1414	0.453	0.0179	0.0018	0.00754
1415	0.453	0.0178	0.00178	0.00756
1416	0.452	0.0176	0.00176	0.00758
1417	0.452	0.0175	0.00173	0.00759
1418	0.451	0.0174	0.0017	0.00761
1419	0.451	0.0173	0.00168	0.00763
1420	0.45	0.0172	0.00165	0.00765
1421	0.45	0.0171	0.00162	0.00768
1422	0.449	0.017	0.0016	0.0077
1423	0.449	0.0169	0.00157	0.00772
1424	0.448	0.0169	0.00154	0.00774
1425	0.448	0.0168	0.00151	0.00776
1426	0.447	0.0167	0.00148	0.00778
1427	0.446	0.0166	0.00145	0.00781
1428	0.446	0.0165	0.00142	0.00783
1429	0.445	0.0164	0.00139	0.00785
1430	0.445	0.0164	0.00136	0.00787
1431	0.444	0.0163	0.00133	0.00789
1432	0.443	0.0162	0.0013	0.00792
1433	0.442	0.0162	0.00127	0.00794
1434	0.442	0.0161	0.00124	0.00796
1435	0.441	0.016	0.00121	0.00798
1436	0.44	0.016	0.00118	0.008
1437	0.439	0.0159	0.00115	0.00802
1438	0.439	0.0158	0.00112	0.00804
1439	0.438	0.0158	0.00109	0.00806
1440	0.437	0.0157	0.00106	0.00808
1441	0.436	0.0156	0.00103	0.00809
1442	0.435	0.0156	0.00101	0.00811
1443	0.434	0.0155	0.000977	0.00813
1444	0.433	0.0155	0.000948	0.00814
1445	0.433	0.0154	0.00092	0.00816
1446	0.432	0.0154	0.000892	0.00817
1447	0.431	0.0153	0.000864	0.00819
1448	0.43	0.0153	0.000837	0.0082
1449	0.429	0.0152	0.00081	0.00821
1450	0.428	0.0152	0.000784	0.00822
1451	0.427	0.0151	0.000758	0.00823
1452	0.426	0.0151	0.000733	0.00824
1453	0.425	0.015	0.000708	0.00825
1454	0.424	0.015	0.000683	0.00826
1455	0.422	0.0149	0.000659	0.00826
1456	0.421	0.0148	0.000635	0.00827
1457	0.42	0.0148	0.000612	0.00827
1458	0.419	0.0147	0.000589	0.00828
1459	0.418	0.0147	0.000567	0.00828
1460	0.417	0.0146	0.000546	0.00828
1461	0.416	0.0146	0.000524	0.00828
1462	0.414	0.0145	0.000504	0.00828
1463	0.413	0.0145	0.000484	0.00828
1464	0.412	0.0144	0.000464	0.00828
1465	0.411	0.0144	0.000445	0.00827
1466	0.41	0.0143	0.000427	0.00827
1467	0.408	0.0143	0.000409	0.00826
1468	0.407	0.0142	0.000391	0.00826
1469	0.406	0.0142	0.000374	0.00825
1470	0.404	0.0141	0.000358	0.00824
1471	0.403	0.0141	0.000342	0.00823
1472	0.402	0.014	0.000327	0.00822
1473	0.401	0.0139	0.000312	0.00821
1474	0.399	0.0139	0.000298	0.0082
1475	0.398	0.0138	0.000284	0.00818
1476	0.397	0.0138	0.00027	0.00817
1477	0.395	0.0137	0.000258	0.00815
1478	0.394	0.0136	0.000245	0.00814
1479	0.392	0.0136	0.000233	0.00812
1480	0.391	0.0135	0.000222	0.0081
1481	0.39	0.0135	0.000211	0.00809
1482	0.388	0.0134	0.0002	0.00807
1483	0.387	0.0133	0.00019	0.00805
1484	0.385	0.0133	0.00018	0.00803
1485	0.384	0.0132	0.000171	0.00801
1486	0.382	0.0131	0.000162	0.00798
1487	0.381	0.0131	0.000153	0.00796
1488	0.379	0.013	0.000145	0.00794
1489	0.378	0.0129	0.000137	0.00792
1490	0.377	0.0129	0.00013	0.00789
1491	0.375	0.0128	0.000122	0.00787
1492	0.374	0.0127	0.000116	0.00784
1493	0.372	0.0126	0.000109	0.00782
1494	0.371	0.0126	0.000103	0.00779
1495	0.369	0.0125	9.69e-05	0.00776
1496	0.368	0.0124	9.13e-05	0.00774
1497	0.366	0.0124	8.59e-05	0.00771
1498	0.364	0.0123	8.08e-05	0.00768
1499	0.363	0.0122	7.6e-05	0.00766
1500	0.361	0.0121	7.15e-05	0.00763
1501	0.36	0.0121	6.71e-05	0.0076
1502	0.358	0.012	6.3e-05	0.00757
1503	0.357	0.0119	5.92e-05	0.00755
1504	0.355	0.0119	5.55e-05	0.00752
1505	0.354	0.0118	5.2e-05	0.00749
1506	0.352	0.0117	4.88e-05	0.00746
1507	0.351	0.0116	4.57e-05	0.00744
1508	0.349	0.0116	4.28e-05	0.00741
1509	0.347	0.0115	4e-05	0.00738
1510	0.346	0.0114	3.75e-05	0.00736
1511	0.344	0.0113	3.5e-05	0.00733
1512	0.343	0.0113	3.28e-05	0.0073
1513	0.341	0.0112	3.06e-05	0.00728
1514	0.34	0.0111	2.86e-05	0.00725
1515	0.338	0.0111	2.68e-05	0.00723
1516	0.336	0.011	2.5e-05	0.0072
1517	0.335	0.0109	2.34e-05	0.00718
1518	0.333	0.0108	2.19e-05	0.00716
1519	0.332	0.0108	2.05e-05	0.00713
1520	0.33	0.0107	1.91e-05	0.00711
1521	0.328	0.0106	1.79e-05	0.00709
1522	0.327	0.0106	1.68e-05	0.00707
1523	0.325	0.0105	1.57e-05	0.00705
1524	0.324	0.0104	1.48e-05	0.00703
1525	0.322	0.0104	1.39e-05	0.00701
1526	0.321	0.0103	1.31e-05	0.00699
1527	0.319	0.0102	1.23e-05	0.00697
1528	0.317	0.0102	1.16e-05	0.00696
1529	0.316	0.0101	1.1e-05	0.00694
1530	0.314	0.01	1.05e-05	0.00693
1531	0.313	0.00996	1e-05	0.00691
1532	0.311	0.0099	9.56e-06	0.0069
1533	0.31	0.00984	9.18e-06	0.00689
1534	0.308	0.00977	8.85e-06	0.00688
1535	0.307	0.00971	8.57e-06	0.00687
1536	0.305	0.00965	8.34e-06	0.00686
1537	0.303	0.00959	8.16e-06	0.00685
1538	0.302	0.00953	8.02e-06	0.00684
1539	0.3	0.00947	7.92e-06	0.00684
1540	0.299	0.00942	7.87e-06	0.00683
1541	0.297	0.00936	7.86e-06	0.00683
1542	0.296	0.0093	7.89e-06	0.00683
1543	0.294	0.00925	7.96e-06	0.00683
1544	0.293	0.00919	8.08e-06	0.00683
1545	0.291	0.00914	8.23e-06	0.00683
1546	0.29	0.00909	8.42e-06	0.00683
1547	0.288	0.00904	8.65e-06	0.00683
1548	0.287	0.00898	8.92e-06	0.00684
1549	0.285	0.00893	9.23e-06	0.00684
1550	0.284	0.00888	9.58e-06	0.00685
1551	0.282	0.00883	9.98e-06	0.00686
1552	0.281	0.00879	1.04e-05	0.00687
1553	0.279	0.00874	1.09e-05	0.00688
1554	0.278	0.00869	1.14e-05	0.00689
1555	0.276	0.00865	1.2e-05	0.0069
1556	0.275	0.0086	1.26e-05	0.00691
1557	0.274	0.00856	1.32e-05	0.00693
1558	0.272	0.00851	1.39e-05	0.00694
1559	0.271	0.00847	1.47e-05	0.00696
1560	0.269	0.00843	1.55e-05	0.00698
1561	0.268	0.00839	1.63e-05	0.00699
1562	0.266	0.00835	1.72e-05	0.00701
1563	0.265	0.00831	1.82e-05	0.00703
1564	0.264	0.00827	1.92e-05	0.00706
1565	0.262	0.00823	2.03e-05	0.00708
1566	0.261	0.00819	2.14e-05	0.0071
1567	0.259	0.00815	2.26e-05	0.00713
1568	0.258	0.00812	2.38e-05	0.00715
1569	0.257	0.00808	2.52e-05	0.00718
1570	0.255	0.00804	2.66e-05	0.0072
1571	0.254	0.00801	2.8e-05	0.00723
1572	0.252	0.00797	2.96e-05	0.00726
1573	0.251	0.00794	3.12e-05	0.00729
1574	0.25	0.00791	3.29e-05	0.00732
1575	0.248	0.00788	3.47e-05	0.00735
1576	0.247	0.00784	3.66e-05	0.00738
1577	0.246	0.00781	3.85e-05	0.00741
1578	0.244	0.00778	4.06e-05	0.00745
1579	0.243	0.00775	4.28e-05	0.00748
1580	0.242	0.00772	4.5e-05	0.00751
1581	0.241	0.00769	4.74e-05	0.00755
1582	0.239	0.00766	4.98e-05	0.00758
1583	0.238	0.00763	5.24e-05	0.00762
1584	0.237	0.00761	5.51e-05	0.00765
1585	0.235	0.00758	5.79e-05	0.00769
1586	0.234	0.00755	6.08e-05	0.00772
1587	0.233	0.00753	6.39e-05	0.00776
1588	0.232	0.0075	6.71e-05	0.0078
1589	0.23	0.00748	7.04e-05	0.00783
1590	0.229	0.00745	7.38e-05	0.00787
1591	0.228	0.00743	7.74e-05	0.00791
1592	0.227	0.0074	8.12e-05	0.00795
1593	0.226	0.00738	8.51e-05	0.00798
1594	0.224	0.00736	8.91e-05	0.00802
1595	0.223	0.00733	9.33e-05	0.00806
1596	0.222	0.00731	9.77e-05	0.0081
1597	0.221	0.00729	0.000102	0.00813
1598	0.22	0.00727	0.000107	0.00817
1599	0.218	0.00725	0.000112	0.00821
1600	0.217	0.00723	0.000117	0.00825
1601	0.216	0.00721	0.000122	0.00828
1602	0.215	0.00719	0.000128	0.00832
1603	0.214	0.00717	0.000133	0.00836
1604	0.213	0.00715	0.000139	0.00839
1605	0.211	0.00714	0.000145	0.00843
1606	0.21	0.00712	0.000151	0.00847
1607	0.209	0.0071	0.000158	0.0085
1608	0.208	0.00709	0.000164	0.00854
1609	0.207	0.00707	0.000171	0.00857
1610	0.206	0.00706	0.000178	0.00861
1611	0.205	0.00704	0.000186	0.00864
1612	0.204	0.00703	0.000193	0.00867
1613	0.203	0.00702	0.000201	0.00871
1614	0.202	0.007	0.000209	0.00874
1615	0.201	0.00699	0.000218	0.00877
1616	0.2	0.00698	0.000226	0.0088
1617	0.198	0.00697	0.000235	0.00883
1618	0.197	0.00696	0.000244	0.00886
1619	0.196	0.00695	0.000253	0.00889
1620	0.195	0.00694	0.000263	0.00892
1621	0.194	0.00693	0.000273	0.00895
1622	0.193	0.00692	0.000283	0.00898
1623	0.192	0.00692	0.000293	0.00901
1624	0.191	0.00691	0.000304	0.00903
1625	0.19	0.00691	0.000315	0.00906
1626	0.189	0.0069	0.000326	0.00908
1627	0.188	0.0069	0.000338	0.00911
1628	0.187	0.00689	0.00035	0.00913
1629	0.186	0.00689	0.000362	0.00915
1630	0.186	0.00689	0.000374	0.00918
1631	0.185	0.00689	0.000387	0.0092
1632	0.184	0.00689	0.0004	0.00922
1633	0.183	0.00689	0.000413	0.00924
1634	0.182	0.00689	0.000427	0.00926
1635	0.181	0.00689	0.000441	0.00928
1636	0.18	0.00689	0.000455	0.0093
1637	0.179	0.00689	0.000469	0.00931
1638	0.178	0.0069	0.000484	0.00933
1639	0.177	0.0069	0.000499	0.00935
1640	0.176	0.00691	0.000515	0.00936
1641	0.176	0.00691	0.00053	0.00938
1642	0.175	0.00692	0.000546	0.00939
1643	0.174	0.00693	0.000563	0.0094
1644	0.173	0.00694	0.000579	0.00942
1645	0.172	0.00695	0.000596	0.00943
1646	0.171	0.00696	0.000613	0.00944
1647	0.17	0.00697	0.000631	0.00945
1648	0.17	0.00698	0.000648	0.00946
1649	0.169	0.00699	0.000666	0.00947
1650	0.168	0.007	0.000685	0.00948
1651	0.167	0.00702	0.000703	0.00949
1652	0.166	0.00703	0.000722	0.0095
1653	0.166	0.00705	0.000741	0.0095
1654	0.165	0.00706	0.000761	0.00951
1655	0.164	0.00708	0.00078	0.00952
1656	0.163	0.0071	0.0008	0.00952
1657	0.162	0.00712	0.00082	0.00953
1658	0.162	0.00714	0.000841	0.00953
1659	0.161	0.00716	0.000861	0.00954
1660	0.16	0.00718	0.000882	0.00954
1661	0.16	0.0072	0.000903	0.00955
1662	0.159	0.00722	0.000925	0.00955
1663	0.158	0.00724	0.000946	0.00955
1664	0.157	0.00726	0.000968	0.00956
1665	0.157	0.00729	0.00099	0.00956
1666	0.156	0.00731	0.00101	0.00956
1667	0.155	0.00734	0.00103	0.00956
1668	0.155	0.00736	0.00106	0.00957
1669	0.154	0.00739	0.00108	0.00957
1670	0.153	0.00742	0.0011	0.00957
1671	0.153	0.00744	0.00113	0.00957
1672	0.152	0.00747	0.00115	0.00957
1673	0.151	0.0075	0.00117	0.00958
1674	0.151	0.00753	0.0012	0.00958
1675	0.15	0.00756	0.00122	0.00958
1676	0.149	0.00759	0.00124	0.00958
1677	0.149	0.00762	0.00127	0.00958
1678	0.148	0.00765	0.00129	0.00959
1679	0.148	0.00768	0.00131	0.00959
1680	0.147	0.00771	0.00134	0.00959
1681	0.146	0.00774	0.00136	0.00959
1682	0.146	0.00777	0.00139	0.0096
1683	0.145	0.0078	0.00141	0.0096
1684	0.145	0.00783	0.00144	0.0096
1685	0.144	0.00786	0.00146	0.0096
1686	0.144	0.0079	0.00148	0.00961
1687	0.143	0.00793	0.00151	0.00961
1688	0.143	0.00796	0.00153	0.00962
1689	0.142	0.00799	0.00156	0.00962
1690	0.141	0.00802	0.00158	0.00963
1691	0.141	0.00806	0.00161	0.00963
1692	0.14	0.00809	0.00163	0.00964
1693	0.14	0.00812	0.00165	0.00964
1694	0.139	0.00815	0.00168	0.00965
1695	0.139	0.00819	0.0017	0.00966
1696	0.139	0.00822	0.00173	0.00967
1697	0.138	0.00825	0.00175	0.00967
1698	0.138	0.00828	0.00177	0.00968
1699	0.137	0.00831	0.0018	0.00969
1700	0.137	0.00834	0.00182	0.0097
1701	0.136	0.00837	0.00184	0.00971
1702	0.136	0.0084	0.00187	0.00972
1703	0.135	0.00843	0.00189	0.00974
1704	0.135	0.00846	0.00191	0.00975
1705	0.135	0.00849	0.00194	0.00976
1706	0.134	0.00852	0.00196	0.00977
1707	0.134	0.00855	0.00198	0.00979
1708	0.133	0.00858	0.002	0.0098
1709	0.133	0.0086	0.00202	0.00982
1710	0.133	0.00863	0.00205	0.00984
1711	0.132	0.00866	0.00207	0.00985
1712	0.132	0.00868	0.00209	0.00987
1713	0.132	0.00871	0.00211	0.00989
1714	0.131	0.00873	0.00213	0.00991
1715	0.131	0.00875	0.00215	0.00993
1716	0.131	0.00878	0.00217	0.00995
1717	0.13	0.0088	0.00219	0.00997
1718	0.13	0.00882	0.00221	0.00999
1719	0.13	0.00884	0.00223	0.01
1720	0.129	0.00886	0.00225	0.01
1721	0.129	0.00888	0.00227	0.0101
1722	0.129	0.0089	0.00229	0.0101
1723	0.128	0.00891	0.0023	0.0101
1724	0.128	0.00893	0.00232	0.0101
1725	0.128	0.00895	0.00234	0.0102
1726	0.128	0.00896	0.00236	0.0102
1727	0.127	0.00897	0.00237	0.0102
1728	0.127	0.00899	0.00239	0.0103
1729	0.127	0.009	0.00241	0.0103
1730	0.127	0.00901	0.00242	0.0103
1731	0.126	0.00902	0.00244	0.0103
1732	0.126	0.00903	0.00246	0.0104
1733	0.126	0.00903	0.00247	0.0104
1734	0.126	0.00904	0.00248	0.0104
1735	0.126	0.00905	0.0025	0.0105
1736	0.125	0.00905	0.00251	0.0105
1737	0.125	0.00905	0.00253	0.0105
1738	0.125	0.00905	0.00254	0.0106
1739	0.125	0.00906	0.00255	0.0106
1740	0.125	0.00905	0.00256	0.0107
1741	0.124	0.00905	0.00258	0.0107
1742	0.124	0.00905	0.00259	0.0107
1743	0.124	0.00905	0.0026	0.0108
1744	0.124	0.00904	0.00261	0.0108
1745	0.124	0.00904	0.00262	0.0108
1746	0.124	0.00903	0.00263	0.0109
1747	0.124	0.00902	0.00264	0.0109
1748	0.123	0.00901	0.00265	0.011
1749	0.123	0.009	0.00266	0.011
1750	0.123	0.00899	0.00267	0.011
1751	0.123	0.00898	0.00268	0.0111
1752	0.123	0.00896	0.00269	0.0111
1753	0.123	0.00895	0.00269	0.0112
1754	0.123	0.00893	0.0027	0.0112
1755	0.123	0.00891	0.00271	0.0112
1756	0.123	0.00889	0.00271	0.0113
1757	0.122	0.00887	0.00272	0.0113
1758	0.122	0.00885	0.00273	0.0114
1759	0.122	0.00883	0.00273	0.0114
1760	0.122	0.00881	0.00274	0.0115
1761	0.122	0.00878	0.00274	0.0115
1762	0.122	0.00876	0.00274	0.0115
1763	0.122	0.00873	0.00275	0.0116
1764	0.122	0.0087	0.00275	0.0116
1765	0.122	0.00867	0.00275	0.0117
1766	0.122	0.00864	0.00276	0.0117
1767	0.122	0.00861	0.00276	0.0118
1768	0.122	0.00858	0.00276	0.0118
1769	0.122	0.00855	0.00276	0.0118
1770	0.122	0.00851	0.00276	0.0119
1771	0.122	0.00848	0.00276	0.0119
1772	0.122	0.00844	0.00276	0.012
1773	0.122	0.0084	0.00276	0.012
1774	0.122	0.00837	0.00276	0.0121
1775	0.122	0.00833	0.00276	0.0121
1776	0.122	0.00829	0.00276	0.0121
1777	0.122	0.00825	0.00276	0.0122
1778	0.122	0.0082	0.00276	0.0122
1779	0.122	0.00816	0.00275	0.0123
1780	0.122	0.00812	0.00275	0.0123
1781	0.122	0.00807	0.00275	0.0123
1782	0.122	0.00803	0.00274	0.0124
1783	0.122	0.00798	0.00274	0.0124
1784	0.122	0.00794	0.00274	0.0124
1785	0.122	0.00789	0.00273	0.0125
1786	0.122	0.00784	0.00273	0.0125
1787	0.122	0.00779	0.00272	0.0125
1788	0.122	0.00774	0.00271	0.0126
1789	0.122	0.00769	0.00271	0.0126
1790	0.122	0.00764	0.0027	0.0127
1791	0.122	0.00759	0.00269	0.0127
1792	0.122	0.00754	0.00269	0.0127
1793	0.122	0.00748	0.00268	0.0127
1794	0.122	0.00743	0.00267	0.0128
1795	0.122	0.00738	0.00266	0.0128
1796	0.122	0.00732	0.00265	0.0128
1797	0.122	0.00727	0.00264	0.0129
1798	0.122	0.00721	0.00263	0.0129
1799	0.122	0.00715	0.00262	0.0129
1800	0.122	0.0071	0.00261	0.0129
1801	0.123	0.00704	0.0026	0.013
1802	0.123	0.00698	0.00259	0.013
1803	0.123	0.00693	0.00258	0.013
1804	0.123	0.00687	0.00257	0.013
1805	0.123	0.00681	0.00255	0.0131
1806	0.123	0.00675	0.00254	0.0131
1807	0.123	0.0067	0.00253	0.0131
1808	0.123	0.00664	0.00252	0.0131
1809	0.123	0.00658	0.0025	0.0131
1810	0.123	0.00652	0.00249	0.0131
1811	0.123	0.00646	0.00247	0.0132
1812	0.123	0.0064	0.00246	0.0132
1813	0.123	0.00634	0.00244	0.0132
1814	0.123	0.00628	0.00243	0.0132
1815	0.123	0.00622	0.00241	0.0132
1816	0.124	0.00616	0.0024	0.0132
1817	0.124	0.0061	0.00238	0.0132
1818	0.124	0.00604	0.00236	0.0132
1819	0.124	0.00598	0.00234	0.0132
1820	0.124	0.00592	0.00233	0.0132
1821	0.124	0.00586	0.00231	0.0132
1822	0.124	0.0058	0.00229	0.0132
1823	0.124	0.00575	0.00227	0.0132
1824	0.124	0.00569	0.00225	0.0132
1825	0.124	0.00563	0.00224	0.0132
1826	0.124	0.00557	0.00222	0.0132
1827	0.124	0.00551	0.0022	0.0132
1828	0.124	0.00545	0.00218	0.0132
1829	0.124	0.00539	0.00216	0.0132
1830	0.125	0.00534	0.00214	0.0132
1831	0.125	0.00528	0.00212	0.0132
1832	0.125	0.00522	0.0021	0.0132
1833	0.125	0.00517	0.00208	0.0132
1834	0.125	0.00511	0.00205	0.0132
1835	0.125	0.00505	0.00203	0.0132
1836	0.125	0.005	0.00201	0.0131
1837	0.125	0.00494	0.00199	0.0131
1838	0.125	0.00489	0.00197	0.0131
1839	0.125	0.00483	0.00195	0.0131
1840	0.125	0.00478	0.00192	0.0131
1841	0.125	0.00473	0.0019	0.0131
1842	0.125	0.00467	0.00188	0.013
1843	0.125	0.00462	0.00186	0.013
1844	0.125	0.00457	0.00183	0.013
1845	0.125	0.00452	0.00181	0.013
1846	0.126	0.00447	0.00179	0.0129
1847	0.126	0.00442	0.00176	0.0129
1848	0.126	0.00437	0.00174	0.0129
1849	0.126	0.00432	0.00172	0.0129
1850	0.126	0.00427	0.00169	0.0128
1851	0.126	0.00423	0.00167	0.0128
1852	0.126	0.00418	0.00165	0.0128
1853	0.126	0.00413	0.00162	0.0127
1854	0.126	0.00409	0.0016	0.0127
1855	0.126	0.00404	0.00157	0.0127
1856	0.126	0.004	0.00155	0.0126
1857	0.126	0.00395	0.00153	0.0126
1858	0.126	0.00391	0.0015	0.0126
1859	0.126	0.00387	0.00148	0.0125
1860	0.126	0.00383	0.00146	0.0125
1861	0.126	0.00379	0.00143	0.0124
1862	0.126	0.00375	0.00141	0.0124
1863	0.126	0.00371	0.00138	0.0124
1864	0.126	0.00367	0.00136	0.0123
1865	0.126	0.00363	0.00134	0.0123
1866	0.126	0.0036	0.00131	0.0122
1867	0.126	0.00356	0.00129	0.0122
1868	0.126	0.00353	0.00127	0.0121
1869	0.126	0.00349	0.00124	0.0121
1870	0.126	0.00346	0.00122	0.0121
1871	0.126	0.00343	0.0012	0.012
1872	0.126	0.0034	0.00118	0.012
1873	0.126	0.00337	0.00115	0.0119
1874	0.126	0.00334	0.00113	0.0119
1875	0.126	0.00331	0.00111	0.0118
1876	0.126	0.00328	0.00109	0.0118
1877	0.126	0.00325	0.00106	0.0117
1878	0.126	0.00322	0.00104	0.0117
1879	0.126	0.0032	0.00102	0.0116
1880	0.126	0.00317	0.000999	0.0116
1881	0.126	0.00315	0.000978	0.0115
1882	0.126	0.00313	0.000957	0.0114
1883	0.126	0.0031	0.000936	0.0114
1884	0.126	0.00308	0.000916	0.0113
1885	0.126	0.00306	0.000896	0.0113
1886	0.126	0.00304	0.000876	0.0112
1887	0.126	0.00302	0.000856	0.0112
1888	0.125	0.003	0.000836	0.0111
1889	0.125	0.00299	0.000817	0.0111
1890	0.125	0.00297	0.000798	0.011
1891	0.125	0.00296	0.000779	0.011
1892	0.125	0.00294	0.00076	0.0109
1893	0.125	0.00293	0.000742	0.0108
1894	0.125	0.00291	0.000724	0.0108
1895	0.125	0.0029	0.000707	0.0107
1896	0.125	0.00289	0.000689	0.0107
1897	0.125	0.00288	0.000672	0.0106
1898	0.125	0.00287	0.000655	0.0105
1899	0.125	0.00286	0.000639	0.0105
1900	0.124	0.00285	0.000623	0.0104
1901	0.124	0.00284	0.000607	0.0104
1902	0.124	0.00284	0.000591	0.0103
1903	0.124	0.00283	0.000576	0.0103
1904	0.124	0.00283	0.000561	0.0102
1905	0.124	0.00282	0.000546	0.0101
1906	0.124	0.00282	0.000532	0.0101
1907	0.124	0.00282	0.000518	0.01
1908	0.124	0.00281	0.000504	0.00996
1909	0.123	0.00281	0.000491	0.00991
1910	0.123	0.00281	0.000478	0.00985
1911	0.123	0.00281	0.000465	0.00979
1912	0.123	0.00281	0.000453	0.00973
1913	0.123	0.00281	0.000441	0.00967
1914	0.123	0.00281	0.000429	0.00962
1915	0.122	0.00282	0.000418	0.00956
1916	0.122	0.00282	0.000407	0.0095
1917	0.122	0.00282	0.000396	0.00944
1918	0.122	0.00283	0.000386	0.00939
1919	0.122	0.00283	0.000376	0.00933
1920	0.122	0.00284	0.000366	0.00927
1921	0.121	0.00285	0.000357	0.00922
1922	0.121	0.00285	0.000348	0.00916
1923	0.121	0.00286	0.000339	0.00911
1924	0.121	0.00287	0.00033	0.00905
1925	0.121	0.00288	0.000322	0.00899
1926	0.12	0.00289	0.000314	0.00894
1927	0.12	0.0029	0.000307	0.00889
1928	0.12	0.00291	0.0003	0.00883
1929	0.12	0.00292	0.000293	0.00878
1930	0.12	0.00293	0.000286	0.00872
1931	0.119	0.00294	0.00028	0.00867
1932	0.119	0.00295	0.000274	0.00862
1933	0.119	0.00296	0.000269	0.00857
1934	0.119	0.00298	0.000263	0.00851
1935	0.119	0.00299	0.000258	0.00846
1936	0.118	0.003	0.000254	0.00841
1937	0.118	0.00302	0.000249	0.00836
1938	0.118	0.00303	0.000245	0.00831
1939	0.118	0.00305	0.000242	0.00826
1940	0.117	0.00306	0.000238	0.00821
1941	0.117	0.00308	0.000235	0.00816
1942	0.117	0.00309	0.000232	0.00811
1943	0.117	0.00311	0.000229	0.00806
1944	0.116	0.00312	0.000227	0.00802
1945	0.116	0.00314	0.000225	0.00797
1946	0.116	0.00316	0.000223	0.00792
1947	0.116	0.00317	0.000222	0.00788
1948	0.115	0.00319	0.000221	0.00783
1949	0.115	0.00321	0.00022	0.00779
1950	0.115	0.00323	0.000219	0.00774
1951	0.114	0.00324	0.000219	0.0077
1952	0.114	0.00326	0.000219	0.00765
1953	0.114	0.00328	0.000219	0.00761
1954	0.114	0.0033	0.000219	0.00757
1955	0.113	0.00331	0.00022	0.00752
1956	0.113	0.00333	0.000221	0.00748
1957	0.113	0.00335	0.000222	0.00744
1958	0.112	0.00337	0.000224	0.0074
1959	0.112	0.00339	0.000225	0.00736
1960	0.112	0.00341	0.000227	0.00732
1961	0.111	0.00343	0.00023	0.00728
1962	0.111	0.00344	0.000232	0.00724
1963	0.111	0.00346	0.000235	0.0072
1964	0.11	0.00348	0.000238	0.00717
1965	0.11	0.0035	0.000241	0.00713
1966	0.11	0.00352	0.000245	0.00709
1967	0.109	0.00354	0.000248	0.00706
1968	0.109	0.00355	0.000252	0.00702
1969	0.109	0.00357	0.000256	0.00699
1970	0.108	0.00359	0.000261	0.00695
1971	0.108	0.00361	0.000266	0.00692
1972	0.108	0.00363	0.00027	0.00688
1973	0.107	0.00364	0.000275	0.00685
1974	0.107	0.00366	0.000281	0.00682
1975	0.107	0.00368	0.000286	0.00678
1976	0.106	0.00369	0.000292	0.00675
1977	0.106	0.00371	0.000298	0.00672
1978	0.106	0.00373	0.000304	0.00669
1979	0.105	0.00374	0.000311	0.00666
1980	0.105	0.00376	0.000317	0.00663
1981	0.105	0.00378	0.000324	0.0066
1982	0.104	0.00379	0.000331	0.00657
1983	0.104	0.00381	0.000338	0.00654
1984	0.104	0.00382	0.000346	0.00651
1985	0.103	0.00384	0.000354	0.00648
1986	0.103	0.00385	0.000361	0.00645
1987	0.102	0.00387	0.000369	0.00643
1988	0.102	0.00388	0.000378	0.0064
1989	0.102	0.00389	0.000386	0.00637
1990	0.101	0.00391	0.000395	0.00634
1991	0.101	0.00392	0.000403	0.00632
1992	0.1	0.00393	0.000412	0.00629
1993	0.1	0.00395	0.000422	0.00627
1994	0.0997	0.00396	0.000431	0.00624
1995	0.0993	0.00397	0.00044	0.00622
1996	0.0989	0.00398	0.00045	0.00619
1997	0.0986	0.00399	0.00046	0.00617
1998	0.0982	0.004	0.00047	0.00614
1999	0.0978	0.00401	0.00048	0.00612
2000	0.0974	0.00402	0.00049	0.00609
2001	0.097	0.00403	0.000501	0.00607
2002	0.0966	0.00404	0.000511	0.00605
2003	0.0962	0.00405	0.000522	0.00602
2004	0.0958	0.00405	0.000533	0.006
2005	0.0954	0.00406	0.000544	0.00598
2006	0.095	0.00407	0.000555	0.00596
2007	0.0946	0.00407	0.000566	0.00593
2008	0.0942	0.00408	0.000577	0.00591
2009	0.0938	0.00408	0.000589	0.00589
2010	0.0934	0.00409	0.0006	0.00587
2011	0.093	0.00409	0.000612	0.00584
2012	0.0926	0.0041	0.000623	0.00582
2013	0.0921	0.0041	0.000635	0.0058
2014	0.0917	0.0041	0.000647	0.00578
2015	0.0913	0.00411	0.000659	0.00576
2016	0.0909	0.00411	0.000671	0.00574
2017	0.0905	0.00411	0.000683	0.00571
2018	0.0901	0.00411	0.000696	0.00569
2019	0.0897	0.00411	0.000708	0.00567
2020	0.0893	0.00411	0.00072	0.00565
2021	0.0889	0.00411	0.000733	0.00563
2022	0.0885	0.00411	0.000745	0.00561
2023	0.088	0.00411	0.000757	0.00559
2024	0.0876	0.0041	0.00077	0.00557
2025	0.0872	0.0041	0.000782	0.00554
2026	0.0868	0.0041	0.000795	0.00552
2027	0.0864	0.00409	0.000807	0.0055
2028	0.086	0.00409	0.00082	0.00548
2029	0.0856	0.00409	0.000832	0.00546
2030	0.0851	0.00408	0.000845	0.00544
2031	0.0847	0.00407	0.000857	0.00542
2032	0.0843	0.00407	0.00087	0.00539
2033	0.0839	0.00406	0.000882	0.00537
2034	0.0835	0.00405	0.000894	0.00535
2035	0.0831	0.00405	0.000907	0.00533
2036	0.0827	0.00404	0.000919	0.00531
2037	0.0823	0.00403	0.000931	0.00528
2038	0.0818	0.00402	0.000943	0.00526
2039	0.0814	0.00401	0.000955	0.00524
2040	0.081	0.004	0.000967	0.00522
2041	0.0806	0.00399	0.000979	0.00519
2042	0.0802	0.00398	0.000991	0.00517
2043	0.0798	0.00397	0.001	0.00515
2044	0.0794	0.00396	0.00101	0.00513
2045	0.079	0.00394	0.00103	0.0051
2046	0.0786	0.00393	0.00104	0.00508
2047	0.0781	0.00392	0.00105	0.00506
2048	0.0777	0.0039	0.00106	0.00503
2049	0.0773	0.00389	0.00107	0.00501
2050	0.0769	0.00387	0.00108	0.00498
2051	0.0765	0.00386	0.00109	0.00496
2052	0.0761	0.00384	0.0011	0.00494
2053	0.0757	0.00383	0.00111	0.00491
2054	0.0753	0.00381	0.00112	0.00489
2055	0.0749	0.00379	0.00113	0.00486
2056	0.0745	0.00378	0.00114	0.00484
2057	0.0741	0.00376	0.00115	0.00481
2058	0.0737	0.00374	0.00116	0.00478
2059	0.0733	0.00372	0.00117	0.00476
2060	0.0729	0.0037	0.00118	0.00473
2061	0.0725	0.00369	0.00119	0.00471
2062	0.0721	0.00367	0.00119	0.00468
2063	0.0717	0.00365	0.0012	0.00465
2064	0.0713	0.00363	0.00121	0.00463
2065	0.0709	0.00361	0.00122	0.0046
2066	0.0706	0.00359	0.00122	0.00457
2067	0.0702	0.00356	0.00123	0.00455
2068	0.0698	0.00354	0.00124	0.00452
2069	0.0694	0.00352	0.00124	0.00449
2070	0.069	0.0035	0.00125	0.00446
2071	0.0686	0.00348	0.00126	0.00443
2072	0.0682	0.00346	0.00126	0.00441
2073	0.0679	0.00343	0.00127	0.00438
2074	0.0675	0.00341	0.00127	0.00435
2075	0.0671	0.00339	0.00128	0.00432
2076	0.0667	0.00336	0.00128	0.00429
2077	0.0664	0.00334	0.00128	0.00426
2078	0.066	0.00332	0.00129	0.00423
2079	0.0656	0.00329	0.00129	0.0042
2080	0.0652	0.00327	0.00129	0.00417
2081	0.0649	0.00325	0.0013	0.00414
2082	0.0645	0.00322	0.0013	0.00411
2083	0.0641	0.0032	0.0013	0.00408
2084	0.0638	0.00317	0.0013	0.00405
2085	0.0634	0.00315	0.00131	0.00402
2086	0.0631	0.00312	0.00131	0.00399
2087	0.0627	0.0031	0.00131	0.00396
2088	0.0624	0.00307	0.00131	0.00393
2089	0.062	0.00305	0.00131	0.0039
2090	0.0617	0.00302	0.00131	0.00387
2091	0.0613	0.003	0.00131	0.00384
2092	0.061	0.00297	0.00131	0.00381
2093	0.0606	0.00295	0.00131	0.00378
2094	0.0603	0.00292	0.0013	0.00375
2095	0.0599	0.00289	0.0013	0.00372
2096	0.0596	0.00287	0.0013	0.00368
2097	0.0593	0.00284	0.0013	0.00365
2098	0.0589	0.00282	0.00129	0.00362
2099	0.0586	0.00279	0.00129	0.00359
2100	0.0583	0.00277	0.00129	0.00356
2101	0.0579	0.00274	0.00128	0.00353
2102	0.0576	0.00272	0.00128	0.0035
2103	0.0573	0.00269	0.00128	0.00347
2104	0.057	0.00266	0.00127	0.00343
2105	0.0566	0.00264	0.00127	0.0034
2106	0.0563	0.00261	0.00126	0.00337
2107	0.056	0.00259	0.00126	0.00334
2108	0.0557	0.00256	0.00125	0.00331
2109	0.0554	0.00254	0.00124	0.00328
2110	0.0551	0.00251	0.00124	0.00325
2111	0.0548	0.00249	0.00123	0.00322
2112	0.0545	0.00246	0.00122	0.00318
2113	0.0542	0.00244	0.00122	0.00315
2114	0.0539	0.00241	0.00121	0.00312
2115	0.0536	0.00239	0.0012	0.00309
2116	0.0533	0.00237	0.00119	0.00306
2117	0.053	0.00234	0.00118	0.00303
2118	0.0527	0.00232	0.00118	0.003
2119	0.0524	0.00229	0.00117	0.00297
2120	0.0521	0.00227	0.00116	0.00294
2121	0.0518	0.00225	0.00115	0.00291
2122	0.0515	0.00222	0.00114	0.00288
2123	0.0513	0.0022	0.00113	0.00285
2124	0.051	0.00218	0.00112	0.00282
2125	0.0507	0.00216	0.00111	0.00279
2126	0.0504	0.00213	0.0011	0.00276
2127	0.0502	0.00211	0.00109	0.00274
2128	0.0499	0.00209	0.00108	0.00271
2129	0.0496	0.00207	0.00107	0.00268
2130	0.0494	0.00205	0.00106	0.00265
2131	0.0491	0.00203	0.00105	0.00262
2132	0.0489	0.002	0.00104	0.00259
2133	0.0486	0.00198	0.00102	0.00257
2134	0.0484	0.00196	0.00101	0.00254
2135	0.0481	0.00194	0.001	0.00251
2136	0.0479	0.00192	0.00099	0.00249
2137	0.0476	0.0019	0.000978	0.00246
2138	0.0474	0.00189	0.000967	0.00243
2139	0.0472	0.00187	0.000955	0.00241
2140	0.0469	0.00185	0.000943	0.00238
2141	0.0467	0.00183	0.00093	0.00236
2142	0.0465	0.00181	0.000918	0.00233
2143	0.0462	0.00179	0.000906	0.00231
2144	0.046	0.00178	0.000893	0.00228
2145	0.0458	0.00176	0.000881	0.00226
2146	0.0456	0.00174	0.000869	0.00224
2147	0.0453	0.00172	0.000856	0.00221
2148	0.0451	0.00171	0.000844	0.00219
2149	0.0449	0.00169	0.000831	0.00217
2150	0.0447	0.00168	0.000818	0.00214
2151	0.0445	0.00166	0.000806	0.00212
2152	0.0443	0.00165	0.000793	0.0021
2153	0.0441	0.00163	0.000781	0.00208
2154	0.0439	0.00162	0.000768	0.00206
2155	0.0437	0.0016	0.000756	0.00204
2156	0.0435	0.00159	0.000743	0.00202
2157	0.0433	0.00158	0.00073	0.002
2158	0.0431	0.00156	0.000718	0.00198
2159	0.0429	0.00155	0.000705	0.00196
2160	0.0427	0.00154	0.000693	0.00194
2161	0.0426	0.00153	0.000681	0.00192
2162	0.0424	0.00152	0.000668	0.0019
2163	0.0422	0.0015	0.000656	0.00189
2164	0.042	0.00149	0.000644	0.00187
2165	0.0419	0.00148	0.000632	0.00185
2166	0.0417	0.00147	0.00062	0.00184
2167	0.0415	0.00146	0.000608	0.00182
2168	0.0414	0.00145	0.000596	0.0018
2169	0.0412	0.00144	0.000584	0.00179
2170	0.041	0.00144	0.000572	0.00177
2171	0.0409	0.00143	0.000561	0.00176
2172	0.0407	0.00142	0.000549	0.00174
2173	0.0406	0.00141	0.000538	0.00173
2174	0.0404	0.0014	0.000526	0.00172
2175	0.0403	0.0014	0.000515	0.0017
2176	0.0401	0.00139	0.000504	0.00169
2177	0.04	0.00138	0.000493	0.00168
2178	0.0399	0.00138	0.000482	0.00167
2179	0.0397	0.00137	0.000471	0.00166
2180	0.0396	0.00137	0.000461	0.00165
2181	0.0395	0.00136	0.00045	0.00164
2182	0.0393	0.00136	0.00044	0.00162
2183	0.0392	0.00135	0.00043	0.00161
2184	0.0391	0.00135	0.000419	0.00161
2185	0.039	0.00134	0.000409	0.0016
2186	0.0388	0.00134	0.0004	0.00159
2187	0.0387	0.00134	0.00039	0.00158
2188	0.0386	0.00134	0.00038	0.00157
2189	0.0385	0.00133	0.000371	0.00156
2190	0.0384	0.00133	0.000362	0.00156
2191	0.0383	0.00133	0.000352	0.00155
2192	0.0382	0.00133	0.000343	0.00154
2193	0.0381	0.00133	0.000335	0.00154
2194	0.038	0.00132	0.000326	0.00153
2195	0.0379	0.00132	0.000317	0.00153
2196	0.0378	0.00132	0.000309	0.00152
2197	0.0377	0.00132	0.000301	0.00152
2198	0.0376	0.00132	0.000293	0.00151
2199	0.0375	0.00132	0.000285	0.00151
2200	0.0374	0.00132	0.000277	0.0015
2201	0.0373	0.00133	0.000269	0.0015
2202	0.0373	0.00133	0.000262	0.0015
2203	0.0372	0.00133	0.000254	0.0015
2204	0.0371	0.00133	0.000247	0.00149
2205	0.037	0.00133	0.00024	0.00149
2206	0.037	0.00133	0.000233	0.00149
2207	0.0369	0.00134	0.000226	0.00149
2208	0.0368	0.00134	0.000219	0.00149
2209	0.0368	0.00134	0.000213	0.00149
2210	0.0367	0.00135	0.000207	0.00149
2211	0.0366	0.00135	0.0002	0.00148
2212	0.0366	0.00135	0.000194	0.00148
2213	0.0365	0.00136	0.000188	0.00149
2214	0.0365	0.00136	0.000182	0.00149
2215	0.0364	0.00136	0.000177	0.00149
2216	0.0364	0.00137	0.000171	0.00149
2217	0.0363	0.00137	0.000166	0.00149
2218	0.0363	0.00138	0.000161	0.00149
2219	0.0362	0.00138	0.000155	0.00149
2220	0.0362	0.00139	0.00015	0.00149
2221	0.0362	0.00139	0.000145	0.0015
2222	0.0361	0.0014	0.000141	0.0015
2223	0.0361	0.00141	0.000136	0.0015
2224	0.0361	0.00141	0.000131	0.0015
2225	0.036	0.00142	0.000127	0.00151
2226	0.036	0.00142	0.000123	0.00151
2227	0.036	0.00143	0.000119	0.00151
2228	0.0359	0.00144	0.000114	0.00152
2229	0.0359	0.00144	0.000111	0.00152
2230	0.0359	0.00145	0.000107	0.00153
2231	0.0359	0.00146	0.000103	0.00153
2232	0.0359	0.00146	9.93e-05	0.00154
2233	0.0358	0.00147	9.57e-05	0.00154
2234	0.0358	0.00148	9.23e-05	0.00154
2235	0.0358	0.00149	8.9e-05	0.00155
2236	0.0358	0.00149	8.58e-05	0.00155
2237	0.0358	0.0015	8.26e-05	0.00156
2238	0.0358	0.00151	7.96e-05	0.00157
2239	0.0358	0.00152	7.66e-05	0.00157
2240	0.0358	0.00152	7.38e-05	0.00158
2241	0.0358	0.00153	7.1e-05	0.00158
2242	0.0358	0.00154	6.83e-05	0.00159
2243	0.0358	0.00155	6.57e-05	0.00159
2244	0.0358	0.00156	6.32e-05	0.0016
2245	0.0358	0.00156	6.08e-05	0.00161
2246	0.0358	0.00157	5.84e-05	0.00161
2247	0.0358	0.00158	5.62e-05	0.00162
2248	0.0358	0.00159	5.39e-05	0.00162
2249	0.0358	0.0016	5.18e-05	0.00163
2250	0.0359	0.0016	4.98e-05	0.00164
2251	0.0359	0.00161	4.78e-05	0.00164
2252	0.0359	0.00162	4.59e-05	0.00165
2253	0.0359	0.00163	4.4e-05	0.00166
2254	0.0359	0.00164	4.22e-05	0.00166
2255	0.0359	0.00165	4.05e-05	0.00167
2256	0.036	0.00165	3.88e-05	0.00168
2257	0.036	0.00166	3.72e-05	0.00168
2258	0.036	0.00167	3.57e-05	0.00169
2259	0.036	0.00168	3.42e-05	0.0017
2260	0.0361	0.00169	3.27e-05	0.0017
2261	0.0361	0.0017	3.13e-05	0.00171
2262	0.0361	0.0017	3e-05	0.00171
2263	0.0362	0.00171	2.87e-05	0.00172
2264	0.0362	0.00172	2.75e-05	0.00173
2265	0.0362	0.00173	2.63e-05	0.00173
2266	0.0363	0.00174	2.51e-05	0.00174
2267	0.0363	0.00174	2.4e-05	0.00175
2268	0.0364	0.00175	2.3e-05	0.00175
2269	0.0364	0.00176	2.2e-05	0.00176
2270	0.0364	0.00177	2.1e-05	0.00177
2271	0.0365	0.00177	2e-05	0.00177
2272	0.0365	0.00178	1.91e-05	0.00178
2273	0.0366	0.00179	1.83e-05	0.00178
2274	0.0366	0.0018	1.74e-05	0.00179
2275	0.0367	0.0018	1.66e-05	0.0018
2276	0.0367	0.00181	1.59e-05	0.0018
2277	0.0368	0.00182	1.51e-05	0.00181
2278	0.0368	0.00183	1.44e-05	0.00181
2279	0.0369	0.00183	1.38e-05	0.00182
2280	0.0369	0.00184	1.31e-05	0.00182
2281	0.037	0.00185	1.25e-05	0.00183
2282	0.037	0.00185	1.19e-05	0.00184
2283	0.0371	0.00186	1.13e-05	0.00184
2284	0.0371	0.00187	1.08e-05	0.00185
2285	0.0372	0.00187	1.03e-05	0.00185
2286	0.0373	0.00188	9.77e-06	0.00186
2287	0.0373	0.00189	9.3e-06	0.00186
2288	0.0374	0.00189	8.84e-06	0.00186
2289	0.0374	0.0019	8.41e-06	0.00187
2290	0.0375	0.0019	7.99e-06	0.00187
2291	0.0376	0.00191	7.59e-06	0.00188
2292	0.0376	0.00191	7.21e-06	0.00188
2293	0.0377	0.00192	6.85e-06	0.00189
2294	0.0378	0.00193	6.51e-06	0.00189
2295	0.0378	0.00193	6.18e-06	0.00189
2296	0.0379	0.00194	5.86e-06	0.0019
2297	0.0379	0.00194	5.56e-06	0.0019
2298	0.038	0.00195	5.28e-06	0.0019
2299	0.0381	0.00195	5.01e-06	0.00191
2300	0.0382	0.00195	4.75e-06	0.00191
2301	0.0382	0.00196	4.5e-06	0.00191
2302	0.0383	0.00196	4.26e-06	0.00191
2303	0.0384	0.00197	4.04e-06	0.00192
2304	0.0384	0.00197	3.83e-06	0.00192
2305	0.0385	0.00197	3.62e-06	0.00192
2306	0.0386	0.00198	3.43e-06	0.00192
2307	0.0386	0.00198	3.25e-06	0.00192
2308	0.0387	0.00198	3.07e-06	0.00192
2309	0.0388	0.00199	2.91e-06	0.00193
2310	0.0389	0.00199	2.75e-06	0.00193
2311	0.0389	0.00199	2.6e-06	0.00193
2312	0.039	0.002	2.46e-06	0.00193
2313	0.0391	0.002	2.32e-06	0.00193
2314	0.0391	0.002	2.19e-06	0.00193
2315	0.0392	0.002	2.07e-06	0.00193
2316	0.0393	0.002	1.96e-06	0.00193
2317	0.0394	0.00201	1.85e-06	0.00193
2318	0.0394	0.00201	1.74e-06	0.00193
2319	0.0395	0.00201	1.65e-06	0.00193
2320	0.0396	0.00201	1.55e-06	0.00193
2321	0.0397	0.00201	1.46e-06	0.00193
2322	0.0397	0.00201	1.38e-06	0.00193
2323	0.0398	0.00201	1.3e-06	0.00193
2324	0.0399	0.00202	1.23e-06	0.00192
2325	0.04	0.00202	1.16e-06	0.00192
2326	0.04	0.00202	1.09e-06	0.00192
2327	0.0401	0.00202	1.02e-06	0.00192
2328	0.0402	0.00202	9.65e-07	0.00192
2329	0.0403	0.00202	9.08e-07	0.00192
2330	0.0403	0.00202	8.54e-07	0.00191
2331	0.0404	0.00202	8.04e-07	0.00191
2332	0.0405	0.00202	7.56e-07	0.00191
2333	0.0406	0.00202	7.11e-07	0.0019
2334	0.0406	0.00202	6.68e-07	0.0019
2335	0.0407	0.00202	6.28e-07	0.0019
2336	0.0408	0.00202	5.9e-07	0.0019
2337	0.0408	0.00201	5.54e-07	0.00189
2338	0.0409	0.00201	5.2e-07	0.00189
2339	0.041	0.00201	4.88e-07	0.00188
2340	0.0411	0.00201	4.58e-07	0.00188
2341	0.0411	0.00201	4.3e-07	0.00188
2342	0.0412	0.00201	4.03e-07	0.00187
2343	0.0413	0.00201	3.78e-07	0.00187
2344	0.0413	0.00201	3.55e-07	0.00186
2345	0.0414	0.002	3.33e-07	0.00186
2346	0.0415	0.002	3.12e-07	0.00185
2347	0.0416	0.002	2.92e-07	0.00185
2348	0.0416	0.002	2.73e-07	0.00184
2349	0.0417	0.002	2.56e-07	0.00184
2350	0.0418	0.00199	2.4e-07	0.00183
2351	0.0418	0.00199	2.24e-07	0.00183
2352	0.0419	0.00199	2.1e-07	0.00182
2353	0.042	0.00199	1.96e-07	0.00182
2354	0.042	0.00199	1.84e-07	0.00181
2355	0.0421	0.00198	1.72e-07	0.0018
2356	0.0421	0.00198	1.61e-07	0.0018
2357	0.0422	0.00198	1.5e-07	0.00179
2358	0.0423	0.00197	1.4e-07	0.00178
2359	0.0423	0.00197	1.31e-07	0.00178
2360	0.0424	0.00197	1.22e-07	0.00177
2361	0.0425	0.00197	1.14e-07	0.00177
2362	0.0425	0.00196	1.07e-07	0.00176
2363	0.0426	0.00196	9.94e-08	0.00175
2364	0.0426	0.00196	9.27e-08	0.00174
2365	0.0427	0.00195	8.65e-08	0.00174
2366	0.0427	0.00195	8.06e-08	0.00173
2367	0.0428	0.00195	7.51e-08	0.00172
2368	0.0428	0.00195	7e-08	0.00172
2369	0.0429	0.00194	6.52e-08	0.00171
2370	0.043	0.00194	6.08e-08	0.0017
2371	0.043	0.00194	5.66e-08	0.00169
2372	0.0431	0.00193	5.27e-08	0.00169
2373	0.0431	0.00193	4.9e-08	0.00168
2374	0.0432	0.00193	4.56e-08	0.00167
2375	0.0432	0.00192	4.24e-08	0.00166
2376	0.0432	0.00192	3.95e-08	0.00166
2377	0.0433	0.00192	3.67e-08	0.00165
2378	0.0433	0.00191	3.41e-08	0.00164
2379	0.0434	0.00191	3.17e-08	0.00163
2380	0.0434	0.00191	2.94e-08	0.00163
2381	0.0435	0.00191	2.73e-08	0.00162
2382	0.0435	0.0019	2.54e-08	0.00161
2383	0.0435	0.0019	2.36e-08	0.0016
2384	0.0436	0.0019	2.19e-08	0.00159
2385	0.0436	0.00189	2.03e-08	0.00159
2386	0.0437	0.00189	1.88e-08	0.00158
2387	0.0437	0.00189	1.75e-08	0.00157
2388	0.0437	0.00189	1.62e-08	0.00156
2389	0.0438	0.00188	1.5e-08	0.00155
2390	0.0438	0.00188	1.39e-08	0.00155
2391	0.0438	0.00188	1.29e-08	0.00154
2392	0.0438	0.00188	1.19e-08	0.00153
2393	0.0439	0.00187	1.1e-08	0.00152
2394	0.0439	0.00187	1.02e-08	0.00152
2395	0.0439	0.00187	9.46e-09	0.00151
2396	0.0439	0.00187	8.75e-09	0.0015
2397	0.044	0.00187	8.1e-09	0.00149
2398	0.044	0.00186	7.49e-09	0.00148
2399	0.044	0.00186	6.92e-09	0.00148
2400	0.044	0.00186	6.4e-09	0.00147
2401	0.044	0.00186	5.91e-09	0.00146
2402	0.0441	0.00186	5.46e-09	0.00145
2403	0.0441	0.00186	5.04e-09	0.00145
2404	0.0441	0.00186	4.66e-09	0.00144
2405	0.0441	0.00185	4.3e-09	0.00143
2406	0.0441	0.00185	3.97e-09	0.00143
2407	0.0441	0.00185	3.66e-09	0.00142
2408	0.0441	0.00185	3.38e-09	0.00141
2409	0.0441	0.00185	3.11e-09	0.0014
2410	0.0441	0.00185	2.87e-09	0.0014
2411	0.0441	0.00185	2.65e-09	0.00139
2412	0.0441	0.00185	2.44e-09	0.00138
2413	0.0441	0.00185	2.25e-09	0.00138
2414	0.0441	0.00185	2.07e-09	0.00137
2415	0.0441	0.00185	1.9e-09	0.00136
2416	0.0441	0.00185	1.75e-09	0.00136
2417	0.0441	0.00185	1.61e-09	0.00135
2418	0.0441	0.00185	1.48e-09	0.00134
2419	0.0441	0.00185	1.36e-09	0.00134
2420	0.0441	0.00185	1.26e-09	0.00133
2421	0.0441	0.00185	1.15e-09	0.00133
2422	0.0441	0.00186	1.06e-09	0.00132
2423	0.0441	0.00186	9.74e-10	0.00132
2424	0.044	0.00186	8.95e-10	0.00131
2425	0.044	0.00186	8.22e-10	0.0013
2426	0.044	0.00186	7.55e-10	0.0013
2427	0.044	0.00186	6.93e-10	0.00129
2428	0.044	0.00187	6.36e-10	0.00129
2429	0.0439	0.00187	5.83e-10	0.00128
2430	0.0439	0.00187	5.35e-10	0.00128
2431	0.0439	0.00187	4.91e-10	0.00127
2432	0.0439	0.00188	4.5e-10	0.00127
2433	0.0438	0.00188	4.12e-10	0.00127
2434	0.0438	0.00188	3.78e-10	0.00126
2435	0.0438	0.00189	3.46e-10	0.00126
2436	0.0437	0.00189	3.17e-10	0.00125
2437	0.0437	0.00189	2.9e-10	0.00125
2438	0.0437	0.0019	2.65e-10	0.00125
2439	0.0436	0.0019	2.43e-10	0.00124
2440	0.0436	0.00191	2.22e-10	0.00124
2441	0.0435	0.00191	2.03e-10	0.00124
2442	0.0435	0.00192	1.86e-10	0.00123
2443	0.0434	0.00192	1.7e-10	0.00123
2444	0.0434	0.00193	1.55e-10	0.00123
2445	0.0433	0.00193	1.42e-10	0.00122
2446	0.0433	0.00194	1.3e-10	0.00122
2447	0.0432	0.00194	1.18e-10	0.00122
2448	0.0432	0.00195	1.08e-10	0.00122
2449	0.0431	0.00195	9.86e-11	0.00121
2450	0.0431	0.00196	9e-11	0.00121
2451	0.043	0.00196	8.21e-11	0.00121
2452	0.043	0.00197	7.49e-11	0.00121
2453	0.0429	0.00198	6.83e-11	0.00121
2454	0.0428	0.00198	6.22e-11	0.00121
2455	0.0428	0.00199	5.67e-11	0.0012
2456	0.0427	0.002	5.17e-11	0.0012
2457	0.0427	0.00201	4.71e-11	0.0012
2458	0.0426	0.00201	4.29e-11	0.0012
2459	0.0425	0.00202	3.9e-11	0.0012
2460	0.0424	0.00203	3.55e-11	0.0012
2461	0.0424	0.00204	3.23e-11	0.0012
2462	0.0423	0.00204	2.94e-11	0.0012
2463	0.0422	0.00205	2.67e-11	0.0012
2464	0.0422	0.00206	2.43e-11	0.0012
2465	0.0421	0.00207	2.21e-11	0.0012
2466	0.042	0.00208	2.01e-11	0.0012
2467	0.0419	0.00209	1.82e-11	0.0012
2468	0.0418	0.00209	1.66e-11	0.0012
2469	0.0417	0.0021	1.5e-11	0.0012
2470	0.0417	0.00211	1.37e-11	0.0012
2471	0.0416	0.00212	1.24e-11	0.00121
2472	0.0415	0.00213	1.12e-11	0.00121
2473	0.0414	0.00214	1.02e-11	0.00121
2474	0.0413	0.00215	9.25e-12	0.00121
2475	0.0412	0.00216	8.39e-12	0.00121
2476	0.0411	0.00217	7.6e-12	0.00121
2477	0.041	0.00218	6.89e-12	0.00121
2478	0.0409	0.00219	6.24e-12	0.00122
2479	0.0408	0.0022	5.65e-12	0.00122
2480	0.0407	0.00221	5.12e-12	0.00122
2481	0.0406	0.00222	4.64e-12	0.00122
2482	0.0405	0.00223	4.2e-12	0.00123
2483	0.0404	0.00224	3.8e-12	0.00123
2484	0.0403	0.00225	3.43e-12	0.00123
2485	0.0402	0.00226	3.1e-12	0.00124
2486	0.0401	0.00227	2.81e-12	0.00124
2487	0.04	0.00229	2.54e-12	0.00124
2488	0.0399	0.0023	2.29e-12	0.00124
2489	0.0398	0.00231	2.07e-12	0.00125
2490	0.0397	0.00232	1.87e-12	0.00125
2491	0.0396	0.00233	1.69e-12	0.00126
2492	0.0395	0.00234	1.52e-12	0.00126
2493	0.0393	0.00235	1.38e-12	0.00126
2494	0.0392	0.00237	1.24e-12	0.00127
2495	0.0391	0.00238	1.12e-12	0.00127
2496	0.039	0.00239	1.01e-12	0.00128
2497	0.0389	0.0024	9.1e-13	0.00128
2498	0.0388	0.00241	8.21e-13	0.00128
2499	0.0386	0.00242	7.39e-13	0.00129
2500	0.0385	0.00244	6.66e-13	0.00129
2501	0.0384	0.00245	6e-13	0.0013
2502	0.0383	0.00246	5.4e-13	0.0013
2503	0.0381	0.00247	4.86e-13	0.00131
2504	0.038	0.00248	4.38e-13	0.00131
2505	0.0379	0.0025	3.94e-13	0.00132
2506	0.0377	0.00251	3.54e-13	0.00132
2507	0.0376	0.00252	3.18e-13	0.00133
2508	0.0375	0.00253	2.86e-13	0.00133
2509	0.0374	0.00255	2.57e-13	0.00134
2510	0.0372	0.00256	2.31e-13	0.00134
2511	0.0371	0.00257	2.08e-13	0.00135
2512	0.0369	0.00258	1.86e-13	0.00135
2513	0.0368	0.00259	1.67e-13	0.00136
2514	0.0367	0.00261	1.5e-13	0.00136
2515	0.0365	0.00262	1.35e-13	0.00137
2516	0.0364	0.00263	1.21e-13	0.00138
2517	0.0363	0.00264	1.08e-13	0.00138
2518	0.0361	0.00266	9.73e-14	0.00139
2519	0.036	0.00267	8.72e-14	0.00139
2520	0.0358	0.00268	7.82e-14	0.0014
2521	0.0357	0.00269	7e-14	0.0014
2522	0.0355	0.0027	6.27e-14	0.00141
2523	0.0354	0.00272	5.62e-14	0.00141
2524	0.0352	0.00273	5.03e-14	0.00142
2525	0.0351	0.00274	4.5e-14	0.00143
2526	0.035	0.00275	4.03e-14	0.00143
2527	0.0348	0.00276	3.6e-14	0.00144
2528	0.0347	0.00277	3.22e-14	0.00144
2529	0.0345	0.00279	2.88e-14	0.00145
2530	0.0344	0.0028	2.58e-14	0.00146
2531	0.0342	0.00281	2.3e-14	0.00146
2532	0.0341	0.00282	2.06e-14	0.00147
2533	0.0339	0.00283	1.84e-14	0.00147
2534	0.0337	0.00284	1.64e-14	0.00148
2535	0.0336	0.00285	1.46e-14	0.00148
2536	0.0334	0.00287	1.31e-14	0.00149
2537	0.0333	0.00288	1.17e-14	0.0015
2538	0.0331	0.00289	1.04e-14	0.0015
2539	0.033	0.0029	9.28e-15	0.00151
2540	0.0328	0.00291	8.27e-15	0.00151
2541	0.0327	0.00292	7.37e-15	0.00152
2542	0.0325	0.00293	6.57e-15	0.00153
2543	0.0323	0.00294	5.85e-15	0.00153
2544	0.0322	0.00295	5.21e-15	0.00154
2545	0.032	0.00296	4.64e-15	0.00154
2546	0.0319	0.00297	4.13e-15	0.00155
2547	0.0317	0.00298	3.68e-15	0.00155
2548	0.0315	0.00299	3.27e-15	0.00156
2549	0.0314	0.003	2.91e-15	0.00156
2550	0.0312	0.00301	2.59e-15	0.00157
2551	0.0311	0.00302	2.3e-15	0.00157
2552	0.0309	0.00303	2.05e-15	0.00158
2553	0.0307	0.00304	1.82e-15	0.00158
2554	0.0306	0.00305	1.62e-15	0.00159
2555	0.0304	0.00305	1.43e-15	0.00159
2556	0.0302	0.00306	1.27e-15	0.0016
2557	0.0301	0.00307	1.13e-15	0.0016
2558	0.0299	0.00308	1e-15	0.00161
2559	0.0297	0.00309	8.9e-16	0.00161
2560	0.0296	0.0031	7.9e-16	0.00162
2561	0.0294	0.0031	7e-16	0.00162
2562	0.0292	0.00311	6.21e-16	0.00163
2563	0.0291	0.00312	5.5e-16	0.00163
2564	0.0289	0.00313	4.88e-16	0.00164
2565	0.0287	0.00313	4.32e-16	0.00164
2566	0.0286	0.00314	3.83e-16	0.00164
2567	0.0284	0.00315	3.39e-16	0.00165
2568	0.0282	0.00315	3e-16	0.00165
2569	0.0281	0.00316	2.65e-16	0.00166
2570	0.0279	0.00317	2.35e-16	0.00166
2571	0.0277	0.00317	2.08e-16	0.00166
2572	0.0276	0.00318	1.84e-16	0.00167
2573	0.0274	0.00318	1.62e-16	0.00167
2574	0.0272	0.00319	1.43e-16	0.00167
2575	0.0271	0.0032	1.27e-16	0.00168
2576	0.0269	0.0032	1.12e-16	0.00168
2577	0.0267	0.00321	9.89e-17	0.00168
2578	0.0266	0.00321	8.73e-17	0.00169
2579	0.0264	0.00321	7.71e-17	0.00169
2580	0.0262	0.00322	6.8e-17	0.00169
2581	0.0261	0.00322	6e-17	0.00169
2582	0.0259	0.00323	5.29e-17	0.0017
2583	0.0257	0.00323	4.67e-17	0.0017
2584	0.0256	0.00323	4.11e-17	0.0017
2585	0.0254	0.00324	3.62e-17	0.0017
2586	0.0252	0.00324	3.19e-17	0.0017
2587	0.0251	0.00324	2.81e-17	0.00171
2588	0.0249	0.00325	2.48e-17	0.00171
2589	0.0247	0.00325	2.18e-17	0.00171
2590	0.0246	0.00325	1.92e-17	0.00171
2591	0.0244	0.00325	1.69e-17	0.00171
2592	0.0242	0.00326	1.49e-17	0.00171
2593	0.0241	0.00326	1.31e-17	0.00171
2594	0.0239	0.00326	1.15e-17	0.00172
2595	0.0237	0.00326	1.01e-17	0.00172
2596	0.0236	0.00326	8.88e-18	0.00172
2597	0.0234	0.00326	7.8e-18	0.00172
2598	0.0232	0.00327	6.85e-18	0.00172
2599	0.0231	0.00327	6.01e-18	0.00172
2600	0.0229	0.00327	5.28e-18	0.00172
2601	0.0227	0.00327	4.63e-18	0.00172
2602	0.0226	0.00327	4.07e-18	0.00172
2603	0.0224	0.00327	3.57e-18	0.00172
2604	0.0222	0.00327	3.13e-18	0.00172
2605	0.0221	0.00327	2.74e-18	0.00172
2606	0.0219	0.00327	2.4e-18	0.00172
2607	0.0217	0.00326	2.11e-18	0.00172
2608	0.0216	0.00326	1.85e-18	0.00171
2609	0.0214	0.00326	1.62e-18	0.00171
2610	0.0213	0.00326	1.42e-18	0.00171
2611	0.0211	0.00326	1.24e-18	0.00171
2612	0.0209	0.00326	1.08e-18	0.00171
2613	0.0208	0.00326	9.49e-19	0.00171
2614	0.0206	0.00325	8.3e-19	0.00171
2615	0.0204	0.00325	7.26e-19	0.0017
2616	0.0203	0.00325	6.34e-19	0.0017
2617	0.0201	0.00325	5.55e-19	0.0017
2618	0.02	0.00324	4.85e-19	0.0017
2619	0.0198	0.00324	4.23e-19	0.0017
2620	0.0197	0.00324	3.7e-19	0.00169
2621	0.0195	0.00323	3.23e-19	0.00169
2622	0.0193	0.00323	2.82e-19	0.00169
2623	0.0192	0.00323	2.46e-19	0.00169
2624	0.019	0.00322	2.15e-19	0.00168
2625	0.0189	0.00322	1.87e-19	0.00168
2626	0.0187	0.00321	1.63e-19	0.00168
2627	0.0186	0.00321	1.42e-19	0.00167
2628	0.0184	0.0032	1.24e-19	0.00167
2629	0.0183	0.0032	1.08e-19	0.00167
2630	0.0181	0.00319	9.41e-20	0.00166
2631	0.0179	0.00319	8.2e-20	0.00166
2632	0.0178	0.00318	7.14e-20	0.00166
2633	0.0176	0.00318	6.21e-20	0.00165
2634	0.0175	0.00317	5.4e-20	0.00165
2635	0.0173	0.00317	4.7e-20	0.00164
2636	0.0172	0.00316	4.09e-20	0.00164
2637	0.017	0.00316	3.56e-20	0.00164
2638	0.0169	0.00315	3.09e-20	0.00163
2639	0.0167	0.00314	2.69e-20	0.00163
2640	0.0166	0.00314	2.33e-20	0.00162
2641	0.0165	0.00313	1.94e-20	0.00162
2642	0.0163	0.00312	1.69e-20	0.00161
2643	0.0162	0.00312	1.47e-20	0.00161
2644	0.016	0.00311	1.27e-20	0.0016
2645	0.0159	0.0031	1.11e-20	0.0016
2646	0.0157	0.0031	9.59e-21	0.00159
2647	0.0156	0.00309	8.32e-21	0.00159
2648	0.0154	0.00308	7.22e-21	0.00158
2649	0.0153	0.00308	6.26e-21	0.00158
2650	0.0152	0.00307	5.42e-21	0.00157
2651	0.015	0.00306	4.7e-21	0.00157
2652	0.0149	0.00305	4.07e-21	0.00156
2653	0.0147	0.00304	3.53e-21	0.00155
2654	0.0146	0.00304	3.05e-21	0.00155
2655	0.0145	0.00303	2.64e-21	0.00154
2656	0.0143	0.00302	2.29e-21	0.00154
2657	0.0142	0.00301	1.98e-21	0.00153
2658	0.0141	0.003	1.71e-21	0.00152
2659	0.0139	0.003	1.48e-21	0.00152
2660	0.0138	0.00299	1.28e-21	0.00151
2661	0.0137	0.00298	1.11e-21	0.00151
2662	0.0135	0.00297	9.56e-22	0.0015
2663	0.0134	0.00296	0	0.00149
2664	0.0133	0.00295	0	0.00149
2665	0.0131	0.00294	0	0.00148
2666	0.013	0.00293	0	0.00147
2667	0.0129	0.00293	0	0.00147
2668	0.0127	0.00292	0	0.00146
2669	0.0126	0.00291	0	0.00145
2670	0.0125	0.0029	0	0.00145
2671	0.0124	0.00289	0	0.00144
2672	0.0122	0.00288	0	0.00143
2673	0.0121	0.00287	0	0.00143
2674	0.012	0.00286	0	0.00142
2675	0.0119	0.00285	0	0.00141
2676	0.0118	0.00284	0	0.00141
2677	0.0116	0.00283	0	0.0014
2678	0.0115	0.00282	0	0.00139
2679	0.0114	0.00282	0	0.00139
2680	0.0113	0.00281	0	0.00138
2681	0.0112	0.0028	0	0.00137
2682	0.011	0.00279	0	0.00137
2683	0.0109	0.00278	0	0.00136
2684	0.0108	0.00277	0	0.00135
2685	0.0107	0.00276	0	0.00135
2686	0.0106	0.00275	0	0.00134
2687	0.0105	0.00274	0	0.00133
2688	0.0103	0.00273	0	0.00133
2689	0.0102	0.00272	0	0.00132
2690	0.0101	0.00271	0	0.00131
2691	0.01	0.0027	0	0.00131
2692	0.0099	0.00269	0	0.0013
2693	0.0098	0.00268	0	0.00129
2694	0.00969	0.00267	0	0.00129
2695	0.00958	0.00266	0	0.00128
2696	0.00947	0.00265	0	0.00127
2697	0.00937	0.00264	0	0.00127
2698	0.00926	0.00263	0	0.00126
2699	0.00916	0.00262	0	0.00125
2700	0.00906	0.00262	0	0.00125
2701	0.00895	0.00261	0	0.00124
2702	0.00885	0.0026	0	0.00123
2703	0.00875	0.00259	0	0.00123
2704	0.00865	0.00258	0	0.00122
2705	0.00855	0.00257	0	0.00121
2706	0.00845	0.00256	0	0.00121
2707	0.00836	0.00255	0	0.0012
2708	0.00826	0.00254	0	0.0012
2709	0.00816	0.00253	0	0.00119
2710	0.00807	0.00252	0	0.00118
2711	0.00797	0.00251	0	0.00118
2712	0.00788	0.0025	0	0.00117
2713	0.00779	0.0025	0	0.00117
2714	0.00769	0.00249	0	0.00116
2715	0.0076	0.00248	0	0.00116
2716	0.00751	0.00247	0	0.00115
2717	0.00742	0.00246	0	0.00114
2718	0.00733	0.00245	0	0.00114
2719	0.00724	0.00244	0	0.00113
2720	0.00716	0.00243	0	0.00113
2721	0.00707	0.00243	0	0.00112
2722	0.00698	0.00242	0	0.00112
2723	0.0069	0.00241	0	0.00111
2724	0.00681	0.0024	0	0.00111
2725	0.00673	0.00239	0	0.0011
2726	0.00665	0.00238	0	0.0011
2727	0.00656	0.00238	0	0.00109
2728	0.00648	0.00237	0	0.00109
2729	0.0064	0.00236	0	0.00108
2730	0.00632	0.00235	0	0.00108
2731	0.00624	0.00234	0	0.00108
2732	0.00616	0.00234	0	0.00107
2733	0.00609	0.00233	0	0.00107
2734	0.00601	0.00232	0	0.00106
2735	0.00593	0.00231	0	0.00106
2736	0.00586	0.0023	0	0.00105
2737	0.00578	0.0023	0	0.00105
2738	0.00571	0.00229	0	0.00105
2739	0.00563	0.00228	0	0.00104
2740	0.00556	0.00228	0	0.00104
2741	0.00549	0.00227	0	0.00104
2742	0.00542	0.00226	0	0.00103
2743	0.00534	0.00225	0	0.00103
2744	0.00527	0.00225	0	0.00103
2745	0.00521	0.00224	0	0.00102
2746	0.00514	0.00223	0	0.00102
2747	0.00507	0.00223	0	0.00102
2748	0.005	0.00222	0	0.00102
2749	0.00493	0.00221	0	0.00101
2750	0.00487	0.00221	0	0.00101
2751	0.0048	0.0022	0	0.00101
2752	0.00474	0.00219	0	0.00101
2753	0.00467	0.00219	0	0.001
2754	0.00461	0.00218	0	0.001
2755	0.00455	0.00217	0	0.001
2756	0.00449	0.00217	0	0.000999
2757	0.00443	0.00216	0	0.000997
2758	0.00436	0.00216	0	0.000995
2759	0.0043	0.00215	0	0.000994
2760	0.00424	0.00214	0	0.000993
2761	0.00419	0.00214	0	0.000991
2762	0.00413	0.00213	0	0.00099
2763	0.00407	0.00213	0	0.000989
2764	0.00401	0.00212	0	0.000988
2765	0.00396	0.00212	0	0.000988
2766	0.0039	0.00211	0	0.000987
2767	0.00385	0.00211	0	0.000986
2768	0.00379	0.0021	0	0.000986
2769	0.00374	0.00209	0	0.000986
2770	0.00369	0.00209	0	0.000985
2771	0.00363	0.00208	0	0.000985
2772	0.00358	0.00208	0	0.000985
2773	0.00353	0.00207	0	0.000985
2774	0.00348	0.00207	0	0.000986
2775	0.00343	0.00206	0	0.000986
2776	0.00338	0.00206	0	0.000986
2777	0.00333	0.00205	0	0.000987
2778	0.00328	0.00205	0	0.000988
2779	0.00323	0.00205	0	0.000988
2780	0.00319	0.00204	0	0.000989
2781	0.00314	0.00204	0	0.00099
2782	0.00309	0.00203	0	0.000991
2783	0.00305	0.00203	0	0.000993
2784	0.003	0.00202	0	0.000994
2785	0.00296	0.00202	0	0.000995
2786	0.00291	0.00201	0	0.000997
2787	0.00287	0.00201	0	0.000998
2788	0.00283	0.002	0	0.001
2789	0.00278	0.002	0	0.001
2790	0.00274	0.002	0	0.001
2791	0.0027	0.00199	0	0.00101
2792	0.00266	0.00199	0	0.00101
2793	0.00262	0.00198	0	0.00101
2794	0.00258	0.00198	0	0.00101
2795	0.00254	0.00198	0	0.00101
2796	0.0025	0.00197	0	0.00102
2797	0.00246	0.00197	0	0.00102
2798	0.00242	0.00196	0	0.00102
2799	0.00239	0.00196	0	0.00102
2800	0.00235	0.00196	0	0.00103
2801	0.00231	0.00195	0	0.00103
2802	0.00228	0.00195	0	0.00103
2803	0.00224	0.00194	0	0.00104
2804	0.0022	0.00194	0	0.00104
2805	0.00217	0.00194	0	0.00104
2806	0.00214	0.00193	0	0.00105
2807	0.0021	0.00193	0	0.00105
2808	0.00207	0.00193	0	0.00105
2809	0.00204	0.00192	0	0.00106
2810	0.002	0.00192	0	0.00106
2811	0.00197	0.00191	0	0.00106
2812	0.00194	0.00191	0	0.00107
2813	0.00191	0.00191	0	0.00107
2814	0.00188	0.0019	0	0.00107
2815	0.00185	0.0019	0	0.00108
2816	0.00182	0.0019	0	0.00108
2817	0.00179	0.00189	0	0.00109
2818	0.00176	0.00189	0	0.00109
2819	0.00173	0.00188	0	0.00109
2820	0.0017	0.00188	0	0.0011
2821	0.00167	0.00188	0	0.0011
2822	0.00165	0.00187	0	0.00111
2823	0.00162	0.00187	0	0.00111
2824	0.00159	0.00187	0	0.00112
2825	0.00156	0.00186	0	0.00112
2826	0.00154	0.00186	0	0.00113
2827	0.00151	0.00185	0	0.00113
2828	0.00149	0.00185	0	0.00113
2829	0.00146	0.00185	0	0.00114
2830	0.00144	0.00184	0	0.00114
2831	0.00141	0.00184	0	0.00115
2832	0.00139	0.00183	0	0.00115
2833	0.00137	0.00183	0	0.00116
2834	0.00134	0.00183	0	0.00116
2835	0.00132	0.00182	0	0.00117
2836	0.0013	0.00182	0	0.00117
2837	0.00127	0.00181	0	0.00118
2838	0.00125	0.00181	0	0.00118
2839	0.00123	0.00181	0	0.00119
2840	0.00121	0.0018	0	0.00119
2841	0.00119	0.0018	0	0.0012
2842	0.00117	0.00179	0	0.0012
2843	0.00115	0.00179	0	0.00121
2844	0.00113	0.00178	0	0.00121
2845	0.00111	0.00178	0	0.00122
2846	0.00109	0.00178	0	0.00122
2847	0.00107	0.00177	0	0.00123
2848	0.00105	0.00177	0	0.00123
2849	0.00103	0.00176	0	0.00124
2850	0.00101	0.00176	0	0.00124
2851	0.000995	0.00175	0	0.00125
2852	0.000978	0.00175	0	0.00125
2853	0.00096	0.00174	0	0.00126
2854	0.000943	0.00174	0	0.00126
2855	0.000926	0.00173	0	0.00127
2856	0.000909	0.00173	0	0.00127
2857	0.000893	0.00173	0	0.00128
2858	0.000877	0.00172	0	0.00128
2859	0.000861	0.00172	0	0.00129
2860	0.000845	0.00171	0	0.00129
2861	0.00083	0.00171	0	0.0013
2862	0.000814	0.0017	0	0.0013
2863	0.000799	0.0017	0	0.00131
2864	0.000785	0.00169	0	0.00131
2865	0.00077	0.00168	0	0.00132
2866	0.000756	0.00168	0	0.00132
2867	0.000742	0.00167	0	0.00133
2868	0.000728	0.00167	0	0.00133
2869	0.000715	0.00166	0	0.00134
2870	0.000701	0.00166	0	0.00134
2871	0.000688	0.00165	0	0.00135
2872	0.000675	0.00165	0	0.00135
2873	0.000663	0.00164	0	0.00135
2874	0.00065	0.00163	0	0.00136
2875	0.000638	0.00163	0	0.00136
2876	0.000626	0.00162	0	0.00137
2877	0.000614	0.00162	0	0.00137
2878	0.000602	0.00161	0	0.00138
2879	0.000591	0.00161	0	0.00138
2880	0.000579	0.0016	0	0.00138
2881	0.000568	0.00159	0	0.00139
2882	0.000557	0.00159	0	0.00139
2883	0.000547	0.00158	0	0.0014
2884	0.000536	0.00157	0	0.0014
2885	0.000526	0.00157	0	0.0014
2886	0.000515	0.00156	0	0.00141
2887	0.000505	0.00156	0	0.00141
2888	0.000496	0.00155	0	0.00142
2889	0.000486	0.00154	0	0.00142
2890	0.000476	0.00154	0	0.00142
2891	0.000467	0.00153	0	0.00143
2892	0.000458	0.00152	0	0.00143
2893	0.000449	0.00152	0	0.00143
2894	0.00044	0.00151	0	0.00144
2895	0.000431	0.0015	0	0.00144
2896	0.000423	0.00149	0	0.00144
2897	0.000414	0.00149	0	0.00145
2898	0.000406	0.00148	0	0.00145
2899	0.000398	0.00147	0	0.00145
2900	0.00039	0.00147	0	0.00146
2901	0.000382	0.00146	0	0.00146
2902	0.000374	0.00145	0	0.00146
2903	0.000367	0.00144	0	0.00146
2904	0.000359	0.00144	0	0.00147
2905	0.000352	0.00143	0	0.00147
2906	0.000345	0.00142	0	0.00147
2907	0.000338	0.00142	0	0.00147
2908	0.000331	0.00141	0	0.00148
2909	0.000324	0.0014	0	0.00148
2910	0.000318	0.00139	0	0.00148
2911	0.000311	0.00138	0	0.00148
2912	0.000305	0.00138	0	0.00148
2913	0.000298	0.00137	0	0.00149
2914	0.000292	0.00136	0	0.00149
2915	0.000286	0.00135	0	0.00149
2916	0.00028	0.00135	0	0.00149
2917	0.000274	0.00134	0	0.00149
2918	0.000269	0.00133	0	0.00149
2919	0.000263	0.00132	0	0.00149
2920	0.000257	0.00131	0	0.00149
2921	0.000252	0.00131	0	0.0015
2922	0.000247	0.0013	0	0.0015
2923	0.000241	0.00129	0	0.0015
2924	0.000236	0.00128	0	0.0015
2925	0.000231	0.00127	0	0.0015
2926	0.000226	0.00127	0	0.0015
2927	0.000222	0.00126	0	0.0015
2928	0.000217	0.00125	0	0.0015
2929	0.000212	0.00124	0	0.0015
2930	0.000208	0.00123	0	0.0015
2931	0.000203	0.00122	0	0.0015
2932	0.000199	0.00122	0	0.0015
2933	0.000195	0.00121	0	0.0015
2934	0.00019	0.0012	0	0.0015
2935	0.000186	0.00119	0	0.0015
2936	0.000182	0.00118	0	0.0015
2937	0.000178	0.00117	0	0.0015
2938	0.000174	0.00116	0	0.0015
2939	0.000171	0.00116	0	0.0015
2940	0.000167	0.00115	0	0.0015
2941	0.000163	0.00114	0	0.00149
2942	0.00016	0.00113	0	0.00149
2943	0.000156	0.00112	0	0.00149
2944	0.000153	0.00111	0	0.00149
2945	0.000149	0.0011	0	0.00149
2946	0.000146	0.0011	0	0.00149
2947	0.000143	0.00109	0	0.00149
2948	0.000139	0.00108	0	0.00148
2949	0.000136	0.00107	0	0.00148
2950	0.000133	0.00106	0	0.00148
2951	0.00013	0.00105	0	0.00148
2952	0.000127	0.00104	0	0.00148
2953	0.000124	0.00104	0	0.00147
2954	0.000122	0.00103	0	0.00147
2955	0.000119	0.00102	0	0.00147
2956	0.000116	0.00101	0	0.00147
2957	0.000114	0.001	0	0.00146
2958	0.000111	0.000993	0	0.00146
2959	0.000108	0.000984	0	0.00146
2960	0.000106	0.000975	0	0.00145
2961	0.000104	0.000967	0	0.00145
2962	0.000101	0.000958	0	0.00145
2963	9.88e-05	0.000949	0	0.00145
2964	9.66e-05	0.000941	0	0.00144
2965	9.43e-05	0.000932	0	0.00144
2966	9.21e-05	0.000924	0	0.00143
2967	9e-05	0.000915	0	0.00143
2968	8.79e-05	0.000907	0	0.00143
2969	8.59e-05	0.000898	0	0.00142
2970	8.39e-05	0.000889	0	0.00142
2971	8.19e-05	0.000881	0	0.00142
2972	8e-05	0.000873	0	0.00141
2973	7.81e-05	0.000864	0	0.00141
2974	7.63e-05	0.000856	0	0.0014
2975	7.45e-05	0.000847	0	0.0014
2976	7.27e-05	0.000839	0	0.00139
2977	7.1e-05	0.00083	0	0.00139
2978	6.93e-05	0.000822	0	0.00138
2979	6.76e-05	0.000814	0	0.00138
2980	6.6e-05	0.000805	0	0.00138
2981	6.45e-05	0.000797	0	0.00137
2982	6.29e-05	0.000789	0	0.00137
2983	6.14e-05	0.000781	0	0.00136
2984	5.99e-05	0.000772	0	0.00136
2985	5.85e-05	0.000764	0	0.00135
2986	5.71e-05	0.000756	0	0.00134
2987	5.57e-05	0.000748	0	0.00134
2988	5.44e-05	0.00074	0	0.00133
2989	5.3e-05	0.000732	0	0.00133
2990	5.17e-05	0.000724	0	0.00132
2991	5.05e-05	0.000716	0	0.00132
2992	4.93e-05	0.000708	0	0.00131
2993	4.8e-05	0.0007	0	0.00131
2994	4.69e-05	0.000692	0	0.0013
2995	4.57e-05	0.000684	0	0.00129
2996	4.46e-05	0.000676	0	0.00129
2997	4.35e-05	0.000669	0	0.00128
2998	4.24e-05	0.000661	0	0.00128
2999	4.14e-05	0.000653	0	0.00127
3000	4.03e-05	0.000646	0	0.00126
# end of content independent part

# data set number
[1]
# (a,c,g,t)= (0.289, 0.211, 0.211, 0.289)
#
# Probabilities file for the exon model
#


# Die P_l's
[P_ls]
# k = 4
# l=
0
# Values
a	0.281	     0.308	     0.245
c	0.192	     0.239	     0.181
g	0.328	     0.173	     0.21
t	0.198	     0.279	     0.364
# l=
1
# Values
aa	0.0719	     0.104	     0.0808
ac	0.0418	     0.0512	     0.0516
ag	0.0822	     0.0515	     0.0758
at	0.0491	     0.0752	     0.0985
ca	0.0687	     0.0572	     0.0764
cc	0.0386	     0.0533	     0.0409
cg	0.0307	     0.023	     0.0212
ct	0.0429	     0.0582	     0.102
ga	0.0687	     0.116	     0.0426
gc	0.0408	     0.0746	     0.0324
gg	0.0637	     0.0701	     0.041
gt	0.0368	     0.068	     0.0573
ta	0.0717	     0.0304	     0.045
tc	0.0712	     0.0602	     0.0565
tg	0.152	     0.0288	     0.0718
tt	0.0694	     0.0779	     0.106
# l=
2
# Values
aaa	0.0216	     0.0264	     0.0283
aac	0.014	     0.0155	     0.0162
aag	0.0304	     0.0155	     0.0321
aat	0.0149	     0.0196	     0.0271
aca	0.02	     0.0131	     0.0161
acc	0.0113	     0.0135	     0.0105
acg	0.00795	     0.00489	     0.00411
act	0.0121	     0.0131	     0.0206
aga	0.0256	     0.0318	     0.0146
agc	0.016	     0.0219	     0.00973
agg	0.0215	     0.0179	     0.0121
agt	0.0127	     0.0176	     0.0146
ata	0.0194	     0.00774	     0.0127
atc	0.0182	     0.0166	     0.0148
atg	0.0423	     0.00821	     0.0213
att	0.0186	     0.0197	     0.0262
caa	0.0238	     0.0252	     0.02
cac	0.0135	     0.012	     0.00779
cag	0.023	     0.00981	     0.0146
cat	0.0162	     0.0184	     0.0148
cca	0.016	     0.0111	     0.0186
ccc	0.00798	     0.0102	     0.00734
ccg	0.00807	     0.00483	     0.00515
cct	0.00873	     0.0106	     0.0227
cga	0.00671	     0.0109	     0.00602
cgc	0.00369	     0.0059	     0.00458
cgg	0.00658	     0.00651	     0.0041
cgt	0.00427	     0.00593	     0.00848
cta	0.0202	     0.00625	     0.00914
ctc	0.0215	     0.0125	     0.013
ctg	0.0397	     0.00524	     0.0105
ctt	0.0203	     0.0169	     0.0256
gaa	0.0139	     0.03	     0.0324
gac	0.00611	     0.0102	     0.0153
gag	0.0145	     0.0137	     0.029
gat	0.00815	     0.0178	     0.0385
gca	0.0121	     0.0135	     0.0225
gcc	0.0073	     0.0104	     0.0121
gcg	0.00485	     0.00441	     0.00594
gct	0.00803	     0.0143	     0.034
gga	0.0139	     0.026	     0.022
ggc	0.00784	     0.0146	     0.0111
ggg	0.0115	     0.0114	     0.0128
ggt	0.00782	     0.014	     0.0244
gta	0.0115	     0.00642	     0.0109
gtc	0.00997	     0.0097	     0.0113
gtg	0.0244	     0.00544	     0.0169
gtt	0.0115	     0.0166	     0.0292
taa	0.0126	     0.0229	     5.52e-06
tac	0.00821	     0.0135	     0.0123
tag	0.0143	     0.0126	     5.52e-06
tat	0.00993	     0.0193	     0.0181
tca	0.0206	     0.0195	     0.0192
tcc	0.012	     0.0192	     0.011
tcg	0.0098	     0.00891	     0.00604
tct	0.0141	     0.0201	     0.0245
tga	0.0225	     0.0472	     5.52e-06
tgc	0.0133	     0.0323	     0.00694
tgg	0.0241	     0.0343	     0.0121
tgt	0.0121	     0.0305	     0.00986
tta	0.0206	     0.00999	     0.0123
ttc	0.0216	     0.0214	     0.0174
ttg	0.0451	     0.00994	     0.023
ttt	0.0191	     0.0247	     0.0254
# l=
3
# Values
aaaa	0.00719	     0.0086	     0.0064
aaac	0.00514	     0.0052	     0.00403
aaag	0.0102	     0.00507	     0.00706
aaat	0.00578	     0.00689	     0.00721
aaca	0.0064	     0.00528	     0.00493
aacc	0.00362	     0.00436	     0.00283
aacg	0.00213	     0.00177	     0.000991
aact	0.00394	     0.00519	     0.00581
aaga	0.011	     0.0138	     0.0044
aagc	0.00646	     0.00841	     0.00259
aagg	0.00952	     0.00718	     0.00342
aagt	0.00512	     0.00672	     0.00401
aata	0.00546	     0.00262	     0.00318
aatc	0.00504	     0.00546	     0.0035
aatg	0.0113	     0.00286	     0.00523
aatt	0.00529	     0.00675	     0.00643
acaa	0.0051	     0.00773	     0.00495
acac	0.00269	     0.0032	     0.0015
acag	0.00486	     0.00288	     0.0028
acat	0.00344	     0.00526	     0.0029
acca	0.0042	     0.00331	     0.00492
accc	0.00226	     0.00336	     0.00198
accg	0.00183	     0.00129	     0.00107
acct	0.00216	     0.00285	     0.00489
acga	0.00126	     0.00298	     0.00128
acgc	0.000735	     0.00144	     0.000905
acgg	0.00134	     0.00164	     0.0008
acgt	0.000798	     0.00152	     0.00155
acta	0.0042	     0.00206	     0.00213
actc	0.00431	     0.0031	     0.00259
actg	0.00804	     0.00169	     0.0022
actt	0.00408	     0.00472	     0.00533
agaa	0.00468	     0.0135	     0.00908
agac	0.00205	     0.00386	     0.00364
agag	0.0051	     0.00572	     0.0072
agat	0.00276	     0.00745	     0.00932
agca	0.00404	     0.00636	     0.00694
agcc	0.00188	     0.00408	     0.00319
agcg	0.00116	     0.00191	     0.00128
agct	0.0026	     0.00667	     0.00897
agga	0.00435	     0.0108	     0.00562
aggc	0.00242	     0.00569	     0.00267
aggg	0.00336	     0.00401	     0.00327
aggt	0.00197	     0.00509	     0.00479
agta	0.00311	     0.0029	     0.00302
agtc	0.00228	     0.00344	     0.00241
agtg	0.00617	     0.00215	     0.00392
agtt	0.00302	     0.0066	     0.00702
ataa	0.0035	     0.00618	     1.38e-06
atac	0.00228	     0.00332	     0.00277
atag	0.00369	     0.00316	     1.38e-06
atat	0.00327	     0.00578	     0.00447
atca	0.00573	     0.00516	     0.00568
atcc	0.00314	     0.00485	     0.00257
atcg	0.00264	     0.00211	     0.00141
atct	0.00331	     0.00521	     0.00604
atga	0.00622	     0.0141	     1.38e-06
atgc	0.00402	     0.00831	     0.00172
atgg	0.00751	     0.00947	     0.00361
atgt	0.0036	     0.00846	     0.00236
atta	0.00517	     0.00288	     0.00318
attc	0.00519	     0.00513	     0.00347
attg	0.0114	     0.00267	     0.00517
attt	0.00448	     0.00705	     0.00665
caaa	0.00545	     0.00783	     0.00709
caac	0.00423	     0.00497	     0.00495
caag	0.00674	     0.00426	     0.00815
caat	0.00359	     0.00565	     0.00624
caca	0.00281	     0.00342	     0.00348
cacc	0.00201	     0.00467	     0.00339
cacg	0.00114	     0.00119	     0.000933
cact	0.00179	     0.0036	     0.0048
caga	0.0047	     0.00744	     0.00282
cagc	0.0039	     0.00597	     0.00236
cagg	0.00317	     0.00387	     0.00212
cagt	0.00275	     0.00462	     0.003
cata	0.00283	     0.0021	     0.0031
catc	0.00329	     0.00536	     0.00441
catg	0.00573	     0.00221	     0.0053
catt	0.00292	     0.00575	     0.00652
ccaa	0.00557	     0.00557	     0.00392
ccac	0.00395	     0.00318	     0.00204
ccag	0.00521	     0.00187	     0.0027
ccat	0.00385	     0.00467	     0.00305
ccca	0.00297	     0.0023	     0.00387
cccc	0.00134	     0.00207	     0.00142
cccg	0.00149	     0.000809	     0.00105
ccct	0.00152	     0.00243	     0.00437
ccga	0.00155	     0.00274	     0.00125
ccgc	0.000981	     0.00169	     0.0011
ccgg	0.00162	     0.00168	     0.000924
ccgt	0.00101	     0.00157	     0.00177
ccta	0.00466	     0.00108	     0.00163
cctc	0.00523	     0.00283	     0.00312
cctg	0.00831	     0.000837	     0.00169
cctt	0.00448	     0.00358	     0.00469
cgaa	0.00166	     0.00239	     0.00276
cgac	0.00102	     0.00107	     0.00234
cgag	0.00212	     0.00129	     0.00315
cgat	0.00122	     0.00165	     0.00322
cgca	0.00148	     0.000997	     0.00149
cgcc	0.00131	     0.0012	     0.00171
cgcg	0.00076	     0.000347	     0.000659
cgct	0.00103	     0.000975	     0.00233
cgga	0.00129	     0.00218	     0.00193
cggc	0.000935	     0.00156	     0.00146
cggg	0.00107	     0.00116	     0.00133
cggt	0.000804	     0.00139	     0.00212
cgta	0.00172	     0.000565	     0.000956
cgtc	0.00178	     0.00135	     0.00165
cgtg	0.00333	     0.000525	     0.00142
cgtt	0.00163	     0.00164	     0.00219
ctaa	0.00269	     0.00643	     1.38e-06
ctac	0.00175	     0.00418	     0.003
ctag	0.00288	     0.0035	     1.38e-06
ctat	0.00183	     0.00513	     0.00356
ctca	0.00433	     0.00566	     0.00379
ctcc	0.00287	     0.0061	     0.00306
ctcg	0.00223	     0.00269	     0.00124
ctct	0.00348	     0.00599	     0.00509
ctga	0.0034	     0.0117	     1.38e-06
ctgc	0.00214	     0.00963	     0.00157
ctgg	0.00317	     0.00852	     0.00214
ctgt	0.00186	     0.00792	     0.0018
ctta	0.00475	     0.00261	     0.00259
cttc	0.00625	     0.00728	     0.00484
cttg	0.00993	     0.00265	     0.00493
cttt	0.00462	     0.00677	     0.00536
gaaa	0.00898	     0.00581	     0.00832
gaac	0.00458	     0.00286	     0.00348
gaag	0.0134	     0.0038	     0.0105
gaat	0.00549	     0.00406	     0.00637
gaca	0.00594	     0.00218	     0.00334
gacc	0.00315	     0.00203	     0.00171
gacg	0.00287	     0.00103	     0.00114
gact	0.00337	     0.00204	     0.00373
gaga	0.00991	     0.00584	     0.00383
gagc	0.00562	     0.00381	     0.00224
gagg	0.00878	     0.0043	     0.00371
gagt	0.00479	     0.00343	     0.00335
gata	0.00767	     0.00158	     0.00286
gatc	0.00676	     0.00272	     0.00314
gatg	0.0169	     0.00157	     0.00527
gatt	0.00725	     0.00384	     0.00587
gcaa	0.00703	     0.00436	     0.0043
gcac	0.00363	     0.00189	     0.00154
gcag	0.0074	     0.00211	     0.00397
gcat	0.00446	     0.00315	     0.00307
gcca	0.00491	     0.00207	     0.00334
gccc	0.0022	     0.00185	     0.0013
gccg	0.00259	     0.00112	     0.00124
gcct	0.00237	     0.00191	     0.00415
gcga	0.00188	     0.00152	     0.00103
gcgc	0.00105	     0.000928	     0.000812
gcgg	0.00187	     0.00124	     0.000852
gcgt	0.00114	     0.000939	     0.00153
gcta	0.00688	     0.00124	     0.00221
gctc	0.00625	     0.00216	     0.00255
gctg	0.0147	     0.00115	     0.003
gctt	0.00612	     0.00311	     0.00588
ggaa	0.00754	     0.00539	     0.00692
ggac	0.00304	     0.00189	     0.00313
ggag	0.00733	     0.00272	     0.00736
ggat	0.00416	     0.00325	     0.00761
ggca	0.00385	     0.0023	     0.00431
ggcc	0.00262	     0.00179	     0.00215
ggcg	0.00205	     0.000926	     0.0017
ggct	0.00259	     0.00244	     0.00598
ggga	0.00439	     0.00423	     0.00349
gggc	0.00233	     0.00236	     0.00152
gggg	0.00322	     0.00194	     0.00171
gggt	0.00286	     0.00249	     0.00438
ggta	0.00462	     0.00113	     0.00193
ggtc	0.00426	     0.0018	     0.00198
ggtg	0.0107	     0.0012	     0.00404
ggtt	0.00488	     0.00333	     0.00565
gtaa	0.00308	     0.00365	     1.38e-06
gtac	0.00194	     0.00198	     0.00236
gtag	0.00363	     0.00239	     1.38e-06
gtat	0.00226	     0.00295	     0.00375
gtca	0.00436	     0.00284	     0.00298
gtcc	0.00235	     0.00245	     0.0016
gtcg	0.00222	     0.00149	     0.00134
gtct	0.00239	     0.00273	     0.00354
gtga	0.00565	     0.00686	     1.38e-06
gtgc	0.00286	     0.00475	     0.0012
gtgg	0.0057	     0.00687	     0.00234
gtgt	0.00274	     0.00481	     0.00172
gtta	0.00568	     0.00179	     0.00228
gttc	0.00551	     0.00303	     0.00308
gttg	0.0126	     0.00176	     0.00496
gttt	0.00544	     0.00432	     0.00572
taaa	1.38e-06	     0.00415	     0.00653
taac	1.38e-06	     0.00243	     0.00369
taag	1.38e-06	     0.00239	     0.00647
taat	1.38e-06	     0.00305	     0.00729
taca	0.00487	     0.00219	     0.00432
tacc	0.00255	     0.00248	     0.00254
tacg	0.00181	     0.000891	     0.00104
tact	0.00303	     0.00227	     0.0063
taga	1.38e-06	     0.00466	     0.00358
tagc	1.38e-06	     0.00366	     0.00254
tagg	1.38e-06	     0.00251	     0.00283
tagt	1.38e-06	     0.00283	     0.00422
tata	0.00343	     0.00145	     0.00354
tatc	0.00314	     0.00303	     0.00378
tatg	0.00839	     0.00157	     0.00551
tatt	0.00316	     0.0034	     0.00737
tcaa	0.00609	     0.00749	     0.00682
tcac	0.00322	     0.00375	     0.00271
tcag	0.00551	     0.00296	     0.00512
tcat	0.00443	     0.00537	     0.00578
tcca	0.00397	     0.00345	     0.00644
tccc	0.00218	     0.00292	     0.00264
tccg	0.00216	     0.00161	     0.00178
tcct	0.00267	     0.00341	     0.00929
tcga	0.00202	     0.00366	     0.00245
tcgc	0.000924	     0.00184	     0.00175
tcgg	0.00174	     0.00194	     0.00153
tcgt	0.00133	     0.0019	     0.00363
tcta	0.00446	     0.00187	     0.00317
tctc	0.00568	     0.00445	     0.00469
tctg	0.00868	     0.00157	     0.00363
tctt	0.0056	     0.00547	     0.00965
tgaa	1.38e-06	     0.00867	     0.0137
tgac	1.38e-06	     0.0034	     0.00622
tgag	1.38e-06	     0.00393	     0.0113
tgat	1.38e-06	     0.00547	     0.0183
tgca	0.00274	     0.00388	     0.00979
tgcc	0.0015	     0.0033	     0.00506
tgcg	0.000882	     0.00123	     0.00229
tgct	0.00182	     0.00425	     0.0167
tgga	0.00387	     0.00875	     0.0109
tggc	0.00216	     0.005	     0.00547
tggg	0.00388	     0.00427	     0.00645
tggt	0.00219	     0.00499	     0.0131
tgta	0.00205	     0.00182	     0.00496
tgtc	0.00165	     0.0031	     0.00529
tgtg	0.00425	     0.00156	     0.00752
tgtt	0.00192	     0.00503	     0.0143
ttaa	0.00337	     0.00662	     1.38e-06
ttac	0.00225	     0.00406	     0.00416
ttag	0.00415	     0.00352	     1.38e-06
ttat	0.00258	     0.00541	     0.0063
ttca	0.00613	     0.0058	     0.00679
ttcc	0.00363	     0.00581	     0.00378
ttcg	0.00271	     0.00263	     0.00205
ttct	0.00488	     0.00623	     0.00987
ttga	0.00727	     0.0146	     1.38e-06
ttgc	0.00427	     0.00959	     0.00246
ttgg	0.00772	     0.00945	     0.00397
ttgt	0.00389	     0.00932	     0.00398
ttta	0.00504	     0.00271	     0.00429
tttc	0.00462	     0.00596	     0.00599
tttg	0.0112	     0.00286	     0.00797
tttt	0.00452	     0.00657	     0.00768
# l=
4
# Values
aaaaa	0.0014	     0.00217	     0.00159
aaaac	0.00138	     0.00156	     0.00125
aaaag	0.00219	     0.00134	     0.00216
aaaat	0.00145	     0.00179	     0.00221
aaaca	0.00152	     0.00136	     0.00136
aaacc	0.000989	     0.00143	     0.000935
aaacg	0.000526	     0.000593	     0.000304
aaact	0.000979	     0.00151	     0.00177
aaaga	0.00241	     0.00363	     0.00133
aaagc	0.00147	     0.00221	     0.000768
aaagg	0.0021	     0.00194	     0.001
aaagt	0.00106	     0.00193	     0.00116
aaata	0.00138	     0.000739	     0.000951
aaatc	0.00138	     0.00182	     0.00115
aaatg	0.00309	     0.000908	     0.00165
aaatt	0.00137	     0.00203	     0.00203
aacaa	0.00158	     0.00266	     0.00188
aacac	0.000822	     0.000978	     0.000564
aacag	0.00153	     0.000833	     0.00102
aacat	0.00102	     0.00162	     0.000981
aacca	0.00107	     0.000986	     0.00124
aaccc	0.000699	     0.0012	     0.000671
aaccg	0.00046	     0.000355	     0.000273
aacct	0.00059	     0.000909	     0.00148
aacga	0.000319	     0.000766	     0.000431
aacgc	0.000166	     0.00037	     0.000326
aacgg	0.00034	     0.000464	     0.000241
aacgt	0.000177	     0.000434	     0.000494
aacta	0.00117	     0.000631	     0.0007
aactc	0.00127	     0.00104	     0.00104
aactg	0.00223	     0.000562	     0.000731
aactt	0.00115	     0.00152	     0.00188
aagaa	0.00139	     0.00477	     0.00373
aagac	0.000616	     0.00133	     0.0014
aagag	0.00146	     0.00195	     0.00283
aagat	0.000931	     0.00244	     0.00366
aagca	0.00107	     0.00182	     0.00229
aagcc	0.000535	     0.00147	     0.00116
aagcg	0.000317	     0.000693	     0.000471
aagct	0.000651	     0.00218	     0.00315
aagga	0.00121	     0.00366	     0.00201
aaggc	0.000735	     0.00207	     0.001
aaggg	0.000921	     0.00152	     0.00124
aaggt	0.000582	     0.00182	     0.00179
aagta	0.000784	     0.000957	     0.00106
aagtc	0.000623	     0.00116	     0.000811
aagtg	0.00176	     0.000667	     0.00134
aagtt	0.000843	     0.0021	     0.00245
aataa	0.000886	     0.00183	     3.45e-07
aatac	0.000532	     0.000927	     0.000882
aatag	0.000958	     0.000917	     3.45e-07
aatat	0.000828	     0.00153	     0.00132
aatca	0.00131	     0.00142	     0.00153
aatcc	0.000808	     0.00137	     0.000812
aatcg	0.000608	     0.00055	     0.00043
aatct	0.000767	     0.00144	     0.00181
aatga	0.00149	     0.00336	     3.45e-07
aatgc	0.00101	     0.00232	     0.000534
aatgg	0.00189	     0.00266	     0.00109
aatgt	0.00085	     0.00242	     0.000776
aatta	0.0013	     0.000746	     0.00096
aattc	0.00139	     0.00156	     0.00109
aattg	0.00261	     0.000726	     0.00157
aattt	0.00117	     0.002	     0.00203
acaaa	0.00129	     0.00156	     0.00205
acaac	0.00117	     0.0012	     0.00159
acaag	0.00162	     0.000881	     0.00251
acaat	0.000876	     0.00123	     0.002
acaca	0.000551	     0.000662	     0.00101
acacc	0.000378	     0.000865	     0.000822
acacg	0.000217	     0.000237	     0.000266
acact	0.000351	     0.000808	     0.00126
acaga	0.000895	     0.00155	     0.000888
acagc	0.00072	     0.00121	     0.00069
acagg	0.000612	     0.000848	     0.000633
acagt	0.00055	     0.00101	     0.000814
acata	0.000557	     0.000449	     0.000966
acatc	0.000578	     0.001	     0.00117
acatg	0.00118	     0.000522	     0.00161
acatt	0.000593	     0.0013	     0.00177
accaa	0.00146	     0.00141	     0.00111
accac	0.00115	     0.000924	     0.00061
accag	0.00136	     0.00049	     0.000865
accat	0.000955	     0.00117	     0.000901
accca	0.000794	     0.000635	     0.00132
acccc	0.000379	     0.000605	     0.000447
acccg	0.000428	     0.000226	     0.000404
accct	0.000376	     0.000688	     0.00136
accga	0.000267	     0.00057	     0.000306
accgc	0.000239	     0.000367	     0.000276
accgg	0.000352	     0.000423	     0.000268
accgt	0.000217	     0.000384	     0.000502
accta	0.00088	     0.000288	     0.000418
acctc	0.00118	     0.00066	     0.000819
acctg	0.00182	     0.000242	     0.000481
acctt	0.00101	     0.000864	     0.00129
acgaa	0.000316	     0.000383	     0.000763
acgac	0.000262	     0.000278	     0.000636
acgag	0.000466	     0.000232	     0.000897
acgat	0.000246	     0.000311	     0.000854
acgca	0.000268	     0.000172	     0.000359
acgcc	0.000277	     0.000198	     0.0004
acgcg	0.000153	     8.97e-05	     0.000161
acgct	0.000215	     0.000232	     0.000587
acgga	0.000235	     0.000425	     0.00041
acggc	0.000213	     0.000285	     0.000394
acggg	0.000207	     0.000249	     0.000371
acggt	0.00015	     0.000323	     0.000557
acgta	0.000296	     0.000115	     0.000217
acgtc	0.000301	     0.000236	     0.000414
acgtg	0.000681	     0.000122	     0.000432
acgtt	0.00028	     0.000292	     0.000533
actaa	0.000596	     0.00125	     3.45e-07
actac	0.000414	     0.000968	     0.000991
actag	0.000716	     0.000691	     3.45e-07
actat	0.000409	     0.00109	     0.00117
actca	0.000857	     0.0011	     0.00095
actcc	0.000565	     0.00129	     0.000709
actcg	0.000484	     0.000549	     0.000379
actct	0.000686	     0.00117	     0.00122
actga	0.00076	     0.00227	     3.45e-07
actgc	0.000455	     0.00178	     0.000463
actgg	0.000666	     0.00193	     0.000779
actgt	0.000336	     0.00167	     0.000533
actta	0.00095	     0.000585	     0.000678
acttc	0.00134	     0.00132	     0.00133
acttg	0.00209	     0.000569	     0.0015
acttt	0.000967	     0.00141	     0.00146
agaaa	0.00251	     0.00156	     0.00341
agaac	0.0013	     0.000719	     0.00133
agaag	0.00374	     0.00105	     0.00427
agaat	0.00153	     0.00114	     0.00231
agaca	0.0014	     0.000581	     0.00109
agacc	0.000773	     0.00058	     0.000559
agacg	0.00066	     0.000253	     0.000338
agact	0.000806	     0.000542	     0.00125
agaga	0.00245	     0.00186	     0.00151
agagc	0.00142	     0.000996	     0.000751
agagg	0.00216	     0.00109	     0.00135
agagt	0.00116	     0.00092	     0.0012
agata	0.00181	     0.000405	     0.00109
agatc	0.00148	     0.000757	     0.0012
agatg	0.00429	     0.00044	     0.00185
agatt	0.00173	     0.00103	     0.0021
agcaa	0.00208	     0.00142	     0.00177
agcac	0.00109	     0.000618	     0.000603
agcag	0.00244	     0.000823	     0.00172
agcat	0.00131	     0.000996	     0.00123
agcca	0.00133	     0.000548	     0.00117
agccc	0.000602	     0.000537	     0.000474
agccg	0.000622	     0.000262	     0.000337
agcct	0.000612	     0.00044	     0.00145
agcga	0.00042	     0.000397	     0.000381
agcgc	0.000229	     0.00022	     0.000319
agcgg	0.000385	     0.000266	     0.00031
agcgt	0.000243	     0.000231	     0.000593
agcta	0.00179	     0.000351	     0.00087
agctc	0.00173	     0.000711	     0.0012
agctg	0.00382	     0.000337	     0.00119
agctt	0.00162	     0.00108	     0.00233
aggaa	0.00196	     0.00171	     0.00265
aggac	0.000751	     0.000524	     0.00107
aggag	0.00192	     0.000931	     0.00276
aggat	0.00102	     0.000982	     0.00259
aggca	0.000949	     0.000684	     0.00141
aggcc	0.000643	     0.000611	     0.000796
aggcg	0.000475	     0.000293	     0.000497
aggct	0.000597	     0.000716	     0.00206
aggga	0.00113	     0.00132	     0.000993
agggc	0.000615	     0.00065	     0.000477
agggg	0.000853	     0.00053	     0.000519
agggt	0.000685	     0.00071	     0.00138
aggta	0.000727	     0.00026	     0.000589
aggtc	0.000937	     0.000491	     0.000646
aggtg	0.00212	     0.000315	     0.00121
aggtt	0.00102	     0.000813	     0.00182
agtaa	0.000865	     0.000999	     3.45e-07
agtac	0.000497	     0.000527	     0.000915
agtag	0.00106	     0.00072	     3.45e-07
agtat	0.000608	     0.000714	     0.00151
agtca	0.00091	     0.000681	     0.000951
agtcc	0.00051	     0.000626	     0.000525
agtcg	0.000456	     0.000306	     0.000324
agtct	0.000527	     0.000561	     0.00108
agtga	0.00137	     0.00188	     3.45e-07
agtgc	0.000665	     0.00116	     0.000434
agtgg	0.00127	     0.00172	     0.000791
agtgt	0.000623	     0.00112	     0.000581
agtta	0.00132	     0.000401	     0.000761
agttc	0.00139	     0.00082	     0.00113
agttg	0.00303	     0.00045	     0.00171
agttt	0.00128	     0.0012	     0.00192
ataaa	3.44e-07	     0.00115	     0.00159
ataac	3.44e-07	     0.000629	     0.00104
ataag	3.44e-07	     0.000638	     0.0017
ataat	3.44e-07	     0.00092	     0.00216
ataca	0.00112	     0.000592	     0.00113
atacc	0.000579	     0.000672	     0.000578
atacg	0.000396	     0.000244	     0.00026
atact	0.000677	     0.000664	     0.00151
ataga	3.44e-07	     0.00116	     0.000931
atagc	3.44e-07	     0.000958	     0.000583
atagg	3.44e-07	     0.000597	     0.000734
atagt	3.44e-07	     0.000798	     0.00106
atata	0.000791	     0.000489	     0.00112
atatc	0.000811	     0.000903	     0.00115
atatg	0.00214	     0.000514	     0.00165
atatt	0.000758	     0.0012	     0.00216
atcaa	0.00177	     0.0022	     0.00176
atcac	0.000876	     0.001	     0.000726
atcag	0.00172	     0.000821	     0.00126
atcat	0.00132	     0.00144	     0.00168
atcca	0.00098	     0.000903	     0.00168
atccc	0.000532	     0.000855	     0.000666
atccg	0.000462	     0.000433	     0.000453
atcct	0.000596	     0.000795	     0.0023
atcga	0.000465	     0.001	     0.000549
atcgc	0.000222	     0.000472	     0.000421
atcgg	0.000401	     0.000526	     0.000376
atcgt	0.000314	     0.000521	     0.000861
atcta	0.00107	     0.000444	     0.000807
atctc	0.00132	     0.000996	     0.00115
atctg	0.00225	     0.00037	     0.00104
atctt	0.0014	     0.00133	     0.00247
atgaa	3.44e-07	     0.00225	     0.00416
atgac	3.44e-07	     0.000956	     0.00194
atgag	3.44e-07	     0.00112	     0.0033
atgat	3.44e-07	     0.0016	     0.00536
atgca	0.000684	     0.00113	     0.00256
atgcc	0.000412	     0.00101	     0.00135
atgcg	0.000201	     0.000383	     0.000658
atgct	0.000417	     0.00131	     0.00415
atgga	0.00117	     0.0027	     0.00304
atggc	0.000688	     0.00159	     0.00163
atggg	0.00114	     0.00145	     0.00184
atggt	0.000622	     0.00143	     0.00344
atgta	0.000454	     0.00053	     0.00138
atgtc	0.000429	     0.00101	     0.00155
atgtg	0.00103	     0.000488	     0.0023
atgtt	0.000454	     0.00139	     0.00368
attaa	0.0008	     0.00162	     3.45e-07
attac	0.00061	     0.000963	     0.00119
attag	0.00108	     0.000931	     3.45e-07
attat	0.000681	     0.00139	     0.00183
attca	0.00127	     0.00139	     0.00163
attcc	0.000673	     0.00149	     0.000912
attcg	0.00056	     0.000677	     0.000542
attct	0.000967	     0.00139	     0.0023
attga	0.00161	     0.00377	     3.45e-07
attgc	0.00101	     0.00251	     0.000641
attgg	0.00171	     0.00232	     0.00114
attgt	0.000888	     0.00228	     0.00102
attta	0.00127	     0.000565	     0.0011
atttc	0.00123	     0.00143	     0.00164
atttg	0.00282	     0.000641	     0.00231
atttt	0.00134	     0.00162	     0.00236
caaaa	0.00185	     0.00174	     0.00224
caaac	0.00119	     0.000996	     0.00124
caaag	0.00257	     0.00106	     0.00238
caaat	0.00146	     0.00139	     0.00237
caaca	0.00205	     0.00154	     0.00188
caacc	0.00103	     0.00105	     0.000965
caacg	0.000703	     0.000365	     0.00033
caact	0.00117	     0.00107	     0.00207
caaga	0.00261	     0.0022	     0.00127
caagc	0.00151	     0.00157	     0.000797
caagg	0.00256	     0.00137	     0.00109
caagt	0.00145	     0.00129	     0.00131
caata	0.00119	     0.000522	     0.00107
caatc	0.00117	     0.00105	     0.00109
caatg	0.00277	     0.000548	     0.00171
caatt	0.0011	     0.00131	     0.00207
cacaa	0.00114	     0.00105	     0.0015
cacac	0.000581	     0.000471	     0.000408
cacag	0.00104	     0.000406	     0.00083
cacat	0.000713	     0.000746	     0.000847
cacca	0.00142	     0.000715	     0.00209
caccc	0.000627	     0.00052	     0.00062
caccg	0.000653	     0.000235	     0.000405
cacct	0.000672	     0.00045	     0.00179
cacga	0.000241	     0.000371	     0.000347
cacgc	0.000163	     0.000219	     0.000234
cacgg	0.000332	     0.000263	     0.000215
cacgt	0.0002	     0.000229	     0.00045
cacta	0.0009	     0.000283	     0.000673
cactc	0.00102	     0.0005	     0.000722
cactg	0.00189	     0.000242	     0.000674
cactt	0.000985	     0.000682	     0.00172
cagaa	0.000908	     0.00193	     0.00247
cagac	0.000373	     0.000587	     0.000892
cagag	0.001	     0.000834	     0.00195
cagat	0.000523	     0.00113	     0.0025
cagca	0.00103	     0.00146	     0.00223
cagcc	0.000437	     0.000813	     0.000942
cagcg	0.000295	     0.000312	     0.000387
cagct	0.000584	     0.00112	     0.0027
cagga	0.000747	     0.00114	     0.00147
caggc	0.000454	     0.000758	     0.000654
caggg	0.000632	     0.000525	     0.00082
caggt	0.000279	     0.000604	     0.00112
cagta	0.00063	     0.000475	     0.000867
cagtc	0.000497	     0.00065	     0.000713
cagtg	0.00131	     0.000404	     0.00117
cagtt	0.000549	     0.00109	     0.00209
cataa	0.000883	     0.00087	     3.45e-07
catac	0.000564	     0.000502	     0.000823
catag	0.000903	     0.000472	     3.45e-07
catat	0.000768	     0.00084	     0.00138
catca	0.00172	     0.001	     0.00216
catcc	0.000898	     0.000845	     0.000838
catcg	0.000773	     0.000388	     0.000471
catct	0.001	     0.0009	     0.00217
catga	0.00141	     0.00172	     3.45e-07
catgc	0.001	     0.00113	     0.00049
catgg	0.00194	     0.00145	     0.00117
catgt	0.000949	     0.00116	     0.000654
catta	0.00122	     0.000449	     0.00102
cattc	0.00117	     0.000774	     0.00109
cattg	0.00302	     0.000431	     0.00175
cattt	0.00112	     0.00113	     0.00217
ccaaa	0.0012	     0.00196	     0.0017
ccaac	0.000789	     0.00115	     0.00101
ccaag	0.00129	     0.001	     0.00181
ccaat	0.000656	     0.0012	     0.00131
ccaca	0.000698	     0.000954	     0.000812
ccacc	0.000609	     0.00168	     0.00108
ccacg	0.00029	     0.000309	     0.00023
ccact	0.000421	     0.000832	     0.00122
ccaga	0.000921	     0.00183	     0.000532
ccagc	0.000684	     0.00124	     0.000414
ccagg	0.000582	     0.000877	     0.0004
ccagt	0.000499	     0.00101	     0.000612
ccata	0.000533	     0.00051	     0.000705
ccatc	0.000647	     0.00131	     0.00103
ccatg	0.00127	     0.000527	     0.00133
ccatt	0.000595	     0.00133	     0.00182
cccaa	0.00123	     0.0011	     0.000913
cccac	0.000838	     0.000607	     0.000404
cccag	0.00102	     0.000362	     0.000518
cccat	0.000779	     0.000759	     0.000573
cccca	0.000594	     0.000393	     0.000819
ccccc	0.00022	     0.00039	     0.000255
ccccg	0.00027	     0.000135	     0.000205
cccct	0.000327	     0.000358	     0.000901
cccga	0.00034	     0.000594	     0.000223
cccgc	0.000182	     0.000264	     0.000163
cccgg	0.000331	     0.000274	     0.00015
cccgt	0.000197	     0.000283	     0.000307
cccta	0.000983	     0.000194	     0.000393
ccctc	0.000962	     0.000473	     0.000658
ccctg	0.00159	     0.000135	     0.000353
ccctt	0.000822	     0.000645	     0.00115
ccgaa	0.000349	     0.000592	     0.000674
ccgac	0.000175	     0.000218	     0.000577
ccgag	0.000482	     0.000343	     0.00082
ccgat	0.000246	     0.000335	     0.000797
ccgca	0.000385	     0.000252	     0.000391
ccgcc	0.000346	     0.000429	     0.000586
ccgcg	0.000163	     5.81e-05	     0.00017
ccgct	0.000209	     0.000199	     0.000625
ccgga	0.000279	     0.000552	     0.000509
ccggc	0.000201	     0.000371	     0.000404
ccggg	0.000264	     0.000274	     0.00034
ccggt	0.00018	     0.000351	     0.00051
ccgta	0.000357	     0.000148	     0.000229
ccgtc	0.000374	     0.000343	     0.000469
ccgtg	0.000702	     0.000105	     0.000347
ccgtt	0.000335	     0.000362	     0.0006
cctaa	0.000528	     0.00165	     3.45e-07
cctac	0.000317	     0.000949	     0.000518
cctag	0.00049	     0.00076	     3.45e-07
cctat	0.000297	     0.00109	     0.000616
cctca	0.00102	     0.00133	     0.000893
cctcc	0.000738	     0.00184	     0.000708
cctcg	0.00053	     0.000621	     0.000277
cctct	0.000806	     0.00118	     0.0011
cctga	0.000512	     0.00272	     3.45e-07
cctgc	0.000374	     0.0018	     0.000242
cctgg	0.000487	     0.00174	     0.000324
cctgt	0.000318	     0.00167	     0.000309
cctta	0.000889	     0.000647	     0.00056
ccttc	0.00106	     0.00165	     0.00104
ccttg	0.00195	     0.000551	     0.00107
ccttt	0.000789	     0.00143	     0.00109
cgaaa	0.000818	     0.000504	     0.000793
cgaac	0.000397	     0.000337	     0.000263
cgaag	0.00104	     0.000364	     0.00082
cgaat	0.000503	     0.000377	     0.000643
cgaca	0.000738	     0.000271	     0.000325
cgacc	0.000414	     0.000257	     0.000174
cgacg	0.00073	     0.000164	     0.000248
cgact	0.000448	     0.000283	     0.000382
cgaga	0.000917	     0.00061	     0.000281
cgagc	0.000564	     0.000508	     0.000276
cgagg	0.00103	     0.000504	     0.000393
cgagt	0.000644	     0.000404	     0.000407
cgata	0.000607	     0.000176	     0.000266
cgatc	0.000554	     0.00036	     0.00031
cgatg	0.00144	     0.000166	     0.000538
cgatt	0.000621	     0.000457	     0.00062
cgcaa	0.000489	     0.000553	     0.000373
cgcac	0.000254	     0.000228	     0.000128
cgcag	0.000425	     0.000233	     0.000344
cgcat	0.000314	     0.00038	     0.000204
cgcca	0.000576	     0.000377	     0.000411
cgccc	0.000204	     0.000295	     0.000122
cgccg	0.000631	     0.00025	     0.000302
cgcct	0.000291	     0.000332	     0.000424
cgcga	0.000167	     0.00024	     8.65e-05
cgcgc	0.000143	     0.00017	     0.000102
cgcgg	0.000222	     0.000157	     5.93e-05
cgcgt	0.00013	     0.000158	     0.000115
cgcta	0.000454	     0.000169	     0.000156
cgctc	0.000435	     0.000278	     0.000164
cgctg	0.000897	     0.000137	     0.000243
cgctt	0.000524	     0.000394	     0.000465
cggaa	0.000672	     0.000482	     0.000613
cggac	0.000261	     0.000179	     0.000276
cggag	0.000663	     0.000241	     0.000728
cggat	0.000342	     0.000325	     0.000682
cggca	0.000461	     0.000259	     0.000407
cggcc	0.000314	     0.000205	     0.000257
cggcg	0.000432	     0.000149	     0.000381
cggct	0.000239	     0.000276	     0.0006
cggga	0.000374	     0.000353	     0.000315
cgggc	0.000259	     0.000245	     0.0002
cgggg	0.000377	     0.000143	     0.000223
cgggt	0.000321	     0.00028	     0.00048
cggta	0.000386	     0.000106	     0.000177
cggtc	0.000393	     0.000171	     0.000216
cggtg	0.000941	     0.00014	     0.000491
cggtt	0.000396	     0.000341	     0.000582
cgtaa	0.000277	     0.000564	     3.45e-07
cgtac	0.000158	     0.000267	     0.000235
cgtag	0.000324	     0.000315	     3.45e-07
cgtat	0.000202	     0.000492	     0.000358
cgtca	0.000541	     0.000441	     0.000396
cgtcc	0.00027	     0.000392	     0.000205
cgtcg	0.000507	     0.000328	     0.000353
cgtct	0.000321	     0.000537	     0.000472
cgtga	0.000456	     0.000982	     3.45e-07
cgtgc	0.000238	     0.000666	     0.000115
cgtgg	0.000448	     0.000817	     0.000268
cgtgt	0.000275	     0.0007	     0.000168
cgtta	0.000406	     0.000263	     0.00025
cgttc	0.000379	     0.000421	     0.000278
cgttg	0.000947	     0.000236	     0.00061
cgttt	0.000444	     0.000627	     0.000581
ctaaa	3.44e-07	     0.000942	     0.00194
ctaac	3.44e-07	     0.000489	     0.000953
ctaag	3.44e-07	     0.000498	     0.00184
ctaat	3.44e-07	     0.000625	     0.00199
ctaca	0.00122	     0.000477	     0.00127
ctacc	0.000568	     0.000471	     0.000766
ctacg	0.000481	     0.000248	     0.000293
ctact	0.00072	     0.000469	     0.00207
ctaga	3.44e-07	     0.00097	     0.001
ctagc	3.44e-07	     0.000689	     0.000683
ctagg	3.44e-07	     0.000512	     0.000788
ctagt	3.44e-07	     0.000575	     0.00119
ctata	0.000697	     0.000259	     0.000905
ctatc	0.000556	     0.000549	     0.000949
ctatg	0.00174	     0.000306	     0.00151
ctatt	0.000566	     0.000618	     0.00199
ctcaa	0.00129	     0.00161	     0.00211
ctcac	0.000619	     0.00081	     0.000797
ctcag	0.00105	     0.000576	     0.00142
ctcat	0.000831	     0.00112	     0.0016
ctcca	0.00108	     0.000789	     0.00203
ctccc	0.000551	     0.000636	     0.000789
ctccg	0.000642	     0.000421	     0.000574
ctcct	0.000779	     0.000879	     0.00299
ctcga	0.000421	     0.000826	     0.000733
ctcgc	0.0002	     0.000456	     0.000546
ctcgg	0.000349	     0.00044	     0.000432
ctcgt	0.000262	     0.0004	     0.00111
ctcta	0.000929	     0.00042	     0.000939
ctctc	0.00131	     0.00133	     0.00157
ctctg	0.00171	     0.000346	     0.000927
ctctt	0.00111	     0.00122	     0.00286
ctgaa	3.44e-07	     0.00138	     0.00348
ctgac	3.44e-07	     0.000491	     0.00137
ctgag	3.44e-07	     0.000576	     0.00285
ctgat	3.44e-07	     0.000777	     0.00459
ctgca	0.000641	     0.000687	     0.00286
ctgcc	0.000326	     0.000484	     0.00151
ctgcg	0.000203	     0.000211	     0.000532
ctgct	0.000397	     0.000658	     0.00518
ctgga	0.000709	     0.00125	     0.00284
ctggc	0.000362	     0.000613	     0.0012
ctggg	0.00073	     0.000532	     0.00144
ctggt	0.000348	     0.000631	     0.00344
ctgta	0.000375	     0.00029	     0.00121
ctgtc	0.000288	     0.000488	     0.00138
ctgtg	0.000819	     0.000219	     0.00172
ctgtt	0.000324	     0.000764	     0.00398
cttaa	0.000775	     0.00163	     3.45e-07
cttac	0.000413	     0.000909	     0.00114
cttag	0.000867	     0.000759	     3.45e-07
cttat	0.000531	     0.00121	     0.00159
cttca	0.0018	     0.00169	     0.00236
cttcc	0.00106	     0.00166	     0.00133
cttcg	0.000695	     0.000748	     0.000548
cttct	0.00128	     0.00182	     0.00342
cttga	0.00157	     0.00318	     3.45e-07
cttgc	0.000915	     0.00213	     0.000661
cttgg	0.00161	     0.00209	     0.000991
cttgt	0.000823	     0.00203	     0.00111
cttta	0.000995	     0.000632	     0.00121
ctttc	0.000915	     0.00147	     0.00165
ctttg	0.00247	     0.000723	     0.00217
ctttt	0.000969	     0.00154	     0.00209
gaaaa	0.00226	     0.00297	     0.00137
gaaac	0.0014	     0.00161	     0.000811
gaaag	0.00302	     0.00165	     0.00129
gaaat	0.00164	     0.00233	     0.00141
gaaca	0.00134	     0.00132	     0.000794
gaacc	0.000766	     0.000999	     0.000446
gaacg	0.000417	     0.000461	     0.000155
gaact	0.000933	     0.00157	     0.00101
gaaga	0.00369	     0.00524	     0.00108
gaagc	0.00219	     0.00295	     0.00053
gaagg	0.00292	     0.00243	     0.000682
gaagt	0.00164	     0.00216	     0.000908
gaata	0.00128	     0.000833	     0.000589
gaatc	0.00114	     0.00151	     0.000645
gaatg	0.00257	     0.000831	     0.000943
gaatt	0.00137	     0.00206	     0.00122
gacaa	0.00104	     0.00219	     0.000673
gacac	0.000548	     0.000925	     0.000244
gacag	0.00102	     0.000887	     0.000435
gacat	0.000739	     0.00166	     0.00048
gacca	0.000657	     0.000837	     0.000645
gaccc	0.000377	     0.00095	     0.000232
gaccg	0.000307	     0.000363	     0.000154
gacct	0.000368	     0.000853	     0.000671
gacga	0.000364	     0.00123	     0.000253
gacgc	0.000187	     0.000496	     0.000146
gacgg	0.000364	     0.000517	     0.000173
gacgt	0.000234	     0.000498	     0.000297
gacta	0.000809	     0.000585	     0.000283
gactc	0.000718	     0.000842	     0.000359
gactg	0.0015	     0.000459	     0.000303
gactt	0.000712	     0.00132	     0.000774
gagaa	0.00126	     0.00411	     0.00154
gagac	0.00053	     0.00118	     0.000595
gagag	0.00129	     0.00179	     0.00115
gagat	0.000742	     0.00239	     0.00161
gagca	0.000926	     0.0018	     0.00107
gagcc	0.000414	     0.000985	     0.000483
gagcg	0.000244	     0.000521	     0.00017
gagct	0.000645	     0.00205	     0.00148
gagga	0.00141	     0.00386	     0.00127
gaggc	0.000682	     0.00172	     0.000553
gaggg	0.000985	     0.00116	     0.000597
gaggt	0.000636	     0.00164	     0.00119
gagta	0.000749	     0.00089	     0.000529
gagtc	0.000488	     0.000946	     0.000395
gagtg	0.00131	     0.000648	     0.000656
gagtt	0.000811	     0.00209	     0.00131
gataa	0.000758	     0.0024	     3.45e-07
gatac	0.000511	     0.00126	     0.000511
gatag	0.000841	     0.00114	     3.45e-07
gatat	0.00075	     0.00248	     0.000812
gatca	0.00123	     0.00191	     0.000838
gatcc	0.000635	     0.00181	     0.00039
gatcg	0.000617	     0.000758	     0.000219
gatct	0.000654	     0.00195	     0.000838
gatga	0.00173	     0.00632	     3.45e-07
gatgc	0.000974	     0.00321	     0.000297
gatgg	0.00173	     0.00323	     0.000639
gatgt	0.000843	     0.00332	     0.000389
gatta	0.00117	     0.00112	     0.000598
gattc	0.00109	     0.00198	     0.000595
gattg	0.00257	     0.001	     0.000811
gattt	0.00105	     0.00281	     0.00121
gcaaa	0.00116	     0.00231	     0.00129
gcaac	0.000925	     0.00132	     0.000863
gcaag	0.0014	     0.00124	     0.00135
gcaat	0.000799	     0.00183	     0.00108
gcaca	0.000597	     0.000948	     0.000606
gcacc	0.000364	     0.00112	     0.000499
gcacg	0.000248	     0.000358	     0.000169
gcact	0.000335	     0.00104	     0.000703
gcaga	0.00122	     0.00229	     0.000526
gcagc	0.00121	     0.00216	     0.00057
gcagg	0.000815	     0.00116	     0.00043
gcagt	0.000716	     0.00145	     0.000687
gcata	0.000649	     0.000641	     0.000558
gcatc	0.000656	     0.00129	     0.00072
gcatg	0.0011	     0.000597	     0.000902
gcatt	0.000649	     0.00171	     0.00112
gccaa	0.000975	     0.00166	     0.000705
gccac	0.000686	     0.000852	     0.000391
gccag	0.000924	     0.00054	     0.000457
gccat	0.000747	     0.00162	     0.000624
gccca	0.000524	     0.000667	     0.000705
gcccc	0.000226	     0.000489	     0.000243
gcccg	0.000291	     0.000247	     0.000192
gccct	0.000263	     0.000698	     0.000796
gccga	0.000354	     0.000781	     0.000296
gccgc	0.000253	     0.000644	     0.000259
gccgg	0.000366	     0.000523	     0.000215
gccgt	0.000272	     0.000512	     0.000407
gccta	0.000928	     0.000312	     0.000313
gcctc	0.00088	     0.000635	     0.00048
gcctg	0.00152	     0.000244	     0.000316
gcctt	0.000817	     0.00107	     0.000887
gcgaa	0.000305	     0.000712	     0.000385
gcgac	0.00018	     0.000271	     0.000305
gcgag	0.000336	     0.000321	     0.000445
gcgat	0.000211	     0.000485	     0.000469
gcgca	0.00028	     0.000325	     0.000269
gcgcc	0.000197	     0.000265	     0.000206
gcgcg	0.000149	     0.000107	     0.00013
gcgct	0.000185	     0.000305	     0.000374
gcgga	0.00025	     0.000598	     0.000344
gcggc	0.000207	     0.000505	     0.000281
gcggg	0.000214	     0.000298	     0.000224
gcggt	0.000178	     0.000392	     0.00046
gcgta	0.000347	     0.000141	     0.000183
gcgtc	0.000286	     0.000299	     0.00024
gcgtg	0.000595	     0.000146	     0.0002
gcgtt	0.000295	     0.000498	     0.00036
gctaa	0.000657	     0.00216	     3.45e-07
gctac	0.000435	     0.00133	     0.000551
gctag	0.000663	     0.00123	     3.45e-07
gctat	0.000445	     0.00184	     0.000753
gctca	0.000927	     0.0018	     0.000722
gctcc	0.000519	     0.00149	     0.000467
gctcg	0.000533	     0.000874	     0.000211
gctct	0.00057	     0.00177	     0.000866
gctga	0.000941	     0.00418	     3.45e-07
gctgc	0.000651	     0.00409	     0.000355
gctgg	0.0009	     0.00285	     0.000427
gctgt	0.000519	     0.00287	     0.000432
gctta	0.00111	     0.0008	     0.000528
gcttc	0.0014	     0.00192	     0.00075
gcttg	0.00229	     0.000915	     0.000947
gcttt	0.00107	     0.00218	     0.00103
ggaaa	0.00194	     0.00259	     0.00172
ggaac	0.00089	     0.00123	     0.000653
ggaag	0.00288	     0.00163	     0.00191
ggaat	0.00123	     0.00173	     0.00139
ggaca	0.00128	     0.000892	     0.000671
ggacc	0.000646	     0.000783	     0.000348
ggacg	0.000441	     0.000409	     0.000179
ggact	0.000751	     0.000812	     0.000787
ggaga	0.0026	     0.0022	     0.000908
ggagc	0.00141	     0.00154	     0.000443
ggagg	0.00211	     0.00185	     0.000795
ggagt	0.00125	     0.00142	     0.000709
ggata	0.00157	     0.000681	     0.000587
ggatc	0.0013	     0.00106	     0.000577
ggatg	0.00324	     0.000652	     0.00106
ggatt	0.00151	     0.00158	     0.00118
ggcaa	0.00132	     0.00136	     0.000795
ggcac	0.000677	     0.000589	     0.000281
ggcag	0.00142	     0.000631	     0.000684
ggcat	0.000896	     0.00108	     0.000661
ggcca	0.000861	     0.000751	     0.000629
ggccc	0.000437	     0.000577	     0.000259
ggccg	0.000387	     0.000399	     0.000213
ggcct	0.000455	     0.000761	     0.000773
ggcga	0.000555	     0.000609	     0.000241
ggcgc	0.000276	     0.000355	     0.000161
ggcgg	0.000531	     0.000615	     0.000204
ggcgt	0.000344	     0.000378	     0.000366
ggcta	0.00132	     0.000474	     0.000454
ggctc	0.00109	     0.000676	     0.00043
ggctg	0.00249	     0.000372	     0.000541
ggctt	0.00108	     0.000938	     0.00114
gggaa	0.0012	     0.00177	     0.00125
gggac	0.000533	     0.000634	     0.000575
gggag	0.00102	     0.000747	     0.00113
gggat	0.00074	     0.00105	     0.0015
gggca	0.000495	     0.0007	     0.000841
gggcc	0.00044	     0.000524	     0.00036
gggcg	0.000194	     0.000248	     0.000228
gggct	0.000392	     0.000741	     0.00105
gggga	0.000711	     0.0012	     0.000713
ggggc	0.000324	     0.00065	     0.000233
ggggg	0.000339	     0.000478	     0.000258
ggggt	0.000342	     0.00075	     0.000828
gggta	0.000975	     0.000439	     0.000379
gggtc	0.000762	     0.00063	     0.000383
gggtg	0.0016	     0.000355	     0.000653
gggtt	0.00104	     0.0013	     0.00121
ggtaa	0.000528	     0.00142	     3.45e-07
ggtac	0.000347	     0.000832	     0.000467
ggtag	0.000689	     0.000916	     3.45e-07
ggtat	0.000381	     0.00124	     0.000713
ggtca	0.000777	     0.00127	     0.000572
ggtcc	0.000447	     0.000994	     0.000353
ggtcg	0.000333	     0.000614	     0.000259
ggtct	0.000425	     0.00118	     0.000718
ggtga	0.00124	     0.00272	     3.45e-07
ggtgc	0.000697	     0.00206	     0.000273
ggtgg	0.00147	     0.00329	     0.000574
ggtgt	0.000637	     0.00214	     0.000416
ggtta	0.00112	     0.000855	     0.000515
ggttc	0.00105	     0.0013	     0.000658
ggttg	0.00234	     0.000708	     0.000976
ggttt	0.00114	     0.00178	     0.00135
gtaaa	3.44e-07	     0.00102	     0.00121
gtaac	3.44e-07	     0.000612	     0.000629
gtaag	3.44e-07	     0.000519	     0.00082
gtaat	3.44e-07	     0.000784	     0.00117
gtaca	0.000917	     0.000539	     0.000654
gtacc	0.000516	     0.000642	     0.000396
gtacg	0.000326	     0.000179	     0.000147
gtact	0.000595	     0.000492	     0.000881
gtaga	3.44e-07	     0.00121	     0.000647
gtagc	3.44e-07	     0.000923	     0.000561
gtagg	3.44e-07	     0.000615	     0.000438
gtagt	3.44e-07	     0.00071	     0.000864
gtata	0.000741	     0.000372	     0.000511
gtatc	0.000642	     0.000676	     0.000612
gtatg	0.00163	     0.00034	     0.000807
gtatt	0.000736	     0.000767	     0.00116
gtcaa	0.000927	     0.00152	     0.000955
gtcac	0.000575	     0.000807	     0.000439
gtcag	0.000759	     0.000561	     0.000712
gtcat	0.000728	     0.00127	     0.000877
gtcca	0.000594	     0.000639	     0.000826
gtccc	0.000354	     0.000599	     0.000346
gtccg	0.000304	     0.000284	     0.000218
gtcct	0.000349	     0.000712	     0.00117
gtcga	0.000456	     0.000832	     0.000398
gtcgc	0.000166	     0.000416	     0.000271
gtcgg	0.000359	     0.000402	     0.00025
gtcgt	0.000361	     0.000465	     0.000648
gtcta	0.000703	     0.000353	     0.000453
gtctc	0.00078	     0.000712	     0.000574
gtctg	0.00127	     0.000274	     0.000482
gtctt	0.000755	     0.000927	     0.00135
gtgaa	3.44e-07	     0.00224	     0.00206
gtgac	3.44e-07	     0.000896	     0.000966
gtgag	3.44e-07	     0.000874	     0.00142
gtgat	3.44e-07	     0.00138	     0.00274
gtgca	0.000504	     0.000817	     0.0015
gtgcc	0.000219	     0.000727	     0.000692
gtgcg	0.000159	     0.000238	     0.000349
gtgct	0.000311	     0.000939	     0.00245
gtgga	0.000804	     0.00205	     0.00202
gtggc	0.000395	     0.0011	     0.00113
gtggg	0.000703	     0.000931	     0.0013
gtggt	0.000449	     0.00136	     0.00275
gtgta	0.000392	     0.000436	     0.000889
gtgtc	0.000271	     0.000666	     0.000781
gtgtg	0.000709	     0.000326	     0.00107
gtgtt	0.00034	     0.00119	     0.00232
gttaa	0.000659	     0.0018	     3.45e-07
gttac	0.000384	     0.00115	     0.000669
gttag	0.00073	     0.00094	     3.45e-07
gttat	0.000509	     0.00152	     0.00122
gttca	0.00113	     0.00145	     0.000975
gttcc	0.000597	     0.00147	     0.000499
gttcg	0.000485	     0.000705	     0.000325
gttct	0.00085	     0.0016	     0.00139
gttga	0.00155	     0.00401	     3.45e-07
gttgc	0.000945	     0.00278	     0.000422
gttgg	0.00161	     0.00249	     0.000723
gttgt	0.000863	     0.00266	     0.000704
gttta	0.00115	     0.000813	     0.000821
gtttc	0.001	     0.00164	     0.00099
gtttg	0.00242	     0.000779	     0.0013
gtttt	0.00114	     0.00195	     0.00141
taaaa	0.00169	     0.00172	     0.00119
taaac	0.00118	     0.00104	     0.000738
taaag	0.00242	     0.00101	     0.00123
taaat	0.00123	     0.00138	     0.00121
taaca	0.00149	     0.00106	     0.000902
taacc	0.000839	     0.000872	     0.000489
taacg	0.000487	     0.000355	     0.000202
taact	0.000862	     0.00104	     0.000963
taaga	0.00228	     0.00277	     0.000728
taagc	0.0013	     0.00168	     0.000497
taagg	0.00194	     0.00144	     0.000641
taagt	0.000964	     0.00134	     0.000637
taata	0.00162	     0.000524	     0.000571
taatc	0.00135	     0.00109	     0.000615
taatg	0.00286	     0.000572	     0.000922
taatt	0.00144	     0.00135	     0.00111
tacaa	0.00134	     0.00183	     0.000896
tacac	0.000743	     0.000822	     0.000283
tacag	0.00128	     0.000756	     0.000519
tacat	0.000974	     0.00124	     0.000596
tacca	0.00104	     0.000772	     0.000952
taccc	0.000553	     0.000692	     0.000456
taccg	0.000411	     0.000338	     0.000241
tacct	0.00053	     0.000638	     0.000952
tacga	0.000334	     0.000617	     0.000254
tacgc	0.000219	     0.00035	     0.0002
tacgg	0.000307	     0.000401	     0.000171
tacgt	0.000186	     0.000359	     0.000307
tacta	0.00132	     0.000561	     0.000471
tactc	0.00131	     0.000708	     0.000477
tactg	0.00242	     0.000424	     0.000493
tactt	0.00124	     0.00119	     0.000956
tagaa	0.00112	     0.0027	     0.00134
tagac	0.000532	     0.000773	     0.000748
tagag	0.00135	     0.00114	     0.00126
tagat	0.000569	     0.00149	     0.00155
tagca	0.00102	     0.00127	     0.00135
tagcc	0.000489	     0.000816	     0.000605
tagcg	0.000308	     0.000382	     0.000249
tagct	0.000723	     0.00133	     0.00164
tagga	0.000985	     0.00216	     0.00087
taggc	0.000546	     0.00114	     0.000457
taggg	0.000827	     0.000802	     0.000614
taggt	0.00047	     0.00102	     0.000693
tagta	0.000942	     0.00058	     0.000557
tagtc	0.000673	     0.000689	     0.000489
tagtg	0.00178	     0.00043	     0.000756
tagtt	0.000814	     0.00132	     0.00118
tataa	0.000975	     0.00107	     3.45e-07
tatac	0.000671	     0.000627	     0.000553
tatag	0.00099	     0.000627	     3.45e-07
tatat	0.000921	     0.000936	     0.000966
tatca	0.00146	     0.000824	     0.00115
tatcc	0.000795	     0.000835	     0.000532
tatcg	0.000645	     0.00041	     0.00029
tatct	0.000886	     0.000915	     0.00121
tatga	0.00159	     0.00265	     3.45e-07
tatgc	0.00104	     0.00164	     0.000396
tatgg	0.00195	     0.00213	     0.000723
tatgt	0.000961	     0.00155	     0.000539
tatta	0.00148	     0.000561	     0.000598
tattc	0.00154	     0.00082	     0.000699
tattg	0.00323	     0.000514	     0.00103
tattt	0.00114	     0.0011	     0.00124
tcaaa	0.00179	     0.00201	     0.00204
tcaac	0.00135	     0.00129	     0.00149
tcaag	0.00243	     0.00113	     0.00248
tcaat	0.00126	     0.00139	     0.00185
tcaca	0.000965	     0.000853	     0.00105
tcacc	0.000663	     0.00101	     0.000992
tcacg	0.000384	     0.000283	     0.000269
tcact	0.000681	     0.000927	     0.00162
tcaga	0.00167	     0.00176	     0.000876
tcagc	0.00128	     0.00135	     0.000686
tcagg	0.00116	     0.000989	     0.000656
tcagt	0.000983	     0.00115	     0.000892
tcata	0.00109	     0.000497	     0.000874
tcatc	0.00141	     0.00175	     0.00149
tcatg	0.00218	     0.00056	     0.00146
tcatt	0.00108	     0.00141	     0.00181
tccaa	0.0019	     0.0014	     0.00119
tccac	0.00127	     0.000793	     0.00063
tccag	0.00191	     0.000477	     0.000856
tccat	0.00137	     0.00112	     0.000956
tccca	0.00106	     0.000604	     0.00103
tcccc	0.000518	     0.000588	     0.000471
tcccg	0.000497	     0.0002	     0.000248
tccct	0.000556	     0.000687	     0.00132
tccga	0.000591	     0.000794	     0.00043
tccgc	0.000306	     0.000419	     0.000407
tccgg	0.00057	     0.000463	     0.000292
tccgt	0.000322	     0.000392	     0.000557
tccta	0.00187	     0.000288	     0.00051
tcctc	0.00221	     0.00106	     0.00116
tcctg	0.00338	     0.000215	     0.000536
tcctt	0.00183	     0.001	     0.00137
tcgaa	0.000687	     0.000705	     0.000937
tcgac	0.000405	     0.000307	     0.000823
tcgag	0.000836	     0.000398	     0.000988
tcgat	0.000517	     0.000519	     0.0011
tcgca	0.000543	     0.000248	     0.000469
tcgcc	0.000492	     0.000306	     0.000517
tcgcg	0.000297	     9.22e-05	     0.000199
tcgct	0.000417	     0.000238	     0.000747
tcgga	0.000526	     0.000602	     0.000669
tcggc	0.000315	     0.000397	     0.000378
tcggg	0.000388	     0.000342	     0.000394
tcggt	0.000296	     0.000327	     0.000592
tcgta	0.000725	     0.000161	     0.000328
tcgtc	0.000824	     0.000476	     0.00053
tcgtg	0.00136	     0.000151	     0.000441
tcgtt	0.000721	     0.000485	     0.000695
tctaa	0.000907	     0.00138	     3.45e-07
tctac	0.000581	     0.000933	     0.000938
tctag	0.00101	     0.000817	     3.45e-07
tctat	0.000676	     0.00111	     0.00103
tctca	0.00153	     0.00143	     0.00123
tctcc	0.00105	     0.00147	     0.00118
tctcg	0.000682	     0.000643	     0.000378
tctct	0.00142	     0.00187	     0.0019
tctga	0.00118	     0.00258	     3.45e-07
tctgc	0.000658	     0.00196	     0.000505
tctgg	0.00111	     0.002	     0.000611
tctgt	0.000684	     0.00171	     0.000523
tctta	0.00179	     0.000573	     0.000821
tcttc	0.00244	     0.00239	     0.00172
tcttg	0.00361	     0.00061	     0.00141
tcttt	0.0018	     0.00175	     0.00178
tgaaa	0.00371	     0.00116	     0.0024
tgaac	0.002	     0.000572	     0.00123
tgaag	0.00575	     0.000761	     0.00346
tgaat	0.00223	     0.000811	     0.00203
tgaca	0.00252	     0.000436	     0.00125
tgacc	0.00131	     0.000405	     0.000631
tgacg	0.00104	     0.000207	     0.000377
tgact	0.00136	     0.000409	     0.00132
tgaga	0.00394	     0.00117	     0.00114
tgagc	0.00222	     0.000762	     0.000768
tgagg	0.00348	     0.000861	     0.00118
tgagt	0.00173	     0.000687	     0.00104
tgata	0.00368	     0.000316	     0.000917
tgatc	0.00343	     0.000543	     0.00105
tgatg	0.0079	     0.000314	     0.00182
tgatt	0.00339	     0.000768	     0.00197
tgcaa	0.00314	     0.00103	     0.00136
tgcac	0.00161	     0.000457	     0.00053
tgcag	0.00311	     0.000419	     0.00122
tgcat	0.00194	     0.000696	     0.000972
tgcca	0.00214	     0.00039	     0.00113
tgccc	0.000956	     0.000443	     0.000446
tgccg	0.000946	     0.000214	     0.000393
tgcct	0.00101	     0.000375	     0.0015
tgcga	0.000739	     0.000276	     0.000324
tgcgc	0.000403	     0.000182	     0.00023
tgcgg	0.000734	     0.000207	     0.000278
tgcgt	0.00042	     0.000172	     0.000454
tgcta	0.00332	     0.000248	     0.00073
tgctc	0.003	     0.000494	     0.000752
tgctg	0.00746	     0.000303	     0.00103
tgctt	0.0029	     0.000694	     0.00195
tggaa	0.0037	     0.00144	     0.00241
tggac	0.00149	     0.000557	     0.0012
tggag	0.00373	     0.000797	     0.00275
tggat	0.00206	     0.000895	     0.00284
tggca	0.00195	     0.00066	     0.00165
tggcc	0.00122	     0.000446	     0.000733
tggcg	0.000948	     0.000237	     0.0006
tggct	0.00136	     0.000708	     0.00227
tggga	0.00217	     0.00136	     0.00147
tgggc	0.00113	     0.000815	     0.00061
tgggg	0.00165	     0.000785	     0.000713
tgggt	0.00151	     0.000754	     0.00169
tggta	0.00253	     0.000323	     0.000789
tggtc	0.00216	     0.000506	     0.000737
tggtg	0.00604	     0.000389	     0.00168
tggtt	0.00243	     0.000875	     0.00204
tgtaa	0.0014	     0.000659	     3.45e-07
tgtac	0.000936	     0.000353	     0.000746
tgtag	0.00156	     0.000437	     3.45e-07
tgtat	0.00107	     0.000501	     0.00117
tgtca	0.00213	     0.00045	     0.00106
tgtcc	0.00112	     0.000436	     0.000522
tgtcg	0.000925	     0.000239	     0.000408
tgtct	0.00112	     0.000449	     0.00127
tgtga	0.00257	     0.00128	     3.45e-07
tgtgc	0.00125	     0.000874	     0.000377
tgtgg	0.00252	     0.00105	     0.000711
tgtgt	0.00121	     0.000852	     0.000553
tgtta	0.00283	     0.000274	     0.000758
tgttc	0.00268	     0.000488	     0.00101
tgttg	0.00624	     0.000364	     0.00166
tgttt	0.00258	     0.000704	     0.00187
ttaaa	3.44e-07	     0.00104	     0.00179
ttaac	3.44e-07	     0.000698	     0.00107
ttaag	3.44e-07	     0.000731	     0.00211
ttaat	3.44e-07	     0.000725	     0.00196
ttaca	0.00162	     0.000581	     0.00127
ttacc	0.00089	     0.000693	     0.0008
ttacg	0.000608	     0.000221	     0.000341
ttact	0.00104	     0.000644	     0.00184
ttaga	3.44e-07	     0.00132	     0.001
ttagc	3.44e-07	     0.00109	     0.000712
ttagg	3.44e-07	     0.000789	     0.000871
ttagt	3.44e-07	     0.000749	     0.00111
ttata	0.0012	     0.000327	     0.00101
ttatc	0.00113	     0.000903	     0.00107
ttatg	0.00288	     0.000411	     0.00154
ttatt	0.0011	     0.000821	     0.00206
ttcaa	0.0021	     0.00216	     0.00199
ttcac	0.00115	     0.00113	     0.000752
ttcag	0.00198	     0.000997	     0.00172
ttcat	0.00155	     0.00154	     0.00163
ttcca	0.00131	     0.00112	     0.0019
ttccc	0.000743	     0.000832	     0.000844
ttccg	0.000756	     0.00047	     0.000538
ttcct	0.00095	     0.00102	     0.00283
ttcga	0.000677	     0.000999	     0.000768
ttcgc	0.000335	     0.000496	     0.000515
ttcgg	0.000634	     0.000572	     0.000467
ttcgt	0.000392	     0.000517	     0.00101
ttcta	0.00176	     0.000654	     0.000972
ttctc	0.00227	     0.00141	     0.0014
ttctg	0.00344	     0.000576	     0.00118
ttctt	0.00234	     0.00199	     0.00298
ttgaa	3.44e-07	     0.0028	     0.00396
ttgac	3.44e-07	     0.00106	     0.00194
ttgag	3.44e-07	     0.00136	     0.00375
ttgat	3.44e-07	     0.00171	     0.00564
ttgca	0.000908	     0.00125	     0.00286
ttgcc	0.00054	     0.00107	     0.00151
ttgcg	0.000319	     0.000393	     0.000755
ttgct	0.000692	     0.00134	     0.00493
ttgga	0.00118	     0.00274	     0.00303
ttggc	0.000714	     0.00169	     0.00151
ttggg	0.00131	     0.00136	     0.00187
ttggt	0.000775	     0.00157	     0.00349
ttgta	0.00083	     0.000565	     0.00147
ttgtc	0.000663	     0.000937	     0.00158
ttgtg	0.00168	     0.000531	     0.00242
ttgtt	0.000802	     0.00168	     0.00432
tttaa	0.00113	     0.00157	     3.45e-07
tttac	0.000841	     0.00104	     0.00117
tttag	0.00146	     0.000892	     3.45e-07
tttat	0.000858	     0.00129	     0.00166
tttca	0.00194	     0.00127	     0.00182
tttcc	0.00129	     0.00119	     0.00104
tttcg	0.000972	     0.000504	     0.00063
tttct	0.00178	     0.00142	     0.00276
tttga	0.00255	     0.00361	     3.45e-07
tttgc	0.0014	     0.00217	     0.000738
tttgg	0.00278	     0.00255	     0.00111
tttgt	0.00132	     0.00235	     0.00114
tttta	0.00163	     0.000704	     0.00117
ttttc	0.00147	     0.00141	     0.00171
ttttg	0.00352	     0.000717	     0.00219
ttttt	0.00106	     0.00146	     0.00182

# translation initiation motif
[TRANSINIT]
# width of motif, n=
18
# order of markov model, k=
3
# markov chain emission probabilities
 0  0.494	0.188	0.17	0.148	0.425	0.217	0.0489	0.31	0.443	0.192	0.133	0.231	0.183	0.243	0.0846	0.489	0.445	0.163	0.15	0.242	0.381	0.258	0.0556	0.306	0.312	0.301	0.159	0.227	0.238	0.285	0.163	0.314	0.417	0.066	0.39	0.127	0.325	0.101	0.0699	0.503	0.441	0.0943	0.15	0.315	0.234	0.0718	0.269	0.426	0.286	0.219	0.204	0.291	0.346	0.133	0.103	0.418	0.207	0.226	0.274	0.293	0.184	0.258	0.188	0.371	0.462	0.2	0.152	0.186	0.415	0.248	0.0403	0.297	0.447	0.173	0.167	0.214	0.267	0.296	0.0415	0.396	0.416	0.233	0.121	0.231	0.401	0.227	0.0735	0.298	0.451	0.18	0.0827	0.286	0.148	0.408	0.0844	0.36	0.318	0.176	0.281	0.225	0.313	0.247	0.0602	0.38	0.417	0.113	0.191	0.278	0.272	0.272	0.136	0.319	0.406	0.243	0.143	0.207	0.194	0.242	0.0611	0.503	0.389	0.23	0.114	0.267	0.138	0.272	0.159	0.431	0.49	0.0702	0.273	0.167	0.345	0.115	0.246	0.294	0.591	0.109	0.0909	0.208	0.251	0.215	0.12	0.414	0.343	0.143	0.301	0.213	0.457	0.136	0.196	0.212	0.583	0.0945	0.0787	0.244	0.221	0.241	0.138	0.4	0.349	0.11	0.349	0.192	0.292	0.161	0.261	0.286	0.413	0.0906	0.152	0.344	0.173	0.122	0.246	0.459	0.358	0.203	0.207	0.232	0.294	0.163	0.153	0.39	0.346	0.17	0.229	0.255	0.176	0.103	0.304	0.418	0.372	0.164	0.155	0.309	0.412	0.119	0.0858	0.384	0.333	0.165	0.215	0.287	0.241	0.241	0.0697	0.448	0.472	0.198	0.128	0.202	0.312	0.186	0.0685	0.433	0.388	0.208	0.199	0.205	0.0967	0.493	0.102	0.308	0.429	0.0758	0.221	0.274	0.382	0.13	0.05	0.438	0.381	0.115	0.124	0.381	0.195	0.0745	0.249	0.482	0.341	0.189	0.171	0.299	0.288	0.182	0.0461	0.485	0.3	0.191	0.14	0.37	0.121	0.268	0.18	0.43
 1  0.489	0.176	0.168	0.166	0.437	0.217	0.0462	0.3	0.438	0.199	0.129	0.234	0.187	0.24	0.071	0.502	0.432	0.176	0.155	0.237	0.405	0.251	0.0464	0.297	0.345	0.325	0.124	0.205	0.225	0.285	0.172	0.318	0.412	0.0645	0.392	0.131	0.301	0.0914	0.097	0.511	0.429	0.108	0.149	0.314	0.267	0.0665	0.273	0.393	0.295	0.21	0.21	0.285	0.387	0.135	0.101	0.377	0.247	0.234	0.212	0.307	0.176	0.253	0.18	0.391	0.458	0.225	0.131	0.185	0.397	0.262	0.0392	0.302	0.407	0.204	0.152	0.237	0.277	0.317	0.0446	0.361	0.411	0.226	0.131	0.232	0.375	0.232	0.0743	0.319	0.422	0.243	0.0595	0.276	0.126	0.387	0.094	0.393	0.378	0.175	0.241	0.206	0.31	0.252	0.0857	0.352	0.424	0.0935	0.187	0.295	0.257	0.219	0.131	0.392	0.373	0.255	0.151	0.22	0.211	0.236	0.0606	0.492	0.382	0.244	0.111	0.263	0.139	0.285	0.138	0.438	0.484	0.0726	0.286	0.157	0.377	0.119	0.233	0.271	0.599	0.104	0.122	0.175	0.232	0.265	0.109	0.394	0.346	0.131	0.309	0.215	0.396	0.15	0.208	0.246	0.494	0.181	0.0625	0.263	0.233	0.25	0.113	0.404	0.377	0.099	0.321	0.204	0.29	0.148	0.219	0.343	0.442	0.0812	0.136	0.341	0.209	0.11	0.235	0.446	0.355	0.183	0.242	0.22	0.29	0.145	0.184	0.381	0.313	0.178	0.247	0.263	0.153	0.107	0.322	0.418	0.379	0.151	0.151	0.319	0.399	0.133	0.0889	0.379	0.339	0.172	0.207	0.282	0.251	0.267	0.067	0.415	0.452	0.18	0.157	0.211	0.297	0.218	0.0723	0.413	0.39	0.19	0.218	0.203	0.0992	0.498	0.103	0.3	0.431	0.0761	0.228	0.265	0.413	0.135	0.0658	0.386	0.367	0.143	0.115	0.375	0.189	0.0941	0.24	0.477	0.326	0.209	0.183	0.282	0.305	0.178	0.0542	0.463	0.325	0.185	0.138	0.352	0.123	0.273	0.187	0.417
 2  0.488	0.175	0.166	0.171	0.451	0.209	0.0401	0.3	0.45	0.193	0.12	0.237	0.205	0.246	0.0579	0.491	0.414	0.186	0.162	0.237	0.383	0.265	0.0505	0.301	0.333	0.326	0.128	0.212	0.227	0.305	0.157	0.311	0.415	0.0573	0.392	0.135	0.328	0.0991	0.104	0.47	0.413	0.112	0.158	0.318	0.262	0.0744	0.279	0.385	0.292	0.204	0.218	0.286	0.393	0.118	0.102	0.387	0.236	0.244	0.206	0.313	0.185	0.237	0.18	0.398	0.455	0.212	0.127	0.206	0.402	0.261	0.043	0.295	0.408	0.204	0.135	0.252	0.265	0.324	0.0402	0.371	0.42	0.217	0.13	0.233	0.406	0.245	0.0598	0.289	0.416	0.243	0.0487	0.292	0.124	0.395	0.104	0.377	0.421	0.155	0.236	0.188	0.333	0.256	0.0842	0.326	0.388	0.109	0.194	0.309	0.258	0.226	0.122	0.394	0.371	0.241	0.155	0.233	0.197	0.238	0.0591	0.505	0.367	0.24	0.124	0.269	0.146	0.293	0.136	0.425	0.478	0.0846	0.282	0.155	0.366	0.124	0.218	0.291	0.598	0.0933	0.138	0.171	0.236	0.273	0.0949	0.395	0.369	0.124	0.324	0.183	0.439	0.15	0.188	0.223	0.443	0.247	0.0822	0.228	0.23	0.235	0.14	0.394	0.39	0.0882	0.32	0.201	0.321	0.143	0.206	0.329	0.445	0.0879	0.139	0.327	0.203	0.111	0.247	0.439	0.359	0.178	0.251	0.212	0.299	0.138	0.169	0.394	0.371	0.161	0.239	0.23	0.178	0.0972	0.323	0.402	0.372	0.158	0.154	0.316	0.415	0.13	0.088	0.367	0.337	0.167	0.211	0.285	0.252	0.275	0.0628	0.41	0.445	0.177	0.162	0.216	0.315	0.207	0.0728	0.405	0.423	0.176	0.208	0.194	0.104	0.494	0.112	0.291	0.407	0.0974	0.232	0.264	0.424	0.124	0.0813	0.371	0.345	0.127	0.168	0.361	0.201	0.0835	0.237	0.479	0.331	0.207	0.176	0.286	0.308	0.173	0.0529	0.467	0.336	0.176	0.145	0.342	0.138	0.262	0.194	0.406
 3  0.489	0.171	0.168	0.172	0.441	0.202	0.0511	0.306	0.464	0.187	0.126	0.223	0.215	0.247	0.0586	0.479	0.422	0.184	0.159	0.236	0.371	0.264	0.0503	0.315	0.354	0.314	0.143	0.189	0.226	0.287	0.158	0.33	0.431	0.0499	0.383	0.136	0.343	0.103	0.1	0.453	0.419	0.108	0.19	0.283	0.251	0.0948	0.258	0.397	0.302	0.188	0.215	0.296	0.392	0.121	0.0995	0.388	0.228	0.245	0.206	0.321	0.181	0.234	0.192	0.393	0.455	0.216	0.128	0.201	0.409	0.24	0.0504	0.301	0.424	0.184	0.151	0.241	0.253	0.325	0.0388	0.384	0.418	0.203	0.134	0.246	0.407	0.258	0.0593	0.276	0.408	0.216	0.0941	0.282	0.124	0.389	0.111	0.376	0.416	0.143	0.241	0.2	0.39	0.249	0.0809	0.28	0.421	0.157	0.162	0.259	0.258	0.231	0.142	0.368	0.408	0.21	0.165	0.218	0.211	0.235	0.0622	0.492	0.36	0.233	0.124	0.283	0.147	0.287	0.151	0.415	0.474	0.0823	0.283	0.161	0.377	0.145	0.205	0.273	0.608	0.0955	0.131	0.166	0.238	0.26	0.0983	0.403	0.374	0.131	0.317	0.177	0.431	0.158	0.178	0.233	0.372	0.235	0.13	0.264	0.225	0.257	0.148	0.37	0.396	0.079	0.34	0.185	0.339	0.143	0.217	0.301	0.403	0.108	0.163	0.326	0.194	0.108	0.258	0.44	0.352	0.186	0.27	0.192	0.309	0.133	0.165	0.392	0.374	0.161	0.224	0.241	0.176	0.106	0.313	0.406	0.382	0.156	0.153	0.31	0.423	0.128	0.0851	0.364	0.343	0.158	0.214	0.285	0.263	0.277	0.0593	0.4	0.421	0.169	0.173	0.238	0.298	0.211	0.0843	0.406	0.44	0.168	0.192	0.2	0.118	0.474	0.119	0.289	0.404	0.0941	0.242	0.26	0.441	0.123	0.0729	0.364	0.339	0.137	0.19	0.335	0.205	0.08	0.252	0.463	0.325	0.214	0.185	0.276	0.308	0.177	0.057	0.459	0.348	0.168	0.151	0.333	0.143	0.264	0.189	0.404
 4  0.487	0.176	0.171	0.166	0.459	0.183	0.0586	0.299	0.485	0.174	0.112	0.229	0.214	0.256	0.0582	0.471	0.41	0.188	0.175	0.228	0.319	0.267	0.0651	0.349	0.376	0.331	0.0967	0.196	0.25	0.281	0.15	0.319	0.409	0.0542	0.387	0.149	0.383	0.098	0.104	0.415	0.405	0.11	0.213	0.272	0.271	0.092	0.257	0.38	0.318	0.163	0.217	0.302	0.416	0.113	0.0964	0.374	0.213	0.3	0.144	0.344	0.185	0.227	0.199	0.389	0.466	0.231	0.117	0.186	0.413	0.236	0.0542	0.297	0.43	0.168	0.153	0.248	0.28	0.307	0.0516	0.362	0.417	0.183	0.133	0.267	0.428	0.251	0.0453	0.276	0.394	0.222	0.141	0.243	0.126	0.406	0.0988	0.37	0.457	0.153	0.227	0.163	0.412	0.258	0.0881	0.242	0.475	0.217	0.129	0.18	0.264	0.248	0.109	0.379	0.432	0.165	0.19	0.213	0.211	0.238	0.0608	0.49	0.311	0.261	0.135	0.293	0.141	0.311	0.142	0.405	0.452	0.0903	0.286	0.172	0.401	0.115	0.195	0.288	0.61	0.109	0.124	0.156	0.234	0.254	0.0958	0.417	0.403	0.131	0.287	0.179	0.405	0.0962	0.248	0.251	0.395	0.233	0.143	0.229	0.222	0.279	0.147	0.352	0.388	0.0525	0.384	0.176	0.294	0.161	0.262	0.283	0.45	0.0862	0.128	0.336	0.181	0.0961	0.259	0.464	0.357	0.171	0.292	0.18	0.277	0.117	0.162	0.444	0.386	0.149	0.232	0.232	0.181	0.126	0.302	0.391	0.386	0.144	0.162	0.309	0.414	0.129	0.0824	0.376	0.342	0.143	0.214	0.3	0.279	0.275	0.0614	0.385	0.425	0.165	0.164	0.246	0.302	0.227	0.0907	0.38	0.425	0.191	0.196	0.188	0.125	0.474	0.13	0.27	0.395	0.101	0.256	0.248	0.472	0.139	0.0802	0.309	0.332	0.121	0.184	0.364	0.223	0.0808	0.243	0.453	0.333	0.197	0.204	0.266	0.326	0.161	0.0613	0.452	0.358	0.161	0.158	0.324	0.155	0.244	0.204	0.397
 5  0.492	0.163	0.166	0.178	0.484	0.181	0.059	0.276	0.484	0.186	0.116	0.213	0.222	0.279	0.0562	0.443	0.419	0.18	0.2	0.201	0.338	0.256	0.0613	0.344	0.394	0.3	0.132	0.174	0.228	0.289	0.147	0.336	0.424	0.0473	0.386	0.144	0.4	0.102	0.088	0.409	0.392	0.1	0.238	0.27	0.26	0.0927	0.256	0.391	0.329	0.16	0.228	0.283	0.436	0.098	0.0907	0.376	0.219	0.288	0.154	0.339	0.175	0.219	0.197	0.408	0.468	0.225	0.122	0.184	0.441	0.231	0.0618	0.266	0.428	0.184	0.15	0.238	0.286	0.307	0.0532	0.354	0.43	0.162	0.139	0.269	0.485	0.25	0.0342	0.231	0.34	0.21	0.19	0.26	0.132	0.39	0.107	0.371	0.474	0.123	0.228	0.175	0.407	0.27	0.0927	0.23	0.465	0.259	0.162	0.114	0.265	0.252	0.126	0.358	0.429	0.16	0.177	0.234	0.227	0.243	0.0666	0.464	0.281	0.298	0.132	0.289	0.148	0.299	0.17	0.383	0.431	0.0993	0.298	0.172	0.404	0.11	0.202	0.284	0.599	0.105	0.142	0.153	0.237	0.239	0.0907	0.433	0.447	0.0948	0.3	0.158	0.414	0.0899	0.255	0.241	0.385	0.24	0.16	0.215	0.231	0.248	0.151	0.37	0.385	0.0365	0.406	0.173	0.295	0.16	0.249	0.295	0.394	0.111	0.172	0.323	0.225	0.104	0.246	0.425	0.368	0.137	0.355	0.14	0.265	0.138	0.189	0.408	0.416	0.15	0.205	0.228	0.192	0.131	0.299	0.377	0.403	0.147	0.172	0.279	0.411	0.132	0.0731	0.384	0.35	0.142	0.213	0.294	0.291	0.284	0.0574	0.368	0.417	0.148	0.182	0.253	0.311	0.246	0.096	0.347	0.404	0.229	0.186	0.181	0.132	0.457	0.142	0.269	0.382	0.095	0.268	0.255	0.496	0.132	0.0845	0.287	0.317	0.144	0.196	0.342	0.23	0.0758	0.257	0.437	0.343	0.173	0.224	0.26	0.351	0.155	0.0681	0.426	0.341	0.168	0.158	0.333	0.158	0.241	0.21	0.391
 6  0.494	0.159	0.174	0.174	0.465	0.202	0.0557	0.278	0.472	0.181	0.113	0.233	0.229	0.276	0.0462	0.449	0.459	0.168	0.183	0.189	0.335	0.259	0.06	0.346	0.431	0.251	0.135	0.182	0.215	0.276	0.162	0.346	0.429	0.0435	0.395	0.132	0.389	0.0955	0.0898	0.426	0.401	0.101	0.231	0.267	0.266	0.1	0.252	0.381	0.339	0.169	0.223	0.269	0.436	0.109	0.0868	0.368	0.241	0.278	0.169	0.313	0.179	0.204	0.212	0.405	0.454	0.234	0.123	0.189	0.428	0.241	0.0638	0.267	0.408	0.186	0.179	0.227	0.273	0.329	0.0599	0.338	0.467	0.173	0.13	0.23	0.496	0.256	0.0377	0.21	0.348	0.212	0.212	0.228	0.14	0.386	0.118	0.356	0.497	0.111	0.229	0.162	0.419	0.259	0.0907	0.232	0.437	0.238	0.146	0.18	0.265	0.271	0.148	0.316	0.434	0.171	0.173	0.221	0.235	0.261	0.0663	0.438	0.276	0.282	0.163	0.278	0.146	0.3	0.184	0.37	0.426	0.107	0.296	0.171	0.346	0.148	0.245	0.262	0.583	0.111	0.153	0.152	0.246	0.243	0.0931	0.417	0.426	0.104	0.343	0.127	0.386	0.103	0.292	0.219	0.325	0.264	0.208	0.204	0.253	0.244	0.176	0.327	0.375	0.0192	0.453	0.153	0.332	0.141	0.211	0.316	0.334	0.103	0.223	0.34	0.217	0.104	0.287	0.392	0.356	0.141	0.347	0.156	0.306	0.121	0.164	0.409	0.393	0.158	0.211	0.238	0.187	0.144	0.289	0.381	0.405	0.14	0.181	0.274	0.391	0.146	0.0809	0.381	0.348	0.172	0.203	0.276	0.315	0.258	0.0604	0.366	0.421	0.137	0.195	0.247	0.326	0.231	0.0995	0.344	0.403	0.241	0.174	0.182	0.141	0.434	0.152	0.273	0.387	0.0882	0.261	0.264	0.494	0.109	0.0974	0.299	0.313	0.143	0.221	0.323	0.242	0.0817	0.25	0.427	0.357	0.175	0.218	0.251	0.368	0.155	0.0667	0.409	0.348	0.176	0.164	0.311	0.168	0.234	0.214	0.384
 7  0.482	0.171	0.175	0.172	0.462	0.206	0.0599	0.272	0.481	0.198	0.109	0.212	0.234	0.28	0.0423	0.443	0.449	0.162	0.193	0.196	0.361	0.289	0.054	0.297	0.416	0.274	0.126	0.184	0.229	0.254	0.173	0.344	0.446	0.0425	0.384	0.127	0.412	0.0893	0.0823	0.417	0.442	0.0987	0.221	0.239	0.242	0.133	0.249	0.376	0.338	0.163	0.217	0.282	0.424	0.129	0.0898	0.357	0.27	0.237	0.202	0.29	0.183	0.198	0.207	0.412	0.452	0.241	0.119	0.189	0.414	0.27	0.0699	0.247	0.387	0.206	0.181	0.226	0.268	0.342	0.0512	0.339	0.428	0.209	0.139	0.224	0.47	0.279	0.039	0.212	0.331	0.219	0.25	0.2	0.135	0.427	0.106	0.333	0.546	0.103	0.19	0.161	0.408	0.3	0.0804	0.212	0.469	0.247	0.116	0.167	0.206	0.252	0.169	0.372	0.463	0.19	0.165	0.183	0.24	0.251	0.0581	0.451	0.284	0.279	0.174	0.262	0.159	0.304	0.164	0.373	0.413	0.119	0.308	0.16	0.409	0.151	0.223	0.217	0.595	0.111	0.166	0.128	0.226	0.28	0.0953	0.399	0.403	0.0996	0.37	0.128	0.363	0.125	0.285	0.227	0.287	0.28	0.175	0.259	0.225	0.287	0.141	0.346	0.357	0.012	0.473	0.159	0.333	0.128	0.24	0.299	0.368	0.079	0.221	0.333	0.225	0.12	0.26	0.395	0.338	0.13	0.349	0.183	0.307	0.0935	0.185	0.415	0.413	0.144	0.21	0.233	0.202	0.146	0.292	0.36	0.403	0.156	0.187	0.254	0.413	0.178	0.0576	0.351	0.354	0.172	0.224	0.251	0.321	0.258	0.0509	0.371	0.41	0.148	0.2	0.242	0.305	0.235	0.0918	0.369	0.386	0.235	0.19	0.189	0.134	0.426	0.161	0.279	0.382	0.0855	0.271	0.261	0.513	0.101	0.111	0.276	0.297	0.144	0.232	0.326	0.251	0.0784	0.25	0.421	0.369	0.17	0.206	0.255	0.355	0.173	0.0679	0.404	0.364	0.171	0.173	0.292	0.167	0.24	0.232	0.361
 8  0.473	0.186	0.174	0.167	0.466	0.223	0.0548	0.256	0.491	0.185	0.113	0.211	0.236	0.289	0.0423	0.433	0.47	0.152	0.191	0.187	0.354	0.289	0.0735	0.284	0.431	0.221	0.133	0.215	0.244	0.254	0.171	0.331	0.436	0.0524	0.378	0.134	0.463	0.0853	0.0569	0.395	0.425	0.107	0.219	0.25	0.217	0.151	0.249	0.383	0.348	0.163	0.203	0.285	0.423	0.133	0.0896	0.355	0.237	0.263	0.229	0.271	0.195	0.185	0.214	0.405	0.464	0.229	0.124	0.184	0.446	0.269	0.0633	0.222	0.384	0.205	0.199	0.212	0.277	0.32	0.0446	0.359	0.437	0.217	0.136	0.211	0.514	0.28	0.0277	0.179	0.37	0.163	0.277	0.19	0.195	0.429	0.0889	0.288	0.518	0.0946	0.216	0.171	0.414	0.336	0.0729	0.177	0.474	0.256	0.119	0.151	0.246	0.262	0.188	0.304	0.498	0.172	0.161	0.169	0.23	0.256	0.0644	0.449	0.266	0.285	0.184	0.265	0.168	0.289	0.195	0.347	0.4	0.121	0.32	0.159	0.402	0.168	0.219	0.211	0.604	0.119	0.147	0.13	0.254	0.225	0.0912	0.43	0.388	0.117	0.367	0.128	0.408	0.125	0.292	0.176	0.282	0.25	0.198	0.269	0.196	0.288	0.165	0.351	0.362	0.0348	0.455	0.148	0.392	0.121	0.242	0.245	0.332	0.109	0.23	0.33	0.216	0.122	0.251	0.411	0.327	0.13	0.343	0.199	0.324	0.128	0.146	0.402	0.46	0.114	0.195	0.231	0.213	0.152	0.271	0.364	0.404	0.158	0.186	0.251	0.431	0.19	0.0409	0.338	0.359	0.158	0.222	0.261	0.35	0.225	0.0541	0.371	0.408	0.15	0.188	0.254	0.308	0.228	0.0982	0.365	0.398	0.251	0.175	0.176	0.151	0.406	0.166	0.277	0.371	0.0902	0.268	0.271	0.513	0.0892	0.104	0.294	0.309	0.12	0.24	0.33	0.26	0.0656	0.254	0.421	0.375	0.163	0.209	0.253	0.36	0.177	0.0697	0.393	0.363	0.173	0.183	0.281	0.172	0.227	0.24	0.361
 9  0.474	0.181	0.18	0.165	0.464	0.212	0.067	0.257	0.498	0.172	0.12	0.21	0.218	0.292	0.0501	0.44	0.505	0.136	0.184	0.175	0.395	0.258	0.0742	0.272	0.43	0.225	0.123	0.222	0.242	0.234	0.178	0.346	0.419	0.0589	0.394	0.128	0.482	0.0712	0.0388	0.408	0.424	0.108	0.214	0.254	0.221	0.155	0.262	0.363	0.356	0.167	0.201	0.275	0.428	0.155	0.0892	0.327	0.247	0.25	0.221	0.282	0.189	0.189	0.239	0.383	0.459	0.233	0.13	0.178	0.459	0.249	0.0724	0.219	0.396	0.188	0.212	0.203	0.29	0.305	0.0593	0.346	0.441	0.231	0.127	0.201	0.518	0.246	0.0411	0.195	0.335	0.12	0.397	0.148	0.199	0.399	0.0813	0.321	0.481	0.115	0.24	0.163	0.428	0.339	0.0649	0.168	0.488	0.249	0.137	0.126	0.29	0.248	0.203	0.258	0.517	0.196	0.145	0.142	0.246	0.255	0.0805	0.419	0.275	0.288	0.169	0.268	0.174	0.279	0.206	0.341	0.413	0.114	0.315	0.159	0.432	0.15	0.23	0.188	0.614	0.116	0.136	0.134	0.243	0.222	0.0992	0.435	0.365	0.108	0.384	0.143	0.397	0.117	0.328	0.158	0.291	0.201	0.209	0.299	0.202	0.303	0.153	0.342	0.338	0.0379	0.466	0.158	0.377	0.127	0.249	0.247	0.344	0.0939	0.247	0.315	0.201	0.131	0.288	0.38	0.322	0.122	0.361	0.195	0.301	0.127	0.189	0.384	0.404	0.129	0.208	0.259	0.188	0.162	0.268	0.382	0.409	0.159	0.191	0.241	0.411	0.193	0.0482	0.349	0.364	0.163	0.23	0.243	0.36	0.212	0.06	0.367	0.404	0.136	0.192	0.268	0.302	0.218	0.0935	0.387	0.345	0.237	0.183	0.235	0.15	0.382	0.174	0.294	0.357	0.0717	0.306	0.265	0.526	0.0914	0.107	0.275	0.329	0.121	0.216	0.334	0.255	0.0731	0.264	0.408	0.367	0.155	0.232	0.246	0.36	0.189	0.0832	0.368	0.357	0.173	0.192	0.278	0.165	0.23	0.246	0.359
10  0.474	0.19	0.177	0.159	0.464	0.222	0.0595	0.254	0.492	0.18	0.114	0.214	0.203	0.321	0.0474	0.428	0.491	0.175	0.177	0.157	0.404	0.268	0.0758	0.252	0.403	0.281	0.112	0.205	0.241	0.296	0.161	0.303	0.411	0.0635	0.394	0.131	0.474	0.0657	0.046	0.414	0.407	0.12	0.186	0.287	0.231	0.144	0.289	0.336	0.351	0.183	0.194	0.272	0.428	0.182	0.0879	0.302	0.262	0.252	0.205	0.281	0.182	0.214	0.224	0.38	0.425	0.282	0.112	0.181	0.442	0.297	0.0633	0.197	0.376	0.218	0.197	0.209	0.3	0.333	0.0555	0.312	0.438	0.266	0.112	0.184	0.497	0.24	0.0344	0.228	0.295	0.171	0.351	0.183	0.204	0.448	0.0712	0.277	0.456	0.143	0.222	0.178	0.387	0.374	0.0606	0.178	0.431	0.294	0.135	0.141	0.233	0.317	0.178	0.272	0.452	0.238	0.131	0.178	0.231	0.292	0.0775	0.4	0.256	0.313	0.178	0.253	0.167	0.344	0.167	0.322	0.412	0.124	0.311	0.154	0.383	0.215	0.206	0.195	0.615	0.118	0.131	0.136	0.234	0.25	0.0838	0.432	0.36	0.103	0.388	0.149	0.377	0.0904	0.377	0.157	0.35	0.195	0.156	0.3	0.199	0.275	0.162	0.364	0.343	0.0527	0.436	0.168	0.355	0.137	0.268	0.24	0.37	0.0995	0.247	0.283	0.203	0.158	0.291	0.348	0.332	0.106	0.359	0.203	0.3	0.144	0.209	0.346	0.366	0.139	0.238	0.257	0.181	0.172	0.277	0.37	0.415	0.17	0.177	0.237	0.372	0.26	0.0375	0.33	0.377	0.171	0.207	0.244	0.355	0.193	0.0719	0.38	0.407	0.15	0.176	0.266	0.331	0.231	0.0807	0.357	0.313	0.262	0.194	0.232	0.132	0.398	0.172	0.298	0.376	0.0712	0.3	0.252	0.523	0.103	0.107	0.267	0.315	0.131	0.21	0.345	0.247	0.104	0.241	0.409	0.374	0.152	0.231	0.244	0.363	0.205	0.0792	0.353	0.34	0.201	0.19	0.269	0.158	0.239	0.258	0.344
11  0.491	0.183	0.163	0.163	0.516	0.197	0.0509	0.235	0.503	0.185	0.121	0.191	0.236	0.3	0.041	0.423	0.505	0.173	0.171	0.152	0.469	0.245	0.0628	0.223	0.422	0.248	0.127	0.204	0.265	0.301	0.143	0.292	0.442	0.0523	0.378	0.128	0.498	0.0771	0.0411	0.384	0.42	0.111	0.177	0.292	0.256	0.13	0.273	0.342	0.364	0.198	0.176	0.263	0.475	0.175	0.0968	0.253	0.306	0.195	0.211	0.288	0.188	0.207	0.24	0.365	0.435	0.274	0.121	0.171	0.492	0.269	0.0643	0.175	0.395	0.21	0.195	0.201	0.33	0.338	0.0387	0.293	0.453	0.272	0.105	0.17	0.504	0.227	0.0423	0.227	0.289	0.155	0.345	0.211	0.247	0.422	0.0843	0.247	0.455	0.15	0.215	0.18	0.454	0.334	0.061	0.151	0.443	0.246	0.169	0.142	0.277	0.294	0.183	0.247	0.437	0.247	0.121	0.195	0.299	0.267	0.0789	0.355	0.287	0.298	0.17	0.245	0.201	0.314	0.166	0.319	0.437	0.116	0.294	0.152	0.462	0.213	0.168	0.157	0.628	0.106	0.135	0.131	0.267	0.244	0.0771	0.412	0.357	0.0953	0.401	0.147	0.426	0.106	0.299	0.169	0.391	0.188	0.132	0.289	0.193	0.262	0.168	0.377	0.377	0.0657	0.392	0.165	0.39	0.158	0.248	0.203	0.401	0.0958	0.282	0.221	0.221	0.155	0.294	0.33	0.334	0.102	0.367	0.197	0.342	0.13	0.209	0.32	0.383	0.131	0.242	0.243	0.192	0.152	0.295	0.361	0.426	0.163	0.178	0.233	0.42	0.259	0.0365	0.285	0.411	0.179	0.194	0.216	0.335	0.222	0.0715	0.371	0.404	0.15	0.183	0.263	0.416	0.182	0.0795	0.322	0.31	0.236	0.212	0.241	0.167	0.357	0.168	0.309	0.396	0.0678	0.277	0.259	0.532	0.106	0.121	0.242	0.346	0.13	0.195	0.329	0.24	0.102	0.246	0.412	0.36	0.163	0.233	0.244	0.419	0.194	0.0806	0.306	0.363	0.2	0.174	0.264	0.151	0.257	0.247	0.345
12  0.529	0.162	0.166	0.144	0.528	0.18	0.0589	0.233	0.514	0.175	0.128	0.183	0.269	0.283	0.0369	0.411	0.599	0.133	0.131	0.137	0.499	0.229	0.0734	0.198	0.386	0.3	0.101	0.214	0.301	0.275	0.149	0.275	0.469	0.049	0.361	0.12	0.527	0.0879	0.0439	0.341	0.452	0.114	0.165	0.269	0.272	0.144	0.279	0.305	0.428	0.169	0.171	0.233	0.501	0.181	0.102	0.217	0.317	0.198	0.207	0.278	0.203	0.201	0.24	0.356	0.474	0.248	0.11	0.168	0.508	0.264	0.0627	0.164	0.395	0.191	0.219	0.196	0.351	0.333	0.04	0.276	0.483	0.217	0.115	0.185	0.493	0.225	0.0444	0.238	0.312	0.147	0.325	0.216	0.248	0.416	0.1	0.235	0.483	0.158	0.218	0.141	0.437	0.328	0.0929	0.142	0.479	0.23	0.145	0.145	0.28	0.289	0.174	0.258	0.504	0.219	0.138	0.138	0.307	0.265	0.0876	0.34	0.294	0.275	0.191	0.239	0.193	0.322	0.166	0.319	0.491	0.0984	0.276	0.135	0.517	0.209	0.123	0.151	0.662	0.0924	0.127	0.119	0.307	0.232	0.0972	0.364	0.396	0.0892	0.378	0.137	0.453	0.126	0.277	0.144	0.436	0.177	0.115	0.272	0.198	0.286	0.182	0.334	0.425	0.0765	0.344	0.155	0.409	0.179	0.24	0.172	0.424	0.0829	0.271	0.222	0.222	0.126	0.323	0.329	0.387	0.0945	0.338	0.181	0.381	0.129	0.197	0.294	0.411	0.132	0.232	0.225	0.19	0.155	0.299	0.357	0.442	0.157	0.171	0.23	0.45	0.246	0.0471	0.257	0.427	0.183	0.184	0.206	0.351	0.2	0.0862	0.363	0.465	0.121	0.154	0.26	0.436	0.161	0.0942	0.308	0.406	0.172	0.192	0.231	0.177	0.356	0.159	0.308	0.406	0.0579	0.291	0.244	0.549	0.105	0.127	0.219	0.347	0.127	0.213	0.312	0.251	0.122	0.229	0.398	0.376	0.168	0.23	0.226	0.436	0.199	0.082	0.284	0.413	0.182	0.182	0.223	0.167	0.255	0.252	0.326
13  0.538	0.175	0.144	0.143	0.544	0.173	0.0552	0.228	0.536	0.195	0.119	0.15	0.27	0.311	0.0282	0.39	0.595	0.146	0.128	0.131	0.512	0.223	0.076	0.189	0.42	0.315	0.0721	0.192	0.323	0.282	0.114	0.282	0.513	0.0464	0.323	0.118	0.562	0.0853	0.044	0.309	0.45	0.107	0.164	0.279	0.282	0.145	0.28	0.293	0.458	0.148	0.162	0.232	0.524	0.173	0.105	0.198	0.366	0.204	0.196	0.234	0.211	0.214	0.23	0.345	0.462	0.323	0.0818	0.133	0.495	0.272	0.0705	0.163	0.374	0.26	0.174	0.193	0.282	0.436	0.026	0.256	0.496	0.23	0.115	0.16	0.501	0.218	0.0385	0.242	0.286	0.253	0.286	0.174	0.242	0.411	0.103	0.243	0.55	0.144	0.157	0.149	0.454	0.319	0.0767	0.15	0.438	0.306	0.158	0.0976	0.279	0.324	0.147	0.249	0.489	0.234	0.127	0.151	0.306	0.283	0.0877	0.323	0.289	0.317	0.141	0.253	0.188	0.369	0.152	0.291	0.531	0.089	0.247	0.132	0.53	0.189	0.105	0.176	0.679	0.0956	0.109	0.117	0.292	0.232	0.0936	0.382	0.425	0.0809	0.349	0.144	0.453	0.137	0.249	0.161	0.455	0.209	0.0808	0.256	0.178	0.301	0.166	0.355	0.492	0.0764	0.302	0.13	0.397	0.186	0.257	0.159	0.475	0.112	0.228	0.185	0.253	0.138	0.297	0.312	0.434	0.0968	0.323	0.147	0.378	0.139	0.215	0.268	0.447	0.12	0.232	0.202	0.194	0.162	0.286	0.358	0.473	0.215	0.141	0.171	0.46	0.246	0.0508	0.243	0.418	0.197	0.157	0.228	0.33	0.252	0.0884	0.329	0.47	0.131	0.141	0.258	0.448	0.17	0.0923	0.289	0.45	0.17	0.188	0.192	0.172	0.343	0.164	0.321	0.429	0.0588	0.278	0.234	0.557	0.132	0.123	0.188	0.352	0.165	0.192	0.29	0.254	0.131	0.249	0.367	0.367	0.184	0.228	0.221	0.452	0.207	0.078	0.263	0.418	0.191	0.181	0.209	0.153	0.279	0.243	0.325
14  0.591	0.141	0.14	0.128	0.625	0.158	0.0443	0.172	0.552	0.168	0.127	0.153	0.294	0.336	0.0222	0.348	0.593	0.153	0.134	0.12	0.552	0.193	0.0782	0.177	0.431	0.328	0.0772	0.164	0.341	0.281	0.125	0.253	0.514	0.0549	0.311	0.12	0.537	0.168	0.0482	0.247	0.415	0.142	0.17	0.273	0.321	0.144	0.285	0.25	0.463	0.143	0.177	0.217	0.608	0.161	0.0898	0.141	0.342	0.252	0.165	0.242	0.246	0.205	0.245	0.304	0.455	0.314	0.101	0.13	0.483	0.284	0.0715	0.162	0.395	0.255	0.168	0.182	0.307	0.429	0.027	0.237	0.524	0.2	0.116	0.16	0.561	0.177	0.0483	0.214	0.271	0.264	0.289	0.176	0.257	0.375	0.114	0.255	0.538	0.17	0.151	0.14	0.379	0.417	0.106	0.0981	0.439	0.299	0.173	0.0886	0.314	0.329	0.132	0.225	0.464	0.223	0.144	0.168	0.329	0.287	0.1	0.285	0.279	0.312	0.13	0.279	0.183	0.4	0.149	0.268	0.556	0.0755	0.257	0.112	0.519	0.181	0.115	0.185	0.674	0.0894	0.116	0.121	0.325	0.235	0.0734	0.367	0.447	0.0769	0.329	0.147	0.472	0.125	0.24	0.163	0.513	0.204	0.0892	0.193	0.203	0.263	0.211	0.323	0.521	0.0906	0.267	0.121	0.469	0.175	0.198	0.158	0.457	0.132	0.227	0.184	0.275	0.146	0.303	0.276	0.455	0.0975	0.336	0.112	0.394	0.16	0.212	0.234	0.437	0.121	0.24	0.201	0.197	0.147	0.292	0.364	0.499	0.189	0.143	0.168	0.46	0.254	0.0574	0.229	0.434	0.195	0.145	0.226	0.353	0.259	0.0737	0.315	0.48	0.123	0.146	0.251	0.488	0.175	0.0959	0.241	0.487	0.143	0.174	0.196	0.197	0.338	0.165	0.301	0.411	0.074	0.285	0.23	0.593	0.141	0.107	0.16	0.38	0.151	0.199	0.27	0.266	0.151	0.238	0.345	0.362	0.185	0.239	0.213	0.475	0.219	0.0833	0.223	0.42	0.189	0.182	0.209	0.184	0.273	0.237	0.306
15  0.613	0.13	0.138	0.119	0.644	0.136	0.0483	0.172	0.563	0.174	0.126	0.136	0.305	0.341	0.0232	0.33	0.604	0.151	0.129	0.117	0.583	0.18	0.0699	0.167	0.412	0.377	0.0817	0.128	0.359	0.278	0.109	0.254	0.54	0.0453	0.303	0.111	0.533	0.195	0.0537	0.218	0.442	0.13	0.17	0.258	0.339	0.143	0.281	0.237	0.469	0.137	0.185	0.208	0.634	0.161	0.0889	0.116	0.372	0.212	0.18	0.236	0.25	0.216	0.255	0.279	0.447	0.32	0.102	0.13	0.477	0.278	0.0832	0.162	0.418	0.248	0.155	0.179	0.295	0.452	0.0301	0.224	0.531	0.194	0.113	0.162	0.557	0.151	0.0617	0.23	0.222	0.293	0.31	0.175	0.225	0.393	0.134	0.249	0.552	0.173	0.14	0.135	0.381	0.397	0.106	0.115	0.43	0.321	0.173	0.0759	0.292	0.378	0.112	0.217	0.466	0.226	0.143	0.165	0.357	0.299	0.0986	0.246	0.293	0.303	0.123	0.281	0.176	0.439	0.126	0.259	0.582	0.0717	0.235	0.112	0.52	0.172	0.112	0.196	0.673	0.0794	0.119	0.128	0.322	0.256	0.08	0.342	0.471	0.0606	0.326	0.143	0.474	0.113	0.229	0.184	0.598	0.192	0.0607	0.15	0.235	0.254	0.226	0.285	0.532	0.0846	0.27	0.113	0.445	0.193	0.21	0.151	0.496	0.108	0.232	0.165	0.269	0.162	0.339	0.23	0.485	0.0943	0.339	0.0815	0.4	0.147	0.237	0.217	0.429	0.143	0.243	0.184	0.217	0.141	0.299	0.343	0.511	0.198	0.144	0.147	0.46	0.253	0.0683	0.219	0.435	0.211	0.145	0.208	0.322	0.282	0.073	0.323	0.492	0.119	0.148	0.241	0.528	0.152	0.0901	0.23	0.482	0.136	0.174	0.208	0.184	0.324	0.175	0.316	0.422	0.0672	0.293	0.218	0.604	0.152	0.113	0.131	0.381	0.165	0.203	0.251	0.277	0.16	0.242	0.321	0.375	0.172	0.236	0.217	0.486	0.225	0.0793	0.209	0.42	0.191	0.179	0.211	0.194	0.287	0.231	0.288
16  0.627	0.13	0.131	0.112	0.665	0.14	0.0409	0.154	0.566	0.196	0.125	0.113	0.338	0.353	0.016	0.293	0.616	0.157	0.121	0.107	0.625	0.177	0.0673	0.131	0.44	0.365	0.0871	0.108	0.388	0.276	0.11	0.227	0.581	0.0404	0.268	0.111	0.525	0.226	0.0637	0.185	0.465	0.129	0.172	0.235	0.36	0.141	0.253	0.246	0.496	0.125	0.175	0.204	0.654	0.154	0.0864	0.106	0.389	0.212	0.199	0.199	0.264	0.227	0.227	0.283	0.452	0.335	0.0969	0.116	0.47	0.306	0.0762	0.148	0.401	0.277	0.153	0.168	0.295	0.483	0.0152	0.207	0.54	0.182	0.119	0.16	0.559	0.168	0.0559	0.218	0.225	0.377	0.199	0.199	0.25	0.435	0.136	0.179	0.579	0.17	0.103	0.148	0.365	0.418	0.117	0.0993	0.441	0.346	0.142	0.0711	0.236	0.423	0.1	0.241	0.455	0.208	0.159	0.178	0.404	0.316	0.0769	0.203	0.274	0.319	0.14	0.267	0.163	0.483	0.112	0.242	0.589	0.069	0.236	0.106	0.546	0.2	0.0712	0.183	0.675	0.0884	0.117	0.119	0.357	0.252	0.0794	0.312	0.511	0.0612	0.287	0.14	0.457	0.117	0.203	0.223	0.627	0.2	0.0432	0.13	0.226	0.254	0.235	0.284	0.574	0.0915	0.242	0.0927	0.467	0.204	0.207	0.123	0.496	0.129	0.206	0.17	0.326	0.158	0.28	0.236	0.513	0.0894	0.331	0.0663	0.436	0.157	0.209	0.198	0.458	0.136	0.233	0.174	0.243	0.157	0.292	0.308	0.527	0.198	0.136	0.139	0.479	0.282	0.0518	0.187	0.447	0.214	0.122	0.217	0.32	0.293	0.07	0.316	0.512	0.127	0.136	0.226	0.568	0.166	0.1	0.165	0.533	0.156	0.165	0.147	0.209	0.337	0.155	0.298	0.463	0.0676	0.251	0.218	0.615	0.163	0.0995	0.123	0.38	0.188	0.198	0.234	0.291	0.179	0.23	0.299	0.394	0.183	0.215	0.208	0.522	0.225	0.0684	0.185	0.439	0.209	0.159	0.192	0.198	0.31	0.219	0.273
17  0.646	0.118	0.127	0.109	0.697	0.128	0.0393	0.135	0.583	0.192	0.128	0.0969	0.38	0.327	0.00864	0.284	0.675	0.0951	0.125	0.105	0.673	0.144	0.069	0.114	0.5	0.319	0.058	0.123	0.475	0.154	0.131	0.24	0.613	0.0381	0.25	0.0986	0.545	0.239	0.0499	0.166	0.511	0.11	0.181	0.198	0.394	0.143	0.229	0.234	0.531	0.105	0.183	0.18	0.712	0.121	0.0876	0.0792	0.447	0.187	0.233	0.133	0.323	0.168	0.252	0.257	0.485	0.305	0.108	0.102	0.498	0.28	0.085	0.137	0.417	0.278	0.157	0.147	0.305	0.487	0.0144	0.194	0.585	0.137	0.132	0.146	0.676	0.122	0.0732	0.129	0.269	0.38	0.216	0.135	0.301	0.323	0.168	0.208	0.637	0.152	0.1	0.111	0.354	0.414	0.125	0.106	0.526	0.255	0.182	0.0365	0.349	0.349	0.0872	0.215	0.528	0.181	0.167	0.124	0.465	0.252	0.083	0.201	0.307	0.3	0.123	0.27	0.187	0.394	0.159	0.259	0.605	0.0594	0.234	0.101	0.679	0.0459	0.0963	0.179	0.685	0.0732	0.133	0.108	0.402	0.216	0.0997	0.282	0.552	0.0435	0.278	0.126	0.498	0.135	0.166	0.202	0.682	0.216	0.0541	0.0473	0.262	0.281	0.21	0.248	0.598	0.0837	0.239	0.0796	0.496	0.197	0.169	0.138	0.517	0.101	0.191	0.191	0.382	0.113	0.254	0.251	0.544	0.0817	0.319	0.0551	0.455	0.14	0.188	0.218	0.588	0.1	0.198	0.115	0.29	0.124	0.286	0.3	0.537	0.192	0.151	0.121	0.552	0.208	0.0685	0.171	0.445	0.229	0.13	0.195	0.332	0.33	0.055	0.283	0.546	0.11	0.141	0.204	0.609	0.125	0.108	0.159	0.621	0.105	0.159	0.115	0.265	0.266	0.171	0.298	0.447	0.0659	0.251	0.236	0.625	0.153	0.118	0.104	0.432	0.167	0.177	0.224	0.333	0.143	0.241	0.283	0.421	0.156	0.218	0.206	0.566	0.199	0.0707	0.165	0.501	0.167	0.156	0.176	0.225	0.286	0.222	0.267

# dss upstream motif, reading frame 0(reverse)
[ETMOTIF0]
# width of motif, n=
2
# order of markov model, k=
3
# markov chain emission probabilities
 0  0.369	0.216	0.411	0.00391	0.24	0.281	0.251	0.228	0.333	0.0985	0.563	0.00558	0.371	0.23	0.124	0.275	0.264	0.217	0.252	0.267	0.344	0.157	0.298	0.2	0.275	0.122	0.121	0.483	0.275	0.146	0.175	0.404	0.441	0.19	0.363	0.00588	0.291	0.126	0.184	0.398	0.297	0.159	0.156	0.388	0.264	0.168	0.183	0.385	0.246	0.173	0.348	0.232	0.138	0.243	0.288	0.331	0.213	0.383	0.17	0.234	0.334	0.178	0.17	0.319	0.438	0.254	0.285	0.0231	0.338	0.132	0.294	0.235	0.259	0.222	0.463	0.0556	0.282	0.254	0.169	0.296	0.117	0.227	0.492	0.164	0.333	0.212	0.273	0.182	0.508	0.143	0.302	0.0476	0.159	0.366	0.305	0.171	0.582	0.0545	0.309	0.0545	0.25	0.25	0.25	0.25	0.39	0.0732	0.22	0.317	0.123	0.2	0.123	0.554	0.208	0.179	0.351	0.262	0.173	0.12	0.453	0.253	0.0667	0.4	0.2	0.333	0.389	0.325	0.0635	0.222	0.396	0.208	0.385	0.0104	0.3	0.122	0.308	0.27	0.376	0.256	0.346	0.0226	0.309	0.173	0.118	0.4	0.441	0.118	0.176	0.265	0.364	0.227	0.239	0.17	0.365	0.127	0.46	0.0476	0.205	0.157	0.205	0.434	0.579	0.246	0.123	0.0526	0.25	0.25	0.25	0.25	0.186	0.0698	0.0698	0.674	0.585	0.0244	0.171	0.22	0.222	0.214	0.235	0.329	0.271	0.281	0.165	0.284	0.259	0.16	0.111	0.469	0.171	0.288	0.209	0.332	0.388	0.282	0.316	0.0144	0.243	0.376	0.122	0.259	0.276	0.228	0.472	0.0244	0.523	0.0349	0.151	0.291	0.252	0.189	0.256	0.303	0.342	0.0411	0.219	0.397	0.435	0.0353	0.224	0.306	0.127	0.367	0.12	0.387	0.382	0.327	0.236	0.0545	0.188	0.188	0.188	0.438	0.25	0.25	0.25	0.25	0.477	0.125	0.102	0.295	0.38	0.109	0.337	0.174	0.203	0.22	0.398	0.178	0.154	0.192	0.269	0.385	0.256	0.237	0.212	0.295
 1  0.335	0.347	0.121	0.196	0.427	0.165	0.145	0.264	0.463	0.078	0.248	0.211	0.261	0.298	0.0497	0.391	0.341	0.259	0.176	0.224	0.282	0.115	0.231	0.372	0.353	0.0588	0.235	0.353	0.212	0.294	0.259	0.235	0.338	0.397	0.243	0.0221	0.365	0.25	0.25	0.135	0.265	0.0882	0.412	0.235	0.411	0.315	0.0205	0.253	0.509	0.246	0.0526	0.193	0.719	0.0938	0.0938	0.0938	0.25	0.25	0.25	0.25	0.258	0.387	0.0968	0.258	0.462	0.226	0.086	0.226	0.447	0.12	0.2	0.233	0.422	0.133	0.289	0.156	0.265	0.206	0.0441	0.485	0.15	0.55	0.15	0.15	0.4	0.2	0.075	0.325	0.24	0.12	0.12	0.52	0.158	0.246	0.0526	0.544	0.197	0.423	0.0423	0.338	0.136	0.364	0.136	0.364	0.438	0.0938	0.0938	0.375	0.0833	0.389	0.0417	0.486	0.39	0.171	0.0732	0.366	0.468	0.0638	0.298	0.17	0.538	0.115	0.115	0.231	0.155	0.466	0.259	0.121	0.292	0.267	0.264	0.176	0.369	0.135	0.222	0.274	0.338	0.083	0.214	0.364	0.374	0.315	0.0358	0.275	0.354	0.115	0.248	0.283	0.55	0.0698	0.209	0.171	0.383	0.0638	0.234	0.319	0.486	0.157	0.121	0.236	0.417	0.284	0.164	0.135	0.209	0.311	0.184	0.296	0.209	0.0203	0.122	0.649	0.245	0.288	0.0955	0.372	0.334	0.359	0.2	0.107	0.441	0.118	0.164	0.277	0.272	0.068	0.0291	0.631	0.305	0.234	0.0954	0.366	0.469	0.309	0.0928	0.129	0.321	0.23	0.0545	0.394	0.667	0.0263	0.0877	0.219	0.215	0.329	0.038	0.418	0.552	0.21	0.0762	0.162	0.322	0.119	0.254	0.305	0.26	0.06	0.3	0.38	0.553	0.106	0.0227	0.318	0.364	0.227	0.209	0.2	0.136	0.136	0.409	0.318	0.143	0.143	0.381	0.333	0.204	0.375	0.118	0.303	0.278	0.222	0.343	0.157	0.257	0.286	0.0429	0.414	0.333	0.1	0.1	0.467	0.708	0.0312	0.0312	0.229

# dss upstream motif, reading frame 1(reverse)
[ETMOTIF1]
# width of motif, n=
2
# order of markov model, k=
3
# markov chain emission probabilities
 0  0.311	0.297	0.199	0.193	0.261	0.237	0.184	0.318	0.397	0.0887	0.153	0.361	0.306	0.302	0.0668	0.325	0.332	0.241	0.149	0.278	0.306	0.168	0.193	0.333	0.357	0.0632	0.173	0.407	0.264	0.244	0.097	0.396	0.431	0.276	0.121	0.173	0.25	0.227	0.22	0.303	0.344	0.0841	0.165	0.407	0.322	0.265	0.086	0.327	0.134	0.254	0.284	0.328	0.318	0.212	0.182	0.288	0.364	0.136	0.136	0.364	0.437	0.352	0.0423	0.169	0.383	0.296	0.219	0.102	0.421	0.16	0.0873	0.332	0.262	0.11	0.198	0.43	0.277	0.317	0.0462	0.36	0.22	0.317	0.239	0.224	0.231	0.0952	0.252	0.422	0.405	0.0992	0.0763	0.42	0.321	0.302	0.111	0.266	0.412	0.305	0.117	0.166	0.155	0.567	0.0928	0.186	0.263	0.0602	0.0526	0.624	0.333	0.271	0.124	0.271	0.385	0.307	0.216	0.0909	0.241	0.0787	0.255	0.426	0.373	0.102	0.0508	0.475	0.352	0.291	0.0576	0.3	0.364	0.335	0.114	0.188	0.209	0.163	0.184	0.444	0.205	0.16	0.224	0.41	0.284	0.242	0.0427	0.431	0.5	0.195	0.146	0.159	0.222	0.0303	0.374	0.374	0.279	0.0698	0.209	0.442	0.39	0.241	0.121	0.248	0.701	0.123	0.0779	0.0974	0.519	0.111	0.111	0.259	0.0566	0.0566	0.0566	0.83	0.193	0.285	0.205	0.317	0.33	0.268	0.152	0.25	0.431	0.171	0.236	0.163	0.422	0.0667	0.0667	0.444	0.322	0.327	0.0644	0.287	0.417	0.286	0.175	0.122	0.298	0.208	0.0827	0.412	0.428	0.0144	0.125	0.433	0.255	0.342	0.0619	0.342	0.376	0.237	0.224	0.163	0.276	0.252	0.0714	0.4	0.496	0.0282	0.165	0.31	0.388	0.285	0.0617	0.265	0.304	0.311	0.276	0.109	0.284	0.373	0.179	0.164	0.144	0.1	0.267	0.489	0.305	0.214	0.128	0.352	0.318	0.311	0.128	0.243	0.423	0.219	0.154	0.204	0.374	0.0808	0.263	0.283	0.377	0.287	0.0813	0.255
 1  0.253	0.349	0.15	0.248	0.316	0.246	0.149	0.289	0.409	0.0725	0.0761	0.442	0.25	0.25	0.25	0.25	0.464	0.238	0.115	0.183	0.252	0.124	0.105	0.519	0.224	0.0862	0.138	0.552	0.346	0.168	0.028	0.458	0.337	0.221	0.135	0.307	0.146	0.366	0.0732	0.415	0.307	0.04	0.107	0.547	0.25	0.25	0.25	0.25	0.345	0.345	0.0545	0.255	0.314	0.157	0.371	0.157	0.433	0.1	0.1	0.367	0.529	0.0882	0.0882	0.294	0.208	0.299	0.104	0.39	0.458	0.188	0.188	0.167	0.302	0.442	0.0698	0.186	0.158	0.395	0.0789	0.368	0.459	0.27	0.0811	0.189	0.15	0.35	0.15	0.35	0.378	0.189	0.189	0.243	0.0968	0.452	0.0968	0.355	0.269	0.115	0.115	0.5	0.0882	0.559	0.265	0.0882	0.3	0.4	0.15	0.15	0.55	0.15	0.15	0.15	0.151	0.264	0.226	0.358	0.246	0.2	0.215	0.338	0.176	0.471	0.176	0.176	0.435	0.13	0.13	0.304	0.26	0.308	0.213	0.218	0.213	0.171	0.193	0.423	0.293	0.087	0.139	0.481	0.25	0.25	0.25	0.25	0.257	0.305	0.174	0.264	0.241	0.175	0.196	0.388	0.342	0.119	0.124	0.415	0.309	0.306	0.0981	0.287	0.323	0.251	0.212	0.214	0.238	0.22	0.112	0.43	0.363	0.0387	0.101	0.497	0.221	0.267	0.0769	0.436	0.359	0.293	0.113	0.234	0.244	0.17	0.215	0.371	0.333	0.0507	0.109	0.508	0.291	0.223	0.0857	0.4	0.347	0.282	0.0884	0.282	0.339	0.203	0.158	0.3	0.283	0.0978	0.147	0.473	0.335	0.274	0.0793	0.311	0.296	0.367	0.1	0.236	0.244	0.195	0.152	0.409	0.304	0.0622	0.118	0.516	0.221	0.2	0.0429	0.536	0.244	0.419	0.119	0.219	0.299	0.239	0.0896	0.373	0.0577	0.0577	0.154	0.731	0.2	0.217	0.15	0.433	0.321	0.325	0.111	0.243	0.132	0.268	0.226	0.374	0.333	0.149	0.0638	0.454	0.509	0.217	0.0571	0.217

# dss upstream motif, reading frame 2(reverse)
[ETMOTIF2]
# width of motif, n=
2
# order of markov model, k=
3
# markov chain emission probabilities
 0  0.228	0.272	0.218	0.282	0.223	0.16	0.173	0.444	0.25	0.0982	0.154	0.497	0.25	0.25	0.25	0.25	0.302	0.219	0.123	0.356	0.219	0.214	0.12	0.448	0.242	0.0768	0.0783	0.603	0.246	0.19	0.105	0.459	0.366	0.329	0.102	0.202	0.207	0.116	0.0732	0.604	0.148	0.078	0.115	0.659	0.25	0.25	0.25	0.25	0.266	0.252	0.177	0.305	0.34	0.126	0.0714	0.462	0.237	0.125	0.0375	0.6	0.248	0.196	0.0706	0.485	0.277	0.336	0.244	0.143	0.345	0.155	0.202	0.298	0.186	0.144	0.186	0.485	0.348	0.116	0.13	0.406	0.364	0.327	0.0841	0.224	0.188	0.0297	0.198	0.584	0.229	0.265	0.0361	0.47	0.139	0.228	0.139	0.495	0.379	0.0455	0.121	0.455	0.25	0.107	0.214	0.429	0.327	0.25	0.0577	0.365	0.0469	0.312	0.219	0.422	0.203	0.424	0.0508	0.322	0.113	0.172	0.225	0.49	0.205	0.333	0.0769	0.385	0.269	0.337	0.0769	0.317	0.234	0.284	0.163	0.319	0.183	0.268	0.127	0.423	0.333	0.131	0.111	0.424	0.25	0.25	0.25	0.25	0.219	0.406	0.0938	0.281	0.293	0.0732	0.317	0.317	0.25	0.25	0.25	0.25	0.286	0.321	0.107	0.286	0.535	0.0698	0.186	0.209	0.15	0.15	0.15	0.55	0.609	0.13	0.13	0.13	0.305	0.432	0.0316	0.232	0.281	0.438	0.138	0.144	0.37	0.0822	0.151	0.397	0.306	0.0833	0.0833	0.528	0.248	0.41	0.0769	0.265	0.302	0.225	0.191	0.282	0.265	0.156	0.148	0.432	0.3	0.0807	0.137	0.482	0.325	0.221	0.0792	0.375	0.309	0.291	0.121	0.279	0.16	0.206	0.214	0.42	0.237	0.0915	0.0798	0.592	0.308	0.185	0.0769	0.431	0.261	0.461	0.0783	0.2	0.229	0.429	0.257	0.0857	0.0612	0.0612	0.204	0.673	0.243	0.153	0.13	0.475	0.329	0.201	0.178	0.292	0.154	0.263	0.0962	0.487	0.319	0.0982	0.0184	0.564	0.288	0.296	0.16	0.256
 1  0.206	0.235	0.529	0.0294	0.119	0.274	0.194	0.413	0.541	0.0492	0.361	0.0492	0.515	0.126	0.0874	0.272	0.416	0.104	0.325	0.156	0.415	0.377	0.123	0.0849	0.318	0.159	0.182	0.341	0.2	0.2	0.108	0.492	0.559	0.153	0.237	0.0508	0.188	0.438	0.188	0.188	0.469	0.344	0.0938	0.0938	0.231	0.436	0.0769	0.256	0.273	0.333	0.303	0.0909	0.155	0.672	0.0517	0.121	0.25	0.25	0.25	0.25	0.167	0.5	0.167	0.167	0.513	0.0385	0.41	0.0385	0.622	0.0811	0.216	0.0811	0.32	0.12	0.44	0.12	0.346	0.346	0.115	0.192	0.188	0.25	0.25	0.312	0.391	0.13	0.13	0.348	0.25	0.25	0.25	0.25	0.167	0.262	0.0714	0.5	0.243	0.0811	0.595	0.0811	0.438	0.188	0.188	0.188	0.188	0.188	0.188	0.438	0.25	0.25	0.25	0.25	0.228	0.0526	0.667	0.0526	0.29	0.261	0.188	0.261	0.438	0.188	0.188	0.188	0.281	0.375	0.0938	0.25	0.409	0.252	0.338	0.00133	0.249	0.213	0.291	0.248	0.304	0.174	0.519	0.00357	0.271	0.25	0.0904	0.388	0.344	0.211	0.222	0.222	0.201	0.257	0.252	0.29	0.268	0.0982	0.25	0.384	0.12	0.458	0.157	0.265	0.425	0.263	0.296	0.0161	0.241	0.444	0.0556	0.259	0.19	0.0259	0.121	0.664	0.433	0.168	0.0772	0.322	0.343	0.174	0.295	0.187	0.291	0.205	0.291	0.213	0.301	0.0627	0.125	0.511	0.34	0.281	0.137	0.242	0.505	0.393	0.0748	0.028	0.147	0.316	0.221	0.316	0.441	0.203	0.305	0.0508	0.321	0.462	0.0385	0.179	0.237	0.375	0.3	0.0875	0.224	0.0612	0.265	0.449	0.452	0.167	0.31	0.0714	0.237	0.637	0.0375	0.0875	0.488	0.244	0.195	0.0732	0.333	0.259	0.111	0.296	0.176	0.176	0.176	0.471	0.514	0.0811	0.189	0.216	0.444	0.239	0.291	0.0256	0.172	0.281	0.312	0.234	0.31	0.31	0.103	0.276	0.176	0.314	0.451	0.0588


#
# Emission probabilities
#
[EMISSION]
# Size of vector
1024
# k : order of the markov model
4
# patpseudocount (pseudocount of sequence patterns)
1.625
# Probabilities
# Format: pattern win0 win1 win2
aaaaa	0.2175	0.3163	0.2207
aaaac	0.2149	0.2274	0.1726
aaaag	0.3413	0.1957	0.2998
aaaat	0.2263	0.2606	0.3069
aaaca	0.3791	0.2778	0.3114
aaacc	0.2462	0.2929	0.2138
aaacg	0.1309	0.1212	0.06944
aaact	0.2438	0.3081	0.4054
aaaga	0.3419	0.3739	0.3118
aaagc	0.2088	0.2279	0.1805
aaagg	0.298	0.1999	0.2355
aaagt	0.1513	0.1983	0.2722
aaata	0.1907	0.1345	0.1646
aaatc	0.191	0.3306	0.1986
aaatg	0.428	0.1653	0.286
aaatt	0.1903	0.3695	0.3509
aacaa	0.3195	0.437	0.4235
aacac	0.1663	0.1605	0.1269
aacag	0.3088	0.1367	0.2288
aacat	0.2055	0.2657	0.2208
aacca	0.3802	0.2861	0.3391
aaccc	0.2477	0.3472	0.1832
aaccg	0.163	0.103	0.07463
aacct	0.2091	0.2638	0.403
aacga	0.3181	0.3766	0.2887
aacgc	0.1659	0.182	0.2187
aacgg	0.3392	0.2282	0.1618
aacgt	0.1769	0.2133	0.3308
aacta	0.201	0.1679	0.161
aactc	0.218	0.278	0.2381
aactg	0.3837	0.1494	0.168
aactt	0.1973	0.4047	0.433
aagaa	0.3165	0.4549	0.3206
aagac	0.14	0.1266	0.1206
aagag	0.3319	0.1861	0.2438
aagat	0.2116	0.2324	0.3149
aagca	0.4167	0.2962	0.3241
aagcc	0.2076	0.238	0.1636
aagcg	0.1232	0.1125	0.06667
aagct	0.2525	0.3532	0.4456
aagga	0.351	0.4029	0.3328
aaggc	0.2132	0.2282	0.1663
aaggg	0.267	0.1678	0.205
aaggt	0.1687	0.201	0.2959
aagta	0.1955	0.196	0.1881
aagtc	0.1552	0.2374	0.1433
aagtg	0.4392	0.1367	0.2363
aagtt	0.2101	0.43	0.4323
aataa	0.2764	0.3522	0.0001569
aatac	0.1661	0.1782	0.4012
aatag	0.299	0.1762	0.0001569
aatat	0.2584	0.2935	0.5985
aatca	0.3758	0.2983	0.3336
aatcc	0.2311	0.286	0.1772
aatcg	0.1738	0.1151	0.09374
aatct	0.2193	0.3005	0.3955
aatga	0.2848	0.3126	0.0001439
aatgc	0.1925	0.2155	0.2228
aatgg	0.3605	0.2468	0.4531
aatgt	0.1622	0.2251	0.3239
aatta	0.2009	0.1484	0.1697
aattc	0.215	0.3094	0.1928
aattg	0.4031	0.1443	0.2777
aattt	0.1809	0.3979	0.3597
acaaa	0.2607	0.3199	0.2518
acaac	0.2355	0.2463	0.1948
acaag	0.327	0.1807	0.3083
acaat	0.1769	0.2532	0.2451
acaca	0.3678	0.2574	0.3008
acacc	0.2525	0.3363	0.2453
acacg	0.1452	0.09228	0.07922
acact	0.2345	0.314	0.3748
acaga	0.3223	0.3359	0.2936
acagc	0.2593	0.2626	0.2281
acagg	0.2204	0.1833	0.2092
acagt	0.198	0.2181	0.2691
acata	0.1915	0.1371	0.175
acatc	0.199	0.3066	0.2118
acatg	0.4054	0.1595	0.2921
acatt	0.2041	0.3967	0.3211
accaa	0.2964	0.3533	0.3186
accac	0.2335	0.2315	0.175
accag	0.2766	0.1228	0.2479
accat	0.1935	0.2924	0.2584
accca	0.4016	0.2946	0.373
acccc	0.1918	0.2811	0.1269
acccg	0.2166	0.1047	0.1146
accct	0.19	0.3196	0.3855
accga	0.2483	0.327	0.2263
accgc	0.2225	0.2103	0.2041
accgg	0.3277	0.2424	0.1983
accgt	0.2016	0.2203	0.3713
accta	0.1798	0.1403	0.1392
acctc	0.2412	0.3213	0.2726
acctg	0.3719	0.118	0.1602
acctt	0.2071	0.4204	0.428
acgaa	0.245	0.3184	0.2423
acgac	0.2031	0.2305	0.2019
acgag	0.3611	0.1926	0.2848
acgat	0.1909	0.2585	0.271
acgca	0.2939	0.2489	0.2384
acgcc	0.3036	0.2864	0.2654
acgcg	0.1671	0.1295	0.1068
acgct	0.2354	0.3352	0.3894
acgga	0.2917	0.3315	0.2368
acggc	0.2651	0.2224	0.2274
acggg	0.257	0.1941	0.2143
acggt	0.1861	0.252	0.3215
acgta	0.1898	0.1501	0.1359
acgtc	0.1933	0.3088	0.2594
acgtg	0.4371	0.1594	0.2709
acgtt	0.1797	0.3818	0.3338
actaa	0.2793	0.3131	0.0001595
actac	0.194	0.242	0.4585
actag	0.3353	0.1729	0.0001595
actat	0.1914	0.272	0.5412
actca	0.3305	0.2668	0.2917
actcc	0.218	0.3146	0.2177
actcg	0.1869	0.1336	0.1163
actct	0.2645	0.285	0.3743
actga	0.343	0.2964	0.0001942
actgc	0.205	0.2326	0.2606
actgg	0.3004	0.2523	0.4388
actgt	0.1516	0.2187	0.3004
actta	0.1776	0.1504	0.1365
acttc	0.2512	0.3402	0.2688
acttg	0.3904	0.1464	0.3015
acttt	0.1808	0.363	0.2932
agaaa	0.2765	0.3487	0.3012
agaac	0.1433	0.1611	0.1174
agaag	0.4119	0.2349	0.3771
agaat	0.1682	0.2554	0.2044
agaca	0.3842	0.297	0.3377
agacc	0.2126	0.2965	0.1728
agacg	0.1816	0.1295	0.1044
agact	0.2216	0.277	0.3851
agaga	0.3408	0.3825	0.3139
agagc	0.1977	0.2046	0.1562
agagg	0.3001	0.2239	0.2801
agagt	0.1614	0.189	0.2497
agata	0.1943	0.1537	0.1739
agatc	0.1589	0.2874	0.1928
agatg	0.4609	0.1668	0.2967
agatt	0.1859	0.3922	0.3366
agcaa	0.3004	0.368	0.3329
agcac	0.158	0.1602	0.1131
agcag	0.3526	0.2134	0.323
agcat	0.189	0.2583	0.231
agcca	0.4207	0.307	0.3406
agccc	0.19	0.3005	0.1384
agccg	0.1962	0.1465	0.09819
agcct	0.193	0.246	0.4227
agcga	0.3288	0.3565	0.2375
agcgc	0.1795	0.1973	0.1992
agcgg	0.3016	0.2388	0.1934
agcgt	0.1901	0.2073	0.3699
agcta	0.2001	0.1416	0.1557
agctc	0.193	0.287	0.2155
agctg	0.4265	0.1358	0.2121
agctt	0.1803	0.4357	0.4167
aggaa	0.3464	0.4119	0.2923
aggac	0.133	0.1265	0.1181
aggag	0.3402	0.2248	0.3039
aggat	0.1805	0.2369	0.2857
aggca	0.3563	0.2971	0.2966
aggcc	0.2413	0.2651	0.167
aggcg	0.1782	0.127	0.1042
aggct	0.2242	0.3109	0.4323
aggga	0.3441	0.4111	0.2951
agggc	0.1875	0.2025	0.1417
agggg	0.2598	0.1652	0.1542
agggt	0.2086	0.2212	0.409
aggta	0.1513	0.1384	0.138
aggtc	0.1949	0.2613	0.1512
aggtg	0.4412	0.1676	0.2845
aggtt	0.2126	0.4327	0.4263
agtaa	0.2855	0.3374	0.0001421
agtac	0.1641	0.178	0.3771
agtag	0.3496	0.2433	0.0001421
agtat	0.2008	0.2413	0.6227
agtca	0.3788	0.3133	0.33
agtcc	0.2122	0.288	0.182
agtcg	0.1898	0.1407	0.1124
agtct	0.2192	0.258	0.3756
agtga	0.3497	0.3204	0.0001908
agtgc	0.1693	0.1968	0.2403
agtgg	0.3225	0.2921	0.4377
agtgt	0.1585	0.1906	0.3217
agtta	0.1885	0.1395	0.1375
agttc	0.1978	0.285	0.2049
agttg	0.4309	0.1567	0.31
agttt	0.1827	0.4187	0.3476
ataaa	0.25	0.3437	0.2447
ataac	0.25	0.1887	0.1597
ataag	0.25	0.1915	0.2622
ataat	0.25	0.2761	0.3334
ataca	0.4046	0.2725	0.3247
atacc	0.2087	0.3093	0.1661
atacg	0.1427	0.1123	0.07464
atact	0.244	0.3059	0.4346
ataga	0.25	0.3304	0.2815
atagc	0.25	0.2727	0.1763
atagg	0.25	0.1698	0.2218
atagt	0.25	0.2271	0.3204
atata	0.176	0.1577	0.1847
atatc	0.1804	0.2912	0.1887
atatg	0.475	0.1658	0.2714
atatt	0.1686	0.3853	0.3553
atcaa	0.3115	0.403	0.3246
atcac	0.154	0.1834	0.1338
atcag	0.3029	0.1503	0.2325
atcat	0.2316	0.2633	0.3091
atcca	0.3813	0.3025	0.3302
atccc	0.2071	0.2864	0.1307
atccg	0.1797	0.145	0.0888
atcct	0.2319	0.2661	0.4503
atcga	0.3317	0.3972	0.2487
atcgc	0.1581	0.1873	0.1908
atcgg	0.2859	0.2088	0.1706
atcgt	0.2242	0.2067	0.39
atcta	0.1768	0.1415	0.1477
atctc	0.2182	0.3172	0.2097
atctg	0.3734	0.1178	0.1909
atctt	0.2315	0.4235	0.4517
atgaa	0.25	0.38	0.2819
atgac	0.25	0.1615	0.1316
atgag	0.25	0.1888	0.2235
atgat	0.25	0.2697	0.363
atgca	0.3992	0.2946	0.2933
atgcc	0.2404	0.264	0.1549
atgcg	0.1172	0.09983	0.07545
atgct	0.2432	0.3416	0.4763
atgga	0.3239	0.3772	0.3057
atggc	0.1898	0.222	0.1643
atggg	0.3147	0.2017	0.1847
atggt	0.1716	0.1992	0.3454
atgta	0.1914	0.1548	0.155
atgtc	0.1808	0.295	0.1737
atgtg	0.4363	0.1426	0.2583
atgtt	0.1915	0.4076	0.413
attaa	0.2519	0.3298	0.0001142
attac	0.1921	0.1965	0.3926
attag	0.3415	0.19	0.0001142
attat	0.2145	0.2837	0.6072
attca	0.3651	0.2808	0.3025
attcc	0.1942	0.3018	0.1694
attcg	0.1615	0.1368	0.1006
attct	0.2791	0.2806	0.4275
attga	0.3088	0.3465	0.0001229
attgc	0.1932	0.2308	0.2285
attgg	0.3279	0.213	0.4075
attgt	0.1702	0.2097	0.3639
attta	0.1902	0.1326	0.1485
atttc	0.1852	0.3368	0.2212
atttg	0.423	0.1505	0.3118
atttt	0.2016	0.3802	0.3185
caaaa	0.2619	0.3349	0.2724
caaac	0.1677	0.192	0.1502
caaag	0.3636	0.2049	0.2894
caaat	0.2068	0.2681	0.288
caaca	0.4141	0.3826	0.3581
caacc	0.2076	0.2614	0.1842
caacg	0.1423	0.09045	0.06295
caact	0.236	0.2656	0.3948
caaga	0.3208	0.3424	0.2835
caagc	0.1851	0.2434	0.1783
caagg	0.3153	0.2128	0.2448
caagt	0.1788	0.2013	0.2934
caata	0.191	0.1524	0.1806
caatc	0.1871	0.3055	0.1834
caatg	0.4446	0.1601	0.2879
caatt	0.1773	0.3819	0.3482
cacaa	0.3289	0.3933	0.4188
cacac	0.1673	0.1761	0.1137
cacag	0.2983	0.1518	0.2314
cacat	0.2055	0.2788	0.2361
cacca	0.4215	0.3723	0.4253
caccc	0.1857	0.2711	0.1265
caccg	0.1936	0.1223	0.08251
cacct	0.1992	0.2343	0.3657
cacga	0.2574	0.343	0.2786
cacgc	0.174	0.2026	0.1876
cacgg	0.355	0.2427	0.1726
cacgt	0.2136	0.2116	0.3611
cacta	0.1879	0.1658	0.1776
cactc	0.212	0.2928	0.1906
cactg	0.3946	0.1417	0.178
cactt	0.2055	0.3996	0.4538
cagaa	0.3234	0.43	0.316
cagac	0.1328	0.131	0.1142
cagag	0.3577	0.1862	0.2498
cagat	0.1861	0.2528	0.3201
cagca	0.4385	0.3943	0.3558
cagcc	0.1865	0.2198	0.1505
cagcg	0.1257	0.08442	0.06181
cagct	0.2493	0.3015	0.4319
cagga	0.3537	0.3758	0.3619
caggc	0.215	0.2506	0.1611
caggg	0.2992	0.1737	0.2018
caggt	0.1321	0.1999	0.2751
cagta	0.2107	0.1811	0.1792
cagtc	0.1664	0.2479	0.1474
cagtg	0.439	0.1542	0.2423
cagtt	0.1838	0.4167	0.431
cataa	0.2832	0.3241	0.0001567
catac	0.1808	0.1872	0.3739
catag	0.2897	0.1757	0.0001567
catat	0.2463	0.3129	0.6257
catca	0.3916	0.3192	0.3827
catcc	0.2043	0.2697	0.1485
catcg	0.1758	0.1238	0.08341
catct	0.2283	0.2873	0.3854
catga	0.2655	0.3142	0.0001493
catgc	0.189	0.2071	0.212
catgg	0.3664	0.2658	0.5046
catgt	0.1791	0.213	0.2833
catta	0.187	0.1613	0.1693
cattc	0.1795	0.278	0.1803
cattg	0.4617	0.1547	0.2903
cattt	0.1718	0.4059	0.36
ccaaa	0.3049	0.3694	0.2914
ccaac	0.2009	0.2165	0.1734
ccaag	0.3271	0.1885	0.3104
ccaat	0.1671	0.2256	0.2247
ccaca	0.346	0.2523	0.2428
ccacc	0.3017	0.4457	0.3224
ccacg	0.1438	0.08172	0.06871
ccact	0.2086	0.2202	0.3661
ccaga	0.3428	0.3693	0.2716
ccagc	0.2548	0.2506	0.2117
ccagg	0.2165	0.1767	0.2042
ccagt	0.1859	0.2034	0.3125
ccata	0.175	0.1386	0.1443
ccatc	0.2126	0.3564	0.2112
ccatg	0.4169	0.1431	0.2715
ccatt	0.1955	0.362	0.3731
cccaa	0.3176	0.3894	0.3791
cccac	0.217	0.2144	0.1678
cccag	0.2635	0.128	0.2151
cccat	0.2018	0.2682	0.238
cccca	0.4206	0.3081	0.3757
ccccc	0.1561	0.3053	0.117
ccccg	0.1914	0.1059	0.09395
cccct	0.2319	0.2807	0.4133
cccga	0.324	0.4199	0.2644
cccgc	0.1736	0.1868	0.1931
cccgg	0.3145	0.1935	0.1775
cccgt	0.1879	0.1998	0.3649
cccta	0.2253	0.134	0.154
ccctc	0.2207	0.3269	0.2578
ccctg	0.3656	0.09345	0.1384
ccctt	0.1884	0.4457	0.4499
ccgaa	0.2789	0.398	0.2349
ccgac	0.1395	0.1463	0.2011
ccgag	0.3854	0.2307	0.286
ccgat	0.1962	0.225	0.278
ccgca	0.349	0.2688	0.2207
ccgcc	0.3137	0.4569	0.3309
ccgcg	0.1475	0.06195	0.0959
ccgct	0.1898	0.2124	0.3525
ccgga	0.3018	0.3565	0.2889
ccggc	0.2173	0.2398	0.2289
ccggg	0.2857	0.1768	0.193
ccggt	0.1953	0.2269	0.2892
ccgta	0.2019	0.1545	0.1392
ccgtc	0.2114	0.358	0.285
ccgtg	0.397	0.1099	0.2108
ccgtt	0.1897	0.3775	0.3649
cctaa	0.3233	0.3703	0.0003038
cctac	0.1944	0.2136	0.4564
cctag	0.3005	0.1711	0.0003038
cctat	0.1818	0.2449	0.543
cctca	0.3302	0.2667	0.2997
cctcc	0.2383	0.3703	0.2377
cctcg	0.1711	0.1249	0.09298
cctct	0.2604	0.2381	0.3696
cctga	0.3031	0.343	0.0003936
cctgc	0.221	0.2268	0.2768
cctgg	0.288	0.2197	0.3698
cctgt	0.1879	0.2105	0.3531
cctta	0.1895	0.1511	0.1492
ccttc	0.2268	0.3863	0.2766
ccttg	0.4154	0.1286	0.2848
ccttt	0.1683	0.334	0.2894
cgaaa	0.2961	0.3184	0.315
cgaac	0.144	0.2132	0.1043
cgaag	0.3777	0.2301	0.3254
cgaat	0.1823	0.2382	0.2554
cgaca	0.3168	0.2784	0.2879
cgacc	0.1779	0.2634	0.1541
cgacg	0.3132	0.1684	0.2196
cgact	0.1922	0.2898	0.3384
cgaga	0.291	0.3009	0.207
cgagc	0.179	0.2508	0.2033
cgagg	0.3258	0.2488	0.2895
cgagt	0.2043	0.1995	0.3002
cgata	0.1884	0.152	0.1535
cgatc	0.1718	0.3107	0.1789
cgatg	0.4472	0.1429	0.3101
cgatt	0.1926	0.3945	0.3575
cgcaa	0.3299	0.3967	0.3554
cgcac	0.1714	0.1638	0.1223
cgcag	0.2868	0.1673	0.3281
cgcat	0.2119	0.2722	0.1942
cgcca	0.3382	0.3007	0.3266
cgccc	0.12	0.2349	0.09684
cgccg	0.3709	0.1992	0.2401
cgcct	0.1709	0.2652	0.3365
cgcga	0.2528	0.3307	0.2383
cgcgc	0.2153	0.2348	0.2804
cgcgg	0.3357	0.2161	0.1635
cgcgt	0.1961	0.2184	0.3178
cgcta	0.1964	0.1726	0.1518
cgctc	0.1884	0.2842	0.1594
cgctg	0.3884	0.1405	0.2366
cgctt	0.2268	0.4027	0.4522
cggaa	0.3469	0.393	0.2667
cggac	0.1345	0.1456	0.1202
cggag	0.3424	0.1965	0.3165
cggat	0.1762	0.2649	0.2966
cggca	0.319	0.2909	0.2473
cggcc	0.2173	0.23	0.1563
cggcg	0.2986	0.168	0.2315
cggct	0.1651	0.311	0.3648
cggga	0.2812	0.3457	0.2584
cgggc	0.1946	0.2399	0.164
cgggg	0.2828	0.1402	0.1833
cgggt	0.2413	0.2742	0.3943
cggta	0.1824	0.1401	0.1207
cggtc	0.1857	0.2259	0.1473
cggtg	0.4448	0.1848	0.3348
cggtt	0.1872	0.4492	0.3971
cgtaa	0.288	0.3442	0.0005809
cgtac	0.1647	0.163	0.3959
cgtag	0.3371	0.1923	0.0005809
cgtat	0.2102	0.3005	0.6029
cgtca	0.3302	0.2596	0.2778
cgtcc	0.1646	0.2309	0.1437
cgtcg	0.3092	0.1932	0.2474
cgtct	0.196	0.3163	0.3311
cgtga	0.322	0.3101	0.0006249
cgtgc	0.1681	0.2105	0.209
cgtgg	0.3157	0.2582	0.4859
cgtgt	0.1942	0.2212	0.3044
cgtta	0.1865	0.17	0.1451
cgttc	0.1744	0.2722	0.1617
cgttg	0.435	0.1527	0.3551
cgttt	0.2041	0.4051	0.3381
ctaaa	0.25	0.3688	0.2884
ctaac	0.25	0.1916	0.1416
ctaag	0.25	0.1949	0.274
ctaat	0.25	0.2447	0.296
ctaca	0.4077	0.2865	0.2882
ctacc	0.1902	0.2827	0.1745
ctacg	0.1612	0.1489	0.06677
ctact	0.2409	0.2819	0.4706
ctaga	0.25	0.3531	0.2735
ctagc	0.25	0.2511	0.1864
ctagg	0.25	0.1864	0.2149
ctagt	0.25	0.2093	0.3252
ctata	0.1957	0.1494	0.1689
ctatc	0.156	0.3172	0.1771
ctatg	0.4893	0.1766	0.2826
ctatt	0.159	0.3568	0.3713
ctcaa	0.3409	0.3918	0.3562
ctcac	0.1634	0.1969	0.1342
ctcag	0.2765	0.14	0.2399
ctcat	0.2193	0.2713	0.2697
ctcca	0.3541	0.2896	0.3183
ctccc	0.1803	0.2334	0.1235
ctccg	0.2103	0.1546	0.08991
ctcct	0.2552	0.3224	0.4683
ctcga	0.3415	0.3893	0.2595
ctcgc	0.1626	0.2149	0.1935
ctcgg	0.2834	0.2074	0.1532
ctcgt	0.2124	0.1884	0.3939
ctcta	0.1835	0.1265	0.1492
ctctc	0.2586	0.4013	0.25
ctctg	0.3377	0.1043	0.1472
ctctt	0.2201	0.3678	0.4536
ctgaa	0.25	0.4282	0.2834
ctgac	0.25	0.1522	0.1114
ctgag	0.25	0.1787	0.2319
ctgat	0.25	0.2409	0.3733
ctgca	0.4093	0.3369	0.284
ctgcc	0.2079	0.2373	0.1494
ctgcg	0.1294	0.1034	0.05274
ctgct	0.2534	0.3224	0.5139
ctgga	0.3299	0.4127	0.3185
ctggc	0.1683	0.2027	0.1341
ctggg	0.3399	0.1761	0.1618
ctggt	0.1619	0.2085	0.3857
ctgta	0.2077	0.1648	0.1462
ctgtc	0.1592	0.2772	0.1658
ctgtg	0.4538	0.1243	0.2076
ctgtt	0.1793	0.4337	0.4803
cttaa	0.2998	0.3615	0.0001262
cttac	0.1596	0.2016	0.4173
cttag	0.3354	0.1685	0.0001262
cttat	0.2053	0.2685	0.5824
cttca	0.3715	0.2855	0.3083
cttcc	0.2201	0.2806	0.1735
cttcg	0.1437	0.1266	0.07156
cttct	0.2647	0.3073	0.4466
cttga	0.3189	0.3377	0.0001247
cttgc	0.186	0.2258	0.2389
cttgg	0.3279	0.2216	0.3584
cttgt	0.1673	0.215	0.4026
cttta	0.1861	0.1446	0.1698
ctttc	0.1711	0.3372	0.2314
ctttg	0.4615	0.1654	0.305
ctttt	0.1813	0.3528	0.2938
gaaaa	0.2719	0.3474	0.2814
gaaac	0.1678	0.1876	0.1659
gaaag	0.3631	0.1928	0.2634
gaaat	0.1972	0.2722	0.2893
gaaca	0.3874	0.3038	0.3308
gaacc	0.2217	0.2295	0.1857
gaacg	0.1208	0.106	0.0646
gaact	0.2701	0.3607	0.4189
gaaga	0.3533	0.4102	0.3367
gaagc	0.2096	0.2307	0.1659
gaagg	0.28	0.1904	0.2134
gaagt	0.1571	0.1687	0.284
gaata	0.2009	0.1593	0.1733
gaatc	0.1796	0.2879	0.1897
gaatg	0.4036	0.1589	0.2772
gaatt	0.2158	0.3939	0.3597
gacaa	0.3106	0.3865	0.3674
gacac	0.164	0.1636	0.1331
gacag	0.3044	0.1569	0.2374
gacat	0.221	0.293	0.2622
gacca	0.3847	0.2786	0.379
gaccc	0.2205	0.3165	0.1362
gaccg	0.1794	0.1209	0.09047
gacct	0.2154	0.284	0.3943
gacga	0.3168	0.4489	0.2916
gacgc	0.1626	0.1809	0.168
gacgg	0.3168	0.1886	0.199
gacgt	0.2037	0.1816	0.3414
gacta	0.2163	0.1822	0.1648
gactc	0.192	0.2626	0.2088
gactg	0.4011	0.1429	0.1761
gactt	0.1906	0.4123	0.4503
gagaa	0.3305	0.4339	0.3142
gagac	0.1387	0.1242	0.1214
gagag	0.3367	0.1891	0.2354
gagat	0.1941	0.2529	0.329
gagca	0.4157	0.3366	0.3346
gagcc	0.1857	0.1838	0.1508
gagcg	0.1095	0.09732	0.05318
gagct	0.2892	0.3823	0.4614
gagga	0.3793	0.4605	0.3521
gaggc	0.1838	0.2056	0.1528
gaggg	0.2655	0.1384	0.1652
gaggt	0.1715	0.1955	0.3299
gagta	0.2231	0.1947	0.1832
gagtc	0.1455	0.2071	0.1368
gagtg	0.3897	0.1418	0.2274
gagtt	0.2416	0.4564	0.4526
gataa	0.265	0.3299	0.0002605
gatac	0.1787	0.1729	0.3862
gatag	0.294	0.1567	0.0002605
gatat	0.2623	0.3406	0.6133
gatca	0.3927	0.297	0.3668
gatcc	0.2022	0.2809	0.1706
gatcg	0.1966	0.1179	0.09589
gatct	0.2084	0.3042	0.3667
gatga	0.3282	0.393	0.0002603
gatgc	0.1845	0.1997	0.2243
gatgg	0.3277	0.2008	0.4822
gatgt	0.1596	0.2064	0.2932
gatta	0.199	0.1622	0.1862
gattc	0.1852	0.2866	0.1852
gattg	0.4373	0.1447	0.2524
gattt	0.1786	0.4065	0.3761
gcaaa	0.271	0.3442	0.2813
gcaac	0.2155	0.1975	0.1882
gcaag	0.3273	0.1853	0.2945
gcaat	0.1862	0.2731	0.236
gcaca	0.3866	0.2741	0.3064
gcacc	0.2359	0.3231	0.2523
gcacg	0.1604	0.1034	0.08552
gcact	0.2172	0.2994	0.3557
gcaga	0.3076	0.3244	0.2376
gcagc	0.3055	0.3059	0.2577
gcagg	0.206	0.164	0.1943
gcagt	0.1809	0.2056	0.3104
gcata	0.2125	0.1513	0.1691
gcatc	0.2148	0.3055	0.2183
gcatg	0.3602	0.1408	0.2735
gcatt	0.2124	0.4024	0.3391
gccaa	0.2926	0.356	0.3236
gccac	0.2059	0.1824	0.1797
gccag	0.2773	0.1157	0.2102
gccat	0.2241	0.346	0.2865
gccca	0.4019	0.3173	0.3641
gcccc	0.1731	0.2327	0.1256
gcccg	0.2233	0.1177	0.09894
gccct	0.2017	0.3323	0.4114
gccga	0.2846	0.3177	0.2512
gccgc	0.2033	0.2617	0.2202
gccgg	0.2936	0.2126	0.1825
gccgt	0.2186	0.208	0.346
gccta	0.2238	0.1382	0.1568
gcctc	0.2122	0.2814	0.2407
gcctg	0.3668	0.108	0.1582
gcctt	0.1972	0.4725	0.4444
gcgaa	0.2955	0.3977	0.24
gcgac	0.1743	0.1517	0.19
gcgag	0.3255	0.1795	0.2773
gcgat	0.2047	0.2711	0.2927
gcgca	0.3453	0.3243	0.2751
gcgcc	0.2433	0.2642	0.2103
gcgcg	0.1836	0.1066	0.1329
gcgct	0.2278	0.3049	0.3817
gcgga	0.2945	0.3335	0.2628
gcggc	0.2436	0.2816	0.2143
gcggg	0.2523	0.1663	0.1712
gcggt	0.2096	0.2187	0.3516
gcgta	0.2279	0.1303	0.1865
gcgtc	0.1881	0.2755	0.2439
gcgtg	0.3904	0.135	0.2033
gcgtt	0.1936	0.4592	0.3663
gctaa	0.2986	0.3292	0.0002644
gctac	0.1978	0.2032	0.4221
gctag	0.3014	0.1873	0.0002644
gctat	0.2022	0.2803	0.5773
gctca	0.3638	0.3036	0.3187
gctcc	0.2036	0.2516	0.2061
gctcg	0.209	0.1473	0.09294
gctct	0.2235	0.2976	0.3823
gctga	0.3125	0.2986	0.0002839
gctgc	0.2161	0.2926	0.292
gctgg	0.2989	0.2036	0.3518
gctgt	0.1725	0.2052	0.3559
gctta	0.1897	0.1377	0.162
gcttc	0.2391	0.3303	0.23
gcttg	0.3898	0.1574	0.2906
gcttt	0.1814	0.3746	0.3175
ggaaa	0.2792	0.3605	0.3034
ggaac	0.1282	0.1714	0.1152
ggaag	0.4157	0.2272	0.3371
ggaat	0.1769	0.2409	0.2443
ggaca	0.411	0.308	0.3378
ggacc	0.2071	0.2705	0.1753
ggacg	0.1412	0.1412	0.0904
ggact	0.2408	0.2803	0.3966
ggaga	0.353	0.3134	0.3181
ggagc	0.1906	0.2201	0.1551
ggagg	0.2863	0.2638	0.2785
ggagt	0.1701	0.2027	0.2483
ggata	0.2063	0.1715	0.1726
ggatc	0.1707	0.2659	0.1697
ggatg	0.4247	0.1643	0.3112
ggatt	0.1983	0.3983	0.3465
ggcaa	0.3069	0.3723	0.3284
ggcac	0.1569	0.1607	0.116
ggcag	0.3287	0.1722	0.2824
ggcat	0.2075	0.2948	0.2732
ggcca	0.4023	0.3019	0.3355
ggccc	0.2043	0.232	0.1383
ggccg	0.1807	0.1603	0.1137
ggcct	0.2127	0.3058	0.4125
ggcga	0.325	0.311	0.2484
ggcgc	0.162	0.1816	0.1652
ggcgg	0.3113	0.3141	0.2102
ggcgt	0.2017	0.1932	0.3763
ggcta	0.22	0.1925	0.1771
ggctc	0.1819	0.2747	0.1676
ggctg	0.4168	0.1514	0.2109
ggctt	0.1812	0.3814	0.4444
gggaa	0.3447	0.4212	0.2806
gggac	0.1526	0.1511	0.1293
gggag	0.2911	0.178	0.2534
gggat	0.2116	0.2497	0.3367
gggca	0.3257	0.3165	0.339
gggcc	0.2891	0.2369	0.1453
gggcg	0.1276	0.112	0.09175
gggct	0.2576	0.3347	0.4239
gggga	0.4146	0.3898	0.351
ggggc	0.1886	0.2113	0.1146
ggggg	0.1977	0.1553	0.127
ggggt	0.1991	0.2436	0.4075
gggta	0.223	0.1609	0.1444
gggtc	0.1742	0.231	0.146
gggtg	0.366	0.13	0.2487
gggtt	0.2368	0.4781	0.4608
ggtaa	0.2714	0.3227	0.0002919
ggtac	0.1783	0.1884	0.3955
ggtag	0.3542	0.2076	0.0002919
ggtat	0.196	0.2813	0.6039
ggtca	0.3918	0.3131	0.3009
ggtcc	0.2256	0.2449	0.1857
ggtcg	0.1682	0.1513	0.1361
ggtct	0.2144	0.2907	0.3773
ggtga	0.3075	0.2668	0.0002729
ggtgc	0.1723	0.2015	0.216
ggtgg	0.3629	0.322	0.4545
ggtgt	0.1572	0.2097	0.3292
ggtta	0.1982	0.1839	0.1473
ggttc	0.1864	0.2803	0.188
ggttg	0.4143	0.1523	0.2792
ggttt	0.2012	0.3836	0.3855
gtaaa	0.25	0.3476	0.3158
gtaac	0.25	0.2084	0.1644
gtaag	0.25	0.1768	0.2142
gtaat	0.25	0.2672	0.3056
gtaca	0.3893	0.2909	0.3149
gtacc	0.2192	0.3468	0.1907
gtacg	0.1387	0.09649	0.07072
gtact	0.2528	0.2658	0.4237
gtaga	0.25	0.3491	0.2577
gtagc	0.25	0.2673	0.2234
gtagg	0.25	0.1779	0.1746
gtagt	0.25	0.2056	0.3443
gtata	0.1976	0.1727	0.1652
gtatc	0.1712	0.3135	0.198
gtatg	0.4349	0.1578	0.2613
gtatt	0.1963	0.3559	0.3754
gtcaa	0.3102	0.3654	0.3202
gtcac	0.1923	0.194	0.1472
gtcag	0.254	0.135	0.2387
gtcat	0.2435	0.3056	0.294
gtcca	0.371	0.2859	0.3224
gtccc	0.2211	0.2682	0.1349
gtccg	0.1902	0.1271	0.08504
gtcct	0.2178	0.3188	0.4576
gtcga	0.3397	0.3934	0.2541
gtcgc	0.1241	0.1968	0.1728
gtcgg	0.2675	0.19	0.1594
gtcgt	0.2688	0.2198	0.4137
gtcta	0.2001	0.1559	0.1584
gtctc	0.222	0.3141	0.2008
gtctg	0.3628	0.1209	0.1686
gtctt	0.215	0.4091	0.4721
gtgaa	0.25	0.4158	0.2862
gtgac	0.25	0.1662	0.1343
gtgag	0.25	0.1622	0.1981
gtgat	0.25	0.2558	0.3814
gtgca	0.4223	0.3001	0.3005
gtgcc	0.1839	0.2671	0.1387
gtgcg	0.1334	0.08761	0.07003
gtgct	0.2604	0.3451	0.4907
gtgga	0.3421	0.3771	0.2807
gtggc	0.168	0.2026	0.1568
gtggg	0.2991	0.1709	0.1803
gtggt	0.1909	0.2494	0.3823
gtgta	0.2291	0.1663	0.1758
gtgtc	0.1579	0.254	0.1544
gtgtg	0.4142	0.1242	0.2114
gtgtt	0.1988	0.4555	0.4584
gttaa	0.2885	0.3333	0.000183
gttac	0.1684	0.2125	0.3548
gttag	0.3199	0.1738	0.000183
gttat	0.2232	0.2804	0.6448
gttca	0.3688	0.2776	0.3061
gttcc	0.195	0.2808	0.1566
gttcg	0.1585	0.1348	0.102
gttct	0.2777	0.3067	0.4353
gttga	0.3111	0.3359	0.0001865
gttgc	0.1902	0.2329	0.228
gttgg	0.3249	0.2084	0.391
gttgt	0.1738	0.2228	0.3807
gttta	0.2007	0.1571	0.1816
gtttc	0.1753	0.3163	0.219
gtttg	0.424	0.1505	0.2881
gtttt	0.2001	0.3762	0.3114
taaaa	0.2586	0.3339	0.2728
taaac	0.1816	0.202	0.1689
taaag	0.3711	0.1968	0.2807
taaat	0.1887	0.2673	0.2776
taaca	0.4057	0.3182	0.3529
taacc	0.228	0.2625	0.1914
taacg	0.1322	0.1069	0.07917
taact	0.2341	0.3124	0.3765
taaga	0.3516	0.3829	0.291
taagc	0.2007	0.2326	0.1984
taagg	0.299	0.1986	0.2561
taagt	0.1488	0.1859	0.2545
taata	0.2227	0.148	0.1776
taatc	0.1863	0.3088	0.1909
taatg	0.3936	0.1617	0.2865
taatt	0.1974	0.3815	0.345
tacaa	0.3098	0.3937	0.3904
tacac	0.1713	0.1771	0.1236
tacag	0.2946	0.1629	0.2262
tacat	0.2244	0.2662	0.2599
tacca	0.4114	0.3164	0.3658
taccc	0.2179	0.2837	0.1753
taccg	0.162	0.1383	0.09274
tacct	0.2087	0.2616	0.3661
tacga	0.3192	0.3573	0.2722
tacgc	0.2093	0.2027	0.2143
tacgg	0.2937	0.2321	0.1838
tacgt	0.1779	0.208	0.3296
tacta	0.2097	0.1943	0.1965
tactc	0.2089	0.2454	0.1991
tactg	0.3847	0.1468	0.2057
tactt	0.1967	0.4135	0.3988
tagaa	0.3135	0.4422	0.2742
tagac	0.1492	0.1265	0.1526
tagag	0.3776	0.1873	0.2571
tagat	0.1596	0.2441	0.3161
tagca	0.4007	0.3343	0.3506
tagcc	0.1929	0.2145	0.1574
tagcg	0.1213	0.1004	0.06466
tagct	0.2852	0.3509	0.4273
tagga	0.3483	0.4225	0.3304
taggc	0.193	0.2223	0.1735
taggg	0.2926	0.1567	0.2331
taggt	0.1661	0.1986	0.263
tagta	0.2237	0.1923	0.1867
tagtc	0.1597	0.2282	0.1639
tagtg	0.4234	0.1424	0.2537
tagtt	0.1932	0.4371	0.3956
tataa	0.2741	0.3287	0.0002269
tatac	0.1887	0.1922	0.3637
tatag	0.2783	0.1922	0.0002269
tatat	0.2589	0.2869	0.6358
tatca	0.3863	0.276	0.3614
tatcc	0.2097	0.2798	0.1673
tatcg	0.1703	0.1374	0.09126
tatct	0.2338	0.3068	0.38
tatga	0.2866	0.3322	0.0002081
tatgc	0.1877	0.2059	0.239
tatgg	0.352	0.2673	0.4359
tatgt	0.1736	0.1946	0.3249
tatta	0.2004	0.1872	0.1674
tattc	0.2085	0.2733	0.1958
tattg	0.4368	0.1715	0.2899
tattt	0.1543	0.368	0.347
tcaaa	0.2626	0.3448	0.2601
tcaac	0.1978	0.2224	0.1899
tcaag	0.3556	0.1945	0.3149
tcaat	0.1841	0.2383	0.235
tcaca	0.3583	0.2781	0.2671
tcacc	0.2464	0.3276	0.2525
tcacg	0.1425	0.09216	0.06844
tcact	0.2528	0.3021	0.4119
tcaga	0.3274	0.3356	0.2816
tcagc	0.2521	0.2577	0.2206
tcagg	0.2276	0.1882	0.2109
tcagt	0.1929	0.2186	0.2869
tcata	0.1895	0.1177	0.1553
tcatc	0.2446	0.4144	0.265
tcatg	0.3779	0.1328	0.2589
tcatt	0.1879	0.3351	0.3208
tccaa	0.2949	0.3684	0.3279
tccac	0.1974	0.2093	0.1734
tccag	0.2959	0.1258	0.2357
tccat	0.2118	0.2964	0.263
tccca	0.4021	0.2906	0.3362
tcccc	0.1971	0.2825	0.1536
tcccg	0.1892	0.0964	0.08099
tccct	0.2117	0.3304	0.4292
tccga	0.3303	0.3838	0.2551
tccgc	0.171	0.2028	0.2415
tccgg	0.3185	0.2239	0.173
tccgt	0.1802	0.1895	0.3304
tccta	0.2013	0.1125	0.1425
tcctc	0.2376	0.4127	0.324
tcctg	0.3637	0.08398	0.15
tcctt	0.1975	0.3909	0.3835
tcgaa	0.281	0.3653	0.2439
tcgac	0.1656	0.1593	0.214
tcgag	0.342	0.2064	0.257
tcgat	0.2114	0.2689	0.285
tcgca	0.3105	0.2801	0.243
tcgcc	0.2815	0.3461	0.2677
tcgcg	0.1697	0.1043	0.1028
tcgct	0.2383	0.2695	0.3865
tcgga	0.345	0.3609	0.3293
tcggc	0.2064	0.2379	0.1858
tcggg	0.2547	0.2049	0.1938
tcggt	0.1939	0.1963	0.291
tcgta	0.1999	0.1262	0.1643
tcgtc	0.2272	0.374	0.2659
tcgtg	0.374	0.119	0.2213
tcgtt	0.1989	0.3808	0.3484
tctaa	0.2857	0.3245	0.0001756
tctac	0.1831	0.2202	0.4777
tctag	0.3183	0.1928	0.0001756
tctat	0.2129	0.2626	0.522
tctca	0.3265	0.2647	0.2617
tctcc	0.2242	0.2714	0.2518
tctcg	0.1457	0.1189	0.0807
tctct	0.3037	0.3451	0.4058
tctga	0.3252	0.3127	0.0002103
tctgc	0.1807	0.2372	0.3081
tctgg	0.3061	0.2426	0.3728
tctgt	0.1879	0.2075	0.3189
tctta	0.1863	0.1078	0.1433
tcttc	0.2528	0.4486	0.2998
tcttg	0.3743	0.1148	0.2464
tcttt	0.1866	0.3289	0.3106
tgaaa	0.2712	0.3515	0.2632
tgaac	0.1459	0.1729	0.1351
tgaag	0.4198	0.2301	0.3795
tgaat	0.1631	0.2454	0.2222
tgaca	0.4045	0.2993	0.3494
tgacc	0.2109	0.278	0.1765
tgacg	0.1663	0.1419	0.1056
tgact	0.2183	0.2808	0.3685
tgaga	0.3463	0.3358	0.2764
tgagc	0.1956	0.2191	0.1865
tgagg	0.3062	0.2476	0.2857
tgagt	0.1519	0.1975	0.2515
tgata	0.2002	0.1626	0.1593
tgatc	0.1863	0.2799	0.183
tgatg	0.4292	0.1619	0.3159
tgatt	0.1843	0.3956	0.3419
tgcaa	0.3201	0.3953	0.3331
tgcac	0.1639	0.1758	0.1297
tgcag	0.3179	0.1611	0.2992
tgcat	0.1981	0.2678	0.238
tgcca	0.423	0.2742	0.3254
tgccc	0.1891	0.3116	0.1286
tgccg	0.1871	0.1505	0.1133
tgcct	0.2007	0.2637	0.4326
tgcga	0.322	0.3301	0.2517
tgcgc	0.1754	0.2173	0.1789
tgcgg	0.3198	0.2476	0.2164
tgcgt	0.1828	0.205	0.353
tgcta	0.1991	0.1423	0.1636
tgctc	0.1797	0.2842	0.1686
tgctg	0.4474	0.1744	0.2307
tgctt	0.1738	0.3991	0.437
tggaa	0.3371	0.3897	0.2621
tggac	0.1359	0.1511	0.1309
tggag	0.3393	0.2164	0.2988
tggat	0.1878	0.2429	0.3082
tggca	0.3556	0.3217	0.3145
tggcc	0.2226	0.2177	0.1397
tggcg	0.1731	0.1153	0.1143
tggct	0.2486	0.3453	0.4316
tggga	0.3365	0.3654	0.3277
tgggc	0.1744	0.2197	0.1361
tgggg	0.2558	0.2115	0.1591
tgggt	0.2333	0.2033	0.3772
tggta	0.1925	0.1543	0.1502
tggtc	0.1644	0.2417	0.1404
tggtg	0.4587	0.1859	0.3208
tggtt	0.1844	0.4182	0.3886
tgtaa	0.283	0.3377	0.0001802
tgtac	0.1885	0.1812	0.3897
tgtag	0.3138	0.224	0.0001802
tgtat	0.2147	0.2571	0.61
tgtca	0.4025	0.2861	0.3264
tgtcc	0.2122	0.2769	0.16
tgtcg	0.1747	0.1516	0.1252
tgtct	0.2106	0.2853	0.3884
tgtga	0.3407	0.3149	0.0002102
tgtgc	0.1661	0.2156	0.2296
tgtgg	0.3335	0.2594	0.4333
tgtgt	0.1598	0.2101	0.3368
tgtta	0.1974	0.1499	0.1434
tgttc	0.1873	0.2666	0.1903
tgttg	0.4354	0.1988	0.3136
tgttt	0.18	0.3847	0.3527
ttaaa	0.25	0.3259	0.2583
ttaac	0.25	0.2184	0.1548
ttaag	0.25	0.2288	0.3039
ttaat	0.25	0.2269	0.2829
ttaca	0.3891	0.2718	0.2997
ttacc	0.2142	0.324	0.1881
ttacg	0.1464	0.1031	0.08023
ttact	0.2503	0.3011	0.4319
ttaga	0.25	0.3351	0.2715
ttagc	0.25	0.2755	0.193
ttagg	0.25	0.1998	0.2359
ttagt	0.25	0.1896	0.2996
ttata	0.1906	0.1329	0.1771
ttatc	0.1787	0.3668	0.1887
ttatg	0.4561	0.167	0.2715
ttatt	0.1746	0.3333	0.3626
ttcaa	0.3097	0.3707	0.3266
ttcac	0.1695	0.1936	0.1235
ttcag	0.2921	0.1711	0.283
ttcat	0.2287	0.2646	0.2669
ttcca	0.3493	0.3255	0.3108
ttccc	0.1975	0.2415	0.138
ttccg	0.2008	0.1364	0.08807
ttcct	0.2525	0.2966	0.4631
ttcga	0.3319	0.3865	0.2784
ttcgc	0.1644	0.192	0.1868
ttcgg	0.3112	0.2213	0.1694
ttcgt	0.1925	0.2002	0.3654
ttcta	0.1797	0.1411	0.149
ttctc	0.2314	0.3047	0.2145
ttctg	0.3507	0.1244	0.1804
ttctt	0.2381	0.4299	0.4561
ttgaa	0.25	0.4036	0.2591
ttgac	0.25	0.1531	0.1266
ttgag	0.25	0.196	0.2453
ttgat	0.25	0.2472	0.369
ttgca	0.3692	0.3076	0.2845
ttgcc	0.2196	0.2648	0.1504
ttgcg	0.1298	0.09699	0.07497
ttgct	0.2815	0.3306	0.4901
ttgga	0.2969	0.3722	0.3057
ttggc	0.1798	0.2292	0.1527
ttggg	0.3285	0.1854	0.1891
ttggt	0.1949	0.2132	0.3525
ttgta	0.2088	0.1523	0.1502
ttgtc	0.1668	0.2525	0.1616
ttgtg	0.4229	0.143	0.2472
ttgtt	0.2016	0.4522	0.4411
tttaa	0.2641	0.3276	0.0001218
tttac	0.1956	0.2161	0.4123
tttag	0.3406	0.1861	0.0001218
tttat	0.1997	0.2702	0.5875
tttca	0.3244	0.2899	0.2916
tttcc	0.2156	0.2715	0.1657
tttcg	0.1623	0.115	0.1008
tttct	0.2976	0.3237	0.4419
tttga	0.3164	0.3378	0.0001151
tttgc	0.1744	0.2032	0.2465
tttgg	0.3457	0.2389	0.3716
tttgt	0.1636	0.2201	0.3819
tttta	0.2119	0.164	0.1692
ttttc	0.1911	0.3283	0.2484
ttttg	0.4584	0.1669	0.3178
ttttt	0.1386	0.3408	0.2645


#
# Initial emission probabilities
#
[INITEMISSION]
# Size of vector
1024
# k : order of the markov model
4
# patpseudocount (pseudocount of sequence patterns)
1.62
# Probabilities
# Format: pattern win0 win1 win2
aaaaa     	0.288     	0.297     	0.347
aaaac     	0.19     	0.281     	0.213
aaaag     	0.345     	0.137     	0.207
aaaat     	0.177     	0.286     	0.233
aaaca     	0.407     	0.354     	0.452
aaacc     	0.21     	0.298     	0.148
aaacg     	0.15     	0.0877     	0.0985
aaact     	0.233     	0.26     	0.302
aaaga     	0.412     	0.314     	0.349
aaagc     	0.2     	0.207     	0.243
aaagg     	0.183     	0.308     	0.148
aaagt     	0.205     	0.172     	0.259
aaata     	0.18     	0.132     	0.159
aaatc     	0.225     	0.427     	0.167
aaatg     	0.34     	0.0897     	0.354
aaatt     	0.256     	0.351     	0.32
aacaa     	0.365     	0.418     	0.469
aacac     	0.173     	0.193     	0.148
aacag     	0.253     	0.189     	0.17
aacat     	0.209     	0.2     	0.213
aacca     	0.449     	0.376     	0.386
aaccc     	0.19     	0.329     	0.204
aaccg     	0.122     	0.0652     	0.116
aacct     	0.24     	0.229     	0.294
aacga     	0.34     	0.47     	0.388
aacgc     	0.233     	0.225     	0.169
aacgg     	0.227     	0.163     	0.19
aacgt     	0.201     	0.142     	0.253
aacta     	0.263     	0.137     	0.251
aactc     	0.205     	0.395     	0.264
aactg     	0.283     	0.149     	0.126
aactt     	0.248     	0.32     	0.359
aagaa     	0.374     	0.496     	0.487
aagac     	0.117     	0.0877     	0.081
aagag     	0.353     	0.183     	0.178
aagat     	0.156     	0.233     	0.254
aagca     	0.464     	0.363     	0.48
aagcc     	0.156     	0.234     	0.143
aagcg     	0.151     	0.128     	0.0507
aagct     	0.229     	0.275     	0.326
aagga     	0.391     	0.403     	0.441
aaggc     	0.176     	0.206     	0.109
aaggg     	0.287     	0.205     	0.168
aaggt     	0.146     	0.186     	0.283
aagta     	0.262     	0.152     	0.257
aagtc     	0.123     	0.331     	0.0838
aagtg     	0.335     	0.153     	0.258
aagtt     	0.281     	0.363     	0.4
aataa     	0.281     	0.379     	0.0217
aatac     	0.2     	0.177     	0.515
aatag     	0.256     	0.174     	0.0217
aatat     	0.262     	0.269     	0.442
aatca     	0.349     	0.354     	0.471
aatcc     	0.169     	0.256     	0.158
aatcg     	0.192     	0.11     	0.075
aatct     	0.29     	0.28     	0.297
aatga     	0.269     	0.382     	0.0212
aatgc     	0.0923     	0.161     	0.198
aatgg     	0.434     	0.242     	0.44
aatgt     	0.205     	0.215     	0.342
aatta     	0.191     	0.0964     	0.232
aattc     	0.203     	0.396     	0.221
aattg     	0.316     	0.111     	0.284
aattt     	0.29     	0.397     	0.263
acaaa     	0.256     	0.17     	0.325
acaac     	0.246     	0.362     	0.221
acaag     	0.291     	0.173     	0.205
acaat     	0.206     	0.296     	0.249
acaca     	0.251     	0.268     	0.326
acacc     	0.337     	0.314     	0.355
acacg     	0.19     	0.0623     	0.0507
acact     	0.222     	0.355     	0.268
acaga     	0.324     	0.279     	0.348
acagc     	0.292     	0.339     	0.271
acagg     	0.171     	0.183     	0.124
acagt     	0.214     	0.198     	0.258
acata     	0.218     	0.0927     	0.169
acatc     	0.288     	0.524     	0.204
acatg     	0.275     	0.0755     	0.286
acatt     	0.219     	0.308     	0.341
accaa     	0.365     	0.306     	0.341
accac     	0.232     	0.384     	0.235
accag     	0.217     	0.0595     	0.172
accat     	0.186     	0.25     	0.252
accca     	0.523     	0.276     	0.454
acccc     	0.162     	0.252     	0.125
acccg     	0.131     	0.0628     	0.102
accct     	0.184     	0.409     	0.318
accga     	0.29     	0.331     	0.395
accgc     	0.117     	0.296     	0.128
accgg     	0.377     	0.162     	0.144
accgt     	0.216     	0.211     	0.332
accta     	0.143     	0.0739     	0.248
acctc     	0.292     	0.545     	0.366
acctg     	0.295     	0.0824     	0.121
acctt     	0.269     	0.298     	0.264
acgaa     	0.336     	0.282     	0.263
acgac     	0.23     	0.301     	0.24
acgag     	0.198     	0.178     	0.221
acgat     	0.236     	0.24     	0.277
acgca     	0.292     	0.304     	0.366
acgcc     	0.194     	0.304     	0.262
acgcg     	0.165     	0.0787     	0.0637
acgct     	0.349     	0.314     	0.308
acgga     	0.329     	0.402     	0.334
acggc     	0.257     	0.34     	0.262
acggg     	0.196     	0.0817     	0.0782
acggt     	0.218     	0.177     	0.326
acgta     	0.219     	0.0646     	0.235
acgtc     	0.306     	0.582     	0.343
acgtg     	0.247     	0.0822     	0.148
acgtt     	0.228     	0.272     	0.274
actaa     	0.408     	0.235     	0.034
actac     	0.166     	0.4     	0.558
actag     	0.215     	0.197     	0.034
actat     	0.21     	0.168     	0.374
actca     	0.341     	0.274     	0.38
actcc     	0.178     	0.232     	0.248
actcg     	0.0973     	0.11     	0.0481
actct     	0.384     	0.384     	0.324
actga     	0.43     	0.27     	0.0211
actgc     	0.201     	0.343     	0.369
actgg     	0.212     	0.156     	0.196
actgt     	0.157     	0.231     	0.414
actta     	0.192     	0.074     	0.157
acttc     	0.355     	0.614     	0.389
acttg     	0.215     	0.0465     	0.264
acttt     	0.239     	0.266     	0.19
agaaa     	0.291     	0.321     	0.364
agaac     	0.114     	0.153     	0.137
agaag     	0.476     	0.266     	0.33
agaat     	0.119     	0.261     	0.17
agaca     	0.41     	0.331     	0.254
agacc     	0.192     	0.29     	0.22
agacg     	0.221     	0.113     	0.241
agact     	0.177     	0.266     	0.286
agaga     	0.359     	0.338     	0.348
agagc     	0.167     	0.178     	0.201
agagg     	0.308     	0.313     	0.25
agagt     	0.166     	0.17     	0.201
agata     	0.24     	0.0889     	0.147
agatc     	0.197     	0.329     	0.206
agatg     	0.375     	0.138     	0.329
agatt     	0.188     	0.445     	0.318
agcaa     	0.396     	0.375     	0.444
agcac     	0.0776     	0.184     	0.109
agcag     	0.39     	0.257     	0.206
agcat     	0.137     	0.183     	0.241
agcca     	0.469     	0.441     	0.394
agccc     	0.125     	0.216     	0.139
agccg     	0.191     	0.175     	0.214
agcct     	0.214     	0.168     	0.253
agcga     	0.488     	0.255     	0.333
agcgc     	0.133     	0.2     	0.265
agcgg     	0.243     	0.383     	0.13
agcgt     	0.135     	0.161     	0.272
agcta     	0.214     	0.101     	0.183
agctc     	0.279     	0.42     	0.213
agctg     	0.242     	0.17     	0.245
agctt     	0.266     	0.308     	0.359
aggaa     	0.36     	0.482     	0.388
aggac     	0.112     	0.122     	0.178
aggag     	0.37     	0.245     	0.204
aggat     	0.159     	0.151     	0.229
aggca     	0.283     	0.277     	0.354
aggcc     	0.124     	0.215     	0.14
aggcg     	0.421     	0.232     	0.252
aggct     	0.173     	0.277     	0.254
aggga     	0.414     	0.356     	0.433
agggc     	0.205     	0.208     	0.0966
agggg     	0.226     	0.24     	0.199
agggt     	0.156     	0.196     	0.271
aggta     	0.231     	0.0885     	0.144
aggtc     	0.188     	0.203     	0.132
aggtg     	0.404     	0.296     	0.341
aggtt     	0.177     	0.413     	0.383
agtaa     	0.369     	0.289     	0.0237
agtac     	0.162     	0.174     	0.363
agtag     	0.327     	0.324     	0.0237
agtat     	0.142     	0.213     	0.589
agtca     	0.452     	0.34     	0.281
agtcc     	0.206     	0.211     	0.221
agtcg     	0.134     	0.215     	0.198
agtct     	0.208     	0.234     	0.3
agtga     	0.407     	0.268     	0.0186
agtgc     	0.12     	0.245     	0.242
agtgg     	0.275     	0.312     	0.371
agtgt     	0.199     	0.175     	0.368
agtta     	0.216     	0.103     	0.28
agttc     	0.213     	0.388     	0.17
agttg     	0.322     	0.166     	0.243
agttt     	0.249     	0.343     	0.306
ataaa     	0.25     	0.349     	0.285
ataac     	0.25     	0.24     	0.192
ataag     	0.25     	0.181     	0.201
ataat     	0.25     	0.23     	0.322
ataca     	0.402     	0.245     	0.272
atacc     	0.138     	0.257     	0.187
atacg     	0.178     	0.101     	0.137
atact     	0.281     	0.397     	0.405
ataga     	0.25     	0.303     	0.32
atagc     	0.25     	0.331     	0.18
atagg     	0.25     	0.13     	0.184
atagt     	0.25     	0.237     	0.316
atata     	0.179     	0.0588     	0.16
atatc     	0.172     	0.349     	0.216
atatg     	0.422     	0.16     	0.32
atatt     	0.228     	0.432     	0.304
atcaa     	0.348     	0.333     	0.447
atcac     	0.113     	0.236     	0.125
atcag     	0.276     	0.178     	0.207
atcat     	0.262     	0.252     	0.222
atcca     	0.39     	0.313     	0.382
atccc     	0.132     	0.225     	0.131
atccg     	0.177     	0.143     	0.117
atcct     	0.301     	0.318     	0.371
atcga     	0.295     	0.384     	0.222
atcgc     	0.213     	0.246     	0.243
atcgg     	0.231     	0.239     	0.172
atcgt     	0.262     	0.131     	0.363
atcta     	0.163     	0.049     	0.147
atctc     	0.326     	0.592     	0.336
atctg     	0.177     	0.11     	0.155
atctt     	0.334     	0.249     	0.361
atgaa     	0.25     	0.419     	0.363
atgac     	0.25     	0.145     	0.114
atgag     	0.25     	0.185     	0.217
atgat     	0.25     	0.251     	0.306
atgca     	0.318     	0.373     	0.368
atgcc     	0.129     	0.136     	0.0998
atgcg     	0.181     	0.12     	0.0709
atgct     	0.373     	0.371     	0.461
atgga     	0.221     	0.357     	0.456
atggc     	0.267     	0.362     	0.0929
atggg     	0.308     	0.115     	0.194
atggt     	0.203     	0.166     	0.257
atgta     	0.218     	0.104     	0.176
atgtc     	0.154     	0.362     	0.128
atgtg     	0.261     	0.141     	0.238
atgtt     	0.366     	0.392     	0.458
attaa     	0.34     	0.299     	0.0175
attac     	0.16     	0.229     	0.453
attag     	0.296     	0.227     	0.0175
attat     	0.204     	0.245     	0.512
attca     	0.334     	0.294     	0.306
attcc     	0.197     	0.275     	0.236
attcg     	0.209     	0.0852     	0.0697
attct     	0.259     	0.346     	0.388
attga     	0.372     	0.327     	0.016
attgc     	0.167     	0.258     	0.312
attgg     	0.264     	0.191     	0.275
attgt     	0.197     	0.224     	0.396
attta     	0.221     	0.0871     	0.232
atttc     	0.245     	0.454     	0.262
atttg     	0.345     	0.134     	0.257
atttt     	0.189     	0.325     	0.249
caaaa     	0.288     	0.329     	0.347
caaac     	0.19     	0.251     	0.213
caaag     	0.345     	0.184     	0.207
caaat     	0.177     	0.235     	0.233
caaca     	0.407     	0.354     	0.502
caacc     	0.21     	0.298     	0.128
caacg     	0.15     	0.0877     	0.0532
caact     	0.233     	0.26     	0.316
caaga     	0.412     	0.378     	0.349
caagc     	0.2     	0.265     	0.243
caagg     	0.183     	0.202     	0.148
caagt     	0.205     	0.155     	0.259
caata     	0.18     	0.132     	0.108
caatc     	0.225     	0.427     	0.16
caatg     	0.34     	0.0897     	0.443
caatt     	0.256     	0.351     	0.289
cacaa     	0.414     	0.418     	0.469
cacac     	0.158     	0.193     	0.148
cacag     	0.216     	0.189     	0.17
cacat     	0.213     	0.2     	0.213
cacca     	0.449     	0.376     	0.386
caccc     	0.19     	0.329     	0.204
caccg     	0.122     	0.0652     	0.116
cacct     	0.24     	0.229     	0.294
cacga     	0.34     	0.47     	0.388
cacgc     	0.233     	0.225     	0.169
cacgg     	0.227     	0.163     	0.19
cacgt     	0.201     	0.142     	0.253
cacta     	0.263     	0.137     	0.251
cactc     	0.205     	0.395     	0.264
cactg     	0.283     	0.149     	0.126
cactt     	0.248     	0.32     	0.359
cagaa     	0.374     	0.466     	0.441
cagac     	0.117     	0.105     	0.117
cagag     	0.353     	0.19     	0.178
cagat     	0.156     	0.238     	0.264
cagca     	0.464     	0.363     	0.499
cagcc     	0.156     	0.234     	0.172
cagcg     	0.151     	0.128     	0.0483
cagct     	0.229     	0.275     	0.281
cagga     	0.391     	0.403     	0.441
caggc     	0.176     	0.206     	0.109
caggg     	0.287     	0.205     	0.168
caggt     	0.146     	0.186     	0.283
cagta     	0.262     	0.152     	0.257
cagtc     	0.123     	0.331     	0.0838
cagtg     	0.335     	0.153     	0.258
cagtt     	0.281     	0.363     	0.4
cataa     	0.281     	0.379     	0.0217
catac     	0.2     	0.177     	0.515
catag     	0.256     	0.174     	0.0217
catat     	0.262     	0.269     	0.442
catca     	0.349     	0.354     	0.443
catcc     	0.169     	0.256     	0.151
catcg     	0.192     	0.11     	0.0859
catct     	0.29     	0.28     	0.321
catga     	0.269     	0.382     	0.0212
catgc     	0.0923     	0.161     	0.198
catgg     	0.434     	0.242     	0.44
catgt     	0.205     	0.215     	0.342
catta     	0.191     	0.0964     	0.232
cattc     	0.203     	0.396     	0.221
cattg     	0.316     	0.111     	0.284
cattt     	0.29     	0.397     	0.263
ccaaa     	0.256     	0.244     	0.325
ccaac     	0.246     	0.308     	0.221
ccaag     	0.291     	0.169     	0.205
ccaat     	0.206     	0.279     	0.249
ccaca     	0.251     	0.268     	0.326
ccacc     	0.337     	0.314     	0.355
ccacg     	0.19     	0.0623     	0.0507
ccact     	0.222     	0.355     	0.268
ccaga     	0.324     	0.279     	0.348
ccagc     	0.292     	0.339     	0.271
ccagg     	0.171     	0.183     	0.124
ccagt     	0.214     	0.198     	0.258
ccata     	0.218     	0.0927     	0.169
ccatc     	0.288     	0.524     	0.204
ccatg     	0.275     	0.0755     	0.286
ccatt     	0.219     	0.308     	0.341
cccaa     	0.365     	0.306     	0.341
cccac     	0.232     	0.384     	0.235
cccag     	0.217     	0.0595     	0.172
cccat     	0.186     	0.25     	0.252
cccca     	0.523     	0.276     	0.454
ccccc     	0.162     	0.252     	0.125
ccccg     	0.131     	0.0628     	0.102
cccct     	0.184     	0.409     	0.318
cccga     	0.29     	0.331     	0.395
cccgc     	0.117     	0.296     	0.128
cccgg     	0.377     	0.162     	0.144
cccgt     	0.216     	0.211     	0.332
cccta     	0.143     	0.0739     	0.248
ccctc     	0.292     	0.545     	0.366
ccctg     	0.295     	0.0824     	0.121
ccctt     	0.269     	0.298     	0.264
ccgaa     	0.336     	0.282     	0.263
ccgac     	0.23     	0.301     	0.24
ccgag     	0.198     	0.178     	0.221
ccgat     	0.236     	0.24     	0.277
ccgca     	0.292     	0.304     	0.366
ccgcc     	0.194     	0.304     	0.262
ccgcg     	0.165     	0.0787     	0.0637
ccgct     	0.349     	0.314     	0.308
ccgga     	0.329     	0.402     	0.334
ccggc     	0.257     	0.34     	0.262
ccggg     	0.196     	0.0817     	0.0782
ccggt     	0.218     	0.177     	0.326
ccgta     	0.219     	0.0646     	0.235
ccgtc     	0.306     	0.582     	0.343
ccgtg     	0.247     	0.0822     	0.148
ccgtt     	0.228     	0.272     	0.274
cctaa     	0.408     	0.235     	0.034
cctac     	0.166     	0.4     	0.558
cctag     	0.215     	0.197     	0.034
cctat     	0.21     	0.168     	0.374
cctca     	0.341     	0.274     	0.38
cctcc     	0.178     	0.232     	0.248
cctcg     	0.0973     	0.11     	0.0481
cctct     	0.384     	0.384     	0.324
cctga     	0.43     	0.27     	0.0211
cctgc     	0.201     	0.343     	0.369
cctgg     	0.212     	0.156     	0.196
cctgt     	0.157     	0.231     	0.414
cctta     	0.192     	0.074     	0.157
ccttc     	0.355     	0.614     	0.389
ccttg     	0.215     	0.0465     	0.264
ccttt     	0.239     	0.266     	0.19
cgaaa     	0.306     	0.321     	0.346
cgaac     	0.116     	0.153     	0.133
cgaag     	0.43     	0.266     	0.363
cgaat     	0.148     	0.261     	0.157
cgaca     	0.41     	0.331     	0.254
cgacc     	0.192     	0.29     	0.22
cgacg     	0.221     	0.113     	0.241
cgact     	0.177     	0.266     	0.286
cgaga     	0.359     	0.338     	0.348
cgagc     	0.167     	0.178     	0.201
cgagg     	0.308     	0.313     	0.25
cgagt     	0.166     	0.17     	0.201
cgata     	0.24     	0.0889     	0.147
cgatc     	0.197     	0.329     	0.206
cgatg     	0.375     	0.138     	0.329
cgatt     	0.188     	0.445     	0.318
cgcaa     	0.394     	0.375     	0.444
cgcac     	0.0999     	0.184     	0.109
cgcag     	0.356     	0.257     	0.206
cgcat     	0.149     	0.183     	0.241
cgcca     	0.469     	0.441     	0.394
cgccc     	0.125     	0.216     	0.139
cgccg     	0.191     	0.175     	0.214
cgcct     	0.214     	0.168     	0.253
cgcga     	0.488     	0.255     	0.333
cgcgc     	0.133     	0.2     	0.265
cgcgg     	0.243     	0.383     	0.13
cgcgt     	0.135     	0.161     	0.272
cgcta     	0.214     	0.101     	0.183
cgctc     	0.279     	0.42     	0.213
cgctg     	0.242     	0.17     	0.245
cgctt     	0.266     	0.308     	0.359
cggaa     	0.36     	0.482     	0.388
cggac     	0.112     	0.122     	0.178
cggag     	0.37     	0.245     	0.204
cggat     	0.159     	0.151     	0.229
cggca     	0.283     	0.277     	0.354
cggcc     	0.124     	0.215     	0.14
cggcg     	0.421     	0.232     	0.252
cggct     	0.173     	0.277     	0.254
cggga     	0.414     	0.356     	0.433
cgggc     	0.205     	0.208     	0.0966
cgggg     	0.226     	0.24     	0.199
cgggt     	0.156     	0.196     	0.271
cggta     	0.231     	0.0885     	0.144
cggtc     	0.188     	0.203     	0.132
cggtg     	0.404     	0.296     	0.341
cggtt     	0.177     	0.413     	0.383
cgtaa     	0.369     	0.289     	0.0237
cgtac     	0.162     	0.174     	0.363
cgtag     	0.327     	0.324     	0.0237
cgtat     	0.142     	0.213     	0.589
cgtca     	0.452     	0.34     	0.281
cgtcc     	0.206     	0.211     	0.221
cgtcg     	0.134     	0.215     	0.198
cgtct     	0.208     	0.234     	0.3
cgtga     	0.407     	0.268     	0.0186
cgtgc     	0.12     	0.245     	0.242
cgtgg     	0.275     	0.312     	0.371
cgtgt     	0.199     	0.175     	0.368
cgtta     	0.216     	0.103     	0.28
cgttc     	0.213     	0.388     	0.17
cgttg     	0.322     	0.166     	0.243
cgttt     	0.249     	0.343     	0.306
ctaaa     	0.25     	0.349     	0.285
ctaac     	0.25     	0.24     	0.192
ctaag     	0.25     	0.181     	0.201
ctaat     	0.25     	0.23     	0.322
ctaca     	0.402     	0.245     	0.272
ctacc     	0.138     	0.257     	0.187
ctacg     	0.178     	0.101     	0.137
ctact     	0.281     	0.397     	0.405
ctaga     	0.25     	0.303     	0.32
ctagc     	0.25     	0.331     	0.18
ctagg     	0.25     	0.13     	0.184
ctagt     	0.25     	0.237     	0.316
ctata     	0.179     	0.0588     	0.16
ctatc     	0.172     	0.349     	0.216
ctatg     	0.422     	0.16     	0.32
ctatt     	0.228     	0.432     	0.304
ctcaa     	0.375     	0.333     	0.447
ctcac     	0.123     	0.236     	0.125
ctcag     	0.256     	0.178     	0.207
ctcat     	0.246     	0.252     	0.222
ctcca     	0.39     	0.313     	0.382
ctccc     	0.132     	0.225     	0.131
ctccg     	0.177     	0.143     	0.117
ctcct     	0.301     	0.318     	0.371
ctcga     	0.295     	0.384     	0.222
ctcgc     	0.213     	0.246     	0.243
ctcgg     	0.231     	0.239     	0.172
ctcgt     	0.262     	0.131     	0.363
ctcta     	0.163     	0.049     	0.147
ctctc     	0.326     	0.592     	0.336
ctctg     	0.177     	0.11     	0.155
ctctt     	0.334     	0.249     	0.361
ctgaa     	0.25     	0.419     	0.363
ctgac     	0.25     	0.145     	0.114
ctgag     	0.25     	0.185     	0.217
ctgat     	0.25     	0.251     	0.306
ctgca     	0.318     	0.373     	0.368
ctgcc     	0.129     	0.136     	0.0998
ctgcg     	0.181     	0.12     	0.0709
ctgct     	0.373     	0.371     	0.461
ctgga     	0.221     	0.333     	0.456
ctggc     	0.267     	0.299     	0.0929
ctggg     	0.308     	0.146     	0.194
ctggt     	0.203     	0.222     	0.257
ctgta     	0.218     	0.104     	0.176
ctgtc     	0.154     	0.362     	0.128
ctgtg     	0.261     	0.141     	0.238
ctgtt     	0.366     	0.392     	0.458
cttaa     	0.34     	0.299     	0.0175
cttac     	0.16     	0.229     	0.453
cttag     	0.296     	0.227     	0.0175
cttat     	0.204     	0.245     	0.512
cttca     	0.334     	0.294     	0.265
cttcc     	0.197     	0.275     	0.28
cttcg     	0.209     	0.0852     	0.0614
cttct     	0.259     	0.346     	0.393
cttga     	0.372     	0.327     	0.016
cttgc     	0.167     	0.258     	0.312
cttgg     	0.264     	0.191     	0.275
cttgt     	0.197     	0.224     	0.396
cttta     	0.221     	0.0871     	0.232
ctttc     	0.245     	0.454     	0.262
ctttg     	0.345     	0.134     	0.257
ctttt     	0.189     	0.325     	0.249
gaaaa     	0.276     	0.374     	0.347
gaaac     	0.168     	0.233     	0.213
gaaag     	0.326     	0.185     	0.207
gaaat     	0.23     	0.208     	0.233
gaaca     	0.407     	0.354     	0.452
gaacc     	0.21     	0.298     	0.148
gaacg     	0.15     	0.0877     	0.0985
gaact     	0.233     	0.26     	0.302
gaaga     	0.5     	0.452     	0.349
gaagc     	0.19     	0.244     	0.243
gaagg     	0.122     	0.146     	0.148
gaagt     	0.189     	0.158     	0.259
gaata     	0.18     	0.132     	0.159
gaatc     	0.225     	0.427     	0.167
gaatg     	0.34     	0.0897     	0.354
gaatt     	0.256     	0.351     	0.32
gacaa     	0.414     	0.418     	0.469
gacac     	0.158     	0.193     	0.148
gacag     	0.216     	0.189     	0.17
gacat     	0.213     	0.2     	0.213
gacca     	0.449     	0.376     	0.386
gaccc     	0.19     	0.329     	0.204
gaccg     	0.122     	0.0652     	0.116
gacct     	0.24     	0.229     	0.294
gacga     	0.34     	0.47     	0.388
gacgc     	0.233     	0.225     	0.169
gacgg     	0.227     	0.163     	0.19
gacgt     	0.201     	0.142     	0.253
gacta     	0.263     	0.137     	0.251
gactc     	0.205     	0.395     	0.264
gactg     	0.283     	0.149     	0.126
gactt     	0.248     	0.32     	0.359
gagaa     	0.374     	0.463     	0.441
gagac     	0.117     	0.0968     	0.117
gagag     	0.353     	0.193     	0.178
gagat     	0.156     	0.248     	0.264
gagca     	0.464     	0.363     	0.48
gagcc     	0.156     	0.234     	0.143
gagcg     	0.151     	0.128     	0.0507
gagct     	0.229     	0.275     	0.326
gagga     	0.391     	0.403     	0.441
gaggc     	0.176     	0.206     	0.109
gaggg     	0.287     	0.205     	0.168
gaggt     	0.146     	0.186     	0.283
gagta     	0.262     	0.152     	0.257
gagtc     	0.123     	0.331     	0.0838
gagtg     	0.335     	0.153     	0.258
gagtt     	0.281     	0.363     	0.4
gataa     	0.281     	0.379     	0.0217
gatac     	0.2     	0.177     	0.515
gatag     	0.256     	0.174     	0.0217
gatat     	0.262     	0.269     	0.442
gatca     	0.349     	0.354     	0.471
gatcc     	0.169     	0.256     	0.158
gatcg     	0.192     	0.11     	0.075
gatct     	0.29     	0.28     	0.297
gatga     	0.269     	0.448     	0.0212
gatgc     	0.0923     	0.155     	0.198
gatgg     	0.434     	0.164     	0.44
gatgt     	0.205     	0.233     	0.342
gatta     	0.191     	0.0964     	0.232
gattc     	0.203     	0.396     	0.221
gattg     	0.316     	0.111     	0.284
gattt     	0.29     	0.397     	0.263
gcaaa     	0.256     	0.256     	0.325
gcaac     	0.246     	0.312     	0.221
gcaag     	0.291     	0.173     	0.205
gcaat     	0.206     	0.259     	0.249
gcaca     	0.251     	0.268     	0.326
gcacc     	0.337     	0.314     	0.355
gcacg     	0.19     	0.0623     	0.0507
gcact     	0.222     	0.355     	0.268
gcaga     	0.324     	0.234     	0.348
gcagc     	0.292     	0.419     	0.271
gcagg     	0.171     	0.155     	0.124
gcagt     	0.214     	0.192     	0.258
gcata     	0.218     	0.0927     	0.169
gcatc     	0.288     	0.524     	0.204
gcatg     	0.275     	0.0755     	0.286
gcatt     	0.219     	0.308     	0.341
gccaa     	0.365     	0.306     	0.341
gccac     	0.232     	0.384     	0.235
gccag     	0.217     	0.0595     	0.172
gccat     	0.186     	0.25     	0.252
gccca     	0.523     	0.276     	0.454
gcccc     	0.162     	0.252     	0.125
gcccg     	0.131     	0.0628     	0.102
gccct     	0.184     	0.409     	0.318
gccga     	0.29     	0.331     	0.395
gccgc     	0.117     	0.296     	0.128
gccgg     	0.377     	0.162     	0.144
gccgt     	0.216     	0.211     	0.332
gccta     	0.143     	0.0739     	0.248
gcctc     	0.292     	0.545     	0.366
gcctg     	0.295     	0.0824     	0.121
gcctt     	0.269     	0.298     	0.264
gcgaa     	0.336     	0.304     	0.263
gcgac     	0.23     	0.311     	0.24
gcgag     	0.198     	0.143     	0.221
gcgat     	0.236     	0.242     	0.277
gcgca     	0.292     	0.304     	0.366
gcgcc     	0.194     	0.304     	0.262
gcgcg     	0.165     	0.0787     	0.0637
gcgct     	0.349     	0.314     	0.308
gcgga     	0.329     	0.389     	0.334
gcggc     	0.257     	0.347     	0.262
gcggg     	0.196     	0.0941     	0.0782
gcggt     	0.218     	0.171     	0.326
gcgta     	0.219     	0.0646     	0.235
gcgtc     	0.306     	0.582     	0.343
gcgtg     	0.247     	0.0822     	0.148
gcgtt     	0.228     	0.272     	0.274
gctaa     	0.408     	0.235     	0.034
gctac     	0.166     	0.4     	0.558
gctag     	0.215     	0.197     	0.034
gctat     	0.21     	0.168     	0.374
gctca     	0.341     	0.304     	0.38
gctcc     	0.178     	0.252     	0.248
gctcg     	0.0973     	0.116     	0.0481
gctct     	0.384     	0.327     	0.324
gctga     	0.43     	0.253     	0.0211
gctgc     	0.201     	0.348     	0.369
gctgg     	0.212     	0.17     	0.196
gctgt     	0.157     	0.229     	0.414
gctta     	0.192     	0.0626     	0.157
gcttc     	0.355     	0.676     	0.389
gcttg     	0.215     	0.0398     	0.264
gcttt     	0.239     	0.221     	0.19
ggaaa     	0.306     	0.339     	0.346
ggaac     	0.116     	0.146     	0.133
ggaag     	0.43     	0.303     	0.363
ggaat     	0.148     	0.212     	0.157
ggaca     	0.41     	0.331     	0.254
ggacc     	0.192     	0.29     	0.22
ggacg     	0.221     	0.113     	0.241
ggact     	0.177     	0.266     	0.286
ggaga     	0.359     	0.301     	0.348
ggagc     	0.167     	0.178     	0.201
ggagg     	0.308     	0.357     	0.25
ggagt     	0.166     	0.164     	0.201
ggata     	0.24     	0.0889     	0.147
ggatc     	0.197     	0.329     	0.206
ggatg     	0.375     	0.138     	0.329
ggatt     	0.188     	0.445     	0.318
ggcaa     	0.394     	0.375     	0.444
ggcac     	0.0999     	0.184     	0.109
ggcag     	0.356     	0.257     	0.206
ggcat     	0.149     	0.183     	0.241
ggcca     	0.469     	0.441     	0.394
ggccc     	0.125     	0.216     	0.139
ggccg     	0.191     	0.175     	0.214
ggcct     	0.214     	0.168     	0.253
ggcga     	0.488     	0.255     	0.333
ggcgc     	0.133     	0.2     	0.265
ggcgg     	0.243     	0.383     	0.13
ggcgt     	0.135     	0.161     	0.272
ggcta     	0.214     	0.101     	0.183
ggctc     	0.279     	0.42     	0.213
ggctg     	0.242     	0.17     	0.245
ggctt     	0.266     	0.308     	0.359
gggaa     	0.36     	0.482     	0.388
gggac     	0.112     	0.122     	0.178
gggag     	0.37     	0.245     	0.204
gggat     	0.159     	0.151     	0.229
gggca     	0.283     	0.277     	0.354
gggcc     	0.124     	0.215     	0.14
gggcg     	0.421     	0.232     	0.252
gggct     	0.173     	0.277     	0.254
gggga     	0.414     	0.356     	0.433
ggggc     	0.205     	0.208     	0.0966
ggggg     	0.226     	0.24     	0.199
ggggt     	0.156     	0.196     	0.271
gggta     	0.231     	0.0885     	0.144
gggtc     	0.188     	0.203     	0.132
gggtg     	0.404     	0.296     	0.341
gggtt     	0.177     	0.413     	0.383
ggtaa     	0.369     	0.289     	0.0237
ggtac     	0.162     	0.174     	0.363
ggtag     	0.327     	0.324     	0.0237
ggtat     	0.142     	0.213     	0.589
ggtca     	0.452     	0.34     	0.281
ggtcc     	0.206     	0.211     	0.221
ggtcg     	0.134     	0.215     	0.198
ggtct     	0.208     	0.234     	0.3
ggtga     	0.407     	0.268     	0.0186
ggtgc     	0.12     	0.245     	0.242
ggtgg     	0.275     	0.312     	0.371
ggtgt     	0.199     	0.175     	0.368
ggtta     	0.216     	0.103     	0.28
ggttc     	0.213     	0.388     	0.17
ggttg     	0.322     	0.166     	0.243
ggttt     	0.249     	0.343     	0.306
gtaaa     	0.25     	0.349     	0.285
gtaac     	0.25     	0.24     	0.192
gtaag     	0.25     	0.181     	0.201
gtaat     	0.25     	0.23     	0.322
gtaca     	0.402     	0.245     	0.272
gtacc     	0.138     	0.257     	0.187
gtacg     	0.178     	0.101     	0.137
gtact     	0.281     	0.397     	0.405
gtaga     	0.25     	0.303     	0.32
gtagc     	0.25     	0.331     	0.18
gtagg     	0.25     	0.13     	0.184
gtagt     	0.25     	0.237     	0.316
gtata     	0.179     	0.0588     	0.16
gtatc     	0.172     	0.349     	0.216
gtatg     	0.422     	0.16     	0.32
gtatt     	0.228     	0.432     	0.304
gtcaa     	0.375     	0.333     	0.447
gtcac     	0.123     	0.236     	0.125
gtcag     	0.256     	0.178     	0.207
gtcat     	0.246     	0.252     	0.222
gtcca     	0.39     	0.313     	0.382
gtccc     	0.132     	0.225     	0.131
gtccg     	0.177     	0.143     	0.117
gtcct     	0.301     	0.318     	0.371
gtcga     	0.295     	0.384     	0.222
gtcgc     	0.213     	0.246     	0.243
gtcgg     	0.231     	0.239     	0.172
gtcgt     	0.262     	0.131     	0.363
gtcta     	0.163     	0.049     	0.147
gtctc     	0.326     	0.592     	0.336
gtctg     	0.177     	0.11     	0.155
gtctt     	0.334     	0.249     	0.361
gtgaa     	0.25     	0.419     	0.363
gtgac     	0.25     	0.145     	0.114
gtgag     	0.25     	0.185     	0.217
gtgat     	0.25     	0.251     	0.306
gtgca     	0.318     	0.373     	0.368
gtgcc     	0.129     	0.136     	0.0998
gtgcg     	0.181     	0.12     	0.0709
gtgct     	0.373     	0.371     	0.461
gtgga     	0.221     	0.333     	0.456
gtggc     	0.267     	0.299     	0.0929
gtggg     	0.308     	0.146     	0.194
gtggt     	0.203     	0.222     	0.257
gtgta     	0.218     	0.104     	0.176
gtgtc     	0.154     	0.362     	0.128
gtgtg     	0.261     	0.141     	0.238
gtgtt     	0.366     	0.392     	0.458
gttaa     	0.34     	0.299     	0.0175
gttac     	0.16     	0.229     	0.453
gttag     	0.296     	0.227     	0.0175
gttat     	0.204     	0.245     	0.512
gttca     	0.334     	0.294     	0.306
gttcc     	0.197     	0.275     	0.236
gttcg     	0.209     	0.0852     	0.0697
gttct     	0.259     	0.346     	0.388
gttga     	0.372     	0.327     	0.016
gttgc     	0.167     	0.258     	0.312
gttgg     	0.264     	0.191     	0.275
gttgt     	0.197     	0.224     	0.396
gttta     	0.221     	0.0871     	0.232
gtttc     	0.245     	0.454     	0.262
gtttg     	0.345     	0.134     	0.257
gtttt     	0.189     	0.325     	0.249
taaaa     	0.288     	0.329     	0.347
taaac     	0.19     	0.251     	0.213
taaag     	0.345     	0.184     	0.207
taaat     	0.177     	0.235     	0.233
taaca     	0.407     	0.354     	0.452
taacc     	0.21     	0.298     	0.148
taacg     	0.15     	0.0877     	0.0985
taact     	0.233     	0.26     	0.302
taaga     	0.412     	0.378     	0.349
taagc     	0.2     	0.265     	0.243
taagg     	0.183     	0.202     	0.148
taagt     	0.205     	0.155     	0.259
taata     	0.18     	0.132     	0.159
taatc     	0.225     	0.427     	0.167
taatg     	0.34     	0.0897     	0.354
taatt     	0.256     	0.351     	0.32
tacaa     	0.414     	0.418     	0.469
tacac     	0.158     	0.193     	0.148
tacag     	0.216     	0.189     	0.17
tacat     	0.213     	0.2     	0.213
tacca     	0.449     	0.376     	0.386
taccc     	0.19     	0.329     	0.204
taccg     	0.122     	0.0652     	0.116
tacct     	0.24     	0.229     	0.294
tacga     	0.34     	0.47     	0.388
tacgc     	0.233     	0.225     	0.169
tacgg     	0.227     	0.163     	0.19
tacgt     	0.201     	0.142     	0.253
tacta     	0.263     	0.137     	0.251
tactc     	0.205     	0.395     	0.264
tactg     	0.283     	0.149     	0.126
tactt     	0.248     	0.32     	0.359
tagaa     	0.374     	0.466     	0.441
tagac     	0.117     	0.105     	0.117
tagag     	0.353     	0.19     	0.178
tagat     	0.156     	0.238     	0.264
tagca     	0.464     	0.363     	0.48
tagcc     	0.156     	0.234     	0.143
tagcg     	0.151     	0.128     	0.0507
tagct     	0.229     	0.275     	0.326
tagga     	0.391     	0.403     	0.441
taggc     	0.176     	0.206     	0.109
taggg     	0.287     	0.205     	0.168
taggt     	0.146     	0.186     	0.283
tagta     	0.262     	0.152     	0.257
tagtc     	0.123     	0.331     	0.0838
tagtg     	0.335     	0.153     	0.258
tagtt     	0.281     	0.363     	0.4
tataa     	0.281     	0.379     	0.0217
tatac     	0.2     	0.177     	0.515
tatag     	0.256     	0.174     	0.0217
tatat     	0.262     	0.269     	0.442
tatca     	0.349     	0.354     	0.471
tatcc     	0.169     	0.256     	0.158
tatcg     	0.192     	0.11     	0.075
tatct     	0.29     	0.28     	0.297
tatga     	0.269     	0.382     	0.0212
tatgc     	0.0923     	0.161     	0.198
tatgg     	0.434     	0.242     	0.44
tatgt     	0.205     	0.215     	0.342
tatta     	0.191     	0.0964     	0.232
tattc     	0.203     	0.396     	0.221
tattg     	0.316     	0.111     	0.284
tattt     	0.29     	0.397     	0.263
tcaaa     	0.256     	0.266     	0.325
tcaac     	0.246     	0.292     	0.221
tcaag     	0.291     	0.15     	0.205
tcaat     	0.206     	0.293     	0.249
tcaca     	0.251     	0.268     	0.326
tcacc     	0.337     	0.314     	0.355
tcacg     	0.19     	0.0623     	0.0507
tcact     	0.222     	0.355     	0.268
tcaga     	0.324     	0.357     	0.348
tcagc     	0.292     	0.299     	0.271
tcagg     	0.171     	0.185     	0.124
tcagt     	0.214     	0.159     	0.258
tcata     	0.218     	0.0927     	0.169
tcatc     	0.288     	0.524     	0.204
tcatg     	0.275     	0.0755     	0.286
tcatt     	0.219     	0.308     	0.341
tccaa     	0.365     	0.306     	0.341
tccac     	0.232     	0.384     	0.235
tccag     	0.217     	0.0595     	0.172
tccat     	0.186     	0.25     	0.252
tccca     	0.523     	0.276     	0.454
tcccc     	0.162     	0.252     	0.125
tcccg     	0.131     	0.0628     	0.102
tccct     	0.184     	0.409     	0.318
tccga     	0.29     	0.331     	0.395
tccgc     	0.117     	0.296     	0.128
tccgg     	0.377     	0.162     	0.144
tccgt     	0.216     	0.211     	0.332
tccta     	0.143     	0.0739     	0.248
tcctc     	0.292     	0.545     	0.366
tcctg     	0.295     	0.0824     	0.121
tcctt     	0.269     	0.298     	0.264
tcgaa     	0.336     	0.282     	0.263
tcgac     	0.23     	0.301     	0.24
tcgag     	0.198     	0.178     	0.221
tcgat     	0.236     	0.24     	0.277
tcgca     	0.292     	0.304     	0.366
tcgcc     	0.194     	0.304     	0.262
tcgcg     	0.165     	0.0787     	0.0637
tcgct     	0.349     	0.314     	0.308
tcgga     	0.329     	0.402     	0.334
tcggc     	0.257     	0.34     	0.262
tcggg     	0.196     	0.0817     	0.0782
tcggt     	0.218     	0.177     	0.326
tcgta     	0.219     	0.0646     	0.235
tcgtc     	0.306     	0.582     	0.343
tcgtg     	0.247     	0.0822     	0.148
tcgtt     	0.228     	0.272     	0.274
tctaa     	0.408     	0.235     	0.034
tctac     	0.166     	0.4     	0.558
tctag     	0.215     	0.197     	0.034
tctat     	0.21     	0.168     	0.374
tctca     	0.341     	0.248     	0.38
tctcc     	0.178     	0.232     	0.248
tctcg     	0.0973     	0.109     	0.0481
tctct     	0.384     	0.411     	0.324
tctga     	0.43     	0.27     	0.0211
tctgc     	0.201     	0.343     	0.369
tctgg     	0.212     	0.156     	0.196
tctgt     	0.157     	0.231     	0.414
tctta     	0.192     	0.0687     	0.157
tcttc     	0.355     	0.621     	0.389
tcttg     	0.215     	0.0465     	0.264
tcttt     	0.239     	0.263     	0.19
tgaaa     	0.306     	0.321     	0.346
tgaac     	0.116     	0.153     	0.133
tgaag     	0.43     	0.266     	0.363
tgaat     	0.148     	0.261     	0.157
tgaca     	0.41     	0.331     	0.254
tgacc     	0.192     	0.29     	0.22
tgacg     	0.221     	0.113     	0.241
tgact     	0.177     	0.266     	0.286
tgaga     	0.359     	0.338     	0.348
tgagc     	0.167     	0.178     	0.201
tgagg     	0.308     	0.313     	0.25
tgagt     	0.166     	0.17     	0.201
tgata     	0.24     	0.0889     	0.147
tgatc     	0.197     	0.329     	0.206
tgatg     	0.375     	0.138     	0.329
tgatt     	0.188     	0.445     	0.318
tgcaa     	0.394     	0.375     	0.444
tgcac     	0.0999     	0.184     	0.109
tgcag     	0.356     	0.257     	0.206
tgcat     	0.149     	0.183     	0.241
tgcca     	0.469     	0.441     	0.394
tgccc     	0.125     	0.216     	0.139
tgccg     	0.191     	0.175     	0.214
tgcct     	0.214     	0.168     	0.253
tgcga     	0.488     	0.255     	0.333
tgcgc     	0.133     	0.2     	0.265
tgcgg     	0.243     	0.383     	0.13
tgcgt     	0.135     	0.161     	0.272
tgcta     	0.214     	0.101     	0.183
tgctc     	0.279     	0.42     	0.213
tgctg     	0.242     	0.17     	0.245
tgctt     	0.266     	0.308     	0.359
tggaa     	0.36     	0.482     	0.388
tggac     	0.112     	0.122     	0.178
tggag     	0.37     	0.245     	0.204
tggat     	0.159     	0.151     	0.229
tggca     	0.283     	0.277     	0.354
tggcc     	0.124     	0.215     	0.14
tggcg     	0.421     	0.232     	0.252
tggct     	0.173     	0.277     	0.254
tggga     	0.414     	0.356     	0.433
tgggc     	0.205     	0.208     	0.0966
tgggg     	0.226     	0.24     	0.199
tgggt     	0.156     	0.196     	0.271
tggta     	0.231     	0.0885     	0.144
tggtc     	0.188     	0.203     	0.132
tggtg     	0.404     	0.296     	0.341
tggtt     	0.177     	0.413     	0.383
tgtaa     	0.369     	0.289     	0.0237
tgtac     	0.162     	0.174     	0.363
tgtag     	0.327     	0.324     	0.0237
tgtat     	0.142     	0.213     	0.589
tgtca     	0.452     	0.34     	0.281
tgtcc     	0.206     	0.211     	0.221
tgtcg     	0.134     	0.215     	0.198
tgtct     	0.208     	0.234     	0.3
tgtga     	0.407     	0.268     	0.0186
tgtgc     	0.12     	0.245     	0.242
tgtgg     	0.275     	0.312     	0.371
tgtgt     	0.199     	0.175     	0.368
tgtta     	0.216     	0.103     	0.28
tgttc     	0.213     	0.388     	0.17
tgttg     	0.322     	0.166     	0.243
tgttt     	0.249     	0.343     	0.306
ttaaa     	0.25     	0.349     	0.285
ttaac     	0.25     	0.24     	0.192
ttaag     	0.25     	0.181     	0.201
ttaat     	0.25     	0.23     	0.322
ttaca     	0.402     	0.245     	0.272
ttacc     	0.138     	0.257     	0.187
ttacg     	0.178     	0.101     	0.137
ttact     	0.281     	0.397     	0.405
ttaga     	0.25     	0.303     	0.32
ttagc     	0.25     	0.331     	0.18
ttagg     	0.25     	0.13     	0.184
ttagt     	0.25     	0.237     	0.316
ttata     	0.179     	0.0588     	0.16
ttatc     	0.172     	0.349     	0.216
ttatg     	0.422     	0.16     	0.32
ttatt     	0.228     	0.432     	0.304
ttcaa     	0.354     	0.333     	0.447
ttcac     	0.144     	0.236     	0.125
ttcag     	0.289     	0.178     	0.207
ttcat     	0.213     	0.252     	0.222
ttcca     	0.39     	0.313     	0.382
ttccc     	0.132     	0.225     	0.131
ttccg     	0.177     	0.143     	0.117
ttcct     	0.301     	0.318     	0.371
ttcga     	0.295     	0.384     	0.222
ttcgc     	0.213     	0.246     	0.243
ttcgg     	0.231     	0.239     	0.172
ttcgt     	0.262     	0.131     	0.363
ttcta     	0.17     	0.049     	0.147
ttctc     	0.3     	0.592     	0.336
ttctg     	0.117     	0.11     	0.155
ttctt     	0.414     	0.249     	0.361
ttgaa     	0.25     	0.419     	0.363
ttgac     	0.25     	0.145     	0.114
ttgag     	0.25     	0.185     	0.217
ttgat     	0.25     	0.251     	0.306
ttgca     	0.318     	0.373     	0.368
ttgcc     	0.129     	0.136     	0.0998
ttgcg     	0.181     	0.12     	0.0709
ttgct     	0.373     	0.371     	0.461
ttgga     	0.221     	0.333     	0.456
ttggc     	0.267     	0.299     	0.0929
ttggg     	0.308     	0.146     	0.194
ttggt     	0.203     	0.222     	0.257
ttgta     	0.218     	0.104     	0.176
ttgtc     	0.154     	0.362     	0.128
ttgtg     	0.261     	0.141     	0.238
ttgtt     	0.366     	0.392     	0.458
tttaa     	0.34     	0.299     	0.0175
tttac     	0.16     	0.229     	0.453
tttag     	0.296     	0.227     	0.0175
tttat     	0.204     	0.245     	0.512
tttca     	0.334     	0.294     	0.306
tttcc     	0.197     	0.275     	0.236
tttcg     	0.209     	0.0852     	0.0697
tttct     	0.259     	0.346     	0.388
tttga     	0.372     	0.327     	0.016
tttgc     	0.167     	0.258     	0.312
tttgg     	0.264     	0.191     	0.275
tttgt     	0.197     	0.224     	0.396
tttta     	0.221     	0.0871     	0.232
ttttc     	0.245     	0.454     	0.262
ttttg     	0.345     	0.134     	0.257
ttttt     	0.189     	0.325     	0.249


#
# Internal exon terminal emission probabilities
#
[ETEMISSION]
# Size of vector
1024
# k : order of the markov model
4
# patpseudocount (pseudocount of sequence patterns)
1.62
# Probabilities
# Format: pattern win0 win1 win2
aaaaa     	0.295     	0.319     	0.286
aaaac     	0.156     	0.176     	0.145
aaaag     	0.326     	0.181     	0.235
aaaat     	0.223     	0.324     	0.333
aaaca     	0.364     	0.302     	0.402
aaacc     	0.272     	0.202     	0.163
aaacg     	0.0745     	0.158     	0.0522
aaact     	0.289     	0.338     	0.383
aaaga     	0.378     	0.418     	0.479
aaagc     	0.21     	0.226     	0.186
aaagg     	0.238     	0.163     	0.101
aaagt     	0.174     	0.193     	0.233
aaata     	0.221     	0.227     	0.167
aaatc     	0.193     	0.222     	0.199
aaatg     	0.359     	0.137     	0.264
aaatt     	0.227     	0.414     	0.37
aacaa     	0.385     	0.363     	0.5
aacac     	0.162     	0.211     	0.0919
aacag     	0.255     	0.166     	0.231
aacat     	0.198     	0.259     	0.177
aacca     	0.389     	0.313     	0.386
aaccc     	0.211     	0.215     	0.146
aaccg     	0.0644     	0.13     	0.103
aacct     	0.336     	0.342     	0.365
aacga     	0.205     	0.536     	0.337
aacgc     	0.189     	0.228     	0.181
aacgg     	0.287     	0.147     	0.149
aacgt     	0.32     	0.0889     	0.333
aacta     	0.236     	0.207     	0.21
aactc     	0.204     	0.263     	0.132
aactg     	0.394     	0.164     	0.173
aactt     	0.166     	0.365     	0.485
aagaa     	0.328     	0.534     	0.366
aagac     	0.175     	0.0827     	0.152
aagag     	0.356     	0.159     	0.189
aagat     	0.141     	0.224     	0.294
aagca     	0.456     	0.377     	0.343
aagcc     	0.107     	0.186     	0.132
aagcg     	0.0819     	0.0962     	0.0662
aagct     	0.355     	0.341     	0.459
aagga     	0.447     	0.637     	0.523
aaggc     	0.294     	0.199     	0.254
aaggg     	0.172     	0.136     	0.179
aaggt     	0.0878     	0.0279     	0.0444
aagta     	0.207     	0.209     	0.181
aagtc     	0.203     	0.209     	0.186
aagtg     	0.334     	0.12     	0.171
aagtt     	0.256     	0.461     	0.461
aataa     	0.269     	0.314     	0.014
aatac     	0.168     	0.17     	0.405
aatag     	0.251     	0.16     	0.014
aatat     	0.313     	0.357     	0.567
aatca     	0.439     	0.293     	0.37
aatcc     	0.218     	0.284     	0.201
aatcg     	0.111     	0.0838     	0.057
aatct     	0.232     	0.34     	0.372
aatga     	0.359     	0.393     	0.0186
aatgc     	0.197     	0.179     	0.324
aatgg     	0.224     	0.217     	0.381
aatgt     	0.22     	0.211     	0.276
aatta     	0.268     	0.157     	0.248
aattc     	0.174     	0.267     	0.169
aattg     	0.363     	0.154     	0.206
aattt     	0.194     	0.422     	0.377
acaaa     	0.269     	0.387     	0.318
acaac     	0.212     	0.184     	0.208
acaag     	0.192     	0.133     	0.227
acaat     	0.327     	0.296     	0.247
acaca     	0.535     	0.249     	0.354
acacc     	0.182     	0.299     	0.245
acacg     	0.0323     	0.073     	0.0303
acact     	0.251     	0.38     	0.371
acaga     	0.403     	0.407     	0.385
acagc     	0.305     	0.243     	0.209
acagg     	0.0965     	0.108     	0.136
acagt     	0.195     	0.243     	0.27
acata     	0.209     	0.211     	0.212
acatc     	0.227     	0.295     	0.209
acatg     	0.359     	0.189     	0.248
acatt     	0.206     	0.305     	0.33
accaa     	0.304     	0.379     	0.319
accac     	0.175     	0.173     	0.172
accag     	0.209     	0.113     	0.221
accat     	0.311     	0.335     	0.288
accca     	0.457     	0.34     	0.443
acccc     	0.215     	0.106     	0.129
acccg     	0.0833     	0.142     	0.077
accct     	0.245     	0.412     	0.35
accga     	0.45     	0.373     	0.225
accgc     	0.0885     	0.172     	0.285
accgg     	0.219     	0.181     	0.116
accgt     	0.242     	0.275     	0.374
accta     	0.204     	0.181     	0.189
acctc     	0.208     	0.214     	0.247
acctg     	0.395     	0.145     	0.139
acctt     	0.192     	0.46     	0.425
acgaa     	0.254     	0.407     	0.304
acgac     	0.16     	0.27     	0.169
acgag     	0.301     	0.107     	0.184
acgat     	0.285     	0.216     	0.343
acgca     	0.589     	0.381     	0.571
acgcc     	0.157     	0.311     	0.145
acgcg     	0.0975     	0.129     	0.0648
acgct     	0.157     	0.179     	0.219
acgga     	0.3     	0.405     	0.495
acggc     	0.359     	0.285     	0.114
acggg     	0.265     	0.16     	0.104
acggt     	0.0765     	0.149     	0.287
acgta     	0.164     	0.229     	0.186
acgtc     	0.28     	0.188     	0.21
acgtg     	0.371     	0.106     	0.157
acgtt     	0.184     	0.476     	0.447
actaa     	0.417     	0.401     	0.0185
actac     	0.156     	0.179     	0.372
actag     	0.237     	0.103     	0.0185
actat     	0.19     	0.316     	0.591
actca     	0.251     	0.275     	0.251
actcc     	0.264     	0.297     	0.224
actcg     	0.0823     	0.122     	0.0541
actct     	0.403     	0.306     	0.471
actga     	0.407     	0.324     	0.0279
actgc     	0.194     	0.237     	0.2
actgg     	0.334     	0.221     	0.457
actgt     	0.0646     	0.219     	0.315
actta     	0.251     	0.136     	0.167
acttc     	0.224     	0.266     	0.269
acttg     	0.292     	0.131     	0.26
acttt     	0.233     	0.467     	0.304
agaaa     	0.367     	0.377     	0.382
agaac     	0.211     	0.12     	0.123
agaag     	0.285     	0.145     	0.238
agaat     	0.137     	0.359     	0.257
agaca     	0.528     	0.315     	0.448
agacc     	0.12     	0.242     	0.138
agacg     	0.192     	0.149     	0.0733
agact     	0.16     	0.293     	0.34
agaga     	0.391     	0.342     	0.355
agagc     	0.251     	0.208     	0.296
agagg     	0.227     	0.15     	0.126
agagt     	0.131     	0.3     	0.223
agata     	0.223     	0.227     	0.185
agatc     	0.165     	0.167     	0.181
agatg     	0.374     	0.205     	0.301
agatt     	0.238     	0.402     	0.333
agcaa     	0.374     	0.364     	0.367
agcac     	0.16     	0.23     	0.119
agcag     	0.234     	0.153     	0.22
agcat     	0.232     	0.253     	0.295
agcca     	0.385     	0.39     	0.415
agccc     	0.169     	0.291     	0.104
agccg     	0.203     	0.0582     	0.13
agcct     	0.243     	0.261     	0.352
agcga     	0.203     	0.362     	0.236
agcgc     	0.181     	0.17     	0.349
agcgg     	0.445     	0.179     	0.0881
agcgt     	0.17     	0.289     	0.327
agcta     	0.267     	0.246     	0.173
agctc     	0.207     	0.263     	0.145
agctg     	0.319     	0.184     	0.238
agctt     	0.207     	0.307     	0.444
aggaa     	0.363     	0.363     	0.312
aggac     	0.136     	0.17     	0.16
aggag     	0.31     	0.118     	0.212
aggat     	0.191     	0.349     	0.316
aggca     	0.376     	0.397     	0.495
aggcc     	0.237     	0.117     	0.122
aggcg     	0.106     	0.0755     	0.0585
aggct     	0.28     	0.411     	0.324
aggga     	0.292     	0.474     	0.447
agggc     	0.285     	0.215     	0.191
agggg     	0.337     	0.189     	0.172
agggt     	0.0865     	0.121     	0.191
aggta     	0.196     	0.134     	0.0729
aggtc     	0.131     	0.213     	0.168
aggtg     	0.465     	0.258     	0.198
aggtt     	0.208     	0.394     	0.56
agtaa     	0.241     	0.362     	0.0253
agtac     	0.241     	0.178     	0.356
agtag     	0.276     	0.153     	0.0253
agtat     	0.241     	0.307     	0.593
agtca     	0.418     	0.373     	0.377
agtcc     	0.177     	0.24     	0.135
agtcg     	0.0897     	0.0827     	0.126
agtct     	0.315     	0.304     	0.362
agtga     	0.293     	0.385     	0.031
agtgc     	0.333     	0.145     	0.369
agtgg     	0.229     	0.214     	0.398
agtgt     	0.145     	0.256     	0.202
agtta     	0.233     	0.233     	0.224
agttc     	0.196     	0.168     	0.143
agttg     	0.396     	0.134     	0.231
agttt     	0.174     	0.465     	0.402
ataaa     	0.25     	0.421     	0.302
ataac     	0.25     	0.195     	0.17
ataag     	0.25     	0.15     	0.181
ataat     	0.25     	0.234     	0.348
ataca     	0.314     	0.416     	0.386
atacc     	0.33     	0.207     	0.164
atacg     	0.132     	0.0893     	0.0334
atact     	0.223     	0.287     	0.417
ataga     	0.25     	0.338     	0.365
atagc     	0.25     	0.303     	0.225
atagg     	0.25     	0.0769     	0.131
atagt     	0.25     	0.281     	0.279
atata     	0.241     	0.237     	0.215
atatc     	0.215     	0.25     	0.233
atatg     	0.421     	0.115     	0.191
atatt     	0.122     	0.397     	0.36
atcaa     	0.268     	0.436     	0.261
atcac     	0.239     	0.148     	0.187
atcag     	0.188     	0.101     	0.254
atcat     	0.305     	0.315     	0.299
atcca     	0.509     	0.334     	0.326
atccc     	0.162     	0.209     	0.185
atccg     	0.185     	0.206     	0.0719
atcct     	0.145     	0.251     	0.417
atcga     	0.377     	0.313     	0.258
atcgc     	0.181     	0.147     	0.288
atcgg     	0.279     	0.223     	0.0919
atcgt     	0.162     	0.316     	0.363
atcta     	0.28     	0.188     	0.194
atctc     	0.187     	0.328     	0.213
atctg     	0.301     	0.145     	0.133
atctt     	0.232     	0.34     	0.46
atgaa     	0.25     	0.379     	0.362
atgac     	0.25     	0.184     	0.166
atgag     	0.25     	0.141     	0.197
atgat     	0.25     	0.297     	0.274
atgca     	0.599     	0.378     	0.243
atgcc     	0.145     	0.248     	0.189
atgcg     	0.0517     	0.0784     	0.0436
atgct     	0.204     	0.296     	0.524
atgga     	0.225     	0.435     	0.43
atggc     	0.154     	0.249     	0.247
atggg     	0.458     	0.18     	0.13
atggt     	0.164     	0.136     	0.193
atgta     	0.18     	0.24     	0.136
atgtc     	0.237     	0.227     	0.235
atgtg     	0.398     	0.128     	0.191
atgtt     	0.185     	0.405     	0.438
attaa     	0.294     	0.358     	0.0115
attac     	0.167     	0.213     	0.367
attag     	0.329     	0.159     	0.0115
attat     	0.209     	0.27     	0.61
attca     	0.424     	0.283     	0.346
attcc     	0.242     	0.28     	0.232
attcg     	0.0876     	0.136     	0.0514
attct     	0.246     	0.301     	0.371
attga     	0.402     	0.396     	0.0132
attgc     	0.283     	0.232     	0.251
attgg     	0.181     	0.183     	0.517
attgt     	0.134     	0.189     	0.218
attta     	0.262     	0.141     	0.177
atttc     	0.134     	0.263     	0.23
atttg     	0.388     	0.108     	0.286
atttt     	0.216     	0.488     	0.307
caaaa     	0.295     	0.319     	0.286
caaac     	0.156     	0.176     	0.145
caaag     	0.326     	0.181     	0.235
caaat     	0.223     	0.324     	0.333
caaca     	0.364     	0.302     	0.402
caacc     	0.272     	0.202     	0.163
caacg     	0.0745     	0.158     	0.0522
caact     	0.289     	0.338     	0.383
caaga     	0.378     	0.418     	0.479
caagc     	0.21     	0.226     	0.186
caagg     	0.238     	0.163     	0.101
caagt     	0.174     	0.193     	0.233
caata     	0.221     	0.227     	0.167
caatc     	0.193     	0.222     	0.199
caatg     	0.359     	0.137     	0.264
caatt     	0.227     	0.414     	0.37
cacaa     	0.385     	0.363     	0.5
cacac     	0.162     	0.211     	0.0919
cacag     	0.255     	0.166     	0.231
cacat     	0.198     	0.259     	0.177
cacca     	0.389     	0.313     	0.386
caccc     	0.211     	0.215     	0.146
caccg     	0.0644     	0.13     	0.103
cacct     	0.336     	0.342     	0.365
cacga     	0.205     	0.536     	0.337
cacgc     	0.189     	0.228     	0.181
cacgg     	0.287     	0.147     	0.149
cacgt     	0.32     	0.0889     	0.333
cacta     	0.236     	0.207     	0.21
cactc     	0.204     	0.263     	0.132
cactg     	0.394     	0.164     	0.173
cactt     	0.166     	0.365     	0.485
cagaa     	0.328     	0.534     	0.366
cagac     	0.175     	0.0827     	0.152
cagag     	0.356     	0.159     	0.189
cagat     	0.141     	0.224     	0.294
cagca     	0.456     	0.377     	0.343
cagcc     	0.107     	0.186     	0.132
cagcg     	0.0819     	0.0962     	0.0662
cagct     	0.355     	0.341     	0.459
cagga     	0.447     	0.637     	0.523
caggc     	0.294     	0.199     	0.254
caggg     	0.172     	0.136     	0.179
caggt     	0.0878     	0.0279     	0.0444
cagta     	0.207     	0.209     	0.181
cagtc     	0.203     	0.209     	0.186
cagtg     	0.334     	0.12     	0.171
cagtt     	0.256     	0.461     	0.461
cataa     	0.269     	0.314     	0.014
catac     	0.168     	0.17     	0.405
catag     	0.251     	0.16     	0.014
catat     	0.313     	0.357     	0.567
catca     	0.439     	0.293     	0.37
catcc     	0.218     	0.284     	0.201
catcg     	0.111     	0.0838     	0.057
catct     	0.232     	0.34     	0.372
catga     	0.359     	0.393     	0.0186
catgc     	0.197     	0.179     	0.324
catgg     	0.224     	0.217     	0.381
catgt     	0.22     	0.211     	0.276
catta     	0.268     	0.157     	0.248
cattc     	0.174     	0.267     	0.169
cattg     	0.363     	0.154     	0.206
cattt     	0.194     	0.422     	0.377
ccaaa     	0.269     	0.387     	0.318
ccaac     	0.212     	0.184     	0.208
ccaag     	0.192     	0.133     	0.227
ccaat     	0.327     	0.296     	0.247
ccaca     	0.535     	0.249     	0.354
ccacc     	0.182     	0.299     	0.245
ccacg     	0.0323     	0.073     	0.0303
ccact     	0.251     	0.38     	0.371
ccaga     	0.403     	0.407     	0.385
ccagc     	0.305     	0.243     	0.209
ccagg     	0.0965     	0.108     	0.136
ccagt     	0.195     	0.243     	0.27
ccata     	0.209     	0.211     	0.212
ccatc     	0.227     	0.295     	0.209
ccatg     	0.359     	0.189     	0.248
ccatt     	0.206     	0.305     	0.33
cccaa     	0.304     	0.379     	0.319
cccac     	0.175     	0.173     	0.172
cccag     	0.209     	0.113     	0.221
cccat     	0.311     	0.335     	0.288
cccca     	0.457     	0.34     	0.443
ccccc     	0.215     	0.106     	0.129
ccccg     	0.0833     	0.142     	0.077
cccct     	0.245     	0.412     	0.35
cccga     	0.45     	0.373     	0.225
cccgc     	0.0885     	0.172     	0.285
cccgg     	0.219     	0.181     	0.116
cccgt     	0.242     	0.275     	0.374
cccta     	0.204     	0.181     	0.189
ccctc     	0.208     	0.214     	0.247
ccctg     	0.395     	0.145     	0.139
ccctt     	0.192     	0.46     	0.425
ccgaa     	0.254     	0.407     	0.304
ccgac     	0.16     	0.27     	0.169
ccgag     	0.301     	0.107     	0.184
ccgat     	0.285     	0.216     	0.343
ccgca     	0.589     	0.381     	0.571
ccgcc     	0.157     	0.311     	0.145
ccgcg     	0.0975     	0.129     	0.0648
ccgct     	0.157     	0.179     	0.219
ccgga     	0.3     	0.405     	0.495
ccggc     	0.359     	0.285     	0.114
ccggg     	0.265     	0.16     	0.104
ccggt     	0.0765     	0.149     	0.287
ccgta     	0.164     	0.229     	0.186
ccgtc     	0.28     	0.188     	0.21
ccgtg     	0.371     	0.106     	0.157
ccgtt     	0.184     	0.476     	0.447
cctaa     	0.417     	0.401     	0.0185
cctac     	0.156     	0.179     	0.372
cctag     	0.237     	0.103     	0.0185
cctat     	0.19     	0.316     	0.591
cctca     	0.251     	0.275     	0.251
cctcc     	0.264     	0.297     	0.224
cctcg     	0.0823     	0.122     	0.0541
cctct     	0.403     	0.306     	0.471
cctga     	0.407     	0.324     	0.0279
cctgc     	0.194     	0.237     	0.2
cctgg     	0.334     	0.221     	0.457
cctgt     	0.0646     	0.219     	0.315
cctta     	0.251     	0.136     	0.167
ccttc     	0.224     	0.266     	0.269
ccttg     	0.292     	0.131     	0.26
ccttt     	0.233     	0.467     	0.304
cgaaa     	0.367     	0.377     	0.382
cgaac     	0.211     	0.12     	0.123
cgaag     	0.285     	0.145     	0.238
cgaat     	0.137     	0.359     	0.257
cgaca     	0.528     	0.315     	0.448
cgacc     	0.12     	0.242     	0.138
cgacg     	0.192     	0.149     	0.0733
cgact     	0.16     	0.293     	0.34
cgaga     	0.391     	0.342     	0.355
cgagc     	0.251     	0.208     	0.296
cgagg     	0.227     	0.15     	0.126
cgagt     	0.131     	0.3     	0.223
cgata     	0.223     	0.227     	0.185
cgatc     	0.165     	0.167     	0.181
cgatg     	0.374     	0.205     	0.301
cgatt     	0.238     	0.402     	0.333
cgcaa     	0.374     	0.364     	0.367
cgcac     	0.16     	0.23     	0.119
cgcag     	0.234     	0.153     	0.22
cgcat     	0.232     	0.253     	0.295
cgcca     	0.385     	0.39     	0.415
cgccc     	0.169     	0.291     	0.104
cgccg     	0.203     	0.0582     	0.13
cgcct     	0.243     	0.261     	0.352
cgcga     	0.203     	0.362     	0.236
cgcgc     	0.181     	0.17     	0.349
cgcgg     	0.445     	0.179     	0.0881
cgcgt     	0.17     	0.289     	0.327
cgcta     	0.267     	0.246     	0.173
cgctc     	0.207     	0.263     	0.145
cgctg     	0.319     	0.184     	0.238
cgctt     	0.207     	0.307     	0.444
cggaa     	0.363     	0.363     	0.312
cggac     	0.136     	0.17     	0.16
cggag     	0.31     	0.118     	0.212
cggat     	0.191     	0.349     	0.316
cggca     	0.376     	0.397     	0.495
cggcc     	0.237     	0.117     	0.122
cggcg     	0.106     	0.0755     	0.0585
cggct     	0.28     	0.411     	0.324
cggga     	0.292     	0.474     	0.447
cgggc     	0.285     	0.215     	0.191
cgggg     	0.337     	0.189     	0.172
cgggt     	0.0865     	0.121     	0.191
cggta     	0.196     	0.134     	0.0729
cggtc     	0.131     	0.213     	0.168
cggtg     	0.465     	0.258     	0.198
cggtt     	0.208     	0.394     	0.56
cgtaa     	0.241     	0.362     	0.0253
cgtac     	0.241     	0.178     	0.356
cgtag     	0.276     	0.153     	0.0253
cgtat     	0.241     	0.307     	0.593
cgtca     	0.418     	0.373     	0.377
cgtcc     	0.177     	0.24     	0.135
cgtcg     	0.0897     	0.0827     	0.126
cgtct     	0.315     	0.304     	0.362
cgtga     	0.293     	0.385     	0.031
cgtgc     	0.333     	0.145     	0.369
cgtgg     	0.229     	0.214     	0.398
cgtgt     	0.145     	0.256     	0.202
cgtta     	0.233     	0.233     	0.224
cgttc     	0.196     	0.168     	0.143
cgttg     	0.396     	0.134     	0.231
cgttt     	0.174     	0.465     	0.402
ctaaa     	0.25     	0.421     	0.302
ctaac     	0.25     	0.195     	0.17
ctaag     	0.25     	0.15     	0.181
ctaat     	0.25     	0.234     	0.348
ctaca     	0.314     	0.416     	0.386
ctacc     	0.33     	0.207     	0.164
ctacg     	0.132     	0.0893     	0.0334
ctact     	0.223     	0.287     	0.417
ctaga     	0.25     	0.338     	0.365
ctagc     	0.25     	0.303     	0.225
ctagg     	0.25     	0.0769     	0.131
ctagt     	0.25     	0.281     	0.279
ctata     	0.241     	0.237     	0.215
ctatc     	0.215     	0.25     	0.233
ctatg     	0.421     	0.115     	0.191
ctatt     	0.122     	0.397     	0.36
ctcaa     	0.268     	0.436     	0.261
ctcac     	0.239     	0.148     	0.187
ctcag     	0.188     	0.101     	0.254
ctcat     	0.305     	0.315     	0.299
ctcca     	0.509     	0.334     	0.326
ctccc     	0.162     	0.209     	0.185
ctccg     	0.185     	0.206     	0.0719
ctcct     	0.145     	0.251     	0.417
ctcga     	0.377     	0.313     	0.258
ctcgc     	0.181     	0.147     	0.288
ctcgg     	0.279     	0.223     	0.0919
ctcgt     	0.162     	0.316     	0.363
ctcta     	0.28     	0.188     	0.194
ctctc     	0.187     	0.328     	0.213
ctctg     	0.301     	0.145     	0.133
ctctt     	0.232     	0.34     	0.46
ctgaa     	0.25     	0.379     	0.339
ctgac     	0.25     	0.184     	0.165
ctgag     	0.25     	0.141     	0.181
ctgat     	0.25     	0.297     	0.315
ctgca     	0.599     	0.378     	0.243
ctgcc     	0.145     	0.248     	0.189
ctgcg     	0.0517     	0.0784     	0.0436
ctgct     	0.204     	0.296     	0.524
ctgga     	0.225     	0.435     	0.43
ctggc     	0.154     	0.249     	0.247
ctggg     	0.458     	0.18     	0.13
ctggt     	0.164     	0.136     	0.193
ctgta     	0.18     	0.24     	0.136
ctgtc     	0.237     	0.227     	0.235
ctgtg     	0.398     	0.128     	0.191
ctgtt     	0.185     	0.405     	0.438
cttaa     	0.294     	0.358     	0.0115
cttac     	0.167     	0.213     	0.367
cttag     	0.329     	0.159     	0.0115
cttat     	0.209     	0.27     	0.61
cttca     	0.424     	0.283     	0.346
cttcc     	0.242     	0.28     	0.232
cttcg     	0.0876     	0.136     	0.0514
cttct     	0.246     	0.301     	0.371
cttga     	0.402     	0.396     	0.0132
cttgc     	0.283     	0.232     	0.251
cttgg     	0.181     	0.183     	0.517
cttgt     	0.134     	0.189     	0.218
cttta     	0.262     	0.141     	0.177
ctttc     	0.134     	0.263     	0.23
ctttg     	0.388     	0.108     	0.286
ctttt     	0.216     	0.488     	0.307
gaaaa     	0.295     	0.319     	0.286
gaaac     	0.156     	0.176     	0.145
gaaag     	0.326     	0.181     	0.235
gaaat     	0.223     	0.324     	0.333
gaaca     	0.364     	0.302     	0.402
gaacc     	0.272     	0.202     	0.163
gaacg     	0.0745     	0.158     	0.0522
gaact     	0.289     	0.338     	0.383
gaaga     	0.378     	0.418     	0.479
gaagc     	0.21     	0.226     	0.186
gaagg     	0.238     	0.163     	0.101
gaagt     	0.174     	0.193     	0.233
gaata     	0.221     	0.227     	0.167
gaatc     	0.193     	0.222     	0.199
gaatg     	0.359     	0.137     	0.264
gaatt     	0.227     	0.414     	0.37
gacaa     	0.385     	0.363     	0.5
gacac     	0.162     	0.211     	0.0919
gacag     	0.255     	0.166     	0.231
gacat     	0.198     	0.259     	0.177
gacca     	0.389     	0.313     	0.386
gaccc     	0.211     	0.215     	0.146
gaccg     	0.0644     	0.13     	0.103
gacct     	0.336     	0.342     	0.365
gacga     	0.205     	0.536     	0.337
gacgc     	0.189     	0.228     	0.181
gacgg     	0.287     	0.147     	0.149
gacgt     	0.32     	0.0889     	0.333
gacta     	0.236     	0.207     	0.21
gactc     	0.204     	0.263     	0.132
gactg     	0.394     	0.164     	0.173
gactt     	0.166     	0.365     	0.485
gagaa     	0.328     	0.534     	0.366
gagac     	0.175     	0.0827     	0.152
gagag     	0.356     	0.159     	0.189
gagat     	0.141     	0.224     	0.294
gagca     	0.456     	0.377     	0.343
gagcc     	0.107     	0.186     	0.132
gagcg     	0.0819     	0.0962     	0.0662
gagct     	0.355     	0.341     	0.459
gagga     	0.447     	0.637     	0.523
gaggc     	0.294     	0.199     	0.254
gaggg     	0.172     	0.136     	0.179
gaggt     	0.0878     	0.0279     	0.0444
gagta     	0.207     	0.209     	0.181
gagtc     	0.203     	0.209     	0.186
gagtg     	0.334     	0.12     	0.171
gagtt     	0.256     	0.461     	0.461
gataa     	0.269     	0.314     	0.014
gatac     	0.168     	0.17     	0.405
gatag     	0.251     	0.16     	0.014
gatat     	0.313     	0.357     	0.567
gatca     	0.439     	0.293     	0.37
gatcc     	0.218     	0.284     	0.201
gatcg     	0.111     	0.0838     	0.057
gatct     	0.232     	0.34     	0.372
gatga     	0.359     	0.393     	0.0186
gatgc     	0.197     	0.179     	0.324
gatgg     	0.224     	0.217     	0.381
gatgt     	0.22     	0.211     	0.276
gatta     	0.268     	0.157     	0.248
gattc     	0.174     	0.267     	0.169
gattg     	0.363     	0.154     	0.206
gattt     	0.194     	0.422     	0.377
gcaaa     	0.269     	0.387     	0.318
gcaac     	0.212     	0.184     	0.208
gcaag     	0.192     	0.133     	0.227
gcaat     	0.327     	0.296     	0.247
gcaca     	0.535     	0.249     	0.354
gcacc     	0.182     	0.299     	0.245
gcacg     	0.0323     	0.073     	0.0303
gcact     	0.251     	0.38     	0.371
gcaga     	0.403     	0.407     	0.385
gcagc     	0.305     	0.243     	0.209
gcagg     	0.0965     	0.108     	0.136
gcagt     	0.195     	0.243     	0.27
gcata     	0.209     	0.211     	0.212
gcatc     	0.227     	0.295     	0.209
gcatg     	0.359     	0.189     	0.248
gcatt     	0.206     	0.305     	0.33
gccaa     	0.304     	0.379     	0.319
gccac     	0.175     	0.173     	0.172
gccag     	0.209     	0.113     	0.221
gccat     	0.311     	0.335     	0.288
gccca     	0.457     	0.34     	0.443
gcccc     	0.215     	0.106     	0.129
gcccg     	0.0833     	0.142     	0.077
gccct     	0.245     	0.412     	0.35
gccga     	0.45     	0.373     	0.225
gccgc     	0.0885     	0.172     	0.285
gccgg     	0.219     	0.181     	0.116
gccgt     	0.242     	0.275     	0.374
gccta     	0.204     	0.181     	0.189
gcctc     	0.208     	0.214     	0.247
gcctg     	0.395     	0.145     	0.139
gcctt     	0.192     	0.46     	0.425
gcgaa     	0.254     	0.407     	0.304
gcgac     	0.16     	0.27     	0.169
gcgag     	0.301     	0.107     	0.184
gcgat     	0.285     	0.216     	0.343
gcgca     	0.589     	0.381     	0.571
gcgcc     	0.157     	0.311     	0.145
gcgcg     	0.0975     	0.129     	0.0648
gcgct     	0.157     	0.179     	0.219
gcgga     	0.3     	0.405     	0.495
gcggc     	0.359     	0.285     	0.114
gcggg     	0.265     	0.16     	0.104
gcggt     	0.0765     	0.149     	0.287
gcgta     	0.164     	0.229     	0.186
gcgtc     	0.28     	0.188     	0.21
gcgtg     	0.371     	0.106     	0.157
gcgtt     	0.184     	0.476     	0.447
gctaa     	0.417     	0.401     	0.0185
gctac     	0.156     	0.179     	0.372
gctag     	0.237     	0.103     	0.0185
gctat     	0.19     	0.316     	0.591
gctca     	0.251     	0.275     	0.251
gctcc     	0.264     	0.297     	0.224
gctcg     	0.0823     	0.122     	0.0541
gctct     	0.403     	0.306     	0.471
gctga     	0.407     	0.324     	0.0279
gctgc     	0.194     	0.237     	0.2
gctgg     	0.334     	0.221     	0.457
gctgt     	0.0646     	0.219     	0.315
gctta     	0.251     	0.136     	0.167
gcttc     	0.224     	0.266     	0.269
gcttg     	0.292     	0.131     	0.26
gcttt     	0.233     	0.467     	0.304
ggaaa     	0.367     	0.377     	0.382
ggaac     	0.211     	0.12     	0.123
ggaag     	0.285     	0.145     	0.238
ggaat     	0.137     	0.359     	0.257
ggaca     	0.528     	0.315     	0.448
ggacc     	0.12     	0.242     	0.138
ggacg     	0.192     	0.149     	0.0733
ggact     	0.16     	0.293     	0.34
ggaga     	0.391     	0.342     	0.355
ggagc     	0.251     	0.208     	0.296
ggagg     	0.227     	0.15     	0.126
ggagt     	0.131     	0.3     	0.223
ggata     	0.223     	0.227     	0.185
ggatc     	0.165     	0.167     	0.181
ggatg     	0.374     	0.205     	0.301
ggatt     	0.238     	0.402     	0.333
ggcaa     	0.374     	0.364     	0.367
ggcac     	0.16     	0.23     	0.119
ggcag     	0.234     	0.153     	0.22
ggcat     	0.232     	0.253     	0.295
ggcca     	0.385     	0.39     	0.415
ggccc     	0.169     	0.291     	0.104
ggccg     	0.203     	0.0582     	0.13
ggcct     	0.243     	0.261     	0.352
ggcga     	0.203     	0.362     	0.236
ggcgc     	0.181     	0.17     	0.349
ggcgg     	0.445     	0.179     	0.0881
ggcgt     	0.17     	0.289     	0.327
ggcta     	0.267     	0.246     	0.173
ggctc     	0.207     	0.263     	0.145
ggctg     	0.319     	0.184     	0.238
ggctt     	0.207     	0.307     	0.444
gggaa     	0.363     	0.363     	0.312
gggac     	0.136     	0.17     	0.16
gggag     	0.31     	0.118     	0.212
gggat     	0.191     	0.349     	0.316
gggca     	0.376     	0.397     	0.495
gggcc     	0.237     	0.117     	0.122
gggcg     	0.106     	0.0755     	0.0585
gggct     	0.28     	0.411     	0.324
gggga     	0.292     	0.474     	0.447
ggggc     	0.285     	0.215     	0.191
ggggg     	0.337     	0.189     	0.172
ggggt     	0.0865     	0.121     	0.191
gggta     	0.196     	0.134     	0.0729
gggtc     	0.131     	0.213     	0.168
gggtg     	0.465     	0.258     	0.198
gggtt     	0.208     	0.394     	0.56
ggtaa     	0.241     	0.362     	0.0253
ggtac     	0.241     	0.178     	0.356
ggtag     	0.276     	0.153     	0.0253
ggtat     	0.241     	0.307     	0.593
ggtca     	0.418     	0.373     	0.377
ggtcc     	0.177     	0.24     	0.135
ggtcg     	0.0897     	0.0827     	0.126
ggtct     	0.315     	0.304     	0.362
ggtga     	0.293     	0.385     	0.031
ggtgc     	0.333     	0.145     	0.369
ggtgg     	0.229     	0.214     	0.398
ggtgt     	0.145     	0.256     	0.202
ggtta     	0.233     	0.233     	0.224
ggttc     	0.196     	0.168     	0.143
ggttg     	0.396     	0.134     	0.231
ggttt     	0.174     	0.465     	0.402
gtaaa     	0.25     	0.421     	0.302
gtaac     	0.25     	0.195     	0.17
gtaag     	0.25     	0.15     	0.181
gtaat     	0.25     	0.234     	0.348
gtaca     	0.314     	0.416     	0.386
gtacc     	0.33     	0.207     	0.164
gtacg     	0.132     	0.0893     	0.0334
gtact     	0.223     	0.287     	0.417
gtaga     	0.25     	0.338     	0.365
gtagc     	0.25     	0.303     	0.225
gtagg     	0.25     	0.0769     	0.131
gtagt     	0.25     	0.281     	0.279
gtata     	0.241     	0.237     	0.215
gtatc     	0.215     	0.25     	0.233
gtatg     	0.421     	0.115     	0.191
gtatt     	0.122     	0.397     	0.36
gtcaa     	0.268     	0.436     	0.261
gtcac     	0.239     	0.148     	0.187
gtcag     	0.188     	0.101     	0.254
gtcat     	0.305     	0.315     	0.299
gtcca     	0.509     	0.334     	0.326
gtccc     	0.162     	0.209     	0.185
gtccg     	0.185     	0.206     	0.0719
gtcct     	0.145     	0.251     	0.417
gtcga     	0.377     	0.313     	0.258
gtcgc     	0.181     	0.147     	0.288
gtcgg     	0.279     	0.223     	0.0919
gtcgt     	0.162     	0.316     	0.363
gtcta     	0.28     	0.188     	0.194
gtctc     	0.187     	0.328     	0.213
gtctg     	0.301     	0.145     	0.133
gtctt     	0.232     	0.34     	0.46
gtgaa     	0.25     	0.379     	0.339
gtgac     	0.25     	0.184     	0.165
gtgag     	0.25     	0.141     	0.181
gtgat     	0.25     	0.297     	0.315
gtgca     	0.599     	0.378     	0.243
gtgcc     	0.145     	0.248     	0.189
gtgcg     	0.0517     	0.0784     	0.0436
gtgct     	0.204     	0.296     	0.524
gtgga     	0.225     	0.435     	0.43
gtggc     	0.154     	0.249     	0.247
gtggg     	0.458     	0.18     	0.13
gtggt     	0.164     	0.136     	0.193
gtgta     	0.18     	0.24     	0.136
gtgtc     	0.237     	0.227     	0.235
gtgtg     	0.398     	0.128     	0.191
gtgtt     	0.185     	0.405     	0.438
gttaa     	0.294     	0.358     	0.0115
gttac     	0.167     	0.213     	0.367
gttag     	0.329     	0.159     	0.0115
gttat     	0.209     	0.27     	0.61
gttca     	0.424     	0.283     	0.346
gttcc     	0.242     	0.28     	0.232
gttcg     	0.0876     	0.136     	0.0514
gttct     	0.246     	0.301     	0.371
gttga     	0.402     	0.332     	0.0132
gttgc     	0.283     	0.228     	0.251
gttgg     	0.181     	0.221     	0.517
gttgt     	0.134     	0.218     	0.218
gttta     	0.262     	0.141     	0.177
gtttc     	0.134     	0.263     	0.23
gtttg     	0.388     	0.108     	0.286
gtttt     	0.216     	0.488     	0.307
taaaa     	0.295     	0.319     	0.286
taaac     	0.156     	0.176     	0.145
taaag     	0.326     	0.181     	0.235
taaat     	0.223     	0.324     	0.333
taaca     	0.364     	0.302     	0.402
taacc     	0.272     	0.202     	0.163
taacg     	0.0745     	0.158     	0.0522
taact     	0.289     	0.338     	0.383
taaga     	0.378     	0.418     	0.479
taagc     	0.21     	0.226     	0.186
taagg     	0.238     	0.163     	0.101
taagt     	0.174     	0.193     	0.233
taata     	0.221     	0.227     	0.167
taatc     	0.193     	0.222     	0.199
taatg     	0.359     	0.137     	0.264
taatt     	0.227     	0.414     	0.37
tacaa     	0.385     	0.363     	0.5
tacac     	0.162     	0.211     	0.0919
tacag     	0.255     	0.166     	0.231
tacat     	0.198     	0.259     	0.177
tacca     	0.389     	0.313     	0.386
taccc     	0.211     	0.215     	0.146
taccg     	0.0644     	0.13     	0.103
tacct     	0.336     	0.342     	0.365
tacga     	0.205     	0.536     	0.337
tacgc     	0.189     	0.228     	0.181
tacgg     	0.287     	0.147     	0.149
tacgt     	0.32     	0.0889     	0.333
tacta     	0.236     	0.207     	0.21
tactc     	0.204     	0.263     	0.132
tactg     	0.394     	0.164     	0.173
tactt     	0.166     	0.365     	0.485
tagaa     	0.328     	0.534     	0.366
tagac     	0.175     	0.0827     	0.152
tagag     	0.356     	0.159     	0.189
tagat     	0.141     	0.224     	0.294
tagca     	0.456     	0.377     	0.343
tagcc     	0.107     	0.186     	0.132
tagcg     	0.0819     	0.0962     	0.0662
tagct     	0.355     	0.341     	0.459
tagga     	0.447     	0.637     	0.523
taggc     	0.294     	0.199     	0.254
taggg     	0.172     	0.136     	0.179
taggt     	0.0878     	0.0279     	0.0444
tagta     	0.207     	0.209     	0.181
tagtc     	0.203     	0.209     	0.186
tagtg     	0.334     	0.12     	0.171
tagtt     	0.256     	0.461     	0.461
tataa     	0.269     	0.314     	0.014
tatac     	0.168     	0.17     	0.405
tatag     	0.251     	0.16     	0.014
tatat     	0.313     	0.357     	0.567
tatca     	0.439     	0.293     	0.37
tatcc     	0.218     	0.284     	0.201
tatcg     	0.111     	0.0838     	0.057
tatct     	0.232     	0.34     	0.372
tatga     	0.359     	0.393     	0.0186
tatgc     	0.197     	0.179     	0.324
tatgg     	0.224     	0.217     	0.381
tatgt     	0.22     	0.211     	0.276
tatta     	0.268     	0.157     	0.248
tattc     	0.174     	0.267     	0.169
tattg     	0.363     	0.154     	0.206
tattt     	0.194     	0.422     	0.377
tcaaa     	0.269     	0.387     	0.318
tcaac     	0.212     	0.184     	0.208
tcaag     	0.192     	0.133     	0.227
tcaat     	0.327     	0.296     	0.247
tcaca     	0.535     	0.249     	0.354
tcacc     	0.182     	0.299     	0.245
tcacg     	0.0323     	0.073     	0.0303
tcact     	0.251     	0.38     	0.371
tcaga     	0.403     	0.407     	0.385
tcagc     	0.305     	0.243     	0.209
tcagg     	0.0965     	0.108     	0.136
tcagt     	0.195     	0.243     	0.27
tcata     	0.209     	0.211     	0.212
tcatc     	0.227     	0.295     	0.209
tcatg     	0.359     	0.189     	0.248
tcatt     	0.206     	0.305     	0.33
tccaa     	0.304     	0.379     	0.319
tccac     	0.175     	0.173     	0.172
tccag     	0.209     	0.113     	0.221
tccat     	0.311     	0.335     	0.288
tccca     	0.457     	0.34     	0.443
tcccc     	0.215     	0.106     	0.129
tcccg     	0.0833     	0.142     	0.077
tccct     	0.245     	0.412     	0.35
tccga     	0.45     	0.373     	0.225
tccgc     	0.0885     	0.172     	0.285
tccgg     	0.219     	0.181     	0.116
tccgt     	0.242     	0.275     	0.374
tccta     	0.204     	0.181     	0.189
tcctc     	0.208     	0.214     	0.247
tcctg     	0.395     	0.145     	0.139
tcctt     	0.192     	0.46     	0.425
tcgaa     	0.254     	0.407     	0.304
tcgac     	0.16     	0.27     	0.169
tcgag     	0.301     	0.107     	0.184
tcgat     	0.285     	0.216     	0.343
tcgca     	0.589     	0.381     	0.571
tcgcc     	0.157     	0.311     	0.145
tcgcg     	0.0975     	0.129     	0.0648
tcgct     	0.157     	0.179     	0.219
tcgga     	0.3     	0.405     	0.495
tcggc     	0.359     	0.285     	0.114
tcggg     	0.265     	0.16     	0.104
tcggt     	0.0765     	0.149     	0.287
tcgta     	0.164     	0.229     	0.186
tcgtc     	0.28     	0.188     	0.21
tcgtg     	0.371     	0.106     	0.157
tcgtt     	0.184     	0.476     	0.447
tctaa     	0.417     	0.401     	0.0185
tctac     	0.156     	0.179     	0.372
tctag     	0.237     	0.103     	0.0185
tctat     	0.19     	0.316     	0.591
tctca     	0.251     	0.275     	0.251
tctcc     	0.264     	0.297     	0.224
tctcg     	0.0823     	0.122     	0.0541
tctct     	0.403     	0.306     	0.471
tctga     	0.407     	0.324     	0.0279
tctgc     	0.194     	0.237     	0.2
tctgg     	0.334     	0.221     	0.457
tctgt     	0.0646     	0.219     	0.315
tctta     	0.251     	0.136     	0.167
tcttc     	0.224     	0.266     	0.269
tcttg     	0.292     	0.131     	0.26
tcttt     	0.233     	0.467     	0.304
tgaaa     	0.367     	0.377     	0.382
tgaac     	0.211     	0.12     	0.123
tgaag     	0.285     	0.145     	0.238
tgaat     	0.137     	0.359     	0.257
tgaca     	0.528     	0.315     	0.448
tgacc     	0.12     	0.242     	0.138
tgacg     	0.192     	0.149     	0.0733
tgact     	0.16     	0.293     	0.34
tgaga     	0.391     	0.342     	0.355
tgagc     	0.251     	0.208     	0.296
tgagg     	0.227     	0.15     	0.126
tgagt     	0.131     	0.3     	0.223
tgata     	0.223     	0.227     	0.185
tgatc     	0.165     	0.167     	0.181
tgatg     	0.374     	0.205     	0.301
tgatt     	0.238     	0.402     	0.333
tgcaa     	0.374     	0.364     	0.367
tgcac     	0.16     	0.23     	0.119
tgcag     	0.234     	0.153     	0.22
tgcat     	0.232     	0.253     	0.295
tgcca     	0.385     	0.39     	0.415
tgccc     	0.169     	0.291     	0.104
tgccg     	0.203     	0.0582     	0.13
tgcct     	0.243     	0.261     	0.352
tgcga     	0.203     	0.362     	0.236
tgcgc     	0.181     	0.17     	0.349
tgcgg     	0.445     	0.179     	0.0881
tgcgt     	0.17     	0.289     	0.327
tgcta     	0.267     	0.246     	0.173
tgctc     	0.207     	0.263     	0.145
tgctg     	0.319     	0.184     	0.238
tgctt     	0.207     	0.307     	0.444
tggaa     	0.363     	0.363     	0.312
tggac     	0.136     	0.17     	0.16
tggag     	0.31     	0.118     	0.212
tggat     	0.191     	0.349     	0.316
tggca     	0.376     	0.397     	0.495
tggcc     	0.237     	0.117     	0.122
tggcg     	0.106     	0.0755     	0.0585
tggct     	0.28     	0.411     	0.324
tggga     	0.292     	0.474     	0.447
tgggc     	0.285     	0.215     	0.191
tgggg     	0.337     	0.189     	0.172
tgggt     	0.0865     	0.121     	0.191
tggta     	0.196     	0.134     	0.0729
tggtc     	0.131     	0.213     	0.168
tggtg     	0.465     	0.258     	0.198
tggtt     	0.208     	0.394     	0.56
tgtaa     	0.241     	0.362     	0.0253
tgtac     	0.241     	0.178     	0.356
tgtag     	0.276     	0.153     	0.0253
tgtat     	0.241     	0.307     	0.593
tgtca     	0.418     	0.373     	0.377
tgtcc     	0.177     	0.24     	0.135
tgtcg     	0.0897     	0.0827     	0.126
tgtct     	0.315     	0.304     	0.362
tgtga     	0.293     	0.385     	0.031
tgtgc     	0.333     	0.145     	0.369
tgtgg     	0.229     	0.214     	0.398
tgtgt     	0.145     	0.256     	0.202
tgtta     	0.233     	0.233     	0.224
tgttc     	0.196     	0.168     	0.143
tgttg     	0.396     	0.134     	0.231
tgttt     	0.174     	0.465     	0.402
ttaaa     	0.25     	0.421     	0.302
ttaac     	0.25     	0.195     	0.17
ttaag     	0.25     	0.15     	0.181
ttaat     	0.25     	0.234     	0.348
ttaca     	0.314     	0.416     	0.386
ttacc     	0.33     	0.207     	0.164
ttacg     	0.132     	0.0893     	0.0334
ttact     	0.223     	0.287     	0.417
ttaga     	0.25     	0.338     	0.365
ttagc     	0.25     	0.303     	0.225
ttagg     	0.25     	0.0769     	0.131
ttagt     	0.25     	0.281     	0.279
ttata     	0.241     	0.237     	0.215
ttatc     	0.215     	0.25     	0.233
ttatg     	0.421     	0.115     	0.191
ttatt     	0.122     	0.397     	0.36
ttcaa     	0.268     	0.436     	0.261
ttcac     	0.239     	0.148     	0.187
ttcag     	0.188     	0.101     	0.254
ttcat     	0.305     	0.315     	0.299
ttcca     	0.509     	0.334     	0.326
ttccc     	0.162     	0.209     	0.185
ttccg     	0.185     	0.206     	0.0719
ttcct     	0.145     	0.251     	0.417
ttcga     	0.377     	0.313     	0.258
ttcgc     	0.181     	0.147     	0.288
ttcgg     	0.279     	0.223     	0.0919
ttcgt     	0.162     	0.316     	0.363
ttcta     	0.28     	0.188     	0.194
ttctc     	0.187     	0.328     	0.213
ttctg     	0.301     	0.145     	0.133
ttctt     	0.232     	0.34     	0.46
ttgaa     	0.25     	0.379     	0.288
ttgac     	0.25     	0.184     	0.21
ttgag     	0.25     	0.141     	0.195
ttgat     	0.25     	0.297     	0.307
ttgca     	0.599     	0.378     	0.243
ttgcc     	0.145     	0.248     	0.189
ttgcg     	0.0517     	0.0784     	0.0436
ttgct     	0.204     	0.296     	0.524
ttgga     	0.225     	0.435     	0.43
ttggc     	0.154     	0.249     	0.247
ttggg     	0.458     	0.18     	0.13
ttggt     	0.164     	0.136     	0.193
ttgta     	0.18     	0.24     	0.136
ttgtc     	0.237     	0.227     	0.235
ttgtg     	0.398     	0.128     	0.191
ttgtt     	0.185     	0.405     	0.438
tttaa     	0.294     	0.358     	0.0115
tttac     	0.167     	0.213     	0.367
tttag     	0.329     	0.159     	0.0115
tttat     	0.209     	0.27     	0.61
tttca     	0.424     	0.283     	0.346
tttcc     	0.242     	0.28     	0.232
tttcg     	0.0876     	0.136     	0.0514
tttct     	0.246     	0.301     	0.371
tttga     	0.402     	0.396     	0.0132
tttgc     	0.283     	0.232     	0.251
tttgg     	0.181     	0.183     	0.517
tttgt     	0.134     	0.189     	0.218
tttta     	0.262     	0.141     	0.177
ttttc     	0.134     	0.263     	0.23
ttttg     	0.388     	0.108     	0.286
ttttt     	0.216     	0.488     	0.307

# data set number
[2]
# (a,c,g,t)= (0.237, 0.263, 0.263, 0.237)
#
# Probabilities file for the exon model
#


# Die P_l's
[P_ls]
# k = 4
# l=
0
# Values
a	0.282	     0.308	     0.245
c	0.192	     0.239	     0.183
g	0.327	     0.173	     0.209
t	0.199	     0.279	     0.363
# l=
1
# Values
aa	0.0723	     0.105	     0.0808
ac	0.0419	     0.0516	     0.0525
ag	0.0823	     0.0514	     0.0751
at	0.0494	     0.0753	     0.0987
ca	0.0692	     0.057	     0.0762
cc	0.0388	     0.0535	     0.0412
cg	0.0312	     0.0228	     0.0214
ct	0.0431	     0.0578	     0.101
ga	0.0684	     0.115	     0.0428
gc	0.0403	     0.0742	     0.0326
gg	0.0634	     0.0701	     0.0412
gt	0.0369	     0.0681	     0.0576
ta	0.0722	     0.0307	     0.0455
tc	0.0708	     0.0598	     0.0566
tg	0.15	     0.0291	     0.0711
tt	0.0696	     0.0783	     0.106
# l=
2
# Values
aaa	0.0217	     0.0266	     0.0284
aac	0.014	     0.0156	     0.0164
aag	0.0304	     0.0156	     0.0323
aat	0.0149	     0.0197	     0.0271
aca	0.0203	     0.0131	     0.0161
acc	0.0114	     0.0137	     0.0107
acg	0.00811	     0.00484	     0.00413
act	0.0123	     0.0131	     0.0206
aga	0.0255	     0.0317	     0.0146
agc	0.0157	     0.0218	     0.00969
agg	0.0213	     0.018	     0.0119
agt	0.0126	     0.0177	     0.0145
ata	0.0195	     0.00782	     0.0127
atc	0.0181	     0.0165	     0.0149
atg	0.0421	     0.00834	     0.0212
att	0.0186	     0.0199	     0.0262
caa	0.0239	     0.0254	     0.0202
cac	0.0135	     0.0122	     0.0078
cag	0.0228	     0.00972	     0.0141
cat	0.0162	     0.0185	     0.0148
cca	0.0162	     0.0112	     0.0187
ccc	0.00792	     0.0103	     0.00738
ccg	0.00823	     0.0048	     0.00522
cct	0.0088	     0.0106	     0.0225
cga	0.00673	     0.011	     0.00611
cgc	0.0037	     0.00602	     0.00462
cgg	0.00671	     0.00661	     0.00417
cgt	0.00427	     0.00605	     0.00861
cta	0.0203	     0.00634	     0.00921
ctc	0.0213	     0.0125	     0.0129
ctg	0.039	     0.00519	     0.0102
ctt	0.0203	     0.017	     0.0253
gaa	0.0139	     0.0299	     0.0322
gac	0.0061	     0.0102	     0.0154
gag	0.0145	     0.0135	     0.0287
gat	0.00821	     0.0178	     0.0382
gca	0.0121	     0.0133	     0.0223
gcc	0.00738	     0.0104	     0.0122
gcg	0.00492	     0.00432	     0.00598
gct	0.00795	     0.0142	     0.0335
gga	0.0138	     0.0257	     0.022
ggc	0.00781	     0.0146	     0.0111
ggg	0.0114	     0.0113	     0.0127
ggt	0.00785	     0.014	     0.0243
gta	0.0116	     0.00646	     0.011
gtc	0.00993	     0.00964	     0.0113
gtg	0.0243	     0.00544	     0.0169
gtt	0.0114	     0.0166	     0.029
taa	0.0128	     0.0232	     2.77e-05
tac	0.00834	     0.0136	     0.0129
tag	0.0145	     0.0126	     2.77e-05
tat	0.0101	     0.0193	     0.0186
tca	0.0207	     0.0194	     0.0191
tcc	0.012	     0.0191	     0.0109
tcg	0.0099	     0.0088	     0.00603
tct	0.0141	     0.0199	     0.0243
tga	0.0224	     0.0469	     2.77e-05
tgc	0.0131	     0.0319	     0.00721
tgg	0.0239	     0.0342	     0.0124
tgt	0.0121	     0.0303	     0.0102
tta	0.0208	     0.0101	     0.0126
ttc	0.0214	     0.0211	     0.0175
ttg	0.0449	     0.0101	     0.0228
ttt	0.0192	     0.0248	     0.0254
# l=
3
# Values
aaaa	0.00727	     0.00868	     0.00646
aaac	0.00515	     0.00525	     0.0041
aaag	0.0102	     0.00504	     0.00706
aaat	0.00584	     0.00687	     0.00719
aaca	0.00652	     0.00533	     0.00495
aacc	0.00368	     0.00437	     0.00288
aacg	0.00219	     0.00175	     0.001
aact	0.00399	     0.00514	     0.00585
aaga	0.0111	     0.0139	     0.00443
aagc	0.00647	     0.00834	     0.00258
aagg	0.00956	     0.00723	     0.00341
aagt	0.00516	     0.00682	     0.004
aata	0.00555	     0.00264	     0.0032
aatc	0.005	     0.00544	     0.00352
aatg	0.0113	     0.0029	     0.00519
aatt	0.0053	     0.00679	     0.00645
acaa	0.00516	     0.00786	     0.00505
acac	0.0027	     0.00326	     0.0015
acag	0.00484	     0.00288	     0.00271
acat	0.00345	     0.00529	     0.00291
acca	0.0043	     0.00333	     0.00502
accc	0.00227	     0.00342	     0.00201
accg	0.00187	     0.0013	     0.0011
acct	0.00222	     0.00287	     0.00487
acga	0.00128	     0.00303	     0.00128
acgc	0.000716	     0.00147	     0.000895
acgg	0.00136	     0.00168	     0.000784
acgt	0.000808	     0.00155	     0.00153
acta	0.00428	     0.00212	     0.00217
actc	0.00431	     0.00313	     0.00259
actg	0.00794	     0.00168	     0.00214
actt	0.00414	     0.00477	     0.00528
agaa	0.00471	     0.0135	     0.00908
agac	0.00203	     0.00385	     0.00366
agag	0.00511	     0.00564	     0.00709
agat	0.00279	     0.00743	     0.00927
agca	0.00403	     0.00619	     0.00692
agcc	0.00189	     0.00407	     0.00323
agcg	0.00118	     0.00187	     0.00129
agct	0.00258	     0.00659	     0.00883
agga	0.00431	     0.0107	     0.00569
aggc	0.00237	     0.00567	     0.00269
aggg	0.0033	     0.004	     0.00325
aggt	0.00197	     0.00507	     0.00478
agta	0.00315	     0.00292	     0.00309
agtc	0.00228	     0.00339	     0.00238
agtg	0.00606	     0.00213	     0.00397
agtt	0.00304	     0.00656	     0.00701
ataa	0.00352	     0.00628	     6.92e-06
atac	0.00231	     0.00329	     0.00286
atag	0.00369	     0.00317	     6.92e-06
atat	0.00327	     0.00579	     0.00443
atca	0.0058	     0.00521	     0.00566
atcc	0.00314	     0.0048	     0.00257
atcg	0.00266	     0.00207	     0.00141
atct	0.00333	     0.00515	     0.00597
atga	0.00622	     0.014	     6.92e-06
atgc	0.00398	     0.00822	     0.00174
atgg	0.00747	     0.00947	     0.00367
atgt	0.00364	     0.00841	     0.00238
atta	0.00523	     0.00291	     0.00322
attc	0.00517	     0.00503	     0.00351
attg	0.0114	     0.00271	     0.00513
attt	0.00455	     0.0071	     0.00669
caaa	0.00551	     0.00787	     0.00715
caac	0.00426	     0.005	     0.00505
caag	0.00685	     0.00425	     0.00821
caat	0.00363	     0.00567	     0.00624
caca	0.00279	     0.0034	     0.00356
cacc	0.00202	     0.00472	     0.00349
cacg	0.00116	     0.00117	     0.000947
cact	0.00181	     0.00359	     0.00479
caga	0.00458	     0.00736	     0.00281
cagc	0.00373	     0.00595	     0.00231
cagg	0.00309	     0.00385	     0.00208
cagt	0.00266	     0.00462	     0.00297
cata	0.00286	     0.00211	     0.00313
catc	0.00329	     0.00533	     0.00444
catg	0.00574	     0.00224	     0.00531
catt	0.00291	     0.00574	     0.0065
ccaa	0.00569	     0.00563	     0.00399
ccac	0.00394	     0.00325	     0.00208
ccag	0.00528	     0.00183	     0.00261
ccat	0.00387	     0.0047	     0.00306
ccca	0.00298	     0.0023	     0.00393
cccc	0.00131	     0.00206	     0.00141
cccg	0.00153	     0.000786	     0.00108
ccct	0.00155	     0.00241	     0.00439
ccga	0.00155	     0.00278	     0.00125
ccgc	0.000974	     0.00173	     0.00108
ccgg	0.0017	     0.00172	     0.000919
ccgt	0.00101	     0.0016	     0.00176
ccta	0.0047	     0.0011	     0.00167
cctc	0.00516	     0.00284	     0.00313
cctg	0.00818	     0.000831	     0.00165
cctt	0.00447	     0.00362	     0.0047
cgaa	0.00163	     0.00242	     0.00275
cgac	0.00101	     0.00108	     0.0024
cgag	0.00209	     0.00128	     0.00317
cgat	0.00122	     0.00164	     0.00324
cgca	0.00145	     0.000983	     0.0015
cgcc	0.00132	     0.00122	     0.00175
cgcg	0.000769	     0.000355	     0.000695
cgct	0.00099	     0.000972	     0.00235
cgga	0.00127	     0.00221	     0.00195
cggc	0.000928	     0.00162	     0.00147
cggg	0.00104	     0.00118	     0.00135
cggt	0.00079	     0.00141	     0.00214
cgta	0.00171	     0.000568	     0.000974
cgtc	0.00175	     0.00135	     0.00169
cgtg	0.00329	     0.000535	     0.00146
cgtt	0.00163	     0.00162	     0.00221
ctaa	0.00271	     0.00652	     6.92e-06
ctac	0.00178	     0.00421	     0.00304
ctag	0.00288	     0.00349	     6.92e-06
ctat	0.00186	     0.00513	     0.00358
ctca	0.00431	     0.00562	     0.00378
ctcc	0.0029	     0.00608	     0.00305
ctcg	0.00224	     0.00265	     0.00126
ctct	0.00347	     0.00592	     0.00503
ctga	0.0033	     0.0116	     6.92e-06
ctgc	0.00205	     0.00943	     0.00157
ctgg	0.00308	     0.00836	     0.0021
ctgt	0.00182	     0.00777	     0.00177
ctta	0.0048	     0.00262	     0.00267
cttc	0.00616	     0.0072	     0.00493
cttg	0.00982	     0.00271	     0.00487
cttt	0.00462	     0.00678	     0.00535
gaaa	0.0089	     0.00585	     0.0083
gaac	0.00456	     0.00287	     0.00348
gaag	0.0134	     0.00382	     0.0104
gaat	0.00547	     0.00407	     0.00627
gaca	0.00596	     0.00218	     0.00329
gacc	0.00317	     0.00202	     0.00173
gacg	0.0029	     0.00102	     0.00114
gact	0.00339	     0.00204	     0.00367
gaga	0.00984	     0.00582	     0.00379
gagc	0.00552	     0.0038	     0.00223
gagg	0.00865	     0.00433	     0.00361
gagt	0.00476	     0.00342	     0.00333
gata	0.00761	     0.00158	     0.00284
gatc	0.00674	     0.00272	     0.00316
gatg	0.0167	     0.00159	     0.00524
gatt	0.00725	     0.00389	     0.00584
gcaa	0.00696	     0.0044	     0.00427
gcac	0.00364	     0.00191	     0.00153
gcag	0.00729	     0.00209	     0.00379
gcat	0.00443	     0.00312	     0.00302
gcca	0.00495	     0.00209	     0.00334
gccc	0.00221	     0.0019	     0.00133
gccg	0.00262	     0.00112	     0.00127
gcct	0.00238	     0.00191	     0.00407
gcga	0.00188	     0.00153	     0.00117
gcgc	0.00108	     0.00095	     0.000905
gcgg	0.00189	     0.00126	     0.000986
gcgt	0.00113	     0.00095	     0.00174
gcta	0.00686	     0.00124	     0.00219
gctc	0.00621	     0.00212	     0.00259
gctg	0.0144	     0.00112	     0.00288
gctt	0.00611	     0.00309	     0.00579
ggaa	0.0076	     0.00534	     0.00683
ggac	0.00305	     0.00188	     0.00314
ggag	0.00734	     0.0027	     0.00725
ggat	0.00419	     0.00325	     0.00746
ggca	0.00386	     0.00227	     0.00426
ggcc	0.00264	     0.00181	     0.00217
ggcg	0.00207	     0.000917	     0.00175
ggct	0.00255	     0.00244	     0.00591
ggga	0.00434	     0.00415	     0.0035
gggc	0.00234	     0.00233	     0.00151
gggg	0.00316	     0.00192	     0.00169
gggt	0.00289	     0.00248	     0.00433
ggta	0.00464	     0.00114	     0.00198
ggtc	0.00424	     0.0018	     0.00196
ggtg	0.0107	     0.0012	     0.00406
ggtt	0.00484	     0.00335	     0.00559
gtaa	0.00309	     0.00371	     6.92e-06
gtac	0.00196	     0.00199	     0.00276
gtag	0.00368	     0.0024	     6.92e-06
gtat	0.0023	     0.00294	     0.00431
gtca	0.00432	     0.00284	     0.00296
gtcc	0.00236	     0.00244	     0.0016
gtcg	0.00222	     0.00149	     0.00133
gtct	0.00236	     0.00269	     0.00352
gtga	0.00564	     0.00683	     6.92e-06
gtgc	0.00284	     0.0047	     0.00138
gtgg	0.00573	     0.00689	     0.00264
gtgt	0.0028	     0.00477	     0.00198
gtta	0.0057	     0.00178	     0.00232
gttc	0.00549	     0.003	     0.00307
gttg	0.0124	     0.00179	     0.00491
gttt	0.00544	     0.00432	     0.00572
taaa	6.92e-06	     0.00415	     0.00654
taac	6.92e-06	     0.00249	     0.00378
taag	6.92e-06	     0.00244	     0.00658
taat	6.92e-06	     0.00308	     0.0074
taca	0.00499	     0.00221	     0.00429
tacc	0.00258	     0.00256	     0.00257
tacg	0.00186	     0.000893	     0.00104
tact	0.00309	     0.00228	     0.00632
taga	6.92e-06	     0.00466	     0.00361
tagc	6.92e-06	     0.00369	     0.00257
tagg	6.92e-06	     0.00257	     0.00279
tagt	6.92e-06	     0.00289	     0.00421
tata	0.00347	     0.00149	     0.00353
tatc	0.0031	     0.00303	     0.00378
tatg	0.00837	     0.00162	     0.00549
tatt	0.00318	     0.00344	     0.00739
tcaa	0.00607	     0.00754	     0.00687
tcac	0.00321	     0.00379	     0.0027
tcag	0.00543	     0.00292	     0.00498
tcat	0.00443	     0.00541	     0.00583
tcca	0.00395	     0.00345	     0.00644
tccc	0.00213	     0.00295	     0.00263
tccg	0.00221	     0.00159	     0.00177
tcct	0.00265	     0.00344	     0.00915
tcga	0.00201	     0.00368	     0.00241
tcgc	0.00093	     0.00186	     0.00174
tcgg	0.00176	     0.00194	     0.00148
tcgt	0.00132	     0.00195	     0.00357
tcta	0.00449	     0.00188	     0.00317
tctc	0.00562	     0.00441	     0.00462
tctg	0.00852	     0.00155	     0.00351
tctt	0.00557	     0.00555	     0.00958
tgaa	6.92e-06	     0.00858	     0.0135
tgac	6.92e-06	     0.00336	     0.00619
tgag	6.92e-06	     0.00389	     0.0111
tgat	6.92e-06	     0.00547	     0.0182
tgca	0.00277	     0.00383	     0.0096
tgcc	0.00153	     0.00326	     0.00503
tgcg	0.0009	     0.00118	     0.00225
tgct	0.00183	     0.00418	     0.0164
tgga	0.00389	     0.00863	     0.0109
tggc	0.00217	     0.00496	     0.00543
tggg	0.0039	     0.00425	     0.00638
tggt	0.00221	     0.00501	     0.013
tgta	0.00208	     0.00183	     0.00494
tgtc	0.00166	     0.00309	     0.00522
tgtg	0.00427	     0.00157	     0.00742
tgtt	0.00194	     0.00508	     0.0142
ttaa	0.00347	     0.00673	     6.92e-06
ttac	0.00228	     0.00408	     0.00421
ttag	0.00424	     0.00354	     6.92e-06
ttat	0.00263	     0.00543	     0.0063
ttca	0.00623	     0.00578	     0.0067
ttcc	0.00363	     0.00577	     0.00372
ttcg	0.00277	     0.00259	     0.00203
ttct	0.00493	     0.00618	     0.00973
ttga	0.00719	     0.0144	     6.92e-06
ttgc	0.00421	     0.00951	     0.00251
ttgg	0.00767	     0.00943	     0.00402
ttgt	0.00389	     0.00933	     0.00404
ttta	0.00508	     0.00276	     0.00439
tttc	0.00459	     0.00591	     0.00604
tttg	0.0112	     0.00291	     0.00788
tttt	0.00458	     0.00664	     0.00768
# l=
4
# Values
aaaaa	0.00143	     0.00221	     0.00162
aaaac	0.00139	     0.00158	     0.00127
aaaag	0.0022	     0.00134	     0.00216
aaaat	0.00146	     0.0018	     0.00222
aaaca	0.00155	     0.00139	     0.00136
aaacc	0.000995	     0.00144	     0.000937
aaacg	0.000539	     0.000587	     0.00031
aaact	0.00101	     0.00148	     0.0018
aaaga	0.00243	     0.00363	     0.00132
aaagc	0.00146	     0.0022	     0.000769
aaagg	0.00209	     0.00197	     0.000991
aaagt	0.00107	     0.00194	     0.00115
aaata	0.00138	     0.000751	     0.000947
aaatc	0.00138	     0.00182	     0.00116
aaatg	0.00307	     0.000923	     0.00163
aaatt	0.00138	     0.00205	     0.00202
aacaa	0.00159	     0.00274	     0.00193
aacac	0.000833	     0.000993	     0.000567
aacag	0.00153	     0.000837	     0.000992
aacat	0.00102	     0.00163	     0.000986
aacca	0.00111	     0.00101	     0.00126
aaccc	0.000694	     0.00122	     0.000669
aaccg	0.000466	     0.000354	     0.000276
aacct	0.000609	     0.000921	     0.00146
aacga	0.000317	     0.000783	     0.000425
aacgc	0.000164	     0.000376	     0.000325
aacgg	0.000358	     0.00048	     0.000234
aacgt	0.000176	     0.00045	     0.000489
aacta	0.0012	     0.000641	     0.000709
aactc	0.00129	     0.00105	     0.00102
aactg	0.00222	     0.000566	     0.000708
aactt	0.00117	     0.00155	     0.00186
aagaa	0.0014	     0.00483	     0.00374
aagac	0.000614	     0.00134	     0.00141
aagag	0.00149	     0.00196	     0.00281
aagat	0.000943	     0.00246	     0.00366
aagca	0.00106	     0.00182	     0.00227
aagcc	0.000536	     0.0015	     0.00115
aagcg	0.000323	     0.000685	     0.000468
aagct	0.000647	     0.00216	     0.0031
aagga	0.00122	     0.00364	     0.00203
aaggc	0.000727	     0.00209	     0.00102
aaggg	0.000912	     0.00155	     0.00122
aaggt	0.000582	     0.00185	     0.00179
aagta	0.000801	     0.00097	     0.00108
aagtc	0.000617	     0.00115	     0.000805
aagtg	0.00174	     0.000676	     0.00136
aagtt	0.00085	     0.00212	     0.00248
aataa	0.0009	     0.00191	     1.73e-06
aatac	0.000544	     0.000919	     0.000903
aatag	0.000952	     0.000916	     1.73e-06
aatat	0.000832	     0.00154	     0.00131
aatca	0.00133	     0.00143	     0.00152
aatcc	0.000819	     0.00135	     0.000808
aatcg	0.000607	     0.000539	     0.000432
aatct	0.00078	     0.00143	     0.0018
aatga	0.00147	     0.00336	     1.73e-06
aatgc	0.000995	     0.0023	     0.00055
aatgg	0.00189	     0.00268	     0.0011
aatgt	0.000857	     0.0024	     0.000782
aatta	0.00132	     0.000758	     0.000968
aattc	0.00138	     0.00153	     0.00111
aattg	0.00262	     0.000734	     0.00157
aattt	0.00117	     0.00203	     0.00203
acaaa	0.00133	     0.00159	     0.00206
acaac	0.0012	     0.00121	     0.00164
acaag	0.00164	     0.000891	     0.00253
acaat	0.000894	     0.00124	     0.00203
acaca	0.000544	     0.000665	     0.00104
acacc	0.000382	     0.000888	     0.00085
acacg	0.000224	     0.000231	     0.000269
acact	0.000351	     0.000799	     0.00125
acaga	0.000858	     0.00154	     0.000898
acagc	0.000692	     0.00121	     0.000673
acagg	0.000614	     0.00085	     0.000632
acagt	0.000535	     0.00101	     0.000805
acata	0.000561	     0.000458	     0.000984
acatc	0.000593	     0.000999	     0.00118
acatg	0.00117	     0.000528	     0.00161
acatt	0.000596	     0.0013	     0.00177
accaa	0.00151	     0.00146	     0.00113
accac	0.00116	     0.000954	     0.000626
accag	0.0014	     0.00048	     0.000838
accat	0.000971	     0.0012	     0.000907
accca	0.000806	     0.000634	     0.00134
acccc	0.000373	     0.000621	     0.000441
acccg	0.000452	     0.000225	     0.000421
accct	0.000379	     0.000688	     0.00137
accga	0.000268	     0.000583	     0.000309
accgc	0.000242	     0.000383	     0.000276
accgg	0.00037	     0.000441	     0.000271
accgt	0.000218	     0.000378	     0.000505
accta	0.000887	     0.000294	     0.000415
acctc	0.00118	     0.000671	     0.000822
acctg	0.0018	     0.000251	     0.000474
acctt	0.00101	     0.000891	     0.0013
acgaa	0.000313	     0.000395	     0.000756
acgac	0.000255	     0.000283	     0.000657
acgag	0.00047	     0.000241	     0.00091
acgat	0.000248	     0.000309	     0.000862
acgca	0.000263	     0.000167	     0.000363
acgcc	0.000278	     0.000196	     0.000411
acgcg	0.000151	     8.62e-05	     0.000168
acgct	0.000212	     0.000226	     0.000598
acgga	0.00023	     0.000423	     0.000424
acggc	0.000208	     0.000301	     0.000399
acggg	0.000202	     0.000247	     0.000378
acggt	0.000149	     0.000323	     0.000567
acgta	0.0003	     0.000113	     0.000229
acgtc	0.000301	     0.000243	     0.000425
acgtg	0.000664	     0.000123	     0.000441
acgtt	0.00028	     0.000295	     0.000531
actaa	0.000608	     0.00129	     1.73e-06
actac	0.000438	     0.000991	     0.00101
actag	0.000719	     0.000698	     1.73e-06
actat	0.000424	     0.0011	     0.00121
actca	0.000849	     0.0011	     0.00097
actcc	0.000574	     0.00129	     0.000716
actcg	0.000487	     0.000544	     0.000387
actct	0.000688	     0.00117	     0.00121
actga	0.000737	     0.00224	     1.73e-06
actgc	0.000435	     0.00174	     0.000463
actgg	0.000648	     0.00192	     0.000772
actgt	0.000335	     0.00165	     0.000531
actta	0.000943	     0.000598	     0.000698
acttc	0.00133	     0.00131	     0.00137
acttg	0.00207	     0.000602	     0.00148
acttt	0.00097	     0.00144	     0.00146
agaaa	0.0025	     0.00157	     0.00341
agaac	0.00131	     0.000727	     0.00131
agaag	0.00377	     0.00106	     0.0043
agaat	0.00152	     0.00113	     0.00229
agaca	0.0014	     0.000576	     0.00108
agacc	0.000787	     0.000578	     0.000575
agacg	0.000667	     0.000252	     0.00033
agact	0.00081	     0.000533	     0.00123
agaga	0.00243	     0.00187	     0.00148
agagc	0.0014	     0.000994	     0.000749
agagg	0.00212	     0.0011	     0.00131
agagt	0.00115	     0.000915	     0.00118
agata	0.00179	     0.000411	     0.00108
agatc	0.00147	     0.00076	     0.00121
agatg	0.00426	     0.000439	     0.00182
agatt	0.00175	     0.00105	     0.0021
agcaa	0.00209	     0.00142	     0.00175
agcac	0.00111	     0.000628	     0.000586
agcag	0.00242	     0.000807	     0.00163
agcat	0.00132	     0.000984	     0.00121
agcca	0.00136	     0.000553	     0.00116
agccc	0.000617	     0.000552	     0.000494
agccg	0.000641	     0.000256	     0.000341
agcct	0.000606	     0.000438	     0.00142
agcga	0.000417	     0.000398	     0.000366
agcgc	0.000245	     0.000227	     0.000316
agcgg	0.000386	     0.000268	     0.000304
agcgt	0.000241	     0.000234	     0.000579
agcta	0.00178	     0.000354	     0.000861
agctc	0.00172	     0.000707	     0.00122
agctg	0.00374	     0.000327	     0.00113
agctt	0.0016	     0.00107	     0.0023
aggaa	0.00199	     0.00169	     0.00263
aggac	0.000745	     0.000511	     0.00106
aggag	0.00196	     0.000931	     0.00273
aggat	0.00104	     0.000972	     0.00252
aggca	0.000947	     0.000668	     0.00141
aggcc	0.000664	     0.000607	     0.000794
aggcg	0.000486	     0.00029	     0.000509
aggct	0.000597	     0.000695	     0.00203
aggga	0.00112	     0.00128	     0.000992
agggc	0.000601	     0.000636	     0.000474
agggg	0.000842	     0.000528	     0.000514
agggt	0.000702	     0.000699	     0.00136
aggta	0.000741	     0.000264	     0.000603
aggtc	0.000926	     0.000492	     0.000635
aggtg	0.00211	     0.000314	     0.00122
aggtt	0.00103	     0.000811	     0.00179
agtaa	0.000876	     0.00102	     1.73e-06
agtac	0.000502	     0.000531	     0.000928
agtag	0.00109	     0.000733	     1.73e-06
agtat	0.000642	     0.00072	     0.00151
agtca	0.000909	     0.000674	     0.000939
agtcc	0.000502	     0.000624	     0.000516
agtcg	0.000453	     0.000305	     0.000312
agtct	0.000517	     0.000563	     0.00107
agtga	0.00138	     0.00186	     1.73e-06
agtgc	0.000672	     0.00113	     0.000428
agtgg	0.00129	     0.00169	     0.000776
agtgt	0.00065	     0.0011	     0.000582
agtta	0.00134	     0.000405	     0.000754
agttc	0.00138	     0.000819	     0.00112
agttg	0.00302	     0.000465	     0.00171
agttt	0.00129	     0.00121	     0.00191
ataaa	1.73e-06	     0.00114	     0.0016
ataac	1.73e-06	     0.000648	     0.00106
ataag	1.73e-06	     0.000637	     0.00169
ataat	1.73e-06	     0.000926	     0.00223
ataca	0.00117	     0.0006	     0.00111
atacc	0.000584	     0.000691	     0.000584
atacg	0.000415	     0.000241	     0.000259
atact	0.000704	     0.000671	     0.0015
ataga	1.73e-06	     0.00115	     0.000945
atagc	1.73e-06	     0.000944	     0.000593
atagg	1.73e-06	     0.000605	     0.000721
atagt	1.73e-06	     0.000814	     0.00105
atata	0.000792	     0.000491	     0.00111
atatc	0.000792	     0.000902	     0.00115
atatg	0.00211	     0.000522	     0.00166
atatt	0.000767	     0.00119	     0.00216
atcaa	0.00177	     0.00222	     0.00179
atcac	0.000877	     0.00102	     0.000723
atcag	0.00171	     0.000814	     0.00124
atcat	0.00132	     0.00147	     0.00171
atcca	0.000973	     0.000891	     0.00168
atccc	0.00053	     0.000872	     0.000661
atccg	0.000484	     0.00042	     0.000448
atcct	0.00059	     0.000803	     0.00224
atcga	0.000463	     0.00101	     0.000538
atcgc	0.000222	     0.000484	     0.000417
atcgg	0.000405	     0.000519	     0.000366
atcgt	0.000316	     0.00052	     0.000844
atcta	0.00107	     0.000449	     0.000794
atctc	0.00132	     0.000987	     0.00115
atctg	0.00219	     0.00035	     0.00101
atctt	0.00139	     0.00136	     0.00245
atgaa	1.73e-06	     0.00226	     0.00414
atgac	1.73e-06	     0.000947	     0.00193
atgag	1.73e-06	     0.00111	     0.00328
atgat	1.73e-06	     0.00161	     0.00537
atgca	0.000696	     0.00113	     0.00252
atgcc	0.000426	     0.00102	     0.00134
atgcg	0.000203	     0.000368	     0.000646
atgct	0.000418	     0.00128	     0.0041
atgga	0.00119	     0.00267	     0.00303
atggc	0.000705	     0.00159	     0.00161
atggg	0.00116	     0.00143	     0.00184
atggt	0.000637	     0.00145	     0.00345
atgta	0.000458	     0.000531	     0.00138
atgtc	0.000438	     0.00102	     0.00151
atgtg	0.00103	     0.000489	     0.00228
atgtt	0.000473	     0.00142	     0.00367
attaa	0.000818	     0.00164	     1.73e-06
attac	0.000613	     0.000985	     0.0012
attag	0.00112	     0.00093	     1.73e-06
attat	0.000677	     0.00139	     0.00184
attca	0.00128	     0.00138	     0.00161
attcc	0.000669	     0.00148	     0.000878
attcg	0.000578	     0.000667	     0.000526
attct	0.000988	     0.00139	     0.00225
attga	0.0016	     0.00372	     1.73e-06
attgc	0.000996	     0.0025	     0.000648
attgg	0.00169	     0.00233	     0.00116
attgt	0.000893	     0.00229	     0.00103
attta	0.00127	     0.000583	     0.00113
atttc	0.00124	     0.00143	     0.00166
atttg	0.00285	     0.000662	     0.00229
atttt	0.00137	     0.00164	     0.00236
caaaa	0.00189	     0.00177	     0.00225
caaac	0.00119	     0.00101	     0.00125
caaag	0.00258	     0.00108	     0.00239
caaat	0.00149	     0.00139	     0.00236
caaca	0.0021	     0.00155	     0.00188
caacc	0.00105	     0.00105	     0.000984
caacg	0.000716	     0.000368	     0.000332
caact	0.00118	     0.00109	     0.00207
caaga	0.00263	     0.00223	     0.00128
caagc	0.00152	     0.00157	     0.000786
caagg	0.00258	     0.0014	     0.00108
caagt	0.00147	     0.00134	     0.0013
caata	0.00122	     0.000531	     0.00108
caatc	0.00115	     0.00105	     0.00109
caatg	0.00277	     0.000568	     0.0017
caatt	0.00111	     0.00131	     0.00209
cacaa	0.00119	     0.00105	     0.00153
cacac	0.00058	     0.00047	     0.000401
cacag	0.00106	     0.000402	     0.000792
cacat	0.000739	     0.000737	     0.000842
cacca	0.00145	     0.000715	     0.00213
caccc	0.000652	     0.000523	     0.000623
caccg	0.000673	     0.000235	     0.000418
cacct	0.000698	     0.000456	     0.00177
cacga	0.000242	     0.000376	     0.000343
cacgc	0.000157	     0.000225	     0.000229
cacgg	0.000343	     0.000262	     0.000209
cacgt	0.000208	     0.000239	     0.000444
cacta	0.000917	     0.000301	     0.000684
cactc	0.000993	     0.0005	     0.000731
cactg	0.00189	     0.000238	     0.000653
cactt	0.000998	     0.000683	     0.00169
cagaa	0.000926	     0.00188	     0.00245
cagac	0.000371	     0.000566	     0.000893
cagag	0.000993	     0.000809	     0.0019
cagat	0.000516	     0.0011	     0.00247
cagca	0.000998	     0.00137	     0.00222
cagcc	0.000436	     0.000775	     0.000968
cagcg	0.000295	     0.000302	     0.000384
cagct	0.000574	     0.00109	     0.00265
cagga	0.000731	     0.0011	     0.00148
caggc	0.000442	     0.000751	     0.000642
caggg	0.000622	     0.000516	     0.000807
caggt	0.000287	     0.000584	     0.0011
cagta	0.000631	     0.000459	     0.000884
cagtc	0.000493	     0.000628	     0.000697
cagtg	0.00128	     0.000394	     0.00119
cagtt	0.000552	     0.00105	     0.00206
cataa	0.000893	     0.000882	     1.73e-06
catac	0.000567	     0.000503	     0.000849
catag	0.000915	     0.000483	     1.73e-06
catat	0.000775	     0.000844	     0.00136
catca	0.00174	     0.00102	     0.00213
catcc	0.0009	     0.000847	     0.000854
catcg	0.000772	     0.000383	     0.000461
catct	0.00101	     0.000886	     0.00215
catga	0.00142	     0.00173	     1.73e-06
catgc	0.00101	     0.00112	     0.000496
catgg	0.00194	     0.00146	     0.00118
catgt	0.000961	     0.00117	     0.000661
catta	0.00122	     0.000454	     0.00102
cattc	0.00117	     0.000753	     0.00109
cattg	0.003	     0.000442	     0.00172
cattt	0.00114	     0.00112	     0.00218
ccaaa	0.00122	     0.00201	     0.00171
ccaac	0.0008	     0.00118	     0.00103
ccaag	0.00132	     0.00101	     0.00182
ccaat	0.000664	     0.00123	     0.00133
ccaca	0.000705	     0.000958	     0.000836
ccacc	0.000617	     0.00167	     0.00112
ccacg	0.000303	     0.000307	     0.00024
ccact	0.000437	     0.00083	     0.00121
ccaga	0.000901	     0.00183	     0.000528
ccagc	0.000652	     0.00127	     0.000409
ccagg	0.000567	     0.000876	     0.000385
ccagt	0.000484	     0.00105	     0.000593
ccata	0.000549	     0.000511	     0.000708
ccatc	0.000648	     0.00132	     0.00104
ccatg	0.00126	     0.000533	     0.00134
ccatt	0.000595	     0.00133	     0.00183
cccaa	0.00127	     0.00111	     0.000935
cccac	0.000836	     0.000609	     0.000403
cccag	0.00103	     0.00036	     0.000495
cccat	0.000785	     0.000766	     0.00057
cccca	0.000587	     0.00039	     0.000818
ccccc	0.000219	     0.000377	     0.000255
ccccg	0.000279	     0.000124	     0.000208
cccct	0.000328	     0.000355	     0.000885
cccga	0.000342	     0.000615	     0.00022
cccgc	0.000188	     0.000268	     0.000158
cccgg	0.000355	     0.000283	     0.000144
cccgt	0.000199	     0.00029	     0.000295
cccta	0.000998	     0.000192	     0.000405
ccctc	0.000951	     0.000478	     0.000655
ccctg	0.00161	     0.000137	     0.00035
ccctt	0.000832	     0.000667	     0.00112
ccgaa	0.00035	     0.000606	     0.000682
ccgac	0.000181	     0.000217	     0.000582
ccgag	0.000462	     0.000334	     0.000828
ccgat	0.000255	     0.000333	     0.000817
ccgca	0.000368	     0.000246	     0.000392
ccgcc	0.00035	     0.000424	     0.000604
ccgcg	0.000164	     6.59e-05	     0.000183
ccgct	0.000203	     0.000196	     0.000629
ccgga	0.000282	     0.000583	     0.000526
ccggc	0.000201	     0.000396	     0.000404
ccggg	0.000255	     0.000276	     0.000352
ccggt	0.000182	     0.000374	     0.000521
ccgta	0.000351	     0.000148	     0.000233
ccgtc	0.000365	     0.000342	     0.000478
ccgtg	0.000705	     0.000108	     0.00036
ccgtt	0.000343	     0.000359	     0.000602
cctaa	0.000538	     0.00166	     1.73e-06
cctac	0.000329	     0.000955	     0.000535
cctag	0.000507	     0.000756	     1.73e-06
cctat	0.0003	     0.00111	     0.000608
cctca	0.00102	     0.00131	     0.000897
cctcc	0.000757	     0.00182	     0.000703
cctcg	0.000529	     0.000604	     0.000287
cctct	0.000807	     0.00118	     0.0011
cctga	0.000507	     0.00271	     1.73e-06
cctgc	0.000361	     0.00176	     0.000246
cctgg	0.000479	     0.00168	     0.000322
cctgt	0.00031	     0.00163	     0.000304
cctta	0.000919	     0.000649	     0.000586
ccttc	0.00104	     0.00164	     0.00106
ccttg	0.00193	     0.000554	     0.00105
ccttt	0.00081	     0.00143	     0.00109
cgaaa	0.000819	     0.000505	     0.000801
cgaac	0.000389	     0.00033	     0.000279
cgaag	0.00104	     0.000357	     0.000821
cgaat	0.000505	     0.000369	     0.000644
cgaca	0.000753	     0.000265	     0.000333
cgacc	0.000422	     0.000253	     0.000171
cgacg	0.00075	     0.000166	     0.000254
cgact	0.000474	     0.000284	     0.000371
cgaga	0.000924	     0.000599	     0.000273
cgagc	0.000571	     0.000492	     0.000275
cgagg	0.00103	     0.000498	     0.000383
cgagt	0.00065	     0.000404	     0.000412
cgata	0.000615	     0.000176	     0.000261
cgatc	0.000562	     0.000356	     0.00031
cgatg	0.00145	     0.000168	     0.000536
cgatt	0.000632	     0.000463	     0.000616
cgcaa	0.000494	     0.000548	     0.000367
cgcac	0.000258	     0.000219	     0.000127
cgcag	0.000432	     0.000234	     0.000332
cgcat	0.000312	     0.000372	     0.000206
cgcca	0.000587	     0.000384	     0.000415
cgccc	0.000203	     0.000301	     0.000122
cgccg	0.000656	     0.000247	     0.000319
cgcct	0.000305	     0.000333	     0.000423
cgcga	0.000177	     0.000238	     0.00025
cgcgc	0.000149	     0.000172	     0.000202
cgcgg	0.00024	     0.00016	     0.000209
cgcgt	0.000133	     0.000164	     0.000371
cgcta	0.000457	     0.000166	     0.000155
cgctc	0.000445	     0.000258	     0.000174
cgctg	0.000903	     0.000136	     0.000238
cgctt	0.000532	     0.000384	     0.000455
cggaa	0.000674	     0.000465	     0.000618
cggac	0.000271	     0.000181	     0.000289
cggag	0.000669	     0.000235	     0.000732
cggat	0.00035	     0.000326	     0.000694
cggca	0.000461	     0.00025	     0.000419
cggcc	0.000318	     0.000211	     0.00027
cggcg	0.000448	     0.000155	     0.000406
cggct	0.000241	     0.000268	     0.000608
cggga	0.000375	     0.000339	     0.000322
cgggc	0.000271	     0.000239	     0.000201
cgggg	0.000372	     0.000138	     0.000222
cgggt	0.000338	     0.000279	     0.000486
cggta	0.000384	     0.000105	     0.000187
cggtc	0.000403	     0.000169	     0.000215
cggtg	0.000961	     0.000142	     0.000501
cggtt	0.000393	     0.000331	     0.000579
cgtaa	0.000273	     0.000558	     1.73e-06
cgtac	0.00016	     0.000266	     0.000599
cgtag	0.00033	     0.000312	     1.73e-06
cgtat	0.000217	     0.000485	     0.000933
cgtca	0.000552	     0.000437	     0.000395
cgtcc	0.000279	     0.000376	     0.000201
cgtcg	0.000518	     0.000331	     0.000357
cgtct	0.000328	     0.000516	     0.000469
cgtga	0.000459	     0.000968	     1.73e-06
cgtgc	0.000248	     0.000653	     0.000299
cgtgg	0.000462	     0.000817	     0.000582
cgtgt	0.000288	     0.000692	     0.000431
cgtta	0.00042	     0.000259	     0.000255
cgttc	0.000385	     0.000418	     0.000275
cgttg	0.000948	     0.000239	     0.00059
cgttt	0.000449	     0.000626	     0.000578
ctaaa	1.73e-06	     0.00094	     0.00194
ctaac	1.73e-06	     0.000495	     0.000978
ctaag	1.73e-06	     0.000515	     0.00187
ctaat	1.73e-06	     0.000626	     0.00201
ctaca	0.00124	     0.000483	     0.00125
ctacc	0.000576	     0.000491	     0.000779
ctacg	0.000492	     0.000255	     0.0003
ctact	0.000728	     0.000467	     0.00208
ctaga	1.73e-06	     0.000963	     0.001
ctagc	1.73e-06	     0.000694	     0.000692
ctagg	1.73e-06	     0.000519	     0.000771
ctagt	1.73e-06	     0.000572	     0.00118
ctata	0.000712	     0.000272	     0.000912
ctatc	0.000551	     0.00055	     0.000956
ctatg	0.00174	     0.000317	     0.0015
ctatt	0.000582	     0.000626	     0.00198
ctcaa	0.0013	     0.0016	     0.00212
ctcac	0.00061	     0.000821	     0.000777
ctcag	0.00104	     0.000564	     0.00137
ctcat	0.000833	     0.00111	     0.00161
ctcca	0.00109	     0.000787	     0.00204
ctccc	0.000532	     0.000643	     0.000783
ctccg	0.000652	     0.00042	     0.000567
ctcct	0.000774	     0.000904	     0.00297
ctcga	0.000422	     0.000832	     0.000729
ctcgc	0.000202	     0.000459	     0.000537
ctcgg	0.000369	     0.00043	     0.000418
ctcgt	0.000262	     0.000413	     0.00109
ctcta	0.000942	     0.000424	     0.000947
ctctc	0.00128	     0.00132	     0.00153
ctctg	0.00168	     0.000338	     0.0009
ctctt	0.00112	     0.00123	     0.00282
ctgaa	1.73e-06	     0.00134	     0.00341
ctgac	1.73e-06	     0.000478	     0.00136
ctgag	1.73e-06	     0.000568	     0.00281
ctgat	1.73e-06	     0.000751	     0.00452
ctgca	0.000641	     0.000658	     0.00278
ctgcc	0.000324	     0.000461	     0.00149
ctgcg	0.000208	     0.000199	     0.000526
ctgct	0.000402	     0.000637	     0.00505
ctgga	0.000703	     0.00121	     0.0028
ctggc	0.000356	     0.000601	     0.00117
ctggg	0.000707	     0.000507	     0.00139
ctggt	0.000343	     0.000621	     0.00337
ctgta	0.000368	     0.000285	     0.00119
ctgtc	0.000284	     0.000476	     0.00136
ctgtg	0.000811	     0.000218	     0.00168
ctgtt	0.000314	     0.000746	     0.00389
cttaa	0.000811	     0.00166	     1.73e-06
cttac	0.000417	     0.000905	     0.00115
cttag	0.000909	     0.000764	     1.73e-06
cttat	0.00054	     0.00122	     0.0016
cttca	0.00185	     0.00166	     0.00231
cttcc	0.00107	     0.00163	     0.00132
cttcg	0.000716	     0.000725	     0.000546
cttct	0.0013	     0.00181	     0.00338
cttga	0.00155	     0.00314	     1.73e-06
cttgc	0.000911	     0.00209	     0.000669
cttgg	0.00159	     0.00207	     0.00101
cttgt	0.000824	     0.00201	     0.00114
cttta	0.001	     0.000637	     0.00122
ctttc	0.000902	     0.00146	     0.00166
ctttg	0.00247	     0.00074	     0.00213
ctttt	0.000981	     0.00154	     0.00209
gaaaa	0.00226	     0.00296	     0.00138
gaaac	0.00139	     0.00161	     0.000817
gaaag	0.00302	     0.00161	     0.0013
gaaat	0.00164	     0.00231	     0.00141
gaaca	0.00134	     0.00133	     0.000794
gaacc	0.000775	     0.001	     0.000451
gaacg	0.00043	     0.000449	     0.000153
gaact	0.000918	     0.00155	     0.00101
gaaga	0.0037	     0.00523	     0.00109
gaagc	0.00217	     0.00289	     0.000525
gaagg	0.00292	     0.00242	     0.000678
gaagt	0.00163	     0.00218	     0.000904
gaata	0.00127	     0.00083	     0.000591
gaatc	0.0011	     0.00149	     0.000642
gaatg	0.00253	     0.000829	     0.000936
gaatt	0.00136	     0.00207	     0.00124
gacaa	0.00103	     0.00219	     0.000671
gacac	0.000549	     0.000944	     0.00025
gacag	0.000995	     0.000878	     0.000423
gacat	0.00073	     0.00166	     0.000485
gacca	0.000669	     0.000834	     0.000641
gaccc	0.000373	     0.000973	     0.000233
gaccg	0.000312	     0.000369	     0.000152
gacct	0.000379	     0.000847	     0.000672
gacga	0.000379	     0.00124	     0.000253
gacgc	0.000186	     0.000513	     0.00014
gacgg	0.000356	     0.000513	     0.000171
gacgt	0.000233	     0.000504	     0.000294
gacta	0.000811	     0.000593	     0.000293
gactc	0.000708	     0.000849	     0.00036
gactg	0.00145	     0.000455	     0.000301
gactt	0.000712	     0.00134	     0.000761
gagaa	0.00124	     0.00411	     0.00153
gagac	0.000517	     0.00117	     0.000596
gagag	0.00128	     0.00174	     0.00113
gagat	0.000745	     0.00238	     0.00162
gagca	0.000935	     0.00176	     0.00106
gagcc	0.000413	     0.000986	     0.000483
gagcg	0.000247	     0.000504	     0.000174
gagct	0.000634	     0.00202	     0.00147
gagga	0.00138	     0.00381	     0.00129
gaggc	0.000661	     0.0017	     0.000554
gaggg	0.00096	     0.00113	     0.000593
gaggt	0.000628	     0.00163	     0.0012
gagta	0.000751	     0.000908	     0.000538
gagtc	0.000483	     0.000935	     0.000383
gagtg	0.00128	     0.000635	     0.000648
gagtt	0.000825	     0.00207	     0.00131
gataa	0.000762	     0.0024	     1.73e-06
gatac	0.000516	     0.00124	     0.000519
gatag	0.000835	     0.00113	     1.73e-06
gatat	0.000742	     0.00246	     0.000802
gatca	0.00125	     0.00194	     0.000838
gatcc	0.000631	     0.00178	     0.000379
gatcg	0.000623	     0.000741	     0.000224
gatct	0.000658	     0.00194	     0.000841
gatga	0.00174	     0.0063	     1.73e-06
gatgc	0.000952	     0.00316	     0.000296
gatgg	0.00172	     0.00322	     0.000643
gatgt	0.000854	     0.00327	     0.000392
gatta	0.00117	     0.00113	     0.000615
gattc	0.00109	     0.00196	     0.000602
gattg	0.00255	     0.00101	     0.0008
gattt	0.00106	     0.00283	     0.00123
gcaaa	0.00114	     0.00227	     0.0013
gcaac	0.000909	     0.00133	     0.000873
gcaag	0.00142	     0.00123	     0.00137
gcaat	0.000801	     0.00181	     0.00106
gcaca	0.000582	     0.000941	     0.000609
gcacc	0.000358	     0.00114	     0.000507
gcacg	0.000254	     0.000352	     0.000172
gcact	0.000337	     0.00104	     0.000703
gcaga	0.00118	     0.00225	     0.000529
gcagc	0.00114	     0.00213	     0.000553
gcagg	0.000779	     0.00114	     0.000421
gcagt	0.000687	     0.00143	     0.000691
gcata	0.000643	     0.000645	     0.000553
gcatc	0.000638	     0.00126	     0.000715
gcatg	0.00109	     0.000608	     0.000902
gcatt	0.000643	     0.0017	     0.00109
gccaa	0.000987	     0.00167	     0.000721
gccac	0.000687	     0.000885	     0.000417
gccag	0.000925	     0.000532	     0.000448
gccat	0.000744	     0.00163	     0.000616
gccca	0.000545	     0.000684	     0.000719
gcccc	0.000218	     0.000479	     0.00025
gcccg	0.000301	     0.000246	     0.0002
gccct	0.000266	     0.000701	     0.00081
gccga	0.000363	     0.000777	     0.000294
gccgc	0.000253	     0.000661	     0.000255
gccgg	0.000388	     0.000529	     0.00021
gccgt	0.000272	     0.000529	     0.00041
gccta	0.00093	     0.000317	     0.000325
gcctc	0.000863	     0.00065	     0.000482
gcctg	0.00148	     0.000234	     0.000306
gcctt	0.000806	     0.00107	     0.000885
gcgaa	0.000296	     0.000709	     0.000385
gcgac	0.000175	     0.000279	     0.00031
gcgag	0.000324	     0.000312	     0.00045
gcgat	0.000208	     0.000489	     0.000467
gcgca	0.000279	     0.000324	     0.000269
gcgcc	0.000204	     0.000281	     0.000211
gcgcg	0.000151	     0.000115	     0.000139
gcgct	0.000175	     0.000312	     0.000382
gcgga	0.000244	     0.000598	     0.000345
gcggc	0.000212	     0.000518	     0.000288
gcggg	0.000207	     0.000312	     0.000222
gcggt	0.000174	     0.000387	     0.000466
gcgta	0.000339	     0.000144	     0.000183
gcgtc	0.000279	     0.0003	     0.000235
gcgtg	0.000583	     0.000145	     0.000207
gcgtt	0.000283	     0.000491	     0.000367
gctaa	0.000655	     0.00217	     1.73e-06
gctac	0.000432	     0.00133	     0.000549
gctag	0.000657	     0.00123	     1.73e-06
gctat	0.000449	     0.0018	     0.000752
gctca	0.000931	     0.00179	     0.000706
gctcc	0.000525	     0.00151	     0.000457
gctcg	0.000556	     0.000861	     0.000212
gctct	0.000583	     0.00174	     0.000845
gctga	0.000912	     0.00409	     1.73e-06
gctgc	0.000617	     0.004	     0.000357
gctgg	0.000866	     0.00279	     0.000406
gctgt	0.000506	     0.00281	     0.00042
gctta	0.00112	     0.000808	     0.00054
gcttc	0.00137	     0.0019	     0.000751
gcttg	0.00226	     0.000927	     0.000939
gcttt	0.00105	     0.00217	     0.001
ggaaa	0.00192	     0.0026	     0.00171
ggaac	0.000878	     0.00124	     0.000649
ggaag	0.00285	     0.00164	     0.00188
ggaat	0.00121	     0.00176	     0.00136
ggaca	0.00129	     0.000905	     0.000656
ggacc	0.000649	     0.000786	     0.000357
ggacg	0.000445	     0.000399	     0.000178
ggact	0.00076	     0.000819	     0.000779
ggaga	0.00258	     0.00219	     0.000908
ggagc	0.00137	     0.00155	     0.000442
ggagg	0.00209	     0.00186	     0.000777
ggagt	0.00124	     0.00142	     0.000707
ggata	0.00155	     0.000676	     0.000581
ggatc	0.00129	     0.00106	     0.000587
ggatg	0.00318	     0.000661	     0.00106
ggatt	0.00149	     0.0016	     0.00117
ggcaa	0.00132	     0.00138	     0.000787
ggcac	0.000686	     0.000589	     0.000286
ggcag	0.00139	     0.000625	     0.000654
ggcat	0.000882	     0.00108	     0.000649
ggcca	0.000861	     0.00076	     0.000644
ggccc	0.000446	     0.000586	     0.000271
ggccg	0.000395	     0.000396	     0.00022
ggcct	0.000465	     0.000766	     0.000764
ggcga	0.000567	     0.000618	     0.000237
ggcgc	0.000287	     0.000357	     0.000163
ggcgg	0.000549	     0.000626	     0.000202
ggcgt	0.000348	     0.000377	     0.000357
ggcta	0.00132	     0.000472	     0.000459
ggctc	0.0011	     0.000665	     0.000442
ggctg	0.00243	     0.000358	     0.000517
ggctt	0.00108	     0.000929	     0.00113
gggaa	0.00122	     0.00175	     0.00122
gggac	0.000528	     0.000625	     0.000571
gggag	0.00103	     0.000737	     0.0011
gggat	0.000747	     0.00104	     0.00146
gggca	0.000501	     0.000692	     0.000815
gggcc	0.000436	     0.000544	     0.000365
gggcg	0.000189	     0.000237	     0.000228
gggct	0.000387	     0.000754	     0.00104
gggga	0.000696	     0.00117	     0.000721
ggggc	0.000322	     0.000636	     0.000228
ggggg	0.000336	     0.000467	     0.000254
ggggt	0.000346	     0.000742	     0.00081
gggta	0.00097	     0.00044	     0.000385
gggtc	0.000762	     0.00064	     0.000377
gggtg	0.00159	     0.000359	     0.000649
gggtt	0.00102	     0.00132	     0.0012
ggtaa	0.000542	     0.00145	     1.73e-06
ggtac	0.000364	     0.000823	     0.00047
ggtag	0.000695	     0.000912	     1.73e-06
ggtat	0.000397	     0.00125	     0.000717
ggtca	0.000765	     0.00127	     0.000569
ggtcc	0.000449	     0.000995	     0.000362
ggtcg	0.000332	     0.000612	     0.000259
ggtct	0.000424	     0.00116	     0.000717
ggtga	0.00125	     0.00271	     1.73e-06
ggtgc	0.000691	     0.00204	     0.000275
ggtgg	0.00148	     0.00331	     0.000574
ggtgt	0.000657	     0.00214	     0.000411
ggtta	0.00112	     0.000838	     0.000529
ggttc	0.00105	     0.00128	     0.000662
ggttg	0.00231	     0.000714	     0.000955
ggttt	0.00113	     0.00177	     0.00136
gtaaa	1.73e-06	     0.00101	     0.0012
gtaac	1.73e-06	     0.000633	     0.000643
gtaag	1.73e-06	     0.000523	     0.000856
gtaat	1.73e-06	     0.000776	     0.00118
gtaca	0.000936	     0.000544	     0.000648
gtacc	0.000518	     0.000663	     0.000405
gtacg	0.000334	     0.000181	     0.000141
gtact	0.000604	     0.00049	     0.00089
gtaga	1.73e-06	     0.00121	     0.000651
gtagc	1.73e-06	     0.000939	     0.000553
gtagg	1.73e-06	     0.000633	     0.000439
gtagt	1.73e-06	     0.000723	     0.000873
gtata	0.000748	     0.000384	     0.000506
gtatc	0.000642	     0.00068	     0.000608
gtatg	0.00162	     0.000352	     0.000799
gtatt	0.000727	     0.000783	     0.00116
gtcaa	0.000915	     0.00153	     0.000955
gtcac	0.000581	     0.000799	     0.000445
gtcag	0.000746	     0.000544	     0.000698
gtcat	0.000727	     0.00125	     0.000871
gtcca	0.000588	     0.000638	     0.00083
gtccc	0.000346	     0.000604	     0.000337
gtccg	0.000318	     0.00029	     0.000221
gtcct	0.000349	     0.000715	     0.00116
gtcga	0.000447	     0.000818	     0.000392
gtcgc	0.000171	     0.000415	     0.000277
gtcgg	0.000355	     0.000406	     0.000237
gtcgt	0.00036	     0.000479	     0.000654
gtcta	0.000716	     0.000348	     0.000449
gtctc	0.000773	     0.000702	     0.000566
gtctg	0.00127	     0.000277	     0.000466
gtctt	0.00075	     0.000916	     0.00134
gtgaa	1.73e-06	     0.00222	     0.00205
gtgac	1.73e-06	     0.00089	     0.000965
gtgag	1.73e-06	     0.00087	     0.00139
gtgat	1.73e-06	     0.00139	     0.00273
gtgca	0.000502	     0.000814	     0.00149
gtgcc	0.000229	     0.000719	     0.000688
gtgcg	0.000162	     0.00024	     0.000339
gtgct	0.0003	     0.000931	     0.00241
gtgga	0.000792	     0.00205	     0.00202
gtggc	0.000396	     0.00111	     0.00114
gtggg	0.000709	     0.000933	     0.0013
gtggt	0.000443	     0.00137	     0.00274
gtgta	0.000394	     0.000448	     0.000883
gtgtc	0.000274	     0.000678	     0.000783
gtgtg	0.00071	     0.000327	     0.00106
gtgtt	0.000347	     0.00123	     0.00227
gttaa	0.000673	     0.00184	     1.73e-06
gttac	0.000392	     0.00115	     0.000678
gttag	0.000728	     0.000939	     1.73e-06
gttat	0.000533	     0.0015	     0.00118
gttca	0.00113	     0.00146	     0.000962
gttcc	0.000603	     0.00147	     0.000495
gttcg	0.000489	     0.00071	     0.000329
gttct	0.000839	     0.00158	     0.00136
gttga	0.00153	     0.00395	     1.73e-06
gttgc	0.000933	     0.00275	     0.000441
gttgg	0.0016	     0.00247	     0.000729
gttgt	0.000859	     0.00265	     0.000708
gttta	0.00116	     0.000829	     0.000844
gtttc	0.000989	     0.00162	     0.000994
gtttg	0.00241	     0.000785	     0.00128
gtttt	0.00117	     0.00194	     0.00139
taaaa	0.0017	     0.00174	     0.0012
taaac	0.00118	     0.00105	     0.000758
taaag	0.00243	     0.00101	     0.00121
taaat	0.00124	     0.00137	     0.0012
taaca	0.00153	     0.00107	     0.000923
taacc	0.000859	     0.000875	     0.000511
taacg	0.000506	     0.000351	     0.000206
taact	0.000883	     0.00103	     0.000976
taaga	0.00233	     0.00278	     0.000747
taagc	0.00132	     0.00167	     0.000501
taagg	0.00197	     0.00145	     0.000655
taagt	0.000987	     0.00136	     0.00065
taata	0.00168	     0.000528	     0.000583
taatc	0.00137	     0.00109	     0.000633
taatg	0.0029	     0.000581	     0.000924
taatt	0.00146	     0.00136	     0.0011
tacaa	0.00135	     0.00188	     0.000921
tacac	0.000742	     0.000855	     0.000283
tacag	0.00125	     0.000758	     0.000507
tacat	0.000957	     0.00126	     0.000601
tacca	0.00106	     0.000773	     0.000984
taccc	0.00055	     0.000704	     0.000485
taccg	0.000422	     0.000344	     0.00025
tacct	0.000529	     0.000642	     0.00097
tacga	0.000346	     0.000626	     0.000256
tacgc	0.000209	     0.000358	     0.000201
tacgg	0.0003	     0.000429	     0.00017
tacgt	0.00019	     0.000359	     0.000305
tacta	0.00135	     0.000586	     0.000488
tactc	0.00132	     0.000731	     0.000477
tactg	0.00238	     0.000425	     0.000474
tactt	0.00127	     0.0012	     0.000966
tagaa	0.00114	     0.00271	     0.00136
tagac	0.000531	     0.00077	     0.000756
tagag	0.00135	     0.00113	     0.00125
tagat	0.000587	     0.00149	     0.00152
tagca	0.00103	     0.00124	     0.00137
tagcc	0.000502	     0.000815	     0.000626
tagcg	0.000313	     0.000373	     0.00026
tagct	0.000727	     0.00132	     0.00161
tagga	0.000977	     0.00214	     0.000898
taggc	0.000542	     0.00113	     0.000471
taggg	0.000805	     0.0008	     0.000625
taggt	0.000469	     0.00102	     0.000695
tagta	0.000969	     0.000585	     0.00059
tagtc	0.000682	     0.000679	     0.0005
tagtg	0.00175	     0.000427	     0.000775
tagtt	0.000812	     0.00131	     0.00117
tataa	0.000969	     0.00109	     1.73e-06
tatac	0.000683	     0.000628	     0.000587
tatag	0.000987	     0.000637	     1.73e-06
tatat	0.000919	     0.00094	     0.000967
tatca	0.00148	     0.00082	     0.00117
tatcc	0.000789	     0.000819	     0.000533
tatcg	0.00066	     0.000409	     0.000293
tatct	0.000875	     0.000903	     0.00118
tatga	0.0016	     0.00265	     1.73e-06
tatgc	0.00103	     0.00164	     0.0004
tatgg	0.00193	     0.00212	     0.000754
tatgt	0.000967	     0.00156	     0.000546
tatta	0.00151	     0.000568	     0.000617
tattc	0.00153	     0.000801	     0.000708
tattg	0.00321	     0.000527	     0.00103
tattt	0.00118	     0.00112	     0.00125
tcaaa	0.00182	     0.002	     0.00208
tcaac	0.00135	     0.00128	     0.00151
tcaag	0.00247	     0.00113	     0.00248
tcaat	0.00127	     0.00139	     0.00182
tcaca	0.000959	     0.000838	     0.00107
tcacc	0.000667	     0.00102	     0.00101
tcacg	0.000377	     0.00028	     0.000267
tcact	0.00068	     0.000921	     0.00162
tcaga	0.00164	     0.00174	     0.000859
tcagc	0.00124	     0.00134	     0.000677
tcagg	0.00113	     0.000978	     0.000645
tcagt	0.00095	     0.00113	     0.000881
tcata	0.00111	     0.000498	     0.000885
tcatc	0.00141	     0.00175	     0.00151
tcatg	0.00222	     0.000567	     0.00145
tcatt	0.00108	     0.00141	     0.00181
tccaa	0.00192	     0.00139	     0.0012
tccac	0.00125	     0.000801	     0.000631
tccag	0.00192	     0.000462	     0.000826
tccat	0.00137	     0.00111	     0.000965
tccca	0.00104	     0.000591	     0.00105
tcccc	0.0005	     0.000587	     0.000468
tcccg	0.000498	     0.000191	     0.000251
tccct	0.000579	     0.000665	     0.00132
tccga	0.000582	     0.000809	     0.000425
tccgc	0.00029	     0.000422	     0.000394
tccgg	0.000588	     0.000472	     0.000293
tccgt	0.000318	     0.000406	     0.000552
tccta	0.00188	     0.000293	     0.000527
tcctc	0.00217	     0.00105	     0.00117
tcctg	0.00329	     0.000209	     0.000519
tcctt	0.00183	     0.000992	     0.00139
tcgaa	0.000676	     0.000712	     0.000925
tcgac	0.000402	     0.000299	     0.000854
tcgag	0.000828	     0.000397	     0.000985
tcgat	0.000513	     0.00051	     0.0011
tcgca	0.000544	     0.000246	     0.000473
tcgcc	0.000492	     0.000319	     0.000527
tcgcg	0.000303	     8.83e-05	     0.000206
tcgct	0.0004	     0.000237	     0.000743
tcgga	0.000513	     0.000611	     0.000657
tcggc	0.000307	     0.000402	     0.000383
tcggg	0.00038	     0.000341	     0.000399
tcggt	0.000285	     0.00033	     0.000587
tcgta	0.000715	     0.000163	     0.000329
tcgtc	0.000801	     0.000467	     0.000548
tcgtg	0.00134	     0.000159	     0.000448
tcgtt	0.000721	     0.000477	     0.000709
tctaa	0.000909	     0.00139	     1.73e-06
tctac	0.000581	     0.000938	     0.000947
tctag	0.001	     0.000809	     1.73e-06
tctat	0.000686	     0.00112	     0.00102
tctca	0.00151	     0.00141	     0.0012
tctcc	0.00104	     0.00147	     0.00118
tctcg	0.000671	     0.00064	     0.000377
tctct	0.00139	     0.00183	     0.00188
tctga	0.00114	     0.00255	     1.73e-06
tctgc	0.000636	     0.00192	     0.000505
tctgg	0.00108	     0.00197	     0.000599
tctgt	0.000666	     0.00168	     0.000511
tctta	0.00181	     0.000569	     0.000851
tcttc	0.00242	     0.00236	     0.00175
tcttg	0.00356	     0.000624	     0.0014
tcttt	0.00179	     0.00174	     0.0018
tgaaa	0.00366	     0.00117	     0.00238
tgaac	0.00198	     0.000575	     0.00124
tgaag	0.00569	     0.000764	     0.00341
tgaat	0.00223	     0.000814	     0.00198
tgaca	0.00252	     0.000437	     0.00122
tgacc	0.00131	     0.000405	     0.000629
tgacg	0.00104	     0.000205	     0.000379
tgact	0.00135	     0.000409	     0.00128
tgaga	0.00391	     0.00116	     0.00113
tgagc	0.00219	     0.00076	     0.000765
tgagg	0.00341	     0.000867	     0.00115
tgagt	0.00172	     0.000685	     0.00103
tgata	0.00366	     0.000316	     0.000918
tgatc	0.00342	     0.000544	     0.00105
tgatg	0.00785	     0.000317	     0.00182
tgatt	0.00338	     0.000778	     0.00196
tgcaa	0.00306	     0.00104	     0.00136
tgcac	0.00159	     0.000474	     0.000526
tgcag	0.00305	     0.000427	     0.00117
tgcat	0.00192	     0.000691	     0.000953
tgcca	0.00215	     0.000398	     0.00112
tgccc	0.000944	     0.000458	     0.000439
tgccg	0.000933	     0.000222	     0.000393
tgcct	0.00101	     0.000378	     0.00147
tgcga	0.000719	     0.000279	     0.000315
tgcgc	0.000402	     0.000194	     0.000224
tgcgg	0.000719	     0.000205	     0.000271
tgcgt	0.000412	     0.000176	     0.000431
tgcta	0.00331	     0.000251	     0.000719
tgctc	0.00294	     0.00049	     0.000758
tgctg	0.0073	     0.000303	     0.000994
tgctt	0.00289	     0.000704	     0.0019
tggaa	0.00372	     0.00143	     0.00236
tggac	0.00151	     0.000566	     0.00122
tggag	0.00369	     0.000801	     0.00269
tggat	0.00205	     0.000912	     0.00279
tggca	0.00195	     0.000656	     0.00162
tggcc	0.00122	     0.000453	     0.000744
tggcg	0.000948	     0.000235	     0.000603
tggct	0.00133	     0.00072	     0.00224
tggga	0.00215	     0.00135	     0.00147
tgggc	0.00114	     0.000823	     0.000607
tgggg	0.00161	     0.00079	     0.000705
tgggt	0.00151	     0.000764	     0.00167
tggta	0.00254	     0.000332	     0.000808
tggtc	0.00215	     0.000504	     0.000737
tggtg	0.00603	     0.000385	     0.00169
tggtt	0.00239	     0.000882	     0.00203
tgtaa	0.0014	     0.000679	     1.73e-06
tgtac	0.000937	     0.000371	     0.000761
tgtag	0.00157	     0.000442	     1.73e-06
tgtat	0.00105	     0.00049	     0.00115
tgtca	0.00209	     0.000454	     0.00105
tgtcc	0.00113	     0.000444	     0.000523
tgtcg	0.000919	     0.000238	     0.000403
tgtct	0.00109	     0.000449	     0.00127
tgtga	0.00255	     0.00129	     1.73e-06
tgtgc	0.00123	     0.000877	     0.000377
tgtgg	0.0025	     0.00108	     0.000709
tgtgt	0.00121	     0.000835	     0.000556
tgtta	0.00282	     0.000277	     0.000783
tgttc	0.00267	     0.000483	     0.00101
tgttg	0.00615	     0.000372	     0.00166
tgttt	0.00257	     0.000719	     0.00188
ttaaa	1.73e-06	     0.00106	     0.00179
ttaac	1.73e-06	     0.000718	     0.0011
ttaag	1.73e-06	     0.000764	     0.00216
ttaat	1.73e-06	     0.000756	     0.00198
ttaca	0.00165	     0.000586	     0.00128
ttacc	0.000899	     0.000717	     0.0008
ttacg	0.000618	     0.000216	     0.000338
ttact	0.00105	     0.000656	     0.00184
ttaga	1.73e-06	     0.00134	     0.00101
ttagc	1.73e-06	     0.00111	     0.000729
ttagg	1.73e-06	     0.000815	     0.000857
ttagt	1.73e-06	     0.000777	     0.00111
ttata	0.00121	     0.00034	     0.00101
ttatc	0.00112	     0.000902	     0.00107
ttatg	0.00289	     0.000427	     0.00153
ttatt	0.0011	     0.000846	     0.00208
ttcaa	0.00208	     0.00219	     0.002
ttcac	0.00114	     0.00116	     0.000753
ttcag	0.00193	     0.000996	     0.00167
ttcat	0.00155	     0.00158	     0.00163
ttcca	0.0013	     0.00113	     0.00189
ttccc	0.000725	     0.000836	     0.000845
ttccg	0.000753	     0.000464	     0.000534
ttcct	0.000937	     0.00102	     0.00278
ttcga	0.000675	     0.00102	     0.000755
ttcgc	0.000335	     0.000504	     0.000508
ttcgg	0.000629	     0.000583	     0.000462
ttcgt	0.000384	     0.000533	     0.000986
ttcta	0.00176	     0.000656	     0.000977
ttctc	0.00225	     0.00141	     0.00138
ttctg	0.00338	     0.000583	     0.00113
ttctt	0.00231	     0.00204	     0.00297
ttgaa	1.73e-06	     0.00276	     0.0039
ttgac	1.73e-06	     0.00104	     0.00193
ttgag	1.73e-06	     0.00134	     0.00367
ttgat	1.73e-06	     0.00171	     0.00558
ttgca	0.00093	     0.00123	     0.00281
ttgcc	0.000552	     0.00107	     0.00151
ttgcg	0.000327	     0.000377	     0.000737
ttgct	0.000707	     0.00133	     0.00489
ttgga	0.00121	     0.00271	     0.00303
ttggc	0.000715	     0.00166	     0.00151
ttggg	0.00132	     0.00138	     0.00185
ttggt	0.000784	     0.00156	     0.00347
ttgta	0.000863	     0.000566	     0.00149
ttgtc	0.000665	     0.000923	     0.00156
ttgtg	0.00171	     0.000536	     0.0024
ttgtt	0.000809	     0.00168	     0.00433
tttaa	0.00117	     0.00159	     1.73e-06
tttac	0.000861	     0.00104	     0.00119
tttag	0.00149	     0.000908	     1.73e-06
tttat	0.000884	     0.00131	     0.00168
tttca	0.00198	     0.00128	     0.00181
tttcc	0.00129	     0.00119	     0.00102
tttcg	0.000986	     0.000488	     0.000623
tttct	0.00181	     0.0014	     0.00273
tttga	0.00251	     0.0036	     1.73e-06
tttgc	0.00137	     0.00217	     0.000757
tttgg	0.00278	     0.00256	     0.00113
tttgt	0.00131	     0.00238	     0.00116
tttta	0.00165	     0.000715	     0.0012
ttttc	0.00146	     0.0014	     0.00173
ttttg	0.00351	     0.000727	     0.00217
ttttt	0.00107	     0.00151	     0.00183

# translation initiation motif
[TRANSINIT]
# width of motif, n=
18
# order of markov model, k=
3
# markov chain emission probabilities
 0  0.499	0.189	0.165	0.147	0.439	0.21	0.0554	0.295	0.461	0.186	0.126	0.227	0.181	0.231	0.107	0.48	0.461	0.159	0.144	0.236	0.375	0.266	0.0625	0.297	0.333	0.256	0.179	0.231	0.232	0.282	0.166	0.32	0.414	0.0592	0.392	0.135	0.33	0.0957	0.0696	0.504	0.413	0.107	0.149	0.331	0.228	0.0759	0.266	0.43	0.294	0.217	0.194	0.294	0.337	0.146	0.107	0.41	0.288	0.197	0.242	0.273	0.192	0.246	0.182	0.38	0.459	0.196	0.149	0.196	0.408	0.254	0.0493	0.289	0.449	0.165	0.173	0.213	0.276	0.3	0.0471	0.376	0.429	0.224	0.122	0.224	0.408	0.214	0.0816	0.296	0.433	0.2	0.1	0.267	0.16	0.397	0.0897	0.353	0.296	0.225	0.268	0.211	0.314	0.257	0.0857	0.343	0.407	0.148	0.185	0.259	0.3	0.275	0.125	0.3	0.409	0.221	0.148	0.221	0.192	0.239	0.0758	0.493	0.396	0.228	0.109	0.267	0.139	0.259	0.168	0.434	0.473	0.0747	0.27	0.181	0.354	0.123	0.246	0.277	0.571	0.119	0.0973	0.212	0.259	0.238	0.119	0.385	0.35	0.142	0.317	0.192	0.425	0.15	0.2	0.225	0.519	0.111	0.111	0.259	0.226	0.241	0.143	0.391	0.348	0.129	0.341	0.182	0.314	0.2	0.229	0.257	0.4	0.1	0.183	0.317	0.19	0.114	0.248	0.448	0.353	0.196	0.225	0.225	0.312	0.156	0.156	0.375	0.339	0.177	0.234	0.25	0.181	0.104	0.299	0.416	0.382	0.162	0.154	0.303	0.415	0.119	0.0889	0.378	0.327	0.164	0.227	0.282	0.259	0.236	0.0805	0.425	0.479	0.2	0.13	0.191	0.324	0.185	0.0636	0.428	0.443	0.171	0.2	0.186	0.0952	0.497	0.0998	0.308	0.406	0.0778	0.217	0.3	0.364	0.127	0.0545	0.455	0.389	0.122	0.133	0.356	0.192	0.0769	0.253	0.478	0.333	0.2	0.16	0.307	0.282	0.182	0.0485	0.488	0.297	0.194	0.137	0.373	0.126	0.262	0.187	0.426
 1  0.494	0.18	0.163	0.163	0.45	0.209	0.0531	0.287	0.453	0.195	0.121	0.231	0.19	0.227	0.0891	0.494	0.446	0.169	0.148	0.237	0.401	0.257	0.0526	0.289	0.345	0.291	0.145	0.218	0.221	0.286	0.173	0.32	0.414	0.0602	0.391	0.134	0.31	0.0828	0.117	0.49	0.406	0.116	0.152	0.326	0.268	0.0704	0.268	0.394	0.297	0.21	0.201	0.293	0.379	0.146	0.104	0.371	0.287	0.218	0.195	0.299	0.184	0.244	0.176	0.395	0.459	0.212	0.132	0.197	0.395	0.262	0.0465	0.297	0.414	0.197	0.158	0.23	0.291	0.311	0.0485	0.35	0.431	0.215	0.133	0.221	0.376	0.222	0.0855	0.316	0.425	0.225	0.075	0.275	0.137	0.374	0.1	0.389	0.364	0.216	0.227	0.193	0.31	0.262	0.0952	0.333	0.406	0.125	0.188	0.281	0.286	0.224	0.122	0.367	0.379	0.236	0.154	0.231	0.213	0.232	0.0749	0.48	0.386	0.236	0.11	0.268	0.141	0.275	0.147	0.437	0.47	0.0761	0.287	0.166	0.422	0.12	0.217	0.241	0.578	0.111	0.125	0.187	0.23	0.303	0.107	0.36	0.35	0.131	0.321	0.197	0.38	0.16	0.22	0.24	0.441	0.206	0.0882	0.265	0.239	0.245	0.119	0.396	0.37	0.116	0.315	0.199	0.304	0.174	0.196	0.326	0.424	0.0909	0.167	0.318	0.224	0.104	0.24	0.432	0.351	0.176	0.26	0.214	0.306	0.139	0.181	0.375	0.31	0.181	0.252	0.258	0.158	0.109	0.312	0.421	0.378	0.151	0.151	0.32	0.394	0.129	0.0941	0.382	0.333	0.17	0.22	0.277	0.264	0.269	0.0755	0.392	0.458	0.18	0.156	0.207	0.311	0.21	0.0685	0.411	0.442	0.163	0.209	0.186	0.0994	0.499	0.103	0.298	0.413	0.078	0.22	0.289	0.4	0.129	0.0714	0.4	0.376	0.147	0.119	0.358	0.188	0.0938	0.241	0.478	0.32	0.221	0.171	0.288	0.299	0.18	0.0534	0.468	0.318	0.191	0.133	0.358	0.126	0.267	0.189	0.418
 2  0.495	0.177	0.162	0.166	0.461	0.204	0.0471	0.288	0.463	0.192	0.111	0.234	0.204	0.236	0.0734	0.486	0.423	0.178	0.157	0.243	0.385	0.268	0.0559	0.291	0.328	0.297	0.141	0.234	0.219	0.301	0.156	0.323	0.419	0.0543	0.388	0.14	0.343	0.0939	0.116	0.448	0.395	0.114	0.162	0.329	0.266	0.0754	0.274	0.385	0.294	0.21	0.21	0.287	0.376	0.125	0.102	0.396	0.277	0.223	0.191	0.309	0.191	0.233	0.174	0.402	0.454	0.202	0.128	0.216	0.401	0.257	0.0495	0.292	0.422	0.193	0.141	0.245	0.275	0.315	0.0438	0.367	0.434	0.208	0.133	0.226	0.406	0.231	0.0699	0.294	0.408	0.224	0.0612	0.306	0.135	0.381	0.108	0.377	0.406	0.189	0.226	0.179	0.333	0.263	0.0877	0.316	0.378	0.135	0.189	0.297	0.283	0.233	0.117	0.367	0.373	0.226	0.16	0.241	0.202	0.235	0.0706	0.492	0.37	0.227	0.13	0.273	0.148	0.286	0.143	0.423	0.466	0.0875	0.281	0.165	0.404	0.128	0.202	0.266	0.582	0.1	0.136	0.182	0.235	0.304	0.0931	0.368	0.376	0.121	0.333	0.17	0.414	0.155	0.207	0.224	0.388	0.245	0.163	0.204	0.237	0.231	0.14	0.392	0.384	0.104	0.317	0.195	0.333	0.167	0.185	0.315	0.423	0.0986	0.169	0.31	0.213	0.106	0.255	0.426	0.361	0.178	0.26	0.201	0.313	0.133	0.169	0.386	0.361	0.164	0.246	0.23	0.175	0.0984	0.321	0.406	0.369	0.159	0.156	0.316	0.407	0.129	0.0909	0.373	0.326	0.166	0.232	0.276	0.266	0.278	0.0714	0.385	0.452	0.175	0.164	0.209	0.328	0.205	0.0695	0.398	0.467	0.159	0.196	0.178	0.103	0.494	0.113	0.29	0.399	0.0923	0.229	0.28	0.414	0.121	0.0805	0.385	0.346	0.135	0.173	0.346	0.19	0.0839	0.252	0.474	0.328	0.215	0.166	0.291	0.3	0.174	0.0534	0.472	0.329	0.18	0.141	0.349	0.14	0.257	0.196	0.407
 3  0.496	0.171	0.165	0.168	0.452	0.197	0.0566	0.294	0.476	0.188	0.115	0.22	0.214	0.236	0.0734	0.477	0.43	0.178	0.151	0.241	0.368	0.27	0.0539	0.309	0.352	0.282	0.155	0.211	0.22	0.284	0.153	0.342	0.432	0.0479	0.378	0.142	0.357	0.0966	0.111	0.435	0.412	0.108	0.186	0.294	0.255	0.094	0.255	0.396	0.307	0.193	0.202	0.298	0.377	0.124	0.0992	0.399	0.265	0.224	0.194	0.316	0.189	0.229	0.185	0.396	0.455	0.209	0.129	0.207	0.407	0.237	0.0551	0.301	0.436	0.174	0.157	0.233	0.258	0.325	0.0407	0.376	0.43	0.196	0.137	0.237	0.401	0.251	0.0659	0.281	0.4	0.2	0.109	0.291	0.136	0.376	0.116	0.372	0.409	0.173	0.228	0.189	0.386	0.257	0.0857	0.271	0.457	0.152	0.152	0.239	0.296	0.239	0.127	0.338	0.411	0.199	0.166	0.224	0.214	0.235	0.072	0.479	0.361	0.224	0.131	0.284	0.15	0.279	0.16	0.411	0.466	0.0843	0.281	0.169	0.41	0.143	0.19	0.257	0.59	0.104	0.13	0.177	0.237	0.288	0.0975	0.377	0.375	0.13	0.327	0.168	0.408	0.169	0.183	0.239	0.339	0.237	0.186	0.237	0.23	0.258	0.146	0.366	0.396	0.0934	0.33	0.181	0.344	0.164	0.197	0.295	0.382	0.112	0.191	0.315	0.199	0.0994	0.273	0.429	0.361	0.18	0.273	0.186	0.319	0.128	0.17	0.383	0.359	0.18	0.226	0.235	0.175	0.108	0.307	0.41	0.379	0.158	0.158	0.305	0.412	0.126	0.0882	0.374	0.336	0.154	0.234	0.276	0.274	0.274	0.0685	0.384	0.426	0.169	0.175	0.231	0.309	0.211	0.0772	0.403	0.48	0.154	0.179	0.187	0.127	0.47	0.119	0.285	0.396	0.0898	0.238	0.276	0.429	0.12	0.0733	0.377	0.335	0.139	0.196	0.329	0.196	0.0784	0.261	0.464	0.322	0.221	0.176	0.281	0.305	0.178	0.0575	0.46	0.341	0.175	0.146	0.339	0.144	0.259	0.191	0.407
 4  0.494	0.177	0.167	0.162	0.47	0.18	0.0622	0.288	0.494	0.176	0.105	0.226	0.214	0.25	0.0699	0.467	0.421	0.178	0.167	0.233	0.319	0.271	0.0691	0.34	0.367	0.304	0.114	0.215	0.249	0.281	0.148	0.322	0.418	0.0544	0.373	0.155	0.401	0.0891	0.114	0.396	0.408	0.11	0.204	0.277	0.277	0.0912	0.253	0.379	0.319	0.173	0.201	0.307	0.393	0.112	0.109	0.385	0.237	0.28	0.151	0.333	0.193	0.225	0.193	0.388	0.465	0.223	0.124	0.188	0.411	0.229	0.0593	0.301	0.44	0.163	0.155	0.242	0.283	0.305	0.0514	0.36	0.43	0.175	0.141	0.255	0.424	0.238	0.0523	0.285	0.397	0.207	0.138	0.259	0.138	0.393	0.105	0.364	0.444	0.183	0.214	0.159	0.406	0.266	0.0938	0.234	0.5	0.2	0.12	0.18	0.309	0.25	0.103	0.338	0.423	0.157	0.19	0.23	0.215	0.234	0.0707	0.48	0.308	0.247	0.152	0.293	0.144	0.3	0.154	0.403	0.449	0.0914	0.282	0.177	0.433	0.113	0.186	0.268	0.592	0.114	0.124	0.17	0.237	0.276	0.0905	0.397	0.407	0.127	0.289	0.176	0.38	0.113	0.254	0.254	0.364	0.236	0.2	0.2	0.226	0.276	0.146	0.352	0.383	0.0585	0.388	0.17	0.3	0.183	0.233	0.283	0.429	0.0989	0.143	0.33	0.189	0.0878	0.277	0.446	0.376	0.164	0.286	0.175	0.282	0.118	0.165	0.435	0.373	0.167	0.23	0.23	0.178	0.125	0.297	0.399	0.381	0.149	0.167	0.303	0.403	0.129	0.0858	0.382	0.333	0.14	0.224	0.303	0.282	0.275	0.0705	0.372	0.43	0.161	0.167	0.242	0.311	0.226	0.0811	0.382	0.465	0.173	0.181	0.181	0.135	0.46	0.131	0.273	0.389	0.0958	0.251	0.263	0.489	0.134	0.0806	0.296	0.321	0.13	0.191	0.358	0.209	0.0774	0.256	0.458	0.332	0.208	0.19	0.27	0.321	0.162	0.0639	0.453	0.342	0.166	0.161	0.331	0.158	0.238	0.202	0.402
 5  0.498	0.165	0.163	0.174	0.485	0.18	0.0636	0.272	0.482	0.193	0.112	0.213	0.224	0.273	0.0574	0.446	0.432	0.174	0.185	0.208	0.341	0.26	0.0636	0.335	0.38	0.278	0.139	0.203	0.232	0.283	0.145	0.341	0.429	0.0487	0.374	0.148	0.416	0.0941	0.104	0.386	0.407	0.101	0.222	0.27	0.269	0.0951	0.249	0.387	0.332	0.168	0.209	0.291	0.413	0.0965	0.102	0.389	0.242	0.274	0.158	0.326	0.185	0.219	0.19	0.406	0.468	0.215	0.131	0.186	0.44	0.222	0.0667	0.271	0.437	0.174	0.15	0.239	0.296	0.305	0.0503	0.349	0.444	0.155	0.147	0.254	0.467	0.24	0.0419	0.251	0.344	0.188	0.203	0.266	0.143	0.377	0.111	0.369	0.458	0.16	0.214	0.168	0.408	0.268	0.0986	0.225	0.49	0.235	0.157	0.118	0.303	0.258	0.121	0.318	0.418	0.156	0.176	0.25	0.235	0.239	0.0697	0.456	0.274	0.284	0.147	0.294	0.15	0.291	0.183	0.376	0.428	0.1	0.293	0.179	0.44	0.11	0.18	0.27	0.576	0.118	0.139	0.168	0.236	0.257	0.0886	0.418	0.454	0.0926	0.296	0.157	0.38	0.0986	0.268	0.254	0.362	0.241	0.207	0.19	0.24	0.251	0.15	0.359	0.381	0.0412	0.412	0.165	0.295	0.18	0.23	0.295	0.371	0.124	0.18	0.326	0.233	0.1	0.26	0.407	0.379	0.137	0.347	0.137	0.266	0.139	0.19	0.405	0.408	0.163	0.204	0.224	0.186	0.126	0.297	0.39	0.393	0.152	0.179	0.275	0.403	0.126	0.0777	0.393	0.343	0.138	0.226	0.293	0.287	0.294	0.0648	0.355	0.423	0.149	0.18	0.247	0.317	0.246	0.0854	0.352	0.439	0.197	0.159	0.205	0.142	0.446	0.142	0.27	0.377	0.092	0.264	0.267	0.511	0.126	0.0842	0.279	0.318	0.147	0.2	0.335	0.212	0.0774	0.266	0.444	0.341	0.184	0.212	0.263	0.348	0.158	0.0708	0.423	0.329	0.169	0.167	0.335	0.161	0.235	0.208	0.396
 6  0.496	0.161	0.173	0.17	0.464	0.199	0.0603	0.277	0.469	0.187	0.11	0.234	0.23	0.268	0.0449	0.457	0.468	0.166	0.17	0.197	0.343	0.26	0.0651	0.331	0.41	0.244	0.141	0.205	0.218	0.273	0.157	0.352	0.433	0.045	0.387	0.135	0.423	0.0864	0.1	0.391	0.412	0.098	0.221	0.27	0.276	0.102	0.247	0.375	0.342	0.174	0.208	0.276	0.411	0.114	0.0982	0.377	0.221	0.291	0.174	0.314	0.188	0.207	0.205	0.4	0.449	0.225	0.131	0.195	0.432	0.228	0.068	0.272	0.425	0.179	0.175	0.22	0.287	0.322	0.0554	0.336	0.478	0.162	0.138	0.221	0.478	0.248	0.0435	0.23	0.344	0.18	0.23	0.246	0.152	0.373	0.12	0.355	0.481	0.153	0.206	0.16	0.419	0.257	0.0946	0.23	0.474	0.211	0.14	0.175	0.282	0.31	0.141	0.268	0.422	0.165	0.173	0.241	0.24	0.255	0.0701	0.435	0.276	0.266	0.176	0.281	0.149	0.296	0.196	0.36	0.429	0.106	0.291	0.174	0.385	0.143	0.209	0.264	0.564	0.125	0.148	0.164	0.244	0.261	0.0924	0.403	0.434	0.101	0.329	0.136	0.356	0.11	0.301	0.233	0.328	0.259	0.241	0.172	0.261	0.255	0.17	0.315	0.37	0.0265	0.439	0.164	0.328	0.149	0.194	0.328	0.32	0.12	0.23	0.33	0.224	0.0979	0.294	0.385	0.365	0.14	0.34	0.155	0.298	0.131	0.167	0.405	0.386	0.168	0.208	0.238	0.184	0.142	0.283	0.392	0.393	0.15	0.185	0.272	0.378	0.143	0.0867	0.393	0.342	0.165	0.218	0.274	0.307	0.273	0.0648	0.355	0.426	0.135	0.193	0.245	0.332	0.236	0.0886	0.343	0.409	0.22	0.152	0.22	0.152	0.424	0.153	0.271	0.388	0.082	0.259	0.271	0.51	0.102	0.0969	0.291	0.309	0.145	0.224	0.321	0.226	0.0811	0.264	0.429	0.351	0.18	0.211	0.258	0.366	0.159	0.067	0.408	0.338	0.176	0.172	0.314	0.166	0.228	0.218	0.387
 7  0.487	0.171	0.174	0.168	0.464	0.205	0.0648	0.266	0.475	0.205	0.106	0.214	0.237	0.268	0.0404	0.455	0.448	0.163	0.182	0.207	0.373	0.282	0.0565	0.288	0.39	0.273	0.13	0.208	0.231	0.249	0.164	0.356	0.45	0.0449	0.373	0.132	0.442	0.0826	0.0909	0.384	0.451	0.0973	0.212	0.239	0.254	0.133	0.245	0.368	0.343	0.167	0.206	0.284	0.401	0.13	0.099	0.37	0.244	0.256	0.195	0.305	0.197	0.199	0.199	0.404	0.449	0.229	0.128	0.194	0.417	0.252	0.0728	0.257	0.403	0.201	0.177	0.219	0.279	0.339	0.047	0.336	0.438	0.203	0.143	0.215	0.449	0.276	0.0449	0.231	0.328	0.188	0.266	0.219	0.153	0.409	0.108	0.33	0.54	0.111	0.19	0.159	0.405	0.297	0.0811	0.216	0.492	0.22	0.119	0.169	0.229	0.3	0.157	0.314	0.45	0.186	0.161	0.202	0.246	0.246	0.0635	0.445	0.281	0.266	0.187	0.266	0.162	0.302	0.174	0.362	0.415	0.117	0.306	0.161	0.444	0.148	0.185	0.222	0.584	0.116	0.16	0.14	0.219	0.303	0.0921	0.386	0.407	0.0976	0.362	0.134	0.338	0.132	0.294	0.235	0.279	0.279	0.213	0.23	0.231	0.286	0.137	0.346	0.356	0.0155	0.459	0.17	0.324	0.132	0.221	0.324	0.345	0.0885	0.23	0.336	0.225	0.113	0.278	0.384	0.355	0.128	0.34	0.177	0.275	0.0989	0.231	0.396	0.405	0.156	0.21	0.229	0.194	0.143	0.292	0.371	0.389	0.166	0.187	0.258	0.39	0.17	0.065	0.375	0.35	0.165	0.237	0.248	0.312	0.274	0.0556	0.358	0.414	0.145	0.2	0.242	0.312	0.246	0.087	0.355	0.384	0.224	0.16	0.232	0.148	0.417	0.161	0.275	0.394	0.0789	0.271	0.256	0.52	0.101	0.111	0.268	0.295	0.142	0.233	0.33	0.236	0.0775	0.261	0.426	0.366	0.168	0.204	0.262	0.36	0.17	0.068	0.402	0.352	0.175	0.179	0.295	0.166	0.238	0.227	0.369
 8  0.479	0.183	0.173	0.165	0.467	0.219	0.0592	0.254	0.485	0.192	0.111	0.212	0.239	0.281	0.0404	0.44	0.467	0.157	0.181	0.195	0.363	0.285	0.0725	0.28	0.411	0.219	0.137	0.233	0.245	0.245	0.16	0.349	0.443	0.0524	0.367	0.138	0.487	0.0837	0.0532	0.376	0.43	0.112	0.211	0.248	0.229	0.147	0.245	0.379	0.358	0.165	0.193	0.284	0.397	0.132	0.0937	0.377	0.233	0.26	0.219	0.288	0.206	0.186	0.204	0.404	0.461	0.221	0.13	0.188	0.453	0.252	0.0654	0.229	0.393	0.2	0.19	0.217	0.283	0.328	0.041	0.348	0.441	0.216	0.139	0.204	0.482	0.294	0.0294	0.194	0.361	0.148	0.295	0.197	0.214	0.418	0.0896	0.279	0.509	0.103	0.216	0.172	0.41	0.333	0.0769	0.179	0.5	0.233	0.117	0.15	0.26	0.301	0.164	0.274	0.481	0.173	0.156	0.19	0.231	0.253	0.0685	0.448	0.268	0.273	0.196	0.263	0.171	0.285	0.203	0.34	0.407	0.119	0.314	0.161	0.397	0.178	0.192	0.233	0.6	0.123	0.14	0.138	0.253	0.231	0.0889	0.427	0.397	0.115	0.359	0.13	0.38	0.127	0.296	0.197	0.277	0.246	0.231	0.246	0.201	0.288	0.163	0.348	0.365	0.036	0.446	0.153	0.386	0.129	0.229	0.257	0.32	0.115	0.238	0.328	0.219	0.113	0.269	0.4	0.347	0.131	0.332	0.191	0.291	0.126	0.194	0.388	0.451	0.131	0.194	0.223	0.203	0.147	0.278	0.372	0.399	0.167	0.185	0.25	0.421	0.179	0.0462	0.354	0.358	0.15	0.235	0.258	0.345	0.237	0.0557	0.362	0.411	0.146	0.19	0.253	0.314	0.242	0.0947	0.348	0.379	0.226	0.177	0.218	0.163	0.394	0.166	0.277	0.378	0.0871	0.273	0.261	0.523	0.0933	0.104	0.28	0.314	0.119	0.249	0.319	0.244	0.0664	0.266	0.424	0.375	0.158	0.211	0.256	0.368	0.174	0.0702	0.388	0.354	0.175	0.19	0.281	0.172	0.227	0.236	0.365
 9  0.477	0.179	0.18	0.165	0.466	0.209	0.0716	0.253	0.493	0.178	0.118	0.211	0.225	0.283	0.0468	0.446	0.501	0.144	0.178	0.178	0.399	0.258	0.0704	0.272	0.418	0.224	0.134	0.224	0.25	0.227	0.17	0.352	0.423	0.0583	0.385	0.134	0.504	0.0687	0.0382	0.389	0.43	0.115	0.205	0.25	0.227	0.163	0.252	0.358	0.369	0.16	0.192	0.279	0.412	0.152	0.0949	0.341	0.243	0.257	0.214	0.286	0.201	0.188	0.227	0.384	0.459	0.224	0.138	0.179	0.463	0.234	0.078	0.225	0.405	0.187	0.201	0.207	0.297	0.318	0.0559	0.329	0.447	0.233	0.13	0.191	0.5	0.258	0.0393	0.202	0.338	0.108	0.415	0.138	0.218	0.394	0.0829	0.306	0.462	0.128	0.248	0.162	0.42	0.333	0.0725	0.174	0.538	0.215	0.123	0.123	0.292	0.292	0.181	0.236	0.498	0.189	0.144	0.169	0.244	0.251	0.0822	0.422	0.274	0.279	0.174	0.274	0.177	0.274	0.216	0.332	0.422	0.112	0.307	0.158	0.425	0.149	0.207	0.218	0.609	0.121	0.131	0.139	0.245	0.228	0.0954	0.432	0.372	0.108	0.378	0.142	0.387	0.12	0.32	0.173	0.286	0.214	0.196	0.304	0.211	0.303	0.151	0.335	0.342	0.039	0.455	0.165	0.364	0.13	0.234	0.273	0.338	0.0977	0.248	0.316	0.208	0.119	0.298	0.375	0.337	0.116	0.353	0.195	0.272	0.126	0.223	0.379	0.406	0.144	0.208	0.243	0.184	0.156	0.27	0.39	0.406	0.163	0.188	0.243	0.402	0.179	0.0543	0.364	0.372	0.156	0.232	0.24	0.351	0.226	0.0609	0.362	0.41	0.131	0.19	0.268	0.303	0.228	0.0899	0.378	0.325	0.211	0.187	0.276	0.162	0.37	0.177	0.29	0.357	0.0732	0.314	0.256	0.536	0.0939	0.11	0.26	0.333	0.115	0.224	0.328	0.252	0.072	0.256	0.42	0.362	0.156	0.237	0.245	0.375	0.184	0.0809	0.36	0.352	0.172	0.197	0.278	0.165	0.227	0.241	0.367
10  0.477	0.189	0.175	0.159	0.469	0.218	0.0647	0.249	0.485	0.185	0.113	0.217	0.214	0.307	0.0436	0.435	0.486	0.177	0.177	0.161	0.415	0.263	0.0732	0.249	0.402	0.28	0.11	0.207	0.248	0.286	0.158	0.308	0.417	0.0624	0.387	0.134	0.494	0.0672	0.0435	0.395	0.405	0.13	0.186	0.279	0.237	0.156	0.273	0.334	0.362	0.174	0.191	0.273	0.417	0.178	0.0944	0.311	0.259	0.272	0.198	0.272	0.194	0.21	0.212	0.384	0.426	0.267	0.12	0.187	0.45	0.284	0.0688	0.197	0.388	0.215	0.186	0.212	0.31	0.333	0.0539	0.303	0.437	0.261	0.109	0.194	0.491	0.246	0.0351	0.228	0.3	0.157	0.371	0.171	0.221	0.442	0.0673	0.269	0.434	0.151	0.236	0.179	0.383	0.367	0.0667	0.183	0.457	0.271	0.129	0.143	0.227	0.36	0.173	0.24	0.434	0.227	0.136	0.202	0.232	0.281	0.0782	0.408	0.254	0.306	0.171	0.269	0.172	0.336	0.174	0.318	0.418	0.121	0.306	0.155	0.38	0.217	0.185	0.217	0.61	0.121	0.127	0.142	0.236	0.256	0.0785	0.43	0.371	0.101	0.378	0.15	0.368	0.0882	0.382	0.162	0.34	0.208	0.151	0.302	0.209	0.269	0.165	0.357	0.333	0.0569	0.423	0.187	0.342	0.145	0.25	0.263	0.364	0.106	0.242	0.288	0.211	0.146	0.298	0.345	0.342	0.105	0.353	0.2	0.3	0.136	0.227	0.336	0.379	0.136	0.238	0.248	0.175	0.165	0.279	0.38	0.411	0.174	0.174	0.241	0.369	0.246	0.0428	0.342	0.383	0.167	0.205	0.246	0.342	0.215	0.0691	0.375	0.414	0.143	0.174	0.269	0.337	0.234	0.0805	0.349	0.292	0.238	0.2	0.269	0.133	0.388	0.178	0.3	0.375	0.0726	0.312	0.24	0.536	0.105	0.11	0.249	0.322	0.131	0.219	0.328	0.242	0.107	0.238	0.413	0.374	0.152	0.235	0.238	0.378	0.198	0.0769	0.347	0.339	0.196	0.196	0.269	0.164	0.235	0.249	0.352
11  0.49	0.182	0.163	0.165	0.518	0.194	0.0558	0.232	0.501	0.188	0.119	0.193	0.25	0.284	0.0395	0.426	0.497	0.177	0.17	0.156	0.477	0.238	0.0628	0.222	0.425	0.247	0.123	0.205	0.268	0.291	0.142	0.299	0.446	0.052	0.375	0.127	0.516	0.0848	0.0389	0.36	0.416	0.118	0.18	0.286	0.267	0.141	0.255	0.336	0.371	0.185	0.18	0.264	0.466	0.175	0.0916	0.267	0.312	0.208	0.208	0.273	0.202	0.202	0.228	0.369	0.442	0.259	0.122	0.177	0.488	0.27	0.0645	0.177	0.406	0.208	0.185	0.201	0.328	0.355	0.0375	0.28	0.45	0.266	0.0993	0.184	0.497	0.239	0.0429	0.221	0.294	0.147	0.368	0.191	0.26	0.417	0.0781	0.245	0.436	0.155	0.227	0.182	0.447	0.329	0.0658	0.158	0.464	0.232	0.159	0.145	0.263	0.338	0.175	0.225	0.436	0.243	0.124	0.197	0.301	0.26	0.0795	0.359	0.288	0.294	0.153	0.266	0.202	0.309	0.169	0.32	0.441	0.113	0.293	0.153	0.461	0.216	0.147	0.176	0.618	0.113	0.132	0.137	0.26	0.272	0.0732	0.394	0.369	0.0959	0.387	0.148	0.42	0.101	0.304	0.174	0.37	0.204	0.13	0.296	0.205	0.256	0.17	0.369	0.368	0.0711	0.372	0.188	0.371	0.157	0.236	0.236	0.394	0.102	0.276	0.228	0.22	0.147	0.305	0.328	0.337	0.102	0.369	0.193	0.323	0.126	0.22	0.331	0.389	0.135	0.245	0.231	0.187	0.155	0.289	0.37	0.42	0.165	0.174	0.241	0.415	0.249	0.0415	0.295	0.413	0.177	0.197	0.213	0.327	0.239	0.0699	0.364	0.416	0.143	0.18	0.261	0.419	0.186	0.0824	0.312	0.29	0.218	0.218	0.274	0.168	0.355	0.174	0.303	0.398	0.0712	0.288	0.243	0.54	0.109	0.124	0.228	0.356	0.131	0.204	0.309	0.233	0.107	0.237	0.423	0.353	0.16	0.254	0.233	0.428	0.191	0.0774	0.303	0.366	0.196	0.172	0.266	0.158	0.251	0.238	0.352
12  0.527	0.16	0.166	0.147	0.536	0.174	0.0624	0.228	0.52	0.176	0.12	0.183	0.288	0.266	0.0361	0.41	0.585	0.138	0.139	0.138	0.508	0.226	0.0726	0.194	0.394	0.296	0.0986	0.211	0.306	0.266	0.147	0.282	0.474	0.0489	0.357	0.121	0.546	0.0952	0.0403	0.319	0.446	0.12	0.169	0.264	0.284	0.152	0.264	0.301	0.429	0.16	0.181	0.23	0.506	0.176	0.093	0.225	0.319	0.203	0.217	0.261	0.216	0.194	0.23	0.359	0.482	0.234	0.111	0.173	0.508	0.264	0.062	0.165	0.408	0.192	0.209	0.192	0.341	0.355	0.0435	0.261	0.478	0.217	0.106	0.199	0.49	0.239	0.0452	0.226	0.333	0.136	0.333	0.197	0.261	0.415	0.0957	0.229	0.467	0.159	0.224	0.15	0.424	0.333	0.0909	0.152	0.5	0.221	0.132	0.147	0.269	0.333	0.167	0.231	0.504	0.216	0.138	0.142	0.308	0.258	0.0879	0.346	0.296	0.272	0.173	0.259	0.198	0.316	0.167	0.319	0.503	0.0939	0.272	0.131	0.505	0.212	0.111	0.172	0.655	0.0955	0.127	0.123	0.302	0.261	0.0898	0.347	0.404	0.0901	0.366	0.14	0.447	0.118	0.282	0.153	0.403	0.194	0.129	0.274	0.21	0.282	0.182	0.326	0.413	0.0794	0.329	0.179	0.386	0.181	0.229	0.205	0.419	0.093	0.264	0.225	0.22	0.119	0.333	0.327	0.394	0.0913	0.332	0.183	0.354	0.126	0.213	0.307	0.408	0.136	0.239	0.216	0.186	0.156	0.288	0.369	0.443	0.158	0.165	0.234	0.44	0.238	0.0518	0.269	0.421	0.178	0.202	0.198	0.348	0.206	0.083	0.364	0.471	0.116	0.157	0.256	0.439	0.168	0.0964	0.296	0.394	0.167	0.205	0.235	0.175	0.348	0.166	0.311	0.409	0.0625	0.297	0.231	0.554	0.109	0.13	0.207	0.351	0.129	0.222	0.298	0.247	0.123	0.221	0.409	0.377	0.164	0.246	0.213	0.44	0.197	0.0803	0.282	0.413	0.182	0.179	0.226	0.174	0.248	0.247	0.33
13  0.537	0.171	0.147	0.146	0.552	0.167	0.0591	0.222	0.546	0.192	0.112	0.151	0.29	0.292	0.0307	0.387	0.58	0.149	0.136	0.135	0.518	0.221	0.0752	0.186	0.429	0.314	0.0714	0.186	0.326	0.275	0.112	0.288	0.519	0.0477	0.315	0.118	0.568	0.0988	0.0412	0.292	0.454	0.113	0.167	0.267	0.293	0.154	0.263	0.289	0.458	0.142	0.169	0.23	0.534	0.161	0.096	0.209	0.365	0.203	0.203	0.23	0.226	0.206	0.217	0.351	0.477	0.306	0.0829	0.134	0.498	0.266	0.0705	0.166	0.381	0.254	0.171	0.194	0.278	0.446	0.0306	0.245	0.493	0.229	0.105	0.174	0.5	0.233	0.04	0.227	0.303	0.25	0.289	0.158	0.257	0.402	0.101	0.24	0.528	0.142	0.165	0.165	0.438	0.328	0.0781	0.156	0.453	0.281	0.156	0.109	0.289	0.329	0.145	0.237	0.492	0.225	0.129	0.154	0.314	0.274	0.0893	0.323	0.287	0.306	0.131	0.275	0.192	0.357	0.156	0.295	0.544	0.085	0.243	0.128	0.52	0.194	0.102	0.184	0.671	0.0998	0.11	0.12	0.288	0.263	0.0847	0.364	0.428	0.0836	0.344	0.145	0.446	0.133	0.253	0.169	0.417	0.217	0.1	0.267	0.184	0.296	0.171	0.349	0.48	0.0781	0.297	0.145	0.372	0.192	0.244	0.192	0.467	0.115	0.221	0.197	0.253	0.13	0.305	0.312	0.44	0.095	0.315	0.15	0.35	0.133	0.233	0.283	0.447	0.126	0.236	0.191	0.19	0.159	0.275	0.376	0.47	0.213	0.142	0.175	0.457	0.237	0.0538	0.253	0.409	0.197	0.173	0.22	0.328	0.259	0.0862	0.328	0.47	0.143	0.139	0.248	0.447	0.178	0.0947	0.28	0.446	0.162	0.2	0.192	0.171	0.339	0.171	0.32	0.431	0.0629	0.278	0.228	0.564	0.133	0.127	0.176	0.351	0.175	0.199	0.275	0.251	0.133	0.236	0.379	0.375	0.186	0.238	0.201	0.459	0.204	0.0777	0.26	0.415	0.191	0.179	0.215	0.162	0.271	0.237	0.331
14  0.588	0.14	0.141	0.131	0.623	0.155	0.0464	0.176	0.564	0.164	0.118	0.154	0.313	0.321	0.0254	0.341	0.579	0.154	0.144	0.123	0.555	0.196	0.0766	0.172	0.439	0.318	0.0758	0.167	0.346	0.276	0.121	0.257	0.516	0.0563	0.308	0.12	0.541	0.177	0.0459	0.237	0.423	0.146	0.174	0.258	0.326	0.151	0.271	0.252	0.464	0.138	0.183	0.215	0.611	0.153	0.0852	0.151	0.338	0.246	0.185	0.231	0.253	0.202	0.234	0.311	0.469	0.298	0.101	0.132	0.468	0.268	0.0855	0.178	0.402	0.247	0.166	0.186	0.306	0.432	0.0315	0.23	0.522	0.196	0.107	0.176	0.559	0.196	0.049	0.196	0.29	0.261	0.29	0.159	0.268	0.372	0.11	0.25	0.522	0.162	0.162	0.154	0.373	0.413	0.107	0.107	0.458	0.271	0.169	0.102	0.318	0.333	0.136	0.212	0.472	0.21	0.15	0.168	0.334	0.279	0.0974	0.289	0.276	0.299	0.119	0.306	0.187	0.385	0.152	0.276	0.572	0.0741	0.244	0.109	0.515	0.182	0.111	0.192	0.665	0.0947	0.117	0.123	0.318	0.258	0.0687	0.356	0.455	0.0799	0.316	0.149	0.463	0.122	0.244	0.171	0.473	0.218	0.109	0.2	0.216	0.264	0.216	0.304	0.518	0.0902	0.259	0.133	0.449	0.18	0.191	0.18	0.459	0.135	0.216	0.189	0.275	0.141	0.31	0.275	0.453	0.1	0.326	0.121	0.381	0.159	0.195	0.265	0.432	0.125	0.244	0.199	0.191	0.145	0.277	0.386	0.5	0.186	0.148	0.167	0.462	0.241	0.0615	0.236	0.424	0.196	0.159	0.22	0.352	0.265	0.0696	0.313	0.48	0.134	0.142	0.244	0.492	0.167	0.0992	0.242	0.48	0.136	0.192	0.192	0.193	0.327	0.174	0.306	0.414	0.0774	0.286	0.223	0.604	0.136	0.107	0.154	0.38	0.165	0.209	0.247	0.275	0.153	0.222	0.349	0.372	0.192	0.247	0.189	0.477	0.22	0.0847	0.218	0.419	0.186	0.178	0.216	0.19	0.262	0.233	0.316
15  0.608	0.129	0.14	0.123	0.641	0.136	0.0503	0.173	0.578	0.167	0.115	0.14	0.324	0.322	0.027	0.327	0.588	0.151	0.142	0.119	0.586	0.183	0.071	0.16	0.426	0.37	0.0741	0.13	0.364	0.273	0.108	0.256	0.536	0.0485	0.303	0.112	0.539	0.203	0.0517	0.207	0.456	0.128	0.172	0.244	0.341	0.155	0.268	0.236	0.469	0.134	0.191	0.206	0.642	0.154	0.0888	0.115	0.358	0.226	0.208	0.208	0.262	0.214	0.245	0.279	0.461	0.304	0.104	0.131	0.455	0.264	0.0996	0.182	0.429	0.24	0.157	0.173	0.294	0.451	0.035	0.22	0.529	0.188	0.102	0.182	0.582	0.145	0.0636	0.209	0.242	0.29	0.306	0.161	0.235	0.386	0.129	0.25	0.535	0.163	0.155	0.147	0.375	0.391	0.109	0.125	0.453	0.283	0.17	0.0943	0.296	0.389	0.13	0.185	0.474	0.208	0.151	0.167	0.367	0.29	0.0939	0.249	0.282	0.291	0.111	0.316	0.18	0.421	0.132	0.268	0.598	0.0705	0.223	0.108	0.517	0.169	0.112	0.202	0.659	0.0885	0.122	0.13	0.313	0.284	0.0746	0.328	0.475	0.0627	0.314	0.149	0.464	0.116	0.232	0.188	0.545	0.205	0.0909	0.159	0.247	0.258	0.227	0.268	0.526	0.0845	0.258	0.131	0.421	0.197	0.197	0.184	0.49	0.115	0.219	0.177	0.265	0.159	0.345	0.23	0.479	0.097	0.327	0.097	0.387	0.151	0.215	0.247	0.417	0.146	0.25	0.188	0.212	0.141	0.276	0.371	0.509	0.195	0.149	0.147	0.455	0.242	0.0727	0.23	0.423	0.214	0.159	0.205	0.316	0.29	0.0725	0.321	0.493	0.135	0.141	0.232	0.528	0.147	0.0917	0.234	0.491	0.136	0.164	0.209	0.182	0.318	0.182	0.318	0.429	0.0674	0.291	0.213	0.611	0.146	0.111	0.132	0.369	0.185	0.208	0.238	0.287	0.163	0.225	0.325	0.382	0.181	0.243	0.193	0.487	0.225	0.0836	0.205	0.42	0.187	0.177	0.216	0.196	0.269	0.23	0.305
16  0.622	0.13	0.132	0.116	0.66	0.139	0.042	0.158	0.58	0.187	0.115	0.118	0.357	0.33	0.0218	0.292	0.604	0.154	0.133	0.109	0.623	0.18	0.0738	0.123	0.451	0.353	0.0784	0.118	0.392	0.273	0.105	0.231	0.578	0.0446	0.269	0.108	0.528	0.234	0.0609	0.178	0.477	0.128	0.174	0.221	0.368	0.138	0.247	0.247	0.491	0.127	0.182	0.2	0.661	0.15	0.0864	0.103	0.367	0.224	0.224	0.184	0.277	0.221	0.221	0.28	0.465	0.318	0.0971	0.12	0.447	0.289	0.0914	0.173	0.409	0.268	0.159	0.164	0.294	0.48	0.0202	0.206	0.538	0.173	0.105	0.184	0.566	0.171	0.0658	0.197	0.245	0.367	0.204	0.184	0.262	0.421	0.131	0.187	0.573	0.155	0.109	0.164	0.362	0.414	0.121	0.103	0.419	0.326	0.163	0.093	0.25	0.432	0.114	0.205	0.473	0.193	0.16	0.173	0.414	0.304	0.0785	0.204	0.266	0.309	0.128	0.298	0.167	0.456	0.117	0.261	0.605	0.0667	0.226	0.103	0.547	0.203	0.0781	0.172	0.655	0.0972	0.122	0.125	0.34	0.289	0.0755	0.296	0.517	0.0647	0.269	0.149	0.439	0.123	0.211	0.228	0.579	0.211	0.0789	0.132	0.232	0.261	0.246	0.261	0.565	0.0914	0.231	0.113	0.443	0.213	0.197	0.148	0.487	0.138	0.2	0.175	0.315	0.157	0.292	0.236	0.507	0.0956	0.316	0.0809	0.415	0.159	0.195	0.232	0.442	0.142	0.233	0.183	0.238	0.159	0.262	0.341	0.524	0.198	0.141	0.137	0.474	0.27	0.0584	0.197	0.426	0.216	0.142	0.216	0.317	0.298	0.0683	0.317	0.506	0.148	0.13	0.216	0.571	0.16	0.103	0.166	0.544	0.156	0.156	0.144	0.21	0.331	0.149	0.309	0.479	0.0684	0.239	0.214	0.623	0.156	0.0984	0.123	0.37	0.213	0.204	0.213	0.298	0.183	0.221	0.298	0.407	0.187	0.22	0.187	0.517	0.226	0.0753	0.182	0.431	0.209	0.159	0.201	0.205	0.292	0.219	0.284
17  0.64	0.117	0.13	0.113	0.688	0.13	0.0403	0.142	0.605	0.178	0.119	0.0979	0.397	0.312	0.0137	0.277	0.659	0.0993	0.136	0.106	0.667	0.152	0.0762	0.105	0.483	0.31	0.069	0.138	0.474	0.155	0.124	0.247	0.608	0.0433	0.25	0.0984	0.55	0.244	0.05	0.156	0.521	0.109	0.176	0.193	0.398	0.135	0.233	0.233	0.522	0.112	0.19	0.177	0.712	0.12	0.088	0.08	0.412	0.176	0.265	0.147	0.335	0.167	0.249	0.249	0.501	0.288	0.108	0.103	0.466	0.258	0.104	0.172	0.418	0.272	0.165	0.146	0.306	0.487	0.0207	0.187	0.59	0.135	0.12	0.155	0.661	0.136	0.0847	0.119	0.289	0.368	0.211	0.132	0.308	0.308	0.169	0.215	0.62	0.14	0.11	0.13	0.352	0.407	0.13	0.111	0.483	0.241	0.207	0.069	0.367	0.333	0.1	0.2	0.549	0.164	0.164	0.123	0.469	0.245	0.0884	0.197	0.306	0.274	0.129	0.29	0.182	0.372	0.165	0.281	0.623	0.0587	0.222	0.0966	0.667	0.0625	0.104	0.167	0.668	0.0829	0.138	0.111	0.381	0.262	0.0952	0.262	0.556	0.05	0.263	0.131	0.471	0.137	0.176	0.216	0.613	0.226	0.0968	0.0645	0.267	0.289	0.222	0.222	0.608	0.0784	0.235	0.0784	0.473	0.2	0.164	0.164	0.508	0.111	0.19	0.19	0.379	0.121	0.258	0.242	0.532	0.0901	0.306	0.0721	0.391	0.156	0.188	0.266	0.549	0.11	0.207	0.134	0.286	0.122	0.255	0.337	0.535	0.192	0.154	0.119	0.543	0.2	0.0762	0.181	0.42	0.231	0.161	0.189	0.336	0.336	0.056	0.272	0.541	0.134	0.134	0.192	0.606	0.127	0.113	0.155	0.627	0.104	0.149	0.119	0.264	0.264	0.163	0.31	0.466	0.0674	0.233	0.233	0.629	0.143	0.114	0.114	0.422	0.193	0.181	0.205	0.34	0.144	0.227	0.289	0.425	0.163	0.225	0.188	0.554	0.204	0.0792	0.163	0.482	0.171	0.159	0.189	0.221	0.269	0.229	0.281

# dss upstream motif, reading frame 0(reverse)
[ETMOTIF0]
# width of motif, n=
2
# order of markov model, k=
3
# markov chain emission probabilities
 0  0.365	0.214	0.403	0.0189	0.241	0.297	0.248	0.214	0.33	0.113	0.53	0.0261	0.366	0.237	0.129	0.269	0.276	0.218	0.247	0.259	0.316	0.184	0.296	0.204	0.274	0.133	0.133	0.459	0.276	0.151	0.168	0.405	0.436	0.191	0.345	0.0273	0.258	0.161	0.226	0.355	0.283	0.183	0.167	0.367	0.267	0.178	0.178	0.378	0.266	0.181	0.319	0.234	0.145	0.229	0.301	0.325	0.211	0.316	0.211	0.263	0.349	0.181	0.181	0.289	0.371	0.257	0.286	0.0857	0.318	0.182	0.273	0.227	0.25	0.25	0.35	0.15	0.261	0.261	0.217	0.261	0.152	0.242	0.394	0.212	0.294	0.235	0.235	0.235	0.409	0.182	0.273	0.136	0.192	0.308	0.308	0.192	0.429	0.143	0.286	0.143	0.25	0.25	0.25	0.25	0.333	0.167	0.222	0.278	0.182	0.227	0.182	0.409	0.22	0.195	0.317	0.268	0.217	0.174	0.348	0.261	0.167	0.333	0.222	0.278	0.333	0.303	0.121	0.242	0.379	0.212	0.364	0.0455	0.278	0.148	0.296	0.278	0.333	0.25	0.333	0.0833	0.267	0.2	0.167	0.367	0.333	0.167	0.208	0.292	0.296	0.222	0.259	0.222	0.318	0.182	0.364	0.136	0.222	0.185	0.222	0.37	0.4	0.25	0.2	0.15	0.25	0.25	0.25	0.25	0.211	0.158	0.158	0.474	0.485	0.0909	0.182	0.242	0.241	0.224	0.241	0.293	0.282	0.268	0.169	0.282	0.24	0.2	0.16	0.4	0.188	0.275	0.212	0.325	0.38	0.28	0.28	0.06	0.255	0.362	0.149	0.234	0.25	0.25	0.406	0.0938	0.429	0.107	0.179	0.286	0.25	0.214	0.25	0.286	0.292	0.125	0.25	0.333	0.385	0.115	0.231	0.269	0.154	0.359	0.154	0.333	0.3	0.3	0.25	0.15	0.231	0.231	0.231	0.308	0.25	0.25	0.25	0.25	0.385	0.192	0.154	0.269	0.378	0.133	0.311	0.178	0.235	0.235	0.353	0.176	0.2	0.2	0.3	0.3	0.256	0.256	0.205	0.282
 1  0.32	0.333	0.147	0.2	0.403	0.185	0.16	0.252	0.431	0.118	0.235	0.216	0.279	0.279	0.093	0.349	0.32	0.24	0.2	0.24	0.24	0.2	0.24	0.32	0.3	0.15	0.25	0.3	0.24	0.28	0.24	0.24	0.306	0.361	0.25	0.0833	0.333	0.238	0.238	0.19	0.235	0.176	0.353	0.235	0.359	0.282	0.0769	0.282	0.381	0.238	0.143	0.238	0.438	0.188	0.188	0.188	0.25	0.25	0.25	0.25	0.25	0.312	0.188	0.25	0.379	0.241	0.138	0.241	0.375	0.15	0.225	0.25	0.316	0.211	0.263	0.211	0.261	0.261	0.13	0.348	0.214	0.357	0.214	0.214	0.333	0.222	0.167	0.278	0.267	0.2	0.2	0.333	0.2	0.25	0.15	0.4	0.217	0.348	0.13	0.304	0.214	0.286	0.214	0.286	0.312	0.188	0.188	0.312	0.16	0.36	0.12	0.36	0.294	0.235	0.176	0.294	0.368	0.158	0.263	0.211	0.333	0.2	0.2	0.267	0.2	0.35	0.25	0.2	0.291	0.271	0.26	0.177	0.365	0.129	0.225	0.28	0.346	0.0942	0.204	0.356	0.374	0.305	0.0481	0.273	0.344	0.156	0.25	0.25	0.441	0.118	0.235	0.206	0.316	0.158	0.263	0.263	0.432	0.162	0.162	0.243	0.412	0.268	0.175	0.144	0.216	0.294	0.196	0.294	0.216	0.0811	0.162	0.541	0.244	0.291	0.102	0.362	0.326	0.348	0.191	0.135	0.414	0.138	0.172	0.276	0.276	0.138	0.103	0.483	0.284	0.257	0.122	0.338	0.404	0.319	0.128	0.149	0.289	0.244	0.0889	0.378	0.533	0.1	0.133	0.233	0.231	0.308	0.115	0.346	0.448	0.207	0.138	0.207	0.286	0.19	0.238	0.286	0.263	0.158	0.263	0.316	0.455	0.152	0.0909	0.303	0.333	0.233	0.233	0.2	0.214	0.214	0.286	0.286	0.214	0.214	0.286	0.286	0.209	0.326	0.14	0.326	0.267	0.233	0.3	0.2	0.261	0.261	0.13	0.348	0.267	0.2	0.2	0.333	0.571	0.107	0.107	0.214

# dss upstream motif, reading frame 1(reverse)
[ETMOTIF1]
# width of motif, n=
2
# order of markov model, k=
3
# markov chain emission probabilities
 0  0.309	0.288	0.208	0.195	0.258	0.235	0.187	0.321	0.392	0.0936	0.158	0.357	0.304	0.304	0.071	0.322	0.326	0.249	0.149	0.275	0.306	0.162	0.195	0.336	0.351	0.0691	0.171	0.409	0.266	0.244	0.0925	0.397	0.438	0.268	0.124	0.169	0.256	0.222	0.222	0.299	0.348	0.0915	0.159	0.402	0.318	0.26	0.0879	0.334	0.174	0.261	0.261	0.304	0.273	0.227	0.227	0.273	0.286	0.214	0.214	0.286	0.375	0.292	0.125	0.208	0.36	0.292	0.225	0.124	0.393	0.169	0.112	0.326	0.256	0.14	0.209	0.395	0.257	0.314	0.0714	0.357	0.224	0.306	0.245	0.224	0.256	0.128	0.256	0.359	0.378	0.135	0.135	0.351	0.325	0.286	0.13	0.26	0.375	0.306	0.139	0.181	0.172	0.448	0.138	0.241	0.278	0.111	0.111	0.5	0.321	0.266	0.128	0.284	0.375	0.304	0.214	0.107	0.25	0.115	0.231	0.404	0.318	0.182	0.136	0.364	0.338	0.296	0.0845	0.282	0.349	0.317	0.127	0.206	0.214	0.179	0.179	0.429	0.225	0.175	0.225	0.375	0.264	0.245	0.0755	0.415	0.423	0.192	0.192	0.192	0.214	0.107	0.357	0.321	0.278	0.167	0.222	0.333	0.371	0.229	0.143	0.257	0.6	0.15	0.125	0.125	0.333	0.2	0.2	0.267	0.15	0.15	0.15	0.55	0.203	0.288	0.203	0.305	0.303	0.273	0.182	0.242	0.364	0.212	0.242	0.182	0.316	0.158	0.158	0.368	0.333	0.292	0.104	0.271	0.431	0.277	0.175	0.117	0.274	0.226	0.105	0.395	0.4	0.06	0.16	0.38	0.25	0.33	0.08	0.34	0.339	0.232	0.25	0.179	0.294	0.255	0.098	0.353	0.455	0.0727	0.182	0.291	0.37	0.284	0.0741	0.272	0.302	0.302	0.27	0.127	0.292	0.292	0.208	0.208	0.185	0.148	0.259	0.407	0.298	0.223	0.138	0.34	0.333	0.3	0.133	0.233	0.367	0.233	0.183	0.217	0.321	0.143	0.25	0.286	0.351	0.289	0.103	0.258
 1  0.258	0.348	0.146	0.247	0.308	0.25	0.15	0.292	0.4	0.1	0.1	0.4	0.25	0.25	0.25	0.25	0.429	0.232	0.143	0.196	0.25	0.146	0.146	0.458	0.238	0.119	0.167	0.476	0.355	0.194	0.0968	0.355	0.317	0.22	0.171	0.293	0.222	0.278	0.167	0.333	0.292	0.125	0.167	0.417	0.25	0.25	0.25	0.25	0.3	0.3	0.15	0.25	0.261	0.217	0.304	0.217	0.333	0.2	0.2	0.267	0.375	0.188	0.188	0.25	0.24	0.28	0.16	0.32	0.368	0.211	0.211	0.211	0.278	0.333	0.167	0.222	0.235	0.294	0.176	0.294	0.353	0.235	0.176	0.235	0.214	0.286	0.214	0.286	0.294	0.235	0.235	0.235	0.2	0.333	0.2	0.267	0.267	0.2	0.2	0.333	0.188	0.375	0.25	0.188	0.286	0.286	0.214	0.214	0.357	0.214	0.214	0.214	0.2	0.25	0.25	0.3	0.273	0.227	0.227	0.273	0.231	0.308	0.231	0.231	0.286	0.214	0.214	0.286	0.258	0.305	0.214	0.223	0.214	0.168	0.194	0.424	0.289	0.0913	0.137	0.482	0.25	0.25	0.25	0.25	0.256	0.306	0.174	0.264	0.239	0.194	0.209	0.358	0.326	0.14	0.14	0.395	0.293	0.304	0.12	0.283	0.316	0.237	0.211	0.237	0.25	0.231	0.135	0.385	0.342	0.0658	0.118	0.474	0.235	0.259	0.106	0.4	0.354	0.303	0.111	0.232	0.248	0.179	0.214	0.359	0.308	0.0699	0.119	0.503	0.296	0.221	0.0905	0.392	0.33	0.291	0.107	0.272	0.307	0.213	0.16	0.32	0.28	0.112	0.14	0.467	0.31	0.262	0.119	0.31	0.289	0.361	0.113	0.237	0.247	0.205	0.178	0.37	0.287	0.0792	0.129	0.505	0.238	0.206	0.0794	0.476	0.238	0.405	0.143	0.214	0.286	0.238	0.19	0.286	0.15	0.15	0.2	0.5	0.227	0.227	0.182	0.364	0.297	0.311	0.122	0.27	0.151	0.283	0.226	0.34	0.297	0.189	0.108	0.405	0.457	0.217	0.087	0.239

# dss upstream motif, reading frame 2(reverse)
[ETMOTIF2]
# width of motif, n=
2
# order of markov model, k=
3
# markov chain emission probabilities
 0  0.227	0.275	0.217	0.28	0.233	0.15	0.18	0.436	0.253	0.107	0.146	0.494	0.25	0.25	0.25	0.25	0.295	0.225	0.132	0.349	0.203	0.229	0.127	0.441	0.231	0.0979	0.0839	0.587	0.248	0.197	0.102	0.453	0.343	0.329	0.129	0.2	0.214	0.143	0.119	0.524	0.157	0.0926	0.12	0.63	0.25	0.25	0.25	0.25	0.25	0.25	0.176	0.324	0.322	0.153	0.102	0.424	0.24	0.16	0.12	0.48	0.231	0.205	0.0897	0.474	0.265	0.324	0.235	0.176	0.308	0.192	0.231	0.269	0.214	0.179	0.214	0.393	0.292	0.167	0.167	0.375	0.333	0.3	0.133	0.233	0.2	0.1	0.2	0.5	0.222	0.296	0.111	0.37	0.2	0.233	0.167	0.4	0.318	0.136	0.182	0.364	0.25	0.188	0.25	0.312	0.3	0.25	0.15	0.3	0.136	0.273	0.227	0.364	0.238	0.333	0.143	0.286	0.15	0.2	0.225	0.425	0.235	0.294	0.176	0.294	0.258	0.29	0.129	0.323	0.25	0.25	0.194	0.306	0.217	0.261	0.174	0.348	0.31	0.172	0.172	0.345	0.25	0.25	0.25	0.25	0.25	0.312	0.188	0.25	0.278	0.167	0.278	0.278	0.25	0.25	0.25	0.25	0.267	0.267	0.2	0.267	0.353	0.176	0.235	0.235	0.176	0.176	0.176	0.471	0.357	0.214	0.214	0.214	0.286	0.357	0.107	0.25	0.279	0.395	0.163	0.163	0.308	0.154	0.192	0.346	0.294	0.176	0.176	0.353	0.25	0.344	0.125	0.281	0.28	0.224	0.187	0.308	0.262	0.164	0.164	0.41	0.295	0.0947	0.147	0.463	0.288	0.22	0.119	0.373	0.29	0.29	0.129	0.29	0.165	0.215	0.215	0.405	0.244	0.111	0.0889	0.556	0.295	0.192	0.0897	0.423	0.242	0.394	0.121	0.242	0.25	0.312	0.25	0.188	0.158	0.158	0.211	0.474	0.262	0.167	0.167	0.405	0.333	0.192	0.192	0.282	0.153	0.278	0.111	0.458	0.286	0.143	0.0714	0.5	0.279	0.279	0.164	0.279
 1  0.233	0.233	0.433	0.1	0.149	0.277	0.213	0.362	0.4	0.15	0.3	0.15	0.433	0.167	0.133	0.267	0.36	0.16	0.28	0.2	0.367	0.333	0.167	0.133	0.278	0.222	0.222	0.278	0.208	0.208	0.167	0.417	0.429	0.19	0.238	0.143	0.231	0.308	0.231	0.231	0.263	0.421	0.158	0.158	0.222	0.389	0.167	0.222	0.235	0.294	0.294	0.176	0.182	0.5	0.136	0.182	0.25	0.25	0.25	0.25	0.231	0.308	0.231	0.231	0.4	0.12	0.36	0.12	0.444	0.167	0.222	0.167	0.267	0.2	0.333	0.2	0.267	0.267	0.2	0.267	0.25	0.25	0.25	0.25	0.286	0.214	0.214	0.286	0.25	0.25	0.25	0.25	0.222	0.278	0.167	0.333	0.235	0.176	0.412	0.176	0.308	0.231	0.231	0.231	0.231	0.231	0.231	0.308	0.25	0.25	0.25	0.25	0.25	0.15	0.45	0.15	0.25	0.25	0.208	0.292	0.308	0.231	0.231	0.231	0.25	0.312	0.188	0.25	0.398	0.254	0.342	0.00674	0.252	0.215	0.282	0.252	0.29	0.176	0.517	0.017	0.27	0.252	0.0943	0.384	0.326	0.217	0.217	0.239	0.185	0.259	0.259	0.296	0.25	0.156	0.25	0.344	0.143	0.429	0.167	0.262	0.364	0.273	0.295	0.0682	0.25	0.35	0.15	0.25	0.194	0.0968	0.161	0.548	0.423	0.183	0.0986	0.296	0.339	0.181	0.283	0.197	0.288	0.207	0.28	0.225	0.314	0.0857	0.143	0.457	0.328	0.279	0.142	0.25	0.433	0.333	0.133	0.1	0.172	0.31	0.241	0.276	0.333	0.238	0.286	0.143	0.308	0.385	0.115	0.192	0.24	0.32	0.28	0.16	0.263	0.158	0.263	0.316	0.333	0.222	0.278	0.167	0.24	0.48	0.12	0.16	0.389	0.222	0.222	0.167	0.267	0.267	0.2	0.267	0.231	0.231	0.231	0.308	0.353	0.176	0.235	0.235	0.387	0.226	0.29	0.0968	0.217	0.261	0.261	0.261	0.267	0.267	0.2	0.267	0.2	0.3	0.35	0.15


#
# Emission probabilities
#
[EMISSION]
# Size of vector
1024
# k : order of the markov model
4
# patpseudocount (pseudocount of sequence patterns)
1.625
# Probabilities
# Format: pattern win0 win1 win2
aaaaa	0.2201	0.3188	0.2235
aaaac	0.2144	0.2273	0.1746
aaaag	0.3398	0.1941	0.297
aaaat	0.2257	0.2598	0.305
aaaca	0.3778	0.2831	0.3082
aaacc	0.2432	0.2946	0.2127
aaacg	0.1317	0.1199	0.07045
aaact	0.2473	0.3025	0.4087
aaaga	0.3451	0.373	0.3122
aaagc	0.2065	0.2263	0.182
aaagg	0.2967	0.2019	0.2346
aaagt	0.1517	0.1988	0.2712
aaata	0.1915	0.1353	0.1645
aaatc	0.1911	0.3279	0.2014
aaatg	0.4263	0.1664	0.2831
aaatt	0.1911	0.3703	0.351
aacaa	0.3195	0.4419	0.4315
aacac	0.1674	0.16	0.1266
aacag	0.3071	0.1349	0.2217
aacat	0.206	0.2633	0.2202
aacca	0.3857	0.2886	0.3446
aaccc	0.241	0.3471	0.1824
aaccg	0.1619	0.1012	0.07533
aacct	0.2114	0.263	0.3977
aacga	0.3125	0.375	0.2886
aacgc	0.1613	0.1799	0.2207
aacgg	0.3524	0.2296	0.1586
aacgt	0.1739	0.2155	0.332
aacta	0.2038	0.1684	0.1649
aactc	0.2201	0.2755	0.2381
aactg	0.3775	0.1488	0.1646
aactt	0.1987	0.4073	0.4325
aagaa	0.3152	0.4562	0.3223
aagac	0.1381	0.1262	0.1214
aagag	0.3346	0.1847	0.2418
aagat	0.2122	0.2328	0.3146
aagca	0.414	0.2955	0.3245
aagcc	0.2086	0.2425	0.1647
aagcg	0.1258	0.1111	0.06693
aagct	0.2517	0.3509	0.4439
aagga	0.3551	0.3987	0.3346
aaggc	0.211	0.229	0.1686
aaggg	0.2648	0.1698	0.2015
aaggt	0.169	0.2025	0.2953
aagta	0.1997	0.1971	0.1878
aagtc	0.154	0.2337	0.1406
aagtg	0.4345	0.1374	0.2382
aagtt	0.2119	0.4317	0.4335
aataa	0.2788	0.3609	0.0007818
aatac	0.1686	0.1738	0.4083
aatag	0.295	0.1732	0.0007818
aatat	0.2577	0.2921	0.5901
aatca	0.3758	0.3011	0.3331
aatcc	0.2317	0.2845	0.1773
aatcg	0.1717	0.1135	0.09465
aatct	0.2208	0.3009	0.395
aatga	0.2823	0.3126	0.0007119
aatgc	0.191	0.2143	0.2263
aatgg	0.3621	0.2495	0.4511
aatgt	0.1646	0.2236	0.3219
aatta	0.2029	0.1502	0.1703
aattc	0.2126	0.3023	0.1952
aattg	0.4036	0.1456	0.2771
aattt	0.1809	0.4019	0.3574
acaaa	0.2623	0.3222	0.2495
acaac	0.2373	0.2456	0.1981
acaag	0.3239	0.1807	0.3064
acaat	0.1765	0.2515	0.2459
acaca	0.3623	0.2575	0.3052
acacc	0.2544	0.3439	0.2488
acacg	0.1494	0.08942	0.07871
acact	0.2339	0.3092	0.3672
acaga	0.3179	0.334	0.2985
acagc	0.2563	0.2625	0.2238
acagg	0.2275	0.1844	0.21
acagt	0.1983	0.2191	0.2677
acata	0.192	0.1396	0.1775
acatc	0.2029	0.3044	0.2122
acatg	0.4012	0.1607	0.2911
acatt	0.204	0.3954	0.3192
accaa	0.2994	0.3569	0.3237
accac	0.2299	0.2331	0.1786
accag	0.2782	0.1172	0.239
accat	0.1925	0.2928	0.2587
accca	0.4009	0.2923	0.3754
acccc	0.1858	0.2867	0.1234
acccg	0.225	0.1038	0.1177
accct	0.1884	0.3172	0.3835
accga	0.2439	0.3265	0.2271
accgc	0.2207	0.2146	0.2029
accgg	0.337	0.2471	0.199
accgt	0.1984	0.2117	0.3709
accta	0.1817	0.1395	0.1375
acctc	0.2424	0.3184	0.2727
acctg	0.3688	0.1192	0.1573
acctt	0.2071	0.4228	0.4325
acgaa	0.2432	0.3215	0.2373
acgac	0.1984	0.2303	0.2063
acgag	0.3657	0.1963	0.2857
acgat	0.1927	0.2519	0.2707
acgca	0.291	0.247	0.236
acgcc	0.3075	0.2908	0.2671
acgcg	0.1671	0.1277	0.1089
acgct	0.2344	0.3345	0.388
acgga	0.2912	0.3266	0.2399
acggc	0.2642	0.2329	0.2255
acggg	0.2561	0.1911	0.214
acggt	0.1886	0.2494	0.3206
acgta	0.1942	0.1457	0.1411
acgtc	0.1948	0.3142	0.2614
acgtg	0.4299	0.1588	0.2713
acgtt	0.1811	0.3813	0.3262
actaa	0.2777	0.3166	0.0007788
actac	0.2004	0.2431	0.4546
actag	0.3284	0.1711	0.0007788
actat	0.1935	0.2691	0.5438
actca	0.3267	0.2685	0.2954
actcc	0.2209	0.3139	0.2179
actcg	0.1877	0.1325	0.1178
actct	0.2648	0.2851	0.3689
actga	0.3418	0.2966	0.000978
actgc	0.2019	0.2306	0.2622
actgg	0.3008	0.2541	0.4367
actgt	0.1555	0.2187	0.3001
actta	0.1776	0.1514	0.1394
acttc	0.2504	0.3316	0.2734
acttg	0.3895	0.1525	0.2955
acttt	0.1826	0.3644	0.2917
agaaa	0.2741	0.3505	0.3014
agaac	0.1443	0.1621	0.116
agaag	0.4142	0.2359	0.3803
agaat	0.1674	0.2515	0.2024
agaca	0.3816	0.2971	0.3352
agacc	0.2149	0.2982	0.1786
agacg	0.1823	0.1301	0.1026
agact	0.2213	0.2746	0.3835
agaga	0.3421	0.3826	0.3137
agagc	0.1968	0.2037	0.1585
agagg	0.2991	0.2263	0.277
agagt	0.162	0.1874	0.2508
agata	0.1935	0.1547	0.1745
agatc	0.1582	0.2857	0.1946
agatg	0.4596	0.165	0.2927
agatt	0.1887	0.3946	0.3382
agcaa	0.3011	0.3699	0.3377
agcac	0.1597	0.1637	0.1131
agcag	0.3492	0.2101	0.3157
agcat	0.19	0.2563	0.2335
agcca	0.4211	0.3073	0.3391
agccc	0.1918	0.3068	0.1449
agccg	0.199	0.1425	0.09996
agcct	0.1881	0.2433	0.4161
agcga	0.3235	0.3533	0.2337
agcgc	0.1897	0.2014	0.2017
agcgg	0.2996	0.2376	0.1942
agcgt	0.1872	0.2077	0.3704
agcta	0.201	0.144	0.1563
agctc	0.1945	0.2874	0.221
agctg	0.423	0.1328	0.2058
agctt	0.1815	0.4357	0.4168
aggaa	0.3474	0.4124	0.2941
aggac	0.13	0.1244	0.1186
aggag	0.3413	0.2266	0.3052
aggat	0.1813	0.2365	0.2821
aggca	0.3513	0.2957	0.2964
aggcc	0.2465	0.2686	0.1676
aggcg	0.1805	0.1284	0.1074
aggct	0.2216	0.3074	0.4286
aggga	0.3439	0.4083	0.2967
agggc	0.1839	0.202	0.1418
agggg	0.2576	0.1677	0.1535
agggt	0.2146	0.2221	0.408
aggta	0.154	0.1402	0.1418
aggtc	0.1925	0.2617	0.1493
aggtg	0.4386	0.1668	0.2875
aggtt	0.215	0.4313	0.4214
agtaa	0.2819	0.3397	0.0007088
agtac	0.1616	0.1766	0.3806
agtag	0.3501	0.2441	0.0007088
agtat	0.2065	0.2397	0.6179
agtca	0.3817	0.3111	0.3314
agtcc	0.2109	0.2881	0.182
agtcg	0.1903	0.1409	0.1102
agtct	0.2171	0.2599	0.3764
agtga	0.3448	0.3215	0.000967
agtgc	0.1683	0.1958	0.2396
agtgg	0.3239	0.2917	0.4342
agtgt	0.163	0.191	0.3253
agtta	0.1904	0.1399	0.1374
agttc	0.1964	0.2827	0.2041
agttg	0.4291	0.1606	0.3107
agttt	0.184	0.4168	0.3478
ataaa	0.25	0.3411	0.2434
ataac	0.25	0.1931	0.1606
ataag	0.25	0.1898	0.2573
ataat	0.25	0.2761	0.3386
ataca	0.4066	0.2723	0.3209
atacc	0.2036	0.3135	0.1694
atacg	0.1446	0.1095	0.0752
atact	0.2452	0.3047	0.4345
ataga	0.25	0.3266	0.2858
atagc	0.25	0.2691	0.1793
atagg	0.25	0.1724	0.2179
atagt	0.25	0.2319	0.317
atata	0.1774	0.1582	0.1826
atatc	0.1774	0.2906	0.1893
atatg	0.4735	0.1684	0.2725
atatt	0.1717	0.3829	0.3557
atcaa	0.3121	0.402	0.3275
atcac	0.1545	0.184	0.1323
atcag	0.3016	0.1474	0.2269
atcat	0.2318	0.2665	0.3133
atcca	0.3776	0.2986	0.3341
atccc	0.2057	0.2921	0.1316
atccg	0.1879	0.1405	0.08903
atcct	0.2288	0.2689	0.4453
atcga	0.3291	0.3995	0.2485
atcgc	0.158	0.1907	0.1925
atcgg	0.2882	0.2047	0.1689
atcgt	0.2246	0.2051	0.3901
atcta	0.1795	0.1426	0.1472
atctc	0.2205	0.3134	0.2122
atctg	0.3668	0.1112	0.1874
atctt	0.2332	0.4328	0.4532
atgaa	0.25	0.3809	0.2814
atgac	0.25	0.1599	0.1309
atgag	0.25	0.1866	0.223
atgat	0.25	0.2726	0.3647
atgca	0.3994	0.2971	0.2927
atgcc	0.2442	0.2683	0.1562
atgcg	0.1165	0.09698	0.07512
atgct	0.2399	0.3377	0.4759
atgga	0.322	0.3735	0.3049
atggc	0.191	0.2229	0.1625
atggg	0.3145	0.2004	0.185
atggt	0.1725	0.2032	0.3476
atgta	0.1906	0.1535	0.156
atgtc	0.1826	0.2944	0.1705
atgtg	0.4301	0.1414	0.2582
atgtt	0.1968	0.4108	0.4153
attaa	0.2534	0.3312	0.0005683
attac	0.19	0.199	0.3947
attag	0.3468	0.1879	0.0005683
attat	0.2098	0.2818	0.6042
attca	0.3634	0.2811	0.3059
attcc	0.1904	0.3013	0.1666
attcg	0.1647	0.1355	0.09983
attct	0.2815	0.2821	0.4276
attga	0.3092	0.3433	0.000609
attgc	0.1921	0.2308	0.2281
attgg	0.3264	0.2146	0.4076
attgt	0.1723	0.2113	0.3637
attta	0.1889	0.135	0.1513
atttc	0.184	0.3307	0.2228
atttg	0.4237	0.1534	0.3079
atttt	0.2033	0.381	0.3179
caaaa	0.2641	0.3376	0.2729
caaac	0.166	0.1928	0.1516
caaag	0.3607	0.2053	0.2897
caaat	0.2092	0.2643	0.2858
caaca	0.4164	0.3821	0.3569
caacc	0.2082	0.2597	0.187
caacg	0.1421	0.09062	0.06302
caact	0.2333	0.2675	0.3931
caaga	0.3205	0.3415	0.2868
caagc	0.1854	0.2402	0.1766
caagg	0.3145	0.2136	0.2438
caagt	0.1796	0.2047	0.2928
caata	0.1952	0.1534	0.1809
caatc	0.1848	0.3022	0.1832
caatg	0.4429	0.1643	0.2851
caatt	0.177	0.38	0.3509
cacaa	0.3328	0.3941	0.4289
cacac	0.1627	0.177	0.1124
cacag	0.2972	0.1513	0.2223
cacat	0.2073	0.2775	0.2363
cacca	0.4183	0.3705	0.4312
caccc	0.1874	0.2713	0.1261
caccg	0.1935	0.1218	0.08454
cacct	0.2008	0.2364	0.3582
cacga	0.255	0.3412	0.2799
cacgc	0.1654	0.2042	0.1871
cacgg	0.3604	0.2375	0.1706
cacgt	0.2192	0.2171	0.3624
cacta	0.1912	0.1749	0.1818
cactc	0.2072	0.2902	0.1942
cactg	0.3934	0.1382	0.1736
cactt	0.2081	0.3967	0.4505
cagaa	0.33	0.4318	0.3174
cagac	0.1323	0.1298	0.1159
cagag	0.3539	0.1854	0.2462
cagat	0.1839	0.2531	0.3206
cagca	0.4333	0.388	0.3571
cagcc	0.1895	0.219	0.1556
cagcg	0.128	0.0854	0.06169
cagct	0.2492	0.3077	0.4256
cagga	0.3513	0.3731	0.3671
caggc	0.2121	0.2543	0.1596
caggg	0.2986	0.1749	0.2006
caggt	0.138	0.1977	0.2727
cagta	0.2133	0.1812	0.1832
cagtc	0.1665	0.2479	0.1444
cagtg	0.4336	0.1554	0.246
cagtt	0.1867	0.4155	0.4264
cataa	0.2836	0.3252	0.0007822
catac	0.1801	0.1855	0.3839
catag	0.2903	0.178	0.0007822
catat	0.246	0.3113	0.6145
catca	0.3938	0.3244	0.3808
catcc	0.2033	0.2703	0.1526
catcg	0.1744	0.1223	0.08245
catct	0.2285	0.283	0.3842
catga	0.2666	0.3157	0.0007405
catgc	0.1889	0.2039	0.2126
catgg	0.3639	0.266	0.5034
catgt	0.1807	0.2143	0.2833
catta	0.1873	0.1637	0.1698
cattc	0.1792	0.2714	0.181
cattg	0.4593	0.1593	0.2859
cattt	0.1743	0.4055	0.3633
ccaaa	0.3043	0.3699	0.2901
ccaac	0.1996	0.2176	0.1742
ccaag	0.3304	0.1853	0.31
ccaat	0.1658	0.2272	0.2257
ccaca	0.3417	0.2543	0.2452
ccacc	0.2993	0.4435	0.328
ccacg	0.147	0.08164	0.07043
ccact	0.212	0.2205	0.3564
ccaga	0.3459	0.3646	0.2758
ccagc	0.2502	0.2533	0.2136
ccagg	0.2179	0.1741	0.2008
ccagt	0.186	0.208	0.3097
ccata	0.1799	0.1381	0.1441
ccatc	0.2123	0.3576	0.211
ccatg	0.4129	0.1439	0.2727
ccatt	0.1949	0.3604	0.3723
cccaa	0.3247	0.3891	0.389
cccac	0.2129	0.2144	0.1676
cccag	0.2625	0.1269	0.2062
cccat	0.1999	0.2696	0.2372
cccca	0.4154	0.313	0.3776
ccccc	0.1551	0.3024	0.1177
ccccg	0.1974	0.09949	0.09611
cccct	0.2321	0.2852	0.4086
cccga	0.3151	0.4226	0.2689
cccgc	0.1736	0.1838	0.1934
cccgg	0.3279	0.1943	0.1765
cccgt	0.1834	0.1992	0.3613
cccta	0.2273	0.1304	0.1603
ccctc	0.2166	0.324	0.2593
ccctg	0.3668	0.09307	0.1384
ccctt	0.1894	0.4526	0.442
ccgaa	0.2805	0.4069	0.2344
ccgac	0.1448	0.1455	0.2
ccgag	0.3701	0.2242	0.2848
ccgat	0.2045	0.2235	0.2808
ccgca	0.3393	0.2642	0.2169
ccgcc	0.3227	0.4545	0.334
ccgcg	0.1508	0.07067	0.101
ccgct	0.1872	0.2106	0.3481
ccgga	0.3065	0.3578	0.2919
ccggc	0.2184	0.2433	0.224
ccggg	0.2775	0.1694	0.1951
ccggt	0.1976	0.2295	0.2889
ccgta	0.1991	0.155	0.139
ccgtc	0.207	0.3572	0.2859
ccgtg	0.3997	0.1124	0.2153
ccgtt	0.1943	0.3753	0.3597
cctaa	0.3213	0.3716	0.001508
cctac	0.1965	0.213	0.4665
cctag	0.3028	0.1687	0.001508
cctat	0.1793	0.2467	0.5305
cctca	0.3277	0.2673	0.3002
cctcc	0.2432	0.3695	0.2354
cctcg	0.1699	0.1229	0.09607
cctct	0.2592	0.2403	0.3683
cctga	0.306	0.3484	0.001978
cctgc	0.2178	0.2264	0.282
cctgg	0.2892	0.2159	0.3684
cctgt	0.187	0.2093	0.3477
cctta	0.1956	0.152	0.1547
ccttc	0.2217	0.3841	0.2798
ccttg	0.4102	0.1298	0.2775
ccttt	0.1725	0.3342	0.2879
[truncated: 296,848 more chars]
