# Supplementary material for: Exploiting single-molecule transcript sequencing for eukaryotic gene prediction
Source: Genome Biol. 2015 Sep 2;16(1):184. doi: 10.1186/s13059-015-0729-7 (PMC4556409; doi:10.1186/s13059-015-0729-7)
Supplement: Additional file 4: — Sample data for testing pipeline functionality. (ZIP 18664 kb) [file 13059_2015_729_MOESM4_ESM.zip › 13059_2015_729_MOESM4_ESM/beta_vulgaris_igenic_probs.pbl]

[1]
# (a,c,g,t)= (0.289, 0.211, 0.211, 0.289)
#
# Probabilities file for the intergenic region model
#

# k =
4

# The P_l's
[P_ls]
# l=
0
# Values
A	0.333
C	0.167
G	0.167
T	0.333
# l=
1
# Values
AA	0.126
AC	0.0506
AG	0.0538
AT	0.103
CA	0.06
CC	0.0356
CG	0.018
CT	0.0538
GA	0.0557
GC	0.0254
GG	0.0356
GT	0.0506
TA	0.0913
TC	0.0557
TG	0.0599
TT	0.126
# l=
2
# Values
AAA	0.0503
AAC	0.0186
AAG	0.0201
AAT	0.0367
ACA	0.0181
ACC	0.0106
ACG	0.00518
ACT	0.0167
AGA	0.0181
AGC	0.00812
AGG	0.0108
AGT	0.0167
ATA	0.0311
ATC	0.0158
ATG	0.019
ATT	0.0366
CAA	0.0234
CAC	0.0106
CAG	0.00691
CAT	0.019
CCA	0.0126
CCC	0.00854
CCG	0.00367
CCT	0.0108
CGA	0.00626
CGC	0.00287
CGG	0.00367
CGT	0.00518
CTA	0.0152
CTC	0.0116
CTG	0.00691
CTT	0.0201
GAA	0.0204
GAC	0.00791
GAG	0.0116
GAT	0.0158
GCA	0.00919
GCC	0.00521
GCG	0.00287
GCT	0.00812
GGA	0.0113
GGC	0.00521
GGG	0.00854
GGT	0.0106
GTA	0.0135
GTC	0.00791
GTG	0.0106
GTT	0.0186
TAA	0.0315
TAC	0.0135
TAG	0.0152
TAT	0.0311
TCA	0.0201
TCC	0.0113
TCG	0.00626
TCT	0.0181
TGA	0.0201
TGC	0.00919
TGG	0.0126
TGT	0.0181
TTA	0.0315
TTC	0.0204
TTG	0.0234
TTT	0.0503
# l=
3
# Values
AAAA	0.0213
AAAC	0.00703
AAAG	0.00752
AAAT	0.0144
AACA	0.00686
AACC	0.0037
AACG	0.00174
AACT	0.00633
AAGA	0.00691
AAGC	0.00287
AAGG	0.00392
AAGT	0.00639
AATA	0.0115
AATC	0.00549
AATG	0.00626
AATT	0.0134
ACAA	0.00743
ACAC	0.00311
ACAG	0.00178
ACAT	0.00579
ACCA	0.00391
ACCC	0.00266
ACCG	0.000979
ACCT	0.00306
ACGA	0.00181
ACGC	0.00083
ACGG	0.00102
ACGT	0.00152
ACTA	0.00505
ACTC	0.00317
ACTG	0.00211
ACTT	0.00639
AGAA	0.00678
AGAC	0.00229
AGAG	0.00395
AGAT	0.00509
AGCA	0.00295
AGCC	0.00165
AGCG	0.000754
AGCT	0.00276
AGGA	0.00366
AGGC	0.00154
AGGG	0.00258
AGGT	0.00306
AGTA	0.00477
AGTC	0.00244
AGTG	0.00319
AGTT	0.00633
ATAA	0.0111
ATAC	0.00418
ATAG	0.00439
ATAT	0.0114
ATCA	0.00611
ATCC	0.00306
ATCG	0.00155
ATCT	0.00509
ATGA	0.00662
ATGC	0.00281
ATGG	0.00374
ATGT	0.00579
ATTA	0.0106
ATTC	0.00525
ATTG	0.00641
ATTT	0.0144
CAAA	0.00913
CAAC	0.0041
CAAG	0.00381
CAAT	0.00641
CACA	0.00365
CACC	0.00255
CACG	0.00124
CACT	0.00319
CAGA	0.00223
CAGC	0.00131
CAGG	0.00127
CAGT	0.00211
CATA	0.00549
CATC	0.00329
CATG	0.00392
CATT	0.00626
CCAA	0.00499
CCAC	0.0026
CCAG	0.00125
CCAT	0.00374
CCCA	0.0029
CCCC	0.00213
CCCG	0.000931
CCCT	0.00258
CCGA	0.00127
CCGC	0.000668
CCGG	0.000718
CCGT	0.00102
CCTA	0.00313
CCTC	0.00253
CCTG	0.00127
CCTT	0.00392
CGAA	0.00225
CGAC	0.00112
CGAG	0.00134
CGAT	0.00155
CGCA	0.00101
CGCC	0.000671
CGCG	0.000443
CGCT	0.000754
CGGA	0.00118
CGGC	0.000588
CGGG	0.000931
CGGT	0.000979
CGTA	0.00121
CGTC	0.000986
CGTG	0.00124
CGTT	0.00173
CTAA	0.00558
CTAC	0.00255
CTAG	0.0027
CTAT	0.00439
CTCA	0.00361
CTCC	0.00269
CTCG	0.00134
CTCT	0.00394
CTGA	0.00265
CTGC	0.00123
CTGG	0.00125
CTGT	0.00178
CTTA	0.00496
CTTC	0.0038
CTTG	0.00381
CTTT	0.00752
GAAA	0.00836
GAAC	0.00303
GAAG	0.0038
GAAT	0.00525
GACA	0.00271
GACC	0.00178
GACG	0.000986
GACT	0.00244
GAGA	0.00423
GAGC	0.00165
GAGG	0.00253
GAGT	0.00317
GATA	0.00427
GATC	0.00276
GATG	0.00329
GATT	0.00548
GCAA	0.00355
GCAC	0.0016
GCAG	0.00123
GCAT	0.00281
GCCA	0.00181
GCCC	0.00126
GCCG	0.000588
GCCT	0.00154
GCGA	0.000893
GCGC	0.000484
GCGG	0.000668
GCGT	0.00083
GCTA	0.00229
GCTC	0.00165
GCTG	0.00131
GCTT	0.00287
GGAA	0.00393
GGAC	0.00161
GGAG	0.00269
GGAT	0.00306
GGCA	0.00162
GGCC	0.00126
GGCG	0.000672
GGCT	0.00165
GGGA	0.00249
GGGC	0.00126
GGGG	0.00213
GGGT	0.00266
GGTA	0.00259
GGTC	0.00178
GGTG	0.00255
GGTT	0.00369
GTAA	0.00464
GTAC	0.0021
GTAG	0.00254
GTAT	0.00418
GTCA	0.0029
GTCC	0.00161
GTCG	0.00112
GTCT	0.00229
GTGA	0.00333
GTGC	0.0016
GTGG	0.0026
GTGT	0.0031
GTTA	0.00447
GTTC	0.00303
GTTG	0.0041
GTTT	0.00702
TAAA	0.0115
TAAC	0.00447
TAAG	0.00496
TAAT	0.0106
TACA	0.00489
TACC	0.00259
TACG	0.00121
TACT	0.00477
TAGA	0.00474
TAGC	0.00229
TAGG	0.00313
TAGT	0.00505
TATA	0.00988
TATC	0.00427
TATG	0.00549
TATT	0.0115
TCAA	0.00748
TCAC	0.00333
TCAG	0.00265
TCAT	0.00662
TCCA	0.00396
TCCC	0.00249
TCCG	0.00118
TCCT	0.00366
TCGA	0.00229
TCGC	0.000893
TCGG	0.00127
TCGT	0.00181
TCTA	0.00474
TCTC	0.00423
TCTG	0.00223
TCTT	0.00691
TGAA	0.00746
TGAC	0.0029
TGAG	0.00361
TGAT	0.00611
TGCA	0.0036
TGCC	0.00162
TGCG	0.00101
TGCT	0.00295
TGGA	0.00396
TGGC	0.00181
TGGG	0.0029
TGGT	0.00391
TGTA	0.00489
TGTC	0.0027
TGTG	0.00365
TGTT	0.00686
TTAA	0.0101
TTAC	0.00464
TTAG	0.00558
TTAT	0.0111
TTCA	0.00746
TTCC	0.00393
TTCG	0.00225
TTCT	0.00678
TTGA	0.00747
TTGC	0.00355
TTGG	0.00499
TTGT	0.00743
TTTA	0.0115
TTTC	0.00835
TTTG	0.00913
TTTT	0.0213
# l=
4
# Values
AAAAA	0.0094
AAAAC	0.00277
AAAAG	0.00313
AAAAT	0.00603
AAACA	0.00268
AAACC	0.00136
AAACG	0.000701
AAACT	0.00228
AAAGA	0.00268
AAAGC	0.00102
AAAGG	0.00141
AAAGT	0.00241
AAATA	0.00458
AAATC	0.00219
AAATG	0.00255
AAATT	0.0051
AACAA	0.00296
AACAC	0.00111
AACAG	0.00073
AACAT	0.00206
AACCA	0.00134
AACCC	0.00094
AACCG	0.000361
AACCT	0.00105
AACGA	0.000614
AACGC	0.00025
AACGG	0.000389
AACGT	0.000481
AACTA	0.0019
AACTC	0.00113
AACTG	0.000971
AACTT	0.00232
AAGAA	0.00279
AAGAC	0.000843
AAGAG	0.00138
AAGAT	0.00189
AAGCA	0.00111
AAGCC	0.000553
AAGCG	0.000255
AAGCT	0.000953
AAGGA	0.00137
AAGGC	0.000529
AAGGG	0.000936
AAGGT	0.00109
AAGTA	0.00189
AAGTC	0.000944
AAGTG	0.00123
AAGTT	0.00232
AATAA	0.00452
AATAC	0.0015
AATAG	0.00165
AATAT	0.00383
AATCA	0.0022
AATCC	0.00106
AATCG	0.000553
AATCT	0.00168
AATGA	0.00234
AATGC	0.000862
AATGG	0.00127
AATGT	0.00178
AATTA	0.00394
AATTC	0.00201
AATTG	0.00236
AATTT	0.0051
ACAAA	0.00287
ACAAC	0.0013
ACAAG	0.00126
ACAAT	0.002
ACACA	0.00114
ACACC	0.000645
ACACG	0.000346
ACACT	0.000976
ACAGA	0.000606
ACAGC	0.000307
ACAGG	0.000337
ACAGT	0.00053
ACATA	0.00184
ACATC	0.000891
ACATG	0.00128
ACATT	0.00178
ACCAA	0.00156
ACCAC	0.000816
ACCAG	0.000384
ACCAT	0.00114
ACCCA	0.000939
ACCCC	0.000626
ACCCG	0.000333
ACCCT	0.00076
ACCGA	0.000309
ACCGC	0.000206
ACCGG	0.000183
ACCGT	0.000281
ACCTA	0.00088
ACCTC	0.000656
ACCTG	0.000438
ACCTT	0.00109
ACGAA	0.000662
ACGAC	0.000317
ACGAG	0.00039
ACGAT	0.000437
ACGCA	0.000314
ACGCC	0.000182
ACGCG	0.000124
ACGCT	0.000209
ACGGA	0.000362
ACGGC	0.000139
ACGGG	0.000239
ACGGT	0.000281
ACGTA	0.000391
ACGTC	0.00025
ACGTG	0.000398
ACGTT	0.000481
ACTAA	0.0018
ACTAC	0.000822
ACTAG	0.000917
ACTAT	0.00151
ACTCA	0.00108
ACTCC	0.000713
ACTCG	0.000436
ACTCT	0.000943
ACTGA	0.000917
ACTGC	0.000326
ACTGG	0.000341
ACTGT	0.00053
ACTTA	0.00163
ACTTC	0.00109
ACTTG	0.00126
ACTTT	0.00241
AGAAA	0.00297
AGAAC	0.000859
AGAAG	0.0013
AGAAT	0.00165
AGACA	0.000796
AGACC	0.000494
AGACG	0.000295
AGACT	0.000702
AGAGA	0.00169
AGAGC	0.000469
AGAGG	0.000837
AGAGT	0.000943
AGATA	0.00146
AGATC	0.000894
AGATG	0.00106
AGATT	0.00168
AGCAA	0.0012
AGCAC	0.000475
AGCAG	0.000412
AGCAT	0.000866
AGCCA	0.000585
AGCCC	0.000419
AGCCG	0.000162
AGCCT	0.000483
AGCGA	0.000244
AGCGC	0.000123
AGCGG	0.000178
AGCGT	0.000209
AGCTA	0.000814
AGCTC	0.000568
AGCTG	0.000426
AGCTT	0.000953
AGGAA	0.00145
AGGAC	0.000421
AGGAG	0.000893
AGGAT	0.000894
AGGCA	0.000516
AGGCC	0.000353
AGGCG	0.000192
AGGCT	0.000483
AGGGA	0.000828
AGGGC	0.0003
AGGGG	0.000692
AGGGT	0.00076
AGGTA	0.00079
AGGTC	0.000525
AGGTG	0.000695
AGGTT	0.00105
AGTAA	0.00165
AGTAC	0.000709
AGTAG	0.000949
AGTAT	0.00146
AGTCA	0.000955
AGTCC	0.000465
AGTCG	0.000322
AGTCT	0.000702
AGTGA	0.00108
AGTGC	0.000419
AGTGG	0.000716
AGTGT	0.000976
AGTTA	0.00154
AGTTC	0.00112
AGTTG	0.00138
AGTTT	0.00228
ATAAA	0.00407
ATAAC	0.00143
ATAAG	0.00183
ATAAT	0.00383
ATACA	0.0016
ATACC	0.000738
ATACG	0.000376
ATACT	0.00146
ATAGA	0.00144
ATAGC	0.00063
ATAGG	0.000805
ATAGT	0.00151
ATATA	0.00412
ATATC	0.00149
ATATG	0.00199
ATATT	0.00383
ATCAA	0.00231
ATCAC	0.000993
ATCAG	0.000805
ATCAT	0.002
ATCCA	0.00115
ATCCC	0.000637
ATCCG	0.000376
ATCCT	0.000894
ATCGA	0.000584
ATCGC	0.000231
ATCGG	0.000298
ATCGT	0.000437
ATCTA	0.00141
ATCTC	0.00102
ATCTG	0.000764
ATCTT	0.00189
ATGAA	0.00243
ATGAC	0.000947
ATGAG	0.00124
ATGAT	0.002
ATGCA	0.00118
ATGCC	0.000481
ATGCG	0.000281
ATGCT	0.000866
ATGGA	0.00125
ATGGC	0.00052
ATGGG	0.000829
ATGGT	0.00114
ATGTA	0.00166
ATGTC	0.00087
ATGTG	0.00119
ATGTT	0.00206
ATTAA	0.00344
ATTAC	0.00147
ATTAG	0.00184
ATTAT	0.00383
ATTCA	0.00202
ATTCC	0.000956
ATTCG	0.000616
ATTCT	0.00165
ATTGA	0.00219
ATTGC	0.000959
ATTGG	0.00126
ATTGT	0.002
ATTTA	0.0034
ATTTC	0.0023
ATTTG	0.00268
ATTTT	0.00603
CAAAA	0.00362
CAAAC	0.00151
CAAAG	0.00132
CAAAT	0.00268
CAACA	0.00148
CAACC	0.000904
CAACG	0.000335
CAACT	0.00138
CAAGA	0.00122
CAAGC	0.000639
CAAGG	0.000696
CAAGT	0.00126
CAATA	0.00191
CAATC	0.00105
CAATG	0.00109
CAATT	0.00236
CACAA	0.00146
CACAC	0.000671
CACAG	0.000318
CACAT	0.00119
CACCA	0.00101
CACCC	0.000638
CACCG	0.000208
CACCT	0.000695
CACGA	0.0004
CACGC	0.000244
CACGG	0.0002
CACGT	0.000398
CACTA	0.001
CACTC	0.00061
CACTG	0.000346
CACTT	0.00123
CAGAA	0.000762
CAGAC	0.000328
CAGAG	0.000374
CAGAT	0.000764
CAGCA	0.000457
CAGCC	0.000311
CAGCG	0.000112
CAGCT	0.000426
CAGGA	0.000352
CAGGC	0.00023
CAGGG	0.000245
CAGGT	0.000438
CAGTA	0.000473
CAGTC	0.000325
CAGTG	0.000346
CAGTT	0.000971
CATAA	0.00191
CATAC	0.000829
CATAG	0.000755
CATAT	0.00199
CATCA	0.00124
CATCC	0.000689
CATCG	0.000299
CATCT	0.00106
CATGA	0.00126
CATGC	0.00063
CATGG	0.000754
CATGT	0.00128
CATTA	0.00168
CATTC	0.00094
CATTG	0.00109
CATTT	0.00255
CCAAA	0.00204
CCAAC	0.000938
CCAAG	0.000746
CCAAT	0.00126
CCACA	0.000791
CCACC	0.000812
CCACG	0.000279
CCACT	0.000716
CCAGA	0.000407
CCAGC	0.000278
CCAGG	0.000223
CCAGT	0.000341
CCATA	0.000993
CCATC	0.000724
CCATG	0.000754
CCATT	0.00127
CCCAA	0.00113
CCCAC	0.000665
CCCAG	0.000271
CCCAT	0.000829
CCCCA	0.000637
CCCCC	0.000631
CCCCG	0.000165
CCCCT	0.000692
CCCGA	0.000317
CCCGC	0.000186
CCCGG	0.000189
CCCGT	0.000239
CCCTA	0.000738
CCCTC	0.000661
CCCTG	0.000245
CCCTT	0.000936
CCGAA	0.000466
CCGAC	0.00028
CCGAG	0.000225
CCGAT	0.000298
CCGCA	0.000213
CCGCC	0.000184
CCGCG	9.28e-05
CCGCT	0.000178
CCGGA	0.000207
CCGGC	0.000138
CCGGG	0.000189
CCGGT	0.000183
CCGTA	0.000209
CCGTC	0.000222
CCGTG	0.0002
CCGTT	0.000389
CCTAA	0.00124
CCTAC	0.000542
CCTAG	0.000538
CCTAT	0.000805
CCTCA	0.000715
CCTCC	0.00074
CCTCG	0.000242
CCTCT	0.000837
CCTGA	0.000461
CCTGC	0.000245
CCTGG	0.000223
CCTGT	0.000337
CCTTA	0.00101
CCTTC	0.000798
CCTTG	0.000696
CCTTT	0.00141
CGAAA	0.00089
CGAAC	0.000393
CGAAG	0.000353
CGAAT	0.000616
CGACA	0.000347
CGACC	0.000265
CGACG	0.000181
CGACT	0.000322
CGAGA	0.000373
CGAGC	0.000288
CGAGG	0.000242
CGAGT	0.000436
CGATA	0.000381
CGATC	0.000318
CGATG	0.000299
CGATT	0.000553
CGCAA	0.000369
CGCAC	0.00022
CGCAG	0.000136
CGCAT	0.000281
CGCCA	0.000224
CGCCC	0.00016
CGCCG	9.54e-05
CGCCT	0.000192
CGCGA	0.00014
CGCGC	8.61e-05
CGCGG	9.28e-05
CGCGT	0.000124
CGCTA	0.000222
CGCTC	0.000165
CGCTG	0.000112
CGCTT	0.000255
CGGAA	0.000322
CGGAC	0.00021
CGGAG	0.000268
CGGAT	0.000376
CGGCA	0.000169
CGGCC	0.000162
CGGCG	9.54e-05
CGGCT	0.000162
CGGGA	0.000204
CGGGC	0.000228
CGGGG	0.000165
CGGGT	0.000333
CGGTA	0.000206
CGGTC	0.000203
CGGTG	0.000208
CGGTT	0.000361
CGTAA	0.000412
CGTAC	0.000214
CGTAG	0.000212
CGTAT	0.000376
CGTCA	0.000291
CGTCC	0.000219
CGTCG	0.000181
CGTCT	0.000295
CGTGA	0.000374
CGTGC	0.000244
CGTGG	0.000279
CGTGT	0.000346
CGTTA	0.000389
CGTTC	0.00031
CGTTG	0.000335
CGTTT	0.000701
CTAAA	0.00207
CTAAC	0.000908
CTAAG	0.000762
CTAAT	0.00184
CTACA	0.000844
CTACC	0.000539
CTACG	0.000212
CTACT	0.000949
CTAGA	0.000799
CTAGC	0.000446
CTAGG	0.000538
CTAGT	0.000917
CTATA	0.00129
CTATC	0.000689
CTATG	0.000755
CTATT	0.00165
CTCAA	0.00137
CTCAC	0.000661
CTCAG	0.000333
CTCAT	0.00124
CTCCA	0.000854
CTCCC	0.000676
CTCCG	0.000268
CTCCT	0.000893
CTCGA	0.000511
CTCGC	0.000213
CTCGG	0.000225
CTCGT	0.00039
CTCTA	0.001
CTCTC	0.00118
CTCTG	0.000374
CTCTT	0.00138
CTGAA	0.00116
CTGAC	0.00035
CTGAG	0.000333
CTGAT	0.000805
CTGCA	0.000438
CTGCC	0.000246
CTGCG	0.000136
CTGCT	0.000412
CTGGA	0.000396
CTGGC	0.000198
CTGGG	0.000271
CTGGT	0.000384
CTGTA	0.000443
CTGTC	0.000289
CTGTG	0.000318
CTGTT	0.00073
CTTAA	0.0016
CTTAC	0.000763
CTTAG	0.000762
CTTAT	0.00183
CTTCA	0.00127
CTTCC	0.00087
CTTCG	0.000353
CTTCT	0.0013
CTTGA	0.00119
CTTGC	0.000614
CTTGG	0.000746
CTTGT	0.00126
CTTTA	0.00167
CTTTC	0.00141
CTTTG	0.00132
CTTTT	0.00313
GAAAA	0.0035
GAAAC	0.00115
GAAAG	0.00141
GAAAT	0.0023
GAACA	0.00106
GAACC	0.000536
GAACG	0.00031
GAACT	0.00112
GAAGA	0.0014
GAAGC	0.000515
GAAGG	0.000798
GAAGT	0.00109
GAATA	0.00148
GAATC	0.000821
GAATG	0.00094
GAATT	0.00201
GACAA	0.00106
GACAC	0.000489
GACAG	0.000289
GACAT	0.00087
GACCA	0.000578
GACCC	0.00047
GACCG	0.000203
GACCT	0.000525
GACGA	0.000356
GACGC	0.000158
GACGG	0.000222
GACGT	0.00025
GACTA	0.000701
GACTC	0.000475
GACTG	0.000325
GACTT	0.000944
GAGAA	0.00156
GAGAC	0.000466
GAGAG	0.00118
GAGAT	0.00102
GAGCA	0.000582
GAGCC	0.000333
GAGCG	0.000165
GAGCT	0.000568
GAGGA	0.000895
GAGGC	0.000321
GAGGG	0.000661
GAGGT	0.000656
GAGTA	0.000953
GAGTC	0.000475
GAGTG	0.00061
GAGTT	0.00113
GATAA	0.00152
GATAC	0.000577
GATAG	0.000689
GATAT	0.00149
GATCA	0.000973
GATCC	0.000571
GATCG	0.000318
GATCT	0.000894
GATGA	0.00118
GATGC	0.000502
GATGG	0.000724
GATGT	0.000891
GATTA	0.00143
GATTC	0.000821
GATTG	0.00105
GATTT	0.00219
GCAAA	0.00133
GCAAC	0.000648
GCAAG	0.000614
GCAAT	0.000959
GCACA	0.00056
GCACC	0.000376
GCACG	0.000244
GCACT	0.000419
GCAGA	0.000365
GCAGC	0.000296
GCAGG	0.000245
GCAGT	0.000326
GCATA	0.000813
GCATC	0.000502
GCATG	0.00063
GCATT	0.000862
GCCAA	0.0007
GCCAC	0.000392
GCCAG	0.000198
GCCAT	0.00052
GCCCA	0.000493
GCCCC	0.000243
GCCCG	0.000228
GCCCT	0.0003
GCCGA	0.000203
GCCGC	0.000109
GCCGG	0.000138
GCCGT	0.000139
GCCTA	0.000465
GCCTC	0.000321
GCCTG	0.00023
GCCTT	0.000529
GCGAA	0.00029
GCGAC	0.000159
GCGAG	0.000213
GCGAT	0.000231
GCGCA	0.000165
GCGCC	0.00011
GCGCG	8.61e-05
GCGCT	0.000123
GCGGA	0.000167
GCGGC	0.000109
GCGGG	0.000186
GCGGT	0.000206
GCGTA	0.000178
GCGTC	0.000158
GCGTG	0.000244
GCGTT	0.00025
GCTAA	0.000797
GCTAC	0.000421
GCTAG	0.000446
GCTAT	0.00063
GCTCA	0.000561
GCTCC	0.000329
GCTCG	0.000288
GCTCT	0.000469
GCTGA	0.000425
GCTGC	0.000296
GCTGG	0.000278
GCTGT	0.000307
GCTTA	0.000695
GCTTC	0.000515
GCTTG	0.000639
GCTTT	0.00102
GGAAA	0.00161
GGAAC	0.000503
GGAAG	0.00087
GGAAT	0.000956
GGACA	0.000531
GGACC	0.000394
GGACG	0.000219
GGACT	0.000465
GGAGA	0.000909
GGAGC	0.000329
GGAGG	0.00074
GGAGT	0.000713
GGATA	0.000741
GGATC	0.000571
GGATG	0.000689
GGATT	0.00106
GGCAA	0.000622
GGCAC	0.000275
GGCAG	0.000246
GGCAT	0.000481
GGCCA	0.000381
GGCCC	0.000367
GGCCG	0.000162
GGCCT	0.000353
GGCGA	0.000195
GGCGC	0.00011
GGCGG	0.000184
GGCGT	0.000182
GGCTA	0.000453
GGCTC	0.000333
GGCTG	0.000311
GGCTT	0.000553
GGGAA	0.000839
GGGAC	0.000337
GGGAG	0.000676
GGGAT	0.000637
GGGCA	0.000317
GGGCC	0.000367
GGGCG	0.00016
GGGCT	0.000419
GGGGA	0.000627
GGGGC	0.000243
GGGGG	0.000631
GGGGT	0.000626
GGGTA	0.000612
GGGTC	0.00047
GGGTG	0.000638
GGGTT	0.00094
GGTAA	0.000901
GGTAC	0.00041
GGTAG	0.000539
GGTAT	0.000738
GGTCA	0.000623
GGTCC	0.000394
GGTCG	0.000265
GGTCT	0.000494
GGTGA	0.000719
GGTGC	0.000376
GGTGG	0.000812
GGTGT	0.000645
GGTTA	0.000898
GGTTC	0.000536
GGTTG	0.000904
GGTTT	0.00136
GTAAA	0.00168
GTAAC	0.000722
GTAAG	0.000763
GTAAT	0.00147
GTACA	0.000771
GTACC	0.00041
GTACG	0.000214
GTACT	0.000709
GTAGA	0.00076
GTAGC	0.000421
GTAGG	0.000542
GTAGT	0.000822
GTATA	0.00127
GTATC	0.000577
GTATG	0.000829
GTATT	0.0015
GTCAA	0.00113
GTCAC	0.000475
GTCAG	0.00035
GTCAT	0.000947
GTCCA	0.00064
GTCCC	0.000337
GTCCG	0.00021
GTCCT	0.000421
GTCGA	0.00036
GTCGC	0.000159
GTCGG	0.00028
GTCGT	0.000317
GTCTA	0.000649
GTCTC	0.000466
GTCTG	0.000328
GTCTT	0.000843
GTGAA	0.0012
GTGAC	0.000475
GTGAG	0.000661
GTGAT	0.000993
GTGCA	0.000629
GTGCC	0.000275
GTGCG	0.00022
GTGCT	0.000475
GTGGA	0.000724
GTGGC	0.000392
GTGGG	0.000665
GTGGT	0.000816
GTGTA	0.000831
GTGTC	0.000489
GTGTG	0.000671
GTGTT	0.00111
GTTAA	0.00141
GTTAC	0.000722
GTTAG	0.000908
GTTAT	0.00143
GTTCA	0.00127
GTTCC	0.000503
GTTCG	0.000393
GTTCT	0.000859
GTTGA	0.00121
GTTGC	0.000648
GTTGG	0.000938
GTTGT	0.0013
GTTTA	0.00161
GTTTC	0.00115
GTTTG	0.00151
GTTTT	0.00277
TAAAA	0.00481
TAAAC	0.00161
TAAAG	0.00167
TAAAT	0.0034
TAACA	0.00164
TAACC	0.000898
TAACG	0.000389
TAACT	0.00154
TAAGA	0.00162
TAAGC	0.000695
TAAGG	0.00101
TAAGT	0.00163
TAATA	0.00354
TAATC	0.00143
TAATG	0.00168
TAATT	0.00394
TACAA	0.00196
TACAC	0.000831
TACAG	0.000443
TACAT	0.00166
TACCA	0.00098
TACCC	0.000612
TACCG	0.000206
TACCT	0.00079
TACGA	0.000437
TACGC	0.000178
TACGG	0.000209
TACGT	0.000391
TACTA	0.00145
TACTC	0.000953
TACTG	0.000473
TACTT	0.00189
TAGAA	0.00167
TAGAC	0.000649
TAGAG	0.001
TAGAT	0.00141
TAGCA	0.000804
TAGCC	0.000453
TAGCG	0.000222
TAGCT	0.000814
TAGGA	0.00105
TAGGC	0.000465
TAGGG	0.000738
TAGGT	0.00088
TAGTA	0.00145
TAGTC	0.000701
TAGTG	0.001
TAGTT	0.0019
TATAA	0.0032
TATAC	0.00127
TATAG	0.00129
TATAT	0.00412
TATCA	0.0017
TATCC	0.000741
TATCG	0.000381
TATCT	0.00146
TATGA	0.00184
TATGC	0.000813
TATGG	0.000993
TATGT	0.00184
TATTA	0.00354
TATTC	0.00148
TATTG	0.00191
TATTT	0.00458
TCAAA	0.00288
TCAAC	0.00121
TCAAG	0.00119
TCAAT	0.00219
TCACA	0.00116
TCACC	0.000719
TCACG	0.000374
TCACT	0.00108
TCAGA	0.00085
TCAGC	0.000425
TCAGG	0.000461
TCAGT	0.000917
TCATA	0.00184
TCATC	0.00118
TCATG	0.00126
TCATT	0.00234
TCCAA	0.00159
TCCAC	0.000724
TCCAG	0.000396
TCCAT	0.00125
TCCCA	0.000831
TCCCC	0.000627
TCCCG	0.000204
TCCCT	0.000828
TCCGA	0.000441
TCCGC	0.000167
TCCGG	0.000207
TCCGT	0.000362
TCCTA	0.00105
TCCTC	0.000895
TCCTG	0.000352
TCCTT	0.00137
TCGAA	0.000834
TCGAC	0.00036
TCGAG	0.000511
TCGAT	0.000584
TCGCA	0.000315
TCGCC	0.000195
TCGCG	0.00014
TCGCT	0.000244
TCGGA	0.000441
TCGGC	0.000203
TCGGG	0.000317
TCGGT	0.000309
TCGTA	0.000437
TCGTC	0.000356
TCGTG	0.0004
TCGTT	0.000614
TCTAA	0.00174
TCTAC	0.00076
TCTAG	0.000799
TCTAT	0.00144
TCTCA	0.00125
TCTCC	0.000909
TCTCG	0.000373
TCTCT	0.00169
TCTGA	0.00085
TCTGC	0.000365
TCTGG	0.000407
TCTGT	0.000606
TCTTA	0.00162
TCTTC	0.0014
TCTTG	0.00122
TCTTT	0.00268
TGAAA	0.00289
TGAAC	0.00127
TGAAG	0.00127
TGAAT	0.00202
TGACA	0.00103
TGACC	0.000623
TGACG	0.000291
TGACT	0.000955
TGAGA	0.00125
TGAGC	0.000561
TGAGG	0.000715
TGAGT	0.00108
TGATA	0.0017
TGATC	0.000973
TGATG	0.00124
TGATT	0.0022
TGCAA	0.00136
TGCAC	0.000629
TGCAG	0.000438
TGCAT	0.00118
TGCCA	0.00062
TGCCC	0.000317
TGCCG	0.000169
TGCCT	0.000516
TGCGA	0.000315
TGCGC	0.000165
TGCGG	0.000213
TGCGT	0.000314
TGCTA	0.000804
TGCTC	0.000582
TGCTG	0.000457
TGCTT	0.00111
TGGAA	0.00132
TGGAC	0.00064
TGGAG	0.000854
TGGAT	0.00115
TGGCA	0.00062
TGGCC	0.000381
TGGCG	0.000224
TGGCT	0.000585
TGGGA	0.000831
TGGGC	0.000493
TGGGG	0.000637
TGGGT	0.000939
TGGTA	0.00098
TGGTC	0.000578
TGGTG	0.00101
TGGTT	0.00134
TGTAA	0.00167
TGTAC	0.000771
TGTAG	0.000844
TGTAT	0.0016
TGTCA	0.00103
TGTCC	0.000531
TGTCG	0.000347
TGTCT	0.000796
TGTGA	0.00116
TGTGC	0.00056
TGTGG	0.000791
TGTGT	0.00114
TGTTA	0.00164
TGTTC	0.00106
TGTTG	0.00148
TGTTT	0.00268
TTAAA	0.00367
TTAAC	0.00141
TTAAG	0.0016
TTAAT	0.00344
TTACA	0.00167
TTACC	0.000901
TTACG	0.000412
TTACT	0.00165
TTAGA	0.00174
TTAGC	0.000797
TTAGG	0.00124
TTAGT	0.0018
TTATA	0.0032
TTATC	0.00152
TTATG	0.00191
TTATT	0.00452
TTCAA	0.00267
TTCAC	0.0012
TTCAG	0.00116
TTCAT	0.00243
TTCCA	0.00132
TTCCC	0.000839
TTCCG	0.000322
TTCCT	0.00145
TTCGA	0.000834
TTCGC	0.00029
TTCGG	0.000466
TTCGT	0.000662
TTCTA	0.00167
TTCTC	0.00156
TTCTG	0.000762
TTCTT	0.00279
TTGAA	0.00267
TTGAC	0.00113
TTGAG	0.00137
TTGAT	0.00231
TTGCA	0.00136
TTGCC	0.000622
TTGCG	0.000369
TTGCT	0.0012
TTGGA	0.00159
TTGGC	0.0007
TTGGG	0.00113
TTGGT	0.00156
TTGTA	0.00196
TTGTC	0.00106
TTGTG	0.00146
TTGTT	0.00296
TTTAA	0.00367
TTTAC	0.00168
TTTAG	0.00207
TTTAT	0.00407
TTTCA	0.00289
TTTCC	0.00161
TTTCG	0.00089
TTTCT	0.00297
TTTGA	0.00288
TTTGC	0.00133
TTTGG	0.00204
TTTGT	0.00287
TTTTA	0.00481
TTTTC	0.0035
TTTTG	0.00362
TTTTT	0.0094

[EMISSION]

# Vector size (4^(k+1))
1024
# Probabilities
AAAAA	0.4408
AAAAC	0.1298
AAAAG	0.1466
AAAAT	0.2829
AAACA	0.3818
AAACC	0.1935
AAACG	0.09984
AAACT	0.3249
AAAGA	0.3561
AAAGC	0.1359
AAAGG	0.1872
AAAGT	0.3208
AAATA	0.3175
AAATC	0.152
AAATG	0.1768
AAATT	0.3536
AACAA	0.4309
AACAC	0.1624
AACAG	0.1063
AACAT	0.3004
AACCA	0.3634
AACCC	0.2543
AACCG	0.09778
AACCT	0.2845
AACGA	0.354
AACGC	0.1444
AACGG	0.2241
AACGT	0.2776
AACTA	0.2998
AACTC	0.1794
AACTG	0.1535
AACTT	0.3674
AAGAA	0.4041
AAGAC	0.1221
AAGAG	0.2005
AAGAT	0.2734
AAGCA	0.3864
AAGCC	0.1928
AAGCG	0.0887
AAGCT	0.3321
AAGGA	0.3487
AAGGC	0.135
AAGGG	0.239
AAGGT	0.2773
AAGTA	0.2966
AAGTC	0.1477
AAGTG	0.1921
AAGTT	0.3637
AATAA	0.393
AATAC	0.1308
AATAG	0.1436
AATAT	0.3326
AATCA	0.4003
AATCC	0.1926
AATCG	0.1009
AATCT	0.3062
AATGA	0.3746
AATGC	0.1378
AATGG	0.2034
AATGT	0.2842
AATTA	0.2941
AATTC	0.1497
AATTG	0.1761
AATTT	0.3801
ACAAA	0.3866
ACAAC	0.1753
ACAAG	0.1695
ACAAT	0.2686
ACACA	0.3667
ACACC	0.2076
ACACG	0.1113
ACACT	0.3143
ACAGA	0.3405
ACAGC	0.1723
ACAGG	0.1896
ACAGT	0.2976
ACATA	0.3179
ACATC	0.154
ACATG	0.2208
ACATT	0.3073
ACCAA	0.4004
ACCAC	0.2089
ACCAG	0.09831
ACCAT	0.2924
ACCCA	0.3531
ACCCC	0.2354
ACCCG	0.1254
ACCCT	0.2861
ACCGA	0.3153
ACCGC	0.2104
ACCGG	0.1872
ACCGT	0.2872
ACCTA	0.2876
ACCTC	0.2145
ACCTG	0.1432
ACCTT	0.3547
ACGAA	0.3663
ACGAC	0.1754
ACGAG	0.2161
ACGAT	0.2421
ACGCA	0.3787
ACGCC	0.2198
ACGCG	0.1492
ACGCT	0.2522
ACGGA	0.3546
ACGGC	0.136
ACGGG	0.234
ACGGT	0.2754
ACGTA	0.2572
ACGTC	0.1642
ACGTG	0.2618
ACGTT	0.3167
ACTAA	0.3566
ACTAC	0.1628
ACTAG	0.1814
ACTAT	0.2992
ACTCA	0.3403
ACTCC	0.2249
ACTCG	0.1374
ACTCT	0.2974
ACTGA	0.4337
ACTGC	0.1544
ACTGG	0.1613
ACTGT	0.2505
ACTTA	0.2551
ACTTC	0.1704
ACTTG	0.197
ACTTT	0.3775
AGAAA	0.4377
AGAAC	0.1268
AGAAG	0.1921
AGAAT	0.2435
AGACA	0.3481
AGACC	0.216
AGACG	0.1288
AGACT	0.3071
AGAGA	0.4297
AGAGC	0.119
AGAGG	0.2122
AGAGT	0.2391
AGATA	0.2862
AGATC	0.1757
AGATG	0.2081
AGATT	0.3301
AGCAA	0.4059
AGCAC	0.1611
AGCAG	0.1397
AGCAT	0.2933
AGCCA	0.3546
AGCCC	0.2542
AGCCG	0.09808
AGCCT	0.2931
AGCGA	0.3233
AGCGC	0.1636
AGCGG	0.2355
AGCGT	0.2776
AGCTA	0.2948
AGCTC	0.2057
AGCTG	0.1542
AGCTT	0.3452
AGGAA	0.3964
AGGAC	0.1151
AGGAG	0.2442
AGGAT	0.2443
AGGCA	0.3343
AGGCC	0.2284
AGGCG	0.1243
AGGCT	0.313
AGGGA	0.321
AGGGC	0.1161
AGGGG	0.2682
AGGGT	0.2947
AGGTA	0.2582
AGGTC	0.1714
AGGTG	0.227
AGGTT	0.3434
AGTAA	0.3466
AGTAC	0.1485
AGTAG	0.1989
AGTAT	0.306
AGTCA	0.3906
AGTCC	0.1903
AGTCG	0.1318
AGTCT	0.2872
AGTGA	0.3375
AGTGC	0.1316
AGTGG	0.2247
AGTGT	0.3062
AGTTA	0.2433
AGTTC	0.1775
AGTTG	0.2184
AGTTT	0.3608
ATAAA	0.3647
ATAAC	0.1281
ATAAG	0.164
ATAAT	0.3432
ATACA	0.384
ATACC	0.1767
ATACG	0.08992
ATACT	0.3494
ATAGA	0.3286
ATAGC	0.1436
ATAGG	0.1835
ATAGT	0.3444
ATATA	0.3604
ATATC	0.1301
ATATG	0.1745
ATATT	0.3349
ATCAA	0.3785
ATCAC	0.1625
ATCAG	0.1317
ATCAT	0.3273
ATCCA	0.3761
ATCCC	0.2085
ATCCG	0.1231
ATCCT	0.2923
ATCGA	0.3766
ATCGC	0.1491
ATCGG	0.1924
ATCGT	0.282
ATCTA	0.278
ATCTC	0.2008
ATCTG	0.1501
ATCTT	0.3711
ATGAA	0.3674
ATGAC	0.143
ATGAG	0.1878
ATGAT	0.3018
ATGCA	0.4199
ATGCC	0.1712
ATGCG	0.1003
ATGCT	0.3086
ATGGA	0.3342
ATGGC	0.1389
ATGGG	0.2216
ATGGT	0.3053
ATGTA	0.2871
ATGTC	0.1503
ATGTG	0.2064
ATGTT	0.3562
ATTAA	0.3253
ATTAC	0.1391
ATTAG	0.1742
ATTAT	0.3614
ATTCA	0.3858
ATTCC	0.1822
ATTCG	0.1174
ATTCT	0.3146
ATTGA	0.3417
ATTGC	0.1497
ATTGG	0.1971
ATTGT	0.3115
ATTTA	0.2359
ATTTC	0.1597
ATTTG	0.186
ATTTT	0.4184
CAAAA	0.3966
CAAAC	0.1649
CAAAG	0.1446
CAAAT	0.2938
CAACA	0.3613
CAACC	0.2203
CAACG	0.08167
CAACT	0.3367
CAAGA	0.3192
CAAGC	0.1677
CAAGG	0.1827
CAAGT	0.3304
CAATA	0.2983
CAATC	0.1633
CAATG	0.1699
CAATT	0.3685
CACAA	0.401
CACAC	0.1841
CACAG	0.0873
CACAT	0.3276
CACCA	0.3957
CACCC	0.2501
CACCG	0.08168
CACCT	0.2725
CACGA	0.3218
CACGC	0.1961
CACGG	0.1615
CACGT	0.3206
CACTA	0.3148
CACTC	0.1914
CACTG	0.1086
CACTT	0.3852
CAGAA	0.3419
CAGAC	0.1472
CAGAG	0.1679
CAGAT	0.3429
CAGCA	0.3498
CAGCC	0.2379
CAGCG	0.08607
CAGCT	0.3262
CAGGA	0.278
CAGGC	0.1818
CAGGG	0.1939
CAGGT	0.3463
CAGTA	0.2236
CAGTC	0.1537
CAGTG	0.1636
CAGTT	0.4591
CATAA	0.3482
CATAC	0.151
CATAG	0.1376
CATAT	0.3632
CATCA	0.3782
CATCC	0.2093
CATCG	0.09079
CATCT	0.3217
CATGA	0.3214
CATGC	0.1607
CATGG	0.1922
CATGT	0.3257
CATTA	0.2684
CATTC	0.1503
CATTG	0.174
CATTT	0.4073
CCAAA	0.4096
CCAAC	0.188
CCAAG	0.1494
CCAAT	0.253
CCACA	0.3044
CCACC	0.3126
CCACG	0.1072
CCACT	0.2757
CCAGA	0.326
CCAGC	0.2227
CCAGG	0.1783
CCAGT	0.273
CCATA	0.2653
CCATC	0.1934
CCATG	0.2014
CCATT	0.3399
CCCAA	0.391
CCCAC	0.2294
CCCAG	0.09347
CCCAT	0.2861
CCCCA	0.2998
CCCCC	0.297
CCCCG	0.0778
CCCCT	0.3255
CCCGA	0.3408
CCCGC	0.1999
CCCGG	0.2029
CCCGT	0.2564
CCCTA	0.2859
CCCTC	0.2561
CCCTG	0.09511
CCCTT	0.3628
CCGAA	0.3667
CCGAC	0.2208
CCGAG	0.1775
CCGAT	0.235
CCGCA	0.3189
CCGCC	0.2762
CCGCG	0.1389
CCGCT	0.2659
CCGGA	0.2886
CCGGC	0.1927
CCGGG	0.2633
CCGGT	0.2554
CCGTA	0.2047
CCGTC	0.2179
CCGTG	0.1965
CCGTT	0.3809
CCTAA	0.3973
CCTAC	0.1733
CCTAG	0.172
CCTAT	0.2573
CCTCA	0.2823
CCTCC	0.2919
CCTCG	0.09537
CCTCT	0.3304
CCTGA	0.3641
CCTGC	0.1933
CCTGG	0.176
CCTGT	0.2667
CCTTA	0.2589
CCTTC	0.2038
CCTTG	0.1778
CCTTT	0.3596
CGAAA	0.3951
CGAAC	0.1747
CGAAG	0.1566
CGAAT	0.2735
CGACA	0.3112
CGACC	0.2376
CGACG	0.1623
CGACT	0.2888
CGAGA	0.2785
CGAGC	0.2154
CGAGG	0.1805
CGAGT	0.3256
CGATA	0.2458
CGATC	0.2047
CGATG	0.1927
CGATT	0.3569
CGCAA	0.3669
CGCAC	0.219
CGCAG	0.1346
CGCAT	0.2795
CGCCA	0.3334
CGCCC	0.2386
CGCCG	0.1421
CGCCT	0.2859
CGCGA	0.3162
CGCGC	0.1944
CGCGG	0.2096
CGCGT	0.2799
CGCTA	0.2949
CGCTC	0.2183
CGCTG	0.1491
CGCTT	0.3377
CGGAA	0.2738
CGGAC	0.1789
CGGAG	0.2274
CGGAT	0.3199
CGGCA	0.2872
CGGCC	0.2758
CGGCG	0.1622
CGGCT	0.2749
CGGGA	0.2189
CGGGC	0.2454
CGGGG	0.1777
CGGGT	0.358
CGGTA	0.2104
CGGTC	0.2077
CGGTG	0.2128
CGGTT	0.369
CGTAA	0.3395
CGTAC	0.1761
CGTAG	0.1749
CGTAT	0.3094
CGTCA	0.2952
CGTCC	0.2224
CGTCG	0.1837
CGTCT	0.2987
CGTGA	0.301
CGTGC	0.1964
CGTGG	0.2243
CGTGT	0.2783
CGTTA	0.2241
CGTTC	0.1787
CGTTG	0.1931
CGTTT	0.4041
CTAAA	0.3702
CTAAC	0.1627
CTAAG	0.1366
CTAAT	0.3305
CTACA	0.3318
CTACC	0.212
CTACG	0.08345
CTACT	0.3728
CTAGA	0.296
CTAGC	0.1651
CTAGG	0.1994
CTAGT	0.3395
CTATA	0.2948
CTATC	0.1569
CTATG	0.1721
CTATT	0.3762
CTCAA	0.3794
CTCAC	0.1833
CTCAG	0.09238
CTCAT	0.3449
CTCCA	0.3174
CTCCC	0.2512
CTCCG	0.09943
CTCCT	0.332
CTCGA	0.3814
CTCGC	0.1589
CTCGG	0.1682
CTCGT	0.2915
CTCTA	0.2542
CTCTC	0.3
CTCTG	0.09482
CTCTT	0.351
CTGAA	0.4389
CTGAC	0.132
CTGAG	0.1257
CTGAT	0.3034
CTGCA	0.3557
CTGCC	0.1994
CTGCG	0.11
CTGCT	0.3348
CTGGA	0.3169
CTGGC	0.1584
CTGGG	0.217
CTGGT	0.3077
CTGTA	0.2489
CTGTC	0.1625
CTGTG	0.1788
CTGTT	0.4098
CTTAA	0.3236
CTTAC	0.1538
CTTAG	0.1538
CTTAT	0.3688
CTTCA	0.3353
CTTCC	0.229
CTTCG	0.09284
CTTCT	0.3429
CTTGA	0.3125
CTTGC	0.1611
CTTGG	0.1957
CTTGT	0.3307
CTTTA	0.2217
CTTTC	0.1873
CTTTG	0.1755
CTTTT	0.4155
GAAAA	0.4186
GAAAC	0.1372
GAAAG	0.1686
GAAAT	0.2755
GAACA	0.3496
GAACC	0.177
GAACG	0.1025
GAACT	0.3709
GAAGA	0.3676
GAAGC	0.1356
GAAGG	0.2101
GAAGT	0.2867
GAATA	0.2818
GAATC	0.1565
GAATG	0.1792
GAATT	0.3824
GACAA	0.3905
GACAC	0.1809
GACAG	0.107
GACAT	0.3216
GACCA	0.3255
GACCC	0.2646
GACCG	0.1145
GACCT	0.2954
GACGA	0.3608
GACGC	0.1604
GACGG	0.2255
GACGT	0.2532
GACTA	0.2869
GACTC	0.1941
GACTG	0.1329
GACTT	0.386
GAGAA	0.3683
GAGAC	0.1103
GAGAG	0.2799
GAGAT	0.2416
GAGCA	0.3531
GAGCC	0.2021
GAGCG	0.09987
GAGCT	0.3449
GAGGA	0.3535
GAGGC	0.1266
GAGGG	0.2608
GAGGT	0.2591
GAGTA	0.3004
GAGTC	0.1496
GAGTG	0.1923
GAGTT	0.3577
GATAA	0.356
GATAC	0.135
GATAG	0.1611
GATAT	0.3479
GATCA	0.3531
GATCC	0.2073
GATCG	0.1152
GATCT	0.3243
GATGA	0.357
GATGC	0.1524
GATGG	0.2199
GATGT	0.2707
GATTA	0.2602
GATTC	0.1497
GATTG	0.1908
GATTT	0.3994
GCAAA	0.3741
GCAAC	0.1826
GCAAG	0.1729
GCAAT	0.2703
GCACA	0.3503
GCACC	0.235
GCACG	0.1525
GCACT	0.2622
GCAGA	0.2961
GCAGC	0.2401
GCAGG	0.1986
GCAGT	0.2651
GCATA	0.2895
GCATC	0.1787
GCATG	0.2246
GCATT	0.3072
GCCAA	0.3869
GCCAC	0.2164
GCCAG	0.1093
GCCAT	0.2874
GCCCA	0.3901
GCCCC	0.192
GCCCG	0.1808
GCCCT	0.237
GCCGA	0.3446
GCCGC	0.1845
GCCGG	0.235
GCCGT	0.2359
GCCTA	0.3011
GCCTC	0.2076
GCCTG	0.1489
GCCTT	0.3423
GCGAA	0.3248
GCGAC	0.1781
GCGAG	0.2383
GCGAT	0.2588
GCGCA	0.3405
GCGCC	0.2267
GCGCG	0.1779
GCGCT	0.255
GCGGA	0.2502
GCGGC	0.1627
GCGGG	0.2788
GCGGT	0.3084
GCGTA	0.214
GCGTC	0.1906
GCGTG	0.2935
GCGTT	0.3019
GCTAA	0.3475
GCTAC	0.1834
GCTAG	0.1943
GCTAT	0.2747
GCTCA	0.3402
GCTCC	0.1999
GCTCG	0.175
GCTCT	0.2849
GCTGA	0.3253
GCTGC	0.2266
GCTGG	0.2132
GCTGT	0.235
GCTTA	0.2422
GCTTC	0.1794
GCTTG	0.2226
GCTTT	0.3559
GGAAA	0.4081
GGAAC	0.1278
GGAAG	0.2211
GGAAT	0.243
GGACA	0.3301
GGACC	0.2446
GGACG	0.1363
GGACT	0.2891
GGAGA	0.3378
GGAGC	0.1224
GGAGG	0.2749
GGAGT	0.265
GGATA	0.2423
GGATC	0.1869
GGATG	0.2254
GGATT	0.3455
GGCAA	0.3831
GGCAC	0.1693
GGCAG	0.1513
GGCAT	0.2963
GGCCA	0.3016
GGCCC	0.2905
GGCCG	0.1285
GGCCT	0.2794
GGCGA	0.2902
GGCGC	0.1633
GGCGG	0.2746
GGCGT	0.2718
GGCTA	0.2744
GGCTC	0.2018
GGCTG	0.1883
GGCTT	0.3355
GGGAA	0.3371
GGGAC	0.1355
GGGAG	0.2714
GGGAT	0.256
GGGCA	0.2512
GGGCC	0.2903
GGGCG	0.1268
GGGCT	0.3317
GGGGA	0.2949
GGGGC	0.1141
GGGGG	0.2968
GGGGT	0.2942
GGGTA	0.2301
GGGTC	0.1767
GGGTG	0.2399
GGGTT	0.3533
GGTAA	0.3481
GGTAC	0.1583
GGTAG	0.2084
GGTAT	0.2852
GGTCA	0.351
GGTCC	0.2216
GGTCG	0.1493
GGTCT	0.2781
GGTGA	0.2818
GGTGC	0.1473
GGTGG	0.3182
GGTGT	0.2527
GGTTA	0.2429
GGTTC	0.1449
GGTTG	0.2445
GGTTT	0.3677
GTAAA	0.3629
GTAAC	0.1556
GTAAG	0.1643
GTAAT	0.3172
GTACA	0.3666
GTACC	0.1948
GTACG	0.1017
GTACT	0.3369
GTAGA	0.2984
GTAGC	0.1654
GTAGG	0.2131
GTAGT	0.3231
GTATA	0.3037
GTATC	0.138
GTATG	0.1984
GTATT	0.3599
GTCAA	0.3889
GTCAC	0.1638
GTCAG	0.1207
GTCAT	0.3267
GTCCA	0.3976
GTCCC	0.2097
GTCCG	0.1308
GTCCT	0.2619
GTCGA	0.3225
GTCGC	0.1425
GTCGG	0.2511
GTCGT	0.2839
GTCTA	0.284
GTCTC	0.2039
GTCTG	0.1434
GTCTT	0.3687
GTGAA	0.3599
GTGAC	0.1428
GTGAG	0.1988
GTGAT	0.2985
GTGCA	0.3931
GTGCC	0.1717
GTGCG	0.1378
GTGCT	0.2973
GTGGA	0.2788
GTGGC	0.1508
GTGGG	0.2562
GTGGT	0.3143
GTGTA	0.2675
GTGTC	0.1575
GTGTG	0.2162
GTGTT	0.3589
GTTAA	0.3153
GTTAC	0.1616
GTTAG	0.2033
GTTAT	0.3197
GTTCA	0.4199
GTTCC	0.1661
GTTCG	0.13
GTTCT	0.284
GTTGA	0.2959
GTTGC	0.1579
GTTGG	0.2286
GTTGT	0.3176
GTTTA	0.2289
GTTTC	0.1631
GTTTG	0.2142
GTTTT	0.3937
TAAAA	0.4188
TAAAC	0.14
TAAAG	0.1452
TAAAT	0.296
TAACA	0.3675
TAACC	0.2009
TAACG	0.08706
TAACT	0.3445
TAAGA	0.3264
TAAGC	0.1403
TAAGG	0.2045
TAAGT	0.3289
TAATA	0.334
TAATC	0.1348
TAATG	0.1586
TAATT	0.3725
TACAA	0.4002
TACAC	0.1698
TACAG	0.09057
TACAT	0.3395
TACCA	0.3786
TACCC	0.2365
TACCG	0.0796
TACCT	0.3054
TACGA	0.3597
TACGC	0.1463
TACGG	0.1721
TACGT	0.322
TACTA	0.3042
TACTC	0.1996
TACTG	0.09908
TACTT	0.3971
TAGAA	0.3528
TAGAC	0.137
TAGAG	0.2116
TAGAT	0.2985
TAGCA	0.3507
TAGCC	0.1974
TAGCG	0.09695
TAGCT	0.355
TAGGA	0.3343
TAGGC	0.1486
TAGGG	0.2357
TAGGT	0.2813
TAGTA	0.2873
TAGTC	0.1388
TAGTG	0.1985
TAGTT	0.3753
TATAA	0.3236
TATAC	0.1285
TATAG	0.131
TATAT	0.4169
TATCA	0.3969
TATCC	0.1733
TATCG	0.08918
TATCT	0.3407
TATGA	0.336
TATGC	0.148
TATGG	0.1809
TATGT	0.3351
TATTA	0.3074
TATTC	0.1286
TATTG	0.1662
TATTT	0.3979
TCAAA	0.3854
TCAAC	0.1624
TCAAG	0.1593
TCAAT	0.2929
TCACA	0.3481
TCACC	0.2162
TCACG	0.1124
TCACT	0.3234
TCAGA	0.3204
TCAGC	0.1601
TCAGG	0.1738
TCAGT	0.3457
TCATA	0.2785
TCATC	0.1774
TCATG	0.1904
TCATT	0.3538
TCCAA	0.4019
TCCAC	0.1826
TCCAG	0.09983
TCCAT	0.3156
TCCCA	0.3337
TCCCC	0.2519
TCCCG	0.08185
TCCCT	0.3326
TCCGA	0.3745
TCCGC	0.1419
TCCGG	0.176
TCCGT	0.3075
TCCTA	0.2859
TCCTC	0.2447
TCCTG	0.09618
TCCTT	0.3732
TCGAA	0.3645
TCGAC	0.1572
TCGAG	0.2231
TCGAT	0.2551
TCGCA	0.3523
TCGCC	0.2181
TCGCG	0.1567
TCGCT	0.2729
TCGGA	0.3471
TCGGC	0.1598
TCGGG	0.25
TCGGT	0.2431
TCGTA	0.2418
TCGTC	0.197
TCGTG	0.2212
TCGTT	0.3399
TCTAA	0.3666
TCTAC	0.1603
TCTAG	0.1687
TCTAT	0.3044
TCTCA	0.2962
TCTCC	0.2149
TCTCG	0.08817
TCTCT	0.4007
TCTGA	0.3815
TCTGC	0.1637
TCTGG	0.1828
TCTGT	0.272
TCTTA	0.2342
TCTTC	0.2021
TCTTG	0.176
TCTTT	0.3877
TGAAA	0.3878
TGAAC	0.1703
TGAAG	0.1707
TGAAT	0.2712
TGACA	0.3554
TGACC	0.2149
TGACG	0.1004
TGACT	0.3293
TGAGA	0.3472
TGAGC	0.1554
TGAGG	0.1982
TGAGT	0.2992
TGATA	0.2777
TGATC	0.1593
TGATG	0.2037
TGATT	0.3594
TGCAA	0.3772
TGCAC	0.1744
TGCAG	0.1215
TGCAT	0.3269
TGCCA	0.382
TGCCC	0.1956
TGCCG	0.1041
TGCCT	0.3182
TGCGA	0.3126
TGCGC	0.1636
TGCGG	0.2115
TGCGT	0.3123
TGCTA	0.2724
TGCTC	0.1971
TGCTG	0.1548
TGCTT	0.3757
TGGAA	0.3332
TGGAC	0.1613
TGGAG	0.2154
TGGAT	0.2901
TGGCA	0.3426
TGGCC	0.2105
TGGCG	0.1237
TGGCT	0.3232
TGGGA	0.2865
TGGGC	0.17
TGGGG	0.2198
TGGGT	0.3237
TGGTA	0.2506
TGGTC	0.1479
TGGTG	0.2581
TGGTT	0.3434
TGTAA	0.342
TGTAC	0.1576
TGTAG	0.1725
TGTAT	0.3279
TGTCA	0.3811
TGTCC	0.1964
TGTCG	0.1284
TGTCT	0.2942
TGTGA	0.3174
TGTGC	0.1536
TGTGG	0.2168
TGTGT	0.3122
TGTTA	0.2392
TGTTC	0.1542
TGTTG	0.216
TGTTT	0.3907
TTAAA	0.3626
TTAAC	0.1391
TTAAG	0.1584
TTAAT	0.34
TTACA	0.3607
TTACC	0.1942
TTACG	0.08883
TTACT	0.3563
TTAGA	0.3114
TTAGC	0.1429
TTAGG	0.2228
TTAGT	0.3229
TTATA	0.2867
TTATC	0.1364
TTATG	0.1715
TTATT	0.4054
TTCAA	0.3574
TTCAC	0.1605
TTCAG	0.156
TTCAT	0.3262
TTCCA	0.3359
TTCCC	0.2134
TTCCG	0.0819
TTCCT	0.3688
TTCGA	0.3705
TTCGC	0.1289
TTCGG	0.2068
TTCGT	0.2939
TTCTA	0.2465
TTCTC	0.2296
TTCTG	0.1123
TTCTT	0.4115
TTGAA	0.3567
TTGAC	0.1509
TTGAG	0.1831
TTGAT	0.3093
TTGCA	0.3831
TTGCC	0.1751
TTGCG	0.1041
TTGCT	0.3377
TTGGA	0.3191
TTGGC	0.1403
TTGGG	0.2271
TTGGT	0.3135
TTGTA	0.2634
TTGTC	0.1421
TTGTG	0.1967
TTGTT	0.3978
TTTAA	0.3197
TTTAC	0.1466
TTTAG	0.1798
TTTAT	0.3539
TTTCA	0.3463
TTTCC	0.1921
TTTCG	0.1065
TTTCT	0.3551
TTTGA	0.3156
TTTGC	0.1455
TTTGG	0.224
TTTGT	0.3149
TTTTA	0.2256
TTTTC	0.164
TTTTG	0.1697
TTTTT	0.4407
[2]
# (a,c,g,t)= (0.237, 0.263, 0.263, 0.237)
#
# Probabilities file for the intergenic region model
#

# k =
4

# The P_l's
[P_ls]
# l=
0
# Values
A	0.335
C	0.165
G	0.165
T	0.335
# l=
1
# Values
AA	0.127
AC	0.0504
AG	0.0534
AT	0.104
CA	0.0596
CC	0.0348
CG	0.0177
CT	0.0534
GA	0.0554
GC	0.0248
GG	0.0348
GT	0.0504
TA	0.0929
TC	0.0554
TG	0.0596
TT	0.127
# l=
2
# Values
AAA	0.0509
AAC	0.0186
AAG	0.02
AAT	0.0373
ACA	0.0181
ACC	0.0104
ACG	0.00514
ACT	0.0168
AGA	0.018
AGC	0.00797
AGG	0.0106
AGT	0.0168
ATA	0.0319
ATC	0.0158
ATG	0.019
ATT	0.0373
CAA	0.0234
CAC	0.0105
CAG	0.00676
CAT	0.019
CCA	0.0123
CCC	0.00824
CCG	0.00357
CCT	0.0106
CGA	0.00616
CGC	0.00279
CGG	0.00357
CGT	0.00514
CTA	0.0153
CTC	0.0114
CTG	0.00676
CTT	0.02
GAA	0.0203
GAC	0.00782
GAG	0.0114
GAT	0.0158
GCA	0.00902
GCC	0.00505
GCG	0.00279
GCT	0.00797
GGA	0.0111
GGC	0.00505
GGG	0.00824
GGT	0.0104
GTA	0.0136
GTC	0.00782
GTG	0.0105
GTT	0.0186
TAA	0.0321
TAC	0.0136
TAG	0.0153
TAT	0.0319
TCA	0.0201
TCC	0.0111
TCG	0.00616
TCT	0.018
TGA	0.0201
TGC	0.00902
TGG	0.0123
TGT	0.0181
TTA	0.0321
TTC	0.0203
TTG	0.0234
TTT	0.0508
# l=
3
# Values
AAAA	0.0217
AAAC	0.00703
AAAG	0.00753
AAAT	0.0146
AACA	0.00687
AACC	0.00363
AACG	0.00172
AACT	0.00637
AAGA	0.00691
AAGC	0.00282
AAGG	0.00387
AAGT	0.00642
AATA	0.0118
AATC	0.00551
AATG	0.00625
AATT	0.0137
ACAA	0.00745
ACAC	0.00309
ACAG	0.00174
ACAT	0.00582
ACCA	0.00385
ACCC	0.00257
ACCG	0.000958
ACCT	0.00302
ACGA	0.00179
ACGC	0.000816
ACGG	0.00101
ACGT	0.00152
ACTA	0.00512
ACTC	0.00316
ACTG	0.00209
ACTT	0.00642
AGAA	0.00677
AGAC	0.00226
AGAG	0.0039
AGAT	0.00511
AGCA	0.00289
AGCC	0.0016
AGCG	0.000742
AGCT	0.00273
AGGA	0.0036
AGGC	0.0015
AGGG	0.00251
AGGT	0.00302
AGTA	0.00483
AGTC	0.00242
AGTG	0.00316
AGTT	0.00637
ATAA	0.0115
ATAC	0.00423
ATAG	0.00443
ATAT	0.0118
ATCA	0.00616
ATCC	0.00301
ATCG	0.00154
ATCT	0.00511
ATGA	0.00666
ATGC	0.00278
ATGG	0.00369
ATGT	0.00582
ATTA	0.0109
ATTC	0.00526
ATTG	0.00645
ATTT	0.0146
CAAA	0.00913
CAAC	0.00406
CAAG	0.00375
CAAT	0.00645
CACA	0.00362
CACC	0.00247
CACG	0.00122
CACT	0.00316
CAGA	0.00219
CAGC	0.00126
CAGG	0.00122
CAGT	0.00209
CATA	0.00554
CATC	0.00324
CATG	0.00391
CATT	0.00625
CCAA	0.00492
CCAC	0.00252
CCAG	0.0012
CCAT	0.00369
CCCA	0.00281
CCCC	0.00202
CCCG	0.000893
CCCT	0.00251
CCGA	0.00123
CCGC	0.000638
CCGG	0.000692
CCGT	0.00101
CCTA	0.00309
CCTC	0.00245
CCTG	0.00122
CCTT	0.00387
CGAA	0.00222
CGAC	0.00109
CGAG	0.0013
CGAT	0.00154
CGCA	0.000977
CGCC	0.000642
CGCG	0.000428
CGCT	0.000742
CGGA	0.00115
CGGC	0.000565
CGGG	0.000893
CGGT	0.000958
CGTA	0.00122
CGTC	0.000973
CGTG	0.00122
CGTT	0.00172
CTAA	0.00561
CTAC	0.00254
CTAG	0.00268
CTAT	0.00443
CTCA	0.00357
CTCC	0.00262
CTCG	0.0013
CTCT	0.0039
CTGA	0.00263
CTGC	0.00118
CTGG	0.0012
CTGT	0.00174
CTTA	0.00501
CTTC	0.00373
CTTG	0.00375
CTTT	0.00753
GAAA	0.00835
GAAC	0.00301
GAAG	0.00373
GAAT	0.00526
GACA	0.00268
GACC	0.00174
GACG	0.000973
GACT	0.00242
GAGA	0.00418
GAGC	0.00161
GAGG	0.00245
GAGT	0.00316
GATA	0.00431
GATC	0.00277
GATG	0.00324
GATT	0.00551
GCAA	0.0035
GCAC	0.00157
GCAG	0.00118
GCAT	0.00278
GCCA	0.00177
GCCC	0.00122
GCCG	0.000565
GCCT	0.0015
GCGA	0.00087
GCGC	0.000467
GCGG	0.000638
GCGT	0.000816
GCTA	0.00228
GCTC	0.00161
GCTG	0.00126
GCTT	0.00282
GGAA	0.00387
GGAC	0.00158
GGAG	0.00262
GGAT	0.00301
GGCA	0.00158
GGCC	0.00123
GGCG	0.000642
GGCT	0.0016
GGGA	0.00243
GGGC	0.00122
GGGG	0.00202
GGGT	0.00257
GGTA	0.00256
GGTC	0.00174
GGTG	0.00246
GGTT	0.00363
GTAA	0.00469
GTAC	0.0021
GTAG	0.00254
GTAT	0.00423
GTCA	0.00289
GTCC	0.00158
GTCG	0.00109
GTCT	0.00226
GTGA	0.0033
GTGC	0.00157
GTGG	0.00252
GTGT	0.00309
GTTA	0.00449
GTTC	0.00301
GTTG	0.00406
GTTT	0.00703
TAAA	0.0117
TAAC	0.00449
TAAG	0.00501
TAAT	0.0109
TACA	0.00495
TACC	0.00256
TACG	0.00122
TACT	0.00483
TAGA	0.00477
TAGC	0.00228
TAGG	0.00309
TAGT	0.00512
TATA	0.0102
TATC	0.00431
TATG	0.00554
TATT	0.0118
TCAA	0.00751
TCAC	0.0033
TCAG	0.00263
TCAT	0.00666
TCCA	0.00391
TCCC	0.00243
TCCG	0.00115
TCCT	0.0036
TCGA	0.00226
TCGC	0.00087
TCGG	0.00123
TCGT	0.00179
TCTA	0.00477
TCTC	0.00418
TCTG	0.00219
TCTT	0.00691
TGAA	0.00749
TGAC	0.00289
TGAG	0.00357
TGAT	0.00616
TGCA	0.00357
TGCC	0.00158
TGCG	0.000977
TGCT	0.00289
TGGA	0.00391
TGGC	0.00177
TGGG	0.00281
TGGT	0.00385
TGTA	0.00495
TGTC	0.00268
TGTG	0.00362
TGTT	0.00687
TTAA	0.0104
TTAC	0.00469
TTAG	0.00561
TTAT	0.0115
TTCA	0.00749
TTCC	0.00387
TTCG	0.00222
TTCT	0.00677
TTGA	0.00751
TTGC	0.0035
TTGG	0.00492
TTGT	0.00745
TTTA	0.0117
TTTC	0.00835
TTTG	0.00913
TTTT	0.0216
# l=
4
# Values
AAAAA	0.00957
AAAAC	0.00278
AAAAG	0.00315
AAAAT	0.00615
AAACA	0.00269
AAACC	0.00134
AAACG	0.000702
AAACT	0.0023
AAAGA	0.00269
AAAGC	0.001
AAAGG	0.0014
AAAGT	0.00244
AAATA	0.0047
AAATC	0.0022
AAATG	0.00255
AAATT	0.00519
AACAA	0.00297
AACAC	0.0011
AACAG	0.000719
AACAT	0.00208
AACCA	0.00133
AACCC	0.000913
AACCG	0.000351
AACCT	0.00104
AACGA	0.000612
AACGC	0.000245
AACGG	0.000386
AACGT	0.000481
AACTA	0.00192
AACTC	0.00113
AACTG	0.000973
AACTT	0.00234
AAGAA	0.00279
AAGAC	0.00084
AAGAG	0.00137
AAGAT	0.0019
AAGCA	0.00109
AAGCC	0.000539
AAGCG	0.00025
AAGCT	0.000939
AAGGA	0.00135
AAGGC	0.000519
AAGGG	0.000919
AAGGT	0.00108
AAGTA	0.00192
AAGTC	0.000936
AAGTG	0.00122
AAGTT	0.00234
AATAA	0.00469
AATAC	0.00153
AATAG	0.00168
AATAT	0.00394
AATCA	0.00223
AATCC	0.00104
AATCG	0.000552
AATCT	0.00169
AATGA	0.00235
AATGC	0.000851
AATGG	0.00126
AATGT	0.00179
AATTA	0.00407
AATTC	0.00201
AATTG	0.00238
AATTT	0.00519
ACAAA	0.00289
ACAAC	0.00129
ACAAG	0.00125
ACAAT	0.00202
ACACA	0.00114
ACACC	0.00063
ACACG	0.000342
ACACT	0.000979
ACAGA	0.000596
ACAGC	0.000296
ACAGG	0.000327
ACAGT	0.000523
ACATA	0.00187
ACATC	0.000884
ACATG	0.00128
ACATT	0.00179
ACCAA	0.00155
ACCAC	0.000789
ACCAG	0.000371
ACCAT	0.00113
ACCCA	0.000913
ACCCC	0.000598
ACCCG	0.00032
ACCCT	0.000742
ACCGA	0.000302
ACCGC	0.0002
ACCGG	0.000179
ACCGT	0.000277
ACCTA	0.000874
ACCTC	0.000637
ACCTG	0.000427
ACCTT	0.00108
ACGAA	0.000659
ACGAC	0.00031
ACGAG	0.000382
ACGAT	0.000438
ACGCA	0.00031
ACGCC	0.000177
ACGCG	0.000122
ACGCT	0.000207
ACGGA	0.000362
ACGGC	0.000135
ACGGG	0.000233
ACGGT	0.000277
ACGTA	0.000399
ACGTC	0.000246
ACGTG	0.000398
ACGTT	0.000481
ACTAA	0.00183
ACTAC	0.000828
ACTAG	0.000919
ACTAT	0.00155
ACTCA	0.00108
ACTCC	0.000707
ACTCG	0.00043
ACTCT	0.00094
ACTGA	0.000921
ACTGC	0.000315
ACTGG	0.000332
ACTGT	0.000523
ACTTA	0.00166
ACTTC	0.00108
ACTTG	0.00124
ACTTT	0.00244
AGAAA	0.00297
AGAAC	0.000852
AGAAG	0.00129
AGAAT	0.00166
AGACA	0.00079
AGACC	0.000485
AGACG	0.000294
AGACT	0.000696
AGAGA	0.00168
AGAGC	0.00046
AGAGG	0.000818
AGAGT	0.00094
AGATA	0.00147
AGATC	0.000904
AGATG	0.00104
AGATT	0.00169
AGCAA	0.00118
AGCAC	0.000465
AGCAG	0.000395
AGCAT	0.000853
AGCCA	0.00057
AGCCC	0.000405
AGCCG	0.000157
AGCCT	0.000472
AGCGA	0.00024
AGCGC	0.000121
AGCGG	0.000174
AGCGT	0.000207
AGCTA	0.000815
AGCTC	0.000555
AGCTG	0.000418
AGCTT	0.000939
AGGAA	0.00143
AGGAC	0.000415
AGGAG	0.000871
AGGAT	0.000883
AGGCA	0.000502
AGGCC	0.000344
AGGCG	0.000185
AGGCT	0.000472
AGGGA	0.000814
AGGGC	0.000291
AGGGG	0.000663
AGGGT	0.000742
AGGTA	0.000784
AGGTC	0.000519
AGGTG	0.000678
AGGTT	0.00104
AGTAA	0.00168
AGTAC	0.000713
AGTAG	0.000952
AGTAT	0.00149
AGTCA	0.000953
AGTCC	0.000455
AGTCG	0.000319
AGTCT	0.000696
AGTGA	0.00107
AGTGC	0.000412
AGTGG	0.000701
AGTGT	0.000979
AGTTA	0.00155
AGTTC	0.00113
AGTTG	0.00138
AGTTT	0.0023
ATAAA	0.00418
ATAAC	0.00145
ATAAG	0.00187
ATAAT	0.00399
ATACA	0.00162
ATACC	0.000734
ATACG	0.00038
ATACT	0.00149
ATAGA	0.00146
ATAGC	0.000628
ATAGG	0.000799
ATAGT	0.00155
ATATA	0.00431
ATATC	0.00151
ATATG	0.00202
ATATT	0.00394
ATCAA	0.00233
ATCAC	0.000988
ATCAG	0.000809
ATCAT	0.00203
ATCCA	0.00114
ATCCC	0.000623
ATCCG	0.00037
ATCCT	0.000883
ATCGA	0.000585
ATCGC	0.000228
ATCGG	0.000292
ATCGT	0.000438
ATCTA	0.00143
ATCTC	0.00102
ATCTG	0.000759
ATCTT	0.0019
ATGAA	0.00245
ATGAC	0.000944
ATGAG	0.00124
ATGAT	0.00203
ATGCA	0.00118
ATGCC	0.00047
ATGCG	0.000276
ATGCT	0.000853
ATGGA	0.00124
ATGGC	0.000509
ATGGG	0.000808
ATGGT	0.00113
ATGTA	0.00169
ATGTC	0.000866
ATGTG	0.00119
ATGTT	0.00208
ATTAA	0.00355
ATTAC	0.0015
ATTAG	0.00187
ATTAT	0.00399
ATTCA	0.00204
ATTCC	0.000944
ATTCG	0.000615
ATTCT	0.00166
ATTGA	0.00222
ATTGC	0.000949
ATTGG	0.00126
ATTGT	0.00202
ATTTA	0.00349
ATTTC	0.00231
ATTTG	0.0027
ATTTT	0.00615
CAAAA	0.00364
CAAAC	0.00149
CAAAG	0.00131
CAAAT	0.0027
CAACA	0.00147
CAACC	0.00088
CAACG	0.00033
CAACT	0.00138
CAAGA	0.00121
CAAGC	0.00062
CAAGG	0.000679
CAAGT	0.00124
CAATA	0.00194
CAATC	0.00105
CAATG	0.00108
CAATT	0.00238
CACAA	0.00145
CACAC	0.000673
CACAG	0.000307
CACAT	0.00119
CACCA	0.000975
CACCC	0.000609
CACCG	0.000202
CACCT	0.000678
CACGA	0.000387
CACGC	0.000241
CACGG	0.000196
CACGT	0.000398
CACTA	0.00101
CACTC	0.000599
CACTG	0.000335
CACTT	0.00122
CAGAA	0.000743
CAGAC	0.000319
CAGAG	0.000365
CAGAT	0.000759
CAGCA	0.000437
CAGCC	0.000297
CAGCG	0.000108
CAGCT	0.000418
CAGGA	0.00034
CAGGC	0.000219
CAGGG	0.000235
CAGGT	0.000427
CAGTA	0.000468
CAGTC	0.000315
CAGTG	0.000335
CAGTT	0.000973
CATAA	0.00194
CATAC	0.000834
CATAG	0.000753
CATAT	0.00202
CATCA	0.00123
CATCC	0.00067
CATCG	0.000295
CATCT	0.00104
CATGA	0.00126
CATGC	0.000628
CATGG	0.000737
CATGT	0.00128
CATTA	0.00169
CATTC	0.000928
CATTG	0.00108
CATTT	0.00255
CCAAA	0.00201
CCAAC	0.000921
CCAAG	0.000725
CCAAT	0.00126
CCACA	0.000774
CCACC	0.000769
CCACG	0.000272
CCACT	0.000701
CCAGA	0.000394
CCAGC	0.000267
CCAGG	0.000213
CCAGT	0.000332
CCATA	0.000988
CCATC	0.000704
CCATG	0.000737
CCATT	0.00126
CCCAA	0.00111
CCCAC	0.00064
CCCAG	0.000261
CCCAT	0.000808
CCCCA	0.00061
CCCCC	0.000595
CCCCG	0.000155
CCCCT	0.000663
CCCGA	0.000305
CCCGC	0.000173
CCCGG	0.000183
CCCGT	0.000233
CCCTA	0.000719
CCCTC	0.000636
CCCTG	0.000235
CCCTT	0.000919
CCGAA	0.000452
CCGAC	0.000271
CCGAG	0.000216
CCGAT	0.000292
CCGCA	0.000202
CCGCC	0.000174
CCGCG	8.75e-05
CCGCT	0.000174
CCGGA	0.0002
CCGGC	0.00013
CCGGG	0.000183
CCGGT	0.000179
CCGTA	0.000206
CCGTC	0.000221
CCGTG	0.000196
CCGTT	0.000386
CCTAA	0.00123
CCTAC	0.000535
CCTAG	0.000523
CCTAT	0.000799
CCTCA	0.000696
CCTCC	0.000707
CCTCG	0.000233
CCTCT	0.000818
CCTGA	0.00045
CCTGC	0.000231
CCTGG	0.000213
CCTGT	0.000327
CCTTA	0.00102
CCTTC	0.000775
CCTTG	0.000679
CCTTT	0.0014
CGAAA	0.000875
CGAAC	0.000386
CGAAG	0.000344
CGAAT	0.000615
CGACA	0.000339
CGACC	0.000255
CGACG	0.000177
CGACT	0.000319
CGAGA	0.000362
CGAGC	0.000278
CGAGG	0.000233
CGAGT	0.00043
CGATA	0.000381
CGATC	0.000316
CGATG	0.000295
CGATT	0.000552
CGCAA	0.000361
CGCAC	0.000213
CGCAG	0.000127
CGCAT	0.000276
CGCCA	0.000217
CGCCC	0.000151
CGCCG	8.97e-05
CGCCT	0.000185
CGCGA	0.000136
CGCGC	8.3e-05
CGCGG	8.75e-05
CGCGT	0.000122
CGCTA	0.000223
CGCTC	0.000162
CGCTG	0.000108
CGCTT	0.00025
CGGAA	0.000315
CGGAC	0.000204
CGGAG	0.000264
CGGAT	0.00037
CGGCA	0.000162
CGGCC	0.000155
CGGCG	8.97e-05
CGGCT	0.000157
CGGGA	0.000199
CGGGC	0.000219
CGGGG	0.000155
CGGGT	0.00032
CGGTA	0.000204
CGGTC	0.000201
CGGTG	0.000202
CGGTT	0.000351
CGTAA	0.000414
CGTAC	0.000215
CGTAG	0.000211
CGTAT	0.00038
CGTCA	0.000287
CGTCC	0.000215
CGTCG	0.000177
CGTCT	0.000294
CGTGA	0.000369
CGTGC	0.000239
CGTGG	0.000272
CGTGT	0.000342
CGTTA	0.000388
CGTTC	0.000303
CGTTG	0.00033
CGTTT	0.000702
CTAAA	0.00208
CTAAC	0.000898
CTAAG	0.000759
CTAAT	0.00187
CTACA	0.000846
CTACC	0.000529
CTACG	0.000211
CTACT	0.000952
CTAGA	0.000791
CTAGC	0.000442
CTAGG	0.000523
CTAGT	0.000919
CTATA	0.00132
CTATC	0.000685
CTATG	0.000753
CTATT	0.00168
CTCAA	0.00136
CTCAC	0.000651
CTCAG	0.000322
CTCAT	0.00124
CTCCA	0.000835
CTCCC	0.000652
CTCCG	0.000264
CTCCT	0.000871
CTCGA	0.0005
CTCGC	0.000204
CTCGG	0.000216
CTCGT	0.000382
CTCTA	0.001
CTCTC	0.00116
CTCTG	0.000365
CTCTT	0.00137
CTGAA	0.00116
CTGAC	0.00034
CTGAG	0.000322
CTGAT	0.000809
CTGCA	0.000421
CTGCC	0.000232
CTGCG	0.000127
CTGCT	0.000395
CTGGA	0.000381
CTGGC	0.000192
CTGGG	0.000261
CTGGT	0.000371
CTGTA	0.000435
CTGTC	0.000281
CTGTG	0.000307
CTGTT	0.000719
CTTAA	0.00162
CTTAC	0.000763
CTTAG	0.000759
CTTAT	0.00187
CTTCA	0.00125
CTTCC	0.000849
CTTCG	0.000344
CTTCT	0.00129
CTTGA	0.00118
CTTGC	0.000598
CTTGG	0.000725
CTTGT	0.00125
CTTTA	0.00169
CTTTC	0.00139
CTTTG	0.00131
CTTTT	0.00315
GAAAA	0.00351
GAAAC	0.00114
GAAAG	0.00139
GAAAT	0.00231
GAACA	0.00105
GAACC	0.000524
GAACG	0.000303
GAACT	0.00113
GAAGA	0.00137
GAAGC	0.000498
GAAGG	0.000775
GAAGT	0.00108
GAATA	0.0015
GAATC	0.000816
GAATG	0.000928
GAATT	0.00201
GACAA	0.00105
GACAC	0.000482
GACAG	0.000281
GACAT	0.000866
GACCA	0.000568
GACCC	0.000456
GACCG	0.000201
GACCT	0.000519
GACGA	0.000351
GACGC	0.000154
GACGG	0.000221
GACGT	0.000246
GACTA	0.000705
GACTC	0.000466
GACTG	0.000315
GACTT	0.000936
GAGAA	0.00155
GAGAC	0.000459
GAGAG	0.00116
GAGAT	0.00102
GAGCA	0.000569
GAGCC	0.000322
GAGCG	0.000162
GAGCT	0.000555
GAGGA	0.000874
GAGGC	0.000306
GAGGG	0.000636
GAGGT	0.000637
GAGTA	0.000961
GAGTC	0.000466
GAGTG	0.000599
GAGTT	0.00113
GATAA	0.00154
GATAC	0.000573
GATAG	0.000685
GATAT	0.00151
GATCA	0.000981
GATCC	0.000565
GATCG	0.000316
GATCT	0.000904
GATGA	0.00117
GATGC	0.000488
GATGG	0.000704
GATGT	0.000884
GATTA	0.00145
GATTC	0.000816
GATTG	0.00105
GATTT	0.0022
GCAAA	0.00132
GCAAC	0.000633
GCAAG	0.000598
GCAAT	0.000949
GCACA	0.000551
GCACC	0.000365
GCACG	0.000239
GCACT	0.000412
GCAGA	0.000348
GCAGC	0.000281
GCAGG	0.000231
GCAGT	0.000315
GCATA	0.000812
GCATC	0.000488
GCATG	0.000628
GCATT	0.000851
GCCAA	0.000687
GCCAC	0.000379
GCCAG	0.000192
GCCAT	0.000509
GCCCA	0.000479
GCCCC	0.000232
GCCCG	0.000219
GCCCT	0.000291
GCCGA	0.000196
GCCGC	0.000103
GCCGG	0.00013
GCCGT	0.000135
GCCTA	0.000459
GCCTC	0.000306
GCCTG	0.000219
GCCTT	0.000519
GCGAA	0.000283
GCGAC	0.000154
GCGAG	0.000204
GCGAT	0.000228
GCGCA	0.000159
GCGCC	0.000104
GCGCG	8.3e-05
GCGCT	0.000121
GCGGA	0.000162
GCGGC	0.000103
GCGGG	0.000173
GCGGT	0.0002
GCGTA	0.000176
GCGTC	0.000154
GCGTG	0.000241
GCGTT	0.000245
GCTAA	0.000796
GCTAC	0.000416
GCTAG	0.000442
GCTAT	0.000628
GCTCA	0.00055
GCTCC	0.000321
GCTCG	0.000278
GCTCT	0.00046
GCTGA	0.000416
GCTGC	0.000281
GCTGG	0.000267
GCTGT	0.000296
GCTTA	0.000695
GCTTC	0.000498
GCTTG	0.00062
GCTTT	0.001
GGAAA	0.00159
GGAAC	0.000493
GGAAG	0.000849
GGAAT	0.000944
GGACA	0.000522
GGACC	0.000389
GGACG	0.000215
GGACT	0.000455
GGAGA	0.000887
GGAGC	0.000321
GGAGG	0.000707
GGAGT	0.000707
GGATA	0.000733
GGATC	0.000565
GGATG	0.00067
GGATT	0.00104
GGCAA	0.00061
GGCAC	0.000267
GGCAG	0.000232
GGCAT	0.00047
GGCCA	0.000372
GGCCC	0.000356
GGCCG	0.000155
GGCCT	0.000344
GGCGA	0.000187
GGCGC	0.000104
GGCGG	0.000174
GGCGT	0.000177
GGCTA	0.000446
GGCTC	0.000322
GGCTG	0.000297
GGCTT	0.000539
GGGAA	0.00082
GGGAC	0.00033
GGGAG	0.000652
GGGAT	0.000623
GGGCA	0.000308
GGGCC	0.000356
GGGCG	0.000151
GGGCT	0.000405
GGGGA	0.0006
GGGGC	0.000232
GGGGG	0.000595
GGGGT	0.000598
GGGTA	0.000597
GGGTC	0.000456
GGGTG	0.000609
GGGTT	0.000913
GGTAA	0.000898
GGTAC	0.0004
GGTAG	0.000529
GGTAT	0.000734
GGTCA	0.000615
GGTCC	0.000389
GGTCG	0.000255
GGTCT	0.000485
GGTGA	0.000702
GGTGC	0.000365
GGTGG	0.000769
GGTGT	0.00063
GGTTA	0.000889
GGTTC	0.000524
GGTTG	0.00088
GGTTT	0.00134
GTAAA	0.00171
GTAAC	0.000722
GTAAG	0.000763
GTAAT	0.0015
GTACA	0.000776
GTACC	0.0004
GTACG	0.000215
GTACT	0.000713
GTAGA	0.000759
GTAGC	0.000416
GTAGG	0.000535
GTAGT	0.000828
GTATA	0.0013
GTATC	0.000573
GTATG	0.000834
GTATT	0.00153
GTCAA	0.00113
GTCAC	0.000468
GTCAG	0.00034
GTCAT	0.000944
GTCCA	0.000631
GTCCC	0.00033
GTCCG	0.000204
GTCCT	0.000415
GTCGA	0.000354
GTCGC	0.000154
GTCGG	0.000271
GTCGT	0.00031
GTCTA	0.000648
GTCTC	0.000459
GTCTG	0.000319
GTCTT	0.00084
GTGAA	0.00119
GTGAC	0.000468
GTGAG	0.000651
GTGAT	0.000988
GTGCA	0.000621
GTGCC	0.000267
GTGCG	0.000213
GTGCT	0.000465
GTGGA	0.000707
GTGGC	0.000379
GTGGG	0.00064
GTGGT	0.000789
GTGTA	0.000835
GTGTC	0.000482
GTGTG	0.000673
GTGTT	0.0011
GTTAA	0.00143
GTTAC	0.000722
GTTAG	0.000898
GTTAT	0.00145
GTTCA	0.00128
GTTCC	0.000493
GTTCG	0.000386
GTTCT	0.000852
GTTGA	0.00121
GTTGC	0.000633
GTTGG	0.000921
GTTGT	0.00129
GTTTA	0.00162
GTTTC	0.00114
GTTTG	0.00149
GTTTT	0.00278
TAAAA	0.00493
TAAAC	0.00162
TAAAG	0.00169
TAAAT	0.00349
TAACA	0.00166
TAACC	0.000889
TAACG	0.000388
TAACT	0.00155
TAAGA	0.00163
TAAGC	0.000695
TAAGG	0.00102
TAAGT	0.00166
TAATA	0.0037
TAATC	0.00145
TAATG	0.00169
TAATT	0.00407
TACAA	0.00198
TACAC	0.000835
TACAG	0.000435
TACAT	0.00169
TACCA	0.000975
TACCC	0.000597
TACCG	0.000204
TACCT	0.000784
TACGA	0.000439
TACGC	0.000176
TACGG	0.000206
TACGT	0.000399
TACTA	0.00149
TACTC	0.000961
TACTG	0.000468
TACTT	0.00192
TAGAA	0.00169
TAGAC	0.000648
TAGAG	0.001
TAGAT	0.00143
TAGCA	0.000796
TAGCC	0.000446
TAGCG	0.000223
TAGCT	0.000815
TAGGA	0.00104
TAGGC	0.000459
TAGGG	0.000719
TAGGT	0.000874
TAGTA	0.00149
TAGTC	0.000705
TAGTG	0.00101
TAGTT	0.00192
TATAA	0.00331
TATAC	0.0013
TATAG	0.00132
TATAT	0.00431
TATCA	0.00172
TATCC	0.000733
TATCG	0.000381
TATCT	0.00147
TATGA	0.00187
TATGC	0.000812
TATGG	0.000988
TATGT	0.00187
TATTA	0.0037
TATTC	0.0015
TATTG	0.00194
TATTT	0.0047
TCAAA	0.00291
TCAAC	0.00121
TCAAG	0.00118
TCAAT	0.00222
TCACA	0.00115
TCACC	0.000702
TCACG	0.000369
TCACT	0.00107
TCAGA	0.000848
TCAGC	0.000416
TCAGG	0.00045
TCAGT	0.000921
TCATA	0.00187
TCATC	0.00117
TCATG	0.00126
TCATT	0.00235
TCCAA	0.00158
TCCAC	0.000707
TCCAG	0.000381
TCCAT	0.00124
TCCCA	0.000813
TCCCC	0.0006
TCCCG	0.000199
TCCCT	0.000814
TCCGA	0.00043
TCCGC	0.000162
TCCGG	0.0002
TCCGT	0.000362
TCCTA	0.00104
TCCTC	0.000874
TCCTG	0.00034
TCCTT	0.00135
TCGAA	0.000825
TCGAC	0.000354
TCGAG	0.0005
TCGAT	0.000585
TCGCA	0.000307
TCGCC	0.000187
TCGCG	0.000136
TCGCT	0.00024
TCGGA	0.00043
TCGGC	0.000196
TCGGG	0.000305
TCGGT	0.000302
TCGTA	0.000439
TCGTC	0.000351
TCGTG	0.000387
TCGTT	0.000612
TCTAA	0.00176
TCTAC	0.000759
TCTAG	0.000791
TCTAT	0.00146
TCTCA	0.00125
TCTCC	0.000887
TCTCG	0.000362
TCTCT	0.00168
TCTGA	0.000848
TCTGC	0.000348
TCTGG	0.000394
TCTGT	0.000596
TCTTA	0.00163
TCTTC	0.00137
TCTTG	0.00121
TCTTT	0.00269
TGAAA	0.00291
TGAAC	0.00128
TGAAG	0.00125
TGAAT	0.00204
TGACA	0.00103
TGACC	0.000615
TGACG	0.000287
TGACT	0.000953
TGAGA	0.00125
TGAGC	0.00055
TGAGG	0.000696
TGAGT	0.00108
TGATA	0.00172
TGATC	0.000981
TGATG	0.00123
TGATT	0.00223
TGCAA	0.00135
TGCAC	0.000621
TGCAG	0.000421
TGCAT	0.00118
TGCCA	0.000608
TGCCC	0.000308
TGCCG	0.000162
TGCCT	0.000502
TGCGA	0.000307
TGCGC	0.000159
TGCGG	0.000202
TGCGT	0.00031
TGCTA	0.000796
TGCTC	0.000569
TGCTG	0.000437
TGCTT	0.00109
TGGAA	0.00131
TGGAC	0.000631
TGGAG	0.000835
TGGAT	0.00114
TGGCA	0.000608
TGGCC	0.000372
TGGCG	0.000217
TGGCT	0.00057
TGGGA	0.000813
TGGGC	0.000479
TGGGG	0.00061
TGGGT	0.000913
TGGTA	0.000975
TGGTC	0.000568
TGGTG	0.000975
TGGTT	0.00133
TGTAA	0.0017
TGTAC	0.000776
TGTAG	0.000846
TGTAT	0.00162
TGTCA	0.00103
TGTCC	0.000522
TGTCG	0.000339
TGTCT	0.00079
TGTGA	0.00115
TGTGC	0.000551
TGTGG	0.000774
TGTGT	0.00114
TGTTA	0.00166
TGTTC	0.00105
TGTTG	0.00147
TGTTT	0.00269
TTAAA	0.00377
TTAAC	0.00143
TTAAG	0.00162
TTAAT	0.00355
TTACA	0.0017
TTACC	0.000898
TTACG	0.000414
TTACT	0.00168
TTAGA	0.00176
TTAGC	0.000796
TTAGG	0.00123
TTAGT	0.00183
TTATA	0.00331
TTATC	0.00154
TTATG	0.00194
TTATT	0.00469
TTCAA	0.00269
TTCAC	0.00119
TTCAG	0.00116
TTCAT	0.00245
TTCCA	0.00131
TTCCC	0.00082
TTCCG	0.000315
TTCCT	0.00143
TTCGA	0.000825
TTCGC	0.000283
TTCGG	0.000452
TTCGT	0.000659
TTCTA	0.00169
TTCTC	0.00155
TTCTG	0.000743
TTCTT	0.00279
TTGAA	0.00269
TTGAC	0.00113
TTGAG	0.00136
TTGAT	0.00233
TTGCA	0.00135
TTGCC	0.00061
TTGCG	0.000361
TTGCT	0.00118
TTGGA	0.00158
TTGGC	0.000687
TTGGG	0.00111
TTGGT	0.00155
TTGTA	0.00198
TTGTC	0.00105
TTGTG	0.00145
TTGTT	0.00297
TTTAA	0.00377
TTTAC	0.00171
TTTAG	0.00208
TTTAT	0.00418
TTTCA	0.00291
TTTCC	0.00159
TTTCG	0.000875
TTTCT	0.00297
TTTGA	0.00291
TTTGC	0.00132
TTTGG	0.00201
TTTGT	0.00289
TTTTA	0.00493
TTTTC	0.00351
TTTTG	0.00364
TTTTT	0.00957

[EMISSION]

# Vector size (4^(k+1))
1024
# Probabilities
AAAAA	0.4408
AAAAC	0.1298
AAAAG	0.1466
AAAAT	0.2829
AAACA	0.3818
AAACC	0.1935
AAACG	0.09984
AAACT	0.3249
AAAGA	0.3561
AAAGC	0.1359
AAAGG	0.1872
AAAGT	0.3208
AAATA	0.3175
AAATC	0.152
AAATG	0.1768
AAATT	0.3536
AACAA	0.4309
AACAC	0.1624
AACAG	0.1063
AACAT	0.3004
AACCA	0.3634
AACCC	0.2543
AACCG	0.09778
AACCT	0.2845
AACGA	0.354
AACGC	0.1444
AACGG	0.2241
AACGT	0.2776
AACTA	0.2998
AACTC	0.1794
AACTG	0.1535
AACTT	0.3674
AAGAA	0.4041
AAGAC	0.1221
AAGAG	0.2005
AAGAT	0.2734
AAGCA	0.3864
AAGCC	0.1928
AAGCG	0.0887
AAGCT	0.3321
AAGGA	0.3487
AAGGC	0.135
AAGGG	0.239
AAGGT	0.2773
AAGTA	0.2966
AAGTC	0.1477
AAGTG	0.1921
AAGTT	0.3637
AATAA	0.393
AATAC	0.1308
AATAG	0.1436
AATAT	0.3326
AATCA	0.4003
AATCC	0.1926
AATCG	0.1009
AATCT	0.3062
AATGA	0.3746
AATGC	0.1378
AATGG	0.2034
AATGT	0.2842
AATTA	0.2941
AATTC	0.1497
AATTG	0.1761
AATTT	0.3801
ACAAA	0.3866
ACAAC	0.1753
ACAAG	0.1695
ACAAT	0.2686
ACACA	0.3667
ACACC	0.2076
ACACG	0.1113
ACACT	0.3143
ACAGA	0.3405
ACAGC	0.1723
ACAGG	0.1896
ACAGT	0.2976
ACATA	0.3179
ACATC	0.154
ACATG	0.2208
ACATT	0.3073
ACCAA	0.4004
ACCAC	0.2089
ACCAG	0.09831
ACCAT	0.2924
ACCCA	0.3531
ACCCC	0.2354
ACCCG	0.1254
ACCCT	0.2861
ACCGA	0.3153
ACCGC	0.2104
ACCGG	0.1872
ACCGT	0.2872
ACCTA	0.2876
ACCTC	0.2145
ACCTG	0.1432
ACCTT	0.3547
ACGAA	0.3663
ACGAC	0.1754
ACGAG	0.2161
ACGAT	0.2421
ACGCA	0.3787
ACGCC	0.2198
ACGCG	0.1492
ACGCT	0.2522
ACGGA	0.3546
ACGGC	0.136
ACGGG	0.234
ACGGT	0.2754
ACGTA	0.2572
ACGTC	0.1642
ACGTG	0.2618
ACGTT	0.3167
ACTAA	0.3566
ACTAC	0.1628
ACTAG	0.1814
ACTAT	0.2992
ACTCA	0.3403
ACTCC	0.2249
ACTCG	0.1374
ACTCT	0.2974
ACTGA	0.4337
ACTGC	0.1544
ACTGG	0.1613
ACTGT	0.2505
ACTTA	0.2551
ACTTC	0.1704
ACTTG	0.197
ACTTT	0.3775
AGAAA	0.4377
AGAAC	0.1268
AGAAG	0.1921
AGAAT	0.2435
AGACA	0.3481
AGACC	0.216
AGACG	0.1288
AGACT	0.3071
AGAGA	0.4297
AGAGC	0.119
AGAGG	0.2122
AGAGT	0.2391
AGATA	0.2862
AGATC	0.1757
AGATG	0.2081
AGATT	0.3301
AGCAA	0.4059
AGCAC	0.1611
AGCAG	0.1397
AGCAT	0.2933
AGCCA	0.3546
AGCCC	0.2542
AGCCG	0.09808
AGCCT	0.2931
AGCGA	0.3233
AGCGC	0.1636
AGCGG	0.2355
AGCGT	0.2776
AGCTA	0.2948
AGCTC	0.2057
AGCTG	0.1542
AGCTT	0.3452
AGGAA	0.3964
AGGAC	0.1151
AGGAG	0.2442
AGGAT	0.2443
AGGCA	0.3343
AGGCC	0.2284
AGGCG	0.1243
AGGCT	0.313
AGGGA	0.321
AGGGC	0.1161
AGGGG	0.2682
AGGGT	0.2947
AGGTA	0.2582
AGGTC	0.1714
AGGTG	0.227
AGGTT	0.3434
AGTAA	0.3466
AGTAC	0.1485
AGTAG	0.1989
AGTAT	0.306
AGTCA	0.3906
AGTCC	0.1903
AGTCG	0.1318
AGTCT	0.2872
AGTGA	0.3375
AGTGC	0.1316
AGTGG	0.2247
AGTGT	0.3062
AGTTA	0.2433
AGTTC	0.1775
AGTTG	0.2184
AGTTT	0.3608
ATAAA	0.3647
ATAAC	0.1281
ATAAG	0.164
ATAAT	0.3432
ATACA	0.384
ATACC	0.1767
ATACG	0.08992
ATACT	0.3494
ATAGA	0.3286
ATAGC	0.1436
ATAGG	0.1835
ATAGT	0.3444
ATATA	0.3604
ATATC	0.1301
ATATG	0.1745
ATATT	0.3349
ATCAA	0.3785
ATCAC	0.1625
ATCAG	0.1317
ATCAT	0.3273
ATCCA	0.3761
ATCCC	0.2085
ATCCG	0.1231
ATCCT	0.2923
ATCGA	0.3766
ATCGC	0.1491
ATCGG	0.1924
ATCGT	0.282
ATCTA	0.278
ATCTC	0.2008
ATCTG	0.1501
ATCTT	0.3711
ATGAA	0.3674
ATGAC	0.143
ATGAG	0.1878
ATGAT	0.3018
ATGCA	0.4199
ATGCC	0.1712
ATGCG	0.1003
ATGCT	0.3086
ATGGA	0.3342
ATGGC	0.1389
ATGGG	0.2216
ATGGT	0.3053
ATGTA	0.2871
ATGTC	0.1503
ATGTG	0.2064
ATGTT	0.3562
ATTAA	0.3253
ATTAC	0.1391
ATTAG	0.1742
ATTAT	0.3614
ATTCA	0.3858
ATTCC	0.1822
ATTCG	0.1174
ATTCT	0.3146
ATTGA	0.3417
ATTGC	0.1497
ATTGG	0.1971
ATTGT	0.3115
ATTTA	0.2359
ATTTC	0.1597
ATTTG	0.186
ATTTT	0.4184
CAAAA	0.3966
CAAAC	0.1649
CAAAG	0.1446
CAAAT	0.2938
CAACA	0.3613
CAACC	0.2203
CAACG	0.08167
CAACT	0.3367
CAAGA	0.3192
CAAGC	0.1677
CAAGG	0.1827
CAAGT	0.3304
CAATA	0.2983
CAATC	0.1633
CAATG	0.1699
CAATT	0.3685
CACAA	0.401
CACAC	0.1841
CACAG	0.0873
CACAT	0.3276
CACCA	0.3957
CACCC	0.2501
CACCG	0.08168
CACCT	0.2725
CACGA	0.3218
CACGC	0.1961
CACGG	0.1615
CACGT	0.3206
CACTA	0.3148
CACTC	0.1914
CACTG	0.1086
CACTT	0.3852
CAGAA	0.3419
CAGAC	0.1472
CAGAG	0.1679
CAGAT	0.3429
CAGCA	0.3498
CAGCC	0.2379
CAGCG	0.08607
CAGCT	0.3262
CAGGA	0.278
CAGGC	0.1818
CAGGG	0.1939
CAGGT	0.3463
CAGTA	0.2236
CAGTC	0.1537
CAGTG	0.1636
CAGTT	0.4591
CATAA	0.3482
CATAC	0.151
CATAG	0.1376
CATAT	0.3632
CATCA	0.3782
CATCC	0.2093
CATCG	0.09079
CATCT	0.3217
CATGA	0.3214
CATGC	0.1607
CATGG	0.1922
CATGT	0.3257
CATTA	0.2684
CATTC	0.1503
CATTG	0.174
CATTT	0.4073
CCAAA	0.4096
CCAAC	0.188
CCAAG	0.1494
CCAAT	0.253
CCACA	0.3044
CCACC	0.3126
CCACG	0.1072
CCACT	0.2757
CCAGA	0.326
CCAGC	0.2227
CCAGG	0.1783
CCAGT	0.273
CCATA	0.2653
CCATC	0.1934
CCATG	0.2014
CCATT	0.3399
CCCAA	0.391
CCCAC	0.2294
CCCAG	0.09347
CCCAT	0.2861
CCCCA	0.2998
CCCCC	0.297
CCCCG	0.0778
CCCCT	0.3255
CCCGA	0.3408
CCCGC	0.1999
CCCGG	0.2029
CCCGT	0.2564
CCCTA	0.2859
CCCTC	0.2561
CCCTG	0.09511
CCCTT	0.3628
CCGAA	0.3667
CCGAC	0.2208
CCGAG	0.1775
CCGAT	0.235
CCGCA	0.3189
CCGCC	0.2762
CCGCG	0.1389
CCGCT	0.2659
CCGGA	0.2886
CCGGC	0.1927
CCGGG	0.2633
CCGGT	0.2554
CCGTA	0.2047
CCGTC	0.2179
CCGTG	0.1965
CCGTT	0.3809
CCTAA	0.3973
CCTAC	0.1733
CCTAG	0.172
CCTAT	0.2573
CCTCA	0.2823
CCTCC	0.2919
CCTCG	0.09537
CCTCT	0.3304
CCTGA	0.3641
CCTGC	0.1933
CCTGG	0.176
CCTGT	0.2667
CCTTA	0.2589
CCTTC	0.2038
CCTTG	0.1778
CCTTT	0.3596
CGAAA	0.3951
CGAAC	0.1747
CGAAG	0.1566
CGAAT	0.2735
CGACA	0.3112
CGACC	0.2376
CGACG	0.1623
CGACT	0.2888
CGAGA	0.2785
CGAGC	0.2154
CGAGG	0.1805
CGAGT	0.3256
CGATA	0.2458
CGATC	0.2047
CGATG	0.1927
CGATT	0.3569
CGCAA	0.3669
CGCAC	0.219
CGCAG	0.1346
CGCAT	0.2795
CGCCA	0.3334
CGCCC	0.2386
CGCCG	0.1421
CGCCT	0.2859
CGCGA	0.3162
CGCGC	0.1944
CGCGG	0.2096
CGCGT	0.2799
CGCTA	0.2949
CGCTC	0.2183
CGCTG	0.1491
CGCTT	0.3377
CGGAA	0.2738
CGGAC	0.1789
CGGAG	0.2274
CGGAT	0.3199
CGGCA	0.2872
CGGCC	0.2758
CGGCG	0.1622
CGGCT	0.2749
CGGGA	0.2189
CGGGC	0.2454
CGGGG	0.1777
CGGGT	0.358
CGGTA	0.2104
CGGTC	0.2077
CGGTG	0.2128
CGGTT	0.369
CGTAA	0.3395
CGTAC	0.1761
CGTAG	0.1749
CGTAT	0.3094
CGTCA	0.2952
CGTCC	0.2224
CGTCG	0.1837
CGTCT	0.2987
CGTGA	0.301
CGTGC	0.1964
CGTGG	0.2243
CGTGT	0.2783
CGTTA	0.2241
CGTTC	0.1787
CGTTG	0.1931
CGTTT	0.4041
CTAAA	0.3702
CTAAC	0.1627
CTAAG	0.1366
CTAAT	0.3305
CTACA	0.3318
CTACC	0.212
CTACG	0.08345
CTACT	0.3728
CTAGA	0.296
CTAGC	0.1651
CTAGG	0.1994
CTAGT	0.3395
CTATA	0.2948
CTATC	0.1569
CTATG	0.1721
CTATT	0.3762
CTCAA	0.3794
CTCAC	0.1833
CTCAG	0.09238
CTCAT	0.3449
CTCCA	0.3174
CTCCC	0.2512
CTCCG	0.09943
CTCCT	0.332
CTCGA	0.3814
CTCGC	0.1589
CTCGG	0.1682
CTCGT	0.2915
CTCTA	0.2542
CTCTC	0.3
CTCTG	0.09482
CTCTT	0.351
CTGAA	0.4389
CTGAC	0.132
CTGAG	0.1257
CTGAT	0.3034
CTGCA	0.3557
CTGCC	0.1994
CTGCG	0.11
CTGCT	0.3348
CTGGA	0.3169
CTGGC	0.1584
CTGGG	0.217
CTGGT	0.3077
CTGTA	0.2489
CTGTC	0.1625
CTGTG	0.1788
CTGTT	0.4098
CTTAA	0.3236
CTTAC	0.1538
CTTAG	0.1538
CTTAT	0.3688
CTTCA	0.3353
CTTCC	0.229
CTTCG	0.09284
CTTCT	0.3429
CTTGA	0.3125
CTTGC	0.1611
CTTGG	0.1957
CTTGT	0.3307
CTTTA	0.2217
CTTTC	0.1873
CTTTG	0.1755
CTTTT	0.4155
GAAAA	0.4186
GAAAC	0.1372
GAAAG	0.1686
GAAAT	0.2755
GAACA	0.3496
GAACC	0.177
GAACG	0.1025
GAACT	0.3709
GAAGA	0.3676
GAAGC	0.1356
GAAGG	0.2101
GAAGT	0.2867
GAATA	0.2818
GAATC	0.1565
GAATG	0.1792
GAATT	0.3824
GACAA	0.3905
GACAC	0.1809
GACAG	0.107
GACAT	0.3216
GACCA	0.3255
GACCC	0.2646
GACCG	0.1145
GACCT	0.2954
GACGA	0.3608
GACGC	0.1604
GACGG	0.2255
GACGT	0.2532
GACTA	0.2869
GACTC	0.1941
GACTG	0.1329
GACTT	0.386
GAGAA	0.3683
GAGAC	0.1103
GAGAG	0.2799
GAGAT	0.2416
GAGCA	0.3531
GAGCC	0.2021
GAGCG	0.09987
GAGCT	0.3449
GAGGA	0.3535
GAGGC	0.1266
GAGGG	0.2608
GAGGT	0.2591
GAGTA	0.3004
GAGTC	0.1496
GAGTG	0.1923
GAGTT	0.3577
GATAA	0.356
GATAC	0.135
GATAG	0.1611
GATAT	0.3479
GATCA	0.3531
GATCC	0.2073
GATCG	0.1152
GATCT	0.3243
GATGA	0.357
GATGC	0.1524
GATGG	0.2199
GATGT	0.2707
GATTA	0.2602
GATTC	0.1497
GATTG	0.1908
GATTT	0.3994
GCAAA	0.3741
GCAAC	0.1826
GCAAG	0.1729
GCAAT	0.2703
GCACA	0.3503
GCACC	0.235
GCACG	0.1525
GCACT	0.2622
GCAGA	0.2961
GCAGC	0.2401
GCAGG	0.1986
GCAGT	0.2651
GCATA	0.2895
GCATC	0.1787
GCATG	0.2246
GCATT	0.3072
GCCAA	0.3869
GCCAC	0.2164
GCCAG	0.1093
GCCAT	0.2874
GCCCA	0.3901
GCCCC	0.192
GCCCG	0.1808
GCCCT	0.237
GCCGA	0.3446
GCCGC	0.1845
GCCGG	0.235
GCCGT	0.2359
GCCTA	0.3011
GCCTC	0.2076
GCCTG	0.1489
GCCTT	0.3423
GCGAA	0.3248
GCGAC	0.1781
GCGAG	0.2383
GCGAT	0.2588
GCGCA	0.3405
GCGCC	0.2267
GCGCG	0.1779
GCGCT	0.255
GCGGA	0.2502
GCGGC	0.1627
GCGGG	0.2788
GCGGT	0.3084
GCGTA	0.214
GCGTC	0.1906
GCGTG	0.2935
GCGTT	0.3019
GCTAA	0.3475
GCTAC	0.1834
GCTAG	0.1943
GCTAT	0.2747
GCTCA	0.3402
GCTCC	0.1999
GCTCG	0.175
GCTCT	0.2849
GCTGA	0.3253
GCTGC	0.2266
GCTGG	0.2132
GCTGT	0.235
GCTTA	0.2422
GCTTC	0.1794
GCTTG	0.2226
GCTTT	0.3559
GGAAA	0.4081
GGAAC	0.1278
GGAAG	0.2211
GGAAT	0.243
GGACA	0.3301
GGACC	0.2446
GGACG	0.1363
GGACT	0.2891
GGAGA	0.3378
GGAGC	0.1224
GGAGG	0.2749
GGAGT	0.265
GGATA	0.2423
GGATC	0.1869
GGATG	0.2254
GGATT	0.3455
GGCAA	0.3831
GGCAC	0.1693
GGCAG	0.1513
GGCAT	0.2963
GGCCA	0.3016
GGCCC	0.2905
GGCCG	0.1285
GGCCT	0.2794
GGCGA	0.2902
GGCGC	0.1633
GGCGG	0.2746
GGCGT	0.2718
GGCTA	0.2744
GGCTC	0.2018
GGCTG	0.1883
GGCTT	0.3355
GGGAA	0.3371
GGGAC	0.1355
GGGAG	0.2714
GGGAT	0.256
GGGCA	0.2512
GGGCC	0.2903
GGGCG	0.1268
GGGCT	0.3317
GGGGA	0.2949
GGGGC	0.1141
GGGGG	0.2968
GGGGT	0.2942
GGGTA	0.2301
GGGTC	0.1767
GGGTG	0.2399
GGGTT	0.3533
GGTAA	0.3481
GGTAC	0.1583
GGTAG	0.2084
GGTAT	0.2852
GGTCA	0.351
GGTCC	0.2216
GGTCG	0.1493
GGTCT	0.2781
GGTGA	0.2818
GGTGC	0.1473
GGTGG	0.3182
GGTGT	0.2527
GGTTA	0.2429
GGTTC	0.1449
GGTTG	0.2445
GGTTT	0.3677
GTAAA	0.3629
GTAAC	0.1556
GTAAG	0.1643
GTAAT	0.3172
GTACA	0.3666
GTACC	0.1948
GTACG	0.1017
GTACT	0.3369
GTAGA	0.2984
GTAGC	0.1654
GTAGG	0.2131
GTAGT	0.3231
GTATA	0.3037
GTATC	0.138
GTATG	0.1984
GTATT	0.3599
GTCAA	0.3889
GTCAC	0.1638
GTCAG	0.1207
GTCAT	0.3267
GTCCA	0.3976
GTCCC	0.2097
GTCCG	0.1308
GTCCT	0.2619
GTCGA	0.3225
GTCGC	0.1425
GTCGG	0.2511
GTCGT	0.2839
GTCTA	0.284
GTCTC	0.2039
GTCTG	0.1434
GTCTT	0.3687
GTGAA	0.3599
GTGAC	0.1428
GTGAG	0.1988
GTGAT	0.2985
GTGCA	0.3931
GTGCC	0.1717
GTGCG	0.1378
GTGCT	0.2973
GTGGA	0.2788
GTGGC	0.1508
GTGGG	0.2562
GTGGT	0.3143
GTGTA	0.2675
GTGTC	0.1575
GTGTG	0.2162
GTGTT	0.3589
GTTAA	0.3153
GTTAC	0.1616
GTTAG	0.2033
GTTAT	0.3197
GTTCA	0.4199
GTTCC	0.1661
GTTCG	0.13
GTTCT	0.284
GTTGA	0.2959
GTTGC	0.1579
GTTGG	0.2286
GTTGT	0.3176
GTTTA	0.2289
GTTTC	0.1631
GTTTG	0.2142
GTTTT	0.3937
TAAAA	0.4188
TAAAC	0.14
TAAAG	0.1452
TAAAT	0.296
TAACA	0.3675
TAACC	0.2009
TAACG	0.08706
TAACT	0.3445
TAAGA	0.3264
TAAGC	0.1403
TAAGG	0.2045
TAAGT	0.3289
TAATA	0.334
TAATC	0.1348
TAATG	0.1586
TAATT	0.3725
TACAA	0.4002
TACAC	0.1698
TACAG	0.09057
TACAT	0.3395
TACCA	0.3786
TACCC	0.2365
TACCG	0.0796
TACCT	0.3054
TACGA	0.3597
TACGC	0.1463
TACGG	0.1721
TACGT	0.322
TACTA	0.3042
TACTC	0.1996
TACTG	0.09908
TACTT	0.3971
TAGAA	0.3528
TAGAC	0.137
TAGAG	0.2116
TAGAT	0.2985
TAGCA	0.3507
TAGCC	0.1974
TAGCG	0.09695
TAGCT	0.355
TAGGA	0.3343
TAGGC	0.1486
TAGGG	0.2357
TAGGT	0.2813
TAGTA	0.2873
TAGTC	0.1388
TAGTG	0.1985
TAGTT	0.3753
TATAA	0.3236
TATAC	0.1285
TATAG	0.131
TATAT	0.4169
TATCA	0.3969
TATCC	0.1733
TATCG	0.08918
TATCT	0.3407
TATGA	0.336
TATGC	0.148
TATGG	0.1809
TATGT	0.3351
TATTA	0.3074
TATTC	0.1286
TATTG	0.1662
TATTT	0.3979
TCAAA	0.3854
TCAAC	0.1624
TCAAG	0.1593
TCAAT	0.2929
TCACA	0.3481
TCACC	0.2162
TCACG	0.1124
TCACT	0.3234
TCAGA	0.3204
TCAGC	0.1601
TCAGG	0.1738
TCAGT	0.3457
TCATA	0.2785
TCATC	0.1774
TCATG	0.1904
TCATT	0.3538
TCCAA	0.4019
TCCAC	0.1826
TCCAG	0.09983
TCCAT	0.3156
TCCCA	0.3337
TCCCC	0.2519
TCCCG	0.08185
TCCCT	0.3326
TCCGA	0.3745
TCCGC	0.1419
TCCGG	0.176
TCCGT	0.3075
TCCTA	0.2859
TCCTC	0.2447
TCCTG	0.09618
TCCTT	0.3732
TCGAA	0.3645
TCGAC	0.1572
TCGAG	0.2231
TCGAT	0.2551
TCGCA	0.3523
TCGCC	0.2181
TCGCG	0.1567
TCGCT	0.2729
TCGGA	0.3471
TCGGC	0.1598
TCGGG	0.25
TCGGT	0.2431
TCGTA	0.2418
TCGTC	0.197
TCGTG	0.2212
TCGTT	0.3399
TCTAA	0.3666
TCTAC	0.1603
TCTAG	0.1687
TCTAT	0.3044
TCTCA	0.2962
TCTCC	0.2149
TCTCG	0.08817
TCTCT	0.4007
TCTGA	0.3815
TCTGC	0.1637
TCTGG	0.1828
TCTGT	0.272
TCTTA	0.2342
TCTTC	0.2021
TCTTG	0.176
TCTTT	0.3877
TGAAA	0.3878
TGAAC	0.1703
TGAAG	0.1707
TGAAT	0.2712
TGACA	0.3554
TGACC	0.2149
TGACG	0.1004
TGACT	0.3293
TGAGA	0.3472
TGAGC	0.1554
TGAGG	0.1982
TGAGT	0.2992
TGATA	0.2777
TGATC	0.1593
TGATG	0.2037
TGATT	0.3594
TGCAA	0.3772
TGCAC	0.1744
TGCAG	0.1215
TGCAT	0.3269
TGCCA	0.382
TGCCC	0.1956
TGCCG	0.1041
TGCCT	0.3182
TGCGA	0.3126
TGCGC	0.1636
TGCGG	0.2115
TGCGT	0.3123
TGCTA	0.2724
TGCTC	0.1971
TGCTG	0.1548
TGCTT	0.3757
TGGAA	0.3332
TGGAC	0.1613
TGGAG	0.2154
TGGAT	0.2901
TGGCA	0.3426
TGGCC	0.2105
TGGCG	0.1237
TGGCT	0.3232
TGGGA	0.2865
TGGGC	0.17
TGGGG	0.2198
TGGGT	0.3237
TGGTA	0.2506
TGGTC	0.1479
TGGTG	0.2581
TGGTT	0.3434
TGTAA	0.342
TGTAC	0.1576
TGTAG	0.1725
TGTAT	0.3279
TGTCA	0.3811
TGTCC	0.1964
TGTCG	0.1284
TGTCT	0.2942
TGTGA	0.3174
TGTGC	0.1536
TGTGG	0.2168
TGTGT	0.3122
TGTTA	0.2392
TGTTC	0.1542
TGTTG	0.216
TGTTT	0.3907
TTAAA	0.3626
TTAAC	0.1391
TTAAG	0.1584
TTAAT	0.34
TTACA	0.3607
TTACC	0.1942
TTACG	0.08883
TTACT	0.3563
TTAGA	0.3114
TTAGC	0.1429
TTAGG	0.2228
TTAGT	0.3229
TTATA	0.2867
TTATC	0.1364
TTATG	0.1715
TTATT	0.4054
TTCAA	0.3574
TTCAC	0.1605
TTCAG	0.156
TTCAT	0.3262
TTCCA	0.3359
TTCCC	0.2134
TTCCG	0.0819
TTCCT	0.3688
TTCGA	0.3705
TTCGC	0.1289
TTCGG	0.2068
TTCGT	0.2939
TTCTA	0.2465
TTCTC	0.2296
TTCTG	0.1123
TTCTT	0.4115
TTGAA	0.3567
TTGAC	0.1509
TTGAG	0.1831
TTGAT	0.3093
TTGCA	0.3831
TTGCC	0.1751
TTGCG	0.1041
TTGCT	0.3377
TTGGA	0.3191
TTGGC	0.1403
TTGGG	0.2271
TTGGT	0.3135
TTGTA	0.2634
TTGTC	0.1421
TTGTG	0.1967
TTGTT	0.3978
TTTAA	0.3197
TTTAC	0.1466
TTTAG	0.1798
TTTAT	0.3539
TTTCA	0.3463
TTTCC	0.1921
TTTCG	0.1065
TTTCT	0.3551
TTTGA	0.3156
TTTGC	0.1455
TTTGG	0.224
TTTGT	0.3149
TTTTA	0.2256
TTTTC	0.164
TTTTG	0.1697
TTTTT	0.4407
[3]
# (a,c,g,t)= (0.186, 0.314, 0.314, 0.186)
#
# Probabilities file for the intergenic region model
#

# k =
4

# The P_l's
[P_ls]
# l=
0
# Values
A	0.335
C	0.165
G	0.165
T	0.335
# l=
1
# Values
AA	0.127
AC	0.0504
AG	0.0534
AT	0.104
CA	0.0595
CC	0.0346
CG	0.0175
CT	0.0534
GA	0.0553
GC	0.0247
GG	0.0346
GT	0.0504
TA	0.0932
TC	0.0553
TG	0.0595
TT	0.127
# l=
2
# Values
AAA	0.051
AAC	0.0186
AAG	0.02
AAT	0.0374
ACA	0.0181
ACC	0.0104
ACG	0.0051
ACT	0.0168
AGA	0.0181
AGC	0.00794
AGG	0.0106
AGT	0.0168
ATA	0.0321
ATC	0.0158
ATG	0.0189
ATT	0.0374
CAA	0.0234
CAC	0.0104
CAG	0.00673
CAT	0.019
CCA	0.0123
CCC	0.00818
CCG	0.00352
CCT	0.0106
CGA	0.00611
CGC	0.00277
CGG	0.00352
CGT	0.0051
CTA	0.0153
CTC	0.0114
CTG	0.00673
CTT	0.02
GAA	0.0203
GAC	0.00779
GAG	0.0114
GAT	0.0158
GCA	0.00899
GCC	0.00499
GCG	0.00277
GCT	0.00793
GGA	0.011
GGC	0.00499
GGG	0.00817
GGT	0.0104
GTA	0.0136
GTC	0.00779
GTG	0.0104
GTT	0.0186
TAA	0.0322
TAC	0.0136
TAG	0.0153
TAT	0.0321
TCA	0.0201
TCC	0.0111
TCG	0.00611
TCT	0.0181
TGA	0.0201
TGC	0.00899
TGG	0.0123
TGT	0.0181
TTA	0.0322
TTC	0.0203
TTG	0.0234
TTT	0.051
# l=
3
# Values
AAAA	0.0217
AAAC	0.00703
AAAG	0.00754
AAAT	0.0147
AACA	0.00688
AACC	0.00362
AACG	0.00171
AACT	0.00639
AAGA	0.00692
AAGC	0.00281
AAGG	0.00385
AAGT	0.00643
AATA	0.0119
AATC	0.00552
AATG	0.00626
AATT	0.0137
ACAA	0.00747
ACAC	0.00309
ACAG	0.00174
ACAT	0.00584
ACCA	0.00384
ACCC	0.00256
ACCG	0.000949
ACCT	0.00301
ACGA	0.00178
ACGC	0.000809
ACGG	0.000995
ACGT	0.00151
ACTA	0.00513
ACTC	0.00315
ACTG	0.00209
ACTT	0.00643
AGAA	0.00677
AGAC	0.00226
AGAG	0.0039
AGAT	0.00512
AGCA	0.00289
AGCC	0.00159
AGCG	0.000733
AGCT	0.00273
AGGA	0.0036
AGGC	0.00149
AGGG	0.0025
AGGT	0.00301
AGTA	0.00485
AGTC	0.00241
AGTG	0.00316
AGTT	0.00639
ATAA	0.0115
ATAC	0.00424
ATAG	0.00445
ATAT	0.0118
ATCA	0.00618
ATCC	0.003
ATCG	0.00154
ATCT	0.00512
ATGA	0.00667
ATGC	0.00277
ATGG	0.00368
ATGT	0.00584
ATTA	0.011
ATTC	0.00526
ATTG	0.00646
ATTT	0.0147
CAAA	0.00915
CAAC	0.00406
CAAG	0.00375
CAAT	0.00646
CACA	0.00362
CACC	0.00245
CACG	0.00121
CACT	0.00317
CAGA	0.00218
CAGC	0.00125
CAGG	0.00121
CAGT	0.00209
CATA	0.00556
CATC	0.00324
CATG	0.0039
CATT	0.00626
CCAA	0.00492
CCAC	0.0025
CCAG	0.00119
CCAT	0.00368
CCCA	0.00279
CCCC	0.00201
CCCG	0.000871
CCCT	0.0025
CCGA	0.00122
CCGC	0.000631
CCGG	0.000671
CCGT	0.000995
CCTA	0.00309
CCTC	0.00244
CCTG	0.00121
CCTT	0.00385
CGAA	0.00221
CGAC	0.00108
CGAG	0.00129
CGAT	0.00154
CGCA	0.000974
CGCC	0.000636
CGCG	0.000424
CGCT	0.000733
CGGA	0.00114
CGGC	0.000556
CGGG	0.000871
CGGT	0.000949
CGTA	0.00122
CGTC	0.000963
CGTG	0.00121
CGTT	0.00171
CTAA	0.00562
CTAC	0.00254
CTAG	0.00267
CTAT	0.00445
CTCA	0.00357
CTCC	0.00261
CTCG	0.00129
CTCT	0.0039
CTGA	0.00263
CTGC	0.00117
CTGG	0.00119
CTGT	0.00174
CTTA	0.00501
CTTC	0.00372
CTTG	0.00375
CTTT	0.00754
GAAA	0.00835
GAAC	0.00301
GAAG	0.00372
GAAT	0.00526
GACA	0.00268
GACC	0.00173
GACG	0.000963
GACT	0.00241
GAGA	0.00418
GAGC	0.0016
GAGG	0.00245
GAGT	0.00315
GATA	0.00433
GATC	0.00276
GATG	0.00324
GATT	0.00552
GCAA	0.00349
GCAC	0.00156
GCAG	0.00117
GCAT	0.00277
GCCA	0.00175
GCCC	0.0012
GCCG	0.000556
GCCT	0.00149
GCGA	0.000864
GCGC	0.000462
GCGG	0.000631
GCGT	0.00081
GCTA	0.00228
GCTC	0.0016
GCTG	0.00125
GCTT	0.00281
GGAA	0.00386
GGAC	0.00157
GGAG	0.00261
GGAT	0.003
GGCA	0.00156
GGCC	0.0012
GGCG	0.000636
GGCT	0.00159
GGGA	0.00241
GGGC	0.0012
GGGG	0.00201
GGGT	0.00256
GGTA	0.00256
GGTC	0.00173
GGTG	0.00245
GGTT	0.00362
GTAA	0.0047
GTAC	0.0021
GTAG	0.00254
GTAT	0.00424
GTCA	0.00288
GTCC	0.00157
GTCG	0.00108
GTCT	0.00226
GTGA	0.0033
GTGC	0.00156
GTGG	0.0025
GTGT	0.00309
GTTA	0.00451
GTTC	0.00301
GTTG	0.00406
GTTT	0.00703
TAAA	0.0118
TAAC	0.0045
TAAG	0.00501
TAAT	0.011
TACA	0.00496
TACC	0.00256
TACG	0.00122
TACT	0.00484
TAGA	0.00477
TAGC	0.00228
TAGG	0.00309
TAGT	0.00513
TATA	0.0103
TATC	0.00432
TATG	0.00556
TATT	0.0119
TCAA	0.00753
TCAC	0.0033
TCAG	0.00263
TCAT	0.00667
TCCA	0.0039
TCCC	0.00241
TCCG	0.00114
TCCT	0.0036
TCGA	0.00225
TCGC	0.000864
TCGG	0.00122
TCGT	0.00178
TCTA	0.00477
TCTC	0.00418
TCTG	0.00218
TCTT	0.00692
TGAA	0.0075
TGAC	0.00288
TGAG	0.00357
TGAT	0.00618
TGCA	0.00357
TGCC	0.00156
TGCG	0.000974
TGCT	0.00289
TGGA	0.0039
TGGC	0.00175
TGGG	0.00279
TGGT	0.00384
TGTA	0.00496
TGTC	0.00268
TGTG	0.00362
TGTT	0.00688
TTAA	0.0104
TTAC	0.0047
TTAG	0.00562
TTAT	0.0115
TTCA	0.0075
TTCC	0.00386
TTCG	0.00221
TTCT	0.00677
TTGA	0.00753
TTGC	0.00349
TTGG	0.00492
TTGT	0.00747
TTTA	0.0118
TTTC	0.00835
TTTG	0.00915
TTTT	0.0217
# l=
4
# Values
AAAAA	0.0096
AAAAC	0.00278
AAAAG	0.00316
AAAAT	0.00616
AAACA	0.00269
AAACC	0.00133
AAACG	0.000698
AAACT	0.00231
AAAGA	0.0027
AAAGC	0.000999
AAAGG	0.00139
AAAGT	0.00244
AAATA	0.00473
AAATC	0.00221
AAATG	0.00256
AAATT	0.00521
AACAA	0.00297
AACAC	0.0011
AACAG	0.000718
AACAT	0.00208
AACCA	0.00133
AACCC	0.00091
AACCG	0.000351
AACCT	0.00103
AACGA	0.00061
AACGC	0.000244
AACGG	0.000383
AACGT	0.000476
AACTA	0.00193
AACTC	0.00113
AACTG	0.000974
AACTT	0.00235
AAGAA	0.0028
AAGAC	0.000839
AAGAG	0.00138
AAGAT	0.00191
AAGCA	0.00109
AAGCC	0.000536
AAGCG	0.000246
AAGCT	0.00094
AAGGA	0.00135
AAGGC	0.000512
AAGGG	0.000914
AAGGT	0.00108
AAGTA	0.00192
AAGTC	0.000932
AAGTG	0.00123
AAGTT	0.00235
AATAA	0.00472
AATAC	0.00153
AATAG	0.00168
AATAT	0.00396
AATCA	0.00223
AATCC	0.00104
AATCG	0.00055
AATCT	0.00169
AATGA	0.00236
AATGC	0.000848
AATGG	0.00126
AATGT	0.00179
AATTA	0.00409
AATTC	0.00202
AATTG	0.00239
AATTT	0.00521
ACAAA	0.0029
ACAAC	0.00129
ACAAG	0.00125
ACAAT	0.00202
ACACA	0.00114
ACACC	0.000629
ACACG	0.000341
ACACT	0.000978
ACAGA	0.000596
ACAGC	0.000294
ACAGG	0.000325
ACAGT	0.000524
ACATA	0.00188
ACATC	0.000884
ACATG	0.00128
ACATT	0.00179
ACCAA	0.00155
ACCAC	0.000786
ACCAG	0.000369
ACCAT	0.00113
ACCCA	0.000907
ACCCC	0.000594
ACCCG	0.000317
ACCCT	0.000739
ACCGA	0.000301
ACCGC	0.000199
ACCGG	0.000174
ACCGT	0.000275
ACCTA	0.000875
ACCTC	0.000636
ACCTG	0.000426
ACCTT	0.00108
ACGAA	0.000657
ACGAC	0.000306
ACGAG	0.000379
ACGAT	0.000438
ACGCA	0.000311
ACGCC	0.000174
ACGCG	0.000122
ACGCT	0.000203
ACGGA	0.000359
ACGGC	0.000133
ACGGG	0.000227
ACGGT	0.000275
ACGTA	0.000399
ACGTC	0.000244
ACGTG	0.000397
ACGTT	0.000476
ACTAA	0.00183
ACTAC	0.000829
ACTAG	0.00092
ACTAT	0.00155
ACTCA	0.00108
ACTCC	0.000705
ACTCG	0.000428
ACTCT	0.000942
ACTGA	0.000922
ACTGC	0.000313
ACTGG	0.000329
ACTGT	0.000524
ACTTA	0.00166
ACTTC	0.00108
ACTTG	0.00125
ACTTT	0.00244
AGAAA	0.00297
AGAAC	0.000852
AGAAG	0.00128
AGAAT	0.00166
AGACA	0.000791
AGACC	0.000483
AGACG	0.000293
AGACT	0.000696
AGAGA	0.00168
AGAGC	0.000459
AGAGG	0.000816
AGAGT	0.000942
AGATA	0.00148
AGATC	0.000904
AGATG	0.00105
AGATT	0.00169
AGCAA	0.00118
AGCAC	0.000462
AGCAG	0.000393
AGCAT	0.000853
AGCCA	0.000565
AGCCC	0.0004
AGCCG	0.000154
AGCCT	0.000469
AGCGA	0.000239
AGCGC	0.00012
AGCGG	0.000172
AGCGT	0.000203
AGCTA	0.000816
AGCTC	0.000554
AGCTG	0.000417
AGCTT	0.00094
AGGAA	0.00143
AGGAC	0.000413
AGGAG	0.00087
AGGAT	0.000884
AGGCA	0.000495
AGGCC	0.000339
AGGCG	0.000184
AGGCT	0.000469
AGGGA	0.000811
AGGGC	0.000289
AGGGG	0.000658
AGGGT	0.000739
AGGTA	0.000785
AGGTC	0.000519
AGGTG	0.000677
AGGTT	0.00103
AGTAA	0.00168
AGTAC	0.000714
AGTAG	0.000954
AGTAT	0.00149
AGTCA	0.000951
AGTCC	0.000451
AGTCG	0.000315
AGTCT	0.000696
AGTGA	0.00108
AGTGC	0.000411
AGTGG	0.0007
AGTGT	0.000978
AGTTA	0.00156
AGTTC	0.00114
AGTTG	0.00138
AGTTT	0.00231
ATAAA	0.0042
ATAAC	0.00145
ATAAG	0.00187
ATAAT	0.00401
ATACA	0.00163
ATACC	0.000735
ATACG	0.00038
ATACT	0.00149
ATAGA	0.00147
ATAGC	0.000628
ATAGG	0.0008
ATAGT	0.00155
ATATA	0.00434
ATATC	0.00151
ATATG	0.00203
ATATT	0.00396
ATCAA	0.00234
ATCAC	0.00099
ATCAG	0.000811
ATCAT	0.00203
ATCCA	0.00114
ATCCC	0.000616
ATCCG	0.000369
ATCCT	0.000884
ATCGA	0.000584
ATCGC	0.000227
ATCGG	0.000291
ATCGT	0.000438
ATCTA	0.00144
ATCTC	0.00102
ATCTG	0.000761
ATCTT	0.00191
ATGAA	0.00245
ATGAC	0.000942
ATGAG	0.00124
ATGAT	0.00203
ATGCA	0.00118
ATGCC	0.000463
ATGCG	0.000276
ATGCT	0.000853
ATGGA	0.00124
ATGGC	0.0005
ATGGG	0.000802
ATGGT	0.00113
ATGTA	0.0017
ATGTC	0.000865
ATGTG	0.00119
ATGTT	0.00208
ATTAA	0.00356
ATTAC	0.0015
ATTAG	0.00188
ATTAT	0.00401
ATTCA	0.00205
ATTCC	0.000941
ATTCG	0.000612
ATTCT	0.00166
ATTGA	0.00222
ATTGC	0.000948
ATTGG	0.00126
ATTGT	0.00202
ATTTA	0.00351
ATTTC	0.00231
ATTTG	0.00271
ATTTT	0.00616
CAAAA	0.00364
CAAAC	0.00149
CAAAG	0.00131
CAAAT	0.00271
CAACA	0.00147
CAACC	0.000878
CAACG	0.000329
CAACT	0.00138
CAAGA	0.00121
CAAGC	0.000619
CAAGG	0.000675
CAAGT	0.00125
CAATA	0.00195
CAATC	0.00105
CAATG	0.00108
CAATT	0.00239
CACAA	0.00145
CACAC	0.00067
CACAG	0.000307
CACAT	0.00119
CACCA	0.000972
CACCC	0.000601
CACCG	0.000199
CACCT	0.000677
CACGA	0.000383
CACGC	0.000238
CACGG	0.00019
CACGT	0.000397
CACTA	0.00101
CACTC	0.000597
CACTG	0.000334
CACTT	0.00123
CAGAA	0.00074
CAGAC	0.000318
CAGAG	0.000362
CAGAT	0.000761
CAGCA	0.000436
CAGCC	0.000293
CAGCG	0.000108
CAGCT	0.000417
CAGGA	0.000336
CAGGC	0.000216
CAGGG	0.000233
CAGGT	0.000426
CAGTA	0.000467
CAGTC	0.000314
CAGTG	0.000334
CAGTT	0.000974
CATAA	0.00194
CATAC	0.000836
CATAG	0.000753
CATAT	0.00203
CATCA	0.00123
CATCC	0.000665
CATCG	0.000293
CATCT	0.00105
CATGA	0.00126
CATGC	0.000626
CATGG	0.000732
CATGT	0.00128
CATTA	0.0017
CATTC	0.000925
CATTG	0.00108
CATTT	0.00256
CCAAA	0.00201
CCAAC	0.000921
CCAAG	0.00072
CCAAT	0.00126
CCACA	0.00077
CCACC	0.000763
CCACG	0.000266
CCACT	0.0007
CCAGA	0.000389
CCAGC	0.000265
CCAGG	0.000209
CCAGT	0.000329
CCATA	0.000988
CCATC	0.0007
CCATG	0.000732
CCATT	0.00126
CCCAA	0.0011
CCCAC	0.000634
CCCAG	0.000257
CCCAT	0.000802
CCCCA	0.000607
CCCCC	0.000593
CCCCG	0.000153
CCCCT	0.000658
CCCGA	0.000298
CCCGC	0.00017
CCCGG	0.000175
CCCGT	0.000227
CCCTA	0.000716
CCCTC	0.000634
CCCTG	0.000233
CCCTT	0.000914
CCGAA	0.000449
CCGAC	0.000267
CCGAG	0.000212
CCGAT	0.000291
CCGCA	0.0002
CCGCC	0.000173
CCGCG	8.58e-05
CCGCT	0.000172
CCGGA	0.000195
CCGGC	0.000127
CCGGG	0.000175
CCGGT	0.000174
CCGTA	0.000204
CCGTC	0.000219
CCGTG	0.00019
CCGTT	0.000383
CCTAA	0.00123
CCTAC	0.000534
CCTAG	0.00052
CCTAT	0.0008
CCTCA	0.000696
CCTCC	0.000704
CCTCG	0.000229
CCTCT	0.000816
CCTGA	0.000447
CCTGC	0.000229
CCTGG	0.000209
CCTGT	0.000325
CCTTA	0.00101
CCTTC	0.000769
CCTTG	0.000675
CCTTT	0.00139
CGAAA	0.000871
CGAAC	0.000385
CGAAG	0.000342
CGAAT	0.000612
CGACA	0.000337
CGACC	0.000252
CGACG	0.000172
CGACT	0.000315
CGAGA	0.000361
CGAGC	0.000272
CGAGG	0.000229
CGAGT	0.000428
CGATA	0.000382
CGATC	0.000314
CGATG	0.000293
CGATT	0.00055
CGCAA	0.000359
CGCAC	0.000212
CGCAG	0.000127
CGCAT	0.000276
CGCCA	0.000214
CGCCC	0.00015
CGCCG	8.84e-05
CGCCT	0.000184
CGCGA	0.000134
CGCGC	8.13e-05
CGCGG	8.58e-05
CGCGT	0.000122
CGCTA	0.00022
CGCTC	0.000159
CGCTG	0.000108
CGCTT	0.000246
CGGAA	0.000311
CGGAC	0.0002
CGGAG	0.00026
CGGAT	0.000369
CGGCA	0.000162
CGGCC	0.000151
CGGCG	8.84e-05
CGGCT	0.000154
CGGGA	0.000192
CGGGC	0.000209
CGGGG	0.000153
CGGGT	0.000317
CGGTA	0.000203
CGGTC	0.000196
CGGTG	0.000199
CGGTT	0.000351
CGTAA	0.000412
CGTAC	0.000214
CGTAG	0.000209
CGTAT	0.00038
CGTCA	0.000285
CGTCC	0.000212
CGTCG	0.000172
CGTCT	0.000293
CGTGA	0.000365
CGTGC	0.000236
CGTGG	0.000266
CGTGT	0.000341
CGTTA	0.000388
CGTTC	0.0003
CGTTG	0.000329
CGTTT	0.000698
CTAAA	0.00209
CTAAC	0.000898
CTAAG	0.000756
CTAAT	0.00188
CTACA	0.000846
CTACC	0.000527
CTACG	0.000209
CTACT	0.000954
CTAGA	0.000789
CTAGC	0.00044
CTAGG	0.00052
CTAGT	0.00092
CTATA	0.00132
CTATC	0.000686
CTATG	0.000753
CTATT	0.00168
CTCAA	0.00136
CTCAC	0.000651
CTCAG	0.00032
CTCAT	0.00124
CTCCA	0.000834
CTCCC	0.000649
CTCCG	0.00026
CTCCT	0.00087
CTCGA	0.000495
CTCGC	0.000203
CTCGG	0.000212
CTCGT	0.000379
CTCTA	0.001
CTCTC	0.00116
CTCTG	0.000362
CTCTT	0.00138
CTGAA	0.00116
CTGAC	0.000338
CTGAG	0.00032
CTGAT	0.000811
CTGCA	0.000417
CTGCC	0.000231
CTGCG	0.000127
CTGCT	0.000393
CTGGA	0.000379
CTGGC	0.000188
CTGGG	0.000257
CTGGT	0.000369
CTGTA	0.000435
CTGTC	0.00028
CTGTG	0.000307
CTGTT	0.000718
CTTAA	0.00162
CTTAC	0.000763
CTTAG	0.000756
CTTAT	0.00187
CTTCA	0.00125
CTTCC	0.000844
CTTCG	0.000342
CTTCT	0.00128
CTTGA	0.00118
CTTGC	0.000597
CTTGG	0.00072
CTTGT	0.00125
CTTTA	0.00169
CTTTC	0.00139
CTTTG	0.00131
CTTTT	0.00316
GAAAA	0.00351
GAAAC	0.00114
GAAAG	0.00139
GAAAT	0.00231
GAACA	0.00105
GAACC	0.000523
GAACG	0.0003
GAACT	0.00114
GAAGA	0.00137
GAAGC	0.000495
GAAGG	0.000769
GAAGT	0.00108
GAATA	0.0015
GAATC	0.000816
GAATG	0.000925
GAATT	0.00202
GACAA	0.00105
GACAC	0.000481
GACAG	0.00028
GACAT	0.000865
GACCA	0.000567
GACCC	0.000451
GACCG	0.000196
GACCT	0.000519
GACGA	0.000349
GACGC	0.000151
GACGG	0.000219
GACGT	0.000244
GACTA	0.000705
GACTC	0.000463
GACTG	0.000314
GACTT	0.000932
GAGAA	0.00155
GAGAC	0.000458
GAGAG	0.00116
GAGAT	0.00102
GAGCA	0.000567
GAGCC	0.000316
GAGCG	0.000159
GAGCT	0.000554
GAGGA	0.000873
GAGGC	0.000301
GAGGG	0.000634
GAGGT	0.000636
GAGTA	0.000963
GAGTC	0.000463
GAGTG	0.000597
GAGTT	0.00113
GATAA	0.00155
GATAC	0.000574
GATAG	0.000686
GATAT	0.00151
GATCA	0.000984
GATCC	0.00056
GATCG	0.000314
GATCT	0.000904
GATGA	0.00117
GATGC	0.000484
GATGG	0.0007
GATGT	0.000884
GATTA	0.00145
GATTC	0.000816
GATTG	0.00105
GATTT	0.00221
GCAAA	0.00132
GCAAC	0.000632
GCAAG	0.000597
GCAAT	0.000948
GCACA	0.00055
GCACC	0.000358
GCACG	0.000236
GCACT	0.000411
GCAGA	0.000348
GCAGC	0.000279
GCAGG	0.000229
GCAGT	0.000313
GCATA	0.000814
GCATC	0.000484
GCATG	0.000626
GCATT	0.000848
GCCAA	0.000685
GCCAC	0.000375
GCCAG	0.000188
GCCAT	0.0005
GCCCA	0.000472
GCCCC	0.000229
GCCCG	0.000209
GCCCT	0.000289
GCCGA	0.000193
GCCGC	0.000102
GCCGG	0.000127
GCCGT	0.000133
GCCTA	0.000458
GCCTC	0.000301
GCCTG	0.000216
GCCTT	0.000512
GCGAA	0.000281
GCGAC	0.000153
GCGAG	0.000203
GCGAT	0.000227
GCGCA	0.000158
GCGCC	0.000103
GCGCG	8.13e-05
GCGCT	0.00012
GCGGA	0.00016
GCGGC	0.000102
GCGGG	0.00017
GCGGT	0.000199
GCGTA	0.000176
GCGTC	0.000151
GCGTG	0.000238
GCGTT	0.000244
GCTAA	0.000794
GCTAC	0.000414
GCTAG	0.00044
GCTAT	0.000628
GCTCA	0.000547
GCTCC	0.000319
GCTCG	0.000272
GCTCT	0.000459
GCTGA	0.000415
GCTGC	0.000279
GCTGG	0.000265
GCTGT	0.000294
GCTTA	0.000695
GCTTC	0.000495
GCTTG	0.000619
GCTTT	0.000999
GGAAA	0.00159
GGAAC	0.000492
GGAAG	0.000844
GGAAT	0.000941
GGACA	0.00052
GGACC	0.000386
GGACG	0.000212
GGACT	0.000451
GGAGA	0.000886
GGAGC	0.000319
GGAGG	0.000704
GGAGT	0.000705
GGATA	0.000735
GGATC	0.00056
GGATG	0.000665
GGATT	0.00104
GGCAA	0.000605
GGCAC	0.000262
GGCAG	0.000231
GGCAT	0.000463
GGCCA	0.000367
GGCCC	0.000347
GGCCG	0.000151
GGCCT	0.000339
GGCGA	0.000186
GGCGC	0.000103
GGCGG	0.000173
GGCGT	0.000174
GGCTA	0.000443
GGCTC	0.000316
GGCTG	0.000293
GGCTT	0.000536
GGGAA	0.000816
GGGAC	0.000325
GGGAG	0.000649
GGGAT	0.000616
GGGCA	0.000302
GGGCC	0.000347
GGGCG	0.00015
GGGCT	0.0004
GGGGA	0.000596
GGGGC	0.000229
GGGGG	0.000593
GGGGT	0.000594
GGGTA	0.000596
GGGTC	0.000451
GGGTG	0.000601
GGGTT	0.00091
GGTAA	0.000899
GGTAC	0.000398
GGTAG	0.000527
GGTAT	0.000735
GGTCA	0.000612
GGTCC	0.000386
GGTCG	0.000252
GGTCT	0.000483
GGTGA	0.0007
GGTGC	0.000358
GGTGG	0.000763
GGTGT	0.000629
GGTTA	0.00089
GGTTC	0.000523
GGTTG	0.000878
GGTTT	0.00133
GTAAA	0.00171
GTAAC	0.000725
GTAAG	0.000763
GTAAT	0.0015
GTACA	0.000778
GTACC	0.000398
GTACG	0.000214
GTACT	0.000714
GTAGA	0.000759
GTAGC	0.000414
GTAGG	0.000534
GTAGT	0.000829
GTATA	0.0013
GTATC	0.000574
GTATG	0.000836
GTATT	0.00153
GTCAA	0.00114
GTCAC	0.000467
GTCAG	0.000338
GTCAT	0.000942
GTCCA	0.00063
GTCCC	0.000325
GTCCG	0.0002
GTCCT	0.000413
GTCGA	0.00035
GTCGC	0.000153
GTCGG	0.000267
GTCGT	0.000306
GTCTA	0.000647
GTCTC	0.000458
GTCTG	0.000318
GTCTT	0.000839
GTGAA	0.00119
GTGAC	0.000467
GTGAG	0.000651
GTGAT	0.00099
GTGCA	0.000619
GTGCC	0.000262
GTGCG	0.000212
GTGCT	0.000462
GTGGA	0.000705
GTGGC	0.000375
GTGGG	0.000634
GTGGT	0.000786
GTGTA	0.000835
GTGTC	0.000481
GTGTG	0.00067
GTGTT	0.0011
GTTAA	0.00143
GTTAC	0.000725
GTTAG	0.000898
GTTAT	0.00145
GTTCA	0.00128
GTTCC	0.000492
GTTCG	0.000385
GTTCT	0.000852
GTTGA	0.00121
GTTGC	0.000632
GTTGG	0.000921
GTTGT	0.00129
GTTTA	0.00163
GTTTC	0.00114
GTTTG	0.00149
GTTTT	0.00278
TAAAA	0.00495
TAAAC	0.00163
TAAAG	0.00169
TAAAT	0.00351
TAACA	0.00167
TAACC	0.00089
TAACG	0.000388
TAACT	0.00156
TAAGA	0.00164
TAAGC	0.000695
TAAGG	0.00101
TAAGT	0.00166
TAATA	0.00372
TAATC	0.00145
TAATG	0.0017
TAATT	0.00409
TACAA	0.00199
TACAC	0.000835
TACAG	0.000435
TACAT	0.0017
TACCA	0.000974
TACCC	0.000596
TACCG	0.000203
TACCT	0.000785
TACGA	0.000437
TACGC	0.000176
TACGG	0.000204
TACGT	0.000399
TACTA	0.00149
TACTC	0.000963
TACTG	0.000467
TACTT	0.00192
TAGAA	0.00169
TAGAC	0.000647
TAGAG	0.001
TAGAT	0.00144
TAGCA	0.000797
TAGCC	0.000443
TAGCG	0.00022
TAGCT	0.000816
TAGGA	0.00104
TAGGC	0.000458
TAGGG	0.000716
TAGGT	0.000875
TAGTA	0.00149
TAGTC	0.000705
TAGTG	0.00101
TAGTT	0.00193
TATAA	0.00332
TATAC	0.0013
TATAG	0.00132
TATAT	0.00434
TATCA	0.00173
TATCC	0.000735
TATCG	0.000382
TATCT	0.00148
TATGA	0.00188
TATGC	0.000814
TATGG	0.000988
TATGT	0.00188
TATTA	0.00372
TATTC	0.0015
TATTG	0.00195
TATTT	0.00473
TCAAA	0.00292
TCAAC	0.00121
TCAAG	0.00118
TCAAT	0.00222
TCACA	0.00116
TCACC	0.0007
TCACG	0.000365
TCACT	0.00108
TCAGA	0.000848
TCAGC	0.000415
TCAGG	0.000447
TCAGT	0.000922
TCATA	0.00188
TCATC	0.00117
TCATG	0.00126
TCATT	0.00236
TCCAA	0.00158
TCCAC	0.000705
TCCAG	0.000379
TCCAT	0.00124
TCCCA	0.000808
TCCCC	0.000596
TCCCG	0.000192
TCCCT	0.000811
TCCGA	0.000427
TCCGC	0.00016
TCCGG	0.000195
TCCGT	0.000359
TCCTA	0.00104
TCCTC	0.000873
TCCTG	0.000336
TCCTT	0.00135
TCGAA	0.000823
TCGAC	0.00035
TCGAG	0.000495
TCGAT	0.000584
TCGCA	0.000305
TCGCC	0.000186
TCGCG	0.000134
TCGCT	0.000239
TCGGA	0.000427
TCGGC	0.000193
TCGGG	0.000298
TCGGT	0.000301
TCGTA	0.000437
TCGTC	0.000349
TCGTG	0.000383
TCGTT	0.00061
TCTAA	0.00176
TCTAC	0.000759
TCTAG	0.000789
TCTAT	0.00147
TCTCA	0.00125
TCTCC	0.000886
TCTCG	0.000361
TCTCT	0.00168
TCTGA	0.000848
TCTGC	0.000348
TCTGG	0.000389
TCTGT	0.000596
TCTTA	0.00164
TCTTC	0.00137
TCTTG	0.00121
TCTTT	0.0027
TGAAA	0.00292
TGAAC	0.00128
TGAAG	0.00125
TGAAT	0.00205
TGACA	0.00103
TGACC	0.000612
TGACG	0.000285
TGACT	0.000951
TGAGA	0.00125
TGAGC	0.000547
TGAGG	0.000696
TGAGT	0.00108
TGATA	0.00173
TGATC	0.000984
TGATG	0.00123
TGATT	0.00223
TGCAA	0.00135
TGCAC	0.000619
TGCAG	0.000417
TGCAT	0.00118
TGCCA	0.000601
TGCCC	0.000302
TGCCG	0.000162
TGCCT	0.000495
TGCGA	0.000305
TGCGC	0.000158
TGCGG	0.0002
TGCGT	0.000311
TGCTA	0.000797
TGCTC	0.000567
TGCTG	0.000436
TGCTT	0.00109
TGGAA	0.00131
TGGAC	0.00063
TGGAG	0.000834
TGGAT	0.00114
TGGCA	0.000601
TGGCC	0.000367
TGGCG	0.000214
TGGCT	0.000565
TGGGA	0.000808
TGGGC	0.000472
TGGGG	0.000607
TGGGT	0.000907
TGGTA	0.000974
TGGTC	0.000567
TGGTG	0.000972
TGGTT	0.00133
TGTAA	0.0017
TGTAC	0.000778
TGTAG	0.000846
TGTAT	0.00163
TGTCA	0.00103
TGTCC	0.00052
TGTCG	0.000337
TGTCT	0.000791
TGTGA	0.00116
TGTGC	0.00055
TGTGG	0.00077
TGTGT	0.00114
TGTTA	0.00167
TGTTC	0.00105
TGTTG	0.00147
TGTTT	0.00269
TTAAA	0.00378
TTAAC	0.00143
TTAAG	0.00162
TTAAT	0.00356
TTACA	0.0017
TTACC	0.000899
TTACG	0.000412
TTACT	0.00168
TTAGA	0.00176
TTAGC	0.000794
TTAGG	0.00123
TTAGT	0.00183
TTATA	0.00332
TTATC	0.00155
TTATG	0.00194
TTATT	0.00472
TTCAA	0.00269
TTCAC	0.00119
TTCAG	0.00116
TTCAT	0.00245
TTCCA	0.00131
TTCCC	0.000816
TTCCG	0.000311
TTCCT	0.00143
TTCGA	0.000823
TTCGC	0.000281
TTCGG	0.000449
TTCGT	0.000657
TTCTA	0.00169
TTCTC	0.00155
TTCTG	0.00074
TTCTT	0.0028
TTGAA	0.00269
TTGAC	0.00114
TTGAG	0.00136
TTGAT	0.00234
TTGCA	0.00135
TTGCC	0.000605
TTGCG	0.000359
TTGCT	0.00118
TTGGA	0.00158
TTGGC	0.000685
TTGGG	0.0011
TTGGT	0.00155
TTGTA	0.00199
TTGTC	0.00105
TTGTG	0.00145
TTGTT	0.00297
TTTAA	0.00378
TTTAC	0.00171
TTTAG	0.00209
TTTAT	0.0042
TTTCA	0.00292
TTTCC	0.00159
TTTCG	0.000871
TTTCT	0.00297
TTTGA	0.00292
TTTGC	0.00132
TTTGG	0.00201
TTTGT	0.0029
TTTTA	0.00495
TTTTC	0.00351
TTTTG	0.00364
TTTTT	0.0096

[EMISSION]

# Vector size (4^(k+1))
1024
# Probabilities
AAAAA	0.4408
AAAAC	0.1298
AAAAG	0.1466
AAAAT	0.2829
AAACA	0.3818
AAACC	0.1935
AAACG	0.09984
AAACT	0.3249
AAAGA	0.3561
AAAGC	0.1359
AAAGG	0.1872
AAAGT	0.3208
AAATA	0.3175
AAATC	0.152
AAATG	0.1768
AAATT	0.3536
AACAA	0.4309
AACAC	0.1624
AACAG	0.1063
AACAT	0.3004
AACCA	0.3634
AACCC	0.2543
AACCG	0.09778
AACCT	0.2845
AACGA	0.354
AACGC	0.1444
AACGG	0.2241
AACGT	0.2776
AACTA	0.2998
AACTC	0.1794
AACTG	0.1535
AACTT	0.3674
AAGAA	0.4041
AAGAC	0.1221
AAGAG	0.2005
AAGAT	0.2734
AAGCA	0.3864
AAGCC	0.1928
AAGCG	0.0887
AAGCT	0.3321
AAGGA	0.3487
AAGGC	0.135
AAGGG	0.239
AAGGT	0.2773
AAGTA	0.2966
AAGTC	0.1477
AAGTG	0.1921
AAGTT	0.3637
AATAA	0.393
AATAC	0.1308
AATAG	0.1436
AATAT	0.3326
AATCA	0.4003
AATCC	0.1926
AATCG	0.1009
AATCT	0.3062
AATGA	0.3746
AATGC	0.1378
AATGG	0.2034
AATGT	0.2842
AATTA	0.2941
AATTC	0.1497
AATTG	0.1761
AATTT	0.3801
ACAAA	0.3866
ACAAC	0.1753
ACAAG	0.1695
ACAAT	0.2686
ACACA	0.3667
ACACC	0.2076
ACACG	0.1113
ACACT	0.3143
ACAGA	0.3405
ACAGC	0.1723
ACAGG	0.1896
ACAGT	0.2976
ACATA	0.3179
ACATC	0.154
ACATG	0.2208
ACATT	0.3073
ACCAA	0.4004
ACCAC	0.2089
ACCAG	0.09831
ACCAT	0.2924
ACCCA	0.3531
ACCCC	0.2354
ACCCG	0.1254
ACCCT	0.2861
ACCGA	0.3153
ACCGC	0.2104
ACCGG	0.1872
ACCGT	0.2872
ACCTA	0.2876
ACCTC	0.2145
ACCTG	0.1432
ACCTT	0.3547
ACGAA	0.3663
ACGAC	0.1754
ACGAG	0.2161
ACGAT	0.2421
ACGCA	0.3787
ACGCC	0.2198
ACGCG	0.1492
ACGCT	0.2522
ACGGA	0.3546
ACGGC	0.136
ACGGG	0.234
ACGGT	0.2754
ACGTA	0.2572
ACGTC	0.1642
ACGTG	0.2618
ACGTT	0.3167
ACTAA	0.3566
ACTAC	0.1628
ACTAG	0.1814
ACTAT	0.2992
ACTCA	0.3403
ACTCC	0.2249
ACTCG	0.1374
ACTCT	0.2974
ACTGA	0.4337
ACTGC	0.1544
ACTGG	0.1613
ACTGT	0.2505
ACTTA	0.2551
ACTTC	0.1704
ACTTG	0.197
ACTTT	0.3775
AGAAA	0.4377
AGAAC	0.1268
AGAAG	0.1921
AGAAT	0.2435
AGACA	0.3481
AGACC	0.216
AGACG	0.1288
AGACT	0.3071
AGAGA	0.4297
AGAGC	0.119
AGAGG	0.2122
AGAGT	0.2391
AGATA	0.2862
AGATC	0.1757
AGATG	0.2081
AGATT	0.3301
AGCAA	0.4059
AGCAC	0.1611
AGCAG	0.1397
AGCAT	0.2933
AGCCA	0.3546
AGCCC	0.2542
AGCCG	0.09808
AGCCT	0.2931
AGCGA	0.3233
AGCGC	0.1636
AGCGG	0.2355
AGCGT	0.2776
AGCTA	0.2948
AGCTC	0.2057
AGCTG	0.1542
AGCTT	0.3452
AGGAA	0.3964
AGGAC	0.1151
AGGAG	0.2442
AGGAT	0.2443
AGGCA	0.3343
AGGCC	0.2284
AGGCG	0.1243
AGGCT	0.313
AGGGA	0.321
AGGGC	0.1161
AGGGG	0.2682
AGGGT	0.2947
AGGTA	0.2582
AGGTC	0.1714
AGGTG	0.227
AGGTT	0.3434
AGTAA	0.3466
AGTAC	0.1485
AGTAG	0.1989
AGTAT	0.306
AGTCA	0.3906
AGTCC	0.1903
AGTCG	0.1318
AGTCT	0.2872
AGTGA	0.3375
AGTGC	0.1316
AGTGG	0.2247
AGTGT	0.3062
AGTTA	0.2433
AGTTC	0.1775
AGTTG	0.2184
AGTTT	0.3608
ATAAA	0.3647
ATAAC	0.1281
ATAAG	0.164
ATAAT	0.3432
ATACA	0.384
ATACC	0.1767
ATACG	0.08992
ATACT	0.3494
ATAGA	0.3286
ATAGC	0.1436
ATAGG	0.1835
ATAGT	0.3444
ATATA	0.3604
ATATC	0.1301
ATATG	0.1745
ATATT	0.3349
ATCAA	0.3785
ATCAC	0.1625
ATCAG	0.1317
ATCAT	0.3273
ATCCA	0.3761
ATCCC	0.2085
ATCCG	0.1231
ATCCT	0.2923
ATCGA	0.3766
ATCGC	0.1491
ATCGG	0.1924
ATCGT	0.282
ATCTA	0.278
ATCTC	0.2008
ATCTG	0.1501
ATCTT	0.3711
ATGAA	0.3674
ATGAC	0.143
ATGAG	0.1878
ATGAT	0.3018
ATGCA	0.4199
ATGCC	0.1712
ATGCG	0.1003
ATGCT	0.3086
ATGGA	0.3342
ATGGC	0.1389
ATGGG	0.2216
ATGGT	0.3053
ATGTA	0.2871
ATGTC	0.1503
ATGTG	0.2064
ATGTT	0.3562
ATTAA	0.3253
ATTAC	0.1391
ATTAG	0.1742
ATTAT	0.3614
ATTCA	0.3858
ATTCC	0.1822
ATTCG	0.1174
ATTCT	0.3146
ATTGA	0.3417
ATTGC	0.1497
ATTGG	0.1971
ATTGT	0.3115
ATTTA	0.2359
ATTTC	0.1597
ATTTG	0.186
ATTTT	0.4184
CAAAA	0.3966
CAAAC	0.1649
CAAAG	0.1446
CAAAT	0.2938
CAACA	0.3613
CAACC	0.2203
CAACG	0.08167
CAACT	0.3367
CAAGA	0.3192
CAAGC	0.1677
CAAGG	0.1827
CAAGT	0.3304
CAATA	0.2983
CAATC	0.1633
CAATG	0.1699
CAATT	0.3685
CACAA	0.401
CACAC	0.1841
CACAG	0.0873
CACAT	0.3276
CACCA	0.3957
CACCC	0.2501
CACCG	0.08168
CACCT	0.2725
CACGA	0.3218
CACGC	0.1961
CACGG	0.1615
CACGT	0.3206
CACTA	0.3148
CACTC	0.1914
CACTG	0.1086
CACTT	0.3852
CAGAA	0.3419
CAGAC	0.1472
CAGAG	0.1679
CAGAT	0.3429
CAGCA	0.3498
CAGCC	0.2379
CAGCG	0.08607
CAGCT	0.3262
CAGGA	0.278
CAGGC	0.1818
CAGGG	0.1939
CAGGT	0.3463
CAGTA	0.2236
CAGTC	0.1537
CAGTG	0.1636
CAGTT	0.4591
CATAA	0.3482
CATAC	0.151
CATAG	0.1376
CATAT	0.3632
CATCA	0.3782
CATCC	0.2093
CATCG	0.09079
CATCT	0.3217
CATGA	0.3214
CATGC	0.1607
CATGG	0.1922
CATGT	0.3257
CATTA	0.2684
CATTC	0.1503
CATTG	0.174
CATTT	0.4073
CCAAA	0.4096
CCAAC	0.188
CCAAG	0.1494
CCAAT	0.253
CCACA	0.3044
CCACC	0.3126
CCACG	0.1072
CCACT	0.2757
CCAGA	0.326
CCAGC	0.2227
CCAGG	0.1783
CCAGT	0.273
CCATA	0.2653
CCATC	0.1934
CCATG	0.2014
CCATT	0.3399
CCCAA	0.391
CCCAC	0.2294
CCCAG	0.09347
CCCAT	0.2861
CCCCA	0.2998
CCCCC	0.297
CCCCG	0.0778
CCCCT	0.3255
CCCGA	0.3408
CCCGC	0.1999
CCCGG	0.2029
CCCGT	0.2564
CCCTA	0.2859
CCCTC	0.2561
CCCTG	0.09511
CCCTT	0.3628
CCGAA	0.3667
CCGAC	0.2208
CCGAG	0.1775
CCGAT	0.235
CCGCA	0.3189
CCGCC	0.2762
CCGCG	0.1389
CCGCT	0.2659
CCGGA	0.2886
CCGGC	0.1927
CCGGG	0.2633
CCGGT	0.2554
CCGTA	0.2047
CCGTC	0.2179
CCGTG	0.1965
CCGTT	0.3809
CCTAA	0.3973
CCTAC	0.1733
CCTAG	0.172
CCTAT	0.2573
CCTCA	0.2823
CCTCC	0.2919
CCTCG	0.09537
CCTCT	0.3304
CCTGA	0.3641
CCTGC	0.1933
CCTGG	0.176
CCTGT	0.2667
CCTTA	0.2589
CCTTC	0.2038
CCTTG	0.1778
CCTTT	0.3596
CGAAA	0.3951
CGAAC	0.1747
CGAAG	0.1566
CGAAT	0.2735
CGACA	0.3112
CGACC	0.2376
CGACG	0.1623
CGACT	0.2888
CGAGA	0.2785
CGAGC	0.2154
CGAGG	0.1805
CGAGT	0.3256
CGATA	0.2458
CGATC	0.2047
CGATG	0.1927
CGATT	0.3569
CGCAA	0.3669
CGCAC	0.219
CGCAG	0.1346
CGCAT	0.2795
CGCCA	0.3334
CGCCC	0.2386
CGCCG	0.1421
CGCCT	0.2859
CGCGA	0.3162
CGCGC	0.1944
CGCGG	0.2096
CGCGT	0.2799
CGCTA	0.2949
CGCTC	0.2183
CGCTG	0.1491
CGCTT	0.3377
CGGAA	0.2738
CGGAC	0.1789
CGGAG	0.2274
CGGAT	0.3199
CGGCA	0.2872
CGGCC	0.2758
CGGCG	0.1622
CGGCT	0.2749
CGGGA	0.2189
CGGGC	0.2454
CGGGG	0.1777
CGGGT	0.358
CGGTA	0.2104
CGGTC	0.2077
CGGTG	0.2128
CGGTT	0.369
CGTAA	0.3395
CGTAC	0.1761
CGTAG	0.1749
CGTAT	0.3094
CGTCA	0.2952
CGTCC	0.2224
CGTCG	0.1837
CGTCT	0.2987
CGTGA	0.301
CGTGC	0.1964
CGTGG	0.2243
CGTGT	0.2783
CGTTA	0.2241
CGTTC	0.1787
CGTTG	0.1931
CGTTT	0.4041
CTAAA	0.3702
CTAAC	0.1627
CTAAG	0.1366
CTAAT	0.3305
CTACA	0.3318
CTACC	0.212
CTACG	0.08345
CTACT	0.3728
CTAGA	0.296
CTAGC	0.1651
CTAGG	0.1994
CTAGT	0.3395
CTATA	0.2948
CTATC	0.1569
CTATG	0.1721
CTATT	0.3762
CTCAA	0.3794
CTCAC	0.1833
CTCAG	0.09238
CTCAT	0.3449
CTCCA	0.3174
CTCCC	0.2512
CTCCG	0.09943
CTCCT	0.332
CTCGA	0.3814
CTCGC	0.1589
CTCGG	0.1682
CTCGT	0.2915
CTCTA	0.2542
CTCTC	0.3
CTCTG	0.09482
CTCTT	0.351
CTGAA	0.4389
CTGAC	0.132
CTGAG	0.1257
CTGAT	0.3034
CTGCA	0.3557
CTGCC	0.1994
CTGCG	0.11
CTGCT	0.3348
CTGGA	0.3169
CTGGC	0.1584
CTGGG	0.217
CTGGT	0.3077
CTGTA	0.2489
CTGTC	0.1625
CTGTG	0.1788
CTGTT	0.4098
CTTAA	0.3236
CTTAC	0.1538
CTTAG	0.1538
CTTAT	0.3688
CTTCA	0.3353
CTTCC	0.229
CTTCG	0.09284
CTTCT	0.3429
CTTGA	0.3125
CTTGC	0.1611
CTTGG	0.1957
CTTGT	0.3307
CTTTA	0.2217
CTTTC	0.1873
CTTTG	0.1755
CTTTT	0.4155
GAAAA	0.4186
GAAAC	0.1372
GAAAG	0.1686
GAAAT	0.2755
GAACA	0.3496
GAACC	0.177
GAACG	0.1025
GAACT	0.3709
GAAGA	0.3676
GAAGC	0.1356
GAAGG	0.2101
GAAGT	0.2867
GAATA	0.2818
GAATC	0.1565
GAATG	0.1792
GAATT	0.3824
GACAA	0.3905
GACAC	0.1809
GACAG	0.107
GACAT	0.3216
GACCA	0.3255
GACCC	0.2646
GACCG	0.1145
GACCT	0.2954
GACGA	0.3608
GACGC	0.1604
GACGG	0.2255
GACGT	0.2532
GACTA	0.2869
GACTC	0.1941
GACTG	0.1329
GACTT	0.386
GAGAA	0.3683
GAGAC	0.1103
GAGAG	0.2799
GAGAT	0.2416
GAGCA	0.3531
GAGCC	0.2021
GAGCG	0.09987
GAGCT	0.3449
GAGGA	0.3535
GAGGC	0.1266
GAGGG	0.2608
GAGGT	0.2591
GAGTA	0.3004
GAGTC	0.1496
GAGTG	0.1923
GAGTT	0.3577
GATAA	0.356
GATAC	0.135
GATAG	0.1611
GATAT	0.3479
GATCA	0.3531
GATCC	0.2073
GATCG	0.1152
GATCT	0.3243
GATGA	0.357
GATGC	0.1524
GATGG	0.2199
GATGT	0.2707
GATTA	0.2602
GATTC	0.1497
GATTG	0.1908
GATTT	0.3994
GCAAA	0.3741
GCAAC	0.1826
GCAAG	0.1729
GCAAT	0.2703
GCACA	0.3503
GCACC	0.235
GCACG	0.1525
GCACT	0.2622
GCAGA	0.2961
GCAGC	0.2401
GCAGG	0.1986
GCAGT	0.2651
GCATA	0.2895
GCATC	0.1787
GCATG	0.2246
GCATT	0.3072
GCCAA	0.3869
GCCAC	0.2164
GCCAG	0.1093
GCCAT	0.2874
GCCCA	0.3901
GCCCC	0.192
GCCCG	0.1808
GCCCT	0.237
GCCGA	0.3446
GCCGC	0.1845
GCCGG	0.235
GCCGT	0.2359
GCCTA	0.3011
GCCTC	0.2076
GCCTG	0.1489
GCCTT	0.3423
GCGAA	0.3248
GCGAC	0.1781
GCGAG	0.2383
GCGAT	0.2588
GCGCA	0.3405
GCGCC	0.2267
GCGCG	0.1779
GCGCT	0.255
GCGGA	0.2502
GCGGC	0.1627
GCGGG	0.2788
GCGGT	0.3084
GCGTA	0.214
GCGTC	0.1906
GCGTG	0.2935
GCGTT	0.3019
GCTAA	0.3475
GCTAC	0.1834
GCTAG	0.1943
GCTAT	0.2747
GCTCA	0.3402
GCTCC	0.1999
GCTCG	0.175
GCTCT	0.2849
GCTGA	0.3253
GCTGC	0.2266
GCTGG	0.2132
GCTGT	0.235
GCTTA	0.2422
GCTTC	0.1794
GCTTG	0.2226
GCTTT	0.3559
GGAAA	0.4081
GGAAC	0.1278
GGAAG	0.2211
GGAAT	0.243
GGACA	0.3301
GGACC	0.2446
GGACG	0.1363
GGACT	0.2891
GGAGA	0.3378
GGAGC	0.1224
GGAGG	0.2749
GGAGT	0.265
GGATA	0.2423
GGATC	0.1869
GGATG	0.2254
GGATT	0.3455
GGCAA	0.3831
GGCAC	0.1693
GGCAG	0.1513
GGCAT	0.2963
GGCCA	0.3016
GGCCC	0.2905
GGCCG	0.1285
GGCCT	0.2794
GGCGA	0.2902
GGCGC	0.1633
GGCGG	0.2746
GGCGT	0.2718
GGCTA	0.2744
GGCTC	0.2018
GGCTG	0.1883
GGCTT	0.3355
GGGAA	0.3371
GGGAC	0.1355
GGGAG	0.2714
GGGAT	0.256
GGGCA	0.2512
GGGCC	0.2903
GGGCG	0.1268
GGGCT	0.3317
GGGGA	0.2949
GGGGC	0.1141
GGGGG	0.2968
GGGGT	0.2942
GGGTA	0.2301
GGGTC	0.1767
GGGTG	0.2399
GGGTT	0.3533
GGTAA	0.3481
GGTAC	0.1583
GGTAG	0.2084
GGTAT	0.2852
GGTCA	0.351
GGTCC	0.2216
GGTCG	0.1493
GGTCT	0.2781
GGTGA	0.2818
GGTGC	0.1473
GGTGG	0.3182
GGTGT	0.2527
GGTTA	0.2429
GGTTC	0.1449
GGTTG	0.2445
GGTTT	0.3677
GTAAA	0.3629
GTAAC	0.1556
GTAAG	0.1643
GTAAT	0.3172
GTACA	0.3666
GTACC	0.1948
GTACG	0.1017
GTACT	0.3369
GTAGA	0.2984
GTAGC	0.1654
GTAGG	0.2131
GTAGT	0.3231
GTATA	0.3037
GTATC	0.138
GTATG	0.1984
GTATT	0.3599
GTCAA	0.3889
GTCAC	0.1638
GTCAG	0.1207
GTCAT	0.3267
GTCCA	0.3976
GTCCC	0.2097
GTCCG	0.1308
GTCCT	0.2619
GTCGA	0.3225
GTCGC	0.1425
GTCGG	0.2511
GTCGT	0.2839
GTCTA	0.284
GTCTC	0.2039
GTCTG	0.1434
GTCTT	0.3687
GTGAA	0.3599
GTGAC	0.1428
GTGAG	0.1988
GTGAT	0.2985
GTGCA	0.3931
GTGCC	0.1717
GTGCG	0.1378
GTGCT	0.2973
GTGGA	0.2788
GTGGC	0.1508
GTGGG	0.2562
GTGGT	0.3143
GTGTA	0.2675
GTGTC	0.1575
GTGTG	0.2162
GTGTT	0.3589
GTTAA	0.3153
GTTAC	0.1616
GTTAG	0.2033
GTTAT	0.3197
GTTCA	0.4199
GTTCC	0.1661
GTTCG	0.13
GTTCT	0.284
GTTGA	0.2959
GTTGC	0.1579
GTTGG	0.2286
GTTGT	0.3176
GTTTA	0.2289
GTTTC	0.1631
GTTTG	0.2142
GTTTT	0.3937
TAAAA	0.4188
TAAAC	0.14
TAAAG	0.1452
TAAAT	0.296
TAACA	0.3675
TAACC	0.2009
TAACG	0.08706
TAACT	0.3445
TAAGA	0.3264
TAAGC	0.1403
TAAGG	0.2045
TAAGT	0.3289
TAATA	0.334
TAATC	0.1348
TAATG	0.1586
TAATT	0.3725
TACAA	0.4002
TACAC	0.1698
TACAG	0.09057
TACAT	0.3395
TACCA	0.3786
TACCC	0.2365
TACCG	0.0796
TACCT	0.3054
TACGA	0.3597
TACGC	0.1463
TACGG	0.1721
TACGT	0.322
TACTA	0.3042
TACTC	0.1996
TACTG	0.09908
TACTT	0.3971
TAGAA	0.3528
TAGAC	0.137
TAGAG	0.2116
TAGAT	0.2985
TAGCA	0.3507
TAGCC	0.1974
TAGCG	0.09695
TAGCT	0.355
TAGGA	0.3343
TAGGC	0.1486
TAGGG	0.2357
TAGGT	0.2813
TAGTA	0.2873
TAGTC	0.1388
TAGTG	0.1985
TAGTT	0.3753
TATAA	0.3236
TATAC	0.1285
TATAG	0.131
TATAT	0.4169
TATCA	0.3969
TATCC	0.1733
TATCG	0.08918
TATCT	0.3407
TATGA	0.336
TATGC	0.148
TATGG	0.1809
TATGT	0.3351
TATTA	0.3074
TATTC	0.1286
TATTG	0.1662
TATTT	0.3979
TCAAA	0.3854
TCAAC	0.1624
TCAAG	0.1593
TCAAT	0.2929
TCACA	0.3481
TCACC	0.2162
TCACG	0.1124
TCACT	0.3234
TCAGA	0.3204
TCAGC	0.1601
TCAGG	0.1738
TCAGT	0.3457
TCATA	0.2785
TCATC	0.1774
TCATG	0.1904
TCATT	0.3538
TCCAA	0.4019
TCCAC	0.1826
TCCAG	0.09983
TCCAT	0.3156
TCCCA	0.3337
TCCCC	0.2519
TCCCG	0.08185
TCCCT	0.3326
TCCGA	0.3745
TCCGC	0.1419
TCCGG	0.176
TCCGT	0.3075
TCCTA	0.2859
TCCTC	0.2447
TCCTG	0.09618
TCCTT	0.3732
TCGAA	0.3645
TCGAC	0.1572
TCGAG	0.2231
TCGAT	0.2551
TCGCA	0.3523
TCGCC	0.2181
TCGCG	0.1567
TCGCT	0.2729
TCGGA	0.3471
TCGGC	0.1598
TCGGG	0.25
TCGGT	0.2431
TCGTA	0.2418
TCGTC	0.197
TCGTG	0.2212
TCGTT	0.3399
TCTAA	0.3666
TCTAC	0.1603
TCTAG	0.1687
TCTAT	0.3044
TCTCA	0.2962
TCTCC	0.2149
TCTCG	0.08817
TCTCT	0.4007
TCTGA	0.3815
TCTGC	0.1637
TCTGG	0.1828
TCTGT	0.272
TCTTA	0.2342
TCTTC	0.2021
TCTTG	0.176
TCTTT	0.3877
TGAAA	0.3878
TGAAC	0.1703
TGAAG	0.1707
TGAAT	0.2712
TGACA	0.3554
TGACC	0.2149
TGACG	0.1004
TGACT	0.3293
TGAGA	0.3472
TGAGC	0.1554
TGAGG	0.1982
TGAGT	0.2992
TGATA	0.2777
TGATC	0.1593
TGATG	0.2037
TGATT	0.3594
TGCAA	0.3772
TGCAC	0.1744
TGCAG	0.1215
TGCAT	0.3269
TGCCA	0.382
TGCCC	0.1956
TGCCG	0.1041
TGCCT	0.3182
TGCGA	0.3126
TGCGC	0.1636
TGCGG	0.2115
TGCGT	0.3123
TGCTA	0.2724
TGCTC	0.1971
TGCTG	0.1548
TGCTT	0.3757
TGGAA	0.3332
TGGAC	0.1613
TGGAG	0.2154
TGGAT	0.2901
TGGCA	0.3426
TGGCC	0.2105
TGGCG	0.1237
TGGCT	0.3232
TGGGA	0.2865
TGGGC	0.17
TGGGG	0.2198
TGGGT	0.3237
TGGTA	0.2506
TGGTC	0.1479
TGGTG	0.2581
TGGTT	0.3434
TGTAA	0.342
TGTAC	0.1576
TGTAG	0.1725
TGTAT	0.3279
TGTCA	0.3811
TGTCC	0.1964
TGTCG	0.1284
TGTCT	0.2942
TGTGA	0.3174
TGTGC	0.1536
TGTGG	0.2168
TGTGT	0.3122
TGTTA	0.2392
TGTTC	0.1542
TGTTG	0.216
TGTTT	0.3907
TTAAA	0.3626
TTAAC	0.1391
TTAAG	0.1584
TTAAT	0.34
TTACA	0.3607
TTACC	0.1942
TTACG	0.08883
TTACT	0.3563
TTAGA	0.3114
TTAGC	0.1429
TTAGG	0.2228
TTAGT	0.3229
TTATA	0.2867
TTATC	0.1364
TTATG	0.1715
TTATT	0.4054
TTCAA	0.3574
TTCAC	0.1605
TTCAG	0.156
TTCAT	0.3262
TTCCA	0.3359
TTCCC	0.2134
TTCCG	0.0819
TTCCT	0.3688
TTCGA	0.3705
TTCGC	0.1289
TTCGG	0.2068
TTCGT	0.2939
TTCTA	0.2465
TTCTC	0.2296
TTCTG	0.1123
TTCTT	0.4115
TTGAA	0.3567
TTGAC	0.1509
TTGAG	0.1831
TTGAT	0.3093
TTGCA	0.3831
TTGCC	0.1751
TTGCG	0.1041
TTGCT	0.3377
TTGGA	0.3191
TTGGC	0.1403
TTGGG	0.2271
TTGGT	0.3135
TTGTA	0.2634
TTGTC	0.1421
TTGTG	0.1967
TTGTT	0.3978
TTTAA	0.3197
TTTAC	0.1466
TTTAG	0.1798
TTTAT	0.3539
TTTCA	0.3463
TTTCC	0.1921
TTTCG	0.1065
TTTCT	0.3551
TTTGA	0.3156
TTTGC	0.1455
TTTGG	0.224
TTTGT	0.3149
TTTTA	0.2256
TTTTC	0.164
TTTTG	0.1697
TTTTT	0.4407
