# Supplementary material for: Exploiting single-molecule transcript sequencing for eukaryotic gene prediction
Source: Genome Biol. 2015 Sep 2;16(1):184. doi: 10.1186/s13059-015-0729-7 (PMC4556409; doi:10.1186/s13059-015-0729-7)
Supplement: Additional file 4: — Sample data for testing pipeline functionality. (ZIP 18664 kb) [file 13059_2015_729_MOESM4_ESM.zip › 13059_2015_729_MOESM4_ESM/beta_vulgaris_intron_probs.pbl]

#intron model parameters
# begin of content independent part
#
# ASS probabilities
#only nonpseudocount values are shown
[ASS]
# Size of vector
64
# c_ass (ASS count)
11978
# asspseudocount (added to all possible patterns, no matter if they occur)
0.0005
# Probabilities * 1000
aaa	1.17
aac	1
aag	0.668
aat	3.01
aca	0.417
acc	0.501
acg	0.0835
act	1.25
aga	4.59
agc	3.92
agg	4.84
agt	13.3
ata	0.417
atc	0.417
atg	0.417
att	0.918
caa	40.7
cac	21.6
cag	30.4
cat	79.7
cca	20
ccc	18.7
ccg	6.01
cct	41.2
cga	95.8
cgc	61.5
cgg	67.3
cgt	153
cta	13.7
ctc	15.4
ctg	29.5
ctt	34.9
gaa	0.0835
gct	0.0835
ggt	0.251
taa	7.51
tac	4.93
tag	6.18
tat	20.5
tca	2.76
tcc	3.17
tcg	0.918
tct	8.01
tga	34.3
tgc	23.4
tgg	27.6
tgt	72.2
tta	2.25
ttc	2.84
ttg	6.76
ttt	9.6


#
# DSS probabilities
#only nonpseudocount values are shown
[DSS]
# Size of vector
16384
# c_dss (DSS count)
11980
# dsspseudocount (added to all possible patterns, no matter if they occur)
0.0002
# Probabilities * 1000
aaaaaaa	0.00431
aaaaaac	0.00254
aaaaaag	0.167
aaaaaat	0.0891
aaaaaca	0.00243
aaaaacc	0.00131
aaaaacg	0.00108
aaaaact	0.251
aaaaaga	0.913
aaaaagc	0.748
aaaaagg	0.663
aaaaagt	2.48
aaaaata	0.333
aaaaatc	0.00337
aaaaatg	0.169
aaaaatt	0.339
aaaacaa	0.00119
aaaacac	0.166
aaaacag	0.000899
aaaacat	0.00249
aaaacca	0.000781
aaaaccc	0.000605
aaaaccg	0.000369
aaaacct	0.00131
aaaacga	0.0016
aaaacgc	0.166
aaaacgg	0.0832
aaaacgt	0.087
aaaacta	0.0839
aaaactc	0.00184
aaaactg	0.166
aaaactt	0.168
aaaagaa	0.000546
aaaagac	0.000605
aaaagag	0.000369
aaaagat	0.00108
aaaagca	0.000428
aaaagcc	0.000193
aaaagcg	1.67e-05
aaaagct	0.000722
aaaagga	0.00143
aaaaggc	0.00137
aaaaggg	0.00084
aaaaggt	0.0861
aaaagta	0.000663
aaaagtc	0.000252
aaaagtg	0.000722
aaaagtt	0.00113
aaaataa	0.00302
aaaatac	0.167
aaaatag	0.00155
aaaatat	0.169
aaaatca	0.0016
aaaatcc	0.0833
aaaatcg	0.000311
aaaatct	0.0846
aaaatga	0.417
aaaatgc	0.417
aaaatgg	0.0862
aaaatgt	1.41
aaaatta	0.00272
aaaattc	0.00219
aaaattg	0.00225
aaaattt	0.00584
aaacaaa	0.000134
aaacaac	1.67e-05
aaacaag	0.000134
aaacaat	0.000193
aaacaca	7.55e-05
aaacacc	1.67e-05
aaacacg	1.67e-05
aaacact	0.000369
aaacaga	0.00131
aaacagc	0.000957
aaacagg	0.00084
aaacagt	0.00572
aaacata	0.000487
aaacatc	0.000193
aaacatg	0.000193
aaacatt	0.000311
aaaccaa	0.000252
aaaccac	0.000134
aaaccag	1.67e-05
aaaccat	0.000311
aaaccca	1.67e-05
aaacccc	0.000134
aaacccg	1.67e-05
aaaccct	7.55e-05
aaaccga	1.67e-05
aaaccgc	0.000134
aaaccgg	0.000134
aaaccgt	0.000781
aaaccta	0.000134
aaacctc	7.55e-05
aaacctg	0.000252
aaacctt	0.000605
aaacgaa	7.55e-05
aaacgac	1.67e-05
aaacgag	1.67e-05
aaacgat	1.67e-05
aaacgca	1.67e-05
aaacgcc	1.67e-05
aaacgcg	1.67e-05
aaacgct	1.67e-05
aaacgga	1.67e-05
aaacggc	1.67e-05
aaacggg	1.67e-05
aaacggt	0.000369
aaacgta	7.55e-05
aaacgtc	1.67e-05
aaacgtg	1.67e-05
aaacgtt	7.55e-05
aaactaa	0.000252
aaactac	0.000252
aaactag	7.55e-05
aaactat	0.000487
aaactca	0.000252
aaactcc	0.000134
aaactcg	7.55e-05
aaactct	0.000428
aaactga	0.000663
aaactgc	0.00108
aaactgg	0.000722
aaactgt	0.167
aaactta	1.67e-05
aaacttc	0.000311
aaacttg	1.67e-05
aaacttt	0.000781
aaagaaa	0.000957
aaagaac	0.000722
aaagaag	0.000487
aaagaat	0.00213
aaagaca	0.000311
aaagacc	0.000428
aaagacg	0.000311
aaagact	0.00166
aaagaga	0.251
aaagagc	0.25
aaagagg	0.167
aaagagt	1.49
aaagata	0.00108
aaagatc	0.000546
aaagatg	0.00102
aaagatt	0.00296
aaagcaa	0.000311
aaagcac	0.000487
aaagcag	0.000193
aaagcat	0.000369
aaagcca	7.55e-05
aaagccc	0.000134
aaagccg	1.67e-05
aaagcct	0.000193
aaagcga	0.000252
aaagcgc	0.000369
aaagcgg	0.000252
aaagcgt	0.0845
aaagcta	0.000252
aaagctc	0.000134
aaagctg	0.000252
aaagctt	0.000487
aaaggaa	7.55e-05
aaaggac	7.55e-05
aaaggag	1.67e-05
aaaggat	0.000252
aaaggca	7.55e-05
aaaggcc	1.67e-05
aaaggcg	1.67e-05
aaaggct	7.55e-05
aaaggga	0.000369
aaagggc	0.000252
aaagggg	0.000134
aaagggt	0.00202
aaaggta	1.67e-05
aaaggtc	1.67e-05
aaaggtg	0.000134
aaaggtt	0.000252
aaagtaa	0.000134
aaagtac	0.000134
aaagtag	0.000252
aaagtat	0.000193
aaagtca	0.000134
aaagtcc	0.000134
aaagtcg	1.67e-05
aaagtct	0.000193
aaagtga	0.00119
aaagtgc	0.000957
aaagtgg	0.000369
aaagtgt	0.0862
aaagtta	1.67e-05
aaagttc	1.67e-05
aaagttg	7.55e-05
aaagttt	0.000369
aaataaa	0.000428
aaataac	0.000252
aaataag	0.000252
aaataat	0.000605
aaataca	0.000193
aaatacc	1.67e-05
aaatacg	1.67e-05
aaatact	0.000663
aaataga	0.00202
aaatagc	0.00231
aaatagg	0.000957
aaatagt	0.171
aaatata	0.000369
aaatatc	0.000193
aaatatg	0.000252
aaatatt	0.00108
aaatcaa	0.000252
aaatcac	0.000311
aaatcag	0.000134
aaatcat	0.000781
aaatcca	0.000252
aaatccc	0.000134
aaatccg	7.55e-05
aaatcct	0.000605
aaatcga	0.000428
aaatcgc	0.000663
aaatcgg	0.000546
aaatcgt	0.412
aaatcta	0.000134
aaatctc	0.000311
aaatctg	0.000311
aaatctt	0.00113
aaatgaa	0.000428
aaatgac	7.55e-05
aaatgag	0.000252
aaatgat	0.000487
aaatgca	0.000134
aaatgcc	1.67e-05
aaatgcg	1.67e-05
aaatgct	1.67e-05
aaatgga	0.000193
aaatggc	0.000252
aaatggg	0.000193
aaatggt	0.00225
aaatgta	0.000546
aaatgtc	0.000252
aaatgtg	0.000193
aaatgtt	0.000252
aaattaa	0.000369
aaattac	0.000369
aaattag	7.55e-05
aaattat	0.000428
aaattca	0.000252
aaattcc	0.000252
aaattcg	0.000134
aaattct	0.000546
aaattga	0.00119
aaattgc	0.00137
aaattgg	0.00084
aaattgt	0.00637
aaattta	0.000311
aaatttc	0.000722
aaatttg	0.000957
aaatttt	0.00155
aacaaaa	0.00307
aacaaac	0.00178
aacaaag	0.00149
aacaaat	0.00496
aacaaca	0.00137
aacaacc	0.00084
aacaacg	0.000193
aacaact	0.00307
aacaaga	0.00548
aacaagc	0.333
aacaagg	0.00325
aacaagt	1.16
aacaata	0.0029
aacaatc	0.00249
aacaatg	0.00354
aacaatt	0.172
aacacaa	0.00108
aacacac	0.00119
aacacag	0.000487
aacacat	0.00196
aacacca	0.000722
aacaccc	0.0825
aacaccg	0.000252
aacacct	0.000957
aacacga	0.000487
aacacgc	0.0829
aacacgg	0.000369
aacacgt	0.0841
aacacta	0.00119
aacactc	0.00131
aacactg	0.00125
aacactt	0.00354
aacagaa	0.000605
aacagac	0.000369
aacagag	0.000252
aacagat	0.00084
aacagca	0.000428
aacagcc	0.000193
aacagcg	1.67e-05
aacagct	0.000487
aacagga	0.000369
aacaggc	0.000546
aacaggg	0.000252
aacaggt	0.00202
aacagta	0.000428
aacagtc	0.000252
aacagtg	0.000546
aacagtt	0.00084
aacataa	0.0845
aacatac	0.00184
aacatag	0.00119
aacatat	0.00384
aacatca	0.00131
aacatcc	0.000781
aacatcg	0.000252
aacatct	0.00125
aacatga	0.00366
aacatgc	0.0039
aacatgg	0.0839
aacatgt	0.256
aacatta	0.0843
aacattc	0.00178
aacattg	0.0841
aacattt	0.00454
aaccaaa	0.000134
aaccaac	1.67e-05
aaccaag	1.67e-05
aaccaat	0.000193
aaccaca	7.55e-05
aaccacc	1.67e-05
aaccacg	1.67e-05
aaccact	0.000252
aaccaga	0.000546
aaccagc	0.000663
aaccagg	0.000311
aaccagt	0.0859
aaccata	0.000252
aaccatc	0.000193
aaccatg	7.55e-05
aaccatt	0.000252
aacccaa	0.000252
aacccac	1.67e-05
aacccag	1.67e-05
aacccat	0.000311
aacccca	1.67e-05
aaccccc	0.000193
aaccccg	1.67e-05
aacccct	7.55e-05
aacccga	1.67e-05
aacccgc	7.55e-05
aacccgg	7.55e-05
aacccgt	0.000428
aacccta	7.55e-05
aaccctc	7.55e-05
aaccctg	0.000134
aaccctt	0.000487
aaccgaa	7.55e-05
aaccgac	1.67e-05
aaccgag	1.67e-05
aaccgat	1.67e-05
aaccgca	1.67e-05
aaccgcc	1.67e-05
aaccgcg	1.67e-05
aaccgct	1.67e-05
aaccgga	1.67e-05
aaccggc	1.67e-05
aaccggg	1.67e-05
aaccggt	0.000193
aaccgta	7.55e-05
aaccgtc	1.67e-05
aaccgtg	1.67e-05
aaccgtt	7.55e-05
aacctaa	0.000311
aacctac	0.000134
aacctag	7.55e-05
aacctat	0.000252
aacctca	0.000193
aacctcc	7.55e-05
aacctcg	7.55e-05
aacctct	0.000193
aacctga	0.000252
aacctgc	0.000663
aacctgg	0.000605
aacctgt	0.00155
aacctta	7.55e-05
aaccttc	0.000311
aaccttg	7.55e-05
aaccttt	0.000663
aacgaaa	0.000781
aacgaac	0.000663
aacgaag	0.000252
aacgaat	0.00137
aacgaca	0.000134
aacgacc	0.000369
aacgacg	0.000193
aacgact	0.000781
aacgaga	0.00266
aacgagc	0.166
aacgagg	0.00149
aacgagt	0.5
aacgata	0.000663
aacgatc	0.000487
aacgatg	0.000781
aacgatt	0.00213
aacgcaa	0.000311
aacgcac	0.000369
aacgcag	0.000193
aacgcat	0.000369
aacgcca	7.55e-05
aacgccc	0.000193
aacgccg	1.67e-05
aacgcct	0.000193
aacgcga	7.55e-05
aacgcgc	0.000252
aacgcgg	7.55e-05
aacgcgt	0.0833
aacgcta	0.000193
aacgctc	0.000134
aacgctg	0.000134
aacgctt	0.000369
aacggaa	7.55e-05
aacggac	7.55e-05
aacggag	1.67e-05
aacggat	0.000252
aacggca	7.55e-05
aacggcc	1.67e-05
aacggcg	1.67e-05
aacggct	7.55e-05
aacggga	0.000193
aacgggc	0.000193
aacgggg	1.67e-05
aacgggt	0.00113
aacggta	1.67e-05
aacggtc	1.67e-05
aacggtg	0.000134
aacggtt	0.000252
aacgtaa	0.000193
aacgtac	1.67e-05
aacgtag	0.000252
aacgtat	1.67e-05
aacgtca	0.000134
aacgtcc	7.55e-05
aacgtcg	1.67e-05
aacgtct	7.55e-05
aacgtga	0.000663
aacgtgc	0.000546
aacgtgg	0.000193
aacgtgt	0.00213
aacgtta	7.55e-05
aacgttc	1.67e-05
aacgttg	0.000134
aacgttt	0.000311
aactaaa	0.000369
aactaac	0.000252
aactaag	7.55e-05
aactaat	0.000605
aactaca	0.000193
aactacc	1.67e-05
aactacg	1.67e-05
aactact	0.000546
aactaga	0.00119
aactagc	0.00196
aactagg	0.000428
aactagt	0.25
aactata	0.000134
aactatc	0.000193
aactatg	0.000134
aactatt	0.00102
aactcaa	0.000252
aactcac	0.000193
aactcag	0.000134
aactcat	0.000487
aactcca	0.000252
aactccc	0.000193
aactccg	7.55e-05
aactcct	0.000311
aactcga	0.000134
aactcgc	0.000311
aactcgg	0.000193
aactcgt	0.00119
aactcta	7.55e-05
aactctc	0.000311
aactctg	0.000193
aactctt	0.000722
aactgaa	0.000428
aactgac	7.55e-05
aactgag	0.000193
aactgat	0.000487
aactgca	0.000134
aactgcc	1.67e-05
aactgcg	1.67e-05
aactgct	1.67e-05
aactgga	0.000193
aactggc	0.000252
aactggg	0.000193
aactggt	0.00184
aactgta	0.000546
aactgtc	0.000252
aactgtg	0.000193
aactgtt	0.000252
aacttaa	0.000428
aacttac	0.000252
aacttag	7.55e-05
aacttat	0.000311
aacttca	0.000252
aacttcc	0.000193
aacttcg	0.000134
aacttct	0.000428
aacttga	0.000899
aacttgc	0.00108
aacttgg	0.00084
aacttgt	0.00501
aacttta	0.000369
aactttc	0.000722
aactttg	0.00102
aactttt	0.00155
aagaaaa	4.05
aagaaac	2.07
aagaaag	1.83
aagaaat	5.38
aagaaca	1.82
aagaacc	0.75
aagaacg	0.257
aagaact	2.74
aagaaga	4.22
aagaagc	1.75
aagaagg	2.07
aagaagt	4.81
aagaata	3.4
aagaatc	2.65
aagaatg	4.38
aagaatt	7.77
aagacaa	1.41
aagacac	1.24
aagacag	0.667
aagacat	2.57
aagacca	0.912
aagaccc	0.335
aagaccg	0.25
aagacct	1.16
aagacga	0.421
aagacgc	0.337
aagacgg	0.171
aagacgt	0.841
aagacta	1.5
aagactc	1.66
aagactg	1.49
aagactt	4.46
aagagaa	0.75
aagagac	0.5
aagagag	0.335
aagagat	1.16
aagagca	0.581
aagagcc	0.167
aagagcg	0.00249
aagagct	0.584
aagagga	0.503
aagaggc	0.336
aagaggg	0.252
aagaggt	1.09
aagagta	0.502
aagagtc	0.336
aagagtg	0.666
aagagtt	1
aagataa	3.15
aagatac	2.24
aagatag	1.41
aagatat	4.8
aagatca	1.66
aagatcc	0.586
aagatcg	0.172
aagatct	1.42
aagatga	3.81
aagatgc	3.89
aagatgg	1.99
aagatgt	7.36
aagatta	2.82
aagattc	2.24
aagattg	2.4
aagattt	5.79
aagcaaa	0.17
aagcaac	0.00307
aagcaag	0.00213
aagcaat	0.173
aagcaca	0.0851
aagcacc	0.00172
aagcacg	0.000899
aagcact	0.252
aagcaga	0.667
aagcagc	0.337
aagcagg	0.253
aagcagt	2.97
aagcata	0.333
aagcatc	0.25
aagcatg	0.087
aagcatt	0.0949
aagccaa	0.331
aagccac	0.00225
aagccag	0.0016
aagccat	0.415
aagccca	0.00178
aagcccc	0.165
aagcccg	0.000663
aagccct	0.0851
aagccga	0.00196
aagccgc	0.00184
aagccgg	0.0836
aagccgt	0.335
aagccta	0.0848
aagcctc	0.0853
aagcctg	0.167
aagcctt	0.664
aagcgaa	0.0839
aagcgac	0.000663
aagcgag	0.000546
aagcgat	0.00254
aagcgca	0.000957
aagcgcc	0.000311
aagcgcg	7.55e-05
aagcgct	0.00108
aagcgga	0.00172
aagcggc	0.00155
aagcggg	0.00119
aagcggt	0.172
aagcgta	0.0835
aagcgtc	0.00113
aagcgtg	0.00113
aagcgtt	0.0848
aagctaa	0.333
aagctac	0.168
aagctag	0.0847
aagctat	0.336
aagctca	0.249
aagctcc	0.0848
aagctcg	0.0835
aagctct	0.252
aagctga	0.337
aagctgc	0.912
aagctgg	0.663
aagctgt	1.66
aagctta	0.00466
aagcttc	0.416
aagcttg	0.00472
aagcttt	0.914
aaggaaa	1.08
aaggaac	0.746
aaggaag	0.335
aaggaat	1.41
aaggaca	0.17
aaggacc	0.332
aaggacg	0.25
aaggact	0.584
aaggaga	2.4
aaggagc	1.25
aaggagg	1.08
aaggagt	2.9
aaggata	0.914
aaggatc	0.501
aaggatg	1.08
aaggatt	2.32
aaggcaa	0.415
aaggcac	0.496
aaggcag	0.249
aaggcat	0.418
aaggcca	0.0841
aaggccc	0.166
aaggccg	0.00102
aaggcct	0.168
aaggcga	0.00401
aaggcgc	0.00313
aaggcgg	0.00207
aaggcgt	0.748
aaggcta	0.25
aaggctc	0.168
aaggctg	0.168
aaggctt	0.42
aagggaa	0.0851
aagggac	0.0839
aagggag	0.0016
aagggat	0.333
aagggca	0.0835
aagggcc	0.000781
aagggcg	0.000428
aagggct	0.0846
aagggga	0.251
aaggggc	0.0852
aaggggg	0.0026
aaggggt	0.996
aagggta	0.0026
aagggtc	0.00155
aagggtg	0.166
aagggtt	0.334
aaggtaa	0.169
aaggtac	0.00372
aaggtag	0.331
aaggtat	0.00772
aaggtca	0.167
aaggtcc	0.0838
aaggtcg	0.00113
aaggtct	0.0865
aaggtga	0.913
aaggtgc	0.585
aaggtgg	0.171
aaggtgt	2.07
aaggtta	0.00449
aaggttc	0.00396
aaggttg	0.0869
aaggttt	0.421
aagtaaa	0.5
aagtaac	0.334
aagtaag	0.0856
aagtaat	0.586
aagtaca	0.251
aagtacc	0.00366
aagtacg	0.00143
aagtact	0.5
aagtaga	1.41
aagtagc	1.98
aagtagg	0.255
aagtagt	2.82
aagtata	0.172
aagtatc	0.253
aagtatg	0.171
aagtatt	1
aagtcaa	0.333
aagtcac	0.25
aagtcag	0.167
aagtcat	0.664
aagtcca	0.331
aagtccc	0.167
aagtccg	0.0836
aagtcct	0.415
aagtcga	0.169
aagtcgc	0.333
aagtcgg	0.249
aagtcgt	0.753
aagtcta	0.0865
aagtctc	0.416
aagtctg	0.251
aagtctt	0.996
aagtgaa	0.579
aagtgac	0.0851
aagtgag	0.249
aagtgat	0.663
aagtgca	0.167
aagtgcc	0.00119
aagtgcg	0.00084
aagtgct	0.00437
aagtgga	0.253
aagtggc	0.335
aagtggg	0.251
aagtggt	2.32
aagtgta	0.742
aagtgtc	0.332
aagtgtg	0.25
aagtgtt	0.336
aagttaa	0.499
aagttac	0.334
aagttag	0.0869
aagttat	0.424
aagttca	0.333
aagttcc	0.25
aagttcg	0.168
aagttct	0.586
aagttga	1.25
aagttgc	1.5
aagttgg	1.08
aagttgt	6.52
aagttta	0.419
aagtttc	0.995
aagtttg	1.32
aagtttt	2.15
aataaaa	0.00354
aataaac	0.0026
aataaag	0.0838
aataaat	0.171
aataaca	0.00172
aataacc	0.00149
aataacg	0.000311
aataact	0.00484
aataaga	0.585
aataagc	1.24
aataagg	0.0883
aataagt	2.57
aataata	0.00396
aataatc	0.00366
aataatg	0.00413
aataatt	0.667
aatacaa	0.00113
aatacac	0.0833
aatacag	0.000722
aatacat	0.0843
aatacca	0.000663
aataccc	0.000428
aataccg	0.000193
aatacct	0.000957
aatacga	0.000899
aatacgc	0.0016
aatacgg	0.000311
aatacgt	0.0863
aatacta	0.00113
aatactc	0.00149
aatactg	0.00125
aatactt	0.00401
aatagaa	0.000546
aatagac	0.000428
aatagag	0.000311
aatagat	0.00108
aatagca	0.000428
aatagcc	0.000193
aatagcg	1.67e-05
aatagct	0.000487
aatagga	0.000957
aataggc	0.00137
aataggg	0.000369
aataggt	0.0862
aatagta	0.000369
aatagtc	0.000311
aatagtg	0.000546
aatagtt	0.00125
aatataa	0.00249
aatatac	0.00196
aatatag	0.00113
aatatat	0.0049
aatatca	0.00137
aatatcc	0.0832
aatatcg	0.000252
aatatct	0.00202
aatatga	0.169
aatatgc	0.0881
aatatgg	0.00307
aatatgt	1.24
aatatta	0.00237
aatattc	0.0842
aatattg	0.0842
aatattt	0.00572
aatcaaa	0.000134
aatcaac	1.67e-05
aatcaag	0.000134
aatcaat	0.000428
aatcaca	7.55e-05
aatcacc	1.67e-05
aatcacg	7.55e-05
aatcact	0.000369
aatcaga	0.00137
aatcagc	0.0016
aatcagg	0.0828
aatcagt	0.253
aatcata	0.000252
aatcatc	0.000193
aatcatg	0.000134
aatcatt	0.000722
aatccaa	0.000252
aatccac	7.55e-05
aatccag	1.67e-05
aatccat	0.000369
aatccca	1.67e-05
aatcccc	0.000134
aatcccg	1.67e-05
aatccct	7.55e-05
aatccga	1.67e-05
aatccgc	1.67e-05
aatccgg	0.000193
aatccgt	0.000605
aatccta	7.55e-05
aatcctc	7.55e-05
aatcctg	0.000134
aatcctt	0.000487
aatcgaa	7.55e-05
aatcgac	1.67e-05
aatcgag	1.67e-05
aatcgat	1.67e-05
aatcgca	1.67e-05
aatcgcc	1.67e-05
aatcgcg	1.67e-05
aatcgct	1.67e-05
aatcgga	1.67e-05
aatcggc	1.67e-05
aatcggg	0.000134
aatcggt	0.000369
aatcgta	7.55e-05
aatcgtc	1.67e-05
aatcgtg	1.67e-05
aatcgtt	7.55e-05
aatctaa	0.000252
aatctac	0.000134
aatctag	0.000134
aatctat	0.000252
aatctca	0.000193
aatctcc	0.000134
aatctcg	0.000134
aatctct	0.000193
aatctga	0.000428
aatctgc	0.00084
aatctgg	0.0828
aatctgt	0.00254
aatctta	1.67e-05
aatcttc	0.000369
aatcttg	0.000134
aatcttt	0.000663
aatgaaa	0.00102
aatgaac	0.000781
aatgaag	0.000369
aatgaat	0.0029
aatgaca	0.000369
aatgacc	0.000487
aatgacg	0.000252
aatgact	0.00225
aatgaga	0.333
aatgagc	0.333
aatgagg	0.0855
aatgagt	2.48
aatgata	0.000899
aatgatc	0.000605
aatgatg	0.00084
aatgatt	0.0039
aatgcaa	0.000311
aatgcac	0.000428
aatgcag	0.000193
aatgcat	0.000428
aatgcca	7.55e-05
aatgccc	0.000134
aatgccg	1.67e-05
aatgcct	0.000193
aatgcga	0.000311
aatgcgc	0.000369
aatgcgg	0.000134
aatgcgt	0.0848
aatgcta	0.000193
aatgctc	0.000134
aatgctg	0.000134
aatgctt	0.000369
aatggaa	7.55e-05
aatggac	7.55e-05
aatggag	1.67e-05
aatggat	0.000252
aatggca	7.55e-05
aatggcc	1.67e-05
aatggcg	1.67e-05
aatggct	7.55e-05
aatggga	0.000428
aatgggc	0.000311
aatgggg	7.55e-05
aatgggt	0.00278
aatggta	1.67e-05
aatggtc	1.67e-05
aatggtg	0.000134
aatggtt	0.000252
aatgtaa	0.000134
aatgtac	1.67e-05
aatgtag	0.000252
aatgtat	1.67e-05
aatgtca	0.000134
aatgtcc	0.000134
aatgtcg	1.67e-05
aatgtct	7.55e-05
aatgtga	0.00102
aatgtgc	0.000722
aatgtgg	0.000252
aatgtgt	0.00431
aatgtta	1.67e-05
aatgttc	7.55e-05
aatgttg	0.000134
aatgttt	0.000311
aattaaa	0.000369
aattaac	0.000252
aattaag	0.000193
aattaat	0.000781
aattaca	0.000193
aattacc	1.67e-05
aattacg	7.55e-05
aattact	0.000605
aattaga	0.00196
aattagc	0.00284
aattagg	0.0828
aattagt	0.336
aattata	0.000134
aattatc	0.000193
aattatg	0.000193
aattatt	0.00149
aattcaa	0.000252
aattcac	0.000252
aattcag	0.000134
aattcat	0.000605
aattcca	0.000252
aattccc	0.000134
aattccg	7.55e-05
aattcct	0.000369
aattcga	0.000193
aattcgc	0.000311
aattcgg	0.000311
aattcgt	0.0834
aattcta	7.55e-05
aattctc	0.000311
aattctg	0.000193
aattctt	0.000781
aattgaa	0.000428
aattgac	7.55e-05
aattgag	0.000193
aattgat	0.000487
aattgca	0.000134
aattgcc	1.67e-05
aattgcg	1.67e-05
aattgct	1.67e-05
aattgga	0.000193
aattggc	0.000252
aattggg	0.000252
aattggt	0.00207
aattgta	0.000546
aattgtc	0.000252
aattgtg	0.000193
aattgtt	0.000252
aatttaa	0.000369
aatttac	0.000252
aatttag	7.55e-05
aatttat	0.000311
aatttca	0.000252
aatttcc	0.000252
aatttcg	0.000134
aatttct	0.000428
aatttga	0.00102
aatttgc	0.00113
aatttgg	0.000899
aatttgt	0.0059
aatttta	0.000311
aattttc	0.000781
aattttg	0.00102
aattttt	0.00155
acaaaaa	0.000663
acaaaac	0.000781
acaaaag	0.000487
acaaaat	0.166
acaaaca	0.000311
acaaacc	0.000428
acaaacg	0.000134
acaaact	0.00166
acaaaga	0.415
acaaagc	0.415
acaaagg	0.167
acaaagt	1.49
acaaata	0.00125
acaaatc	0.0832
acaaatg	0.000663
acaaatt	0.249
acaacaa	1.67e-05
acaacac	0.000428
acaacag	7.55e-05
acaacat	0.000369
acaacca	7.55e-05
acaaccc	7.55e-05
acaaccg	1.67e-05
acaacct	7.55e-05
acaacga	0.000369
acaacgc	0.00084
acaacgg	0.000369
acaacgt	0.00231
acaacta	0.000193
acaactc	0.000252
acaactg	0.000134
acaactt	0.000605
acaagaa	7.55e-05
acaagac	1.67e-05
acaagag	7.55e-05
acaagat	0.000193
acaagca	1.67e-05
acaagcc	7.55e-05
acaagcg	1.67e-05
acaagct	7.55e-05
acaagga	0.000311
acaaggc	0.000722
acaaggg	0.000252
acaaggt	0.00202
acaagta	1.67e-05
acaagtc	0.000134
acaagtg	1.67e-05
acaagtt	0.000252
acaataa	0.000193
acaatac	0.000722
acaatag	0.000311
acaatat	0.0833
acaatca	7.55e-05
acaatcc	0.0831
acaatcg	0.000311
acaatct	0.000899
acaatga	0.00225
acaatgc	0.496
acaatgg	0.166
acaatgt	0.828
acaatta	0.000311
acaattc	0.000605
acaattg	0.000311
acaattt	0.00084
acacaaa	1.67e-05
acacaac	1.67e-05
acacaag	7.55e-05
acacaat	0.000193
acacaca	1.67e-05
acacacc	1.67e-05
acacacg	1.67e-05
acacact	1.67e-05
acacaga	0.000311
acacagc	0.000311
acacagg	0.000134
acacagt	0.00178
acacata	1.67e-05
acacatc	7.55e-05
acacatg	1.67e-05
acacatt	0.000193
acaccaa	1.67e-05
acaccac	1.67e-05
acaccag	1.67e-05
acaccat	1.67e-05
acaccca	1.67e-05
acacccc	1.67e-05
acacccg	1.67e-05
acaccct	1.67e-05
acaccga	1.67e-05
acaccgc	1.67e-05
acaccgg	1.67e-05
acaccgt	7.55e-05
acaccta	1.67e-05
acacctc	1.67e-05
acacctg	1.67e-05
acacctt	1.67e-05
acacgaa	1.67e-05
acacgac	1.67e-05
acacgag	7.55e-05
acacgat	1.67e-05
acacgca	1.67e-05
acacgcc	1.67e-05
acacgcg	1.67e-05
acacgct	1.67e-05
acacgga	1.67e-05
acacggc	1.67e-05
acacggg	1.67e-05
acacggt	0.000134
acacgta	1.67e-05
acacgtc	1.67e-05
acacgtg	1.67e-05
acacgtt	1.67e-05
acactaa	1.67e-05
acactac	1.67e-05
acactag	1.67e-05
acactat	0.000134
acactca	1.67e-05
acactcc	7.55e-05
acactcg	1.67e-05
acactct	0.000134
acactga	7.55e-05
acactgc	0.000428
acactgg	0.000193
acactgt	0.0831
acactta	1.67e-05
acacttc	1.67e-05
acacttg	1.67e-05
acacttt	7.55e-05
acagaaa	1.67e-05
acagaac	7.55e-05
acagaag	0.000134
acagaat	0.000722
acagaca	1.67e-05
acagacc	1.67e-05
acagacg	1.67e-05
acagact	0.000663
acagaga	0.00125
acagagc	0.00125
acagagg	0.00084
acagagt	0.745
acagata	1.67e-05
acagatc	7.55e-05
acagatg	1.67e-05
acagatt	0.000722
acagcaa	1.67e-05
acagcac	1.67e-05
acagcag	1.67e-05
acagcat	1.67e-05
acagcca	1.67e-05
acagccc	1.67e-05
acagccg	1.67e-05
acagcct	1.67e-05
acagcga	1.67e-05
acagcgc	7.55e-05
acagcgg	1.67e-05
acagcgt	0.000781
acagcta	1.67e-05
acagctc	1.67e-05
acagctg	1.67e-05
acagctt	1.67e-05
acaggaa	1.67e-05
acaggac	1.67e-05
acaggag	7.55e-05
acaggat	7.55e-05
acaggca	1.67e-05
acaggcc	1.67e-05
acaggcg	1.67e-05
acaggct	7.55e-05
acaggga	7.55e-05
acagggc	7.55e-05
acagggg	7.55e-05
acagggt	0.0829
acaggta	1.67e-05
acaggtc	1.67e-05
acaggtg	1.67e-05
acaggtt	7.55e-05
acagtaa	1.67e-05
acagtac	1.67e-05
acagtag	1.67e-05
acagtat	7.55e-05
acagtca	1.67e-05
acagtcc	7.55e-05
acagtcg	1.67e-05
acagtct	1.67e-05
acagtga	7.55e-05
acagtgc	0.000369
acagtgg	0.000134
acagtgt	0.00155
acagtta	1.67e-05
acagttc	1.67e-05
acagttg	1.67e-05
acagttt	1.67e-05
acataaa	0.000193
acataac	7.55e-05
acataag	0.0823
acataat	0.000252
acataca	1.67e-05
acatacc	1.67e-05
acatacg	7.55e-05
acatact	7.55e-05
acataga	0.000311
acatagc	0.000311
acatagg	0.000252
acatagt	0.00272
acatata	1.67e-05
acatatc	7.55e-05
acatatg	7.55e-05
acatatt	0.000193
acatcaa	1.67e-05
acatcac	1.67e-05
acatcag	0.000134
acatcat	1.67e-05
acatcca	1.67e-05
acatccc	1.67e-05
acatccg	1.67e-05
acatcct	1.67e-05
acatcga	1.67e-05
acatcgc	1.67e-05
acatcgg	1.67e-05
acatcgt	0.000311
acatcta	1.67e-05
acatctc	7.55e-05
acatctg	1.67e-05
acatctt	1.67e-05
acatgaa	7.55e-05
acatgac	7.55e-05
acatgag	0.0823
acatgat	7.55e-05
acatgca	1.67e-05
acatgcc	1.67e-05
acatgcg	7.55e-05
acatgct	1.67e-05
acatgga	1.67e-05
acatggc	1.67e-05
acatggg	7.55e-05
acatggt	0.000134
acatgta	1.67e-05
acatgtc	1.67e-05
acatgtg	7.55e-05
acatgtt	1.67e-05
acattaa	1.67e-05
acattac	1.67e-05
acattag	0.000193
acattat	7.55e-05
acattca	1.67e-05
acattcc	7.55e-05
acattcg	7.55e-05
acattct	1.67e-05
acattga	7.55e-05
acattgc	0.000369
acattgg	0.000134
acattgt	0.000899
acattta	1.67e-05
acatttc	1.67e-05
acatttg	1.67e-05
acatttt	7.55e-05
accaaaa	0.000193
accaaac	0.000369
accaaag	7.55e-05
accaaat	0.000487
accaaca	1.67e-05
accaacc	0.000193
accaacg	1.67e-05
accaact	0.000193
accaaga	0.0019
accaagc	0.00202
accaagg	0.000487
accaagt	0.171
accaata	0.000605
accaatc	0.165
accaatg	0.000369
accaatt	0.00155
accacaa	1.67e-05
accacac	0.000252
accacag	7.55e-05
accacat	0.000193
accacca	7.55e-05
accaccc	0.000134
accaccg	1.67e-05
accacct	7.55e-05
accacga	7.55e-05
accacgc	0.000193
accacgg	7.55e-05
accacgt	0.000663
accacta	0.000193
accactc	0.000369
accactg	1.67e-05
accactt	0.000311
accagaa	7.55e-05
accagac	1.67e-05
accagag	1.67e-05
accagat	1.67e-05
accagca	1.67e-05
accagcc	7.55e-05
accagcg	1.67e-05
accagct	7.55e-05
accagga	7.55e-05
accaggc	0.000134
accaggg	1.67e-05
accaggt	0.000428
accagta	1.67e-05
accagtc	0.000193
accagtg	1.67e-05
accagtt	7.55e-05
accataa	0.000193
accatac	0.000311
accatag	7.55e-05
accatat	0.000546
accatca	0.000134
accatcc	0.0826
accatcg	0.000193
accatct	0.000311
accatga	0.0828
accatgc	0.0834
accatgg	0.000428
accatgt	0.167
accatta	0.000428
accattc	0.000369
accattg	0.000252
accattt	0.000134
acccaaa	1.67e-05
acccaac	1.67e-05
acccaag	1.67e-05
acccaat	7.55e-05
acccaca	1.67e-05
acccacc	1.67e-05
acccacg	1.67e-05
acccact	1.67e-05
acccaga	7.55e-05
acccagc	1.67e-05
acccagg	1.67e-05
acccagt	0.000311
acccata	1.67e-05
acccatc	0.000134
acccatg	1.67e-05
acccatt	1.67e-05
accccaa	1.67e-05
accccac	1.67e-05
accccag	1.67e-05
accccat	1.67e-05
accccca	1.67e-05
acccccc	1.67e-05
acccccg	1.67e-05
accccct	1.67e-05
accccga	1.67e-05
accccgc	1.67e-05
accccgg	1.67e-05
accccgt	1.67e-05
accccta	1.67e-05
acccctc	1.67e-05
acccctg	1.67e-05
acccctt	1.67e-05
acccgaa	1.67e-05
acccgac	1.67e-05
acccgag	1.67e-05
acccgat	1.67e-05
acccgca	1.67e-05
acccgcc	1.67e-05
acccgcg	1.67e-05
acccgct	1.67e-05
acccgga	1.67e-05
acccggc	1.67e-05
acccggg	1.67e-05
acccggt	1.67e-05
acccgta	1.67e-05
acccgtc	1.67e-05
acccgtg	1.67e-05
acccgtt	1.67e-05
accctaa	1.67e-05
accctac	1.67e-05
accctag	1.67e-05
accctat	1.67e-05
accctca	1.67e-05
accctcc	7.55e-05
accctcg	1.67e-05
accctct	7.55e-05
accctga	7.55e-05
accctgc	7.55e-05
accctgg	1.67e-05
accctgt	0.000311
accctta	1.67e-05
acccttc	1.67e-05
acccttg	1.67e-05
acccttt	1.67e-05
accgaaa	7.55e-05
accgaac	7.55e-05
accgaag	7.55e-05
accgaat	7.55e-05
accgaca	7.55e-05
accgacc	1.67e-05
accgacg	1.67e-05
accgact	0.000134
accgaga	0.0823
accgagc	0.000369
accgagg	0.000134
accgagt	0.00296
accgata	7.55e-05
accgatc	0.000134
accgatg	1.67e-05
accgatt	1.67e-05
accgcaa	1.67e-05
accgcac	1.67e-05
accgcag	1.67e-05
accgcat	1.67e-05
accgcca	1.67e-05
accgccc	1.67e-05
accgccg	1.67e-05
accgcct	1.67e-05
accgcga	7.55e-05
accgcgc	7.55e-05
accgcgg	1.67e-05
accgcgt	7.55e-05
accgcta	1.67e-05
accgctc	1.67e-05
accgctg	1.67e-05
accgctt	1.67e-05
accggaa	1.67e-05
accggac	1.67e-05
accggag	1.67e-05
accggat	1.67e-05
accggca	1.67e-05
accggcc	1.67e-05
accggcg	1.67e-05
accggct	1.67e-05
accggga	7.55e-05
accgggc	1.67e-05
accgggg	1.67e-05
accgggt	0.000193
accggta	1.67e-05
accggtc	1.67e-05
accggtg	1.67e-05
accggtt	1.67e-05
accgtaa	1.67e-05
accgtac	1.67e-05
accgtag	1.67e-05
accgtat	1.67e-05
accgtca	1.67e-05
accgtcc	7.55e-05
accgtcg	1.67e-05
accgtct	1.67e-05
accgtga	0.000134
accgtgc	7.55e-05
accgtgg	1.67e-05
accgtgt	0.000252
accgtta	1.67e-05
accgttc	1.67e-05
accgttg	1.67e-05
accgttt	1.67e-05
acctaaa	1.67e-05
acctaac	1.67e-05
acctaag	7.55e-05
acctaat	1.67e-05
acctaca	1.67e-05
acctacc	1.67e-05
acctacg	1.67e-05
acctact	1.67e-05
acctaga	7.55e-05
acctagc	1.67e-05
acctagg	7.55e-05
acctagt	0.00102
acctata	1.67e-05
acctatc	0.000134
acctatg	1.67e-05
acctatt	1.67e-05
acctcaa	1.67e-05
acctcac	1.67e-05
acctcag	1.67e-05
acctcat	1.67e-05
acctcca	1.67e-05
acctccc	1.67e-05
acctccg	1.67e-05
acctcct	1.67e-05
acctcga	1.67e-05
acctcgc	1.67e-05
acctcgg	1.67e-05
acctcgt	1.67e-05
acctcta	1.67e-05
acctctc	7.55e-05
acctctg	1.67e-05
acctctt	1.67e-05
acctgaa	1.67e-05
acctgac	1.67e-05
acctgag	7.55e-05
acctgat	1.67e-05
acctgca	1.67e-05
acctgcc	1.67e-05
acctgcg	1.67e-05
acctgct	1.67e-05
acctgga	1.67e-05
acctggc	1.67e-05
acctggg	1.67e-05
acctggt	7.55e-05
acctgta	1.67e-05
acctgtc	1.67e-05
acctgtg	1.67e-05
acctgtt	1.67e-05
accttaa	1.67e-05
accttac	1.67e-05
accttag	7.55e-05
accttat	1.67e-05
accttca	1.67e-05
accttcc	7.55e-05
accttcg	1.67e-05
accttct	1.67e-05
accttga	0.000134
accttgc	7.55e-05
accttgg	1.67e-05
accttgt	0.000311
accttta	1.67e-05
acctttc	1.67e-05
acctttg	1.67e-05
acctttt	7.55e-05
acgaaaa	0.252
acgaaac	0.25
acgaaag	0.0847
acgaaat	0.173
acgaaca	0.00254
acgaacc	0.00149
acgaacg	0.00084
acgaact	0.0873
acgaaga	0.583
acgaagc	0.252
acgaagg	0.0865
acgaagt	0.838
acgaata	0.171
acgaatc	0.169
acgaatg	0.17
acgaatt	0.916
acgacaa	0.00237
acgacac	0.33
acgacag	0.00137
acgacat	0.25
acgacca	0.0831
acgaccc	0.000781
acgaccg	0.000546
acgacct	0.0842
acgacga	0.00166
acgacgc	0.00166
acgacgg	0.0826
acgacgt	0.25
acgacta	0.167
acgactc	0.0849
acgactg	0.00196
acgactt	0.417
acgagaa	0.0831
acgagac	0.00108
acgagag	0.000428
acgagat	0.00178
acgagca	0.000722
acgagcc	0.000369
acgagcg	0.000193
acgagct	0.0831
acgagga	0.0016
acgaggc	0.00125
acgaggg	0.000487
acgaggt	0.168
acgagta	0.00113
acgagtc	0.0828
acgagtg	0.00084
acgagtt	0.0843
acgataa	0.0865
acgatac	0.168
acgatag	0.0845
acgatat	0.417
acgatca	0.00237
acgatcc	0.00149
acgatcg	0.165
acgatct	0.167
acgatga	0.336
acgatgc	0.5
acgatgg	0.0039
acgatgt	1.08
acgatta	0.414
acgattc	0.0856
acgattg	0.0853
acgattt	0.00831
acgcaaa	0.000369
acgcaac	0.000311
acgcaag	0.000193
acgcaat	0.0826
acgcaca	7.55e-05
acgcacc	1.67e-05
acgcacg	1.67e-05
acgcact	0.000546
acgcaga	0.00131
acgcagc	0.000663
acgcagg	0.000546
acgcagt	0.169
acgcata	0.000369
acgcatc	0.000311
acgcatg	0.000193
acgcatt	0.000899
acgccaa	0.000252
acgccac	0.000252
acgccag	1.67e-05
acgccat	0.000546
acgccca	7.55e-05
acgcccc	0.000134
acgcccg	1.67e-05
acgccct	0.000193
acgccga	1.67e-05
acgccgc	1.67e-05
acgccgg	0.000134
acgccgt	0.000781
acgccta	0.000193
acgcctc	0.000193
acgcctg	0.000134
acgcctt	0.000899
acgcgaa	0.000134
acgcgac	1.67e-05
acgcgag	1.67e-05
acgcgat	7.55e-05
acgcgca	1.67e-05
acgcgcc	1.67e-05
acgcgcg	1.67e-05
acgcgct	0.000134
acgcgga	1.67e-05
acgcggc	1.67e-05
acgcggg	1.67e-05
acgcggt	0.000605
acgcgta	7.55e-05
acgcgtc	7.55e-05
acgcgtg	1.67e-05
acgcgtt	0.000134
acgctaa	0.000311
acgctac	0.000252
acgctag	0.000193
acgctat	0.000781
acgctca	0.000252
acgctcc	0.000193
acgctcg	0.000252
acgctct	0.0828
acgctga	0.000663
acgctgc	0.00113
acgctgg	0.000663
acgctgt	0.167
acgctta	0.000311
acgcttc	0.000369
acgcttg	7.55e-05
acgcttt	0.000957
acggaaa	0.00125
acggaac	0.0832
acggaag	0.0828
acggaat	0.0842
acggaca	0.000252
acggacc	0.000428
acggacg	0.000428
acggact	0.0833
acggaga	0.0861
acggagc	0.0849
acggagg	0.0842
acggagt	0.749
acggata	0.000899
acggatc	0.000605
acggatg	0.00108
acggatt	0.00343
acggcaa	0.000311
acggcac	0.000663
acggcag	0.000252
acggcat	0.000605
acggcca	0.000134
acggccc	0.000134
acggccg	1.67e-05
acggcct	0.000252
acggcga	7.55e-05
acggcgc	0.000134
acggcgg	0.000134
acggcgt	0.00178
acggcta	0.000311
acggctc	0.000252
acggctg	0.000134
acggctt	0.000605
acgggaa	0.000134
acgggac	0.000134
acgggag	7.55e-05
acgggat	0.000311
acgggca	7.55e-05
acgggcc	1.67e-05
acgggcg	1.67e-05
acgggct	0.000193
acgggga	0.000311
acggggc	0.000134
acggggg	0.000134
acggggt	0.00219
acgggta	1.67e-05
acgggtc	7.55e-05
acgggtg	0.000134
acgggtt	0.000311
acggtaa	0.000193
acggtac	0.000193
acggtag	0.000428
acggtat	0.000487
acggtca	0.000134
acggtcc	7.55e-05
acggtcg	0.000134
acggtct	0.000428
acggtga	0.00113
acggtgc	0.00119
acggtgg	0.000311
acggtgt	0.168
acggtta	0.000311
acggttc	7.55e-05
acggttg	0.000134
acggttt	0.000487
acgtaaa	0.000605
acgtaac	0.000487
acgtaag	0.000369
acgtaat	0.00131
acgtaca	0.000193
acgtacc	1.67e-05
acgtacg	7.55e-05
acgtact	0.00113
acgtaga	0.00231
acgtagc	0.00266
acgtagg	0.0832
acgtagt	0.911
acgtata	0.000252
acgtatc	0.000369
acgtatg	0.000369
acgtatt	0.00225
acgtcaa	0.000252
acgtcac	0.000487
acgtcag	0.000193
acgtcat	0.000663
acgtcca	0.000369
acgtccc	0.000193
acgtccg	7.55e-05
acgtcct	0.000369
acgtcga	0.000193
acgtcgc	0.000311
acgtcgg	0.000311
acgtcgt	0.00202
acgtcta	0.000252
acgtctc	0.0826
acgtctg	0.000252
acgtctt	0.00113
acgtgaa	0.000487
acgtgac	7.55e-05
acgtgag	0.000311
acgtgat	0.000546
acgtgca	0.000134
acgtgcc	1.67e-05
acgtgcg	1.67e-05
acgtgct	0.000134
acgtgga	0.000369
acgtggc	0.000311
acgtggg	0.000311
acgtggt	0.0854
acgtgta	0.000546
acgtgtc	0.000369
acgtgtg	0.000252
acgtgtt	0.000428
acgttaa	0.000546
acgttac	0.000428
acgttag	0.0823
acgttat	0.000957
acgttca	0.000311
acgttcc	0.000193
acgttcg	0.000311
acgttct	0.000899
acgttga	0.0837
acgttgc	0.00172
acgttgg	0.00113
acgttgt	0.254
acgttta	0.000722
acgtttc	0.000899
acgtttg	0.00113
acgtttt	0.084
actaaaa	0.00113
actaaac	0.00119
actaaag	0.000605
actaaat	0.167
actaaca	0.00084
actaacc	0.00102
actaacg	0.000134
actaact	0.0026
actaaga	0.91
actaagc	1.16
actaagg	0.169
actaagt	2.73
actaata	0.248
actaatc	0.0843
actaatg	0.000957
actaatt	0.416
actacaa	7.55e-05
actacac	0.000546
actacag	0.0822
actacat	0.000605
actacca	7.55e-05
actaccc	0.000311
actaccg	7.55e-05
actacct	0.000193
actacga	0.000899
actacgc	0.0836
actacgg	0.000487
actacgt	0.167
actacta	0.000428
actactc	0.165
actactg	0.000311
actactt	0.00084
actagaa	7.55e-05
actagac	7.55e-05
actagag	7.55e-05
actagat	0.000134
actagca	1.67e-05
actagcc	0.000193
actagcg	1.67e-05
actagct	7.55e-05
actagga	0.000781
actaggc	0.0833
actaggg	0.000311
actaggt	0.00302
actagta	0.000193
actagtc	0.000369
actagtg	0.000134
actagtt	0.000369
actataa	0.000193
actatac	0.000487
actatag	0.000252
actatat	0.00102
actatca	0.000193
actatcc	0.165
actatcg	0.000369
actatct	0.000722
actatga	0.0844
actatgc	0.249
actatgg	0.00125
actatgt	0.665
actatta	0.000722
actattc	0.083
actattg	0.165
actattt	0.000957
actcaaa	1.67e-05
actcaac	1.67e-05
actcaag	1.67e-05
actcaat	0.000193
actcaca	1.67e-05
actcacc	1.67e-05
actcacg	1.67e-05
actcact	7.55e-05
actcaga	0.000663
actcagc	0.000899
actcagg	0.000193
actcagt	0.00325
actcata	0.000193
actcatc	7.55e-05
actcatg	1.67e-05
actcatt	0.000311
actccaa	1.67e-05
actccac	1.67e-05
actccag	7.55e-05
actccat	1.67e-05
actccca	1.67e-05
actcccc	1.67e-05
actcccg	1.67e-05
actccct	1.67e-05
actccga	1.67e-05
actccgc	0.000134
actccgg	1.67e-05
actccgt	0.000134
actccta	1.67e-05
actcctc	0.000134
actcctg	1.67e-05
actcctt	1.67e-05
actcgaa	1.67e-05
actcgac	1.67e-05
actcgag	1.67e-05
actcgat	1.67e-05
actcgca	1.67e-05
actcgcc	1.67e-05
actcgcg	1.67e-05
actcgct	1.67e-05
actcgga	1.67e-05
actcggc	7.55e-05
actcggg	1.67e-05
actcggt	0.000134
actcgta	1.67e-05
actcgtc	1.67e-05
actcgtg	1.67e-05
actcgtt	1.67e-05
actctaa	1.67e-05
actctac	1.67e-05
actctag	1.67e-05
actctat	1.67e-05
actctca	1.67e-05
actctcc	0.000134
actctcg	1.67e-05
actctct	7.55e-05
actctga	7.55e-05
actctgc	0.000193
actctgg	7.55e-05
actctgt	0.000663
actctta	1.67e-05
actcttc	7.55e-05
actcttg	0.000134
actcttt	1.67e-05
actgaaa	1.67e-05
actgaac	0.000134
actgaag	7.55e-05
actgaat	0.00102
actgaca	7.55e-05
actgacc	0.000134
actgacg	7.55e-05
actgact	0.0831
actgaga	0.00207
actgagc	0.0843
actgagg	0.00113
actgagt	1.08
actgata	0.000193
actgatc	0.000134
actgatg	1.67e-05
actgatt	0.00113
actgcaa	1.67e-05
actgcac	7.55e-05
actgcag	7.55e-05
actgcat	1.67e-05
actgcca	1.67e-05
actgccc	7.55e-05
actgccg	1.67e-05
actgcct	7.55e-05
actgcga	7.55e-05
actgcgc	0.0823
actgcgg	7.55e-05
actgcgt	0.00113
actgcta	1.67e-05
actgctc	0.000193
actgctg	1.67e-05
actgctt	1.67e-05
actggaa	1.67e-05
actggac	1.67e-05
actggag	1.67e-05
actggat	0.000134
actggca	1.67e-05
actggcc	1.67e-05
actggcg	1.67e-05
actggct	0.000193
actggga	0.000134
actgggc	0.000311
actgggg	0.000134
actgggt	0.165
actggta	1.67e-05
actggtc	1.67e-05
actggtg	1.67e-05
actggtt	0.000134
actgtaa	1.67e-05
actgtac	1.67e-05
actgtag	1.67e-05
actgtat	1.67e-05
actgtca	1.67e-05
actgtcc	0.000134
actgtcg	1.67e-05
actgtct	7.55e-05
actgtga	7.55e-05
actgtgc	0.000311
actgtgg	1.67e-05
actgtgt	0.00155
actgtta	1.67e-05
actgttc	7.55e-05
actgttg	0.000134
actgttt	1.67e-05
acttaaa	1.67e-05
acttaac	1.67e-05
acttaag	0.000134
acttaat	0.000193
acttaca	1.67e-05
acttacc	1.67e-05
acttacg	1.67e-05
acttact	0.000134
acttaga	0.000722
acttagc	0.000957
acttagg	0.000311
acttagt	0.0866
acttata	0.000193
acttatc	7.55e-05
acttatg	1.67e-05
acttatt	0.000369
acttcaa	1.67e-05
acttcac	1.67e-05
acttcag	7.55e-05
acttcat	1.67e-05
acttcca	1.67e-05
acttccc	1.67e-05
acttccg	1.67e-05
acttcct	1.67e-05
acttcga	1.67e-05
acttcgc	0.000134
acttcgg	1.67e-05
acttcgt	0.000252
acttcta	1.67e-05
acttctc	0.000193
acttctg	1.67e-05
acttctt	1.67e-05
acttgaa	1.67e-05
acttgac	1.67e-05
acttgag	7.55e-05
acttgat	1.67e-05
acttgca	1.67e-05
acttgcc	1.67e-05
acttgcg	1.67e-05
acttgct	1.67e-05
acttgga	1.67e-05
acttggc	7.55e-05
acttggg	1.67e-05
acttggt	0.000252
acttgta	1.67e-05
acttgtc	1.67e-05
acttgtg	1.67e-05
acttgtt	1.67e-05
actttaa	1.67e-05
actttac	1.67e-05
actttag	7.55e-05
actttat	1.67e-05
actttca	1.67e-05
actttcc	0.000134
actttcg	1.67e-05
actttct	1.67e-05
actttga	0.000134
actttgc	0.000193
actttgg	1.67e-05
actttgt	0.000722
actttta	1.67e-05
acttttc	7.55e-05
acttttg	0.000134
acttttt	7.55e-05
agaaaaa	0.000546
agaaaac	0.000663
agaaaag	0.000487
agaaaat	0.00131
agaaaca	0.000369
agaaacc	0.000428
agaaacg	0.000134
agaaact	0.00131
agaaaga	0.497
agaaagc	0.496
agaaagg	0.0847
agaaagt	0.996
agaaata	0.00125
agaaatc	0.0832
agaaatg	0.000546
agaaatt	0.167
agaacaa	7.55e-05
agaacac	0.000193
agaacag	0.000193
agaacat	0.000193
agaacca	7.55e-05
agaaccc	1.67e-05
agaaccg	1.67e-05
agaacct	0.000193
agaacga	0.0828
agaacgc	0.00084
agaacgg	0.000311
agaacgt	0.167
agaacta	0.000193
agaactc	0.000134
agaactg	0.000134
agaactt	0.000722
agaagaa	1.67e-05
agaagac	1.67e-05
agaagag	7.55e-05
agaagat	0.000134
agaagca	1.67e-05
agaagcc	7.55e-05
agaagcg	1.67e-05
agaagct	7.55e-05
agaagga	0.000546
agaaggc	0.000663
agaaggg	0.000252
agaaggt	0.084
agaagta	1.67e-05
agaagtc	7.55e-05
agaagtg	1.67e-05
agaagtt	0.000193
agaataa	0.000252
agaatac	0.000369
agaatag	0.0822
agaatat	0.00131
agaatca	0.000134
agaatcc	0.000369
agaatcg	7.55e-05
agaatct	0.000899
agaatga	0.0845
agaatgc	0.167
agaatgg	0.00149
agaatgt	1.16
agaatta	0.000252
agaattc	0.000546
agaattg	0.000193
agaattt	0.00131
agacaaa	1.67e-05
agacaac	1.67e-05
agacaag	1.67e-05
agacaat	1.67e-05
agacaca	1.67e-05
agacacc	1.67e-05
agacacg	1.67e-05
agacact	1.67e-05
agacaga	0.000369
agacagc	0.000428
agacagg	7.55e-05
agacagt	0.00143
agacata	1.67e-05
agacatc	7.55e-05
agacatg	1.67e-05
agacatt	0.000134
agaccaa	1.67e-05
agaccac	1.67e-05
agaccag	1.67e-05
agaccat	1.67e-05
agaccca	1.67e-05
agacccc	1.67e-05
agacccg	1.67e-05
agaccct	1.67e-05
agaccga	7.55e-05
agaccgc	1.67e-05
agaccgg	1.67e-05
agaccgt	0.000193
agaccta	1.67e-05
agacctc	1.67e-05
agacctg	1.67e-05
agacctt	1.67e-05
agacgaa	1.67e-05
agacgac	1.67e-05
agacgag	1.67e-05
agacgat	1.67e-05
agacgca	1.67e-05
agacgcc	1.67e-05
agacgcg	1.67e-05
agacgct	1.67e-05
agacgga	1.67e-05
agacggc	1.67e-05
agacggg	1.67e-05
agacggt	7.55e-05
agacgta	1.67e-05
agacgtc	1.67e-05
agacgtg	1.67e-05
agacgtt	1.67e-05
agactaa	1.67e-05
agactac	1.67e-05
agactag	7.55e-05
agactat	1.67e-05
agactca	1.67e-05
agactcc	1.67e-05
agactcg	1.67e-05
agactct	1.67e-05
agactga	7.55e-05
agactgc	0.000134
agactgg	7.55e-05
agactgt	0.00113
agactta	1.67e-05
agacttc	1.67e-05
agacttg	1.67e-05
agacttt	1.67e-05
agagaaa	1.67e-05
agagaac	7.55e-05
agagaag	1.67e-05
agagaat	0.000428
agagaca	1.67e-05
agagacc	7.55e-05
agagacg	7.55e-05
agagact	0.000428
agagaga	0.00125
agagagc	0.0834
agagagg	0.000663
agagagt	0.58
agagata	1.67e-05
agagatc	0.000134
agagatg	7.55e-05
agagatt	0.000605
agagcaa	1.67e-05
agagcac	1.67e-05
agagcag	1.67e-05
agagcat	7.55e-05
agagcca	1.67e-05
agagccc	1.67e-05
agagccg	1.67e-05
agagcct	7.55e-05
agagcga	0.000134
agagcgc	0.000193
agagcgg	7.55e-05
agagcgt	0.0829
agagcta	1.67e-05
agagctc	1.67e-05
agagctg	1.67e-05
agagctt	7.55e-05
agaggaa	1.67e-05
agaggac	1.67e-05
agaggag	1.67e-05
agaggat	1.67e-05
agaggca	1.67e-05
agaggcc	1.67e-05
agaggcg	1.67e-05
agaggct	1.67e-05
agaggga	1.67e-05
agagggc	7.55e-05
agagggg	1.67e-05
agagggt	0.000781
agaggta	1.67e-05
agaggtc	1.67e-05
agaggtg	1.67e-05
agaggtt	1.67e-05
agagtaa	1.67e-05
agagtac	1.67e-05
agagtag	7.55e-05
agagtat	7.55e-05
agagtca	1.67e-05
agagtcc	1.67e-05
agagtcg	1.67e-05
agagtct	7.55e-05
agagtga	0.000134
agagtgc	0.000252
agagtgg	7.55e-05
agagtgt	0.0837
agagtta	1.67e-05
agagttc	1.67e-05
agagttg	1.67e-05
agagttt	7.55e-05
agataaa	7.55e-05
agataac	1.67e-05
agataag	7.55e-05
agataat	1.67e-05
agataca	1.67e-05
agatacc	1.67e-05
agatacg	1.67e-05
agatact	1.67e-05
agataga	0.000369
agatagc	0.000546
agatagg	7.55e-05
agatagt	0.00213
agatata	1.67e-05
agatatc	7.55e-05
agatatg	1.67e-05
agatatt	0.000134
agatcaa	1.67e-05
agatcac	1.67e-05
agatcag	1.67e-05
agatcat	1.67e-05
agatcca	1.67e-05
agatccc	1.67e-05
agatccg	1.67e-05
agatcct	1.67e-05
agatcga	7.55e-05
agatcgc	1.67e-05
agatcgg	1.67e-05
agatcgt	0.000546
agatcta	1.67e-05
agatctc	1.67e-05
agatctg	1.67e-05
agatctt	1.67e-05
agatgaa	1.67e-05
agatgac	1.67e-05
agatgag	7.55e-05
agatgat	1.67e-05
agatgca	1.67e-05
agatgcc	1.67e-05
agatgcg	1.67e-05
agatgct	1.67e-05
agatgga	1.67e-05
agatggc	1.67e-05
agatggg	1.67e-05
agatggt	0.000193
agatgta	1.67e-05
agatgtc	1.67e-05
agatgtg	1.67e-05
agatgtt	1.67e-05
agattaa	1.67e-05
agattac	1.67e-05
agattag	7.55e-05
agattat	1.67e-05
agattca	1.67e-05
agattcc	1.67e-05
agattcg	1.67e-05
agattct	1.67e-05
agattga	7.55e-05
agattgc	0.000134
agattgg	1.67e-05
agattgt	0.00125
agattta	1.67e-05
agatttc	1.67e-05
agatttg	1.67e-05
agatttt	1.67e-05
agcaaaa	0.000311
agcaaac	0.0825
agcaaag	0.000428
agcaaat	0.00084
agcaaca	7.55e-05
agcaacc	7.55e-05
agcaacg	0.000193
agcaact	0.00084
agcaaga	0.00172
agcaagc	0.00155
agcaagg	0.0833
agcaagt	0.58
agcaata	0.0827
agcaatc	0.00102
agcaatg	0.0825
agcaatt	0.0838
agcacaa	1.67e-05
agcacac	0.000134
agcacag	0.000134
agcacat	7.55e-05
agcacca	1.67e-05
agcaccc	7.55e-05
agcaccg	1.67e-05
agcacct	7.55e-05
agcacga	0.000134
agcacgc	0.000134
agcacgg	7.55e-05
agcacgt	0.00125
agcacta	0.000134
agcactc	7.55e-05
agcactg	7.55e-05
agcactt	0.000487
agcagaa	1.67e-05
agcagac	0.000134
agcagag	1.67e-05
agcagat	7.55e-05
agcagca	1.67e-05
agcagcc	7.55e-05
agcagcg	1.67e-05
agcagct	1.67e-05
agcagga	7.55e-05
agcaggc	0.000134
agcaggg	0.000193
agcaggt	0.000781
agcagta	7.55e-05
agcagtc	1.67e-05
agcagtg	7.55e-05
agcagtt	7.55e-05
agcataa	0.000311
agcatac	0.0823
agcatag	0.000134
agcatat	0.000487
agcatca	0.000134
agcatcc	0.000193
agcatcg	1.67e-05
agcatct	0.000193
agcatga	0.0831
agcatgc	0.000957
agcatgg	0.000487
agcatgt	0.251
agcatta	0.000311
agcattc	0.000428
agcattg	0.000252
agcattt	0.000605
agccaaa	1.67e-05
agccaac	7.55e-05
agccaag	1.67e-05
agccaat	1.67e-05
agccaca	1.67e-05
agccacc	1.67e-05
agccacg	1.67e-05
agccact	1.67e-05
agccaga	1.67e-05
agccagc	1.67e-05
agccagg	7.55e-05
agccagt	0.000899
agccata	7.55e-05
agccatc	1.67e-05
agccatg	7.55e-05
agccatt	7.55e-05
agcccaa	1.67e-05
agcccac	1.67e-05
agcccag	1.67e-05
agcccat	1.67e-05
agcccca	1.67e-05
agccccc	1.67e-05
agccccg	1.67e-05
agcccct	1.67e-05
agcccga	1.67e-05
agcccgc	1.67e-05
agcccgg	1.67e-05
agcccgt	1.67e-05
agcccta	1.67e-05
agccctc	1.67e-05
agccctg	1.67e-05
agccctt	1.67e-05
agccgaa	1.67e-05
agccgac	1.67e-05
agccgag	1.67e-05
agccgat	1.67e-05
agccgca	1.67e-05
agccgcc	1.67e-05
agccgcg	1.67e-05
agccgct	1.67e-05
agccgga	1.67e-05
agccggc	1.67e-05
agccggg	1.67e-05
agccggt	1.67e-05
agccgta	1.67e-05
agccgtc	1.67e-05
agccgtg	1.67e-05
agccgtt	1.67e-05
agcctaa	1.67e-05
agcctac	7.55e-05
agcctag	1.67e-05
agcctat	1.67e-05
agcctca	1.67e-05
agcctcc	1.67e-05
agcctcg	1.67e-05
agcctct	1.67e-05
agcctga	7.55e-05
agcctgc	1.67e-05
agcctgg	7.55e-05
agcctgt	0.000252
agcctta	1.67e-05
agccttc	1.67e-05
agccttg	1.67e-05
agccttt	1.67e-05
agcgaaa	1.67e-05
agcgaac	7.55e-05
agcgaag	1.67e-05
agcgaat	0.000134
agcgaca	1.67e-05
agcgacc	1.67e-05
agcgacg	7.55e-05
agcgact	0.000134
agcgaga	0.000369
agcgagc	0.000546
agcgagg	0.000193
agcgagt	0.168
agcgata	7.55e-05
agcgatc	1.67e-05
agcgatg	0.000134
agcgatt	0.000252
agcgcaa	1.67e-05
agcgcac	1.67e-05
agcgcag	1.67e-05
agcgcat	1.67e-05
agcgcca	1.67e-05
agcgccc	1.67e-05
agcgccg	1.67e-05
agcgcct	1.67e-05
agcgcga	1.67e-05
agcgcgc	1.67e-05
agcgcgg	1.67e-05
agcgcgt	0.000252
agcgcta	1.67e-05
agcgctc	1.67e-05
agcgctg	1.67e-05
agcgctt	1.67e-05
agcggaa	1.67e-05
agcggac	1.67e-05
agcggag	1.67e-05
agcggat	1.67e-05
agcggca	1.67e-05
agcggcc	1.67e-05
agcggcg	1.67e-05
agcggct	1.67e-05
agcggga	1.67e-05
agcgggc	1.67e-05
agcgggg	1.67e-05
agcgggt	0.000252
agcggta	1.67e-05
agcggtc	1.67e-05
agcggtg	1.67e-05
agcggtt	1.67e-05
agcgtaa	1.67e-05
agcgtac	7.55e-05
agcgtag	1.67e-05
agcgtat	1.67e-05
agcgtca	1.67e-05
agcgtcc	1.67e-05
agcgtcg	1.67e-05
agcgtct	1.67e-05
agcgtga	7.55e-05
agcgtgc	1.67e-05
agcgtgg	1.67e-05
agcgtgt	0.000428
agcgtta	1.67e-05
agcgttc	1.67e-05
agcgttg	1.67e-05
agcgttt	1.67e-05
agctaaa	1.67e-05
agctaac	7.55e-05
agctaag	1.67e-05
agctaat	1.67e-05
agctaca	1.67e-05
agctacc	1.67e-05
agctacg	1.67e-05
agctact	1.67e-05
agctaga	1.67e-05
agctagc	0.000134
agctagg	7.55e-05
agctagt	0.00166
agctata	7.55e-05
agctatc	1.67e-05
agctatg	7.55e-05
agctatt	7.55e-05
agctcaa	1.67e-05
agctcac	1.67e-05
agctcag	1.67e-05
agctcat	1.67e-05
agctcca	1.67e-05
agctccc	1.67e-05
agctccg	1.67e-05
agctcct	1.67e-05
agctcga	1.67e-05
agctcgc	1.67e-05
agctcgg	1.67e-05
agctcgt	7.55e-05
agctcta	1.67e-05
agctctc	1.67e-05
agctctg	1.67e-05
agctctt	1.67e-05
agctgaa	1.67e-05
agctgac	1.67e-05
agctgag	1.67e-05
agctgat	1.67e-05
agctgca	1.67e-05
agctgcc	1.67e-05
agctgcg	1.67e-05
agctgct	1.67e-05
agctgga	1.67e-05
agctggc	1.67e-05
agctggg	1.67e-05
agctggt	0.000134
agctgta	1.67e-05
agctgtc	1.67e-05
agctgtg	1.67e-05
agctgtt	1.67e-05
agcttaa	1.67e-05
agcttac	7.55e-05
agcttag	1.67e-05
agcttat	1.67e-05
agcttca	1.67e-05
agcttcc	1.67e-05
agcttcg	1.67e-05
agcttct	1.67e-05
agcttga	7.55e-05
agcttgc	1.67e-05
agcttgg	1.67e-05
agcttgt	0.000546
agcttta	1.67e-05
agctttc	1.67e-05
agctttg	1.67e-05
agctttt	1.67e-05
aggaaaa	0.252
aggaaac	0.25
aggaaag	0.332
aggaaat	0.42
aggaaca	0.00278
aggaacc	0.00196
aggaacg	0.0835
aggaact	0.416
aggaaga	0.749
aggaagc	0.336
aggaagg	0.334
aggaagt	1.25
aggaata	0.417
aggaatc	0.416
aggaatg	0.0883
aggaatt	1
aggacaa	0.00184
aggacac	0.0019
aggacag	0.165
aggacat	0.0862
aggacca	0.00108
aggaccc	0.000605
aggaccg	0.000428
aggacct	0.0842
aggacga	0.00196
aggacgc	0.0839
aggacgg	0.00113
aggacgt	0.498
aggacta	0.0846
aggactc	0.0848
aggactg	0.00196
aggactt	0.499
aggagaa	0.00102
aggagac	0.00084
aggagag	0.000781
aggagat	0.0838
aggagca	0.000605
aggagcc	0.0825
aggagcg	0.000193
aggagct	0.00102
aggagga	0.00184
aggaggc	0.166
aggaggg	0.083
aggaggt	0.0869
aggagta	0.000957
aggagtc	0.00119
aggagtg	0.00084
aggagtt	0.00249
aggataa	0.168
aggatac	0.0036
aggatag	0.00254
aggatat	0.254
aggatca	0.0841
aggatcc	0.00131
aggatcg	0.000605
aggatct	0.00384
aggatga	0.419
aggatgc	0.583
aggatgg	0.169
aggatgt	1.99
aggatta	0.169
aggattc	0.497
aggattg	0.168
aggattt	0.502
aggcaaa	0.000311
aggcaac	0.000193
aggcaag	0.000252
aggcaat	0.000663
aggcaca	7.55e-05
aggcacc	1.67e-05
aggcacg	0.000134
aggcact	0.000663
aggcaga	0.0016
aggcagc	0.000899
aggcagg	0.000722
aggcagt	0.252
aggcata	0.000546
aggcatc	0.000487
aggcatg	0.000193
aggcatt	0.00102
aggccaa	0.000252
aggccac	1.67e-05
aggccag	0.000134
aggccat	0.000369
aggccca	1.67e-05
aggcccc	0.000134
aggcccg	1.67e-05
aggccct	0.000134
aggccga	1.67e-05
aggccgc	7.55e-05
aggccgg	0.000134
aggccgt	0.000957
aggccta	0.000134
aggcctc	0.000134
aggcctg	0.000134
aggcctt	0.00102
aggcgaa	7.55e-05
aggcgac	1.67e-05
aggcgag	1.67e-05
aggcgat	7.55e-05
aggcgca	1.67e-05
aggcgcc	7.55e-05
aggcgcg	1.67e-05
aggcgct	1.67e-05
aggcgga	1.67e-05
aggcggc	0.000134
aggcggg	0.000134
aggcggt	0.00084
aggcgta	7.55e-05
aggcgtc	1.67e-05
aggcgtg	1.67e-05
aggcgtt	7.55e-05
aggctaa	0.000369
aggctac	0.000134
aggctag	0.000134
aggctat	0.000487
aggctca	0.000252
aggctcc	0.000134
aggctcg	0.000134
aggctct	0.000369
aggctga	0.000663
aggctgc	0.00119
aggctgg	0.0829
aggctgt	0.0858
aggctta	0.000134
aggcttc	0.000663
aggcttg	0.000193
aggcttt	0.00108
agggaaa	0.00119
agggaac	0.000957
agggaag	0.000781
agggaat	0.0026
agggaca	0.000369
agggacc	0.000428
agggacg	0.0825
agggact	0.00202
agggaga	0.251
agggagc	0.168
agggagg	0.0029
agggagt	1.57
agggata	0.00131
agggatc	0.000899
agggatg	0.0832
agggatt	0.0861
agggcaa	0.000311
agggcac	0.000369
agggcag	0.000311
agggcat	0.000428
agggcca	7.55e-05
agggccc	0.000134
agggccg	7.55e-05
agggcct	0.000193
agggcga	0.000193
agggcgc	0.000193
agggcgg	1.67e-05
agggcgt	0.00266
agggcta	0.000252
agggctc	0.000193
agggctg	0.000193
agggctt	0.000722
aggggaa	7.55e-05
aggggac	7.55e-05
aggggag	1.67e-05
aggggat	0.000428
aggggca	7.55e-05
aggggcc	7.55e-05
aggggcg	7.55e-05
aggggct	0.000193
aggggga	0.000546
agggggc	0.000428
agggggg	0.000252
agggggt	0.167
aggggta	1.67e-05
aggggtc	1.67e-05
aggggtg	0.000193
aggggtt	0.000428
agggtaa	0.000252
agggtac	1.67e-05
agggtag	0.000252
agggtat	0.000252
agggtca	0.000193
agggtcc	7.55e-05
agggtcg	7.55e-05
agggtct	0.000134
agggtga	0.00119
agggtgc	0.00125
agggtgg	0.000369
agggtgt	0.0875
agggtta	0.000134
agggttc	0.000369
agggttg	0.000252
agggttt	0.000781
aggtaaa	0.000546
aggtaac	0.000546
aggtaag	0.000311
aggtaat	0.00137
aggtaca	0.000193
aggtacc	0.000134
aggtacg	0.000134
aggtact	0.00131
aggtaga	0.0026
aggtagc	0.167
aggtagg	0.00131
aggtagt	0.912
aggtata	0.000428
aggtatc	0.000605
aggtatg	0.000311
aggtatt	0.00231
aggtcaa	0.000311
aggtcac	0.000193
aggtcag	0.000252
aggtcat	0.000605
aggtcca	0.000311
aggtccc	0.000134
aggtccg	7.55e-05
aggtcct	0.000428
aggtcga	0.000193
aggtcgc	0.000487
aggtcgg	0.000252
aggtcgt	0.0846
aggtcta	0.000134
aggtctc	0.000428
aggtctg	0.000193
aggtctt	0.00113
aggtgaa	0.000428
aggtgac	7.55e-05
aggtgag	0.000193
aggtgat	0.000663
aggtgca	0.000134
aggtgcc	7.55e-05
aggtgcg	1.67e-05
aggtgct	0.000134
aggtgga	0.000369
aggtggc	0.000605
aggtggg	0.000369
aggtggt	0.168
aggtgta	0.000546
aggtgtc	0.000252
aggtgtg	0.000252
aggtgtt	0.000369
aggttaa	0.000487
aggttac	0.000252
aggttag	0.000134
aggttat	0.00084
aggttca	0.000311
aggttcc	0.000193
aggttcg	0.000134
aggttct	0.00084
aggttga	0.00178
aggttgc	0.00202
aggttgg	0.00131
aggttgt	0.501
aggttta	0.000428
aggtttc	0.00108
aggtttg	0.00108
aggtttt	0.00237
agtaaaa	0.000311
agtaaac	0.000605
agtaaag	0.000487
agtaaat	0.00137
agtaaca	0.000134
agtaacc	0.000369
agtaacg	0.000252
agtaact	0.00119
agtaaga	0.169
agtaagc	0.251
agtaagg	0.248
agtaagt	1.08
agtaata	0.00108
agtaatc	0.247
agtaatg	0.000546
agtaatt	0.0851
agtacaa	1.67e-05
agtacac	7.55e-05
agtacag	0.000193
agtacat	0.000193
agtacca	1.67e-05
agtaccc	1.67e-05
agtaccg	1.67e-05
agtacct	0.000134
agtacga	0.000428
agtacgc	0.000369
agtacgg	0.000311
agtacgt	0.0843
agtacta	7.55e-05
agtactc	0.000369
agtactg	1.67e-05
agtactt	0.000487
agtagaa	1.67e-05
agtagac	1.67e-05
agtagag	7.55e-05
agtagat	7.55e-05
agtagca	1.67e-05
agtagcc	7.55e-05
agtagcg	7.55e-05
agtagct	1.67e-05
agtagga	0.000369
agtaggc	0.000428
agtaggg	0.0825
agtaggt	0.0019
agtagta	1.67e-05
agtagtc	0.000193
agtagtg	7.55e-05
agtagtt	7.55e-05
agtataa	0.000369
agtatac	7.55e-05
agtatag	7.55e-05
agtatat	0.000899
agtatca	0.000252
agtatcc	0.000487
agtatcg	1.67e-05
agtatct	0.000663
agtatga	0.248
agtatgc	0.00196
agtatgg	0.00125
agtatgt	0.91
agtatta	0.000311
agtattc	0.000722
agtattg	0.000311
agtattt	0.00108
agtcaaa	1.67e-05
agtcaac	1.67e-05
agtcaag	1.67e-05
agtcaat	0.000134
agtcaca	1.67e-05
agtcacc	1.67e-05
agtcacg	1.67e-05
agtcact	0.000134
agtcaga	0.000252
agtcagc	0.000369
agtcagg	0.000369
agtcagt	0.166
agtcata	1.67e-05
agtcatc	0.000193
agtcatg	1.67e-05
agtcatt	0.000193
agtccaa	1.67e-05
agtccac	1.67e-05
agtccag	1.67e-05
agtccat	1.67e-05
agtccca	1.67e-05
agtcccc	1.67e-05
agtcccg	1.67e-05
agtccct	1.67e-05
agtccga	1.67e-05
agtccgc	1.67e-05
agtccgg	1.67e-05
agtccgt	0.000193
agtccta	1.67e-05
agtcctc	1.67e-05
agtcctg	1.67e-05
agtcctt	1.67e-05
agtcgaa	1.67e-05
agtcgac	1.67e-05
agtcgag	1.67e-05
agtcgat	1.67e-05
agtcgca	1.67e-05
agtcgcc	1.67e-05
agtcgcg	1.67e-05
agtcgct	1.67e-05
agtcgga	1.67e-05
agtcggc	1.67e-05
agtcggg	7.55e-05
agtcggt	0.000134
agtcgta	1.67e-05
agtcgtc	1.67e-05
agtcgtg	1.67e-05
agtcgtt	1.67e-05
agtctaa	1.67e-05
agtctac	1.67e-05
agtctag	1.67e-05
agtctat	1.67e-05
agtctca	1.67e-05
agtctcc	1.67e-05
agtctcg	1.67e-05
agtctct	1.67e-05
agtctga	0.000193
agtctgc	1.67e-05
agtctgg	0.000134
agtctgt	0.00084
agtctta	1.67e-05
agtcttc	1.67e-05
agtcttg	1.67e-05
agtcttt	1.67e-05
agtgaaa	1.67e-05
agtgaac	7.55e-05
agtgaag	1.67e-05
agtgaat	0.000428
agtgaca	1.67e-05
agtgacc	7.55e-05
agtgacg	7.55e-05
agtgact	0.000487
agtgaga	0.00102
agtgagc	0.0833
agtgagg	0.000722
agtgagt	0.582
agtgata	1.67e-05
agtgatc	0.000252
agtgatg	7.55e-05
agtgatt	0.000546
agtgcaa	1.67e-05
agtgcac	1.67e-05
agtgcag	1.67e-05
agtgcat	1.67e-05
agtgcca	1.67e-05
agtgccc	1.67e-05
agtgccg	1.67e-05
agtgcct	1.67e-05
agtgcga	1.67e-05
agtgcgc	0.000134
agtgcgg	1.67e-05
agtgcgt	0.000605
agtgcta	1.67e-05
agtgctc	1.67e-05
agtgctg	1.67e-05
agtgctt	1.67e-05
agtggaa	1.67e-05
agtggac	1.67e-05
agtggag	1.67e-05
agtggat	1.67e-05
agtggca	1.67e-05
agtggcc	1.67e-05
agtggcg	1.67e-05
agtggct	1.67e-05
agtggga	1.67e-05
agtgggc	7.55e-05
agtgggg	7.55e-05
agtgggt	0.000663
agtggta	1.67e-05
agtggtc	1.67e-05
agtggtg	1.67e-05
agtggtt	1.67e-05
agtgtaa	1.67e-05
agtgtac	1.67e-05
agtgtag	1.67e-05
agtgtat	1.67e-05
agtgtca	1.67e-05
agtgtcc	1.67e-05
agtgtcg	1.67e-05
agtgtct	1.67e-05
agtgtga	0.000193
agtgtgc	7.55e-05
agtgtgg	1.67e-05
agtgtgt	0.00119
agtgtta	1.67e-05
agtgttc	1.67e-05
agtgttg	1.67e-05
agtgttt	1.67e-05
agttaaa	1.67e-05
agttaac	1.67e-05
agttaag	1.67e-05
agttaat	0.000193
agttaca	1.67e-05
agttacc	1.67e-05
agttacg	1.67e-05
agttact	0.000193
agttaga	0.000311
agttagc	0.000546
agttagg	0.000428
agttagt	0.249
agttata	1.67e-05
agttatc	0.000193
agttatg	1.67e-05
agttatt	0.000252
agttcaa	1.67e-05
agttcac	1.67e-05
agttcag	1.67e-05
agttcat	1.67e-05
agttcca	1.67e-05
agttccc	1.67e-05
agttccg	1.67e-05
agttcct	1.67e-05
agttcga	1.67e-05
agttcgc	1.67e-05
agttcgg	1.67e-05
agttcgt	0.000369
agttcta	1.67e-05
agttctc	1.67e-05
agttctg	1.67e-05
agttctt	1.67e-05
agttgaa	1.67e-05
agttgac	1.67e-05
agttgag	1.67e-05
agttgat	1.67e-05
agttgca	1.67e-05
agttgcc	1.67e-05
agttgcg	1.67e-05
agttgct	1.67e-05
agttgga	1.67e-05
agttggc	1.67e-05
agttggg	7.55e-05
agttggt	0.000311
agttgta	1.67e-05
agttgtc	1.67e-05
agttgtg	1.67e-05
agttgtt	1.67e-05
agtttaa	1.67e-05
agtttac	1.67e-05
agtttag	1.67e-05
agtttat	1.67e-05
agtttca	1.67e-05
agtttcc	1.67e-05
agtttcg	1.67e-05
agtttct	1.67e-05
agtttga	0.000193
agtttgc	1.67e-05
agtttgg	1.67e-05
agtttgt	0.00119
agtttta	1.67e-05
agttttc	1.67e-05
agttttg	1.67e-05
agttttt	1.67e-05
ataaaaa	0.00102
ataaaac	0.000546
ataaaag	0.000311
ataaaat	0.00202
ataaaca	0.000252
ataaacc	0.000428
ataaacg	0.000134
ataaact	0.0016
ataaaga	0.251
ataaagc	0.168
ataaagg	0.00207
ataaagt	0.75
ataaata	0.00166
ataaatc	0.00084
ataaatg	0.000605
ataaatt	0.00337
ataacaa	0.000311
ataacac	0.0825
ataacag	7.55e-05
ataacat	0.000605
ataacca	7.55e-05
ataaccc	0.000193
ataaccg	1.67e-05
ataacct	0.000134
ataacga	0.000487
ataacgc	0.000546
ataacgg	0.000134
ataacgt	0.0835
ataacta	0.000311
ataactc	0.000252
ataactg	0.000193
ataactt	0.000899
ataagaa	7.55e-05
ataagac	0.000134
ataagag	1.67e-05
ataagat	1.67e-05
ataagca	7.55e-05
ataagcc	7.55e-05
ataagcg	1.67e-05
ataagct	1.67e-05
ataagga	0.000428
ataaggc	0.000134
ataaggg	1.67e-05
ataaggt	0.00137
ataagta	7.55e-05
ataagtc	1.67e-05
ataagtg	7.55e-05
ataagtt	7.55e-05
ataataa	0.000487
ataatac	0.000428
ataatag	0.000428
ataatat	0.00119
ataatca	0.000134
ataatcc	0.000428
ataatcg	1.67e-05
ataatct	0.000369
ataatga	0.00196
ataatgc	0.00243
ataatgg	0.00084
ataatgt	0.171
ataatta	0.000252
ataattc	0.000252
ataattg	0.000311
ataattt	0.00113
atacaaa	7.55e-05
atacaac	1.67e-05
atacaag	1.67e-05
atacaat	1.67e-05
atacaca	1.67e-05
atacacc	1.67e-05
atacacg	1.67e-05
atacact	1.67e-05
atacaga	0.000487
atacagc	0.000134
atacagg	7.55e-05
atacagt	0.00108
atacata	1.67e-05
atacatc	1.67e-05
atacatg	1.67e-05
atacatt	1.67e-05
ataccaa	1.67e-05
ataccac	7.55e-05
ataccag	1.67e-05
ataccat	1.67e-05
ataccca	1.67e-05
atacccc	1.67e-05
atacccg	1.67e-05
ataccct	1.67e-05
ataccga	1.67e-05
ataccgc	1.67e-05
ataccgg	1.67e-05
ataccgt	0.000134
ataccta	1.67e-05
atacctc	1.67e-05
atacctg	1.67e-05
atacctt	0.000134
atacgaa	1.67e-05
atacgac	1.67e-05
atacgag	1.67e-05
atacgat	1.67e-05
atacgca	1.67e-05
atacgcc	1.67e-05
atacgcg	1.67e-05
atacgct	1.67e-05
atacgga	1.67e-05
atacggc	1.67e-05
atacggg	1.67e-05
atacggt	7.55e-05
atacgta	1.67e-05
atacgtc	1.67e-05
atacgtg	1.67e-05
atacgtt	1.67e-05
atactaa	1.67e-05
atactac	1.67e-05
atactag	1.67e-05
atactat	1.67e-05
atactca	1.67e-05
atactcc	7.55e-05
atactcg	1.67e-05
atactct	7.55e-05
atactga	1.67e-05
atactgc	1.67e-05
atactgg	1.67e-05
atactgt	0.000487
atactta	1.67e-05
atacttc	1.67e-05
atacttg	1.67e-05
atacttt	1.67e-05
atagaaa	0.000193
atagaac	7.55e-05
atagaag	0.000134
atagaat	0.000134
atagaca	7.55e-05
atagacc	1.67e-05
atagacg	1.67e-05
atagact	7.55e-05
atagaga	0.0833
atagagc	0.000957
atagagg	0.000428
atagagt	0.0871
atagata	0.000134
atagatc	1.67e-05
atagatg	1.67e-05
atagatt	0.000369
atagcaa	1.67e-05
atagcac	7.55e-05
atagcag	1.67e-05
atagcat	7.55e-05
atagcca	1.67e-05
atagccc	1.67e-05
atagccg	1.67e-05
atagcct	1.67e-05
atagcga	7.55e-05
atagcgc	1.67e-05
atagcgg	1.67e-05
atagcgt	0.000487
atagcta	1.67e-05
atagctc	1.67e-05
atagctg	1.67e-05
atagctt	1.67e-05
ataggaa	1.67e-05
ataggac	1.67e-05
ataggag	1.67e-05
ataggat	1.67e-05
ataggca	1.67e-05
ataggcc	1.67e-05
ataggcg	1.67e-05
ataggct	1.67e-05
ataggga	0.000134
atagggc	1.67e-05
atagggg	7.55e-05
atagggt	0.000428
ataggta	1.67e-05
ataggtc	1.67e-05
ataggtg	1.67e-05
ataggtt	1.67e-05
atagtaa	1.67e-05
atagtac	1.67e-05
atagtag	1.67e-05
atagtat	1.67e-05
atagtca	1.67e-05
atagtcc	1.67e-05
atagtcg	1.67e-05
atagtct	1.67e-05
atagtga	7.55e-05
atagtgc	0.000252
atagtgg	1.67e-05
atagtgt	0.000605
atagtta	1.67e-05
atagttc	1.67e-05
atagttg	1.67e-05
atagttt	1.67e-05
atataaa	0.0822
atataac	7.55e-05
atataag	0.000134
atataat	0.000134
atataca	7.55e-05
atatacc	1.67e-05
atatacg	1.67e-05
atatact	7.55e-05
atataga	0.000428
atatagc	0.000311
atatagg	0.000134
atatagt	0.085
atatata	7.55e-05
atatatc	1.67e-05
atatatg	7.55e-05
atatatt	0.000252
atatcaa	7.55e-05
atatcac	7.55e-05
atatcag	1.67e-05
atatcat	1.67e-05
atatcca	7.55e-05
atatccc	1.67e-05
atatccg	1.67e-05
atatcct	1.67e-05
atatcga	1.67e-05
atatcgc	1.67e-05
atatcgg	1.67e-05
atatcgt	0.000663
atatcta	1.67e-05
atatctc	1.67e-05
atatctg	1.67e-05
atatctt	1.67e-05
atatgaa	7.55e-05
atatgac	1.67e-05
atatgag	7.55e-05
atatgat	1.67e-05
atatgca	1.67e-05
atatgcc	1.67e-05
atatgcg	1.67e-05
atatgct	1.67e-05
atatgga	7.55e-05
atatggc	1.67e-05
atatggg	1.67e-05
atatggt	0.000428
atatgta	1.67e-05
atatgtc	1.67e-05
atatgtg	7.55e-05
atatgtt	1.67e-05
atattaa	7.55e-05
atattac	1.67e-05
atattag	1.67e-05
atattat	1.67e-05
atattca	1.67e-05
atattcc	1.67e-05
atattcg	1.67e-05
atattct	7.55e-05
atattga	0.000193
atattgc	7.55e-05
atattgg	1.67e-05
atattgt	0.000663
atattta	1.67e-05
atatttc	1.67e-05
atatttg	1.67e-05
atatttt	7.55e-05
atcaaaa	0.00084
atcaaac	0.000487
atcaaag	0.000193
atcaaat	0.0016
atcaaca	0.000134
atcaacc	0.000428
atcaacg	0.000193
atcaact	0.00113
atcaaga	0.0846
atcaagc	0.00237
atcaagg	0.00108
atcaagt	0.337
atcaata	0.00143
atcaatc	0.083
atcaatg	0.0828
atcaatt	0.0029
atcacaa	0.000252
atcacac	0.000252
atcacag	1.67e-05
atcacat	0.000546
atcacca	7.55e-05
atcaccc	0.000252
atcaccg	1.67e-05
atcacct	7.55e-05
atcacga	0.000252
atcacgc	0.000369
atcacgg	1.67e-05
atcacgt	0.00113
atcacta	0.000252
atcactc	0.000252
atcactg	0.000134
atcactt	0.000781
atcagaa	7.55e-05
atcagac	7.55e-05
atcagag	1.67e-05
atcagat	0.000134
atcagca	7.55e-05
atcagcc	0.000134
atcagcg	1.67e-05
atcagct	7.55e-05
atcagga	0.000369
atcaggc	0.000134
atcaggg	7.55e-05
atcaggt	0.0832
atcagta	7.55e-05
atcagtc	7.55e-05
atcagtg	0.000134
atcagtt	0.000134
atcataa	0.000605
atcatac	0.000487
atcatag	0.000428
atcatat	0.0833
atcatca	0.000193
atcatcc	0.0826
atcatcg	7.55e-05
atcatct	0.000546
atcatga	0.00178
atcatgc	0.0839
atcatgg	0.00084
atcatgt	0.333
atcatta	0.000311
atcattc	0.000428
atcattg	0.000428
atcattt	0.00131
atccaaa	1.67e-05
atccaac	1.67e-05
atccaag	1.67e-05
atccaat	1.67e-05
atccaca	1.67e-05
atccacc	1.67e-05
atccacg	1.67e-05
atccact	1.67e-05
atccaga	0.000311
atccagc	7.55e-05
atccagg	7.55e-05
atccagt	0.00102
atccata	1.67e-05
atccatc	7.55e-05
atccatg	7.55e-05
atccatt	1.67e-05
atcccaa	1.67e-05
atcccac	1.67e-05
atcccag	1.67e-05
atcccat	1.67e-05
atcccca	1.67e-05
atccccc	1.67e-05
atccccg	1.67e-05
atcccct	1.67e-05
atcccga	1.67e-05
atcccgc	1.67e-05
atcccgg	1.67e-05
atcccgt	7.55e-05
atcccta	1.67e-05
atccctc	1.67e-05
atccctg	1.67e-05
atccctt	0.000134
atccgaa	1.67e-05
atccgac	1.67e-05
atccgag	1.67e-05
atccgat	1.67e-05
atccgca	1.67e-05
atccgcc	1.67e-05
atccgcg	1.67e-05
atccgct	1.67e-05
atccgga	1.67e-05
atccggc	1.67e-05
atccggg	1.67e-05
atccggt	0.000134
atccgta	1.67e-05
atccgtc	1.67e-05
atccgtg	1.67e-05
atccgtt	1.67e-05
atcctaa	1.67e-05
atcctac	1.67e-05
atcctag	1.67e-05
atcctat	7.55e-05
atcctca	1.67e-05
atcctcc	0.000134
atcctcg	1.67e-05
atcctct	7.55e-05
atcctga	1.67e-05
atcctgc	7.55e-05
atcctgg	1.67e-05
atcctgt	0.000428
atcctta	1.67e-05
atccttc	1.67e-05
atccttg	1.67e-05
atccttt	1.67e-05
atcgaaa	7.55e-05
atcgaac	0.000134
atcgaag	0.000134
atcgaat	0.000311
atcgaca	1.67e-05
atcgacc	7.55e-05
atcgacg	1.67e-05
atcgact	0.000252
atcgaga	0.00113
atcgagc	0.0831
atcgagg	0.000487
atcgagt	0.332
atcgata	7.55e-05
atcgatc	0.000134
atcgatg	7.55e-05
atcgatt	0.000546
atcgcaa	1.67e-05
atcgcac	1.67e-05
atcgcag	1.67e-05
atcgcat	7.55e-05
atcgcca	1.67e-05
atcgccc	1.67e-05
atcgccg	1.67e-05
atcgcct	1.67e-05
atcgcga	1.67e-05
atcgcgc	7.55e-05
atcgcgg	1.67e-05
atcgcgt	0.000546
atcgcta	1.67e-05
atcgctc	1.67e-05
atcgctg	1.67e-05
atcgctt	1.67e-05
atcggaa	1.67e-05
atcggac	1.67e-05
atcggag	1.67e-05
atcggat	1.67e-05
atcggca	1.67e-05
atcggcc	1.67e-05
atcggcg	1.67e-05
atcggct	1.67e-05
atcggga	7.55e-05
atcgggc	7.55e-05
atcgggg	7.55e-05
atcgggt	0.000605
atcggta	1.67e-05
atcggtc	1.67e-05
atcggtg	1.67e-05
atcggtt	1.67e-05
atcgtaa	1.67e-05
atcgtac	1.67e-05
atcgtag	1.67e-05
atcgtat	7.55e-05
atcgtca	1.67e-05
atcgtcc	7.55e-05
atcgtcg	1.67e-05
atcgtct	1.67e-05
atcgtga	1.67e-05
atcgtgc	0.000369
atcgtgg	1.67e-05
atcgtgt	0.000781
atcgtta	1.67e-05
atcgttc	1.67e-05
atcgttg	1.67e-05
atcgttt	1.67e-05
atctaaa	7.55e-05
atctaac	1.67e-05
atctaag	1.67e-05
atctaat	1.67e-05
atctaca	1.67e-05
atctacc	1.67e-05
atctacg	1.67e-05
atctact	1.67e-05
atctaga	0.000134
atctagc	0.000193
atctagg	7.55e-05
atctagt	0.00272
atctata	1.67e-05
atctatc	7.55e-05
atctatg	0.000134
atctatt	0.000193
atctcaa	1.67e-05
atctcac	1.67e-05
atctcag	1.67e-05
atctcat	1.67e-05
atctcca	7.55e-05
atctccc	1.67e-05
atctccg	1.67e-05
atctcct	1.67e-05
atctcga	1.67e-05
atctcgc	1.67e-05
atctcgg	1.67e-05
atctcgt	0.000252
atctcta	1.67e-05
atctctc	1.67e-05
atctctg	1.67e-05
atctctt	1.67e-05
atctgaa	1.67e-05
atctgac	1.67e-05
atctgag	1.67e-05
atctgat	1.67e-05
atctgca	1.67e-05
atctgcc	1.67e-05
atctgcg	1.67e-05
atctgct	1.67e-05
atctgga	7.55e-05
atctggc	1.67e-05
atctggg	1.67e-05
atctggt	0.000428
atctgta	1.67e-05
atctgtc	1.67e-05
atctgtg	7.55e-05
atctgtt	1.67e-05
atcttaa	1.67e-05
atcttac	1.67e-05
atcttag	1.67e-05
atcttat	7.55e-05
atcttca	1.67e-05
atcttcc	7.55e-05
atcttcg	1.67e-05
atcttct	7.55e-05
atcttga	0.000193
atcttgc	0.000134
atcttgg	1.67e-05
atcttgt	0.000722
atcttta	1.67e-05
atctttc	1.67e-05
atctttg	1.67e-05
atctttt	7.55e-05
atgaaaa	1.08
atgaaac	0.5
atgaaag	0.171
atgaaat	1.82
atgaaca	0.0889
atgaacc	0.414
atgaacg	0.167
atgaact	1.08
atgaaga	1.91
atgaagc	1
atgaagg	0.667
atgaagt	3.56
atgaata	1.49
atgaatc	0.748
atgaatg	0.585
atgaatt	2.9
atgacaa	0.333
atgacac	0.25
atgacag	0.00202
atgacat	0.664
atgacca	0.0842
atgaccc	0.166
atgaccg	0.000605
atgacct	0.0858
atgacga	0.251
atgacgc	0.25
atgacgg	0.00196
atgacgt	0.503
atgacta	0.333
atgactc	0.251
atgactg	0.0856
atgactt	0.996
atgagaa	0.0848
atgagac	0.0835
atgagag	0.000899
atgagat	0.00401
atgagca	0.0833
atgagcc	0.0829
atgagcg	0.000311
atgagct	0.00202
atgagga	0.333
atgaggc	0.00366
atgaggg	0.00196
atgaggt	0.502
atgagta	0.0846
atgagtc	0.00149
atgagtg	0.0838
atgagtt	0.0875
atgataa	0.664
atgatac	0.335
atgatag	0.497
atgatat	1.08
atgatca	0.168
atgatcc	0.00307
atgatcg	0.00172
atgatct	0.253
atgatga	1.57
atgatgc	1.66
atgatgg	0.584
atgatgt	3.23
atgatta	0.336
atgattc	0.253
atgattg	0.416
atgattt	1.41
atgcaaa	0.00119
atgcaac	0.000428
atgcaag	0.000311
atgcaat	0.00196
atgcaca	0.000369
atgcacc	0.000369
atgcacg	0.000193
atgcact	0.00149
atgcaga	0.332
atgcagc	0.00237
atgcagg	0.0838
atgcagt	0.584
atgcata	0.0016
atgcatc	0.000722
atgcatg	0.000605
atgcatt	0.00319
atgccaa	0.000487
atgccac	0.000193
atgccag	1.67e-05
atgccat	0.00102
atgccca	0.000134
atgcccc	0.000311
atgcccg	1.67e-05
atgccct	0.000369
atgccga	0.000487
atgccgc	0.000252
atgccgg	0.000193
atgccgt	0.0841
atgccta	0.000428
atgcctc	0.000369
atgcctg	0.000311
atgcctt	0.166
atgcgaa	0.000134
atgcgac	7.55e-05
atgcgag	1.67e-05
atgcgat	7.55e-05
atgcgca	7.55e-05
atgcgcc	0.000134
atgcgcg	1.67e-05
atgcgct	0.000134
atgcgga	0.000663
atgcggc	7.55e-05
atgcggg	0.000193
atgcggt	0.084
atgcgta	0.000134
atgcgtc	1.67e-05
atgcgtg	0.000134
atgcgtt	0.000311
atgctaa	0.000722
atgctac	0.000428
atgctag	0.000428
atgctat	0.00125
atgctca	0.000428
atgctcc	0.0823
atgctcg	0.000193
atgctct	0.083
atgctga	0.00202
atgctgc	0.00243
atgctgg	0.00119
atgctgt	0.252
atgctta	0.000252
atgcttc	0.000546
atgcttg	0.000311
atgcttt	0.00219
atggaaa	0.0847
atggaac	0.0838
atggaag	0.165
atggaat	0.0865
atggaca	0.000957
atggacc	0.00113
atggacg	0.000722
atggact	0.0029
atggaga	0.911
atggagc	0.581
atggagg	0.251
atggagt	1.82
atggata	0.0849
atggatc	0.00178
atggatg	0.00202
atggatt	0.417
atggcaa	0.000663
atggcac	0.000663
atggcag	0.000369
atggcat	0.0833
atggcca	0.000193
atggccc	0.000252
atggccg	1.67e-05
atggcct	0.000487
atggcga	0.00119
atggcgc	0.00108
atggcgg	0.000546
atggcgt	0.332
atggcta	0.000487
atggctc	0.000311
atggctg	0.000193
atggctt	0.00172
atgggaa	0.000252
atgggac	0.000193
atgggag	0.000193
atgggat	0.000663
atgggca	0.000193
atgggcc	7.55e-05
atgggcg	7.55e-05
atgggct	0.000369
atgggga	0.0838
atggggc	0.00119
atggggg	0.0828
atggggt	0.415
atgggta	0.000193
atgggtc	1.67e-05
atgggtg	0.000311
atgggtt	0.000899
atggtaa	0.000663
atggtac	0.000546
atggtag	0.000722
atggtat	0.00119
atggtca	0.000252
atggtcc	0.000369
atggtcg	1.67e-05
atggtct	0.000663
atggtga	0.00319
atggtgc	0.331
atggtgg	0.00131
atggtgt	0.418
atggtta	0.000311
atggttc	0.000428
atggttg	0.000369
atggttt	0.00196
atgtaaa	0.00131
atgtaac	0.000781
atgtaag	0.000428
atgtaat	0.00366
atgtaca	0.000369
atgtacc	0.000428
atgtacg	0.000252
atgtact	0.00307
atgtaga	0.0878
atgtagc	0.169
atgtagg	0.0852
atgtagt	2.4
atgtata	0.0016
atgtatc	0.00113
atgtatg	0.0831
atgtatt	0.252
atgtcaa	0.000546
atgtcac	0.000369
atgtcag	0.000134
atgtcat	0.00137
atgtcca	0.0825
atgtccc	0.000311
atgtccg	0.000134
atgtcct	0.000722
atgtcga	0.000899
atgtcgc	0.00084
atgtcgg	0.000487
atgtcgt	0.333
atgtcta	0.000369
atgtctc	0.000546
atgtctg	0.000369
atgtctt	0.00202
atgtgaa	0.000546
atgtgac	0.000134
atgtgag	0.000252
atgtgat	0.00084
atgtgca	0.000311
atgtgcc	7.55e-05
atgtgcg	7.55e-05
atgtgct	0.000428
atgtgga	0.0833
atgtggc	0.000899
atgtggg	0.00084
atgtggt	0.499
atgtgta	0.000722
atgtgtc	0.000311
atgtgtg	0.0825
atgtgtt	0.000957
atgttaa	0.00102
atgttac	0.000546
atgttag	0.000487
atgttat	0.00166
atgttca	0.000663
atgttcc	0.000369
atgttcg	0.000193
atgttct	0.0835
atgttga	0.249
atgttgc	0.0855
atgttgg	0.00196
atgttgt	0.669
atgttta	0.000781
atgtttc	0.00102
atgtttg	0.00143
atgtttt	0.0855
attaaaa	0.00143
attaaac	0.00113
attaaag	0.000369
attaaat	0.00384
attaaca	0.000781
attaacc	0.00125
attaacg	0.000311
attaact	0.0851
attaaga	0.746
attaagc	0.993
attaagg	0.169
attaagt	2.56
attaata	0.167
attaatc	0.00202
attaatg	0.00102
attaatt	0.334
attacaa	0.000252
attacac	0.000311
attacag	7.55e-05
attacat	0.000605
attacca	7.55e-05
attaccc	0.000311
attaccg	1.67e-05
attacct	0.000134
attacga	0.00084
attacgc	0.00113
attacgg	0.000193
attacgt	0.00331
attacta	0.000428
attactc	0.000369
attactg	7.55e-05
attactt	0.000957
attagaa	7.55e-05
attagac	7.55e-05
attagag	1.67e-05
attagat	0.000193
attagca	7.55e-05
attagcc	0.000252
attagcg	1.67e-05
attagct	0.000193
attagga	0.00102
attaggc	0.00108
attaggg	0.000428
attaggt	0.168
attagta	0.000193
attagtc	7.55e-05
attagtg	7.55e-05
attagtt	0.000428
attataa	0.000663
attatac	0.000781
attatag	0.000487
attatat	0.0837
attatca	0.000428
attatcc	0.247
attatcg	0.000252
attatct	0.00113
attatga	0.168
attatgc	0.25
attatgg	0.0837
attatgt	0.912
attatta	0.000546
attattc	0.0829
attattg	0.000605
attattt	0.00202
attcaaa	1.67e-05
attcaac	1.67e-05
attcaag	1.67e-05
attcaat	1.67e-05
attcaca	1.67e-05
attcacc	1.67e-05
attcacg	1.67e-05
attcact	7.55e-05
attcaga	0.000781
attcagc	0.000722
attcagg	0.000252
attcagt	0.00331
attcata	0.000134
attcatc	1.67e-05
attcatg	1.67e-05
attcatt	0.000252
attccaa	1.67e-05
attccac	1.67e-05
attccag	1.67e-05
attccat	1.67e-05
attccca	1.67e-05
attcccc	1.67e-05
attcccg	1.67e-05
attccct	1.67e-05
attccga	1.67e-05
attccgc	1.67e-05
attccgg	1.67e-05
attccgt	7.55e-05
attccta	1.67e-05
attcctc	1.67e-05
attcctg	1.67e-05
attcctt	0.000134
attcgaa	1.67e-05
attcgac	1.67e-05
attcgag	1.67e-05
attcgat	1.67e-05
attcgca	1.67e-05
attcgcc	1.67e-05
attcgcg	1.67e-05
attcgct	1.67e-05
attcgga	1.67e-05
attcggc	1.67e-05
attcggg	1.67e-05
attcggt	0.000193
attcgta	1.67e-05
attcgtc	1.67e-05
attcgtg	1.67e-05
attcgtt	1.67e-05
attctaa	1.67e-05
attctac	1.67e-05
attctag	1.67e-05
attctat	7.55e-05
attctca	1.67e-05
attctcc	0.000252
attctcg	1.67e-05
attctct	7.55e-05
attctga	0.000134
attctgc	0.000193
attctgg	0.000134
attctgt	0.000899
attctta	1.67e-05
attcttc	7.55e-05
attcttg	1.67e-05
attcttt	1.67e-05
attgaaa	7.55e-05
attgaac	7.55e-05
attgaag	0.000134
attgaat	0.000487
attgaca	1.67e-05
attgacc	1.67e-05
attgacg	1.67e-05
attgact	0.000546
attgaga	0.00196
attgagc	0.00202
attgagg	0.00084
attgagt	0.583
attgata	0.000193
attgatc	1.67e-05
attgatg	1.67e-05
attgatt	0.000957
attgcaa	1.67e-05
attgcac	1.67e-05
attgcag	1.67e-05
attgcat	7.55e-05
attgcca	1.67e-05
attgccc	1.67e-05
attgccg	1.67e-05
attgcct	1.67e-05
attgcga	1.67e-05
attgcgc	7.55e-05
attgcgg	1.67e-05
attgcgt	0.000722
attgcta	1.67e-05
attgctc	1.67e-05
attgctg	1.67e-05
attgctt	1.67e-05
attggaa	1.67e-05
attggac	1.67e-05
attggag	1.67e-05
attggat	1.67e-05
attggca	1.67e-05
attggcc	1.67e-05
attggcg	1.67e-05
attggct	1.67e-05
attggga	7.55e-05
attgggc	1.67e-05
attgggg	7.55e-05
attgggt	0.00102
attggta	1.67e-05
attggtc	1.67e-05
attggtg	1.67e-05
attggtt	1.67e-05
attgtaa	1.67e-05
attgtac	1.67e-05
attgtag	1.67e-05
attgtat	7.55e-05
attgtca	1.67e-05
attgtcc	0.000193
attgtcg	1.67e-05
attgtct	1.67e-05
attgtga	0.000134
attgtgc	0.000428
attgtgg	7.55e-05
attgtgt	0.00137
attgtta	1.67e-05
attgttc	7.55e-05
attgttg	1.67e-05
attgttt	1.67e-05
atttaaa	7.55e-05
atttaac	1.67e-05
atttaag	1.67e-05
atttaat	0.000311
atttaca	1.67e-05
atttacc	1.67e-05
atttacg	1.67e-05
atttact	0.000369
atttaga	0.000899
atttagc	0.00113
atttagg	0.000546
atttagt	0.416
atttata	0.000134
atttatc	1.67e-05
atttatg	7.55e-05
atttatt	0.000722
atttcaa	1.67e-05
atttcac	1.67e-05
atttcag	1.67e-05
atttcat	1.67e-05
atttcca	7.55e-05
atttccc	1.67e-05
atttccg	1.67e-05
atttcct	1.67e-05
atttcga	1.67e-05
atttcgc	1.67e-05
atttcgg	1.67e-05
atttcgt	0.000605
atttcta	1.67e-05
atttctc	1.67e-05
atttctg	1.67e-05
atttctt	1.67e-05
atttgaa	1.67e-05
atttgac	1.67e-05
atttgag	1.67e-05
atttgat	1.67e-05
atttgca	1.67e-05
atttgcc	1.67e-05
atttgcg	1.67e-05
atttgct	1.67e-05
atttgga	7.55e-05
atttggc	1.67e-05
atttggg	1.67e-05
atttggt	0.000781
atttgta	1.67e-05
atttgtc	1.67e-05
atttgtg	7.55e-05
atttgtt	1.67e-05
attttaa	1.67e-05
attttac	1.67e-05
attttag	1.67e-05
attttat	7.55e-05
attttca	1.67e-05
attttcc	0.000193
attttcg	1.67e-05
attttct	7.55e-05
attttga	0.000311
attttgc	0.000252
attttgg	7.55e-05
attttgt	0.00149
attttta	1.67e-05
atttttc	7.55e-05
atttttg	1.67e-05
atttttt	7.55e-05
caaaaaa	0.334
caaaaac	0.0856
caaaaag	0.167
caaaaat	0.503
caaaaca	0.0853
caaaacc	0.00166
caaaacg	0.000899
caaaact	0.336
caaaaga	1.24
caaaagc	1.16
caaaagg	0.0891
caaaagt	4.21
caaaata	0.252
caaaatc	0.332
caaaatg	0.25
caaaatt	0.998
caaacaa	0.00155
caaacac	0.00102
caaacag	0.000957
caaacat	0.00243
caaacca	0.0829
caaaccc	0.000428
caaaccg	0.000311
caaacct	0.084
caaacga	0.00231
caaacgc	0.00178
caaacgg	0.0828
caaacgt	0.17
caaacta	0.166
caaactc	0.0839
caaactg	0.166
caaactt	0.00419
caaagaa	0.000663
caaagac	0.000369
caaagag	0.000546
caaagat	0.00131
caaagca	0.000663
caaagcc	0.000193
caaagcg	0.000134
caaagct	0.00119
caaagga	0.0843
caaaggc	0.166
caaaggg	0.00084
caaaggt	0.17
caaagta	0.000369
caaagtc	0.000722
caaagtg	0.000722
caaagtt	0.00184
caaataa	0.25
caaatac	0.00284
caaatag	0.0836
caaatat	0.0879
caaatca	0.00178
caaatcc	0.00102
caaatcg	0.000546
caaatct	0.00366
caaatga	0.91
caaatgc	0.417
caaatgg	0.25
caaatgt	1.66
caaatta	0.00354
caaattc	0.0843
caaattg	0.0855
caaattt	0.253
caacaaa	0.000311
caacaac	7.55e-05
caacaag	0.000134
caacaat	0.000605
caacaca	0.000193
caacacc	7.55e-05
caacacg	1.67e-05
caacact	0.000605
caacaga	0.0019
caacagc	0.00207
caacagg	0.000311
caacagt	0.254
caacata	0.000311
caacatc	0.000311
caacatg	0.000193
caacatt	0.00137
caaccaa	7.55e-05
caaccac	1.67e-05
caaccag	7.55e-05
caaccat	0.000134
caaccca	0.000193
caacccc	1.67e-05
caacccg	1.67e-05
caaccct	0.000134
caaccga	0.000134
caaccgc	1.67e-05
caaccgg	0.000134
caaccgt	0.000546
caaccta	0.000252
caacctc	0.000369
caacctg	0.000193
caacctt	0.000487
caacgaa	1.67e-05
caacgac	1.67e-05
caacgag	1.67e-05
caacgat	7.55e-05
caacgca	1.67e-05
caacgcc	1.67e-05
caacgcg	1.67e-05
caacgct	7.55e-05
caacgga	7.55e-05
caacggc	0.000134
caacggg	1.67e-05
caacggt	0.000722
caacgta	1.67e-05
caacgtc	1.67e-05
caacgtg	7.55e-05
caacgtt	1.67e-05
caactaa	0.000487
caactac	0.000252
caactag	0.000134
caactat	0.000546
caactca	0.000193
caactcc	0.000311
caactcg	0.000134
caactct	0.0831
caactga	0.00108
caactgc	0.000781
caactgg	0.000428
caactgt	0.0851
caactta	0.000252
caacttc	0.000428
caacttg	0.000369
caacttt	0.000663
caagaaa	0.000899
caagaac	0.00102
caagaag	0.000546
caagaat	0.00307
caagaca	0.000546
caagacc	0.000428
caagacg	0.000134
caagact	0.00243
caagaga	0.498
caagagc	0.498
caagagg	0.0855
caagagt	2.48
caagata	0.000957
caagatc	0.000957
caagatg	0.000781
caagatt	0.00466
caagcaa	0.000252
caagcac	0.000252
caagcag	1.67e-05
caagcat	0.000605
caagcca	7.55e-05
caagccc	7.55e-05
caagccg	1.67e-05
caagcct	0.000193
caagcga	0.000369
caagcgc	0.000487
caagcgg	0.000134
caagcgt	0.00284
caagcta	0.000252
caagctc	0.000193
caagctg	0.000428
caagctt	0.000722
caaggaa	1.67e-05
caaggac	1.67e-05
caaggag	7.55e-05
caaggat	7.55e-05
caaggca	0.000193
caaggcc	1.67e-05
caaggcg	1.67e-05
caaggct	7.55e-05
caaggga	0.000428
caagggc	0.000605
caagggg	0.000311
caagggt	0.00254
caaggta	7.55e-05
caaggtc	7.55e-05
caaggtg	7.55e-05
caaggtt	0.000311
caagtaa	0.000193
caagtac	1.67e-05
caagtag	0.000193
caagtat	0.000252
caagtca	7.55e-05
caagtcc	1.67e-05
caagtcg	1.67e-05
caagtct	0.000311
caagtga	0.00149
caagtgc	0.00155
caagtgg	0.000546
caagtgt	0.169
caagtta	0.000134
caagttc	0.000134
caagttg	0.000369
caagttt	0.000487
caataaa	0.000487
caataac	0.000252
caataag	0.000252
caataat	0.00125
caataca	0.000193
caatacc	0.000252
caatacg	1.67e-05
caatact	0.00102
caataga	0.0846
caatagc	0.0849
caatagg	0.000899
caatagt	0.502
caatata	0.000781
caatatc	0.000546
caatatg	0.000663
caatatt	0.00207
caatcaa	0.000428
caatcac	0.000134
caatcag	0.000252
caatcat	0.000781
caatcca	0.000252
caatccc	0.000134
caatccg	1.67e-05
caatcct	0.000369
caatcga	0.000428
caatcgc	0.000252
caatcgg	0.000252
caatcgt	0.0841
caatcta	0.000311
caatctc	0.000605
caatctg	0.000193
caatctt	0.00119
caatgaa	7.55e-05
caatgac	0.000134
caatgag	0.000311
caatgat	0.000722
caatgca	7.55e-05
caatgcc	0.000134
caatgcg	1.67e-05
caatgct	0.000369
caatgga	0.000605
caatggc	0.000605
caatggg	0.000311
caatggt	0.167
caatgta	0.000193
caatgtc	1.67e-05
caatgtg	7.55e-05
caatgtt	0.000311
caattaa	0.000428
caattac	0.000546
caattag	0.000252
caattat	0.000957
caattca	0.000369
caattcc	0.000252
caattcg	0.000252
caattct	0.0836
caattga	0.00225
caattgc	0.00213
caattgg	0.00125
caattgt	0.173
caattta	0.000428
caatttc	0.00102
caatttg	0.000722
caatttt	0.00272
cacaaaa	0.0856
cacaaac	0.00166
cacaaag	0.00196
cacaaat	0.0066
cacaaca	0.084
cacaacc	0.000369
cacaacg	0.000311
cacaact	0.0036
cacaaga	0.333
cacaagc	0.0863
cacaagg	0.00225
cacaagt	1.24
cacaata	0.00302
cacaatc	0.0019
cacaatg	0.00225
cacaatt	0.173
cacacaa	0.00108
cacacac	0.000781
cacacag	0.000605
cacacat	0.00172
cacacca	0.000605
cacaccc	0.000311
cacaccg	1.67e-05
cacacct	0.00143
cacacga	0.0828
cacacgc	0.000428
cacacgg	0.000134
cacacgt	0.00249
cacacta	0.00155
cacactc	0.00119
cacactg	0.00119
cacactt	0.00302
cacagaa	0.000252
cacagac	0.000193
cacagag	0.000369
cacagat	0.000781
cacagca	0.000546
cacagcc	7.55e-05
cacagcg	0.000134
cacagct	0.00084
cacagga	0.000722
cacaggc	0.000663
cacaggg	0.000252
cacaggt	0.00254
cacagta	1.67e-05
cacagtc	0.000252
cacagtg	0.000369
cacagtt	0.000957
cacataa	0.00254
cacatac	0.00196
cacatag	0.00084
cacatat	0.00419
cacatca	0.000899
cacatcc	0.000546
cacatcg	0.000252
cacatct	0.00225
cacatga	0.00419
cacatgc	0.00266
cacatgg	0.00184
cacatgt	0.665
cacatta	0.00207
cacattc	0.00131
cacattg	0.0026
cacattt	0.00501
caccaaa	0.000134
caccaac	1.67e-05
caccaag	1.67e-05
caccaat	7.55e-05
caccaca	0.000193
caccacc	7.55e-05
caccacg	1.67e-05
caccact	0.000134
caccaga	0.000663
caccagc	0.000722
caccagg	7.55e-05
caccagt	0.00325
caccata	0.000134
caccatc	7.55e-05
caccatg	1.67e-05
caccatt	0.000605
cacccaa	7.55e-05
cacccac	1.67e-05
cacccag	7.55e-05
cacccat	0.000134
cacccca	0.000134
caccccc	1.67e-05
caccccg	1.67e-05
cacccct	1.67e-05
cacccga	0.000193
cacccgc	1.67e-05
cacccgg	7.55e-05
cacccgt	0.000134
cacccta	0.000134
caccctc	0.000311
caccctg	7.55e-05
caccctt	0.000487
caccgaa	1.67e-05
caccgac	1.67e-05
caccgag	1.67e-05
caccgat	7.55e-05
caccgca	1.67e-05
caccgcc	1.67e-05
caccgcg	1.67e-05
caccgct	1.67e-05
caccgga	1.67e-05
caccggc	1.67e-05
caccggg	1.67e-05
caccggt	0.000193
caccgta	1.67e-05
caccgtc	1.67e-05
caccgtg	7.55e-05
caccgtt	1.67e-05
cacctaa	0.000311
cacctac	0.000252
cacctag	7.55e-05
cacctat	0.000369
cacctca	7.55e-05
cacctcc	0.000252
cacctcg	7.55e-05
cacctct	0.00084
cacctga	0.000369
cacctgc	0.000428
cacctgg	0.000193
cacctgt	0.00166
cacctta	0.000252
caccttc	0.000369
caccttg	0.000311
caccttt	0.000369
cacgaaa	0.000369
cacgaac	0.000605
cacgaag	0.000428
cacgaat	0.00125
cacgaca	0.000193
cacgacc	7.55e-05
cacgacg	0.000134
cacgact	0.000722
cacgaga	0.00237
cacgagc	0.00178
cacgagg	0.0832
cacgagt	0.417
cacgata	0.000428
cacgatc	0.000369
cacgatg	0.000605
cacgatt	0.0026
cacgcaa	0.000252
cacgcac	0.000252
cacgcag	1.67e-05
cacgcat	0.000605
cacgcca	1.67e-05
cacgccc	7.55e-05
cacgccg	1.67e-05
cacgcct	0.000134
cacgcga	7.55e-05
cacgcgc	0.000134
cacgcgg	7.55e-05
cacgcgt	0.000957
cacgcta	0.000134
cacgctc	0.000134
cacgctg	0.000311
cacgctt	0.000722
cacggaa	1.67e-05
cacggac	1.67e-05
cacggag	7.55e-05
cacggat	7.55e-05
cacggca	0.000193
cacggcc	1.67e-05
cacggcg	1.67e-05
cacggct	7.55e-05
cacggga	1.67e-05
cacgggc	0.000134
cacgggg	0.000311
cacgggt	0.000722
cacggta	7.55e-05
cacggtc	7.55e-05
cacggtg	7.55e-05
cacggtt	0.000311
cacgtaa	1.67e-05
cacgtac	1.67e-05
cacgtag	0.000134
cacgtat	7.55e-05
cacgtca	7.55e-05
cacgtcc	1.67e-05
cacgtcg	1.67e-05
cacgtct	7.55e-05
cacgtga	0.000311
cacgtgc	0.000781
cacgtgg	0.000252
cacgtgt	0.0019
cacgtta	0.000134
cacgttc	7.55e-05
cacgttg	0.000311
cacgttt	0.000193
cactaaa	0.000193
cactaac	0.000134
cactaag	0.000134
cactaat	0.000605
cactaca	0.000134
cactacc	0.000193
cactacg	1.67e-05
cactact	0.000428
cactaga	0.00108
cactagc	0.00131
cactagg	0.000428
cactagt	0.0871
cactata	0.000546
cactatc	0.000252
cactatg	0.000487
cactatt	0.00119
cactcaa	0.000428
cactcac	0.000134
cactcag	0.000252
cactcat	0.000722
cactcca	0.000193
cactccc	0.000134
cactccg	1.67e-05
cactcct	0.000193
cactcga	0.000369
cactcgc	0.000134
cactcgg	0.000134
cactcgt	0.000899
cactcta	0.000193
cactctc	0.000546
cactctg	7.55e-05
cactctt	0.00113
cactgaa	7.55e-05
cactgac	0.000134
cactgag	0.000252
cactgat	0.000605
cactgca	7.55e-05
cactgcc	0.000134
cactgcg	1.67e-05
cactgct	0.000193
cactgga	0.000369
cactggc	0.000311
cactggg	0.000193
cactggt	0.00196
cactgta	0.000193
cactgtc	1.67e-05
cactgtg	7.55e-05
cactgtt	0.000193
cacttaa	0.000252
cacttac	0.000546
cacttag	0.000193
cacttat	0.000722
cacttca	0.000311
cacttcc	0.000193
cacttcg	0.000134
cacttct	0.00131
cacttga	0.00143
cacttgc	0.00166
cacttgg	0.000957
cacttgt	0.00672
cacttta	0.000428
cactttc	0.000957
cactttg	0.000663
cactttt	0.00237
cagaaaa	3.97
cagaaac	2.07
cagaaag	2.48
cagaaat	7.1
cagaaca	1.99
cagaacc	0.339
cagaacg	0.338
cagaact	3.07
cagaaga	2.9
cagaagc	2.07
cagaagg	0.837
cagaagt	3.42
cagaata	3.15
cagaatc	1.83
cagaatg	2.57
cagaatt	9.41
cagacaa	1.33
cagacac	1.08
cagacag	0.831
cagacat	2.41
cagacca	0.584
cagaccc	0.334
cagaccg	0.00454
cagacct	1.9
cagacga	0.42
cagacgc	0.254
cagacgg	0.00478
cagacgt	0.757
cagacta	1.82
cagactc	1.49
cagactg	1.49
cagactt	3.81
cagagaa	0.256
cagagac	0.254
cagagag	0.499
cagagat	1.08
cagagca	0.663
cagagcc	0.0855
cagagcg	0.167
cagagct	1.08
cagagga	0.502
cagaggc	0.582
cagaggg	0.334
cagaggt	1.25
cagagta	0.00889
cagagtc	0.335
cagagtg	0.501
cagagtt	1.17
cagataa	3.06
cagatac	2.73
cagatag	1.09
cagatat	4.88
cagatca	1.16
cagatcc	0.503
cagatcg	0.337
cagatct	2.49
cagatga	3.48
cagatgc	2.32
cagatgg	1.33
cagatgt	6.21
cagatta	2.73
cagattc	1.75
cagattg	3.47
cagattt	5.87
cagcaaa	0.0867
cagcaac	0.00337
cagcaag	0.00249
cagcaat	0.092
cagcaca	0.167
cagcacc	0.0839
cagcacg	0.000663
cagcact	0.171
cagcaga	0.583
cagcagc	0.911
cagcagg	0.00472
cagcagt	2.4
cagcata	0.169
cagcatc	0.0863
cagcatg	0.00396
cagcatt	0.671
cagccaa	0.0849
cagccac	0.0019
cagccag	0.0834
cagccat	0.169
cagccca	0.166
cagcccc	0.00125
cagcccg	0.000369
cagccct	0.00354
cagccga	0.166
cagccgc	0.00202
cagccgg	0.0829
cagccgt	0.17
cagccta	0.168
cagcctc	0.414
cagcctg	0.0852
cagcctt	0.664
cagcgaa	0.000781
cagcgac	0.000605
cagcgag	0.000899
cagcgat	0.0844
cagcgca	0.00102
cagcgcc	0.000487
cagcgcg	0.000252
cagcgct	0.00213
cagcgga	0.00184
cagcggc	0.00202
cagcggg	0.00113
cagcggt	0.253
cagcgta	0.00084
cagcgtc	0.00108
cagcgtg	0.0831
cagcgtt	0.00296
cagctaa	0.415
cagctac	0.333
cagctag	0.0848
cagctat	0.501
cagctca	0.0858
cagctcc	0.331
cagctcg	0.0842
cagctct	1.07
cagctga	0.5
cagctgc	0.501
cagctgg	0.251
cagctgt	1.42
cagctta	0.333
cagcttc	0.498
cagcttg	0.416
cagcttt	0.505
caggaaa	0.419
caggaac	0.827
caggaag	0.499
caggaat	1.33
caggaca	0.169
caggacc	0.0853
caggacg	0.0848
caggact	0.584
caggaga	1.82
caggagc	0.998
caggagg	0.829
caggagt	1.92
caggata	0.585
caggatc	0.5
caggatg	0.748
caggatt	3.06
caggcaa	0.332
caggcac	0.332
caggcag	0.00302
caggcat	0.828
caggcca	0.00166
caggccc	0.0834
caggccg	0.000546
caggcct	0.169
caggcga	0.00337
caggcgc	0.167
caggcgg	0.00225
caggcgt	0.829
caggcta	0.168
caggctc	0.169
caggctg	0.414
caggctt	0.996
cagggaa	0.00137
cagggac	0.00149
cagggag	0.0836
cagggat	0.0863
cagggca	0.248
cagggcc	0.000722
cagggcg	0.000781
cagggct	0.0848
cagggga	0.00366
caggggc	0.168
caggggg	0.331
caggggt	0.584
cagggta	0.0838
cagggtc	0.0836
cagggtg	0.0847
cagggtt	0.416
caggtaa	0.00407
caggtac	0.00454
caggtag	0.167
caggtat	0.0896
caggtca	0.0843
caggtcc	0.0019
caggtcg	0.00119
caggtct	0.088
caggtga	0.419
caggtgc	1.08
caggtgg	0.252
caggtgt	1.33
caggtta	0.169
caggttc	0.0866
caggttg	0.416
caggttt	0.259
cagtaaa	0.171
cagtaac	0.17
cagtaag	0.169
cagtaat	0.753
cagtaca	0.0865
cagtacc	0.249
cagtacg	0.0019
cagtact	0.503
cagtaga	0.999
cagtagc	1.57
cagtagg	0.419
cagtagt	4.14
cagtata	0.746
cagtatc	0.336
cagtatg	0.663
cagtatt	1.42
cagtcaa	0.579
cagtcac	0.169
cagtcag	0.332
cagtcat	0.994
cagtcca	0.249
cagtccc	0.166
cagtccg	0.00108
cagtcct	0.253
cagtcga	0.416
cagtcgc	0.17
cagtcgg	0.168
cagtcgt	1.08
cagtcta	0.252
cagtctc	0.745
cagtctg	0.0872
cagtctt	1.57
cagtgaa	0.0853
cagtgac	0.167
cagtgag	0.331
cagtgat	0.828
cagtgca	0.0845
cagtgcc	0.166
cagtgcg	0.00108
cagtgct	0.252
cagtgga	0.499
cagtggc	0.417
cagtggg	0.251
cagtggt	2.4
cagtgta	0.249
cagtgtc	0.00337
cagtgtg	0.0848
cagtgtt	0.255
cagttaa	0.336
cagttac	0.747
cagttag	0.251
cagttat	1
cagttca	0.416
cagttcc	0.253
cagttcg	0.168
cagttct	1.74
cagttga	1.99
cagttgc	2.32
cagttgg	1.33
cagttgt	8.41
cagttta	0.585
cagtttc	1.32
cagtttg	0.914
cagtttt	3.31
cataaaa	0.0036
cataaac	0.00207
cataaag	0.00243
cataaat	0.173
cataaca	0.00178
cataacc	0.000605
cataacg	0.000546
cataact	0.00531
cataaga	0.255
cataagc	0.418
cataagg	0.251
cataagt	3.14
cataata	0.0855
cataatc	0.0848
cataatg	0.167
cataatt	0.422
catacaa	0.00102
catacac	0.000899
catacag	0.000605
catacat	0.00231
catacca	0.000487
cataccc	0.000311
cataccg	1.67e-05
catacct	0.0016
catacga	0.000899
catacgc	0.000899
catacgg	0.000605
catacgt	0.25
catacta	0.00166
catactc	0.0834
catactg	0.00137
catactt	0.00343
catagaa	0.000252
catagac	0.000252
catagag	0.000369
catagat	0.00125
catagca	0.000487
catagcc	0.000134
catagcg	0.000134
catagct	0.000957
catagga	0.00102
cataggc	0.0833
cataggg	0.000899
cataggt	0.25
catagta	0.000134
catagtc	0.000428
catagtg	0.000487
catagtt	0.00137
catataa	0.0851
catatac	0.00225
catatag	0.00125
catatat	0.251
catatca	0.00113
catatcc	0.000605
catatcg	0.000428
catatct	0.00207
catatga	0.251
catatgc	0.0855
catatgg	0.248
catatgt	0.0949
catatta	0.0845
catattc	0.00172
catattg	0.00302
catattt	0.0872
catcaaa	7.55e-05
catcaac	1.67e-05
catcaag	1.67e-05
catcaat	0.000252
catcaca	0.000134
catcacc	7.55e-05
catcacg	1.67e-05
catcact	0.000193
catcaga	0.000781
catcagc	0.00119
catcagg	0.000311
catcagt	0.0879
catcata	0.000193
catcatc	0.000134
catcatg	0.000134
catcatt	0.00084
catccaa	7.55e-05
catccac	1.67e-05
catccag	7.55e-05
catccat	0.000134
catccca	0.000134
catcccc	1.67e-05
catcccg	1.67e-05
catccct	1.67e-05
catccga	0.000134
catccgc	7.55e-05
catccgg	7.55e-05
catccgt	0.000487
catccta	0.000134
catcctc	0.000369
catcctg	7.55e-05
catcctt	0.000487
catcgaa	1.67e-05
catcgac	1.67e-05
catcgag	1.67e-05
catcgat	7.55e-05
catcgca	1.67e-05
catcgcc	1.67e-05
catcgcg	1.67e-05
catcgct	1.67e-05
catcgga	1.67e-05
catcggc	0.000134
catcggg	1.67e-05
catcggt	0.000605
catcgta	1.67e-05
catcgtc	1.67e-05
catcgtg	7.55e-05
catcgtt	1.67e-05
catctaa	0.000369
catctac	0.000311
catctag	7.55e-05
catctat	0.000663
catctca	7.55e-05
catctcc	0.000311
catctcg	7.55e-05
catctct	0.000957
catctga	0.000722
catctgc	0.0828
catctgg	0.000605
catctgt	0.166
catctta	0.000311
catcttc	0.000428
catcttg	0.000311
catcttt	0.000546
catgaaa	0.000428
catgaac	0.000722
catgaag	0.000369
catgaat	0.00207
catgaca	0.000252
catgacc	0.000193
catgacg	7.55e-05
catgact	0.00143
catgaga	0.168
catgagc	0.167
catgagg	0.00231
catgagt	1.41
catgata	0.000605
catgatc	0.000546
catgatg	0.000663
catgatt	0.00349
catgcaa	0.000252
catgcac	0.000252
catgcag	1.67e-05
catgcat	0.000605
catgcca	1.67e-05
catgccc	7.55e-05
catgccg	1.67e-05
catgcct	0.000134
catgcga	0.000134
catgcgc	0.000252
catgcgg	1.67e-05
catgcgt	0.00196
catgcta	0.000134
catgctc	0.000193
catgctg	0.000311
catgctt	0.000722
catggaa	1.67e-05
catggac	1.67e-05
catggag	7.55e-05
catggat	7.55e-05
catggca	0.000193
catggcc	1.67e-05
catggcg	1.67e-05
catggct	7.55e-05
catggga	0.000134
catgggc	0.000311
catgggg	0.000252
catgggt	0.00184
catggta	7.55e-05
catggtc	7.55e-05
catggtg	7.55e-05
catggtt	0.000311
catgtaa	7.55e-05
catgtac	1.67e-05
catgtag	0.000134
catgtat	0.000311
catgtca	7.55e-05
catgtcc	1.67e-05
catgtcg	1.67e-05
catgtct	0.000134
catgtga	0.000663
catgtgc	0.00108
catgtgg	0.000428
catgtgt	0.0846
catgtta	0.000193
catgttc	7.55e-05
catgttg	0.000311
catgttt	0.000311
cattaaa	0.000134
cattaac	0.000134
cattaag	0.000134
cattaat	0.00084
cattaca	7.55e-05
cattacc	0.000193
cattacg	1.67e-05
cattact	0.000546
cattaga	0.00125
cattagc	0.00178
cattagg	0.000722
cattagt	0.254
cattata	0.000605
cattatc	0.000311
cattatg	0.000605
cattatt	0.00155
cattcaa	0.000428
cattcac	0.000134
cattcag	0.000252
cattcat	0.000722
cattcca	0.000193
cattccc	0.000134
cattccg	1.67e-05
cattcct	0.000193
cattcga	0.000311
cattcgc	0.000134
cattcgg	0.000134
cattcgt	0.00137
cattcta	0.000193
cattctc	0.000605
cattctg	7.55e-05
cattctt	0.00113
cattgaa	7.55e-05
cattgac	0.000134
cattgag	0.000252
cattgat	0.000663
cattgca	7.55e-05
cattgcc	0.000134
cattgcg	1.67e-05
cattgct	0.000252
cattgga	0.000428
cattggc	0.000428
cattggg	0.000252
cattggt	0.0845
cattgta	0.000193
cattgtc	1.67e-05
cattgtg	7.55e-05
cattgtt	0.000252
catttaa	0.000311
catttac	0.000546
catttag	0.000193
catttat	0.000957
catttca	0.000311
catttcc	0.000193
catttcg	0.000134
catttct	0.00137
catttga	0.00166
catttgc	0.00184
catttgg	0.00119
catttgt	0.0889
catttta	0.000487
cattttc	0.000957
cattttg	0.000663
cattttt	0.00249
ccaaaaa	0.083
ccaaaac	0.165
ccaaaag	0.000722
ccaaaat	0.167
ccaaaca	0.000487
ccaaacc	0.000663
ccaaacg	0.000252
ccaaact	0.0845
ccaaaga	0.0865
ccaaagc	0.169
ccaaagg	0.167
ccaaagt	2.48
ccaaata	0.0831
ccaaatc	0.165
ccaaatg	0.0829
ccaaatt	0.00372
ccaacaa	0.000134
ccaacac	0.000134
ccaacag	7.55e-05
ccaacat	0.000134
ccaacca	7.55e-05
ccaaccc	0.000134
ccaaccg	7.55e-05
ccaacct	0.000193
ccaacga	7.55e-05
ccaacgc	0.000134
ccaacgg	0.000311
ccaacgt	0.0026
ccaacta	0.000252
ccaactc	0.000193
ccaactg	0.000193
ccaactt	0.000252
ccaagaa	0.000134
ccaagac	0.000134
ccaagag	7.55e-05
ccaagat	0.000134
ccaagca	1.67e-05
ccaagcc	0.000134
ccaagcg	1.67e-05
ccaagct	0.000134
ccaagga	0.000193
ccaaggc	0.000252
ccaaggg	0.000252
ccaaggt	0.00249
ccaagta	7.55e-05
ccaagtc	0.000134
ccaagtg	7.55e-05
ccaagtt	7.55e-05
ccaataa	0.0826
ccaatac	0.000311
ccaatag	0.000252
ccaatat	0.000663
ccaatca	0.000252
ccaatcc	0.165
ccaatcg	0.000311
ccaatct	0.000546
ccaatga	0.00166
ccaatgc	0.0016
ccaatgg	0.165
ccaatgt	0.417
ccaatta	0.000252
ccaattc	0.000369
ccaattg	0.000369
ccaattt	0.000546
ccacaaa	0.000134
ccacaac	0.000134
ccacaag	1.67e-05
ccacaat	0.000134
ccacaca	1.67e-05
ccacacc	1.67e-05
ccacacg	1.67e-05
ccacact	7.55e-05
ccacaga	0.000134
ccacagc	0.000252
ccacagg	0.000134
ccacagt	0.00225
ccacata	7.55e-05
ccacatc	0.000134
ccacatg	7.55e-05
ccacatt	1.67e-05
ccaccaa	1.67e-05
ccaccac	1.67e-05
ccaccag	1.67e-05
ccaccat	1.67e-05
ccaccca	1.67e-05
ccacccc	1.67e-05
ccacccg	1.67e-05
ccaccct	1.67e-05
ccaccga	1.67e-05
ccaccgc	1.67e-05
ccaccgg	1.67e-05
ccaccgt	7.55e-05
ccaccta	1.67e-05
ccacctc	1.67e-05
ccacctg	1.67e-05
ccacctt	1.67e-05
ccacgaa	1.67e-05
ccacgac	1.67e-05
ccacgag	7.55e-05
ccacgat	1.67e-05
ccacgca	1.67e-05
ccacgcc	1.67e-05
ccacgcg	1.67e-05
ccacgct	1.67e-05
ccacgga	1.67e-05
ccacggc	1.67e-05
ccacggg	1.67e-05
ccacggt	1.67e-05
ccacgta	1.67e-05
ccacgtc	1.67e-05
ccacgtg	1.67e-05
ccacgtt	1.67e-05
ccactaa	7.55e-05
ccactac	1.67e-05
ccactag	1.67e-05
ccactat	1.67e-05
ccactca	1.67e-05
ccactcc	0.000134
ccactcg	7.55e-05
ccactct	7.55e-05
ccactga	7.55e-05
ccactgc	1.67e-05
ccactgg	0.000134
ccactgt	0.000487
ccactta	1.67e-05
ccacttc	1.67e-05
ccacttg	1.67e-05
ccacttt	1.67e-05
ccagaaa	0.000193
ccagaac	0.000193
ccagaag	1.67e-05
ccagaat	0.000369
ccagaca	7.55e-05
ccagacc	7.55e-05
ccagacg	1.67e-05
ccagact	0.000311
ccagaga	0.083
ccagagc	0.0832
ccagagg	0.000781
ccagagt	0.335
ccagata	0.000134
ccagatc	0.000193
ccagatg	7.55e-05
ccagatt	0.000311
ccagcaa	1.67e-05
ccagcac	1.67e-05
ccagcag	1.67e-05
ccagcat	1.67e-05
ccagcca	1.67e-05
ccagccc	1.67e-05
ccagccg	1.67e-05
ccagcct	1.67e-05
ccagcga	0.000134
ccagcgc	7.55e-05
ccagcgg	1.67e-05
ccagcgt	0.000369
ccagcta	1.67e-05
ccagctc	1.67e-05
ccagctg	1.67e-05
ccagctt	1.67e-05
ccaggaa	1.67e-05
ccaggac	1.67e-05
ccaggag	7.55e-05
ccaggat	1.67e-05
ccaggca	1.67e-05
ccaggcc	1.67e-05
ccaggcg	1.67e-05
ccaggct	1.67e-05
ccaggga	0.000134
ccagggc	7.55e-05
ccagggg	1.67e-05
ccagggt	0.000369
ccaggta	1.67e-05
ccaggtc	1.67e-05
ccaggtg	1.67e-05
ccaggtt	1.67e-05
ccagtaa	0.000134
ccagtac	1.67e-05
ccagtag	1.67e-05
ccagtat	1.67e-05
ccagtca	7.55e-05
ccagtcc	0.000134
ccagtcg	7.55e-05
ccagtct	1.67e-05
ccagtga	0.0823
ccagtgc	0.000134
ccagtgg	0.000193
ccagtgt	0.000957
ccagtta	7.55e-05
ccagttc	1.67e-05
ccagttg	1.67e-05
ccagttt	1.67e-05
ccataaa	0.0823
ccataac	0.000193
ccataag	0.000252
ccataat	0.000311
ccataca	7.55e-05
ccatacc	1.67e-05
ccatacg	7.55e-05
ccatact	0.000193
ccataga	0.000311
ccatagc	0.000311
ccatagg	0.000193
ccatagt	0.0852
ccatata	0.000134
ccatatc	0.000134
ccatatg	7.55e-05
ccatatt	7.55e-05
ccatcaa	7.55e-05
ccatcac	1.67e-05
ccatcag	7.55e-05
ccatcat	1.67e-05
ccatcca	1.67e-05
ccatccc	1.67e-05
ccatccg	7.55e-05
ccatcct	1.67e-05
ccatcga	1.67e-05
ccatcgc	1.67e-05
ccatcgg	1.67e-05
ccatcgt	0.000252
ccatcta	1.67e-05
ccatctc	1.67e-05
ccatctg	1.67e-05
ccatctt	1.67e-05
ccatgaa	0.000134
ccatgac	7.55e-05
ccatgag	0.0823
ccatgat	7.55e-05
ccatgca	1.67e-05
ccatgcc	1.67e-05
ccatgcg	0.000134
ccatgct	1.67e-05
ccatgga	1.67e-05
ccatggc	1.67e-05
ccatggg	7.55e-05
ccatggt	0.000252
ccatgta	1.67e-05
ccatgtc	1.67e-05
ccatgtg	7.55e-05
ccatgtt	1.67e-05
ccattaa	0.000134
ccattac	1.67e-05
ccattag	0.000134
ccattat	0.000134
ccattca	7.55e-05
ccattcc	0.000193
ccattcg	0.0822
ccattct	0.000193
ccattga	0.000134
ccattgc	7.55e-05
ccattgg	0.000252
ccattgt	0.0828
ccattta	1.67e-05
ccatttc	1.67e-05
ccatttg	7.55e-05
ccatttt	7.55e-05
cccaaaa	0.000311
cccaaac	0.000193
cccaaag	7.55e-05
cccaaat	0.000487
cccaaca	0.000369
cccaacc	0.000193
cccaacg	1.67e-05
cccaact	0.000369
cccaaga	0.0836
cccaagc	0.000957
cccaagg	0.000546
cccaagt	0.0895
cccaata	0.0826
cccaatc	0.000722
cccaatg	0.000311
cccaatt	0.000957
cccacaa	7.55e-05
cccacac	1.67e-05
cccacag	7.55e-05
cccacat	7.55e-05
cccacca	7.55e-05
cccaccc	7.55e-05
cccaccg	7.55e-05
cccacct	0.000134
cccacga	0.000311
cccacgc	0.000134
cccacgg	7.55e-05
cccacgt	0.0825
cccacta	0.0823
cccactc	0.000134
cccactg	7.55e-05
cccactt	0.000487
cccagaa	1.67e-05
cccagac	1.67e-05
cccagag	1.67e-05
cccagat	1.67e-05
cccagca	1.67e-05
cccagcc	7.55e-05
cccagcg	1.67e-05
cccagct	7.55e-05
cccagga	0.000193
cccaggc	1.67e-05
cccaggg	1.67e-05
cccaggt	0.000369
cccagta	0.000134
cccagtc	1.67e-05
cccagtg	1.67e-05
cccagtt	7.55e-05
cccataa	0.000311
cccatac	7.55e-05
cccatag	1.67e-05
cccatat	7.55e-05
cccatca	0.000193
cccatcc	0.0825
cccatcg	7.55e-05
cccatct	0.000134
cccatga	0.0825
cccatgc	0.000311
cccatgg	0.000311
cccatgt	0.00225
cccatta	0.000252
cccattc	0.000134
cccattg	0.000134
cccattt	7.55e-05
ccccaaa	1.67e-05
ccccaac	1.67e-05
ccccaag	1.67e-05
ccccaat	1.67e-05
ccccaca	1.67e-05
ccccacc	1.67e-05
ccccacg	1.67e-05
ccccact	1.67e-05
ccccaga	7.55e-05
ccccagc	7.55e-05
ccccagg	1.67e-05
ccccagt	0.000193
ccccata	7.55e-05
ccccatc	1.67e-05
ccccatg	1.67e-05
ccccatt	1.67e-05
cccccaa	1.67e-05
cccccac	1.67e-05
cccccag	1.67e-05
cccccat	1.67e-05
cccccca	1.67e-05
ccccccc	1.67e-05
ccccccg	1.67e-05
cccccct	1.67e-05
cccccga	1.67e-05
cccccgc	1.67e-05
cccccgg	1.67e-05
cccccgt	0.000134
cccccta	7.55e-05
ccccctc	1.67e-05
ccccctg	1.67e-05
ccccctt	1.67e-05
ccccgaa	1.67e-05
ccccgac	1.67e-05
ccccgag	1.67e-05
ccccgat	1.67e-05
ccccgca	1.67e-05
ccccgcc	1.67e-05
ccccgcg	1.67e-05
ccccgct	1.67e-05
ccccgga	1.67e-05
ccccggc	1.67e-05
ccccggg	1.67e-05
ccccggt	1.67e-05
ccccgta	1.67e-05
ccccgtc	1.67e-05
ccccgtg	1.67e-05
ccccgtt	1.67e-05
cccctaa	1.67e-05
cccctac	1.67e-05
cccctag	1.67e-05
cccctat	1.67e-05
cccctca	1.67e-05
cccctcc	7.55e-05
cccctcg	1.67e-05
cccctct	1.67e-05
cccctga	7.55e-05
cccctgc	1.67e-05
cccctgg	1.67e-05
cccctgt	1.67e-05
cccctta	1.67e-05
ccccttc	1.67e-05
ccccttg	1.67e-05
ccccttt	1.67e-05
cccgaaa	1.67e-05
cccgaac	1.67e-05
cccgaag	1.67e-05
cccgaat	0.000134
cccgaca	1.67e-05
cccgacc	1.67e-05
cccgacg	1.67e-05
cccgact	0.000134
cccgaga	0.000311
cccgagc	0.000428
cccgagg	0.000428
cccgagt	0.166
cccgata	7.55e-05
cccgatc	1.67e-05
cccgatg	1.67e-05
cccgatt	0.000193
cccgcaa	1.67e-05
cccgcac	1.67e-05
cccgcag	1.67e-05
cccgcat	1.67e-05
cccgcca	1.67e-05
cccgccc	1.67e-05
cccgccg	1.67e-05
cccgcct	1.67e-05
cccgcga	1.67e-05
cccgcgc	1.67e-05
cccgcgg	1.67e-05
cccgcgt	0.000252
cccgcta	7.55e-05
cccgctc	1.67e-05
cccgctg	1.67e-05
cccgctt	1.67e-05
cccggaa	1.67e-05
cccggac	1.67e-05
cccggag	1.67e-05
cccggat	1.67e-05
cccggca	1.67e-05
cccggcc	1.67e-05
cccggcg	1.67e-05
cccggct	1.67e-05
cccggga	1.67e-05
cccgggc	1.67e-05
cccgggg	1.67e-05
cccgggt	0.000193
cccggta	1.67e-05
cccggtc	1.67e-05
cccggtg	1.67e-05
cccggtt	1.67e-05
cccgtaa	1.67e-05
cccgtac	1.67e-05
cccgtag	1.67e-05
cccgtat	1.67e-05
cccgtca	1.67e-05
cccgtcc	7.55e-05
cccgtcg	1.67e-05
cccgtct	1.67e-05
cccgtga	0.000134
cccgtgc	1.67e-05
cccgtgg	1.67e-05
cccgtgt	0.000193
cccgtta	1.67e-05
cccgttc	1.67e-05
cccgttg	1.67e-05
cccgttt	1.67e-05
ccctaaa	0.000134
ccctaac	1.67e-05
ccctaag	1.67e-05
ccctaat	1.67e-05
ccctaca	1.67e-05
ccctacc	1.67e-05
ccctacg	1.67e-05
ccctact	1.67e-05
ccctaga	7.55e-05
ccctagc	1.67e-05
ccctagg	1.67e-05
ccctagt	0.000605
ccctata	7.55e-05
ccctatc	1.67e-05
ccctatg	1.67e-05
ccctatt	1.67e-05
ccctcaa	1.67e-05
ccctcac	1.67e-05
ccctcag	1.67e-05
ccctcat	1.67e-05
ccctcca	1.67e-05
ccctccc	1.67e-05
ccctccg	1.67e-05
ccctcct	1.67e-05
ccctcga	1.67e-05
ccctcgc	1.67e-05
ccctcgg	1.67e-05
ccctcgt	0.000134
ccctcta	7.55e-05
ccctctc	1.67e-05
ccctctg	1.67e-05
ccctctt	1.67e-05
ccctgaa	1.67e-05
ccctgac	1.67e-05
ccctgag	7.55e-05
ccctgat	1.67e-05
ccctgca	1.67e-05
ccctgcc	1.67e-05
ccctgcg	1.67e-05
ccctgct	1.67e-05
ccctgga	1.67e-05
ccctggc	1.67e-05
ccctggg	1.67e-05
ccctggt	1.67e-05
ccctgta	1.67e-05
ccctgtc	1.67e-05
ccctgtg	1.67e-05
ccctgtt	1.67e-05
cccttaa	1.67e-05
cccttac	1.67e-05
cccttag	1.67e-05
cccttat	7.55e-05
cccttca	1.67e-05
cccttcc	7.55e-05
cccttcg	7.55e-05
cccttct	1.67e-05
cccttga	7.55e-05
cccttgc	1.67e-05
cccttgg	1.67e-05
cccttgt	0.000193
cccttta	1.67e-05
ccctttc	1.67e-05
ccctttg	1.67e-05
ccctttt	1.67e-05
ccgaaaa	0.087
ccgaaac	0.0856
ccgaaag	0.085
ccgaaat	0.255
ccgaaca	0.249
ccgaacc	0.166
ccgaacg	0.00113
ccgaact	0.169
ccgaaga	0.417
ccgaagc	0.334
ccgaagg	0.25
ccgaagt	0.918
ccgaata	0.0873
ccgaatc	0.414
ccgaatg	0.168
ccgaatt	0.671
ccgacaa	0.00166
ccgacac	0.00119
ccgacag	0.083
ccgacat	0.00296
ccgacca	0.000957
ccgaccc	0.000487
ccgaccg	0.0823
ccgacct	0.0842
ccgacga	0.00102
ccgacgc	0.000722
ccgacgg	0.000487
ccgacgt	0.00343
ccgacta	0.00207
ccgactc	0.00207
ccgactg	0.00196
ccgactt	0.333
ccgagaa	0.000663
ccgagac	0.000252
ccgagag	0.000487
ccgagat	0.00143
ccgagca	0.000957
ccgagcc	0.000252
ccgagcg	0.000252
ccgagct	0.0836
ccgagga	0.0835
ccgaggc	0.00119
ccgaggg	0.000899
ccgaggt	0.332
ccgagta	0.000311
ccgagtc	0.000722
ccgagtg	0.000781
ccgagtt	0.0844
ccgataa	0.249
ccgatac	0.00302
ccgatag	0.00178
ccgatat	0.0878
ccgatca	0.0838
ccgatcc	0.000957
ccgatcg	0.000781
ccgatct	0.0854
ccgatga	0.17
ccgatgc	0.0871
ccgatgg	0.167
ccgatgt	0.751
ccgatta	0.0855
ccgattc	0.0843
ccgattg	0.168
ccgattt	0.0897
ccgcaaa	0.000193
ccgcaac	0.000134
ccgcaag	7.55e-05
ccgcaat	0.000311
ccgcaca	0.000311
ccgcacc	0.000252
ccgcacg	1.67e-05
ccgcact	0.000311
ccgcaga	0.000781
ccgcagc	0.0832
ccgcagg	0.000428
ccgcagt	0.00366
ccgcata	0.000193
ccgcatc	0.000428
ccgcatg	0.000134
ccgcatt	0.00108
ccgccaa	7.55e-05
ccgccac	1.67e-05
ccgccag	0.000134
ccgccat	0.000193
ccgccca	0.000134
ccgcccc	1.67e-05
ccgcccg	7.55e-05
ccgccct	0.000134
ccgccga	0.000193
ccgccgc	0.000134
ccgccgg	0.000134
ccgccgt	0.0825
ccgccta	0.000134
ccgcctc	0.000311
ccgcctg	7.55e-05
ccgcctt	0.000781
ccgcgaa	1.67e-05
ccgcgac	1.67e-05
ccgcgag	1.67e-05
ccgcgat	7.55e-05
ccgcgca	1.67e-05
ccgcgcc	1.67e-05
ccgcgcg	1.67e-05
ccgcgct	7.55e-05
ccgcgga	7.55e-05
ccgcggc	7.55e-05
ccgcggg	1.67e-05
ccgcggt	0.000487
ccgcgta	1.67e-05
ccgcgtc	1.67e-05
ccgcgtg	7.55e-05
ccgcgtt	7.55e-05
ccgctaa	0.000487
ccgctac	0.000252
ccgctag	7.55e-05
ccgctat	0.000487
ccgctca	0.000134
ccgctcc	0.000252
ccgctcg	7.55e-05
ccgctct	0.000957
ccgctga	0.000487
ccgctgc	0.000546
ccgctgg	0.000311
ccgctgt	0.00196
ccgctta	0.000311
ccgcttc	0.000428
ccgcttg	0.000428
ccgcttt	0.000546
ccggaaa	0.000428
ccggaac	0.000781
ccggaag	0.000663
ccggaat	0.00184
ccggaca	0.000311
ccggacc	0.000311
ccggacg	0.000252
ccggact	0.00125
ccggaga	0.00313
ccggagc	0.0849
ccggagg	0.248
ccggagt	0.828
ccggata	0.000546
ccggatc	0.00084
ccggatg	0.000957
ccggatt	0.0855
ccggcaa	0.000252
ccggcac	0.000252
ccggcag	7.55e-05
ccggcat	0.000663
ccggcca	1.67e-05
ccggccc	7.55e-05
ccggccg	7.55e-05
ccggcct	0.000252
ccggcga	7.55e-05
ccggcgc	0.000252
ccggcgg	0.000311
ccggcgt	0.0838
ccggcta	0.000134
ccggctc	0.000134
ccggctg	0.000311
ccggctt	0.00108
ccgggaa	1.67e-05
ccgggac	1.67e-05
ccgggag	7.55e-05
ccgggat	7.55e-05
ccgggca	0.000193
ccgggcc	1.67e-05
ccgggcg	1.67e-05
ccgggct	0.000134
ccgggga	0.000134
ccggggc	0.000193
ccggggg	0.000428
ccggggt	0.00166
ccgggta	7.55e-05
ccgggtc	7.55e-05
ccgggtg	7.55e-05
ccgggtt	0.000428
ccggtaa	0.000193
ccggtac	1.67e-05
ccggtag	0.000134
ccggtat	0.000193
ccggtca	0.000134
ccggtcc	1.67e-05
ccggtcg	1.67e-05
ccggtct	0.000134
ccggtga	0.000487
ccggtgc	0.000899
ccggtgg	0.000487
ccggtgt	0.00278
ccggtta	0.000193
ccggttc	0.000134
ccggttg	0.000428
ccggttt	0.000311
ccgtaaa	0.0825
ccgtaac	0.000252
ccgtaag	0.000252
ccgtaat	0.00108
ccgtaca	0.000311
ccgtacc	0.000311
ccgtacg	1.67e-05
ccgtact	0.000722
ccgtaga	0.00143
ccgtagc	0.00196
ccgtagg	0.000957
ccgtagt	0.336
ccgtata	0.000663
ccgtatc	0.000546
ccgtatg	0.000605
ccgtatt	0.00178
ccgtcaa	0.000487
ccgtcac	0.000134
ccgtcag	0.000311
ccgtcat	0.000957
ccgtcca	0.000193
ccgtccc	0.000134
ccgtccg	7.55e-05
ccgtcct	0.000311
ccgtcga	0.000369
ccgtcgc	0.000193
ccgtcgg	0.000193
ccgtcgt	0.0836
ccgtcta	0.000193
ccgtctc	0.000663
ccgtctg	7.55e-05
ccgtctt	0.00143
ccgtgaa	0.000134
ccgtgac	0.000134
ccgtgag	0.000311
ccgtgat	0.000663
ccgtgca	7.55e-05
ccgtgcc	0.000134
ccgtgcg	1.67e-05
ccgtgct	0.000252
ccgtgga	0.000428
ccgtggc	0.000369
ccgtggg	0.000252
ccgtggt	0.00278
ccgtgta	0.000193
ccgtgtc	1.67e-05
ccgtgtg	7.55e-05
ccgtgtt	0.000252
ccgttaa	0.000546
ccgttac	0.000605
ccgttag	0.000311
ccgttat	0.0831
ccgttca	0.000369
ccgttcc	0.000193
ccgttcg	0.000193
ccgttct	0.00155
ccgttga	0.00172
ccgttgc	0.0019
ccgttgg	0.00119
ccgttgt	0.172
ccgttta	0.000487
ccgtttc	0.00102
ccgtttg	0.000781
ccgtttt	0.00266
cctaaaa	0.000663
cctaaac	0.000605
cctaaag	0.000487
cctaaat	0.167
cctaaca	0.000605
cctaacc	0.000369
cctaacg	7.55e-05
cctaact	0.00254
cctaaga	0.498
cctaagc	0.252
cctaagg	0.00343
cctaagt	2.81
cctaata	0.0835
cctaatc	0.0833
cctaatg	0.0828
cctaatt	0.25
cctacaa	1.67e-05
cctacac	1.67e-05
cctacag	0.000134
cctacat	0.000311
cctacca	1.67e-05
cctaccc	1.67e-05
cctaccg	7.55e-05
cctacct	0.000193
cctacga	0.000546
cctacgc	0.000487
cctacgg	0.000193
cctacgt	0.167
cctacta	0.000193
cctactc	0.000252
cctactg	7.55e-05
cctactt	0.000546
cctagaa	1.67e-05
cctagac	1.67e-05
cctagag	1.67e-05
cctagat	0.000134
cctagca	1.67e-05
cctagcc	1.67e-05
cctagcg	1.67e-05
cctagct	7.55e-05
cctagga	0.000487
cctaggc	0.000369
cctaggg	0.000134
cctaggt	0.00307
cctagta	7.55e-05
cctagtc	7.55e-05
cctagtg	7.55e-05
cctagtt	0.000252
cctataa	0.000487
cctatac	7.55e-05
cctatag	1.67e-05
cctatat	0.000781
cctatca	0.000134
cctatcc	0.000487
cctatcg	1.67e-05
cctatct	0.000487
cctatga	0.0838
cctatgc	0.0832
cctatgg	0.00108
cctatgt	0.581
cctatta	0.000252
cctattc	0.000252
cctattg	0.000369
cctattt	0.000722
cctcaaa	1.67e-05
cctcaac	1.67e-05
cctcaag	1.67e-05
cctcaat	0.000134
cctcaca	1.67e-05
cctcacc	1.67e-05
cctcacg	1.67e-05
cctcact	1.67e-05
cctcaga	0.000369
cctcagc	0.000369
cctcagg	7.55e-05
cctcagt	0.0026
cctcata	7.55e-05
cctcatc	7.55e-05
cctcatg	7.55e-05
cctcatt	0.000193
cctccaa	1.67e-05
cctccac	1.67e-05
cctccag	1.67e-05
cctccat	1.67e-05
cctccca	1.67e-05
cctcccc	1.67e-05
cctcccg	1.67e-05
cctccct	1.67e-05
cctccga	1.67e-05
cctccgc	1.67e-05
cctccgg	1.67e-05
cctccgt	0.000193
cctccta	1.67e-05
cctcctc	1.67e-05
cctcctg	1.67e-05
cctcctt	1.67e-05
cctcgaa	1.67e-05
cctcgac	1.67e-05
cctcgag	1.67e-05
cctcgat	1.67e-05
cctcgca	1.67e-05
cctcgcc	1.67e-05
cctcgcg	1.67e-05
cctcgct	1.67e-05
cctcgga	1.67e-05
cctcggc	1.67e-05
cctcggg	1.67e-05
cctcggt	7.55e-05
cctcgta	1.67e-05
cctcgtc	1.67e-05
cctcgtg	1.67e-05
cctcgtt	1.67e-05
cctctaa	1.67e-05
cctctac	1.67e-05
cctctag	1.67e-05
cctctat	1.67e-05
cctctca	1.67e-05
cctctcc	1.67e-05
cctctcg	1.67e-05
cctctct	1.67e-05
cctctga	7.55e-05
cctctgc	0.000134
cctctgg	1.67e-05
cctctgt	0.000605
cctctta	1.67e-05
cctcttc	1.67e-05
cctcttg	1.67e-05
cctcttt	1.67e-05
cctgaaa	1.67e-05
cctgaac	0.000134
cctgaag	7.55e-05
cctgaat	0.000487
cctgaca	1.67e-05
cctgacc	0.000134
cctgacg	7.55e-05
cctgact	0.000428
cctgaga	0.00137
cctgagc	0.165
cctgagg	0.0829
cctgagt	0.501
cctgata	7.55e-05
cctgatc	0.000193
cctgatg	0.000134
cctgatt	0.000605
cctgcaa	1.67e-05
cctgcac	1.67e-05
cctgcag	1.67e-05
cctgcat	1.67e-05
cctgcca	1.67e-05
cctgccc	1.67e-05
cctgccg	1.67e-05
cctgcct	1.67e-05
cctgcga	1.67e-05
cctgcgc	0.000193
cctgcgg	7.55e-05
cctgcgt	0.000663
cctgcta	1.67e-05
cctgctc	1.67e-05
cctgctg	1.67e-05
cctgctt	1.67e-05
cctggaa	1.67e-05
cctggac	1.67e-05
cctggag	1.67e-05
cctggat	7.55e-05
cctggca	1.67e-05
cctggcc	1.67e-05
cctggcg	1.67e-05
cctggct	7.55e-05
cctggga	7.55e-05
cctgggc	0.000193
cctgggg	0.000134
cctgggt	0.0828
cctggta	1.67e-05
cctggtc	1.67e-05
cctggtg	1.67e-05
cctggtt	7.55e-05
cctgtaa	1.67e-05
cctgtac	1.67e-05
cctgtag	1.67e-05
cctgtat	7.55e-05
cctgtca	1.67e-05
cctgtcc	1.67e-05
cctgtcg	1.67e-05
cctgtct	7.55e-05
cctgtga	0.000193
cctgtgc	0.000252
cctgtgg	0.000134
cctgtgt	0.0831
cctgtta	1.67e-05
cctgttc	1.67e-05
cctgttg	1.67e-05
cctgttt	7.55e-05
ccttaaa	0.000134
ccttaac	1.67e-05
ccttaag	7.55e-05
ccttaat	0.000193
ccttaca	1.67e-05
ccttacc	1.67e-05
ccttacg	1.67e-05
ccttact	7.55e-05
ccttaga	0.000428
ccttagc	0.000369
ccttagg	0.000134
ccttagt	0.0854
ccttata	7.55e-05
ccttatc	7.55e-05
ccttatg	7.55e-05
ccttatt	0.000252
ccttcaa	1.67e-05
ccttcac	1.67e-05
ccttcag	1.67e-05
ccttcat	1.67e-05
ccttcca	1.67e-05
ccttccc	1.67e-05
ccttccg	1.67e-05
ccttcct	1.67e-05
ccttcga	1.67e-05
ccttcgc	1.67e-05
ccttcgg	1.67e-05
ccttcgt	0.000252
ccttcta	1.67e-05
ccttctc	1.67e-05
ccttctg	1.67e-05
ccttctt	1.67e-05
ccttgaa	1.67e-05
ccttgac	1.67e-05
ccttgag	7.55e-05
ccttgat	1.67e-05
ccttgca	1.67e-05
ccttgcc	1.67e-05
ccttgcg	1.67e-05
ccttgct	1.67e-05
ccttgga	1.67e-05
ccttggc	1.67e-05
ccttggg	1.67e-05
ccttggt	0.000193
ccttgta	1.67e-05
ccttgtc	1.67e-05
ccttgtg	1.67e-05
ccttgtt	1.67e-05
cctttaa	1.67e-05
cctttac	1.67e-05
cctttag	1.67e-05
cctttat	7.55e-05
cctttca	1.67e-05
cctttcc	1.67e-05
cctttcg	7.55e-05
cctttct	1.67e-05
cctttga	7.55e-05
cctttgc	7.55e-05
cctttgg	1.67e-05
cctttgt	0.00084
cctttta	1.67e-05
ccttttc	1.67e-05
ccttttg	1.67e-05
ccttttt	1.67e-05
cgaaaaa	0.000546
cgaaaac	0.000252
cgaaaag	0.000252
cgaaaat	0.00108
cgaaaca	0.000252
cgaaacc	7.55e-05
cgaaacg	1.67e-05
cgaaact	0.000899
cgaaaga	0.166
cgaaagc	0.0847
cgaaagg	0.00108
cgaaagt	0.419
cgaaata	0.0828
cgaaatc	0.000605
cgaaatg	0.000428
cgaaatt	0.00184
cgaacaa	7.55e-05
cgaacac	1.67e-05
cgaacag	1.67e-05
cgaacat	0.000134
cgaacca	7.55e-05
cgaaccc	1.67e-05
cgaaccg	1.67e-05
cgaacct	0.000134
cgaacga	0.000311
cgaacgc	0.000134
cgaacgg	0.000134
cgaacgt	0.083
cgaacta	0.000311
cgaactc	7.55e-05
cgaactg	0.000134
cgaactt	0.000134
cgaagaa	1.67e-05
cgaagac	1.67e-05
cgaagag	1.67e-05
cgaagat	1.67e-05
cgaagca	1.67e-05
cgaagcc	1.67e-05
cgaagcg	1.67e-05
cgaagct	1.67e-05
cgaagga	0.000193
cgaaggc	0.000193
cgaaggg	1.67e-05
cgaaggt	0.000605
cgaagta	0.000134
cgaagtc	1.67e-05
cgaagtg	1.67e-05
cgaagtt	7.55e-05
cgaataa	0.000369
cgaatac	0.000134
cgaatag	0.000193
cgaatat	0.000252
cgaatca	7.55e-05
cgaatcc	0.000369
cgaatcg	1.67e-05
cgaatct	0.000134
cgaatga	0.00125
cgaatgc	0.000722
cgaatgg	0.000605
cgaatgt	0.0863
cgaatta	0.0823
cgaattc	0.000193
cgaattg	0.000311
cgaattt	0.000546
cgacaaa	1.67e-05
cgacaac	1.67e-05
cgacaag	1.67e-05
cgacaat	1.67e-05
cgacaca	1.67e-05
cgacacc	1.67e-05
cgacacg	1.67e-05
cgacact	1.67e-05
cgacaga	0.000134
cgacagc	7.55e-05
cgacagg	1.67e-05
cgacagt	0.000663
cgacata	7.55e-05
cgacatc	1.67e-05
cgacatg	1.67e-05
cgacatt	1.67e-05
cgaccaa	1.67e-05
cgaccac	1.67e-05
cgaccag	1.67e-05
cgaccat	1.67e-05
cgaccca	1.67e-05
cgacccc	1.67e-05
cgacccg	1.67e-05
cgaccct	1.67e-05
cgaccga	1.67e-05
cgaccgc	1.67e-05
cgaccgg	1.67e-05
cgaccgt	7.55e-05
cgaccta	1.67e-05
cgacctc	1.67e-05
cgacctg	1.67e-05
cgacctt	1.67e-05
cgacgaa	1.67e-05
cgacgac	1.67e-05
cgacgag	1.67e-05
cgacgat	1.67e-05
cgacgca	1.67e-05
cgacgcc	1.67e-05
cgacgcg	1.67e-05
cgacgct	1.67e-05
cgacgga	1.67e-05
cgacggc	1.67e-05
cgacggg	1.67e-05
cgacggt	1.67e-05
cgacgta	1.67e-05
cgacgtc	1.67e-05
cgacgtg	1.67e-05
cgacgtt	1.67e-05
cgactaa	1.67e-05
cgactac	1.67e-05
cgactag	1.67e-05
cgactat	1.67e-05
cgactca	1.67e-05
cgactcc	1.67e-05
cgactcg	1.67e-05
cgactct	7.55e-05
cgactga	1.67e-05
cgactgc	1.67e-05
cgactgg	1.67e-05
cgactgt	0.000252
cgactta	7.55e-05
cgacttc	1.67e-05
cgacttg	1.67e-05
cgacttt	1.67e-05
cgagaaa	1.67e-05
cgagaac	1.67e-05
cgagaag	1.67e-05
cgagaat	0.000193
cgagaca	1.67e-05
cgagacc	1.67e-05
cgagacg	1.67e-05
cgagact	0.000193
cgagaga	0.00084
cgagagc	0.000781
cgagagg	0.000311
cgagagt	0.25
cgagata	7.55e-05
cgagatc	1.67e-05
cgagatg	1.67e-05
cgagatt	0.000193
cgagcaa	1.67e-05
cgagcac	1.67e-05
cgagcag	1.67e-05
cgagcat	1.67e-05
cgagcca	1.67e-05
cgagccc	1.67e-05
cgagccg	1.67e-05
cgagcct	1.67e-05
cgagcga	1.67e-05
cgagcgc	7.55e-05
cgagcgg	1.67e-05
cgagcgt	0.000428
cgagcta	1.67e-05
cgagctc	1.67e-05
cgagctg	1.67e-05
cgagctt	1.67e-05
cgaggaa	1.67e-05
cgaggac	1.67e-05
cgaggag	1.67e-05
cgaggat	1.67e-05
cgaggca	1.67e-05
cgaggcc	1.67e-05
cgaggcg	1.67e-05
cgaggct	1.67e-05
cgaggga	1.67e-05
cgagggc	1.67e-05
cgagggg	1.67e-05
cgagggt	0.000311
cgaggta	1.67e-05
cgaggtc	1.67e-05
cgaggtg	1.67e-05
cgaggtt	1.67e-05
cgagtaa	1.67e-05
cgagtac	1.67e-05
cgagtag	1.67e-05
cgagtat	7.55e-05
cgagtca	1.67e-05
cgagtcc	1.67e-05
cgagtcg	1.67e-05
cgagtct	7.55e-05
cgagtga	0.000134
cgagtgc	7.55e-05
cgagtgg	7.55e-05
cgagtgt	0.0827
cgagtta	7.55e-05
cgagttc	1.67e-05
cgagttg	1.67e-05
cgagttt	7.55e-05
cgataaa	7.55e-05
cgataac	1.67e-05
cgataag	1.67e-05
cgataat	1.67e-05
cgataca	1.67e-05
cgatacc	1.67e-05
cgatacg	1.67e-05
cgatact	1.67e-05
cgataga	0.000193
cgatagc	0.000193
cgatagg	1.67e-05
cgatagt	0.00108
cgatata	7.55e-05
cgatatc	1.67e-05
cgatatg	1.67e-05
cgatatt	1.67e-05
cgatcaa	1.67e-05
cgatcac	1.67e-05
cgatcag	1.67e-05
cgatcat	1.67e-05
cgatcca	1.67e-05
cgatccc	1.67e-05
cgatccg	1.67e-05
cgatcct	1.67e-05
cgatcga	1.67e-05
cgatcgc	1.67e-05
cgatcgg	1.67e-05
cgatcgt	0.000134
cgatcta	1.67e-05
cgatctc	1.67e-05
cgatctg	1.67e-05
cgatctt	1.67e-05
cgatgaa	1.67e-05
cgatgac	1.67e-05
cgatgag	7.55e-05
cgatgat	1.67e-05
cgatgca	1.67e-05
cgatgcc	1.67e-05
cgatgcg	1.67e-05
cgatgct	1.67e-05
cgatgga	1.67e-05
cgatggc	1.67e-05
cgatggg	1.67e-05
cgatggt	0.000134
cgatgta	1.67e-05
cgatgtc	1.67e-05
cgatgtg	1.67e-05
cgatgtt	1.67e-05
cgattaa	1.67e-05
cgattac	1.67e-05
cgattag	1.67e-05
cgattat	1.67e-05
cgattca	1.67e-05
cgattcc	1.67e-05
cgattcg	7.55e-05
cgattct	7.55e-05
cgattga	1.67e-05
cgattgc	1.67e-05
cgattgg	1.67e-05
cgattgt	0.000369
cgattta	7.55e-05
cgatttc	1.67e-05
cgatttg	1.67e-05
cgatttt	1.67e-05
cgcaaaa	0.000134
cgcaaac	7.55e-05
cgcaaag	0.000134
cgcaaat	0.000546
cgcaaca	0.000134
cgcaacc	7.55e-05
cgcaacg	0.000134
cgcaact	0.0826
cgcaaga	0.000899
cgcaagc	0.000663
cgcaagg	0.0829
cgcaagt	0.25
cgcaata	0.000252
cgcaatc	0.000193
cgcaatg	0.000193
cgcaatt	0.00108
cgcacaa	7.55e-05
cgcacac	1.67e-05
cgcacag	1.67e-05
cgcacat	0.000134
cgcacca	1.67e-05
cgcaccc	1.67e-05
cgcaccg	1.67e-05
cgcacct	0.000134
cgcacga	0.000134
cgcacgc	7.55e-05
cgcacgg	7.55e-05
cgcacgt	0.000605
cgcacta	0.000193
cgcactc	7.55e-05
cgcactg	7.55e-05
cgcactt	0.0823
cgcagaa	1.67e-05
cgcagac	1.67e-05
cgcagag	1.67e-05
cgcagat	1.67e-05
cgcagca	1.67e-05
cgcagcc	1.67e-05
cgcagcg	1.67e-05
cgcagct	7.55e-05
cgcagga	1.67e-05
cgcaggc	1.67e-05
cgcaggg	7.55e-05
cgcaggt	0.000193
cgcagta	1.67e-05
cgcagtc	1.67e-05
cgcagtg	1.67e-05
cgcagtt	0.000134
cgcataa	7.55e-05
cgcatac	0.000193
cgcatag	7.55e-05
cgcatat	7.55e-05
cgcatca	1.67e-05
cgcatcc	0.000193
cgcatcg	1.67e-05
cgcatct	0.000134
cgcatga	0.000428
cgcatgc	0.000134
cgcatgg	0.000252
cgcatgt	0.00184
cgcatta	0.000134
cgcattc	7.55e-05
cgcattg	0.000193
cgcattt	0.000311
cgccaaa	1.67e-05
cgccaac	1.67e-05
cgccaag	1.67e-05
cgccaat	1.67e-05
cgccaca	1.67e-05
cgccacc	1.67e-05
cgccacg	1.67e-05
cgccact	7.55e-05
cgccaga	1.67e-05
cgccagc	1.67e-05
cgccagg	7.55e-05
cgccagt	0.000252
cgccata	1.67e-05
cgccatc	1.67e-05
cgccatg	1.67e-05
cgccatt	1.67e-05
cgcccaa	1.67e-05
cgcccac	1.67e-05
cgcccag	1.67e-05
cgcccat	1.67e-05
cgcccca	1.67e-05
cgccccc	1.67e-05
cgccccg	1.67e-05
cgcccct	1.67e-05
cgcccga	1.67e-05
cgcccgc	1.67e-05
cgcccgg	1.67e-05
cgcccgt	1.67e-05
cgcccta	1.67e-05
cgccctc	1.67e-05
cgccctg	1.67e-05
cgccctt	7.55e-05
cgccgaa	1.67e-05
cgccgac	1.67e-05
cgccgag	1.67e-05
cgccgat	1.67e-05
cgccgca	1.67e-05
cgccgcc	1.67e-05
cgccgcg	1.67e-05
cgccgct	1.67e-05
cgccgga	1.67e-05
cgccggc	1.67e-05
cgccggg	1.67e-05
cgccggt	1.67e-05
cgccgta	1.67e-05
cgccgtc	1.67e-05
cgccgtg	1.67e-05
cgccgtt	1.67e-05
cgcctaa	1.67e-05
cgcctac	1.67e-05
cgcctag	1.67e-05
cgcctat	1.67e-05
cgcctca	1.67e-05
cgcctcc	1.67e-05
cgcctcg	1.67e-05
cgcctct	1.67e-05
cgcctga	1.67e-05
cgcctgc	1.67e-05
cgcctgg	1.67e-05
cgcctgt	7.55e-05
cgcctta	1.67e-05
cgccttc	1.67e-05
cgccttg	1.67e-05
cgccttt	1.67e-05
cgcgaaa	1.67e-05
cgcgaac	1.67e-05
cgcgaag	1.67e-05
cgcgaat	7.55e-05
cgcgaca	1.67e-05
cgcgacc	1.67e-05
cgcgacg	1.67e-05
cgcgact	0.000134
cgcgaga	0.000193
cgcgagc	0.000134
cgcgagg	0.000252
cgcgagt	0.0839
cgcgata	1.67e-05
cgcgatc	1.67e-05
cgcgatg	1.67e-05
cgcgatt	7.55e-05
cgcgcaa	1.67e-05
cgcgcac	1.67e-05
cgcgcag	1.67e-05
cgcgcat	1.67e-05
cgcgcca	1.67e-05
cgcgccc	1.67e-05
cgcgccg	1.67e-05
cgcgcct	1.67e-05
cgcgcga	1.67e-05
cgcgcgc	1.67e-05
cgcgcgg	1.67e-05
cgcgcgt	0.000134
cgcgcta	1.67e-05
cgcgctc	1.67e-05
cgcgctg	1.67e-05
cgcgctt	7.55e-05
cgcggaa	1.67e-05
cgcggac	1.67e-05
cgcggag	1.67e-05
cgcggat	1.67e-05
cgcggca	1.67e-05
cgcggcc	1.67e-05
cgcggcg	1.67e-05
cgcggct	1.67e-05
cgcggga	1.67e-05
cgcgggc	1.67e-05
cgcgggg	1.67e-05
cgcgggt	0.000134
cgcggta	1.67e-05
cgcggtc	1.67e-05
cgcggtg	1.67e-05
cgcggtt	1.67e-05
cgcgtaa	1.67e-05
cgcgtac	1.67e-05
cgcgtag	1.67e-05
cgcgtat	1.67e-05
cgcgtca	1.67e-05
cgcgtcc	1.67e-05
cgcgtcg	1.67e-05
cgcgtct	1.67e-05
cgcgtga	1.67e-05
cgcgtgc	1.67e-05
cgcgtgg	1.67e-05
cgcgtgt	0.000193
cgcgtta	1.67e-05
cgcgttc	1.67e-05
cgcgttg	1.67e-05
cgcgttt	1.67e-05
cgctaaa	1.67e-05
cgctaac	1.67e-05
cgctaag	1.67e-05
cgctaat	1.67e-05
cgctaca	1.67e-05
cgctacc	1.67e-05
cgctacg	1.67e-05
cgctact	7.55e-05
cgctaga	1.67e-05
cgctagc	7.55e-05
cgctagg	7.55e-05
cgctagt	0.000546
cgctata	1.67e-05
cgctatc	1.67e-05
cgctatg	1.67e-05
cgctatt	1.67e-05
cgctcaa	1.67e-05
cgctcac	1.67e-05
cgctcag	1.67e-05
cgctcat	1.67e-05
cgctcca	1.67e-05
cgctccc	1.67e-05
cgctccg	1.67e-05
cgctcct	1.67e-05
cgctcga	1.67e-05
cgctcgc	1.67e-05
cgctcgg	1.67e-05
cgctcgt	1.67e-05
cgctcta	1.67e-05
cgctctc	1.67e-05
cgctctg	1.67e-05
cgctctt	7.55e-05
cgctgaa	1.67e-05
cgctgac	1.67e-05
cgctgag	1.67e-05
cgctgat	1.67e-05
cgctgca	1.67e-05
cgctgcc	1.67e-05
cgctgcg	1.67e-05
cgctgct	1.67e-05
cgctgga	1.67e-05
cgctggc	1.67e-05
cgctggg	1.67e-05
cgctggt	1.67e-05
cgctgta	1.67e-05
cgctgtc	1.67e-05
cgctgtg	1.67e-05
cgctgtt	1.67e-05
cgcttaa	1.67e-05
cgcttac	1.67e-05
cgcttag	1.67e-05
cgcttat	1.67e-05
cgcttca	1.67e-05
cgcttcc	1.67e-05
cgcttcg	1.67e-05
cgcttct	1.67e-05
cgcttga	1.67e-05
cgcttgc	1.67e-05
cgcttgg	1.67e-05
cgcttgt	7.55e-05
cgcttta	1.67e-05
cgctttc	1.67e-05
cgctttg	1.67e-05
cgctttt	1.67e-05
cggaaaa	0.0865
cggaaac	0.00302
cggaaag	0.0854
cggaaat	0.419
cggaaca	0.00237
cggaacc	0.000722
cggaacg	0.000957
cggaact	0.251
cggaaga	0.171
cggaagc	0.17
cggaagg	0.414
cggaagt	0.505
cggaata	0.00513
cggaatc	0.0855
cggaatg	0.0858
cggaatt	0.752
cggacaa	0.0835
cggacac	0.00119
cggacag	0.00108
cggacat	0.0849
cggacca	0.00084
cggaccc	0.000252
cggaccg	7.55e-05
cggacct	0.00184
cggacga	0.0831
cggacgc	0.00084
cggacgg	0.000605
cggacgt	0.0849
cggacta	0.0839
cggactc	0.00155
cggactg	0.0016
cggactt	0.00478
cggagaa	0.000369
cggagac	0.000311
cggagag	0.000546
cggagat	0.00149
cggagca	0.000546
cggagcc	0.000134
cggagcg	0.000134
cggagct	0.00113
cggagga	0.00108
cggaggc	0.00102
cggaggg	0.00084
cggaggt	0.00319
cggagta	0.000311
cggagtc	0.000428
cggagtg	0.00084
cggagtt	0.0841
cggataa	0.00325
cggatac	0.167
cggatag	0.0839
cggatat	0.0878
cggatca	0.00131
cggatcc	0.000781
cggatcg	0.000722
cggatct	0.0853
cggatga	0.17
cggatgc	0.169
cggatgg	0.25
cggatgt	0.67
cggatta	0.0856
cggattc	0.0848
cggattg	0.251
cggattt	0.336
cggcaaa	0.000134
cggcaac	1.67e-05
cggcaag	7.55e-05
cggcaat	0.000369
cggcaca	0.000134
cggcacc	7.55e-05
cggcacg	1.67e-05
cggcact	0.000369
cggcaga	0.000663
cggcagc	0.000957
cggcagg	0.000369
cggcagt	0.00319
cggcata	0.000134
cggcatc	0.000134
cggcatg	7.55e-05
cggcatt	0.00108
cggccaa	0.000134
cggccac	1.67e-05
cggccag	7.55e-05
cggccat	0.000193
cggccca	0.000134
cggcccc	1.67e-05
cggcccg	1.67e-05
cggccct	1.67e-05
cggccga	0.000193
cggccgc	1.67e-05
cggccgg	7.55e-05
cggccgt	0.000369
cggccta	0.000193
cggcctc	0.000311
cggcctg	7.55e-05
cggcctt	0.000546
cggcgaa	1.67e-05
cggcgac	1.67e-05
cggcgag	1.67e-05
cggcgat	7.55e-05
cggcgca	1.67e-05
cggcgcc	1.67e-05
cggcgcg	1.67e-05
cggcgct	1.67e-05
cggcgga	1.67e-05
cggcggc	1.67e-05
cggcggg	1.67e-05
cggcggt	0.000428
cggcgta	1.67e-05
cggcgtc	1.67e-05
cggcgtg	7.55e-05
cggcgtt	7.55e-05
cggctaa	0.000311
cggctac	0.000369
cggctag	0.000134
cggctat	0.000487
cggctca	7.55e-05
cggctcc	0.000252
cggctcg	7.55e-05
cggctct	0.000899
cggctga	0.000546
cggctgc	0.000605
cggctgg	0.000487
cggctgt	0.0839
cggctta	0.000311
cggcttc	0.000428
cggcttg	0.000487
cggcttt	0.000722
cgggaaa	0.000487
cgggaac	0.000605
cgggaag	0.000487
cgggaat	0.00155
cgggaca	0.000252
cgggacc	0.000134
cgggacg	0.000193
cgggact	0.000899
cgggaga	0.167
cgggagc	0.00213
cgggagg	0.0838
cgggagt	0.418
cgggata	0.000546
cgggatc	0.000487
cgggatg	0.000781
cgggatt	0.00313
cgggcaa	0.000311
cgggcac	0.000252
cgggcag	1.67e-05
cgggcat	0.000722
cgggcca	1.67e-05
cgggccc	7.55e-05
cgggccg	1.67e-05
cgggcct	0.000193
cgggcga	0.000252
cgggcgc	0.000193
cgggcgg	0.000193
cgggcgt	0.0835
cgggcta	0.000193
cgggctc	0.000134
cgggctg	0.000311
cgggctt	0.000781
cggggaa	1.67e-05
cggggac	1.67e-05
cggggag	7.55e-05
cggggat	0.000134
cggggca	0.000193
cggggcc	1.67e-05
cggggcg	1.67e-05
cggggct	0.000134
cggggga	0.000252
cgggggc	0.000193
cgggggg	0.000369
cgggggt	0.0834
cggggta	7.55e-05
cggggtc	7.55e-05
cggggtg	7.55e-05
cggggtt	0.000428
cgggtaa	1.67e-05
cgggtac	0.000134
cgggtag	0.000193
cgggtat	0.000193
cgggtca	7.55e-05
cgggtcc	1.67e-05
cgggtcg	1.67e-05
cgggtct	0.000193
cgggtga	0.000605
cgggtgc	0.000957
cgggtgg	0.000487
cgggtgt	0.0847
cgggtta	0.000193
cgggttc	0.000134
cgggttg	0.000487
cgggttt	0.000487
cggtaaa	0.000252
cggtaac	0.000193
cggtaag	0.000193
cggtaat	0.000957
cggtaca	7.55e-05
cggtacc	0.000252
cggtacg	1.67e-05
cggtact	0.000663
cggtaga	0.00131
cggtagc	0.0838
cggtagg	0.00084
cggtagt	0.171
cggtata	0.000546
cggtatc	0.000369
cggtatg	0.000546
cggtatt	0.00166
cggtcaa	0.000546
cggtcac	0.000134
cggtcag	0.000252
cggtcat	0.000899
cggtcca	0.000193
cggtccc	0.000134
cggtccg	1.67e-05
cggtcct	0.000193
cggtcga	0.000369
cggtcgc	0.000193
cggtcgg	0.000134
cggtcgt	0.00149
cggtcta	0.000252
cggtctc	0.000546
cggtctg	7.55e-05
cggtctt	0.00113
cggtgaa	7.55e-05
cggtgac	0.000134
cggtgag	0.000252
cggtgat	0.000605
cggtgca	7.55e-05
cggtgcc	0.000134
cggtgcg	1.67e-05
cggtgct	0.000193
cggtgga	0.000369
cggtggc	0.000428
cggtggg	0.000252
cggtggt	0.00254
cggtgta	0.000193
cggtgtc	1.67e-05
cggtgtg	7.55e-05
cggtgtt	0.000252
cggttaa	0.000252
cggttac	0.000663
cggttag	0.000252
cggttat	0.000899
cggttca	0.000311
cggttcc	0.000193
cggttcg	0.000134
cggttct	0.00143
cggttga	0.0016
cggttgc	0.00196
cggttgg	0.00119
cggttgt	0.0902
cggttta	0.000487
cggtttc	0.00102
cggtttg	0.00084
cggtttt	0.00266
cgtaaaa	0.000134
cgtaaac	0.000193
cgtaaag	0.000134
cgtaaat	0.000781
cgtaaca	1.67e-05
cgtaacc	0.000193
cgtaacg	1.67e-05
cgtaact	0.000369
cgtaaga	0.00196
cgtaagc	0.166
cgtaagg	0.00108
cgtaagt	0.174
cgtaata	0.000311
cgtaatc	0.000546
cgtaatg	0.000252
cgtaatt	0.00125
cgtacaa	0.000134
cgtacac	1.67e-05
cgtacag	1.67e-05
cgtacat	7.55e-05
cgtacca	1.67e-05
cgtaccc	7.55e-05
cgtaccg	1.67e-05
cgtacct	1.67e-05
cgtacga	0.000193
cgtacgc	0.000134
cgtacgg	1.67e-05
cgtacgt	0.000899
cgtacta	0.000134
cgtactc	7.55e-05
cgtactg	1.67e-05
cgtactt	7.55e-05
cgtagaa	7.55e-05
cgtagac	1.67e-05
cgtagag	1.67e-05
cgtagat	1.67e-05
cgtagca	1.67e-05
cgtagcc	7.55e-05
cgtagcg	1.67e-05
cgtagct	1.67e-05
cgtagga	0.000134
cgtaggc	0.000193
cgtaggg	0.000134
cgtaggt	0.000722
cgtagta	1.67e-05
cgtagtc	1.67e-05
cgtagtg	1.67e-05
cgtagtt	7.55e-05
cgtataa	0.0824
cgtatac	0.000252
cgtatag	0.000134
cgtatat	0.000605
cgtatca	0.000252
cgtatcc	0.0823
cgtatcg	7.55e-05
cgtatct	0.000428
cgtatga	0.165
cgtatgc	0.00084
cgtatgg	0.000781
cgtatgt	0.414
cgtatta	0.000369
cgtattc	0.000134
cgtattg	0.000193
cgtattt	0.000605
cgtcaaa	1.67e-05
cgtcaac	1.67e-05
cgtcaag	1.67e-05
cgtcaat	1.67e-05
cgtcaca	1.67e-05
cgtcacc	1.67e-05
cgtcacg	1.67e-05
cgtcact	1.67e-05
cgtcaga	1.67e-05
cgtcagc	0.000134
cgtcagg	1.67e-05
cgtcagt	0.000428
cgtcata	1.67e-05
cgtcatc	1.67e-05
cgtcatg	1.67e-05
cgtcatt	1.67e-05
cgtccaa	1.67e-05
cgtccac	1.67e-05
cgtccag	1.67e-05
cgtccat	1.67e-05
cgtccca	1.67e-05
cgtcccc	1.67e-05
cgtcccg	1.67e-05
cgtccct	1.67e-05
cgtccga	1.67e-05
cgtccgc	1.67e-05
cgtccgg	1.67e-05
cgtccgt	1.67e-05
cgtccta	1.67e-05
cgtcctc	1.67e-05
cgtcctg	1.67e-05
cgtcctt	1.67e-05
cgtcgaa	1.67e-05
cgtcgac	1.67e-05
cgtcgag	1.67e-05
cgtcgat	1.67e-05
cgtcgca	1.67e-05
cgtcgcc	1.67e-05
cgtcgcg	1.67e-05
cgtcgct	1.67e-05
cgtcgga	1.67e-05
cgtcggc	1.67e-05
cgtcggg	1.67e-05
cgtcggt	1.67e-05
cgtcgta	1.67e-05
cgtcgtc	1.67e-05
cgtcgtg	1.67e-05
cgtcgtt	1.67e-05
cgtctaa	7.55e-05
cgtctac	1.67e-05
cgtctag	1.67e-05
cgtctat	1.67e-05
cgtctca	1.67e-05
cgtctcc	7.55e-05
cgtctcg	1.67e-05
cgtctct	1.67e-05
cgtctga	0.000134
cgtctgc	7.55e-05
cgtctgg	1.67e-05
cgtctgt	0.000487
cgtctta	1.67e-05
cgtcttc	1.67e-05
cgtcttg	1.67e-05
cgtcttt	1.67e-05
cgtgaaa	1.67e-05
cgtgaac	1.67e-05
cgtgaag	1.67e-05
cgtgaat	7.55e-05
cgtgaca	1.67e-05
cgtgacc	1.67e-05
cgtgacg	1.67e-05
cgtgact	7.55e-05
cgtgaga	0.000369
cgtgagc	0.000546
cgtgagg	0.000252
cgtgagt	0.0856
cgtgata	1.67e-05
cgtgatc	1.67e-05
cgtgatg	1.67e-05
cgtgatt	7.55e-05
cgtgcaa	1.67e-05
cgtgcac	1.67e-05
cgtgcag	1.67e-05
cgtgcat	1.67e-05
cgtgcca	1.67e-05
cgtgccc	1.67e-05
cgtgccg	1.67e-05
cgtgcct	1.67e-05
cgtgcga	1.67e-05
cgtgcgc	1.67e-05
cgtgcgg	1.67e-05
cgtgcgt	0.000134
cgtgcta	1.67e-05
cgtgctc	1.67e-05
cgtgctg	1.67e-05
cgtgctt	1.67e-05
cgtggaa	1.67e-05
cgtggac	1.67e-05
cgtggag	1.67e-05
cgtggat	1.67e-05
cgtggca	1.67e-05
cgtggcc	1.67e-05
cgtggcg	1.67e-05
cgtggct	1.67e-05
cgtggga	1.67e-05
cgtgggc	1.67e-05
cgtgggg	1.67e-05
cgtgggt	0.000193
cgtggta	1.67e-05
cgtggtc	1.67e-05
cgtggtg	1.67e-05
cgtggtt	1.67e-05
cgtgtaa	7.55e-05
cgtgtac	1.67e-05
cgtgtag	1.67e-05
cgtgtat	1.67e-05
cgtgtca	1.67e-05
cgtgtcc	7.55e-05
cgtgtcg	1.67e-05
cgtgtct	1.67e-05
cgtgtga	0.000134
cgtgtgc	1.67e-05
cgtgtgg	1.67e-05
cgtgtgt	0.000605
cgtgtta	1.67e-05
cgtgttc	1.67e-05
cgtgttg	1.67e-05
cgtgttt	1.67e-05
cgttaaa	1.67e-05
cgttaac	1.67e-05
cgttaag	1.67e-05
cgttaat	1.67e-05
cgttaca	1.67e-05
cgttacc	1.67e-05
cgttacg	1.67e-05
cgttact	1.67e-05
cgttaga	1.67e-05
cgttagc	0.000193
cgttagg	1.67e-05
cgttagt	0.00084
cgttata	1.67e-05
cgttatc	1.67e-05
cgttatg	1.67e-05
cgttatt	1.67e-05
cgttcaa	1.67e-05
cgttcac	1.67e-05
cgttcag	1.67e-05
cgttcat	1.67e-05
cgttcca	1.67e-05
cgttccc	1.67e-05
cgttccg	1.67e-05
cgttcct	1.67e-05
cgttcga	1.67e-05
cgttcgc	1.67e-05
cgttcgg	1.67e-05
cgttcgt	1.67e-05
cgttcta	1.67e-05
cgttctc	1.67e-05
cgttctg	1.67e-05
cgttctt	1.67e-05
cgttgaa	1.67e-05
cgttgac	1.67e-05
cgttgag	1.67e-05
cgttgat	1.67e-05
cgttgca	1.67e-05
cgttgcc	1.67e-05
cgttgcg	1.67e-05
cgttgct	1.67e-05
cgttgga	1.67e-05
cgttggc	1.67e-05
cgttggg	1.67e-05
cgttggt	7.55e-05
cgttgta	1.67e-05
cgttgtc	1.67e-05
cgttgtg	1.67e-05
cgttgtt	1.67e-05
cgtttaa	7.55e-05
cgtttac	1.67e-05
cgtttag	1.67e-05
cgtttat	1.67e-05
cgtttca	1.67e-05
cgtttcc	7.55e-05
cgtttcg	1.67e-05
cgtttct	1.67e-05
cgtttga	0.000134
cgtttgc	1.67e-05
cgtttgg	1.67e-05
cgtttgt	0.000487
cgtttta	1.67e-05
cgttttc	1.67e-05
cgttttg	1.67e-05
cgttttt	1.67e-05
ctaaaaa	0.000899
ctaaaac	0.000899
ctaaaag	0.0826
ctaaaat	0.00231
ctaaaca	0.000605
ctaaacc	0.000252
ctaaacg	0.000134
ctaaact	0.0833
ctaaaga	0.00366
ctaaagc	0.168
ctaaagg	0.0016
ctaaagt	0.915
ctaaata	0.0834
ctaaatc	0.000957
ctaaatg	0.000487
ctaaatt	0.00366
ctaacaa	0.000134
ctaacac	0.000134
ctaacag	7.55e-05
ctaacat	0.000428
ctaacca	0.000193
ctaaccc	7.55e-05
ctaaccg	1.67e-05
ctaacct	0.000193
ctaacga	0.000134
ctaacgc	0.000428
ctaacgg	0.000134
ctaacgt	0.0838
ctaacta	0.000311
ctaactc	0.000252
ctaactg	0.000311
ctaactt	0.000487
ctaagaa	7.55e-05
ctaagac	1.67e-05
ctaagag	7.55e-05
ctaagat	7.55e-05
ctaagca	7.55e-05
ctaagcc	7.55e-05
ctaagcg	1.67e-05
ctaagct	7.55e-05
ctaagga	0.000252
ctaaggc	0.000311
ctaaggg	0.000134
ctaaggt	0.00178
ctaagta	0.000134
ctaagtc	1.67e-05
ctaagtg	0.000134
ctaagtt	0.000134
ctaataa	0.000311
ctaatac	0.000369
ctaatag	0.000311
ctaatat	0.000605
ctaatca	0.000193
ctaatcc	0.0824
ctaatcg	7.55e-05
ctaatct	0.000428
ctaatga	0.00166
ctaatgc	0.00155
ctaatgg	0.00084
ctaatgt	0.169
ctaatta	0.000428
ctaattc	0.000252
ctaattg	0.000369
ctaattt	0.0016
ctacaaa	1.67e-05
ctacaac	1.67e-05
ctacaag	7.55e-05
ctacaat	1.67e-05
ctacaca	1.67e-05
ctacacc	1.67e-05
ctacacg	1.67e-05
ctacact	0.000134
ctacaga	1.67e-05
ctacagc	0.000193
ctacagg	1.67e-05
ctacagt	0.00137
ctacata	7.55e-05
ctacatc	1.67e-05
ctacatg	1.67e-05
ctacatt	7.55e-05
ctaccaa	1.67e-05
ctaccac	1.67e-05
ctaccag	1.67e-05
ctaccat	1.67e-05
ctaccca	1.67e-05
ctacccc	1.67e-05
ctacccg	1.67e-05
ctaccct	1.67e-05
ctaccga	1.67e-05
ctaccgc	1.67e-05
ctaccgg	1.67e-05
ctaccgt	7.55e-05
ctaccta	1.67e-05
ctacctc	1.67e-05
ctacctg	1.67e-05
ctacctt	1.67e-05
ctacgaa	1.67e-05
ctacgac	1.67e-05
ctacgag	1.67e-05
ctacgat	1.67e-05
ctacgca	1.67e-05
ctacgcc	1.67e-05
ctacgcg	1.67e-05
ctacgct	1.67e-05
ctacgga	1.67e-05
ctacggc	1.67e-05
ctacggg	1.67e-05
ctacggt	1.67e-05
ctacgta	1.67e-05
ctacgtc	1.67e-05
ctacgtg	1.67e-05
ctacgtt	1.67e-05
ctactaa	1.67e-05
ctactac	1.67e-05
ctactag	1.67e-05
ctactat	1.67e-05
ctactca	1.67e-05
ctactcc	7.55e-05
ctactcg	1.67e-05
ctactct	7.55e-05
ctactga	1.67e-05
ctactgc	7.55e-05
ctactgg	1.67e-05
ctactgt	0.000193
ctactta	1.67e-05
ctacttc	1.67e-05
ctacttg	1.67e-05
ctacttt	7.55e-05
ctagaaa	1.67e-05
ctagaac	1.67e-05
ctagaag	7.55e-05
ctagaat	0.000252
ctagaca	1.67e-05
ctagacc	7.55e-05
ctagacg	1.67e-05
ctagact	0.000311
ctagaga	0.00108
ctagagc	0.00131
ctagagg	0.000428
ctagagt	0.334
ctagata	7.55e-05
ctagatc	7.55e-05
ctagatg	7.55e-05
ctagatt	0.000252
ctagcaa	1.67e-05
ctagcac	1.67e-05
ctagcag	1.67e-05
ctagcat	1.67e-05
ctagcca	1.67e-05
ctagccc	1.67e-05
ctagccg	1.67e-05
ctagcct	1.67e-05
ctagcga	1.67e-05
ctagcgc	1.67e-05
ctagcgg	7.55e-05
ctagcgt	0.000369
ctagcta	1.67e-05
ctagctc	1.67e-05
ctagctg	1.67e-05
ctagctt	1.67e-05
ctaggaa	1.67e-05
ctaggac	1.67e-05
ctaggag	1.67e-05
ctaggat	1.67e-05
ctaggca	1.67e-05
ctaggcc	1.67e-05
ctaggcg	1.67e-05
ctaggct	1.67e-05
ctaggga	7.55e-05
ctagggc	1.67e-05
ctagggg	1.67e-05
ctagggt	0.000428
ctaggta	1.67e-05
ctaggtc	1.67e-05
ctaggtg	1.67e-05
ctaggtt	1.67e-05
ctagtaa	1.67e-05
ctagtac	1.67e-05
ctagtag	1.67e-05
ctagtat	1.67e-05
ctagtca	1.67e-05
ctagtcc	7.55e-05
ctagtcg	1.67e-05
ctagtct	1.67e-05
ctagtga	7.55e-05
ctagtgc	1.67e-05
ctagtgg	1.67e-05
ctagtgt	0.000722
ctagtta	1.67e-05
ctagttc	1.67e-05
ctagttg	1.67e-05
ctagttt	1.67e-05
ctataaa	0.000134
ctataac	1.67e-05
ctataag	7.55e-05
ctataat	7.55e-05
ctataca	1.67e-05
ctatacc	1.67e-05
ctatacg	1.67e-05
ctatact	0.000134
ctataga	0.000252
ctatagc	0.000369
ctatagg	7.55e-05
ctatagt	0.0848
ctatata	7.55e-05
ctatatc	1.67e-05
ctatatg	1.67e-05
ctatatt	7.55e-05
ctatcaa	1.67e-05
ctatcac	1.67e-05
ctatcag	1.67e-05
ctatcat	0.000134
ctatcca	1.67e-05
ctatccc	1.67e-05
ctatccg	1.67e-05
ctatcct	1.67e-05
ctatcga	1.67e-05
ctatcgc	1.67e-05
ctatcgg	1.67e-05
ctatcgt	0.000311
ctatcta	1.67e-05
ctatctc	1.67e-05
ctatctg	1.67e-05
ctatctt	1.67e-05
ctatgaa	1.67e-05
ctatgac	1.67e-05
ctatgag	7.55e-05
ctatgat	1.67e-05
ctatgca	1.67e-05
ctatgcc	1.67e-05
ctatgcg	1.67e-05
ctatgct	1.67e-05
ctatgga	1.67e-05
ctatggc	7.55e-05
ctatggg	7.55e-05
ctatggt	0.000428
ctatgta	1.67e-05
ctatgtc	1.67e-05
ctatgtg	1.67e-05
ctatgtt	1.67e-05
ctattaa	1.67e-05
ctattac	1.67e-05
ctattag	1.67e-05
ctattat	1.67e-05
ctattca	1.67e-05
ctattcc	7.55e-05
ctattcg	7.55e-05
ctattct	0.000134
ctattga	1.67e-05
ctattgc	7.55e-05
ctattgg	1.67e-05
ctattgt	0.000957
ctattta	1.67e-05
ctatttc	1.67e-05
ctatttg	1.67e-05
ctatttt	1.67e-05
ctcaaaa	0.000605
ctcaaac	0.000663
ctcaaag	0.000428
ctcaaat	0.00178
ctcaaca	0.000605
ctcaacc	0.000252
ctcaacg	0.000134
ctcaact	0.0831
ctcaaga	0.0848
ctcaagc	0.0846
ctcaagg	0.0835
ctcaagt	0.829
ctcaata	0.00119
ctcaatc	0.0828
ctcaatg	0.000369
ctcaatt	0.0852
ctcacaa	0.000134
ctcacac	0.000134
ctcacag	1.67e-05
ctcacat	0.000546
ctcacca	0.000134
ctcaccc	0.000134
ctcaccg	1.67e-05
ctcacct	0.000252
ctcacga	0.000369
ctcacgc	0.0826
ctcacgg	0.000252
ctcacgt	0.166
ctcacta	0.000252
ctcactc	0.000369
ctcactg	0.000252
ctcactt	0.0828
ctcagaa	7.55e-05
ctcagac	1.67e-05
ctcagag	1.67e-05
ctcagat	7.55e-05
ctcagca	7.55e-05
ctcagcc	7.55e-05
ctcagcg	1.67e-05
ctcagct	7.55e-05
ctcagga	0.000252
ctcaggc	0.000193
ctcaggg	0.000193
ctcaggt	0.00178
ctcagta	7.55e-05
ctcagtc	7.55e-05
ctcagtg	0.000134
ctcagtt	0.000252
ctcataa	7.55e-05
ctcatac	0.000369
ctcatag	0.000193
ctcatat	0.000663
ctcatca	0.000193
ctcatcc	0.0824
ctcatcg	7.55e-05
ctcatct	0.000487
ctcatga	0.00119
ctcatgc	0.00137
ctcatgg	0.000605
ctcatgt	0.25
ctcatta	0.000311
ctcattc	0.000252
ctcattg	0.000311
ctcattt	0.0016
ctccaaa	1.67e-05
ctccaac	1.67e-05
ctccaag	1.67e-05
ctccaat	1.67e-05
ctccaca	1.67e-05
ctccacc	1.67e-05
ctccacg	1.67e-05
ctccact	0.000134
ctccaga	7.55e-05
ctccagc	0.000193
ctccagg	7.55e-05
ctccagt	0.00113
ctccata	1.67e-05
ctccatc	7.55e-05
ctccatg	1.67e-05
ctccatt	0.000134
ctcccaa	1.67e-05
ctcccac	1.67e-05
ctcccag	1.67e-05
ctcccat	1.67e-05
ctcccca	1.67e-05
ctccccc	1.67e-05
ctccccg	1.67e-05
ctcccct	1.67e-05
ctcccga	1.67e-05
ctcccgc	7.55e-05
ctcccgg	1.67e-05
ctcccgt	0.000134
ctcccta	1.67e-05
ctccctc	1.67e-05
ctccctg	1.67e-05
ctccctt	7.55e-05
ctccgaa	1.67e-05
ctccgac	1.67e-05
ctccgag	1.67e-05
ctccgat	1.67e-05
ctccgca	1.67e-05
ctccgcc	1.67e-05
ctccgcg	1.67e-05
ctccgct	1.67e-05
ctccgga	1.67e-05
ctccggc	1.67e-05
ctccggg	1.67e-05
ctccggt	1.67e-05
ctccgta	1.67e-05
ctccgtc	1.67e-05
ctccgtg	1.67e-05
ctccgtt	1.67e-05
ctcctaa	1.67e-05
ctcctac	1.67e-05
ctcctag	1.67e-05
ctcctat	1.67e-05
ctcctca	1.67e-05
ctcctcc	7.55e-05
ctcctcg	1.67e-05
ctcctct	1.67e-05
ctcctga	1.67e-05
ctcctgc	7.55e-05
ctcctgg	1.67e-05
ctcctgt	0.000193
ctcctta	1.67e-05
ctccttc	1.67e-05
ctccttg	1.67e-05
ctccttt	7.55e-05
ctcgaaa	1.67e-05
ctcgaac	7.55e-05
ctcgaag	1.67e-05
ctcgaat	0.000252
ctcgaca	1.67e-05
ctcgacc	0.000134
ctcgacg	1.67e-05
ctcgact	0.000311
ctcgaga	0.000722
ctcgagc	0.0831
ctcgagg	0.000546
ctcgagt	0.333
ctcgata	1.67e-05
ctcgatc	0.000193
ctcgatg	7.55e-05
ctcgatt	0.000311
ctcgcaa	1.67e-05
ctcgcac	1.67e-05
ctcgcag	1.67e-05
ctcgcat	1.67e-05
ctcgcca	1.67e-05
ctcgccc	1.67e-05
ctcgccg	1.67e-05
ctcgcct	1.67e-05
ctcgcga	1.67e-05
ctcgcgc	0.000134
ctcgcgg	7.55e-05
ctcgcgt	0.000428
ctcgcta	1.67e-05
ctcgctc	1.67e-05
ctcgctg	1.67e-05
ctcgctt	7.55e-05
ctcggaa	1.67e-05
ctcggac	1.67e-05
ctcggag	1.67e-05
ctcggat	1.67e-05
ctcggca	1.67e-05
ctcggcc	1.67e-05
ctcggcg	1.67e-05
ctcggct	1.67e-05
ctcggga	7.55e-05
ctcgggc	7.55e-05
ctcgggg	1.67e-05
ctcgggt	0.000428
ctcggta	1.67e-05
ctcggtc	1.67e-05
ctcggtg	1.67e-05
ctcggtt	1.67e-05
ctcgtaa	1.67e-05
ctcgtac	1.67e-05
ctcgtag	1.67e-05
ctcgtat	1.67e-05
ctcgtca	1.67e-05
ctcgtcc	7.55e-05
ctcgtcg	1.67e-05
ctcgtct	1.67e-05
ctcgtga	1.67e-05
ctcgtgc	7.55e-05
ctcgtgg	1.67e-05
ctcgtgt	0.000605
ctcgtta	1.67e-05
ctcgttc	1.67e-05
ctcgttg	1.67e-05
ctcgttt	1.67e-05
ctctaaa	1.67e-05
ctctaac	1.67e-05
ctctaag	1.67e-05
ctctaat	1.67e-05
ctctaca	1.67e-05
ctctacc	1.67e-05
ctctacg	1.67e-05
ctctact	7.55e-05
ctctaga	0.000193
ctctagc	0.000252
ctctagg	7.55e-05
ctctagt	0.00213
ctctata	1.67e-05
ctctatc	7.55e-05
ctctatg	1.67e-05
ctctatt	7.55e-05
ctctcaa	1.67e-05
ctctcac	1.67e-05
ctctcag	1.67e-05
ctctcat	0.000134
ctctcca	1.67e-05
ctctccc	1.67e-05
ctctccg	1.67e-05
ctctcct	1.67e-05
ctctcga	1.67e-05
ctctcgc	7.55e-05
ctctcgg	1.67e-05
ctctcgt	0.000252
ctctcta	1.67e-05
ctctctc	1.67e-05
ctctctg	1.67e-05
ctctctt	7.55e-05
ctctgaa	1.67e-05
ctctgac	1.67e-05
ctctgag	1.67e-05
ctctgat	1.67e-05
ctctgca	1.67e-05
ctctgcc	1.67e-05
ctctgcg	1.67e-05
ctctgct	1.67e-05
ctctgga	1.67e-05
ctctggc	7.55e-05
ctctggg	7.55e-05
ctctggt	0.000252
ctctgta	1.67e-05
ctctgtc	1.67e-05
ctctgtg	1.67e-05
ctctgtt	1.67e-05
ctcttaa	1.67e-05
ctcttac	1.67e-05
ctcttag	1.67e-05
ctcttat	1.67e-05
ctcttca	1.67e-05
ctcttcc	7.55e-05
ctcttcg	1.67e-05
ctcttct	7.55e-05
ctcttga	1.67e-05
ctcttgc	7.55e-05
ctcttgg	1.67e-05
ctcttgt	0.000781
ctcttta	1.67e-05
ctctttc	1.67e-05
ctctttg	1.67e-05
ctctttt	1.67e-05
ctgaaaa	0.666
ctgaaac	0.663
ctgaaag	0.334
ctgaaat	1.33
ctgaaca	0.58
ctgaacc	0.00307
ctgaacg	0.00178
ctgaact	0.174
ctgaaga	1.74
ctgaagc	1.33
ctgaagg	0.665
ctgaagt	2.9
ctgaata	1.16
ctgaatc	0.419
ctgaatg	0.172
ctgaatt	2.9
ctgacaa	0.167
ctgacac	0.0848
ctgacag	0.00178
ctgacat	0.498
ctgacca	0.166
ctgaccc	0.000899
ctgaccg	0.000369
ctgacct	0.00302
ctgacga	0.0859
ctgacgc	0.25
ctgacgg	0.0019
ctgacgt	0.583
ctgacta	0.0862
ctgactc	0.249
ctgactg	0.249
ctgactt	0.502
ctgagaa	0.0835
ctgagac	0.00125
ctgagag	0.00108
ctgagat	0.0856
ctgagca	0.0837
ctgagcc	0.000252
ctgagcg	0.000369
ctgagct	0.00213
ctgagga	0.251
ctgaggc	0.0862
ctgaggg	0.0846
ctgaggt	1.08
ctgagta	0.084
ctgagtc	0.00119
ctgagtg	0.166
ctgagtt	0.17
ctgataa	0.0879
ctgatac	0.416
ctgatag	0.25
ctgatat	0.586
ctgatca	0.167
ctgatcc	0.00213
ctgatcg	0.00137
ctgatct	0.252
ctgatga	1.08
ctgatgc	1.32
ctgatgg	0.5
ctgatgt	2.32
ctgatta	0.417
ctgattc	0.17
ctgattg	0.417
ctgattt	1.82
ctgcaaa	0.000546
ctgcaac	0.000546
ctgcaag	0.000252
ctgcaat	0.00131
ctgcaca	0.000605
ctgcacc	0.000252
ctgcacg	7.55e-05
ctgcact	0.0827
ctgcaga	0.00254
ctgcagc	0.0848
ctgcagg	0.00084
ctgcagt	0.254
ctgcata	0.00102
ctgcatc	0.000546
ctgcatg	0.000252
ctgcatt	0.0851
ctgccaa	0.000193
ctgccac	7.55e-05
ctgccag	7.55e-05
ctgccat	0.000605
ctgccca	0.000252
ctgcccc	1.67e-05
ctgcccg	1.67e-05
ctgccct	7.55e-05
ctgccga	0.000193
ctgccgc	0.000311
ctgccgg	0.000134
ctgccgt	0.00102
ctgccta	0.000193
ctgcctc	0.000487
ctgcctg	0.000252
ctgcctt	0.00108
ctgcgaa	7.55e-05
ctgcgac	1.67e-05
ctgcgag	1.67e-05
ctgcgat	0.000134
ctgcgca	7.55e-05
ctgcgcc	1.67e-05
ctgcgcg	1.67e-05
ctgcgct	7.55e-05
ctgcgga	0.000252
ctgcggc	0.000252
ctgcggg	0.000134
ctgcggt	0.0016
ctgcgta	7.55e-05
ctgcgtc	1.67e-05
ctgcgtg	0.000193
ctgcgtt	0.000252
ctgctaa	0.000369
ctgctac	0.000605
ctgctag	0.000252
ctgctat	0.00084
ctgctca	0.000193
ctgctcc	0.000369
ctgctcg	7.55e-05
ctgctct	0.00125
ctgctga	0.00125
ctgctgc	0.0836
ctgctgg	0.000605
ctgctgt	0.00401
ctgctta	0.000605
ctgcttc	0.000605
ctgcttg	0.000663
ctgcttt	0.084
ctggaaa	0.00113
ctggaac	0.00166
ctggaag	0.00084
ctggaat	0.00337
ctggaca	0.000899
ctggacc	0.0828
ctggacg	0.000311
ctggact	0.00207
ctggaga	0.417
ctggagc	0.58
ctggagg	0.0862
ctggagt	1.99
ctggata	0.00172
ctggatc	0.0834
ctggatg	0.083
ctggatt	0.00625
ctggcaa	0.000369
ctggcac	0.000311
ctggcag	7.55e-05
ctggcat	0.00119
ctggcca	0.000134
ctggccc	0.000134
ctggccg	7.55e-05
ctggcct	0.000193
ctggcga	0.000605
ctggcgc	0.00084
ctggcgg	0.0823
ctggcgt	0.0856
ctggcta	0.000193
ctggctc	0.000369
ctggctg	0.000605
ctggctt	0.00113
ctgggaa	0.000134
ctgggac	1.67e-05
ctgggag	7.55e-05
ctgggat	0.000311
ctgggca	0.000311
ctgggcc	7.55e-05
ctgggcg	1.67e-05
ctgggct	0.000252
ctgggga	0.0829
ctggggc	0.000957
ctggggg	0.000781
ctggggt	0.25
ctgggta	0.000193
ctgggtc	0.000134
ctgggtg	0.000252
ctgggtt	0.000605
ctggtaa	7.55e-05
ctggtac	0.000311
ctggtag	0.000311
ctggtat	0.000663
ctggtca	0.000193
ctggtcc	7.55e-05
ctggtcg	1.67e-05
ctggtct	0.000487
ctggtga	0.0016
ctggtgc	0.00266
ctggtgg	0.00084
ctggtgt	0.252
ctggtta	0.000428
ctggttc	0.000252
ctggttg	0.000663
ctggttt	0.00172
ctgtaaa	0.000781
ctgtaac	0.000722
ctgtaag	0.000369
ctgtaat	0.00272
ctgtaca	0.000605
ctgtacc	0.000369
ctgtacg	1.67e-05
ctgtact	0.00172
ctgtaga	0.168
ctgtagc	0.169
ctgtagg	0.00237
ctgtagt	1.57
ctgtata	0.00155
ctgtatc	0.000781
ctgtatg	0.000722
ctgtatt	0.00443
ctgtcaa	0.000663
ctgtcac	0.000311
ctgtcag	0.000369
ctgtcat	0.166
ctgtcca	0.000369
ctgtccc	0.000134
ctgtccg	1.67e-05
ctgtcct	0.000487
ctgtcga	0.000605
ctgtcgc	0.000663
ctgtcgg	0.000369
ctgtcgt	0.168
ctgtcta	0.000252
ctgtctc	0.000722
ctgtctg	0.000252
ctgtctt	0.00172
ctgtgaa	0.000134
ctgtgac	0.000193
ctgtgag	0.000311
ctgtgat	0.00102
ctgtgca	0.000134
ctgtgcc	0.000193
ctgtgcg	7.55e-05
ctgtgct	0.000487
ctgtgga	0.00113
ctgtggc	0.0831
ctgtggg	0.0828
ctgtggt	0.334
ctgtgta	0.000252
ctgtgtc	7.55e-05
ctgtgtg	0.000311
ctgtgtt	0.000546
ctgttaa	0.000311
ctgttac	0.000899
ctgttag	0.000369
ctgttat	0.0019
ctgttca	0.000487
ctgttcc	0.000311
ctgttcg	0.000193
ctgttct	0.0842
ctgttga	0.00307
ctgttgc	0.0856
ctgttgg	0.00196
ctgttgt	0.75
ctgttta	0.000722
ctgtttc	0.00113
ctgtttg	0.000957
ctgtttt	0.00437
cttaaaa	0.00108
cttaaac	0.0832
cttaaag	0.0828
cttaaat	0.167
cttaaca	0.000781
cttaacc	0.000428
cttaacg	0.000134
cttaact	0.00172
cttaaga	0.415
cttaagc	0.416
cttaagg	0.0851
cttaagt	1.74
cttaata	0.0839
cttaatc	0.0832
cttaatg	0.000663
cttaatt	0.0866
cttacaa	0.000193
cttacac	0.000134
cttacag	7.55e-05
cttacat	0.000487
cttacca	0.000193
cttaccc	1.67e-05
cttaccg	1.67e-05
cttacct	1.67e-05
cttacga	0.000487
cttacgc	0.000546
cttacgg	0.000134
cttacgt	0.00254
cttacta	0.0823
cttactc	0.000369
cttactg	0.000252
cttactt	0.000546
cttagaa	7.55e-05
cttagac	7.55e-05
cttagag	0.000134
cttagat	0.000252
cttagca	7.55e-05
cttagcc	1.67e-05
cttagcg	7.55e-05
cttagct	7.55e-05
cttagga	0.000663
cttaggc	0.000546
cttaggg	0.0824
cttaggt	0.0849
cttagta	0.000193
cttagtc	7.55e-05
cttagtg	0.000193
cttagtt	0.000252
cttataa	0.000252
cttatac	0.000428
cttatag	0.000252
cttatat	0.00108
cttatca	0.000193
cttatcc	0.000487
cttatcg	1.67e-05
cttatct	0.000487
cttatga	0.0842
cttatgc	0.0019
cttatgg	0.00108
cttatgt	0.416
cttatta	0.000546
cttattc	0.000252
cttattg	0.000311
cttattt	0.00172
cttcaaa	1.67e-05
cttcaac	7.55e-05
cttcaag	7.55e-05
cttcaat	0.000193
cttcaca	1.67e-05
cttcacc	1.67e-05
cttcacg	1.67e-05
cttcact	0.000134
cttcaga	0.000428
cttcagc	0.000487
cttcagg	0.000193
cttcagt	0.0843
cttcata	7.55e-05
cttcatc	7.55e-05
cttcatg	1.67e-05
cttcatt	0.000193
cttccaa	1.67e-05
cttccac	1.67e-05
cttccag	1.67e-05
cttccat	1.67e-05
cttccca	1.67e-05
cttcccc	1.67e-05
cttcccg	1.67e-05
cttccct	1.67e-05
cttccga	1.67e-05
cttccgc	1.67e-05
cttccgg	1.67e-05
cttccgt	7.55e-05
cttccta	7.55e-05
cttcctc	1.67e-05
cttcctg	1.67e-05
cttcctt	1.67e-05
cttcgaa	1.67e-05
cttcgac	1.67e-05
cttcgag	1.67e-05
cttcgat	1.67e-05
cttcgca	1.67e-05
cttcgcc	1.67e-05
cttcgcg	1.67e-05
cttcgct	1.67e-05
cttcgga	1.67e-05
cttcggc	1.67e-05
cttcggg	7.55e-05
cttcggt	0.000134
cttcgta	1.67e-05
cttcgtc	1.67e-05
cttcgtg	1.67e-05
cttcgtt	1.67e-05
cttctaa	1.67e-05
cttctac	1.67e-05
cttctag	1.67e-05
cttctat	1.67e-05
cttctca	1.67e-05
cttctcc	1.67e-05
cttctcg	1.67e-05
cttctct	1.67e-05
cttctga	7.55e-05
cttctgc	0.000134
cttctgg	1.67e-05
cttctgt	0.000605
cttctta	1.67e-05
cttcttc	1.67e-05
cttcttg	1.67e-05
cttcttt	7.55e-05
cttgaaa	7.55e-05
cttgaac	0.000134
cttgaag	0.000134
cttgaat	0.000663
cttgaca	7.55e-05
cttgacc	0.000134
cttgacg	7.55e-05
cttgact	0.000546
cttgaga	0.0836
cttgagc	0.0839
cttgagg	0.0831
cttgagt	0.746
cttgata	0.000134
cttgatc	0.000193
cttgatg	0.000134
cttgatt	0.000605
cttgcaa	1.67e-05
cttgcac	1.67e-05
cttgcag	1.67e-05
cttgcat	1.67e-05
cttgcca	1.67e-05
cttgccc	1.67e-05
cttgccg	1.67e-05
cttgcct	1.67e-05
cttgcga	7.55e-05
cttgcgc	7.55e-05
cttgcgg	0.000134
cttgcgt	0.000605
cttgcta	7.55e-05
cttgctc	1.67e-05
cttgctg	1.67e-05
cttgctt	1.67e-05
cttggaa	1.67e-05
cttggac	1.67e-05
cttggag	1.67e-05
cttggat	1.67e-05
cttggca	1.67e-05
cttggcc	1.67e-05
cttggcg	1.67e-05
cttggct	1.67e-05
cttggga	0.000134
cttgggc	7.55e-05
cttgggg	0.000134
cttgggt	0.000899
cttggta	1.67e-05
cttggtc	1.67e-05
cttggtg	1.67e-05
cttggtt	1.67e-05
cttgtaa	1.67e-05
cttgtac	1.67e-05
cttgtag	1.67e-05
cttgtat	1.67e-05
cttgtca	1.67e-05
cttgtcc	1.67e-05
cttgtcg	1.67e-05
cttgtct	1.67e-05
cttgtga	0.000134
cttgtgc	7.55e-05
cttgtgg	7.55e-05
cttgtgt	0.00119
cttgtta	1.67e-05
cttgttc	1.67e-05
cttgttg	1.67e-05
cttgttt	1.67e-05
ctttaaa	1.67e-05
ctttaac	7.55e-05
ctttaag	7.55e-05
ctttaat	0.000193
ctttaca	1.67e-05
ctttacc	1.67e-05
ctttacg	1.67e-05
ctttact	7.55e-05
ctttaga	0.000546
ctttagc	0.000546
ctttagg	0.000193
ctttagt	0.0859
ctttata	7.55e-05
ctttatc	7.55e-05
ctttatg	1.67e-05
ctttatt	0.000134
ctttcaa	1.67e-05
ctttcac	1.67e-05
ctttcag	1.67e-05
ctttcat	0.000134
ctttcca	1.67e-05
ctttccc	1.67e-05
ctttccg	1.67e-05
ctttcct	1.67e-05
ctttcga	1.67e-05
ctttcgc	1.67e-05
ctttcgg	1.67e-05
ctttcgt	0.000252
ctttcta	7.55e-05
ctttctc	1.67e-05
ctttctg	1.67e-05
ctttctt	1.67e-05
ctttgaa	1.67e-05
ctttgac	1.67e-05
ctttgag	1.67e-05
ctttgat	1.67e-05
ctttgca	1.67e-05
ctttgcc	1.67e-05
ctttgcg	1.67e-05
ctttgct	1.67e-05
ctttgga	1.67e-05
ctttggc	7.55e-05
ctttggg	0.000134
ctttggt	0.000487
ctttgta	1.67e-05
ctttgtc	1.67e-05
ctttgtg	1.67e-05
ctttgtt	1.67e-05
cttttaa	1.67e-05
cttttac	1.67e-05
cttttag	1.67e-05
cttttat	7.55e-05
cttttca	1.67e-05
cttttcc	1.67e-05
cttttcg	1.67e-05
cttttct	0.000134
cttttga	0.000134
cttttgc	0.000134
cttttgg	7.55e-05
cttttgt	0.0832
cttttta	1.67e-05
ctttttc	1.67e-05
ctttttg	1.67e-05
ctttttt	7.55e-05
gaaaaaa	0.0851
gaaaaac	0.0835
gaaaaag	0.00131
gaaaaat	0.00431
gaaaaca	0.000957
gaaaacc	0.000899
gaaaacg	0.000487
gaaaact	0.00343
gaaaaga	0.5
gaaaagc	0.828
gaaaagg	0.333
gaaaagt	2.07
gaaaata	0.00272
gaaaatc	0.0019
gaaaatg	0.249
gaaaatt	0.0883
gaaacaa	0.000605
gaaacac	0.000957
gaaacag	0.000311
gaaacat	0.166
gaaacca	0.000369
gaaaccc	0.000193
gaaaccg	7.55e-05
gaaacct	0.000781
gaaacga	0.000722
gaaacgc	0.00143
gaaacgg	0.000605
gaaacgt	0.332
gaaacta	0.0016
gaaactc	0.000605
gaaactg	0.00113
gaaactt	0.00213
gaaagaa	0.000252
gaaagac	0.000193
gaaagag	7.55e-05
gaaagat	0.000428
gaaagca	0.000134
gaaagcc	1.67e-05
gaaagcg	1.67e-05
gaaagct	0.000722
gaaagga	0.000605
gaaaggc	0.00155
gaaaggg	0.000311
gaaaggt	0.0852
gaaagta	0.000428
gaaagtc	7.55e-05
gaaagtg	0.000311
gaaagtt	0.000546
gaaataa	0.00119
gaaatac	0.00125
gaaatag	0.000781
gaaatat	0.00425
gaaatca	0.000899
gaaatcc	0.00084
gaaatcg	0.000311
gaaatct	0.00155
gaaatga	0.00413
gaaatgc	0.415
gaaatgg	0.00225
gaaatgt	0.914
gaaatta	0.0832
gaaattc	0.00149
gaaattg	0.0835
gaaattt	0.00272
gaacaaa	0.000134
gaacaac	0.000134
gaacaag	1.67e-05
gaacaat	0.000252
gaacaca	7.55e-05
gaacacc	7.55e-05
gaacacg	1.67e-05
gaacact	7.55e-05
gaacaga	0.000663
gaacagc	0.000899
gaacagg	0.000369
gaacagt	0.0855
gaacata	1.67e-05
gaacatc	7.55e-05
gaacatg	0.000193
gaacatt	0.000311
gaaccaa	1.67e-05
gaaccac	1.67e-05
gaaccag	1.67e-05
gaaccat	0.000193
gaaccca	7.55e-05
gaacccc	1.67e-05
gaacccg	1.67e-05
gaaccct	0.000134
gaaccga	0.000134
gaaccgc	1.67e-05
gaaccgg	1.67e-05
gaaccgt	0.000369
gaaccta	1.67e-05
gaacctc	1.67e-05
gaacctg	7.55e-05
gaacctt	1.67e-05
gaacgaa	1.67e-05
gaacgac	1.67e-05
gaacgag	1.67e-05
gaacgat	7.55e-05
gaacgca	7.55e-05
gaacgcc	1.67e-05
gaacgcg	1.67e-05
gaacgct	1.67e-05
gaacgga	7.55e-05
gaacggc	1.67e-05
gaacggg	1.67e-05
gaacggt	0.000428
gaacgta	1.67e-05
gaacgtc	1.67e-05
gaacgtg	1.67e-05
gaacgtt	1.67e-05
gaactaa	0.000193
gaactac	1.67e-05
gaactag	1.67e-05
gaactat	7.55e-05
gaactca	0.0822
gaactcc	0.000134
gaactcg	7.55e-05
gaactct	0.000252
gaactga	7.55e-05
gaactgc	0.000311
gaactgg	1.67e-05
gaactgt	0.00131
gaactta	0.000252
gaacttc	0.000252
gaacttg	7.55e-05
gaacttt	0.000428
gaagaaa	0.000487
gaagaac	0.000252
gaagaag	0.000252
gaagaat	0.00119
gaagaca	0.000311
gaagacc	7.55e-05
gaagacg	7.55e-05
gaagact	0.000781
gaagaga	0.249
gaagagc	0.0854
gaagagg	0.00166
gaagagt	0.748
gaagata	0.000605
gaagatc	0.000134
gaagatg	0.000369
gaagatt	0.00143
gaagcaa	1.67e-05
gaagcac	1.67e-05
gaagcag	7.55e-05
gaagcat	0.000311
gaagcca	1.67e-05
gaagccc	7.55e-05
gaagccg	1.67e-05
gaagcct	7.55e-05
gaagcga	0.000193
gaagcgc	0.000193
gaagcgg	1.67e-05
gaagcgt	0.00143
gaagcta	7.55e-05
gaagctc	7.55e-05
gaagctg	7.55e-05
gaagctt	0.000252
gaaggaa	0.000193
gaaggac	1.67e-05
gaaggag	1.67e-05
gaaggat	1.67e-05
gaaggca	1.67e-05
gaaggcc	1.67e-05
gaaggcg	1.67e-05
gaaggct	7.55e-05
gaaggga	0.000311
gaagggc	0.000134
gaagggg	1.67e-05
gaagggt	0.00143
gaaggta	0.000134
gaaggtc	7.55e-05
gaaggtg	7.55e-05
gaaggtt	1.67e-05
gaagtaa	7.55e-05
gaagtac	1.67e-05
gaagtag	7.55e-05
gaagtat	7.55e-05
gaagtca	7.55e-05
gaagtcc	1.67e-05
gaagtcg	1.67e-05
gaagtct	0.000193
gaagtga	0.000311
gaagtgc	0.000663
gaagtgg	7.55e-05
gaagtgt	0.0843
gaagtta	7.55e-05
gaagttc	1.67e-05
gaagttg	0.000134
gaagttt	7.55e-05
gaataaa	0.000134
gaataac	0.000134
gaataag	0.000134
gaataat	0.000487
gaataca	1.67e-05
gaatacc	7.55e-05
gaatacg	1.67e-05
gaatact	0.000134
gaataga	0.000957
gaatagc	0.00131
gaatagg	0.000546
gaatagt	0.169
gaatata	0.000193
gaatatc	0.000193
gaatatg	0.000193
gaatatt	0.000546
gaatcaa	1.67e-05
gaatcac	7.55e-05
gaatcag	1.67e-05
gaatcat	0.000311
gaatcca	7.55e-05
gaatccc	1.67e-05
gaatccg	1.67e-05
gaatcct	7.55e-05
gaatcga	0.000369
gaatcgc	0.000134
gaatcgg	7.55e-05
gaatcgt	0.0834
gaatcta	7.55e-05
gaatctc	7.55e-05
gaatctg	1.67e-05
gaatctt	0.000252
gaatgaa	0.000193
gaatgac	0.000193
gaatgag	1.67e-05
gaatgat	0.000134
gaatgca	0.000134
gaatgcc	1.67e-05
gaatgcg	1.67e-05
gaatgct	0.000193
gaatgga	0.000134
gaatggc	0.000134
gaatggg	7.55e-05
gaatggt	0.00143
gaatgta	1.67e-05
gaatgtc	0.000134
gaatgtg	1.67e-05
gaatgtt	0.000193
gaattaa	0.000193
gaattac	7.55e-05
gaattag	7.55e-05
gaattat	0.000252
gaattca	0.000134
gaattcc	7.55e-05
gaattcg	0.000134
gaattct	0.000369
gaattga	0.000605
gaattgc	0.00084
gaattgg	0.000252
gaattgt	0.00331
gaattta	0.000134
gaatttc	0.000193
gaatttg	7.55e-05
gaatttt	0.000605
gacaaaa	0.0845
gacaaac	0.000663
gacaaag	0.000663
gacaaat	0.0026
gacaaca	0.000605
gacaacc	0.000252
gacaacg	0.000134
gacaact	0.00202
gacaaga	0.00372
gacaagc	0.00325
gacaagg	0.0835
gacaagt	0.502
gacaata	0.00184
gacaatc	0.000957
gacaatg	0.0016
gacaatt	0.168
gacacaa	0.000487
gacacac	0.000663
gacacag	0.000193
gacacat	0.00172
gacacca	0.000311
gacaccc	0.000252
gacaccg	7.55e-05
gacacct	0.000487
gacacga	0.000252
gacacgc	0.000311
gacacgg	7.55e-05
gacacgt	0.00108
gacacta	0.00143
gacactc	0.000546
gacactg	0.000722
gacactt	0.0839
gacagaa	0.000252
gacagac	0.000134
gacagag	7.55e-05
gacagat	0.000311
gacagca	0.000193
gacagcc	7.55e-05
gacagcg	7.55e-05
gacagct	0.0828
gacagga	0.000193
gacaggc	0.000546
gacaggg	7.55e-05
gacaggt	0.000957
gacagta	0.000369
gacagtc	7.55e-05
gacagtg	7.55e-05
gacagtt	0.000663
gacataa	0.00108
gacatac	0.000781
gacatag	0.000663
gacatat	0.00343
gacatca	0.00084
gacatcc	0.000546
gacatcg	0.000252
gacatct	0.00102
gacatga	0.0841
gacatgc	0.0849
gacatgg	0.00108
gacatgt	0.17
gacatta	0.00108
gacattc	0.00108
gacattg	0.00113
gacattt	0.00202
gaccaaa	0.000134
gaccaac	7.55e-05
gaccaag	1.67e-05
gaccaat	0.000193
gaccaca	1.67e-05
gaccacc	7.55e-05
gaccacg	1.67e-05
gaccact	1.67e-05
gaccaga	7.55e-05
gaccagc	0.000193
gaccagg	0.000134
gaccagt	0.00137
gaccata	1.67e-05
gaccatc	7.55e-05
gaccatg	1.67e-05
gaccatt	0.000311
gacccaa	1.67e-05
gacccac	1.67e-05
gacccag	1.67e-05
gacccat	7.55e-05
gacccca	1.67e-05
gaccccc	1.67e-05
gaccccg	1.67e-05
gacccct	0.000134
gacccga	0.000134
gacccgc	1.67e-05
gacccgg	1.67e-05
gacccgt	1.67e-05
gacccta	1.67e-05
gaccctc	1.67e-05
gaccctg	7.55e-05
gaccctt	7.55e-05
gaccgaa	1.67e-05
gaccgac	1.67e-05
gaccgag	1.67e-05
gaccgat	7.55e-05
gaccgca	1.67e-05
gaccgcc	1.67e-05
gaccgcg	1.67e-05
gaccgct	7.55e-05
gaccgga	7.55e-05
gaccggc	1.67e-05
gaccggg	1.67e-05
gaccggt	0.000252
gaccgta	1.67e-05
gaccgtc	1.67e-05
gaccgtg	1.67e-05
gaccgtt	1.67e-05
gacctaa	0.000134
gacctac	1.67e-05
gacctag	1.67e-05
gacctat	7.55e-05
gacctca	7.55e-05
gacctcc	7.55e-05
gacctcg	1.67e-05
gacctct	0.000134
gacctga	7.55e-05
gacctgc	7.55e-05
gacctgg	1.67e-05
gacctgt	0.000487
gacctta	0.000134
gaccttc	0.000252
gaccttg	1.67e-05
gaccttt	0.000428
gacgaaa	0.000311
gacgaac	0.000134
gacgaag	0.000252
gacgaat	0.000663
gacgaca	0.000134
gacgacc	1.67e-05
gacgacg	7.55e-05
gacgact	0.000252
gacgaga	0.00137
gacgagc	0.00155
gacgagg	0.000605
gacgagt	0.00419
gacgata	0.000428
gacgatc	7.55e-05
gacgatg	0.000193
gacgatt	0.000957
gacgcaa	1.67e-05
gacgcac	1.67e-05
gacgcag	7.55e-05
gacgcat	0.000193
gacgcca	1.67e-05
gacgccc	7.55e-05
gacgccg	1.67e-05
gacgcct	7.55e-05
gacgcga	1.67e-05
gacgcgc	7.55e-05
gacgcgg	1.67e-05
gacgcgt	0.000369
gacgcta	7.55e-05
gacgctc	7.55e-05
gacgctg	7.55e-05
gacgctt	0.000311
gacggaa	0.000193
gacggac	1.67e-05
gacggag	1.67e-05
gacggat	1.67e-05
gacggca	1.67e-05
gacggcc	1.67e-05
gacggcg	1.67e-05
gacggct	0.000134
gacggga	0.000134
gacgggc	7.55e-05
gacgggg	1.67e-05
gacgggt	0.000781
gacggta	0.000134
gacggtc	7.55e-05
gacggtg	7.55e-05
gacggtt	1.67e-05
gacgtaa	7.55e-05
gacgtac	1.67e-05
gacgtag	7.55e-05
gacgtat	1.67e-05
gacgtca	1.67e-05
gacgtcc	1.67e-05
gacgtcg	1.67e-05
gacgtct	0.000134
gacgtga	0.000134
gacgtgc	0.000311
gacgtgg	1.67e-05
gacgtgt	0.000957
gacgtta	1.67e-05
gacgttc	1.67e-05
gacgttg	7.55e-05
gacgttt	1.67e-05
gactaaa	0.000134
gactaac	7.55e-05
gactaag	7.55e-05
gactaat	0.000369
gactaca	1.67e-05
gactacc	7.55e-05
gactacg	1.67e-05
gactact	1.67e-05
gactaga	0.000252
gactagc	0.000487
gactagg	0.000252
gactagt	0.00307
gactata	0.000193
gactatc	0.000193
gactatg	1.67e-05
gactatt	0.000487
gactcaa	1.67e-05
gactcac	7.55e-05
gactcag	1.67e-05
gactcat	0.000134
gactcca	7.55e-05
gactccc	1.67e-05
gactccg	1.67e-05
gactcct	1.67e-05
gactcga	0.000311
gactcgc	7.55e-05
gactcgg	1.67e-05
gactcgt	0.000546
gactcta	7.55e-05
gactctc	7.55e-05
gactctg	1.67e-05
gactctt	0.000252
gactgaa	0.000193
gactgac	0.000193
gactgag	1.67e-05
gactgat	0.000134
gactgca	0.000134
gactgcc	1.67e-05
gactgcg	1.67e-05
gactgct	0.000252
gactgga	0.000134
gactggc	0.000134
gactggg	7.55e-05
gactggt	0.00108
gactgta	1.67e-05
gactgtc	0.000134
gactgtg	1.67e-05
gactgtt	0.000193
gacttaa	0.000193
gacttac	7.55e-05
gacttag	7.55e-05
gacttat	0.000252
gacttca	7.55e-05
gacttcc	7.55e-05
gacttcg	0.000134
gacttct	0.000311
gacttga	0.000663
gacttgc	0.000605
gacttgg	0.000252
gacttgt	0.00243
gacttta	7.55e-05
gactttc	0.000193
gactttg	1.67e-05
gactttt	0.000605
gagaaaa	2.97
gagaaac	0.752
gagaaag	0.751
gagaaat	2.74
gagaaca	0.669
gagaacc	0.335
gagaacg	0.0876
gagaact	1.99
gagaaga	2.4
gagaagc	2.07
gagaagg	0.833
gagaagt	2.66
gagaata	2.16
gagaatc	1
gagaatg	1.66
gagaatt	4.22
gagacaa	0.585
gagacac	0.91
gagacag	0.252
gagacat	2.07
gagacca	0.416
gagaccc	0.25
gagaccg	0.0843
gagacct	0.502
gagacga	0.171
gagacgc	0.253
gagacgg	0.00284
gagacgt	0.258
gagacta	1.9
gagactc	0.666
gagactg	0.912
gagactt	1.99
gagagaa	0.252
gagagac	0.168
gagagag	0.0848
gagagat	0.339
gagagca	0.168
gagagcc	0.00231
gagagcg	0.00137
gagagct	0.827
gagagga	0.171
gagaggc	0.663
gagaggg	0.00278
gagaggt	0.504
gagagta	0.498
gagagtc	0.0864
gagagtg	0.0869
gagagtt	0.585
gagataa	1.25
gagatac	0.999
gagatag	0.914
gagatat	4.54
gagatca	1.08
gagatcc	0.5
gagatcg	0.334
gagatct	1.17
gagatga	2.07
gagatgc	2.57
gagatgg	0.916
gagatgt	4.47
gagatta	1.25
gagattc	1.33
gagattg	1.41
gagattt	2.33
gagcaaa	0.0852
gagcaac	0.0835
gagcaag	0.00119
gagcaat	0.251
gagcaca	0.000957
gagcacc	0.0829
gagcacg	0.000252
gagcact	0.00349
gagcaga	0.0875
gagcagc	0.252
gagcagg	0.0847
gagcagt	1.16
gagcata	0.00296
gagcatc	0.0841
gagcatg	0.00178
gagcatt	0.253
gagccaa	0.00108
gagccac	0.00084
gagccag	0.000428
gagccat	0.0848
gagccca	0.000722
gagcccc	0.000605
gagcccg	0.000252
gagccct	0.165
gagccga	0.165
gagccgc	0.000605
gagccgg	0.000369
gagccgt	0.00302
gagccta	0.00196
gagcctc	0.00131
gagcctg	0.0831
gagcctt	0.0036
gagcgaa	0.000899
gagcgac	0.000428
gagcgag	0.000134
gagcgat	0.0832
gagcgca	0.000311
gagcgcc	0.000134
gagcgcg	1.67e-05
gagcgct	0.00137
gagcgga	0.083
gagcggc	0.00113
gagcggg	0.000428
gagcggt	0.333
gagcgta	0.000722
gagcgtc	0.000546
gagcgtg	0.000252
gagcgtt	0.00155
gagctaa	0.166
gagctac	0.00166
gagctag	0.00108
gagctat	0.0876
gagctca	0.00155
gagctcc	0.0833
gagctcg	0.000663
gagctct	0.168
gagctga	0.00354
gagctgc	0.00449
gagctgg	0.00196
gagctgt	0.504
gagctta	0.166
gagcttc	0.331
gagcttg	0.00219
gagcttt	0.58
gaggaaa	0.335
gaggaac	0.169
gaggaag	0.332
gaggaat	0.912
gaggaca	0.167
gaggacc	0.00249
gaggacg	0.0838
gaggact	0.335
gaggaga	1.57
gaggagc	1.65
gaggagg	0.665
gaggagt	2.4
gaggata	0.581
gaggatc	0.0868
gaggatg	0.251
gaggatt	1.16
gaggcaa	0.00172
gaggcac	0.00184
gaggcag	0.0831
gaggcat	0.25
gaggcca	0.000722
gaggccc	0.0828
gaggccg	0.000369
gaggcct	0.0841
gaggcga	0.00225
gaggcgc	0.0845
gaggcgg	0.000957
gaggcgt	0.417
gaggcta	0.0848
gaggctc	0.0836
gaggctg	0.0841
gaggctt	0.333
gagggaa	0.248
gagggac	0.000781
gagggag	0.000722
gagggat	0.00249
gagggca	0.00108
gagggcc	0.000252
gagggcg	0.000193
gagggct	0.0842
gagggga	0.167
gaggggc	0.0854
gaggggg	0.00172
gaggggt	0.993
gagggta	0.166
gagggtc	0.0828
gagggtg	0.0829
gagggtt	0.00325
gaggtaa	0.0841
gaggtac	0.00125
gaggtag	0.0837
gaggtat	0.00543
gaggtca	0.00137
gaggtcc	0.000957
gaggtcg	0.000663
gaggtct	0.167
gaggtga	0.0875
gaggtgc	0.335
gaggtgg	0.00284
gaggtgt	1.08
gaggtta	0.00196
gaggttc	0.0019
gaggttg	0.0839
gaggttt	0.00519
gagtaaa	0.0863
gagtaac	0.0848
gagtaag	0.0839
gagtaat	0.5
gagtaca	0.0016
gagtacc	0.0835
gagtacg	0.000546
gagtact	0.00578
gagtaga	0.338
gagtagc	0.667
gagtagg	0.251
gagtagt	3.06
gagtata	0.25
gagtatc	0.249
gagtatg	0.00284
gagtatt	0.421
gagtcaa	0.00213
gagtcac	0.0837
gagtcag	0.000899
gagtcat	0.169
gagtcca	0.0835
gagtccc	0.00084
gagtccg	0.000311
gagtcct	0.00231
gagtcga	0.413
gagtcgc	0.0848
gagtcgg	0.0016
gagtcgt	0.666
gagtcta	0.0847
gagtctc	0.0845
gagtctg	0.00131
gagtctt	0.252
gagtgaa	0.248
gagtgac	0.248
gagtgag	0.00113
gagtgat	0.168
gagtgca	0.165
gagtgcc	0.000957
gagtgcg	0.000487
gagtgct	0.249
gagtgga	0.168
gagtggc	0.168
gagtggg	0.0843
gagtggt	1.49
gagtgta	0.00219
gagtgtc	0.166
gagtgtg	0.000722
gagtgtt	0.25
gagttaa	0.25
gagttac	0.0852
gagttag	0.0841
gagttat	0.337
gagttca	0.085
gagttcc	0.0843
gagttcg	0.166
gagttct	0.417
gagttga	0.83
gagttgc	0.749
gagttgg	0.335
gagttgt	3.23
gagttta	0.0858
gagtttc	0.251
gagtttg	0.00396
gagtttt	0.832
gataaaa	0.00325
gataaac	0.00102
gataaag	0.000957
gataaat	0.17
gataaca	0.00137
gataacc	0.000663
gataacg	0.000252
gataact	0.0866
gataaga	1.08
gataagc	0.337
gataagg	0.0871
gataagt	3.39
gataata	0.0851
gataatc	0.0837
gataatg	0.0842
gataatt	0.418
gatacaa	0.000487
gatacac	0.000781
gatacag	0.000252
gatacat	0.0842
gatacca	0.000311
gataccc	0.000252
gataccg	7.55e-05
gatacct	0.000663
gatacga	0.00102
gatacgc	0.000899
gatacgg	0.000252
gatacgt	0.0864
gatacta	0.00155
gatactc	0.000781
gatactg	0.00084
gatactt	0.166
gatagaa	0.000193
gatagac	0.000134
gatagag	7.55e-05
gatagat	0.000487
gatagca	0.000134
gatagcc	7.55e-05
gatagcg	1.67e-05
gatagct	0.000722
gatagga	0.000957
gataggc	0.00108
gataggg	0.000134
gataggt	0.00419
gatagta	0.000428
gatagtc	0.000193
gatagtg	0.000134
gatagtt	0.000899
gatataa	0.00108
gatatac	0.00119
gatatag	0.000781
gatatat	0.0868
gatatca	0.000899
gatatcc	0.0832
gatatcg	0.000369
gatatct	0.00196
gatatga	0.0862
gatatgc	0.415
gatatgg	0.0844
gatatgt	1.24
gatatta	0.00125
gatattc	0.0837
gatattg	0.00137
gatattt	0.0853
gatcaaa	7.55e-05
gatcaac	7.55e-05
gatcaag	1.67e-05
gatcaat	0.000369
gatcaca	1.67e-05
gatcacc	7.55e-05
gatcacg	1.67e-05
gatcact	0.000134
gatcaga	0.000957
gatcagc	0.000605
gatcagg	0.000252
gatcagt	0.0866
gatcata	7.55e-05
gatcatc	0.000134
gatcatg	7.55e-05
gatcatt	0.000605
gatccaa	1.67e-05
gatccac	1.67e-05
gatccag	1.67e-05
gatccat	0.000134
gatccca	1.67e-05
gatcccc	1.67e-05
gatcccg	1.67e-05
gatccct	0.000134
gatccga	0.000134
gatccgc	1.67e-05
gatccgg	1.67e-05
gatccgt	0.000134
gatccta	1.67e-05
gatcctc	1.67e-05
gatcctg	7.55e-05
gatcctt	0.000134
gatcgaa	1.67e-05
gatcgac	1.67e-05
gatcgag	1.67e-05
gatcgat	7.55e-05
gatcgca	1.67e-05
gatcgcc	1.67e-05
gatcgcg	1.67e-05
gatcgct	1.67e-05
gatcgga	7.55e-05
gatcggc	1.67e-05
gatcggg	1.67e-05
gatcggt	0.000369
gatcgta	1.67e-05
gatcgtc	1.67e-05
gatcgtg	1.67e-05
gatcgtt	1.67e-05
gatctaa	0.000134
gatctac	1.67e-05
gatctag	1.67e-05
gatctat	0.000134
gatctca	7.55e-05
gatctcc	0.000134
gatctcg	1.67e-05
gatctct	0.000134
gatctga	7.55e-05
gatctgc	0.000369
gatctgg	0.000134
gatctgt	0.00143
gatctta	0.000134
gatcttc	0.000311
gatcttg	1.67e-05
gatcttt	0.000487
gatgaaa	0.000311
gatgaac	0.000252
gatgaag	0.000252
gatgaat	0.00149
gatgaca	0.000193
gatgacc	0.000134
gatgacg	7.55e-05
gatgact	0.00102
gatgaga	0.0856
gatgagc	0.167
gatgagg	0.00149
gatgagt	0.996
gatgata	0.000546
gatgatc	0.000252
gatgatg	0.000252
gatgatt	0.0019
gatgcaa	1.67e-05
gatgcac	1.67e-05
gatgcag	7.55e-05
gatgcat	0.000252
gatgcca	1.67e-05
gatgccc	7.55e-05
gatgccg	1.67e-05
gatgcct	7.55e-05
gatgcga	7.55e-05
gatgcgc	0.000193
gatgcgg	1.67e-05
gatgcgt	0.00125
gatgcta	7.55e-05
gatgctc	7.55e-05
gatgctg	7.55e-05
gatgctt	0.000369
gatggaa	0.000193
gatggac	1.67e-05
gatggag	1.67e-05
gatggat	7.55e-05
gatggca	1.67e-05
gatggcc	1.67e-05
gatggcg	1.67e-05
gatggct	0.000134
gatggga	0.000252
gatgggc	0.000252
gatgggg	7.55e-05
gatgggt	0.0836
gatggta	0.000134
gatggtc	7.55e-05
gatggtg	7.55e-05
gatggtt	7.55e-05
gatgtaa	7.55e-05
gatgtac	1.67e-05
gatgtag	7.55e-05
gatgtat	7.55e-05
gatgtca	1.67e-05
gatgtcc	7.55e-05
gatgtcg	1.67e-05
gatgtct	0.000134
gatgtga	0.000193
gatgtgc	0.000663
gatgtgg	7.55e-05
gatgtgt	0.00254
gatgtta	1.67e-05
gatgttc	7.55e-05
gatgttg	7.55e-05
gatgttt	7.55e-05
gattaaa	7.55e-05
gattaac	7.55e-05
gattaag	7.55e-05
gattaat	0.000722
gattaca	1.67e-05
gattacc	7.55e-05
gattacg	1.67e-05
gattact	0.000311
gattaga	0.00125
gattagc	0.00102
gattagg	0.000487
gattagt	0.253
gattata	0.000311
gattatc	0.000311
gattatg	0.000134
gattatt	0.083
gattcaa	1.67e-05
gattcac	7.55e-05
gattcag	1.67e-05
gattcat	0.000193
gattcca	7.55e-05
gattccc	1.67e-05
gattccg	1.67e-05
gattcct	1.67e-05
gattcga	0.000311
gattcgc	7.55e-05
gattcgg	1.67e-05
gattcgt	0.00084
gattcta	7.55e-05
gattctc	7.55e-05
gattctg	1.67e-05
gattctt	0.000369
gattgaa	0.000193
gattgac	0.000193
gattgag	1.67e-05
gattgat	0.000134
gattgca	0.000134
gattgcc	1.67e-05
gattgcg	1.67e-05
gattgct	0.000193
gattgga	0.000134
gattggc	0.000134
gattggg	7.55e-05
gattggt	0.00137
gattgta	1.67e-05
gattgtc	0.000134
gattgtg	1.67e-05
gattgtt	0.000252
gatttaa	0.000193
gatttac	7.55e-05
gatttag	7.55e-05
gatttat	0.000311
gatttca	7.55e-05
gatttcc	0.000134
gatttcg	0.000134
gatttct	0.000311
gatttga	0.000663
gatttgc	0.00084
gatttgg	0.000311
gatttgt	0.00343
gatttta	7.55e-05
gattttc	0.000252
gattttg	1.67e-05
gattttt	0.000722
gcaaaaa	0.000369
gcaaaac	0.000605
gcaaaag	0.000252
gcaaaat	0.0835
gcaaaca	0.000134
gcaaacc	0.000193
gcaaacg	7.55e-05
gcaaact	0.00119
gcaaaga	0.167
gcaaagc	0.25
gcaaagg	0.00178
gcaaagt	1.33
gcaaata	0.000428
gcaaatc	0.000369
gcaaatg	0.000311
gcaaatt	0.00196
gcaacaa	7.55e-05
gcaacac	1.67e-05
gcaacag	1.67e-05
gcaacat	0.000252
gcaacca	1.67e-05
gcaaccc	1.67e-05
gcaaccg	1.67e-05
gcaacct	1.67e-05
gcaacga	0.000252
gcaacgc	0.000369
gcaacgg	7.55e-05
gcaacgt	0.00196
gcaacta	7.55e-05
gcaactc	1.67e-05
gcaactg	1.67e-05
gcaactt	1.67e-05
gcaagaa	7.55e-05
gcaagac	1.67e-05
gcaagag	1.67e-05
gcaagat	0.000134
gcaagca	1.67e-05
gcaagcc	1.67e-05
gcaagcg	1.67e-05
gcaagct	7.55e-05
gcaagga	0.000428
gcaaggc	0.000311
gcaaggg	7.55e-05
gcaaggt	0.0837
gcaagta	1.67e-05
gcaagtc	1.67e-05
gcaagtg	1.67e-05
gcaagtt	7.55e-05
gcaataa	0.000252
gcaatac	7.55e-05
gcaatag	1.67e-05
gcaatat	0.000663
gcaatca	0.000134
gcaatcc	0.000487
gcaatcg	1.67e-05
gcaatct	0.000487
gcaatga	0.165
gcaatgc	0.0842
gcaatgg	0.000899
gcaatgt	0.58
gcaatta	0.000193
gcaattc	0.000134
gcaattg	0.000134
gcaattt	0.000546
gcacaaa	1.67e-05
gcacaac	1.67e-05
gcacaag	7.55e-05
gcacaat	7.55e-05
gcacaca	1.67e-05
gcacacc	1.67e-05
gcacacg	1.67e-05
gcacact	1.67e-05
gcacaga	0.000134
gcacagc	0.000193
gcacagg	1.67e-05
gcacagt	0.00155
gcacata	1.67e-05
gcacatc	1.67e-05
gcacatg	1.67e-05
gcacatt	1.67e-05
gcaccaa	1.67e-05
gcaccac	1.67e-05
gcaccag	1.67e-05
gcaccat	1.67e-05
gcaccca	1.67e-05
gcacccc	1.67e-05
gcacccg	1.67e-05
gcaccct	1.67e-05
gcaccga	1.67e-05
gcaccgc	1.67e-05
gcaccgg	1.67e-05
gcaccgt	7.55e-05
gcaccta	1.67e-05
gcacctc	1.67e-05
gcacctg	1.67e-05
gcacctt	1.67e-05
gcacgaa	1.67e-05
gcacgac	1.67e-05
gcacgag	1.67e-05
gcacgat	1.67e-05
gcacgca	1.67e-05
gcacgcc	1.67e-05
gcacgcg	1.67e-05
gcacgct	1.67e-05
gcacgga	1.67e-05
gcacggc	1.67e-05
gcacggg	1.67e-05
gcacggt	7.55e-05
gcacgta	1.67e-05
gcacgtc	1.67e-05
gcacgtg	1.67e-05
gcacgtt	1.67e-05
gcactaa	1.67e-05
gcactac	1.67e-05
gcactag	1.67e-05
gcactat	1.67e-05
gcactca	7.55e-05
gcactcc	1.67e-05
gcactcg	1.67e-05
gcactct	7.55e-05
gcactga	0.000134
gcactgc	7.55e-05
gcactgg	1.67e-05
gcactgt	0.000546
gcactta	1.67e-05
gcacttc	1.67e-05
gcacttg	1.67e-05
gcacttt	1.67e-05
gcagaaa	1.67e-05
gcagaac	1.67e-05
gcagaag	7.55e-05
gcagaat	0.000487
gcagaca	1.67e-05
gcagacc	1.67e-05
gcagacg	1.67e-05
gcagact	0.000428
gcagaga	0.000957
gcagagc	0.00084
gcagagg	0.000487
gcagagt	0.58
gcagata	1.67e-05
gcagatc	1.67e-05
gcagatg	1.67e-05
gcagatt	0.000428
gcagcaa	1.67e-05
gcagcac	1.67e-05
gcagcag	1.67e-05
gcagcat	7.55e-05
gcagcca	1.67e-05
gcagccc	1.67e-05
gcagccg	1.67e-05
gcagcct	7.55e-05
gcagcga	7.55e-05
gcagcgc	0.000134
gcagcgg	7.55e-05
gcagcgt	0.0826
gcagcta	1.67e-05
gcagctc	1.67e-05
gcagctg	1.67e-05
gcagctt	7.55e-05
gcaggaa	1.67e-05
gcaggac	1.67e-05
gcaggag	1.67e-05
gcaggat	1.67e-05
gcaggca	1.67e-05
gcaggcc	1.67e-05
gcaggcg	1.67e-05
gcaggct	1.67e-05
gcaggga	1.67e-05
gcagggc	1.67e-05
gcagggg	1.67e-05
gcagggt	0.000663
gcaggta	1.67e-05
gcaggtc	1.67e-05
gcaggtg	1.67e-05
gcaggtt	1.67e-05
gcagtaa	1.67e-05
gcagtac	1.67e-05
gcagtag	1.67e-05
gcagtat	1.67e-05
gcagtca	1.67e-05
gcagtcc	1.67e-05
gcagtcg	1.67e-05
gcagtct	1.67e-05
gcagtga	0.000193
gcagtgc	7.55e-05
gcagtgg	1.67e-05
gcagtgt	0.00108
gcagtta	1.67e-05
gcagttc	1.67e-05
gcagttg	1.67e-05
gcagttt	1.67e-05
gcataaa	0.000134
gcataac	7.55e-05
gcataag	0.0823
gcataat	0.000252
gcataca	1.67e-05
gcatacc	1.67e-05
gcatacg	7.55e-05
gcatact	0.000134
gcataga	0.000193
gcatagc	0.000252
gcatagg	0.000134
gcatagt	0.0844
gcatata	1.67e-05
gcatatc	1.67e-05
gcatatg	7.55e-05
gcatatt	7.55e-05
gcatcaa	1.67e-05
gcatcac	1.67e-05
gcatcag	7.55e-05
gcatcat	1.67e-05
gcatcca	1.67e-05
gcatccc	1.67e-05
gcatccg	1.67e-05
gcatcct	1.67e-05
gcatcga	1.67e-05
gcatcgc	1.67e-05
gcatcgg	1.67e-05
gcatcgt	0.000193
gcatcta	1.67e-05
gcatctc	1.67e-05
gcatctg	1.67e-05
gcatctt	1.67e-05
gcatgaa	1.67e-05
gcatgac	1.67e-05
gcatgag	0.000193
gcatgat	1.67e-05
gcatgca	1.67e-05
gcatgcc	1.67e-05
gcatgcg	1.67e-05
gcatgct	1.67e-05
gcatgga	1.67e-05
gcatggc	1.67e-05
gcatggg	1.67e-05
gcatggt	0.000193
gcatgta	1.67e-05
gcatgtc	1.67e-05
gcatgtg	1.67e-05
gcatgtt	1.67e-05
gcattaa	1.67e-05
gcattac	1.67e-05
gcattag	7.55e-05
gcattat	1.67e-05
gcattca	1.67e-05
gcattcc	1.67e-05
gcattcg	7.55e-05
gcattct	1.67e-05
gcattga	0.000134
gcattgc	7.55e-05
gcattgg	1.67e-05
gcattgt	0.000605
gcattta	1.67e-05
gcatttc	1.67e-05
gcatttg	1.67e-05
gcatttt	1.67e-05
gccaaaa	0.000193
gccaaac	0.000252
gccaaag	0.000134
gccaaat	0.000428
gccaaca	7.55e-05
gccaacc	7.55e-05
gccaacg	7.55e-05
gccaact	0.000428
gccaaga	0.0836
gccaagc	0.0836
gccaagg	0.000546
gccaagt	0.416
gccaata	0.000369
gccaatc	0.000193
gccaatg	7.55e-05
gccaatt	0.00113
gccacaa	7.55e-05
gccacac	1.67e-05
gccacag	1.67e-05
gccacat	7.55e-05
gccacca	1.67e-05
gccaccc	1.67e-05
gccaccg	1.67e-05
gccacct	1.67e-05
gccacga	7.55e-05
gccacgc	0.000193
gccacgg	7.55e-05
gccacgt	0.000487
gccacta	0.000134
gccactc	7.55e-05
gccactg	1.67e-05
gccactt	7.55e-05
gccagaa	7.55e-05
gccagac	1.67e-05
gccagag	1.67e-05
gccagat	1.67e-05
gccagca	1.67e-05
gccagcc	1.67e-05
gccagcg	1.67e-05
gccagct	7.55e-05
gccagga	0.000193
gccaggc	7.55e-05
gccaggg	1.67e-05
gccaggt	0.000428
gccagta	1.67e-05
gccagtc	1.67e-05
gccagtg	1.67e-05
gccagtt	1.67e-05
gccataa	7.55e-05
gccatac	1.67e-05
gccatag	1.67e-05
gccatat	0.000134
gccatca	1.67e-05
gccatcc	0.000252
gccatcg	1.67e-05
gccatct	7.55e-05
gccatga	0.000722
gccatgc	0.000781
gccatgg	7.55e-05
gccatgt	0.00243
gccatta	1.67e-05
gccattc	7.55e-05
gccattg	7.55e-05
gccattt	0.000134
gcccaaa	1.67e-05
gcccaac	1.67e-05
gcccaag	1.67e-05
gcccaat	1.67e-05
gcccaca	1.67e-05
gcccacc	1.67e-05
gcccacg	1.67e-05
gcccact	1.67e-05
gcccaga	7.55e-05
gcccagc	7.55e-05
gcccagg	1.67e-05
gcccagt	0.000428
gcccata	1.67e-05
gcccatc	1.67e-05
gcccatg	1.67e-05
gcccatt	1.67e-05
gccccaa	1.67e-05
gccccac	1.67e-05
gccccag	1.67e-05
gccccat	1.67e-05
gccccca	1.67e-05
gcccccc	1.67e-05
gcccccg	1.67e-05
gccccct	1.67e-05
gccccga	1.67e-05
gccccgc	1.67e-05
gccccgg	1.67e-05
gccccgt	1.67e-05
gccccta	1.67e-05
gcccctc	1.67e-05
gcccctg	1.67e-05
gcccctt	1.67e-05
gcccgaa	1.67e-05
gcccgac	1.67e-05
gcccgag	1.67e-05
gcccgat	1.67e-05
gcccgca	1.67e-05
gcccgcc	1.67e-05
gcccgcg	1.67e-05
gcccgct	1.67e-05
gcccgga	1.67e-05
gcccggc	1.67e-05
gcccggg	1.67e-05
gcccggt	1.67e-05
gcccgta	1.67e-05
gcccgtc	1.67e-05
gcccgtg	1.67e-05
gcccgtt	1.67e-05
gccctaa	1.67e-05
gccctac	1.67e-05
gccctag	1.67e-05
gccctat	1.67e-05
gccctca	1.67e-05
gccctcc	1.67e-05
gccctcg	1.67e-05
gccctct	7.55e-05
gccctga	1.67e-05
gccctgc	1.67e-05
gccctgg	1.67e-05
gccctgt	7.55e-05
gccctta	1.67e-05
gcccttc	1.67e-05
gcccttg	1.67e-05
gcccttt	1.67e-05
gccgaaa	1.67e-05
gccgaac	1.67e-05
gccgaag	1.67e-05
gccgaat	7.55e-05
gccgaca	1.67e-05
gccgacc	1.67e-05
gccgacg	1.67e-05
gccgact	7.55e-05
gccgaga	0.000369
gccgagc	0.000311
gccgagg	0.000134
gccgagt	0.0844
gccgata	1.67e-05
gccgatc	1.67e-05
gccgatg	1.67e-05
gccgatt	7.55e-05
gccgcaa	1.67e-05
gccgcac	1.67e-05
gccgcag	1.67e-05
gccgcat	1.67e-05
gccgcca	1.67e-05
gccgccc	1.67e-05
gccgccg	1.67e-05
gccgcct	1.67e-05
gccgcga	1.67e-05
gccgcgc	1.67e-05
gccgcgg	1.67e-05
gccgcgt	0.000134
gccgcta	1.67e-05
gccgctc	1.67e-05
gccgctg	1.67e-05
gccgctt	1.67e-05
gccggaa	1.67e-05
gccggac	1.67e-05
gccggag	1.67e-05
gccggat	1.67e-05
gccggca	1.67e-05
gccggcc	1.67e-05
gccggcg	1.67e-05
gccggct	1.67e-05
gccggga	1.67e-05
gccgggc	1.67e-05
gccgggg	1.67e-05
gccgggt	0.000134
gccggta	1.67e-05
gccggtc	1.67e-05
gccggtg	1.67e-05
gccggtt	1.67e-05
gccgtaa	1.67e-05
gccgtac	1.67e-05
gccgtag	1.67e-05
gccgtat	1.67e-05
gccgtca	1.67e-05
gccgtcc	1.67e-05
gccgtcg	1.67e-05
gccgtct	1.67e-05
gccgtga	1.67e-05
gccgtgc	1.67e-05
gccgtgg	1.67e-05
gccgtgt	0.000134
gccgtta	1.67e-05
gccgttc	1.67e-05
gccgttg	1.67e-05
gccgttt	1.67e-05
gcctaaa	1.67e-05
gcctaac	1.67e-05
gcctaag	7.55e-05
gcctaat	1.67e-05
gcctaca	1.67e-05
gcctacc	1.67e-05
gcctacg	1.67e-05
gcctact	1.67e-05
gcctaga	7.55e-05
gcctagc	7.55e-05
gcctagg	1.67e-05
gcctagt	0.000957
gcctata	1.67e-05
gcctatc	1.67e-05
gcctatg	1.67e-05
gcctatt	1.67e-05
gcctcaa	1.67e-05
gcctcac	1.67e-05
gcctcag	1.67e-05
gcctcat	1.67e-05
gcctcca	1.67e-05
gcctccc	1.67e-05
gcctccg	1.67e-05
gcctcct	1.67e-05
gcctcga	1.67e-05
gcctcgc	1.67e-05
gcctcgg	1.67e-05
gcctcgt	1.67e-05
gcctcta	1.67e-05
gcctctc	1.67e-05
gcctctg	1.67e-05
gcctctt	1.67e-05
gcctgaa	1.67e-05
gcctgac	1.67e-05
gcctgag	1.67e-05
gcctgat	1.67e-05
gcctgca	1.67e-05
gcctgcc	1.67e-05
gcctgcg	1.67e-05
gcctgct	1.67e-05
gcctgga	1.67e-05
gcctggc	1.67e-05
gcctggg	1.67e-05
gcctggt	7.55e-05
gcctgta	1.67e-05
gcctgtc	1.67e-05
gcctgtg	1.67e-05
gcctgtt	1.67e-05
gccttaa	1.67e-05
gccttac	1.67e-05
gccttag	1.67e-05
gccttat	1.67e-05
gccttca	1.67e-05
gccttcc	1.67e-05
gccttcg	1.67e-05
gccttct	1.67e-05
gccttga	1.67e-05
gccttgc	1.67e-05
gccttgg	1.67e-05
gccttgt	7.55e-05
gccttta	1.67e-05
gcctttc	1.67e-05
gcctttg	1.67e-05
gcctttt	1.67e-05
gcgaaaa	0.0854
gcgaaac	0.248
gcgaaag	0.00119
gcgaaat	0.00466
gcgaaca	0.00125
gcgaacc	0.00108
gcgaacg	0.0825
gcgaact	0.168
gcgaaga	0.252
gcgaagc	0.335
gcgaagg	0.00243
gcgaagt	0.835
gcgaata	0.00337
gcgaatc	0.0026
gcgaatg	0.0847
gcgaatt	0.665
gcgacaa	0.0832
gcgacac	0.00131
gcgacag	0.000428
gcgacat	0.0842
gcgacca	0.000546
gcgaccc	0.000311
gcgaccg	0.000193
gcgacct	0.00084
gcgacga	0.00108
gcgacgc	0.0833
gcgacgg	0.000428
gcgacgt	0.166
gcgacta	0.0839
gcgactc	0.000899
gcgactg	0.00108
gcgactt	0.00296
gcgagaa	0.0828
gcgagac	0.000369
gcgagag	0.000134
gcgagat	0.000605
gcgagca	0.000369
gcgagcc	7.55e-05
gcgagcg	7.55e-05
gcgagct	0.000957
gcgagga	0.165
gcgaggc	0.0019
gcgaggg	0.000193
gcgaggt	0.0851
gcgagta	0.000605
gcgagtc	0.000193
gcgagtg	0.000252
gcgagtt	0.00125
gcgataa	0.0839
gcgatac	0.00202
gcgatag	0.00113
gcgatat	0.169
gcgatca	0.00125
gcgatcc	0.0833
gcgatcg	0.000605
gcgatct	0.0844
gcgatga	0.251
gcgatgc	0.744
gcgatgg	0.0026
gcgatgt	0.915
gcgatta	0.00184
gcgattc	0.0841
gcgattg	0.0838
gcgattt	0.168
gcgcaaa	0.000134
gcgcaac	0.000252
gcgcaag	1.67e-05
gcgcaat	0.000311
gcgcaca	1.67e-05
gcgcacc	7.55e-05
gcgcacg	7.55e-05
gcgcact	0.000252
gcgcaga	0.000311
gcgcagc	0.000663
gcgcagg	0.000193
gcgcagt	0.0847
gcgcata	1.67e-05
gcgcatc	7.55e-05
gcgcatg	7.55e-05
gcgcatt	0.000722
gcgccaa	7.55e-05
gcgccac	1.67e-05
gcgccag	1.67e-05
gcgccat	0.000134
gcgccca	1.67e-05
gcgcccc	1.67e-05
gcgcccg	1.67e-05
gcgccct	0.000193
gcgccga	0.000134
gcgccgc	7.55e-05
gcgccgg	1.67e-05
gcgccgt	0.000311
gcgccta	7.55e-05
gcgcctc	1.67e-05
gcgcctg	7.55e-05
gcgcctt	1.67e-05
gcgcgaa	7.55e-05
gcgcgac	1.67e-05
gcgcgag	1.67e-05
gcgcgat	7.55e-05
gcgcgca	1.67e-05
gcgcgcc	1.67e-05
gcgcgcg	1.67e-05
gcgcgct	7.55e-05
gcgcgga	0.000193
gcgcggc	1.67e-05
gcgcggg	1.67e-05
gcgcggt	0.000663
gcgcgta	1.67e-05
gcgcgtc	1.67e-05
gcgcgtg	1.67e-05
gcgcgtt	1.67e-05
gcgctaa	0.000193
gcgctac	1.67e-05
gcgctag	1.67e-05
gcgctat	0.000311
gcgctca	7.55e-05
gcgctcc	0.000193
gcgctcg	7.55e-05
gcgctct	0.0825
gcgctga	0.000252
gcgctgc	0.000605
gcgctgg	7.55e-05
gcgctgt	0.0836
gcgctta	0.000134
gcgcttc	0.000311
gcgcttg	7.55e-05
gcgcttt	0.000722
gcggaaa	0.000311
gcggaac	0.000487
gcggaag	0.000369
gcggaat	0.00113
gcggaca	0.000134
gcggacc	0.000134
gcggacg	0.000193
gcggact	0.00084
gcggaga	0.00243
gcggagc	0.167
gcggagg	0.0835
gcggagt	0.582
gcggata	0.000428
gcggatc	0.000193
gcggatg	0.000311
gcggatt	0.00184
gcggcaa	7.55e-05
gcggcac	1.67e-05
gcggcag	7.55e-05
gcggcat	0.000252
gcggcca	1.67e-05
gcggccc	7.55e-05
gcggccg	1.67e-05
gcggcct	7.55e-05
gcggcga	1.67e-05
gcggcgc	0.000252
gcggcgg	7.55e-05
gcggcgt	0.00125
gcggcta	0.000134
gcggctc	7.55e-05
gcggctg	7.55e-05
gcggctt	0.000252
gcgggaa	0.000252
gcgggac	1.67e-05
gcgggag	1.67e-05
gcgggat	7.55e-05
gcgggca	1.67e-05
gcgggcc	1.67e-05
gcgggcg	1.67e-05
gcgggct	0.000134
gcgggga	0.000311
gcggggc	0.000252
gcggggg	0.000134
gcggggt	0.0837
gcgggta	0.000134
gcgggtc	7.55e-05
gcgggtg	7.55e-05
gcgggtt	7.55e-05
gcggtaa	0.000134
gcggtac	1.67e-05
gcggtag	7.55e-05
gcggtat	0.000193
gcggtca	1.67e-05
gcggtcc	7.55e-05
gcggtcg	1.67e-05
gcggtct	0.000311
gcggtga	0.000311
gcggtgc	0.000957
gcggtgg	0.000134
gcggtgt	0.0846
gcggtta	1.67e-05
gcggttc	7.55e-05
gcggttg	0.000134
gcggttt	0.000193
gcgtaaa	0.000193
gcgtaac	0.000252
gcgtaag	0.000134
gcgtaat	0.000781
gcgtaca	1.67e-05
gcgtacc	7.55e-05
gcgtacg	7.55e-05
gcgtact	0.000546
gcgtaga	0.000957
gcgtagc	0.00131
gcgtagg	0.000722
gcgtagt	0.581
gcgtata	0.000193
gcgtatc	0.000252
gcgtatg	7.55e-05
gcgtatt	0.00119
gcgtcaa	0.000134
gcgtcac	7.55e-05
gcgtcag	1.67e-05
gcgtcat	0.000193
gcgtcca	7.55e-05
gcgtccc	1.67e-05
gcgtccg	1.67e-05
gcgtcct	1.67e-05
gcgtcga	0.000311
gcgtcgc	0.000134
gcgtcgg	1.67e-05
gcgtcgt	0.00131
gcgtcta	0.000134
gcgtctc	0.000193
gcgtctg	1.67e-05
gcgtctt	0.000193
gcgtgaa	0.000252
gcgtgac	0.000193
gcgtgag	1.67e-05
gcgtgat	0.000193
gcgtgca	0.000134
gcgtgcc	1.67e-05
gcgtgcg	1.67e-05
gcgtgct	0.000252
gcgtgga	0.000311
gcgtggc	0.000193
gcgtggg	0.000134
gcgtggt	0.0843
gcgtgta	1.67e-05
gcgtgtc	0.000134
gcgtgtg	1.67e-05
gcgtgtt	0.000252
gcgttaa	0.000252
gcgttac	7.55e-05
gcgttag	0.000134
gcgttat	0.000487
gcgttca	7.55e-05
gcgttcc	0.000134
gcgttcg	0.000134
gcgttct	0.000487
gcgttga	0.000899
gcgttgc	0.00113
gcgttgg	0.000311
gcgttgt	0.0864
gcgttta	7.55e-05
gcgtttc	0.000252
gcgtttg	7.55e-05
gcgtttt	0.00084
gctaaaa	0.000899
gctaaac	0.000899
gctaaag	0.165
gctaaat	0.0851
gctaaca	0.000663
gctaacc	0.000605
gctaacg	0.000252
gctaact	0.00266
gctaaga	0.745
gctaagc	0.745
gctaagg	0.0859
gctaagt	2.97
gctaata	0.166
gctaatc	0.00113
gctaatg	0.000722
gctaatt	0.333
gctacaa	7.55e-05
gctacac	7.55e-05
gctacag	0.000252
gctacat	0.000252
gctacca	1.67e-05
gctaccc	0.000134
gctaccg	7.55e-05
gctacct	1.67e-05
gctacga	0.000722
gctacgc	0.0829
gctacgg	0.0824
gctacgt	0.00349
gctacta	0.000193
gctactc	0.000193
gctactg	7.55e-05
gctactt	0.000369
gctagaa	7.55e-05
gctagac	1.67e-05
gctagag	0.000134
gctagat	7.55e-05
gctagca	1.67e-05
gctagcc	7.55e-05
gctagcg	1.67e-05
gctagct	1.67e-05
gctagga	0.000722
gctaggc	0.000663
gctaggg	0.000252
gctaggt	0.00307
gctagta	0.000134
gctagtc	1.67e-05
gctagtg	1.67e-05
gctagtt	0.000252
gctataa	0.000193
gctatac	7.55e-05
gctatag	0.000193
gctatat	0.00102
gctatca	0.000134
gctatcc	0.0826
gctatcg	0.000134
gctatct	0.000899
gctatga	0.0842
gctatgc	0.00266
gctatgg	0.0833
gctatgt	1.07
gctatta	0.000193
gctattc	0.000252
gctattg	0.000311
gctattt	0.00119
gctcaaa	1.67e-05
gctcaac	1.67e-05
gctcaag	0.000134
gctcaat	7.55e-05
gctcaca	1.67e-05
gctcacc	1.67e-05
gctcacg	1.67e-05
gctcact	1.67e-05
gctcaga	0.000722
gctcagc	0.000546
gctcagg	7.55e-05
gctcagt	0.00325
gctcata	0.000134
gctcatc	1.67e-05
gctcatg	1.67e-05
gctcatt	0.000252
gctccaa	1.67e-05
gctccac	1.67e-05
gctccag	1.67e-05
gctccat	1.67e-05
gctccca	1.67e-05
gctcccc	1.67e-05
gctcccg	1.67e-05
gctccct	1.67e-05
gctccga	1.67e-05
gctccgc	7.55e-05
gctccgg	7.55e-05
gctccgt	1.67e-05
gctccta	1.67e-05
gctcctc	1.67e-05
gctcctg	1.67e-05
gctcctt	1.67e-05
gctcgaa	1.67e-05
gctcgac	1.67e-05
gctcgag	1.67e-05
gctcgat	1.67e-05
gctcgca	1.67e-05
gctcgcc	1.67e-05
gctcgcg	1.67e-05
gctcgct	1.67e-05
gctcgga	1.67e-05
gctcggc	1.67e-05
gctcggg	1.67e-05
gctcggt	1.67e-05
gctcgta	1.67e-05
gctcgtc	1.67e-05
gctcgtg	1.67e-05
gctcgtt	1.67e-05
gctctaa	1.67e-05
gctctac	1.67e-05
gctctag	1.67e-05
gctctat	1.67e-05
gctctca	1.67e-05
gctctcc	7.55e-05
gctctcg	1.67e-05
gctctct	7.55e-05
gctctga	7.55e-05
gctctgc	1.67e-05
gctctgg	7.55e-05
gctctgt	0.00084
gctctta	1.67e-05
gctcttc	1.67e-05
gctcttg	1.67e-05
gctcttt	1.67e-05
gctgaaa	0.000193
gctgaac	1.67e-05
gctgaag	0.000134
gctgaat	0.000899
gctgaca	0.000193
gctgacc	1.67e-05
gctgacg	1.67e-05
gctgact	0.000899
gctgaga	0.248
gctgagc	0.00196
gctgagg	0.00119
gctgagt	1.16
gctgata	0.000311
gctgatc	1.67e-05
gctgatg	1.67e-05
gctgatt	0.00108
gctgcaa	1.67e-05
gctgcac	1.67e-05
gctgcag	1.67e-05
gctgcat	1.67e-05
gctgcca	1.67e-05
gctgccc	1.67e-05
gctgccg	1.67e-05
gctgcct	1.67e-05
gctgcga	0.000193
gctgcgc	0.000134
gctgcgg	7.55e-05
gctgcgt	0.000899
gctgcta	1.67e-05
gctgctc	1.67e-05
gctgctg	1.67e-05
gctgctt	1.67e-05
gctggaa	1.67e-05
gctggac	1.67e-05
gctggag	1.67e-05
gctggat	1.67e-05
gctggca	1.67e-05
gctggcc	1.67e-05
gctggcg	1.67e-05
gctggct	1.67e-05
gctggga	0.000193
gctgggc	1.67e-05
gctgggg	1.67e-05
gctgggt	0.00113
gctggta	1.67e-05
gctggtc	1.67e-05
gctggtg	1.67e-05
gctggtt	1.67e-05
gctgtaa	1.67e-05
gctgtac	1.67e-05
gctgtag	1.67e-05
gctgtat	1.67e-05
gctgtca	1.67e-05
gctgtcc	7.55e-05
gctgtcg	1.67e-05
gctgtct	1.67e-05
gctgtga	0.000252
gctgtgc	1.67e-05
gctgtgg	7.55e-05
gctgtgt	0.00172
gctgtta	1.67e-05
gctgttc	1.67e-05
gctgttg	1.67e-05
gctgttt	1.67e-05
gcttaaa	1.67e-05
gcttaac	1.67e-05
gcttaag	0.000252
gcttaat	0.000193
gcttaca	1.67e-05
gcttacc	1.67e-05
gcttacg	1.67e-05
gcttact	0.000134
gcttaga	0.00084
gcttagc	0.000663
gcttagg	0.000193
gcttagt	0.168
gcttata	0.000134
gcttatc	1.67e-05
gcttatg	1.67e-05
gcttatt	0.000428
gcttcaa	1.67e-05
gcttcac	1.67e-05
gcttcag	1.67e-05
gcttcat	1.67e-05
gcttcca	1.67e-05
gcttccc	1.67e-05
gcttccg	1.67e-05
gcttcct	1.67e-05
gcttcga	1.67e-05
gcttcgc	7.55e-05
gcttcgg	7.55e-05
gcttcgt	0.000134
gcttcta	1.67e-05
gcttctc	1.67e-05
gcttctg	1.67e-05
gcttctt	1.67e-05
gcttgaa	1.67e-05
gcttgac	1.67e-05
gcttgag	1.67e-05
gcttgat	1.67e-05
gcttgca	1.67e-05
gcttgcc	1.67e-05
gcttgcg	1.67e-05
gcttgct	1.67e-05
gcttgga	1.67e-05
gcttggc	1.67e-05
gcttggg	1.67e-05
gcttggt	0.000193
gcttgta	1.67e-05
gcttgtc	1.67e-05
gcttgtg	1.67e-05
gcttgtt	1.67e-05
gctttaa	1.67e-05
gctttac	1.67e-05
gctttag	1.67e-05
gctttat	1.67e-05
gctttca	1.67e-05
gctttcc	7.55e-05
gctttcg	1.67e-05
gctttct	1.67e-05
gctttga	7.55e-05
gctttgc	1.67e-05
gctttgg	7.55e-05
gctttgt	0.000957
gctttta	1.67e-05
gcttttc	1.67e-05
gcttttg	1.67e-05
gcttttt	1.67e-05
ggaaaaa	0.000252
ggaaaac	0.000193
ggaaaag	1.67e-05
ggaaaat	0.000781
ggaaaca	7.55e-05
ggaaacc	7.55e-05
ggaaacg	1.67e-05
ggaaact	0.000605
ggaaaga	0.0842
ggaaagc	0.0849
ggaaagg	0.00102
ggaaagt	0.828
ggaaata	0.000605
ggaaatc	0.000311
ggaaatg	0.000311
ggaaatt	0.00137
ggaacaa	1.67e-05
ggaacac	7.55e-05
ggaacag	1.67e-05
ggaacat	0.000134
ggaacca	7.55e-05
ggaaccc	1.67e-05
ggaaccg	1.67e-05
ggaacct	1.67e-05
ggaacga	0.000193
ggaacgc	0.000134
ggaacgg	1.67e-05
ggaacgt	0.00143
ggaacta	1.67e-05
ggaactc	1.67e-05
ggaactg	1.67e-05
ggaactt	1.67e-05
ggaagaa	1.67e-05
ggaagac	1.67e-05
ggaagag	1.67e-05
ggaagat	7.55e-05
ggaagca	1.67e-05
ggaagcc	1.67e-05
ggaagcg	1.67e-05
ggaagct	1.67e-05
ggaagga	0.000193
ggaaggc	0.000134
ggaaggg	1.67e-05
ggaaggt	0.00119
ggaagta	1.67e-05
ggaagtc	1.67e-05
ggaagtg	7.55e-05
ggaagtt	1.67e-05
ggaataa	0.000134
ggaatac	7.55e-05
ggaatag	0.000134
ggaatat	0.000311
ggaatca	7.55e-05
ggaatcc	0.000193
ggaatcg	1.67e-05
ggaatct	0.000252
ggaatga	0.0829
ggaatgc	0.000899
ggaatgg	0.000605
ggaatgt	0.332
ggaatta	0.000193
ggaattc	7.55e-05
ggaattg	0.000193
ggaattt	0.000369
ggacaaa	1.67e-05
ggacaac	1.67e-05
ggacaag	1.67e-05
ggacaat	1.67e-05
ggacaca	1.67e-05
ggacacc	1.67e-05
ggacacg	1.67e-05
ggacact	1.67e-05
ggacaga	7.55e-05
ggacagc	7.55e-05
ggacagg	1.67e-05
ggacagt	0.00084
ggacata	1.67e-05
ggacatc	1.67e-05
ggacatg	1.67e-05
ggacatt	1.67e-05
ggaccaa	1.67e-05
ggaccac	1.67e-05
ggaccag	1.67e-05
ggaccat	1.67e-05
ggaccca	1.67e-05
ggacccc	1.67e-05
ggacccg	1.67e-05
ggaccct	1.67e-05
ggaccga	1.67e-05
ggaccgc	7.55e-05
ggaccgg	1.67e-05
ggaccgt	1.67e-05
ggaccta	1.67e-05
ggacctc	1.67e-05
ggacctg	1.67e-05
ggacctt	1.67e-05
ggacgaa	1.67e-05
ggacgac	1.67e-05
ggacgag	1.67e-05
ggacgat	1.67e-05
ggacgca	1.67e-05
ggacgcc	1.67e-05
ggacgcg	1.67e-05
ggacgct	1.67e-05
ggacgga	1.67e-05
ggacggc	1.67e-05
ggacggg	1.67e-05
ggacggt	0.000134
ggacgta	1.67e-05
ggacgtc	1.67e-05
ggacgtg	1.67e-05
ggacgtt	1.67e-05
ggactaa	1.67e-05
ggactac	1.67e-05
ggactag	1.67e-05
ggactat	1.67e-05
ggactca	7.55e-05
ggactcc	1.67e-05
ggactcg	1.67e-05
ggactct	1.67e-05
ggactga	7.55e-05
ggactgc	1.67e-05
ggactgg	1.67e-05
ggactgt	0.000252
ggactta	1.67e-05
ggacttc	1.67e-05
ggacttg	1.67e-05
ggacttt	1.67e-05
ggagaaa	1.67e-05
ggagaac	1.67e-05
ggagaag	1.67e-05
ggagaat	0.000134
ggagaca	1.67e-05
ggagacc	1.67e-05
ggagacg	1.67e-05
ggagact	0.000134
ggagaga	0.000369
ggagagc	0.000487
ggagagg	0.000193
ggagagt	0.167
ggagata	1.67e-05
ggagatc	1.67e-05
ggagatg	1.67e-05
ggagatt	0.000134
ggagcaa	1.67e-05
ggagcac	7.55e-05
ggagcag	1.67e-05
ggagcat	1.67e-05
ggagcca	1.67e-05
ggagccc	7.55e-05
ggagccg	1.67e-05
ggagcct	1.67e-05
ggagcga	7.55e-05
ggagcgc	0.0822
ggagcgg	7.55e-05
ggagcgt	0.000369
ggagcta	1.67e-05
ggagctc	7.55e-05
ggagctg	1.67e-05
ggagctt	1.67e-05
ggaggaa	1.67e-05
ggaggac	1.67e-05
ggaggag	1.67e-05
ggaggat	1.67e-05
ggaggca	1.67e-05
ggaggcc	1.67e-05
ggaggcg	1.67e-05
ggaggct	1.67e-05
ggaggga	1.67e-05
ggagggc	7.55e-05
ggagggg	1.67e-05
ggagggt	0.000193
ggaggta	1.67e-05
ggaggtc	1.67e-05
ggaggtg	1.67e-05
ggaggtt	1.67e-05
ggagtaa	1.67e-05
ggagtac	1.67e-05
ggagtag	1.67e-05
ggagtat	1.67e-05
ggagtca	1.67e-05
ggagtcc	1.67e-05
ggagtcg	1.67e-05
ggagtct	1.67e-05
ggagtga	7.55e-05
ggagtgc	7.55e-05
ggagtgg	1.67e-05
ggagtgt	0.000663
ggagtta	1.67e-05
ggagttc	1.67e-05
ggagttg	1.67e-05
ggagttt	1.67e-05
ggataaa	1.67e-05
ggataac	1.67e-05
ggataag	7.55e-05
ggataat	1.67e-05
ggataca	1.67e-05
ggatacc	1.67e-05
ggatacg	1.67e-05
ggatact	1.67e-05
ggataga	7.55e-05
ggatagc	7.55e-05
ggatagg	1.67e-05
ggatagt	0.00102
ggatata	1.67e-05
ggatatc	1.67e-05
ggatatg	1.67e-05
ggatatt	1.67e-05
ggatcaa	7.55e-05
ggatcac	1.67e-05
ggatcag	1.67e-05
ggatcat	1.67e-05
ggatcca	1.67e-05
ggatccc	1.67e-05
ggatccg	1.67e-05
ggatcct	1.67e-05
ggatcga	1.67e-05
ggatcgc	7.55e-05
ggatcgg	1.67e-05
ggatcgt	0.000134
ggatcta	1.67e-05
ggatctc	1.67e-05
ggatctg	1.67e-05
ggatctt	1.67e-05
ggatgaa	1.67e-05
ggatgac	1.67e-05
ggatgag	1.67e-05
ggatgat	1.67e-05
ggatgca	1.67e-05
ggatgcc	1.67e-05
ggatgcg	1.67e-05
ggatgct	1.67e-05
ggatgga	1.67e-05
ggatggc	1.67e-05
ggatggg	1.67e-05
ggatggt	7.55e-05
ggatgta	1.67e-05
ggatgtc	1.67e-05
ggatgtg	1.67e-05
ggatgtt	1.67e-05
ggattaa	1.67e-05
ggattac	1.67e-05
ggattag	1.67e-05
ggattat	1.67e-05
ggattca	1.67e-05
ggattcc	1.67e-05
ggattcg	1.67e-05
ggattct	1.67e-05
ggattga	7.55e-05
ggattgc	1.67e-05
ggattgg	1.67e-05
ggattgt	0.000369
ggattta	1.67e-05
ggatttc	1.67e-05
ggatttg	1.67e-05
ggatttt	1.67e-05
ggcaaaa	0.000252
ggcaaac	0.000134
ggcaaag	1.67e-05
ggcaaat	0.000369
ggcaaca	7.55e-05
ggcaacc	1.67e-05
ggcaacg	1.67e-05
ggcaact	0.000311
ggcaaga	0.00084
ggcaagc	0.000899
ggcaagg	0.000487
ggcaagt	0.332
ggcaata	0.0826
ggcaatc	0.000311
ggcaatg	0.000193
ggcaatt	0.000957
ggcacaa	1.67e-05
ggcacac	7.55e-05
ggcacag	1.67e-05
ggcacat	1.67e-05
ggcacca	7.55e-05
ggcaccc	1.67e-05
ggcaccg	1.67e-05
ggcacct	1.67e-05
ggcacga	7.55e-05
ggcacgc	1.67e-05
ggcacgg	1.67e-05
ggcacgt	0.000428
ggcacta	7.55e-05
ggcactc	1.67e-05
ggcactg	1.67e-05
ggcactt	0.000134
ggcagaa	1.67e-05
ggcagac	1.67e-05
ggcagag	1.67e-05
ggcagat	7.55e-05
ggcagca	1.67e-05
ggcagcc	1.67e-05
ggcagcg	1.67e-05
ggcagct	7.55e-05
ggcagga	0.000134
ggcaggc	7.55e-05
ggcaggg	1.67e-05
ggcaggt	0.000428
ggcagta	7.55e-05
ggcagtc	1.67e-05
ggcagtg	7.55e-05
ggcagtt	1.67e-05
ggcataa	0.000134
ggcatac	0.000134
ggcatag	7.55e-05
ggcatat	1.67e-05
ggcatca	7.55e-05
ggcatcc	7.55e-05
ggcatcg	1.67e-05
ggcatct	1.67e-05
ggcatga	0.0826
ggcatgc	0.000134
ggcatgg	0.000311
ggcatgt	0.00149
ggcatta	0.000134
ggcattc	7.55e-05
ggcattg	0.000134
ggcattt	0.000134
ggccaaa	1.67e-05
ggccaac	1.67e-05
ggccaag	1.67e-05
ggccaat	1.67e-05
ggccaca	1.67e-05
ggccacc	1.67e-05
ggccacg	1.67e-05
ggccact	1.67e-05
ggccaga	1.67e-05
ggccagc	1.67e-05
ggccagg	1.67e-05
ggccagt	0.000369
ggccata	7.55e-05
ggccatc	1.67e-05
ggccatg	1.67e-05
ggccatt	1.67e-05
ggcccaa	1.67e-05
ggcccac	1.67e-05
ggcccag	1.67e-05
ggcccat	1.67e-05
ggcccca	1.67e-05
ggccccc	1.67e-05
ggccccg	1.67e-05
ggcccct	1.67e-05
ggcccga	1.67e-05
ggcccgc	1.67e-05
ggcccgg	1.67e-05
ggcccgt	1.67e-05
ggcccta	1.67e-05
ggccctc	1.67e-05
ggccctg	1.67e-05
ggccctt	1.67e-05
ggccgaa	1.67e-05
ggccgac	1.67e-05
ggccgag	1.67e-05
ggccgat	1.67e-05
ggccgca	1.67e-05
ggccgcc	1.67e-05
ggccgcg	1.67e-05
ggccgct	1.67e-05
ggccgga	1.67e-05
ggccggc	1.67e-05
ggccggg	1.67e-05
ggccggt	0.000134
ggccgta	1.67e-05
ggccgtc	1.67e-05
ggccgtg	1.67e-05
ggccgtt	1.67e-05
ggcctaa	1.67e-05
ggcctac	1.67e-05
ggcctag	1.67e-05
ggcctat	1.67e-05
ggcctca	1.67e-05
ggcctcc	1.67e-05
ggcctcg	1.67e-05
ggcctct	1.67e-05
ggcctga	7.55e-05
ggcctgc	1.67e-05
ggcctgg	1.67e-05
ggcctgt	1.67e-05
ggcctta	1.67e-05
ggccttc	1.67e-05
ggccttg	1.67e-05
ggccttt	1.67e-05
ggcgaaa	1.67e-05
ggcgaac	1.67e-05
ggcgaag	1.67e-05
ggcgaat	7.55e-05
ggcgaca	1.67e-05
ggcgacc	1.67e-05
ggcgacg	1.67e-05
ggcgact	7.55e-05
ggcgaga	7.55e-05
ggcgagc	0.000193
ggcgagg	0.000134
ggcgagt	0.0833
ggcgata	7.55e-05
ggcgatc	1.67e-05
ggcgatg	1.67e-05
ggcgatt	7.55e-05
ggcgcaa	1.67e-05
ggcgcac	1.67e-05
ggcgcag	1.67e-05
ggcgcat	1.67e-05
ggcgcca	1.67e-05
ggcgccc	1.67e-05
ggcgccg	1.67e-05
ggcgcct	1.67e-05
ggcgcga	1.67e-05
ggcgcgc	7.55e-05
ggcgcgg	1.67e-05
ggcgcgt	0.000134
ggcgcta	1.67e-05
ggcgctc	1.67e-05
ggcgctg	1.67e-05
ggcgctt	1.67e-05
ggcggaa	1.67e-05
ggcggac	1.67e-05
ggcggag	1.67e-05
ggcggat	1.67e-05
ggcggca	1.67e-05
ggcggcc	1.67e-05
ggcggcg	1.67e-05
ggcggct	1.67e-05
ggcggga	1.67e-05
ggcgggc	1.67e-05
ggcgggg	1.67e-05
ggcgggt	0.000134
ggcggta	1.67e-05
ggcggtc	1.67e-05
ggcggtg	1.67e-05
ggcggtt	1.67e-05
ggcgtaa	1.67e-05
ggcgtac	1.67e-05
ggcgtag	1.67e-05
ggcgtat	1.67e-05
ggcgtca	1.67e-05
ggcgtcc	1.67e-05
ggcgtcg	1.67e-05
ggcgtct	1.67e-05
ggcgtga	7.55e-05
ggcgtgc	1.67e-05
ggcgtgg	1.67e-05
ggcgtgt	0.000193
ggcgtta	1.67e-05
ggcgttc	1.67e-05
ggcgttg	1.67e-05
ggcgttt	1.67e-05
ggctaaa	1.67e-05
ggctaac	1.67e-05
ggctaag	1.67e-05
ggctaat	1.67e-05
ggctaca	1.67e-05
ggctacc	1.67e-05
ggctacg	1.67e-05
ggctact	1.67e-05
ggctaga	1.67e-05
ggctagc	1.67e-05
ggctagg	1.67e-05
ggctagt	0.000546
ggctata	7.55e-05
ggctatc	1.67e-05
ggctatg	1.67e-05
ggctatt	1.67e-05
ggctcaa	7.55e-05
ggctcac	1.67e-05
ggctcag	1.67e-05
ggctcat	1.67e-05
ggctcca	1.67e-05
ggctccc	1.67e-05
ggctccg	1.67e-05
ggctcct	1.67e-05
ggctcga	1.67e-05
ggctcgc	1.67e-05
ggctcgg	1.67e-05
ggctcgt	7.55e-05
ggctcta	1.67e-05
ggctctc	1.67e-05
ggctctg	1.67e-05
ggctctt	1.67e-05
ggctgaa	1.67e-05
ggctgac	1.67e-05
ggctgag	1.67e-05
ggctgat	1.67e-05
ggctgca	1.67e-05
ggctgcc	1.67e-05
ggctgcg	1.67e-05
ggctgct	1.67e-05
ggctgga	1.67e-05
ggctggc	1.67e-05
ggctggg	1.67e-05
ggctggt	7.55e-05
ggctgta	1.67e-05
ggctgtc	1.67e-05
ggctgtg	1.67e-05
ggctgtt	1.67e-05
ggcttaa	1.67e-05
ggcttac	1.67e-05
ggcttag	1.67e-05
ggcttat	1.67e-05
ggcttca	1.67e-05
ggcttcc	1.67e-05
ggcttcg	1.67e-05
ggcttct	1.67e-05
ggcttga	7.55e-05
ggcttgc	1.67e-05
ggcttgg	1.67e-05
ggcttgt	0.000134
ggcttta	1.67e-05
ggctttc	1.67e-05
ggctttg	1.67e-05
ggctttt	1.67e-05
gggaaaa	0.168
gggaaac	0.0843
gggaaag	0.00143
gggaaat	0.17
gggaaca	0.00119
gggaacc	0.00102
gggaacg	0.000369
gggaact	0.00401
gggaaga	0.253
gggaagc	0.663
gggaagg	0.0036
gggaagt	1.41
gggaata	0.497
gggaatc	0.249
gggaatg	0.0852
gggaatt	0.666
gggacaa	0.000957
gggacac	0.0831
gggacag	0.000487
gggacat	0.00213
gggacca	0.0826
gggaccc	0.000311
gggaccg	0.000134
gggacct	0.000605
gggacga	0.000899
gggacgc	0.00108
gggacgg	0.000487
gggacgt	0.167
gggacta	0.00213
gggactc	0.000899
gggactg	0.00108
gggactt	0.0026
gggagaa	0.000546
gggagac	0.000428
gggagag	0.000311
gggagat	0.0828
gggagca	0.000252
gggagcc	0.000134
gggagcg	7.55e-05
gggagct	0.000781
gggagga	0.0831
gggaggc	0.0838
gggaggg	0.000605
gggaggt	0.167
gggagta	0.000899
gggagtc	0.000428
gggagtg	0.0825
gggagtt	0.00137
gggataa	0.0838
gggatac	0.0835
gggatag	0.0835
gggatat	0.00484
gggatca	0.00113
gggatcc	0.000605
gggatcg	0.000663
gggatct	0.00166
gggatga	0.251
gggatgc	0.0056
gggatgg	0.331
gggatgt	0.67
gggatta	0.00225
gggattc	0.0841
gggattg	0.167
gggattt	0.168
gggcaaa	0.000193
gggcaac	0.000134
gggcaag	1.67e-05
gggcaat	0.000369
gggcaca	1.67e-05
gggcacc	7.55e-05
gggcacg	1.67e-05
gggcact	7.55e-05
gggcaga	0.000311
gggcagc	0.000781
gggcagg	0.000193
gggcagt	0.0851
gggcata	0.000369
gggcatc	0.000252
gggcatg	7.55e-05
gggcatt	0.000722
gggccaa	7.55e-05
gggccac	7.55e-05
gggccag	1.67e-05
gggccat	7.55e-05
gggccca	7.55e-05
gggcccc	1.67e-05
gggcccg	1.67e-05
gggccct	0.000134
gggccga	0.000134
gggccgc	1.67e-05
gggccgg	1.67e-05
gggccgt	0.000428
gggccta	1.67e-05
gggcctc	1.67e-05
gggcctg	7.55e-05
gggcctt	7.55e-05
gggcgaa	1.67e-05
gggcgac	1.67e-05
gggcgag	1.67e-05
gggcgat	0.000252
gggcgca	1.67e-05
gggcgcc	1.67e-05
gggcgcg	1.67e-05
gggcgct	0.000134
gggcgga	0.000252
gggcggc	0.000193
gggcggg	0.000134
gggcggt	0.165
gggcgta	1.67e-05
gggcgtc	1.67e-05
gggcgtg	7.55e-05
gggcgtt	0.000134
gggctaa	0.000193
gggctac	7.55e-05
gggctag	7.55e-05
gggctat	7.55e-05
gggctca	1.67e-05
gggctcc	7.55e-05
gggctcg	1.67e-05
gggctct	0.000193
gggctga	0.000193
gggctgc	1.67e-05
gggctgg	0.000311
gggctgt	0.00149
gggctta	0.000134
gggcttc	0.000311
gggcttg	0.000134
gggcttt	0.000546
ggggaaa	0.000369
ggggaac	0.000252
ggggaag	0.000311
ggggaat	0.00113
ggggaca	0.000134
ggggacc	7.55e-05
ggggacg	0.000193
ggggact	0.000605
ggggaga	0.00225
ggggagc	0.0848
ggggagg	0.0832
ggggagt	0.5
ggggata	0.000781
ggggatc	0.000311
ggggatg	0.000369
ggggatt	0.00172
ggggcaa	7.55e-05
ggggcac	7.55e-05
ggggcag	7.55e-05
ggggcat	0.000252
ggggcca	7.55e-05
ggggccc	7.55e-05
ggggccg	1.67e-05
ggggcct	0.000134
ggggcga	7.55e-05
ggggcgc	0.000252
ggggcgg	0.000134
ggggcgt	0.0833
ggggcta	7.55e-05
ggggctc	7.55e-05
ggggctg	7.55e-05
ggggctt	0.000311
gggggaa	0.000193
gggggac	1.67e-05
gggggag	1.67e-05
gggggat	0.000134
gggggca	1.67e-05
gggggcc	1.67e-05
gggggcg	1.67e-05
gggggct	0.000134
gggggga	0.000252
ggggggc	0.000252
ggggggg	0.000134
ggggggt	0.0841
gggggta	0.000134
gggggtc	7.55e-05
gggggtg	0.000134
gggggtt	7.55e-05
ggggtaa	0.000134
ggggtac	7.55e-05
ggggtag	0.000134
ggggtat	0.000134
ggggtca	1.67e-05
ggggtcc	1.67e-05
ggggtcg	1.67e-05
ggggtct	0.000252
ggggtga	0.000369
ggggtgc	0.000428
ggggtgg	0.000428
ggggtgt	0.167
ggggtta	1.67e-05
ggggttc	7.55e-05
ggggttg	0.000193
ggggttt	0.000252
gggtaaa	0.000252
gggtaac	0.000134
gggtaag	7.55e-05
gggtaat	0.000605
gggtaca	1.67e-05
gggtacc	7.55e-05
gggtacg	1.67e-05
gggtact	0.000134
gggtaga	0.000722
gggtagc	0.00131
gggtagg	0.000369
gggtagt	0.17
gggtata	0.000546
gggtatc	0.000428
gggtatg	7.55e-05
gggtatt	0.000899
gggtcaa	0.0822
gggtcac	0.000193
gggtcag	7.55e-05
gggtcat	0.000252
gggtcca	0.000193
gggtccc	1.67e-05
gggtccg	1.67e-05
gggtcct	7.55e-05
gggtcga	0.000428
gggtcgc	0.000134
gggtcgg	7.55e-05
gggtcgt	0.0833
gggtcta	0.000134
gggtctc	7.55e-05
gggtctg	1.67e-05
gggtctt	0.000252
gggtgaa	0.000252
gggtgac	0.000193
gggtgag	1.67e-05
gggtgat	0.000252
gggtgca	0.000134
gggtgcc	1.67e-05
gggtgcg	1.67e-05
gggtgct	0.000252
gggtgga	0.000252
gggtggc	0.000252
gggtggg	0.000134
gggtggt	0.0845
gggtgta	1.67e-05
gggtgtc	0.000134
gggtgtg	7.55e-05
gggtgtt	0.000252
gggttaa	0.000311
gggttac	0.000134
gggttag	0.000134
gggttat	0.000369
gggttca	7.55e-05
gggttcc	7.55e-05
gggttcg	0.000134
gggttct	0.000428
gggttga	0.000899
gggttgc	0.000663
gggttgg	0.000605
gggttgt	0.168
gggttta	7.55e-05
gggtttc	0.000252
gggtttg	0.000134
gggtttt	0.00084
ggtaaaa	0.000252
ggtaaac	0.000134
ggtaaag	0.000134
ggtaaat	0.000487
ggtaaca	0.000134
ggtaacc	0.000134
ggtaacg	1.67e-05
ggtaact	0.000252
ggtaaga	0.167
ggtaagc	0.0844
ggtaagg	0.000722
ggtaagt	0.257
ggtaata	0.000781
ggtaatc	0.000487
ggtaatg	0.000134
ggtaatt	0.00131
ggtacaa	1.67e-05
ggtacac	7.55e-05
ggtacag	1.67e-05
ggtacat	7.55e-05
ggtacca	7.55e-05
ggtaccc	7.55e-05
ggtaccg	1.67e-05
ggtacct	1.67e-05
ggtacga	0.000134
ggtacgc	0.000134
ggtacgg	7.55e-05
ggtacgt	0.000722
ggtacta	1.67e-05
ggtactc	1.67e-05
ggtactg	1.67e-05
ggtactt	0.000134
ggtagaa	1.67e-05
ggtagac	1.67e-05
ggtagag	1.67e-05
ggtagat	0.000134
ggtagca	1.67e-05
ggtagcc	7.55e-05
ggtagcg	1.67e-05
ggtagct	7.55e-05
ggtagga	0.000252
ggtaggc	0.000193
ggtaggg	0.000134
ggtaggt	0.0827
ggtagta	1.67e-05
ggtagtc	1.67e-05
ggtagtg	7.55e-05
ggtagtt	7.55e-05
ggtataa	0.000134
ggtatac	0.000134
ggtatag	7.55e-05
ggtatat	0.000252
ggtatca	7.55e-05
ggtatcc	0.0825
ggtatcg	7.55e-05
ggtatct	0.000252
ggtatga	0.00113
ggtatgc	0.000605
ggtatgg	0.000546
ggtatgt	0.251
ggtatta	1.67e-05
ggtattc	0.000193
ggtattg	0.000134
ggtattt	0.000369
ggtcaaa	1.67e-05
ggtcaac	1.67e-05
ggtcaag	1.67e-05
ggtcaat	1.67e-05
ggtcaca	1.67e-05
ggtcacc	1.67e-05
ggtcacg	1.67e-05
ggtcact	1.67e-05
ggtcaga	0.000134
ggtcagc	7.55e-05
ggtcagg	1.67e-05
ggtcagt	0.000428
ggtcata	1.67e-05
ggtcatc	1.67e-05
ggtcatg	1.67e-05
ggtcatt	1.67e-05
ggtccaa	1.67e-05
ggtccac	1.67e-05
ggtccag	1.67e-05
ggtccat	1.67e-05
ggtccca	1.67e-05
ggtcccc	1.67e-05
ggtcccg	1.67e-05
ggtccct	1.67e-05
ggtccga	1.67e-05
ggtccgc	1.67e-05
ggtccgg	1.67e-05
ggtccgt	1.67e-05
ggtccta	1.67e-05
ggtcctc	1.67e-05
ggtcctg	1.67e-05
ggtcctt	1.67e-05
ggtcgaa	1.67e-05
ggtcgac	1.67e-05
ggtcgag	1.67e-05
ggtcgat	1.67e-05
ggtcgca	1.67e-05
ggtcgcc	1.67e-05
ggtcgcg	1.67e-05
ggtcgct	1.67e-05
ggtcgga	1.67e-05
ggtcggc	1.67e-05
ggtcggg	1.67e-05
ggtcggt	0.000193
ggtcgta	1.67e-05
ggtcgtc	1.67e-05
ggtcgtg	1.67e-05
ggtcgtt	1.67e-05
ggtctaa	1.67e-05
ggtctac	1.67e-05
ggtctag	1.67e-05
ggtctat	1.67e-05
ggtctca	1.67e-05
ggtctcc	7.55e-05
ggtctcg	1.67e-05
ggtctct	1.67e-05
ggtctga	1.67e-05
ggtctgc	1.67e-05
ggtctgg	1.67e-05
ggtctgt	0.000193
ggtctta	1.67e-05
ggtcttc	1.67e-05
ggtcttg	1.67e-05
ggtcttt	1.67e-05
ggtgaaa	1.67e-05
ggtgaac	1.67e-05
ggtgaag	1.67e-05
ggtgaat	1.67e-05
ggtgaca	1.67e-05
ggtgacc	1.67e-05
ggtgacg	1.67e-05
ggtgact	1.67e-05
ggtgaga	0.000369
ggtgagc	0.000311
ggtgagg	7.55e-05
ggtgagt	0.00325
ggtgata	1.67e-05
ggtgatc	1.67e-05
ggtgatg	1.67e-05
ggtgatt	1.67e-05
ggtgcaa	1.67e-05
ggtgcac	1.67e-05
ggtgcag	1.67e-05
ggtgcat	1.67e-05
ggtgcca	1.67e-05
ggtgccc	1.67e-05
ggtgccg	1.67e-05
ggtgcct	1.67e-05
ggtgcga	1.67e-05
ggtgcgc	7.55e-05
ggtgcgg	1.67e-05
ggtgcgt	7.55e-05
ggtgcta	1.67e-05
ggtgctc	1.67e-05
ggtgctg	1.67e-05
ggtgctt	1.67e-05
ggtggaa	1.67e-05
ggtggac	1.67e-05
ggtggag	1.67e-05
ggtggat	1.67e-05
ggtggca	1.67e-05
ggtggcc	1.67e-05
ggtggcg	1.67e-05
ggtggct	1.67e-05
ggtggga	1.67e-05
ggtgggc	1.67e-05
ggtgggg	1.67e-05
ggtgggt	0.000193
ggtggta	1.67e-05
ggtggtc	1.67e-05
ggtggtg	1.67e-05
ggtggtt	1.67e-05
ggtgtaa	1.67e-05
ggtgtac	1.67e-05
ggtgtag	1.67e-05
ggtgtat	1.67e-05
ggtgtca	1.67e-05
ggtgtcc	7.55e-05
ggtgtcg	1.67e-05
ggtgtct	1.67e-05
ggtgtga	1.67e-05
ggtgtgc	1.67e-05
ggtgtgg	1.67e-05
ggtgtgt	0.000311
ggtgtta	1.67e-05
ggtgttc	1.67e-05
ggtgttg	1.67e-05
ggtgttt	1.67e-05
ggttaaa	1.67e-05
ggttaac	1.67e-05
ggttaag	1.67e-05
ggttaat	1.67e-05
ggttaca	1.67e-05
ggttacc	1.67e-05
ggttacg	1.67e-05
ggttact	1.67e-05
ggttaga	0.000134
ggttagc	7.55e-05
ggttagg	1.67e-05
ggttagt	0.000899
ggttata	1.67e-05
ggttatc	1.67e-05
ggttatg	1.67e-05
ggttatt	7.55e-05
ggttcaa	7.55e-05
ggttcac	1.67e-05
ggttcag	1.67e-05
ggttcat	1.67e-05
ggttcca	1.67e-05
ggttccc	1.67e-05
ggttccg	1.67e-05
ggttcct	1.67e-05
ggttcga	1.67e-05
ggttcgc	1.67e-05
ggttcgg	1.67e-05
ggttcgt	7.55e-05
ggttcta	1.67e-05
ggttctc	1.67e-05
ggttctg	1.67e-05
ggttctt	1.67e-05
ggttgaa	1.67e-05
ggttgac	1.67e-05
ggttgag	1.67e-05
ggttgat	1.67e-05
ggttgca	1.67e-05
ggttgcc	1.67e-05
ggttgcg	1.67e-05
ggttgct	1.67e-05
ggttgga	1.67e-05
ggttggc	1.67e-05
ggttggg	1.67e-05
ggttggt	0.000134
ggttgta	1.67e-05
ggttgtc	1.67e-05
ggttgtg	1.67e-05
ggttgtt	1.67e-05
ggtttaa	1.67e-05
ggtttac	1.67e-05
ggtttag	1.67e-05
ggtttat	1.67e-05
ggtttca	1.67e-05
ggtttcc	7.55e-05
ggtttcg	1.67e-05
ggtttct	1.67e-05
ggtttga	1.67e-05
ggtttgc	1.67e-05
ggtttgg	1.67e-05
ggtttgt	0.000311
ggtttta	1.67e-05
ggttttc	1.67e-05
ggttttg	1.67e-05
ggttttt	1.67e-05
gtaaaaa	0.000193
gtaaaac	0.000252
gtaaaag	0.000134
gtaaaat	0.000663
gtaaaca	1.67e-05
gtaaacc	7.55e-05
gtaaacg	7.55e-05
gtaaact	0.000252
gtaaaga	0.00166
gtaaagc	0.00237
gtaaagg	0.000546
gtaaagt	0.172
gtaaata	0.000193
gtaaatc	0.000134
gtaaatg	0.000369
gtaaatt	0.00084
gtaacaa	7.55e-05
gtaacac	7.55e-05
gtaacag	1.67e-05
gtaacat	0.000193
gtaacca	1.67e-05
gtaaccc	1.67e-05
gtaaccg	1.67e-05
gtaacct	1.67e-05
gtaacga	7.55e-05
gtaacgc	1.67e-05
gtaacgg	0.000134
gtaacgt	0.000722
gtaacta	0.000134
gtaactc	1.67e-05
gtaactg	0.000134
gtaactt	7.55e-05
gtaagaa	1.67e-05
gtaagac	1.67e-05
gtaagag	1.67e-05
gtaagat	1.67e-05
gtaagca	1.67e-05
gtaagcc	1.67e-05
gtaagcg	1.67e-05
gtaagct	1.67e-05
gtaagga	1.67e-05
gtaaggc	0.000252
gtaaggg	1.67e-05
gtaaggt	0.000428
gtaagta	1.67e-05
gtaagtc	1.67e-05
gtaagtg	1.67e-05
gtaagtt	1.67e-05
gtaataa	1.67e-05
gtaatac	1.67e-05
gtaatag	1.67e-05
gtaatat	0.000193
gtaatca	1.67e-05
gtaatcc	0.000134
gtaatcg	1.67e-05
gtaatct	7.55e-05
gtaatga	0.000957
gtaatgc	0.00108
gtaatgg	0.000252
gtaatgt	0.0861
gtaatta	7.55e-05
gtaattc	1.67e-05
gtaattg	7.55e-05
gtaattt	7.55e-05
gtacaaa	1.67e-05
gtacaac	1.67e-05
gtacaag	1.67e-05
gtacaat	1.67e-05
gtacaca	1.67e-05
gtacacc	1.67e-05
gtacacg	1.67e-05
gtacact	1.67e-05
gtacaga	1.67e-05
gtacagc	1.67e-05
gtacagg	1.67e-05
gtacagt	0.000193
gtacata	1.67e-05
gtacatc	1.67e-05
gtacatg	1.67e-05
gtacatt	1.67e-05
gtaccaa	1.67e-05
gtaccac	1.67e-05
gtaccag	1.67e-05
gtaccat	1.67e-05
gtaccca	1.67e-05
gtacccc	1.67e-05
gtacccg	1.67e-05
gtaccct	1.67e-05
gtaccga	1.67e-05
gtaccgc	1.67e-05
gtaccgg	1.67e-05
gtaccgt	1.67e-05
gtaccta	1.67e-05
gtacctc	1.67e-05
gtacctg	1.67e-05
gtacctt	1.67e-05
gtacgaa	1.67e-05
gtacgac	1.67e-05
gtacgag	1.67e-05
gtacgat	1.67e-05
gtacgca	1.67e-05
gtacgcc	1.67e-05
gtacgcg	1.67e-05
gtacgct	1.67e-05
gtacgga	1.67e-05
gtacggc	1.67e-05
gtacggg	1.67e-05
gtacggt	1.67e-05
gtacgta	1.67e-05
gtacgtc	1.67e-05
gtacgtg	1.67e-05
gtacgtt	1.67e-05
gtactaa	1.67e-05
gtactac	1.67e-05
gtactag	1.67e-05
gtactat	1.67e-05
gtactca	7.55e-05
gtactcc	1.67e-05
gtactcg	1.67e-05
gtactct	1.67e-05
gtactga	1.67e-05
gtactgc	1.67e-05
gtactgg	1.67e-05
gtactgt	0.000134
gtactta	1.67e-05
gtacttc	1.67e-05
gtacttg	1.67e-05
gtacttt	1.67e-05
gtagaaa	1.67e-05
gtagaac	1.67e-05
gtagaag	1.67e-05
gtagaat	1.67e-05
gtagaca	1.67e-05
gtagacc	1.67e-05
gtagacg	1.67e-05
gtagact	1.67e-05
gtagaga	0.000369
gtagagc	0.000252
gtagagg	1.67e-05
gtagagt	0.00231
gtagata	1.67e-05
gtagatc	1.67e-05
gtagatg	1.67e-05
gtagatt	1.67e-05
gtagcaa	1.67e-05
gtagcac	1.67e-05
gtagcag	1.67e-05
gtagcat	1.67e-05
gtagcca	1.67e-05
gtagccc	1.67e-05
gtagccg	1.67e-05
gtagcct	1.67e-05
gtagcga	1.67e-05
gtagcgc	7.55e-05
gtagcgg	1.67e-05
gtagcgt	7.55e-05
gtagcta	1.67e-05
gtagctc	1.67e-05
gtagctg	1.67e-05
gtagctt	1.67e-05
gtaggaa	1.67e-05
gtaggac	1.67e-05
gtaggag	1.67e-05
gtaggat	1.67e-05
gtaggca	1.67e-05
gtaggcc	1.67e-05
gtaggcg	1.67e-05
gtaggct	1.67e-05
gtaggga	1.67e-05
gtagggc	1.67e-05
gtagggg	1.67e-05
gtagggt	0.000134
gtaggta	1.67e-05
gtaggtc	1.67e-05
gtaggtg	1.67e-05
gtaggtt	1.67e-05
gtagtaa	1.67e-05
gtagtac	1.67e-05
gtagtag	1.67e-05
gtagtat	1.67e-05
gtagtca	1.67e-05
gtagtcc	1.67e-05
gtagtcg	1.67e-05
gtagtct	1.67e-05
gtagtga	1.67e-05
gtagtgc	1.67e-05
gtagtgg	1.67e-05
gtagtgt	0.000193
gtagtta	1.67e-05
gtagttc	1.67e-05
gtagttg	1.67e-05
gtagttt	1.67e-05
gtataaa	7.55e-05
gtataac	1.67e-05
gtataag	7.55e-05
gtataat	1.67e-05
gtataca	1.67e-05
gtatacc	1.67e-05
gtatacg	1.67e-05
gtatact	1.67e-05
gtataga	0.000134
gtatagc	1.67e-05
gtatagg	1.67e-05
gtatagt	0.000957
gtatata	1.67e-05
gtatatc	7.55e-05
gtatatg	1.67e-05
gtatatt	1.67e-05
gtatcaa	1.67e-05
gtatcac	1.67e-05
gtatcag	1.67e-05
gtatcat	1.67e-05
gtatcca	1.67e-05
gtatccc	1.67e-05
gtatccg	1.67e-05
gtatcct	1.67e-05
gtatcga	1.67e-05
gtatcgc	1.67e-05
gtatcgg	1.67e-05
gtatcgt	7.55e-05
gtatcta	1.67e-05
gtatctc	1.67e-05
gtatctg	1.67e-05
gtatctt	1.67e-05
gtatgaa	1.67e-05
gtatgac	1.67e-05
gtatgag	1.67e-05
gtatgat	1.67e-05
gtatgca	1.67e-05
gtatgcc	1.67e-05
gtatgcg	1.67e-05
gtatgct	1.67e-05
gtatgga	1.67e-05
gtatggc	1.67e-05
gtatggg	1.67e-05
gtatggt	0.000252
gtatgta	1.67e-05
gtatgtc	1.67e-05
gtatgtg	1.67e-05
gtatgtt	1.67e-05
gtattaa	1.67e-05
gtattac	1.67e-05
gtattag	1.67e-05
gtattat	1.67e-05
gtattca	1.67e-05
gtattcc	1.67e-05
gtattcg	1.67e-05
gtattct	1.67e-05
gtattga	1.67e-05
gtattgc	1.67e-05
gtattgg	1.67e-05
gtattgt	0.000134
gtattta	1.67e-05
gtatttc	1.67e-05
gtatttg	1.67e-05
gtatttt	1.67e-05
gtcaaaa	0.000193
gtcaaac	0.000193
gtcaaag	7.55e-05
gtcaaat	0.000663
gtcaaca	1.67e-05
gtcaacc	7.55e-05
gtcaacg	7.55e-05
gtcaact	0.000311
gtcaaga	0.00125
gtcaagc	0.0016
gtcaagg	0.000487
gtcaagt	0.251
gtcaata	0.000193
gtcaatc	0.000252
gtcaatg	0.000252
gtcaatt	0.00102
gtcacaa	7.55e-05
gtcacac	1.67e-05
gtcacag	1.67e-05
gtcacat	7.55e-05
gtcacca	1.67e-05
gtcaccc	1.67e-05
gtcaccg	1.67e-05
gtcacct	1.67e-05
gtcacga	0.000134
gtcacgc	7.55e-05
gtcacgg	0.000134
gtcacgt	0.000428
gtcacta	0.000134
gtcactc	1.67e-05
gtcactg	0.000134
gtcactt	0.000193
gtcagaa	1.67e-05
gtcagac	1.67e-05
gtcagag	1.67e-05
gtcagat	1.67e-05
gtcagca	1.67e-05
gtcagcc	1.67e-05
gtcagcg	1.67e-05
gtcagct	7.55e-05
gtcagga	7.55e-05
gtcaggc	0.000252
gtcaggg	1.67e-05
gtcaggt	0.000369
gtcagta	1.67e-05
gtcagtc	1.67e-05
gtcagtg	1.67e-05
gtcagtt	1.67e-05
gtcataa	7.55e-05
gtcatac	1.67e-05
gtcatag	1.67e-05
gtcatat	0.000193
gtcatca	7.55e-05
gtcatcc	0.000193
gtcatcg	1.67e-05
gtcatct	1.67e-05
gtcatga	0.0829
gtcatgc	0.00084
gtcatgg	0.000193
gtcatgt	0.00302
gtcatta	7.55e-05
gtcattc	1.67e-05
gtcattg	1.67e-05
gtcattt	1.67e-05
gtccaaa	1.67e-05
gtccaac	1.67e-05
gtccaag	1.67e-05
gtccaat	1.67e-05
gtccaca	1.67e-05
gtccacc	1.67e-05
gtccacg	1.67e-05
gtccact	1.67e-05
gtccaga	1.67e-05
gtccagc	7.55e-05
gtccagg	1.67e-05
gtccagt	0.000252
gtccata	1.67e-05
gtccatc	1.67e-05
gtccatg	1.67e-05
gtccatt	1.67e-05
gtcccaa	1.67e-05
gtcccac	1.67e-05
gtcccag	1.67e-05
gtcccat	1.67e-05
gtcccca	1.67e-05
gtccccc	1.67e-05
gtccccg	1.67e-05
gtcccct	1.67e-05
gtcccga	1.67e-05
gtcccgc	1.67e-05
gtcccgg	1.67e-05
gtcccgt	1.67e-05
gtcccta	1.67e-05
gtccctc	1.67e-05
gtccctg	1.67e-05
gtccctt	1.67e-05
gtccgaa	1.67e-05
gtccgac	1.67e-05
gtccgag	1.67e-05
gtccgat	1.67e-05
gtccgca	1.67e-05
gtccgcc	1.67e-05
gtccgcg	1.67e-05
gtccgct	1.67e-05
gtccgga	1.67e-05
gtccggc	1.67e-05
gtccggg	1.67e-05
gtccggt	1.67e-05
gtccgta	1.67e-05
gtccgtc	1.67e-05
gtccgtg	1.67e-05
gtccgtt	1.67e-05
gtcctaa	1.67e-05
gtcctac	1.67e-05
gtcctag	1.67e-05
gtcctat	1.67e-05
gtcctca	1.67e-05
gtcctcc	1.67e-05
gtcctcg	1.67e-05
gtcctct	1.67e-05
gtcctga	7.55e-05
gtcctgc	1.67e-05
gtcctgg	1.67e-05
gtcctgt	7.55e-05
gtcctta	1.67e-05
gtccttc	1.67e-05
gtccttg	1.67e-05
gtccttt	1.67e-05
gtcgaaa	1.67e-05
gtcgaac	7.55e-05
gtcgaag	1.67e-05
gtcgaat	1.67e-05
gtcgaca	1.67e-05
gtcgacc	7.55e-05
gtcgacg	1.67e-05
gtcgact	1.67e-05
gtcgaga	0.000193
gtcgagc	0.0825
gtcgagg	7.55e-05
gtcgagt	0.0019
gtcgata	1.67e-05
gtcgatc	7.55e-05
gtcgatg	1.67e-05
gtcgatt	1.67e-05
gtcgcaa	1.67e-05
gtcgcac	1.67e-05
gtcgcag	1.67e-05
gtcgcat	1.67e-05
gtcgcca	1.67e-05
gtcgccc	1.67e-05
gtcgccg	1.67e-05
gtcgcct	1.67e-05
gtcgcga	1.67e-05
gtcgcgc	7.55e-05
gtcgcgg	1.67e-05
gtcgcgt	1.67e-05
gtcgcta	1.67e-05
gtcgctc	1.67e-05
gtcgctg	1.67e-05
gtcgctt	1.67e-05
gtcggaa	1.67e-05
gtcggac	1.67e-05
gtcggag	1.67e-05
gtcggat	1.67e-05
gtcggca	1.67e-05
gtcggcc	1.67e-05
gtcggcg	1.67e-05
gtcggct	1.67e-05
gtcggga	1.67e-05
gtcgggc	7.55e-05
gtcgggg	1.67e-05
gtcgggt	0.000134
gtcggta	1.67e-05
gtcggtc	1.67e-05
gtcggtg	1.67e-05
gtcggtt	1.67e-05
gtcgtaa	1.67e-05
gtcgtac	1.67e-05
gtcgtag	1.67e-05
gtcgtat	1.67e-05
gtcgtca	1.67e-05
gtcgtcc	1.67e-05
gtcgtcg	1.67e-05
gtcgtct	1.67e-05
gtcgtga	7.55e-05
gtcgtgc	7.55e-05
gtcgtgg	1.67e-05
gtcgtgt	7.55e-05
gtcgtta	1.67e-05
gtcgttc	1.67e-05
gtcgttg	1.67e-05
gtcgttt	1.67e-05
gtctaaa	1.67e-05
gtctaac	1.67e-05
gtctaag	1.67e-05
gtctaat	1.67e-05
gtctaca	1.67e-05
gtctacc	1.67e-05
gtctacg	1.67e-05
gtctact	1.67e-05
gtctaga	0.000134
gtctagc	7.55e-05
gtctagg	1.67e-05
gtctagt	0.000722
gtctata	1.67e-05
gtctatc	7.55e-05
gtctatg	1.67e-05
gtctatt	1.67e-05
gtctcaa	1.67e-05
gtctcac	1.67e-05
gtctcag	1.67e-05
gtctcat	1.67e-05
gtctcca	1.67e-05
gtctccc	1.67e-05
gtctccg	1.67e-05
gtctcct	1.67e-05
gtctcga	1.67e-05
gtctcgc	1.67e-05
gtctcgg	1.67e-05
gtctcgt	1.67e-05
gtctcta	1.67e-05
gtctctc	1.67e-05
gtctctg	1.67e-05
gtctctt	1.67e-05
gtctgaa	1.67e-05
gtctgac	1.67e-05
gtctgag	1.67e-05
gtctgat	1.67e-05
gtctgca	1.67e-05
gtctgcc	1.67e-05
gtctgcg	1.67e-05
gtctgct	1.67e-05
gtctgga	1.67e-05
gtctggc	1.67e-05
gtctggg	1.67e-05
gtctggt	0.000252
gtctgta	1.67e-05
gtctgtc	1.67e-05
gtctgtg	1.67e-05
gtctgtt	1.67e-05
gtcttaa	1.67e-05
gtcttac	1.67e-05
gtcttag	1.67e-05
gtcttat	1.67e-05
gtcttca	1.67e-05
gtcttcc	1.67e-05
gtcttcg	1.67e-05
gtcttct	1.67e-05
gtcttga	7.55e-05
gtcttgc	1.67e-05
gtcttgg	1.67e-05
gtcttgt	7.55e-05
gtcttta	1.67e-05
gtctttc	1.67e-05
gtctttg	1.67e-05
gtctttt	1.67e-05
gtgaaaa	0.17
gtgaaac	0.25
gtgaaag	0.0847
gtgaaat	0.665
gtgaaca	0.00249
gtgaacc	0.0842
gtgaacg	0.083
gtgaact	0.0876
gtgaaga	1.08
gtgaagc	1.41
gtgaagg	0.253
gtgaagt	2.32
gtgaata	0.171
gtgaatc	0.169
gtgaatg	0.25
gtgaatt	0.834
gtgacaa	0.0836
gtgacac	0.00131
gtgacag	0.000605
gtgacat	0.0856
gtgacca	0.000781
gtgaccc	0.000369
gtgaccg	0.000369
gtgacct	0.000663
gtgacga	0.0842
gtgacgc	0.00278
gtgacgg	0.165
gtgacgt	0.0879
gtgacta	0.167
gtgactc	0.00155
gtgactg	0.166
gtgactt	0.0862
gtgagaa	0.000546
gtgagac	0.000605
gtgagag	0.000134
gtgagat	0.00113
gtgagca	0.000252
gtgagcc	0.000369
gtgagcg	7.55e-05
gtgagct	0.000781
gtgagga	0.00254
gtgaggc	0.331
gtgaggg	0.000899
gtgaggt	0.171
gtgagta	0.000722
gtgagtc	0.000428
gtgagtg	0.000605
gtgagtt	0.00149
gtgataa	0.00249
gtgatac	0.00243
gtgatag	0.00166
gtgatat	0.172
gtgatca	0.0016
gtgatcc	0.00119
gtgatcg	0.000428
gtgatct	0.00354
gtgatga	0.748
gtgatgc	0.913
gtgatgg	0.17
gtgatgt	2.81
gtgatta	0.00249
gtgattc	0.00237
gtgattg	0.00225
gtgattt	0.00725
gtgcaaa	0.000193
gtgcaac	0.000252
gtgcaag	7.55e-05
gtgcaat	0.000663
gtgcaca	1.67e-05
gtgcacc	0.000134
gtgcacg	7.55e-05
gtgcact	0.000134
gtgcaga	0.00131
gtgcagc	0.00149
gtgcagg	0.000311
gtgcagt	0.00466
gtgcata	0.000134
gtgcatc	0.000252
gtgcatg	0.000193
gtgcatt	0.00084
gtgccaa	7.55e-05
gtgccac	1.67e-05
gtgccag	1.67e-05
gtgccat	0.000134
gtgccca	1.67e-05
gtgcccc	1.67e-05
gtgcccg	1.67e-05
gtgccct	0.000134
gtgccga	0.000193
gtgccgc	1.67e-05
gtgccgg	0.000134
gtgccgt	0.000193
gtgccta	0.000134
gtgcctc	1.67e-05
gtgcctg	0.000193
gtgcctt	0.000193
gtgcgaa	1.67e-05
gtgcgac	1.67e-05
gtgcgag	1.67e-05
gtgcgat	7.55e-05
gtgcgca	1.67e-05
gtgcgcc	1.67e-05
gtgcgcg	1.67e-05
gtgcgct	1.67e-05
gtgcgga	7.55e-05
gtgcggc	0.000252
gtgcggg	1.67e-05
gtgcggt	0.000957
gtgcgta	1.67e-05
gtgcgtc	1.67e-05
gtgcgtg	1.67e-05
gtgcgtt	1.67e-05
gtgctaa	0.000134
gtgctac	1.67e-05
gtgctag	1.67e-05
gtgctat	0.000252
gtgctca	1.67e-05
gtgctcc	0.000134
gtgctcg	1.67e-05
gtgctct	0.000369
gtgctga	0.000663
gtgctgc	0.000781
gtgctgg	0.000193
gtgctgt	0.085
gtgctta	0.000134
gtgcttc	0.000252
gtgcttg	1.67e-05
gtgcttt	0.000605
gtggaaa	0.000546
gtggaac	0.000487
gtggaag	0.000428
gtggaat	0.0019
gtggaca	0.000252
gtggacc	0.000311
gtggacg	0.000193
gtggact	0.00102
gtggaga	0.169
gtggagc	0.169
gtggagg	0.00213
gtggagt	0.997
gtggata	0.000722
gtggatc	0.000428
gtggatg	0.000428
gtggatt	0.00249
gtggcaa	7.55e-05
gtggcac	1.67e-05
gtggcag	7.55e-05
gtggcat	0.000311
gtggcca	1.67e-05
gtggccc	7.55e-05
gtggccg	1.67e-05
gtggcct	7.55e-05
gtggcga	0.000252
gtggcgc	0.000193
gtggcgg	0.000193
gtggcgt	0.00166
gtggcta	0.000193
gtggctc	7.55e-05
gtggctg	0.000193
gtggctt	0.000311
gtgggaa	0.000193
gtgggac	1.67e-05
gtgggag	1.67e-05
gtgggat	0.000134
gtgggca	1.67e-05
gtgggcc	1.67e-05
gtgggcg	1.67e-05
gtgggct	0.000193
gtgggga	0.000487
gtggggc	0.000605
gtggggg	0.000193
gtggggt	0.167
gtgggta	0.000134
gtgggtc	7.55e-05
gtgggtg	7.55e-05
gtgggtt	0.000134
gtggtaa	7.55e-05
gtggtac	1.67e-05
gtggtag	7.55e-05
gtggtat	0.000193
gtggtca	1.67e-05
gtggtcc	1.67e-05
gtggtcg	1.67e-05
gtggtct	0.000193
gtggtga	0.000781
gtggtgc	0.00131
gtggtgg	0.000193
gtggtgt	0.0868
gtggtta	1.67e-05
gtggttc	1.67e-05
gtggttg	7.55e-05
gtggttt	7.55e-05
gtgtaaa	0.000311
gtgtaac	0.000311
gtgtaag	0.000134
gtgtaat	0.00131
gtgtaca	0.000134
gtgtacc	0.000193
gtgtacg	7.55e-05
gtgtact	0.000546
gtgtaga	0.166
gtgtagc	0.00254
gtgtagg	0.00108
gtgtagt	0.667
gtgtata	0.000546
gtgtatc	0.0825
gtgtatg	0.000311
gtgtatt	0.0016
gtgtcaa	0.000134
gtgtcac	7.55e-05
gtgtcag	1.67e-05
gtgtcat	0.000311
gtgtcca	0.000134
gtgtccc	1.67e-05
gtgtccg	1.67e-05
gtgtcct	1.67e-05
gtgtcga	0.000487
gtgtcgc	7.55e-05
gtgtcgg	0.000134
gtgtcgt	0.00178
gtgtcta	0.000193
gtgtctc	0.000134
gtgtctg	0.000134
gtgtctt	0.000252
gtgtgaa	0.000193
gtgtgac	0.000193
gtgtgag	1.67e-05
gtgtgat	0.000369
gtgtgca	0.000134
gtgtgcc	1.67e-05
gtgtgcg	1.67e-05
gtgtgct	0.000428
gtgtgga	0.000546
gtgtggc	0.000663
gtgtggg	0.000369
gtgtggt	0.331
gtgtgta	1.67e-05
gtgtgtc	0.000193
gtgtgtg	7.55e-05
gtgtgtt	0.000428
gtgttaa	0.000193
gtgttac	7.55e-05
gtgttag	7.55e-05
gtgttat	0.000428
gtgttca	7.55e-05
gtgttcc	7.55e-05
gtgttcg	0.000134
gtgttct	0.000487
gtgttga	0.00149
gtgttgc	0.00137
gtgttgg	0.000428
gtgttgt	0.0888
gtgttta	7.55e-05
gtgtttc	0.000252
gtgtttg	1.67e-05
gtgtttt	0.000722
gttaaaa	0.000193
gttaaac	0.000428
gttaaag	0.000252
gttaaat	0.00184
gttaaca	7.55e-05
gttaacc	0.000311
gttaacg	7.55e-05
gttaact	0.00125
gttaaga	0.0866
gttaagc	0.251
gttaagg	0.00178
gttaagt	1.41
gttaata	0.000663
gttaatc	0.000487
gttaatg	0.000369
gttaatt	0.0846
gttacaa	7.55e-05
gttacac	1.67e-05
gttacag	1.67e-05
gttacat	0.000193
gttacca	1.67e-05
gttaccc	7.55e-05
gttaccg	1.67e-05
gttacct	7.55e-05
gttacga	0.000252
gttacgc	0.000311
gttacgg	0.000252
gttacgt	0.0835
gttacta	0.000193
gttactc	1.67e-05
gttactg	0.000134
gttactt	0.000311
gttagaa	1.67e-05
gttagac	1.67e-05
gttagag	1.67e-05
gttagat	1.67e-05
gttagca	1.67e-05
gttagcc	7.55e-05
gttagcg	1.67e-05
gttagct	1.67e-05
gttagga	0.000134
gttaggc	0.000428
gttaggg	7.55e-05
gttaggt	0.00166
gttagta	1.67e-05
gttagtc	1.67e-05
gttagtg	1.67e-05
gttagtt	7.55e-05
gttataa	7.55e-05
gttatac	0.000134
gttatag	1.67e-05
gttatat	0.000428
gttatca	0.000134
gttatcc	0.0826
gttatcg	7.55e-05
gttatct	0.000252
gttatga	0.0834
gttatgc	0.0016
gttatgg	0.000546
gttatgt	0.253
gttatta	7.55e-05
gttattc	0.000193
gttattg	1.67e-05
gttattt	0.000311
gttcaaa	1.67e-05
gttcaac	1.67e-05
gttcaag	1.67e-05
gttcaat	1.67e-05
gttcaca	1.67e-05
gttcacc	1.67e-05
gttcacg	1.67e-05
gttcact	1.67e-05
gttcaga	7.55e-05
gttcagc	0.000193
gttcagg	1.67e-05
gttcagt	0.00131
gttcata	1.67e-05
gttcatc	1.67e-05
gttcatg	1.67e-05
gttcatt	7.55e-05
gttccaa	1.67e-05
gttccac	1.67e-05
gttccag	1.67e-05
gttccat	1.67e-05
gttccca	1.67e-05
gttcccc	1.67e-05
gttcccg	1.67e-05
gttccct	1.67e-05
gttccga	1.67e-05
gttccgc	1.67e-05
gttccgg	1.67e-05
gttccgt	7.55e-05
gttccta	1.67e-05
gttcctc	1.67e-05
gttcctg	1.67e-05
gttcctt	1.67e-05
gttcgaa	1.67e-05
gttcgac	1.67e-05
gttcgag	1.67e-05
gttcgat	1.67e-05
gttcgca	1.67e-05
gttcgcc	1.67e-05
gttcgcg	1.67e-05
gttcgct	1.67e-05
gttcgga	1.67e-05
gttcggc	1.67e-05
gttcggg	1.67e-05
gttcggt	1.67e-05
gttcgta	1.67e-05
gttcgtc	1.67e-05
gttcgtg	1.67e-05
gttcgtt	1.67e-05
gttctaa	1.67e-05
gttctac	1.67e-05
gttctag	1.67e-05
gttctat	1.67e-05
gttctca	1.67e-05
gttctcc	7.55e-05
gttctcg	1.67e-05
gttctct	1.67e-05
gttctga	7.55e-05
gttctgc	1.67e-05
gttctgg	1.67e-05
gttctgt	0.000311
gttctta	1.67e-05
gttcttc	1.67e-05
gttcttg	1.67e-05
gttcttt	1.67e-05
gttgaaa	1.67e-05
gttgaac	1.67e-05
gttgaag	1.67e-05
gttgaat	0.000134
gttgaca	1.67e-05
gttgacc	1.67e-05
gttgacg	1.67e-05
gttgact	0.000134
gttgaga	0.000605
gttgagc	0.000663
gttgagg	0.000193
gttgagt	0.169
gttgata	1.67e-05
gttgatc	1.67e-05
gttgatg	1.67e-05
gttgatt	0.000193
gttgcaa	1.67e-05
gttgcac	1.67e-05
gttgcag	1.67e-05
gttgcat	1.67e-05
gttgcca	1.67e-05
gttgccc	1.67e-05
gttgccg	1.67e-05
gttgcct	1.67e-05
gttgcga	1.67e-05
gttgcgc	1.67e-05
gttgcgg	1.67e-05
gttgcgt	0.000193
gttgcta	1.67e-05
gttgctc	1.67e-05
gttgctg	1.67e-05
gttgctt	1.67e-05
gttggaa	1.67e-05
gttggac	1.67e-05
gttggag	1.67e-05
gttggat	1.67e-05
gttggca	1.67e-05
gttggcc	1.67e-05
gttggcg	1.67e-05
gttggct	1.67e-05
gttggga	1.67e-05
gttgggc	1.67e-05
gttgggg	1.67e-05
gttgggt	0.000369
gttggta	1.67e-05
gttggtc	1.67e-05
gttggtg	1.67e-05
gttggtt	1.67e-05
gttgtaa	1.67e-05
gttgtac	1.67e-05
gttgtag	1.67e-05
gttgtat	1.67e-05
gttgtca	1.67e-05
gttgtcc	7.55e-05
gttgtcg	1.67e-05
gttgtct	1.67e-05
gttgtga	7.55e-05
gttgtgc	1.67e-05
gttgtgg	1.67e-05
gttgtgt	0.000369
gttgtta	1.67e-05
gttgttc	1.67e-05
gttgttg	1.67e-05
gttgttt	1.67e-05
gtttaaa	1.67e-05
gtttaac	1.67e-05
gtttaag	1.67e-05
gtttaat	7.55e-05
gtttaca	1.67e-05
gtttacc	1.67e-05
gtttacg	1.67e-05
gtttact	7.55e-05
gtttaga	0.000252
gtttagc	0.000252
gtttagg	7.55e-05
gtttagt	0.0845
gtttata	1.67e-05
gtttatc	7.55e-05
gtttatg	1.67e-05
gtttatt	0.000193
gtttcaa	1.67e-05
gtttcac	1.67e-05
gtttcag	1.67e-05
gtttcat	1.67e-05
gtttcca	1.67e-05
gtttccc	1.67e-05
gtttccg	1.67e-05
gtttcct	1.67e-05
gtttcga	1.67e-05
gtttcgc	1.67e-05
gtttcgg	1.67e-05
gtttcgt	0.000134
gtttcta	1.67e-05
gtttctc	1.67e-05
gtttctg	1.67e-05
gtttctt	1.67e-05
gtttgaa	1.67e-05
gtttgac	1.67e-05
gtttgag	1.67e-05
gtttgat	1.67e-05
gtttgca	1.67e-05
gtttgcc	1.67e-05
gtttgcg	1.67e-05
gtttgct	1.67e-05
gtttgga	1.67e-05
gtttggc	1.67e-05
gtttggg	1.67e-05
gtttggt	0.000311
gtttgta	1.67e-05
gtttgtc	1.67e-05
gtttgtg	1.67e-05
gtttgtt	1.67e-05
gttttaa	1.67e-05
gttttac	1.67e-05
gttttag	1.67e-05
gttttat	1.67e-05
gttttca	1.67e-05
gttttcc	7.55e-05
gttttcg	1.67e-05
gttttct	1.67e-05
gttttga	7.55e-05
gttttgc	1.67e-05
gttttgg	1.67e-05
gttttgt	0.000369
gttttta	1.67e-05
gtttttc	1.67e-05
gtttttg	1.67e-05
gtttttt	1.67e-05
taaaaaa	0.0831
taaaaac	0.000722
taaaaag	0.000605
taaaaat	0.00249
taaaaca	0.000311
taaaacc	0.000369
taaaacg	0.000134
taaaact	0.00213
taaaaga	0.00396
taaaagc	0.416
taaaagg	0.00237
taaaagt	1.41
taaaata	0.000899
taaaatc	0.000899
taaaatg	0.00113
taaaatt	0.167
taaacaa	0.000193
taaacac	0.000311
taaacag	0.000193
taaacat	0.000546
taaacca	0.000134
taaaccc	0.000193
taaaccg	1.67e-05
taaacct	0.000193
taaacga	0.000134
taaacgc	0.000722
taaacgg	0.000252
taaacgt	0.0844
taaacta	0.000428
taaactc	0.0826
taaactg	0.000369
taaactt	0.000781
taaagaa	7.55e-05
taaagac	0.000193
taaagag	1.67e-05
taaagat	7.55e-05
taaagca	1.67e-05
taaagcc	7.55e-05
taaagcg	7.55e-05
taaagct	1.67e-05
taaagga	0.000311
taaaggc	0.000546
taaaggg	7.55e-05
taaaggt	0.00184
taaagta	1.67e-05
taaagtc	7.55e-05
taaagtg	1.67e-05
taaagtt	0.000311
taaataa	0.000663
taaatac	0.0825
taaatag	0.000369
taaatat	0.00125
taaatca	0.000193
taaatcc	0.0828
taaatcg	0.000252
taaatct	0.000663
taaatga	0.0841
taaatgc	0.167
taaatgg	0.0832
taaatgt	0.417
taaatta	0.000487
taaattc	0.000605
taaattg	0.000722
taaattt	0.00102
taacaaa	7.55e-05
taacaac	1.67e-05
taacaag	1.67e-05
taacaat	0.000134
taacaca	1.67e-05
taacacc	1.67e-05
taacacg	1.67e-05
taacact	0.000134
taacaga	7.55e-05
taacagc	0.000487
taacagg	7.55e-05
taacagt	0.0843
taacata	1.67e-05
taacatc	1.67e-05
taacatg	1.67e-05
taacatt	0.000252
taaccaa	1.67e-05
taaccac	1.67e-05
taaccag	1.67e-05
taaccat	1.67e-05
taaccca	1.67e-05
taacccc	1.67e-05
taacccg	1.67e-05
taaccct	1.67e-05
taaccga	1.67e-05
taaccgc	1.67e-05
taaccgg	1.67e-05
taaccgt	0.000311
taaccta	1.67e-05
taacctc	7.55e-05
taacctg	1.67e-05
taacctt	1.67e-05
taacgaa	1.67e-05
taacgac	1.67e-05
taacgag	1.67e-05
taacgat	7.55e-05
taacgca	1.67e-05
taacgcc	1.67e-05
taacgcg	1.67e-05
taacgct	7.55e-05
taacgga	7.55e-05
taacggc	7.55e-05
taacggg	7.55e-05
taacggt	0.0823
taacgta	1.67e-05
taacgtc	1.67e-05
taacgtg	1.67e-05
taacgtt	7.55e-05
taactaa	1.67e-05
taactac	7.55e-05
taactag	1.67e-05
taactat	1.67e-05
taactca	7.55e-05
taactcc	7.55e-05
taactcg	1.67e-05
taactct	0.000134
taactga	7.55e-05
taactgc	0.000193
taactgg	7.55e-05
taactgt	0.00084
taactta	7.55e-05
taacttc	1.67e-05
taacttg	1.67e-05
taacttt	7.55e-05
taagaaa	0.000193
taagaac	0.000134
taagaag	7.55e-05
taagaat	0.000428
taagaca	1.67e-05
taagacc	7.55e-05
taagacg	1.67e-05
taagact	0.000546
taagaga	0.00119
taagagc	0.0838
taagagg	0.000663
taagagt	0.499
taagata	1.67e-05
taagatc	0.000193
taagatg	7.55e-05
taagatt	0.000663
taagcaa	1.67e-05
taagcac	1.67e-05
taagcag	1.67e-05
taagcat	0.000134
taagcca	1.67e-05
taagccc	1.67e-05
taagccg	1.67e-05
taagcct	0.000134
taagcga	0.000134
taagcgc	0.000193
taagcgg	0.000134
taagcgt	0.165
taagcta	1.67e-05
taagctc	7.55e-05
taagctg	1.67e-05
taagctt	0.000134
taaggaa	1.67e-05
taaggac	1.67e-05
taaggag	1.67e-05
taaggat	1.67e-05
taaggca	1.67e-05
taaggcc	1.67e-05
taaggcg	1.67e-05
taaggct	1.67e-05
taaggga	1.67e-05
taagggc	0.000134
taagggg	1.67e-05
taagggt	0.000605
taaggta	1.67e-05
taaggtc	1.67e-05
taaggtg	1.67e-05
taaggtt	7.55e-05
taagtaa	1.67e-05
taagtac	7.55e-05
taagtag	1.67e-05
taagtat	1.67e-05
taagtca	1.67e-05
taagtcc	7.55e-05
taagtcg	1.67e-05
taagtct	1.67e-05
taagtga	7.55e-05
taagtgc	0.000311
taagtgg	7.55e-05
taagtgt	0.00143
taagtta	1.67e-05
taagttc	1.67e-05
taagttg	1.67e-05
taagttt	7.55e-05
taataaa	7.55e-05
taataac	1.67e-05
taataag	1.67e-05
taataat	7.55e-05
taataca	1.67e-05
taatacc	1.67e-05
taatacg	1.67e-05
taatact	0.000134
taataga	0.000134
taatagc	0.000487
taatagg	1.67e-05
taatagt	0.00243
taatata	0.000134
taatatc	1.67e-05
taatatg	1.67e-05
taatatt	0.000252
taatcaa	1.67e-05
taatcac	1.67e-05
taatcag	1.67e-05
taatcat	1.67e-05
taatcca	1.67e-05
taatccc	1.67e-05
taatccg	1.67e-05
taatcct	1.67e-05
taatcga	1.67e-05
taatcgc	1.67e-05
taatcgg	1.67e-05
taatcgt	0.000605
taatcta	1.67e-05
taatctc	0.000134
taatctg	1.67e-05
taatctt	0.000134
taatgaa	1.67e-05
taatgac	1.67e-05
taatgag	1.67e-05
taatgat	1.67e-05
taatgca	1.67e-05
taatgcc	1.67e-05
taatgcg	1.67e-05
taatgct	1.67e-05
taatgga	7.55e-05
taatggc	7.55e-05
taatggg	1.67e-05
taatggt	0.000369
taatgta	1.67e-05
taatgtc	7.55e-05
taatgtg	1.67e-05
taatgtt	1.67e-05
taattaa	7.55e-05
taattac	7.55e-05
taattag	1.67e-05
taattat	1.67e-05
taattca	1.67e-05
taattcc	7.55e-05
taattcg	1.67e-05
taattct	7.55e-05
taattga	0.000134
taattgc	0.000134
taattgg	7.55e-05
taattgt	0.00084
taattta	7.55e-05
taatttc	1.67e-05
taatttg	7.55e-05
taatttt	1.67e-05
tacaaaa	0.00084
tacaaac	0.000369
tacaaag	0.000311
tacaaat	0.00137
tacaaca	0.000311
tacaacc	0.000252
tacaacg	0.000134
tacaact	0.00108
tacaaga	0.0838
tacaagc	0.167
tacaagg	0.00102
tacaagt	0.665
tacaata	0.000311
tacaatc	0.0825
tacaatg	0.000546
tacaatt	0.00178
tacacaa	0.000134
tacacac	7.55e-05
tacacag	0.000193
tacacat	0.000369
tacacca	7.55e-05
tacaccc	0.000193
tacaccg	1.67e-05
tacacct	7.55e-05
tacacga	0.000134
tacacgc	0.000311
tacacgg	1.67e-05
tacacgt	0.000957
tacacta	0.000193
tacactc	0.000487
tacactg	7.55e-05
tacactt	0.000487
tacagaa	1.67e-05
tacagac	0.000134
tacagag	1.67e-05
tacagat	7.55e-05
tacagca	1.67e-05
tacagcc	7.55e-05
tacagcg	7.55e-05
tacagct	7.55e-05
tacagga	0.000252
tacaggc	0.000193
tacaggg	1.67e-05
tacaggt	0.00084
tacagta	1.67e-05
tacagtc	7.55e-05
tacagtg	1.67e-05
tacagtt	0.000193
tacataa	0.000369
tacatac	0.000193
tacatag	0.000193
tacatat	0.00084
tacatca	0.000134
tacatcc	0.0823
tacatcg	0.000193
tacatct	0.000487
tacatga	0.000781
tacatgc	0.0833
tacatgg	0.000487
tacatgt	0.25
tacatta	0.000428
tacattc	0.000428
tacattg	0.000605
tacattt	0.000605
taccaaa	1.67e-05
taccaac	1.67e-05
taccaag	1.67e-05
taccaat	7.55e-05
taccaca	1.67e-05
taccacc	1.67e-05
taccacg	1.67e-05
taccact	7.55e-05
taccaga	7.55e-05
taccagc	0.000193
taccagg	1.67e-05
taccagt	0.00125
taccata	1.67e-05
taccatc	7.55e-05
taccatg	1.67e-05
taccatt	7.55e-05
tacccaa	1.67e-05
tacccac	1.67e-05
tacccag	1.67e-05
tacccat	1.67e-05
tacccca	1.67e-05
taccccc	1.67e-05
taccccg	1.67e-05
tacccct	1.67e-05
tacccga	1.67e-05
tacccgc	1.67e-05
tacccgg	1.67e-05
tacccgt	1.67e-05
tacccta	1.67e-05
taccctc	1.67e-05
taccctg	1.67e-05
taccctt	1.67e-05
taccgaa	1.67e-05
taccgac	1.67e-05
taccgag	1.67e-05
taccgat	1.67e-05
taccgca	1.67e-05
taccgcc	1.67e-05
taccgcg	1.67e-05
taccgct	1.67e-05
taccgga	1.67e-05
taccggc	1.67e-05
taccggg	1.67e-05
taccggt	7.55e-05
taccgta	1.67e-05
taccgtc	1.67e-05
taccgtg	1.67e-05
taccgtt	1.67e-05
tacctaa	1.67e-05
tacctac	1.67e-05
tacctag	1.67e-05
tacctat	1.67e-05
tacctca	1.67e-05
tacctcc	7.55e-05
tacctcg	1.67e-05
tacctct	7.55e-05
tacctga	1.67e-05
tacctgc	0.000134
tacctgg	1.67e-05
tacctgt	0.000428
tacctta	7.55e-05
taccttc	1.67e-05
taccttg	1.67e-05
taccttt	7.55e-05
tacgaaa	0.000134
tacgaac	7.55e-05
tacgaag	7.55e-05
tacgaat	0.000193
tacgaca	1.67e-05
tacgacc	1.67e-05
tacgacg	1.67e-05
tacgact	0.000311
tacgaga	0.000252
tacgagc	0.000663
tacgagg	0.000252
tacgagt	0.167
tacgata	1.67e-05
tacgatc	0.000193
tacgatg	7.55e-05
tacgatt	0.000311
tacgcaa	1.67e-05
tacgcac	1.67e-05
tacgcag	1.67e-05
tacgcat	1.67e-05
tacgcca	1.67e-05
tacgccc	1.67e-05
tacgccg	1.67e-05
tacgcct	1.67e-05
tacgcga	1.67e-05
tacgcgc	1.67e-05
tacgcgg	1.67e-05
tacgcgt	0.000369
tacgcta	1.67e-05
tacgctc	1.67e-05
tacgctg	1.67e-05
tacgctt	1.67e-05
tacggaa	1.67e-05
tacggac	1.67e-05
tacggag	1.67e-05
tacggat	1.67e-05
tacggca	1.67e-05
tacggcc	1.67e-05
tacggcg	1.67e-05
tacggct	1.67e-05
tacggga	1.67e-05
tacgggc	7.55e-05
tacgggg	1.67e-05
tacgggt	0.000193
tacggta	1.67e-05
tacggtc	1.67e-05
tacggtg	1.67e-05
tacggtt	7.55e-05
tacgtaa	1.67e-05
tacgtac	1.67e-05
tacgtag	1.67e-05
tacgtat	1.67e-05
tacgtca	1.67e-05
tacgtcc	7.55e-05
tacgtcg	1.67e-05
tacgtct	1.67e-05
tacgtga	1.67e-05
tacgtgc	0.000193
tacgtgg	1.67e-05
tacgtgt	0.000663
tacgtta	1.67e-05
tacgttc	1.67e-05
tacgttg	1.67e-05
tacgttt	7.55e-05
tactaaa	1.67e-05
tactaac	1.67e-05
tactaag	1.67e-05
tactaat	1.67e-05
tactaca	1.67e-05
tactacc	1.67e-05
tactacg	1.67e-05
tactact	7.55e-05
tactaga	0.000134
tactagc	0.000193
tactagg	1.67e-05
tactagt	0.00125
tactata	0.000134
tactatc	7.55e-05
tactatg	1.67e-05
tactatt	0.000134
tactcaa	1.67e-05
tactcac	1.67e-05
tactcag	1.67e-05
tactcat	1.67e-05
tactcca	1.67e-05
tactccc	1.67e-05
tactccg	1.67e-05
tactcct	1.67e-05
tactcga	1.67e-05
tactcgc	1.67e-05
tactcgg	1.67e-05
tactcgt	1.67e-05
tactcta	1.67e-05
tactctc	7.55e-05
tactctg	1.67e-05
tactctt	0.000134
tactgaa	1.67e-05
tactgac	1.67e-05
tactgag	1.67e-05
tactgat	1.67e-05
tactgca	1.67e-05
tactgcc	1.67e-05
tactgcg	1.67e-05
tactgct	1.67e-05
tactgga	7.55e-05
tactggc	7.55e-05
tactggg	1.67e-05
tactggt	0.000193
tactgta	1.67e-05
tactgtc	7.55e-05
tactgtg	1.67e-05
tactgtt	1.67e-05
tacttaa	7.55e-05
tacttac	1.67e-05
tacttag	1.67e-05
tacttat	1.67e-05
tacttca	1.67e-05
tacttcc	7.55e-05
tacttcg	1.67e-05
tacttct	1.67e-05
tacttga	7.55e-05
tacttgc	7.55e-05
tacttgg	1.67e-05
tacttgt	0.000605
tacttta	7.55e-05
tactttc	1.67e-05
tactttg	7.55e-05
tactttt	1.67e-05
tagaaaa	0.751
tagaaac	0.253
tagaaag	0.418
tagaaat	1.17
tagaaca	0.252
tagaacc	0.00249
tagaacg	0.167
tagaact	0.585
tagaaga	0.423
tagaagc	0.503
tagaagg	0.171
tagaagt	1.5
tagaata	0.175
tagaatc	0.172
tagaatg	0.585
tagaatt	1.09
tagacaa	0.169
tagacac	0.0859
tagacag	0.249
tagacat	0.501
tagacca	0.0843
tagaccc	0.0833
tagaccg	0.000957
tagacct	0.0864
tagacga	0.00219
tagacgc	0.00219
tagacgg	0.000722
tagacgt	0.17
tagacta	0.252
tagactc	0.416
tagactg	0.0873
tagactt	0.586
tagagaa	0.00219
tagagac	0.165
tagagag	0.0016
tagagat	0.0863
tagagca	0.0016
tagagcc	0.000428
tagagcg	0.0826
tagagct	0.0029
tagagga	0.249
tagaggc	0.00302
tagaggg	0.00108
tagaggt	0.17
tagagta	0.00178
tagagtc	0.00155
tagagtg	0.00213
tagagtt	0.251
tagataa	0.419
tagatac	0.00701
tagatag	0.252
tagatat	0.919
tagatca	0.0867
tagatcc	0.00249
tagatcg	0.166
tagatct	0.336
tagatga	0.505
tagatgc	0.75
tagatgg	0.171
tagatgt	1.42
tagatta	0.501
tagattc	0.335
tagattg	0.747
tagattt	0.59
tagcaaa	0.000957
tagcaac	0.000428
tagcaag	0.000428
tagcaat	0.0841
tagcaca	0.000428
tagcacc	0.000252
tagcacg	0.000193
tagcact	0.0838
tagcaga	0.0019
tagcagc	0.0846
tagcagg	0.000957
tagcagt	0.665
tagcata	0.000722
tagcatc	0.000663
tagcatg	0.000605
tagcatt	0.0846
tagccaa	0.000428
tagccac	7.55e-05
tagccag	0.000252
tagccat	0.000899
tagccca	0.000193
tagcccc	0.000193
tagcccg	1.67e-05
tagccct	0.000369
tagccga	0.000252
tagccgc	0.000134
tagccgg	0.000134
tagccgt	0.00119
tagccta	0.000428
tagcctc	0.000722
tagcctg	0.000311
tagcctt	0.00166
tagcgaa	7.55e-05
tagcgac	0.000134
tagcgag	1.67e-05
tagcgat	0.000252
tagcgca	1.67e-05
tagcgcc	1.67e-05
tagcgcg	7.55e-05
tagcgct	0.000134
tagcgga	0.000311
tagcggc	0.000252
tagcggg	1.67e-05
tagcggt	0.00166
tagcgta	0.000134
tagcgtc	7.55e-05
tagcgtg	7.55e-05
tagcgtt	0.000428
tagctaa	0.00108
tagctac	0.000428
tagctag	0.000311
tagctat	0.00172
tagctca	0.000428
tagctcc	0.000487
tagctcg	0.000311
tagctct	0.0839
tagctga	0.00143
tagctgc	0.0842
tagctgg	0.00108
tagctgt	0.334
tagctta	0.0831
tagcttc	0.00131
tagcttg	0.00102
tagcttt	0.0846
taggaaa	0.167
taggaac	0.0842
taggaag	0.0837
taggaat	0.0867
taggaca	0.000899
taggacc	0.000957
taggacg	0.00084
taggact	0.249
taggaga	0.0881
taggagc	0.334
taggagg	0.0852
taggagt	0.588
taggata	0.00225
taggatc	0.166
taggatg	0.0845
taggatt	0.253
taggcaa	0.000781
taggcac	0.000722
taggcag	0.000487
taggcat	0.00149
taggcca	0.000134
taggccc	0.000311
taggccg	1.67e-05
taggcct	0.000546
taggcga	0.000134
taggcgc	0.000605
taggcgg	7.55e-05
taggcgt	0.00272
taggcta	0.000546
taggctc	0.000781
taggctg	0.000605
taggctt	0.00207
tagggaa	0.000369
tagggac	0.000311
tagggag	0.000134
tagggat	0.000546
tagggca	0.000252
tagggcc	7.55e-05
tagggcg	7.55e-05
tagggct	0.000487
tagggga	0.000722
taggggc	0.083
taggggg	0.000428
taggggt	0.0853
tagggta	0.000252
tagggtc	0.000428
tagggtg	0.000369
tagggtt	0.0832
taggtaa	0.000663
taggtac	0.000193
taggtag	0.000663
taggtat	0.00119
taggtca	0.000252
taggtcc	0.000193
taggtcg	0.000134
taggtct	0.00113
taggtga	0.00196
taggtgc	0.167
taggtgg	0.000957
taggtgt	0.499
taggtta	0.000663
taggttc	0.000605
taggttg	0.00113
taggttt	0.0838
tagtaaa	0.00143
tagtaac	0.000722
tagtaag	0.000605
tagtaat	0.00272
tagtaca	0.000663
tagtacc	0.000369
tagtacg	0.000193
tagtact	0.084
tagtaga	0.0852
tagtagc	0.0864
tagtagg	0.00131
tagtagt	0.423
tagtata	0.166
tagtatc	0.00125
tagtatg	0.00137
tagtatt	0.168
tagtcaa	0.00084
tagtcac	0.000487
tagtcag	0.000546
tagtcat	0.00178
tagtcca	0.000546
tagtccc	0.000369
tagtccg	7.55e-05
tagtcct	0.000722
tagtcga	0.000899
tagtcgc	0.000605
tagtcgg	0.000311
tagtcgt	0.00313
tagtcta	0.00084
tagtctc	0.0836
tagtctg	0.000546
tagtctt	0.167
tagtgaa	0.000781
tagtgac	0.000605
tagtgag	0.000428
tagtgat	0.00143
tagtgca	0.000369
tagtgcc	0.000252
tagtgcg	7.55e-05
tagtgct	0.000605
tagtgga	0.0834
tagtggc	0.0833
tagtggg	0.000722
tagtggt	0.252
tagtgta	0.00102
tagtgtc	0.0827
tagtgtg	0.000369
tagtgtt	0.00131
tagttaa	0.0834
tagttac	0.000899
tagttag	0.000605
tagttat	0.00237
tagttca	0.00084
tagttcc	0.000428
tagttcg	0.000546
tagttct	0.00272
tagttga	0.0861
tagttgc	0.00454
tagttgg	0.0026
tagttgt	0.591
tagttta	0.0837
tagtttc	0.00231
tagtttg	0.0844
tagtttt	0.00578
tataaaa	0.0831
tataaac	0.000663
tataaag	0.000722
tataaat	0.0848
tataaca	0.000663
tataacc	0.000546
tataacg	0.000487
tataact	0.248
tataaga	0.333
tataagc	0.498
tataagg	0.167
tataagt	1.58
tataata	0.000722
tataatc	0.000781
tataatg	0.083
tataatt	0.00354
tatacaa	0.000193
tatacac	0.000193
tatacag	0.000193
tatacat	0.000605
tatacca	7.55e-05
tataccc	0.000134
tataccg	1.67e-05
tatacct	0.000252
tatacga	0.000311
tatacgc	0.0826
tatacgg	0.000193
tatacgt	0.00213
tatacta	0.000193
tatactc	0.000487
tatactg	0.000134
tatactt	0.000546
tatagaa	7.55e-05
tatagac	0.000134
tatagag	1.67e-05
tatagat	0.000193
tatagca	1.67e-05
tatagcc	1.67e-05
tatagcg	7.55e-05
tatagct	0.000252
tatagga	0.000487
tataggc	0.000605
tataggg	0.000252
tataggt	0.0841
tatagta	1.67e-05
tatagtc	1.67e-05
tatagtg	7.55e-05
tatagtt	0.000252
tatataa	0.000487
tatatac	0.000193
tatatag	0.000193
tatatat	0.00131
tatatca	7.55e-05
tatatcc	0.000369
tatatcg	0.000134
tatatct	0.000781
tatatga	0.0016
tatatgc	0.0841
tatatgg	0.00102
tatatgt	0.499
tatatta	0.000428
tatattc	0.000428
tatattg	0.000722
tatattt	0.000899
tatcaaa	7.55e-05
tatcaac	1.67e-05
tatcaag	1.67e-05
tatcaat	0.000134
tatcaca	1.67e-05
tatcacc	1.67e-05
tatcacg	1.67e-05
tatcact	0.000252
tatcaga	0.000252
tatcagc	0.000428
tatcagg	0.000193
tatcagt	0.0026
tatcata	1.67e-05
tatcatc	1.67e-05
tatcatg	7.55e-05
tatcatt	7.55e-05
tatccaa	1.67e-05
tatccac	1.67e-05
tatccag	1.67e-05
tatccat	1.67e-05
tatccca	1.67e-05
tatcccc	1.67e-05
tatcccg	1.67e-05
tatccct	1.67e-05
tatccga	1.67e-05
tatccgc	7.55e-05
tatccgg	1.67e-05
tatccgt	7.55e-05
tatccta	1.67e-05
tatcctc	1.67e-05
tatcctg	1.67e-05
tatcctt	1.67e-05
tatcgaa	1.67e-05
tatcgac	1.67e-05
tatcgag	1.67e-05
tatcgat	1.67e-05
tatcgca	1.67e-05
tatcgcc	1.67e-05
tatcgcg	1.67e-05
tatcgct	1.67e-05
tatcgga	1.67e-05
tatcggc	1.67e-05
tatcggg	1.67e-05
tatcggt	0.000134
tatcgta	1.67e-05
tatcgtc	1.67e-05
tatcgtg	1.67e-05
tatcgtt	1.67e-05
tatctaa	1.67e-05
tatctac	1.67e-05
tatctag	1.67e-05
tatctat	1.67e-05
tatctca	1.67e-05
tatctcc	1.67e-05
tatctcg	1.67e-05
tatctct	7.55e-05
tatctga	1.67e-05
tatctgc	0.000193
tatctgg	7.55e-05
tatctgt	0.000781
tatctta	7.55e-05
tatcttc	1.67e-05
tatcttg	1.67e-05
tatcttt	7.55e-05
tatgaaa	0.000193
tatgaac	7.55e-05
tatgaag	7.55e-05
tatgaat	0.000722
tatgaca	1.67e-05
tatgacc	1.67e-05
tatgacg	1.67e-05
tatgact	0.000957
tatgaga	0.00137
tatgagc	0.00172
tatgagg	0.00084
tatgagt	0.83
tatgata	1.67e-05
tatgatc	0.000134
tatgatg	0.000134
tatgatt	0.000781
tatgcaa	1.67e-05
tatgcac	1.67e-05
tatgcag	1.67e-05
tatgcat	7.55e-05
tatgcca	1.67e-05
tatgccc	1.67e-05
tatgccg	1.67e-05
tatgcct	7.55e-05
tatgcga	7.55e-05
tatgcgc	0.000134
tatgcgg	7.55e-05
tatgcgt	0.083
tatgcta	1.67e-05
tatgctc	1.67e-05
tatgctg	1.67e-05
tatgctt	7.55e-05
tatggaa	1.67e-05
tatggac	1.67e-05
tatggag	1.67e-05
tatggat	1.67e-05
tatggca	1.67e-05
tatggcc	1.67e-05
tatggcg	1.67e-05
tatggct	1.67e-05
tatggga	1.67e-05
tatgggc	7.55e-05
tatgggg	1.67e-05
tatgggt	0.000899
tatggta	1.67e-05
tatggtc	1.67e-05
tatggtg	1.67e-05
tatggtt	7.55e-05
tatgtaa	1.67e-05
tatgtac	1.67e-05
tatgtag	1.67e-05
tatgtat	1.67e-05
tatgtca	1.67e-05
tatgtcc	1.67e-05
tatgtcg	1.67e-05
tatgtct	1.67e-05
tatgtga	1.67e-05
tatgtgc	0.000193
tatgtgg	1.67e-05
tatgtgt	0.00143
tatgtta	1.67e-05
tatgttc	1.67e-05
tatgttg	1.67e-05
tatgttt	7.55e-05
tattaaa	7.55e-05
tattaac	1.67e-05
tattaag	7.55e-05
tattaat	7.55e-05
tattaca	1.67e-05
tattacc	1.67e-05
tattacg	1.67e-05
tattact	0.000252
tattaga	0.000311
tattagc	0.000428
tattagg	0.000193
tattagt	0.00284
tattata	0.000134
tattatc	1.67e-05
tattatg	7.55e-05
tattatt	0.000193
tattcaa	1.67e-05
tattcac	1.67e-05
tattcag	1.67e-05
tattcat	1.67e-05
tattcca	1.67e-05
tattccc	1.67e-05
tattccg	1.67e-05
tattcct	1.67e-05
tattcga	1.67e-05
tattcgc	7.55e-05
tattcgg	1.67e-05
tattcgt	0.000134
tattcta	1.67e-05
tattctc	7.55e-05
tattctg	1.67e-05
tattctt	0.000134
tattgaa	1.67e-05
tattgac	1.67e-05
tattgag	1.67e-05
tattgat	1.67e-05
tattgca	1.67e-05
tattgcc	1.67e-05
tattgcg	1.67e-05
tattgct	1.67e-05
tattgga	7.55e-05
tattggc	7.55e-05
tattggg	1.67e-05
tattggt	0.000311
tattgta	1.67e-05
tattgtc	7.55e-05
tattgtg	1.67e-05
tattgtt	1.67e-05
tatttaa	7.55e-05
tatttac	1.67e-05
tatttag	1.67e-05
tatttat	1.67e-05
tatttca	1.67e-05
tatttcc	1.67e-05
tatttcg	1.67e-05
tatttct	1.67e-05
tatttga	7.55e-05
tatttgc	7.55e-05
tatttgg	1.67e-05
tatttgt	0.00084
tatttta	7.55e-05
tattttc	1.67e-05
tattttg	7.55e-05
tattttt	1.67e-05
tcaaaaa	0.000311
tcaaaac	0.000252
tcaaaag	7.55e-05
tcaaaat	0.00149
tcaaaca	0.000311
tcaaacc	0.000252
tcaaacg	1.67e-05
tcaaact	0.00143
tcaaaga	0.00231
tcaaagc	0.167
tcaaagg	0.0016
tcaaagt	1.41
tcaaata	0.165
tcaaatc	0.000663
tcaaatg	0.000487
tcaaatt	0.00225
tcaacaa	0.000193
tcaacac	1.67e-05
tcaacag	7.55e-05
tcaacat	0.000193
tcaacca	1.67e-05
tcaaccc	0.000134
tcaaccg	1.67e-05
tcaacct	0.000134
tcaacga	0.000311
tcaacgc	0.000369
tcaacgg	0.000134
tcaacgt	0.166
tcaacta	0.000193
tcaactc	0.000311
tcaactg	0.000134
tcaactt	0.000252
tcaagaa	1.67e-05
tcaagac	1.67e-05
tcaagag	1.67e-05
tcaagat	1.67e-05
tcaagca	7.55e-05
tcaagcc	0.000134
tcaagcg	1.67e-05
tcaagct	1.67e-05
tcaagga	7.55e-05
tcaaggc	0.000369
tcaaggg	7.55e-05
tcaaggt	0.00172
tcaagta	0.000134
tcaagtc	1.67e-05
tcaagtg	1.67e-05
tcaagtt	7.55e-05
tcaataa	0.000193
tcaatac	0.000428
tcaatag	0.000134
tcaatat	0.000605
tcaatca	0.000252
tcaatcc	0.165
tcaatcg	0.000134
tcaatct	0.000487
tcaatga	0.0834
tcaatgc	0.166
tcaatgg	0.000957
tcaatgt	0.416
tcaatta	0.000252
tcaattc	0.000252
tcaattg	0.000134
tcaattt	0.000311
tcacaaa	1.67e-05
tcacaac	1.67e-05
tcacaag	1.67e-05
tcacaat	7.55e-05
tcacaca	1.67e-05
tcacacc	1.67e-05
tcacacg	1.67e-05
tcacact	7.55e-05
tcacaga	1.67e-05
tcacagc	0.000134
tcacagg	1.67e-05
tcacagt	0.0016
tcacata	0.000134
tcacatc	1.67e-05
tcacatg	1.67e-05
tcacatt	1.67e-05
tcaccaa	1.67e-05
tcaccac	1.67e-05
tcaccag	1.67e-05
tcaccat	1.67e-05
tcaccca	1.67e-05
tcacccc	1.67e-05
tcacccg	1.67e-05
tcaccct	1.67e-05
tcaccga	1.67e-05
tcaccgc	1.67e-05
tcaccgg	1.67e-05
tcaccgt	0.000134
tcaccta	1.67e-05
tcacctc	1.67e-05
tcacctg	1.67e-05
tcacctt	1.67e-05
tcacgaa	1.67e-05
tcacgac	1.67e-05
tcacgag	1.67e-05
tcacgat	1.67e-05
tcacgca	1.67e-05
tcacgcc	1.67e-05
tcacgcg	1.67e-05
tcacgct	1.67e-05
tcacgga	1.67e-05
tcacggc	1.67e-05
tcacggg	1.67e-05
tcacggt	7.55e-05
tcacgta	1.67e-05
tcacgtc	1.67e-05
tcacgtg	1.67e-05
tcacgtt	1.67e-05
tcactaa	1.67e-05
tcactac	1.67e-05
tcactag	1.67e-05
tcactat	1.67e-05
tcactca	1.67e-05
tcactcc	0.000134
tcactcg	1.67e-05
tcactct	1.67e-05
tcactga	7.55e-05
tcactgc	0.000134
tcactgg	1.67e-05
tcactgt	0.000428
tcactta	1.67e-05
tcacttc	1.67e-05
tcacttg	1.67e-05
tcacttt	7.55e-05
tcagaaa	1.67e-05
tcagaac	1.67e-05
tcagaag	1.67e-05
tcagaat	0.000428
tcagaca	1.67e-05
tcagacc	1.67e-05
tcagacg	1.67e-05
tcagact	0.000428
tcagaga	0.000663
tcagagc	0.000781
tcagagg	0.000369
tcagagt	0.497
tcagata	0.000134
tcagatc	1.67e-05
tcagatg	1.67e-05
tcagatt	0.000428
tcagcaa	1.67e-05
tcagcac	1.67e-05
tcagcag	1.67e-05
tcagcat	1.67e-05
tcagcca	1.67e-05
tcagccc	1.67e-05
tcagccg	1.67e-05
tcagcct	1.67e-05
tcagcga	1.67e-05
tcagcgc	1.67e-05
tcagcgg	1.67e-05
tcagcgt	0.00084
tcagcta	1.67e-05
tcagctc	1.67e-05
tcagctg	1.67e-05
tcagctt	1.67e-05
tcaggaa	1.67e-05
tcaggac	1.67e-05
tcaggag	1.67e-05
tcaggat	1.67e-05
tcaggca	1.67e-05
tcaggcc	1.67e-05
tcaggcg	1.67e-05
tcaggct	1.67e-05
tcaggga	1.67e-05
tcagggc	1.67e-05
tcagggg	1.67e-05
tcagggt	0.000487
tcaggta	1.67e-05
tcaggtc	1.67e-05
tcaggtg	1.67e-05
tcaggtt	1.67e-05
tcagtaa	1.67e-05
tcagtac	1.67e-05
tcagtag	1.67e-05
tcagtat	7.55e-05
tcagtca	1.67e-05
tcagtcc	0.000134
tcagtcg	1.67e-05
tcagtct	7.55e-05
tcagtga	0.000193
tcagtgc	0.000193
tcagtgg	7.55e-05
tcagtgt	0.0829
tcagtta	1.67e-05
tcagttc	1.67e-05
tcagttg	1.67e-05
tcagttt	7.55e-05
tcataaa	0.000134
tcataac	7.55e-05
tcataag	0.000252
tcataat	0.0824
tcataca	7.55e-05
tcatacc	7.55e-05
tcatacg	7.55e-05
tcatact	0.0824
tcataga	0.000134
tcatagc	0.000311
tcatagg	0.000134
tcatagt	0.166
tcatata	0.000134
tcatatc	1.67e-05
tcatatg	1.67e-05
tcatatt	0.000252
tcatcaa	1.67e-05
tcatcac	1.67e-05
tcatcag	1.67e-05
tcatcat	7.55e-05
tcatcca	1.67e-05
tcatccc	1.67e-05
tcatccg	1.67e-05
tcatcct	7.55e-05
tcatcga	1.67e-05
tcatcgc	1.67e-05
tcatcgg	1.67e-05
tcatcgt	0.000311
tcatcta	1.67e-05
tcatctc	7.55e-05
tcatctg	1.67e-05
tcatctt	1.67e-05
tcatgaa	1.67e-05
tcatgac	1.67e-05
tcatgag	0.000134
tcatgat	7.55e-05
tcatgca	1.67e-05
tcatgcc	1.67e-05
tcatgcg	1.67e-05
tcatgct	7.55e-05
tcatgga	1.67e-05
tcatggc	1.67e-05
tcatggg	1.67e-05
tcatggt	0.000193
tcatgta	1.67e-05
tcatgtc	1.67e-05
tcatgtg	1.67e-05
tcatgtt	1.67e-05
tcattaa	1.67e-05
tcattac	1.67e-05
tcattag	1.67e-05
tcattat	7.55e-05
tcattca	1.67e-05
tcattcc	0.000134
tcattcg	7.55e-05
tcattct	7.55e-05
tcattga	7.55e-05
tcattgc	0.000134
tcattgg	1.67e-05
tcattgt	0.000722
tcattta	1.67e-05
tcatttc	1.67e-05
tcatttg	1.67e-05
tcatttt	1.67e-05
tccaaaa	0.000252
tccaaac	0.000134
tccaaag	7.55e-05
tccaaat	0.000663
tccaaca	0.000369
tccaacc	0.000134
tccaacg	1.67e-05
tccaact	0.00084
tccaaga	0.166
tccaagc	0.166
tccaagg	0.00108
tccaagt	0.746
tccaata	0.0828
tccaatc	0.000722
tccaatg	0.000311
tccaatt	0.00131
tccacaa	0.000193
tccacac	7.55e-05
tccacag	7.55e-05
tccacat	7.55e-05
tccacca	1.67e-05
tccaccc	7.55e-05
tccaccg	1.67e-05
tccacct	1.67e-05
tccacga	0.000252
tccacgc	0.000193
tccacgg	1.67e-05
tccacgt	0.000899
tccacta	0.000252
tccactc	0.0824
tccactg	0.000193
tccactt	0.000193
tccagaa	1.67e-05
tccagac	1.67e-05
tccagag	1.67e-05
tccagat	1.67e-05
tccagca	7.55e-05
tccagcc	1.67e-05
tccagcg	1.67e-05
tccagct	1.67e-05
tccagga	0.000134
tccaggc	0.000252
tccaggg	7.55e-05
tccaggt	0.00084
tccagta	7.55e-05
tccagtc	7.55e-05
tccagtg	1.67e-05
tccagtt	7.55e-05
tccataa	7.55e-05
tccatac	0.000134
tccatag	0.000134
tccatat	0.000252
tccatca	7.55e-05
tccatcc	0.000311
tccatcg	1.67e-05
tccatct	0.000134
tccatga	0.000899
tccatgc	0.000605
tccatgg	0.000134
tccatgt	0.0845
tccatta	0.000134
tccattc	7.55e-05
tccattg	0.000134
tccattt	7.55e-05
tcccaaa	1.67e-05
tcccaac	1.67e-05
tcccaag	1.67e-05
tcccaat	1.67e-05
tcccaca	1.67e-05
tcccacc	1.67e-05
tcccacg	1.67e-05
tcccact	1.67e-05
tcccaga	0.000134
tcccagc	0.000134
tcccagg	1.67e-05
tcccagt	0.000722
tcccata	7.55e-05
tcccatc	1.67e-05
tcccatg	1.67e-05
tcccatt	1.67e-05
tccccaa	1.67e-05
tccccac	1.67e-05
tccccag	1.67e-05
tccccat	1.67e-05
tccccca	1.67e-05
tcccccc	1.67e-05
tcccccg	1.67e-05
tccccct	1.67e-05
tccccga	1.67e-05
tccccgc	1.67e-05
tccccgg	1.67e-05
tccccgt	1.67e-05
tccccta	1.67e-05
tcccctc	7.55e-05
tcccctg	1.67e-05
tcccctt	1.67e-05
tcccgaa	1.67e-05
tcccgac	1.67e-05
tcccgag	1.67e-05
tcccgat	1.67e-05
tcccgca	1.67e-05
tcccgcc	1.67e-05
tcccgcg	1.67e-05
tcccgct	1.67e-05
tcccgga	1.67e-05
tcccggc	1.67e-05
tcccggg	1.67e-05
tcccggt	1.67e-05
tcccgta	1.67e-05
tcccgtc	1.67e-05
tcccgtg	1.67e-05
tcccgtt	1.67e-05
tccctaa	1.67e-05
tccctac	1.67e-05
tccctag	1.67e-05
tccctat	1.67e-05
tccctca	1.67e-05
tccctcc	1.67e-05
tccctcg	1.67e-05
tccctct	1.67e-05
tccctga	1.67e-05
tccctgc	1.67e-05
tccctgg	1.67e-05
tccctgt	7.55e-05
tccctta	1.67e-05
tcccttc	1.67e-05
tcccttg	1.67e-05
tcccttt	7.55e-05
tccgaaa	1.67e-05
tccgaac	1.67e-05
tccgaag	1.67e-05
tccgaat	7.55e-05
tccgaca	1.67e-05
tccgacc	1.67e-05
tccgacg	1.67e-05
tccgact	7.55e-05
tccgaga	0.000487
tccgagc	0.000311
tccgagg	7.55e-05
tccgagt	0.0851
tccgata	7.55e-05
tccgatc	1.67e-05
tccgatg	1.67e-05
tccgatt	0.000134
tccgcaa	1.67e-05
tccgcac	1.67e-05
tccgcag	1.67e-05
tccgcat	1.67e-05
tccgcca	1.67e-05
tccgccc	1.67e-05
tccgccg	1.67e-05
tccgcct	1.67e-05
tccgcga	1.67e-05
tccgcgc	1.67e-05
tccgcgg	1.67e-05
tccgcgt	0.000193
tccgcta	1.67e-05
tccgctc	7.55e-05
tccgctg	1.67e-05
tccgctt	1.67e-05
tccggaa	1.67e-05
tccggac	1.67e-05
tccggag	1.67e-05
tccggat	1.67e-05
tccggca	1.67e-05
tccggcc	1.67e-05
tccggcg	1.67e-05
tccggct	1.67e-05
tccggga	1.67e-05
tccgggc	1.67e-05
tccgggg	1.67e-05
tccgggt	7.55e-05
tccggta	1.67e-05
tccggtc	1.67e-05
tccggtg	1.67e-05
tccggtt	1.67e-05
tccgtaa	1.67e-05
tccgtac	1.67e-05
tccgtag	1.67e-05
tccgtat	1.67e-05
tccgtca	1.67e-05
tccgtcc	1.67e-05
tccgtcg	1.67e-05
tccgtct	1.67e-05
tccgtga	1.67e-05
tccgtgc	1.67e-05
tccgtgg	1.67e-05
tccgtgt	0.000252
tccgtta	1.67e-05
tccgttc	1.67e-05
tccgttg	1.67e-05
tccgttt	1.67e-05
tcctaaa	1.67e-05
tcctaac	1.67e-05
tcctaag	7.55e-05
tcctaat	7.55e-05
tcctaca	1.67e-05
tcctacc	1.67e-05
tcctacg	1.67e-05
tcctact	7.55e-05
tcctaga	0.000134
tcctagc	0.000193
tcctagg	1.67e-05
tcctagt	0.00119
tcctata	7.55e-05
tcctatc	1.67e-05
tcctatg	1.67e-05
tcctatt	1.67e-05
tcctcaa	1.67e-05
tcctcac	1.67e-05
tcctcag	1.67e-05
tcctcat	1.67e-05
tcctcca	1.67e-05
tcctccc	1.67e-05
tcctccg	1.67e-05
tcctcct	1.67e-05
tcctcga	1.67e-05
tcctcgc	1.67e-05
tcctcgg	1.67e-05
tcctcgt	7.55e-05
tcctcta	1.67e-05
tcctctc	0.000134
tcctctg	1.67e-05
tcctctt	1.67e-05
tcctgaa	1.67e-05
tcctgac	1.67e-05
tcctgag	1.67e-05
tcctgat	1.67e-05
tcctgca	1.67e-05
tcctgcc	1.67e-05
tcctgcg	1.67e-05
tcctgct	1.67e-05
tcctgga	1.67e-05
tcctggc	1.67e-05
tcctggg	1.67e-05
tcctggt	7.55e-05
tcctgta	1.67e-05
tcctgtc	1.67e-05
tcctgtg	1.67e-05
tcctgtt	1.67e-05
tccttaa	1.67e-05
tccttac	1.67e-05
tccttag	1.67e-05
tccttat	1.67e-05
tccttca	1.67e-05
tccttcc	1.67e-05
tccttcg	1.67e-05
tccttct	1.67e-05
tccttga	1.67e-05
tccttgc	1.67e-05
tccttgg	1.67e-05
tccttgt	0.000252
tccttta	1.67e-05
tcctttc	1.67e-05
tcctttg	1.67e-05
tcctttt	1.67e-05
tcgaaaa	0.0845
tcgaaac	0.0016
tcgaaag	0.00178
tcgaaat	0.168
tcgaaca	0.248
tcgaacc	0.00108
tcgaacg	0.00108
tcgaact	0.332
tcgaaga	0.252
tcgaagc	0.416
tcgaagg	0.249
tcgaagt	0.837
tcgaata	0.332
tcgaatc	0.249
tcgaatg	0.332
tcgaatt	0.746
tcgacaa	0.247
tcgacac	0.000957
tcgacag	0.0829
tcgacat	0.00172
tcgacca	0.00084
tcgaccc	0.000252
tcgaccg	0.000252
tcgacct	0.000663
tcgacga	0.165
tcgacgc	0.00113
tcgacgg	0.000605
tcgacgt	0.0854
tcgacta	0.0836
tcgactc	0.248
tcgactg	0.165
tcgactt	0.167
tcgagaa	0.000428
tcgagac	0.000369
tcgagag	0.000252
tcgagat	0.000722
tcgagca	0.0825
tcgagcc	0.000193
tcgagcg	0.000134
tcgagct	0.000781
tcgagga	0.00178
tcgaggc	0.166
tcgaggg	0.000663
tcgaggt	0.331
tcgagta	0.000546
tcgagtc	0.000605
tcgagtg	0.000487
tcgagtt	0.0836
tcgataa	0.00207
tcgatac	0.165
tcgatag	0.165
tcgatat	0.25
tcgatca	0.0832
tcgatcc	0.000605
tcgatcg	0.000546
tcgatct	0.0842
tcgatga	0.661
tcgatgc	0.251
tcgatgg	0.00266
tcgatgt	1.08
tcgatta	0.0844
tcgattc	0.00143
tcgattg	0.0838
tcgattt	0.00284
tcgcaaa	7.55e-05
tcgcaac	1.67e-05
tcgcaag	1.67e-05
tcgcaat	0.000252
tcgcaca	0.000193
tcgcacc	1.67e-05
tcgcacg	1.67e-05
tcgcact	0.000311
tcgcaga	0.000369
tcgcagc	0.000722
tcgcagg	0.000193
tcgcagt	0.00225
tcgcata	0.000252
tcgcatc	0.000193
tcgcatg	0.000252
tcgcatt	0.000722
tcgccaa	0.000193
tcgccac	1.67e-05
tcgccag	7.55e-05
tcgccat	1.67e-05
tcgccca	1.67e-05
tcgcccc	1.67e-05
tcgcccg	1.67e-05
tcgccct	1.67e-05
tcgccga	0.000134
tcgccgc	1.67e-05
tcgccgg	1.67e-05
tcgccgt	0.000311
tcgccta	7.55e-05
tcgcctc	0.000252
tcgcctg	0.000134
tcgcctt	0.000252
tcgcgaa	1.67e-05
tcgcgac	1.67e-05
tcgcgag	1.67e-05
tcgcgat	1.67e-05
tcgcgca	7.55e-05
tcgcgcc	1.67e-05
tcgcgcg	1.67e-05
tcgcgct	1.67e-05
tcgcgga	1.67e-05
tcgcggc	0.000134
tcgcggg	1.67e-05
tcgcggt	0.000311
tcgcgta	1.67e-05
tcgcgtc	1.67e-05
tcgcgtg	1.67e-05
tcgcgtt	0.000134
tcgctaa	1.67e-05
tcgctac	0.000134
tcgctag	0.000134
tcgctat	0.000252
tcgctca	7.55e-05
tcgctcc	1.67e-05
tcgctcg	1.67e-05
tcgctct	0.000369
tcgctga	0.000546
tcgctgc	0.000252
tcgctgg	1.67e-05
tcgctgt	0.00155
tcgctta	0.000193
tcgcttc	7.55e-05
tcgcttg	0.000134
tcgcttt	0.0823
tcggaaa	0.000369
tcggaac	0.000252
tcggaag	0.000134
tcggaat	0.000546
tcggaca	0.000369
tcggacc	0.000193
tcggacg	7.55e-05
tcggact	0.000781
tcggaga	0.248
tcggagc	0.166
tcggagg	0.00125
tcggagt	0.337
tcggata	0.000487
tcggatc	0.000487
tcggatg	0.000369
tcggatt	0.0833
tcggcaa	0.000193
tcggcac	1.67e-05
tcggcag	7.55e-05
tcggcat	0.000134
tcggcca	1.67e-05
tcggccc	1.67e-05
tcggccg	1.67e-05
tcggcct	0.000134
tcggcga	0.000487
tcggcgc	0.000252
tcggcgg	0.000134
tcggcgt	0.165
tcggcta	7.55e-05
tcggctc	0.000252
tcggctg	0.000134
tcggctt	0.000311
tcgggaa	1.67e-05
tcgggac	1.67e-05
tcgggag	1.67e-05
tcgggat	1.67e-05
tcgggca	7.55e-05
tcgggcc	1.67e-05
tcgggcg	1.67e-05
tcgggct	1.67e-05
tcgggga	0.000193
tcggggc	0.000369
tcggggg	1.67e-05
tcggggt	0.000899
tcgggta	1.67e-05
tcgggtc	1.67e-05
tcgggtg	1.67e-05
tcgggtt	0.000193
tcggtaa	1.67e-05
tcggtac	0.000134
tcggtag	0.000134
tcggtat	0.000252
tcggtca	7.55e-05
tcggtcc	1.67e-05
tcggtcg	1.67e-05
tcggtct	0.000134
tcggtga	0.000722
tcggtgc	0.000487
tcggtgg	7.55e-05
tcggtgt	0.0844
tcggtta	7.55e-05
tcggttc	1.67e-05
tcggttg	7.55e-05
tcggttt	0.000252
tcgtaaa	0.000134
tcgtaac	7.55e-05
tcgtaag	7.55e-05
tcgtaat	0.000428
tcgtaca	0.000193
tcgtacc	7.55e-05
tcgtacg	1.67e-05
tcgtact	0.000605
tcgtaga	0.000781
tcgtagc	0.083
tcgtagg	0.000605
tcgtagt	0.334
tcgtata	0.000428
tcgtatc	0.000311
tcgtatg	0.000252
tcgtatt	0.000957
tcgtcaa	0.000193
tcgtcac	7.55e-05
tcgtcag	7.55e-05
tcgtcat	7.55e-05
tcgtcca	1.67e-05
tcgtccc	7.55e-05
tcgtccg	1.67e-05
tcgtcct	7.55e-05
tcgtcga	0.000193
tcgtcgc	0.000193
tcgtcgg	7.55e-05
tcgtcgt	0.0831
tcgtcta	0.000134
tcgtctc	0.0825
tcgtctg	0.000193
tcgtctt	0.000369
tcgtgaa	1.67e-05
tcgtgac	1.67e-05
tcgtgag	1.67e-05
tcgtgat	7.55e-05
tcgtgca	7.55e-05
tcgtgcc	1.67e-05
tcgtgcg	1.67e-05
tcgtgct	7.55e-05
tcgtgga	0.000134
tcgtggc	0.000311
tcgtggg	7.55e-05
tcgtggt	0.0834
tcgtgta	1.67e-05
tcgtgtc	0.000134
tcgtgtg	1.67e-05
tcgtgtt	0.000134
tcgttaa	7.55e-05
tcgttac	0.000134
tcgttag	0.000193
tcgttat	0.000428
tcgttca	7.55e-05
tcgttcc	1.67e-05
tcgttcg	1.67e-05
tcgttct	0.000252
tcgttga	0.000781
tcgttgc	0.000428
tcgttgg	0.000193
tcgttgt	0.249
tcgttta	0.000134
tcgtttc	7.55e-05
tcgtttg	0.000134
tcgtttt	0.000311
tctaaaa	0.000428
tctaaac	0.000252
tctaaag	0.0825
tctaaat	0.00307
tctaaca	0.000428
tctaacc	0.000252
tctaacg	0.000193
tctaact	0.0851
tctaaga	0.252
tctaagc	0.17
tctaagg	0.0855
tctaagt	3.14
tctaata	0.00131
tctaatc	0.0828
tctaatg	0.00084
tctaatt	0.25
tctacaa	0.000311
tctacac	7.55e-05
tctacag	0.000252
tctacat	0.0822
tctacca	1.67e-05
tctaccc	1.67e-05
tctaccg	1.67e-05
tctacct	0.000134
tctacga	0.000369
tctacgc	0.000311
tctacgg	0.000252
tctacgt	0.00313
tctacta	7.55e-05
tctactc	0.000428
tctactg	0.000193
tctactt	0.000369
tctagaa	7.55e-05
tctagac	1.67e-05
tctagag	0.000134
tctagat	7.55e-05
tctagca	7.55e-05
tctagcc	1.67e-05
tctagcg	7.55e-05
tctagct	7.55e-05
tctagga	0.000311
tctaggc	0.000369
tctaggg	0.0823
tctaggt	0.00307
tctagta	1.67e-05
tctagtc	7.55e-05
tctagtg	0.000134
tctagtt	0.000252
tctataa	0.0823
tctatac	0.000252
tctatag	0.000369
tctatat	0.000722
tctatca	0.000193
tctatcc	0.000369
tctatcg	0.000134
tctatct	0.000546
tctatga	0.0838
tctatgc	0.00125
tctatgg	0.0829
tctatgt	0.582
tctatta	0.000252
tctattc	0.000193
tctattg	0.0825
tctattt	0.000663
tctcaaa	1.67e-05
tctcaac	1.67e-05
tctcaag	0.000134
tctcaat	7.55e-05
tctcaca	1.67e-05
tctcacc	1.67e-05
tctcacg	1.67e-05
tctcact	0.000134
tctcaga	0.000311
tctcagc	0.000193
tctcagg	0.000134
tctcagt	0.0856
tctcata	1.67e-05
tctcatc	7.55e-05
tctcatg	1.67e-05
tctcatt	0.000252
tctccaa	1.67e-05
tctccac	1.67e-05
tctccag	1.67e-05
tctccat	7.55e-05
tctccca	1.67e-05
tctcccc	1.67e-05
tctcccg	1.67e-05
tctccct	1.67e-05
tctccga	1.67e-05
tctccgc	1.67e-05
tctccgg	1.67e-05
tctccgt	7.55e-05
tctccta	1.67e-05
tctcctc	1.67e-05
tctcctg	1.67e-05
tctcctt	1.67e-05
tctcgaa	1.67e-05
tctcgac	1.67e-05
tctcgag	1.67e-05
tctcgat	1.67e-05
tctcgca	1.67e-05
tctcgcc	1.67e-05
tctcgcg	1.67e-05
tctcgct	1.67e-05
tctcgga	1.67e-05
tctcggc	1.67e-05
tctcggg	7.55e-05
tctcggt	7.55e-05
tctcgta	1.67e-05
tctcgtc	1.67e-05
tctcgtg	1.67e-05
tctcgtt	1.67e-05
tctctaa	7.55e-05
tctctac	1.67e-05
tctctag	1.67e-05
tctctat	1.67e-05
tctctca	1.67e-05
tctctcc	1.67e-05
tctctcg	1.67e-05
tctctct	1.67e-05
tctctga	7.55e-05
tctctgc	1.67e-05
tctctgg	7.55e-05
tctctgt	0.000546
tctctta	1.67e-05
tctcttc	1.67e-05
tctcttg	7.55e-05
tctcttt	7.55e-05
tctgaaa	7.55e-05
tctgaac	1.67e-05
tctgaag	0.000134
tctgaat	0.00102
tctgaca	7.55e-05
tctgacc	1.67e-05
tctgacg	1.67e-05
tctgact	0.00113
tctgaga	0.0838
tctgagc	0.00149
tctgagg	0.00119
tctgagt	1.4
tctgata	7.55e-05
tctgatc	7.55e-05
tctgatg	1.67e-05
tctgatt	0.00125
tctgcaa	1.67e-05
tctgcac	1.67e-05
tctgcag	1.67e-05
tctgcat	7.55e-05
tctgcca	1.67e-05
tctgccc	1.67e-05
tctgccg	1.67e-05
tctgcct	1.67e-05
tctgcga	7.55e-05
tctgcgc	7.55e-05
tctgcgg	1.67e-05
tctgcgt	0.00119
tctgcta	1.67e-05
tctgctc	1.67e-05
tctgctg	1.67e-05
tctgctt	1.67e-05
tctggaa	1.67e-05
tctggac	1.67e-05
tctggag	1.67e-05
tctggat	1.67e-05
tctggca	1.67e-05
tctggcc	1.67e-05
tctggcg	1.67e-05
tctggct	1.67e-05
tctggga	7.55e-05
tctgggc	1.67e-05
tctgggg	7.55e-05
tctgggt	0.00125
tctggta	1.67e-05
tctggtc	1.67e-05
tctggtg	1.67e-05
tctggtt	1.67e-05
tctgtaa	7.55e-05
tctgtac	1.67e-05
tctgtag	1.67e-05
tctgtat	1.67e-05
tctgtca	1.67e-05
tctgtcc	1.67e-05
tctgtcg	1.67e-05
tctgtct	1.67e-05
tctgtga	0.000134
tctgtgc	1.67e-05
tctgtgg	7.55e-05
tctgtgt	0.0016
tctgtta	1.67e-05
tctgttc	1.67e-05
tctgttg	7.55e-05
tctgttt	1.67e-05
tcttaaa	7.55e-05
tcttaac	7.55e-05
tcttaag	0.0823
tcttaat	0.000252
tcttaca	1.67e-05
tcttacc	1.67e-05
tcttacg	7.55e-05
tcttact	0.000252
tcttaga	0.000369
tcttagc	0.000311
tcttagg	0.000252
tcttagt	0.168
tcttata	1.67e-05
tcttatc	7.55e-05
tcttatg	7.55e-05
tcttatt	0.000311
tcttcaa	1.67e-05
tcttcac	1.67e-05
tcttcag	7.55e-05
tcttcat	7.55e-05
tcttcca	1.67e-05
tcttccc	1.67e-05
tcttccg	1.67e-05
tcttcct	1.67e-05
tcttcga	1.67e-05
tcttcgc	1.67e-05
tcttcgg	1.67e-05
tcttcgt	0.000193
tcttcta	1.67e-05
tcttctc	7.55e-05
tcttctg	1.67e-05
tcttctt	1.67e-05
tcttgaa	1.67e-05
tcttgac	1.67e-05
tcttgag	7.55e-05
tcttgat	1.67e-05
tcttgca	1.67e-05
tcttgcc	1.67e-05
tcttgcg	1.67e-05
tcttgct	1.67e-05
tcttgga	1.67e-05
tcttggc	1.67e-05
tcttggg	7.55e-05
tcttggt	0.000193
tcttgta	1.67e-05
tcttgtc	1.67e-05
tcttgtg	1.67e-05
tcttgtt	1.67e-05
tctttaa	7.55e-05
tctttac	1.67e-05
tctttag	7.55e-05
tctttat	1.67e-05
tctttca	1.67e-05
tctttcc	1.67e-05
tctttcg	1.67e-05
tctttct	1.67e-05
tctttga	7.55e-05
tctttgc	1.67e-05
tctttgg	7.55e-05
tctttgt	0.000722
tctttta	1.67e-05
tcttttc	1.67e-05
tcttttg	7.55e-05
tcttttt	1.67e-05
tgaaaaa	0.000252
tgaaaac	0.000428
tgaaaag	0.000193
tgaaaat	0.00108
tgaaaca	0.000134
tgaaacc	0.000487
tgaaacg	0.000134
tgaaact	0.000957
tgaaaga	0.0848
tgaaagc	0.496
tgaaagg	0.00149
tgaaagt	0.666
tgaaata	0.0831
tgaaatc	0.00084
tgaaatg	0.0826
tgaaatt	0.166
tgaacaa	1.67e-05
tgaacac	7.55e-05
tgaacag	7.55e-05
tgaacat	0.000193
tgaacca	7.55e-05
tgaaccc	0.000134
tgaaccg	1.67e-05
tgaacct	7.55e-05
tgaacga	0.000252
tgaacgc	0.000546
tgaacgg	0.000134
tgaacgt	0.0837
tgaacta	0.000134
tgaactc	0.000134
tgaactg	0.000134
tgaactt	0.000252
tgaagaa	1.67e-05
tgaagac	1.67e-05
tgaagag	7.55e-05
tgaagat	0.000134
tgaagca	1.67e-05
tgaagcc	0.000134
tgaagcg	1.67e-05
tgaagct	1.67e-05
tgaagga	0.000193
tgaaggc	0.000546
tgaaggg	7.55e-05
tgaaggt	0.00102
tgaagta	0.000134
tgaagtc	1.67e-05
tgaagtg	7.55e-05
tgaagtt	0.000193
tgaataa	0.000134
tgaatac	0.000487
tgaatag	0.000252
tgaatat	0.0827
tgaatca	0.000134
tgaatcc	0.165
tgaatcg	0.000193
tgaatct	0.000605
tgaatga	0.00125
tgaatgc	0.0839
tgaatgg	0.0828
tgaatgt	0.416
tgaatta	0.000428
tgaattc	0.000193
tgaattg	0.000252
tgaattt	0.000546
tgacaaa	1.67e-05
tgacaac	1.67e-05
tgacaag	1.67e-05
tgacaat	1.67e-05
tgacaca	1.67e-05
tgacacc	1.67e-05
tgacacg	1.67e-05
tgacact	1.67e-05
tgacaga	7.55e-05
tgacagc	0.000428
tgacagg	1.67e-05
tgacagt	0.000899
tgacata	7.55e-05
tgacatc	1.67e-05
tgacatg	7.55e-05
tgacatt	0.000134
tgaccaa	1.67e-05
tgaccac	1.67e-05
tgaccag	1.67e-05
tgaccat	1.67e-05
tgaccca	1.67e-05
tgacccc	1.67e-05
tgacccg	1.67e-05
tgaccct	1.67e-05
tgaccga	1.67e-05
tgaccgc	1.67e-05
tgaccgg	1.67e-05
tgaccgt	7.55e-05
tgaccta	1.67e-05
tgacctc	1.67e-05
tgacctg	1.67e-05
tgacctt	7.55e-05
tgacgaa	1.67e-05
tgacgac	1.67e-05
tgacgag	1.67e-05
tgacgat	1.67e-05
tgacgca	1.67e-05
tgacgcc	1.67e-05
tgacgcg	1.67e-05
tgacgct	1.67e-05
tgacgga	1.67e-05
tgacggc	1.67e-05
tgacggg	1.67e-05
tgacggt	7.55e-05
tgacgta	1.67e-05
tgacgtc	1.67e-05
tgacgtg	1.67e-05
tgacgtt	1.67e-05
tgactaa	1.67e-05
tgactac	1.67e-05
tgactag	1.67e-05
tgactat	7.55e-05
tgactca	1.67e-05
tgactcc	0.000134
tgactcg	1.67e-05
tgactct	1.67e-05
tgactga	1.67e-05
tgactgc	7.55e-05
tgactgg	7.55e-05
tgactgt	0.000311
tgactta	1.67e-05
tgacttc	1.67e-05
tgacttg	1.67e-05
tgacttt	1.67e-05
tgagaaa	1.67e-05
tgagaac	7.55e-05
tgagaag	1.67e-05
tgagaat	0.000134
tgagaca	1.67e-05
tgagacc	7.55e-05
tgagacg	1.67e-05
tgagact	0.000134
tgagaga	0.000311
tgagagc	0.0829
tgagagg	0.000193
tgagagt	0.168
tgagata	7.55e-05
tgagatc	7.55e-05
tgagatg	7.55e-05
tgagatt	0.000252
tgagcaa	1.67e-05
tgagcac	1.67e-05
tgagcag	1.67e-05
tgagcat	1.67e-05
tgagcca	1.67e-05
tgagccc	1.67e-05
tgagccg	1.67e-05
tgagcct	1.67e-05
tgagcga	1.67e-05
tgagcgc	0.000134
tgagcgg	1.67e-05
tgagcgt	0.000369
tgagcta	1.67e-05
tgagctc	1.67e-05
tgagctg	1.67e-05
tgagctt	1.67e-05
tgaggaa	1.67e-05
tgaggac	1.67e-05
tgaggag	1.67e-05
tgaggat	1.67e-05
tgaggca	1.67e-05
tgaggcc	1.67e-05
tgaggcg	1.67e-05
tgaggct	1.67e-05
tgaggga	1.67e-05
tgagggc	7.55e-05
tgagggg	1.67e-05
tgagggt	0.000134
tgaggta	1.67e-05
tgaggtc	1.67e-05
tgaggtg	1.67e-05
tgaggtt	1.67e-05
tgagtaa	1.67e-05
tgagtac	1.67e-05
tgagtag	1.67e-05
tgagtat	7.55e-05
tgagtca	1.67e-05
tgagtcc	0.000134
tgagtcg	1.67e-05
tgagtct	1.67e-05
tgagtga	1.67e-05
tgagtgc	0.000134
tgagtgg	7.55e-05
tgagtgt	0.000722
tgagtta	1.67e-05
tgagttc	1.67e-05
tgagttg	1.67e-05
tgagttt	1.67e-05
tgataaa	1.67e-05
tgataac	1.67e-05
tgataag	1.67e-05
tgataat	7.55e-05
tgataca	1.67e-05
tgatacc	1.67e-05
tgatacg	1.67e-05
tgatact	7.55e-05
tgataga	0.000134
tgatagc	0.000428
tgatagg	1.67e-05
tgatagt	0.00131
tgatata	7.55e-05
tgatatc	1.67e-05
tgatatg	7.55e-05
tgatatt	0.000134
tgatcaa	1.67e-05
tgatcac	1.67e-05
tgatcag	1.67e-05
tgatcat	1.67e-05
tgatcca	1.67e-05
tgatccc	1.67e-05
tgatccg	1.67e-05
tgatcct	1.67e-05
tgatcga	1.67e-05
tgatcgc	1.67e-05
tgatcgg	1.67e-05
tgatcgt	0.000193
tgatcta	1.67e-05
tgatctc	1.67e-05
tgatctg	1.67e-05
tgatctt	1.67e-05
tgatgaa	1.67e-05
tgatgac	1.67e-05
tgatgag	1.67e-05
tgatgat	1.67e-05
tgatgca	1.67e-05
tgatgcc	1.67e-05
tgatgcg	1.67e-05
tgatgct	1.67e-05
tgatgga	1.67e-05
tgatggc	1.67e-05
tgatggg	1.67e-05
tgatggt	0.000193
tgatgta	1.67e-05
tgatgtc	1.67e-05
tgatgtg	1.67e-05
tgatgtt	1.67e-05
tgattaa	1.67e-05
tgattac	1.67e-05
tgattag	1.67e-05
tgattat	7.55e-05
tgattca	1.67e-05
tgattcc	0.000134
tgattcg	1.67e-05
tgattct	1.67e-05
tgattga	1.67e-05
tgattgc	7.55e-05
tgattgg	7.55e-05
tgattgt	0.000428
tgattta	1.67e-05
tgatttc	1.67e-05
tgatttg	1.67e-05
tgatttt	1.67e-05
tgcaaaa	0.000134
tgcaaac	0.000193
tgcaaag	0.000193
tgcaaat	0.000722
tgcaaca	7.55e-05
tgcaacc	7.55e-05
tgcaacg	0.000134
tgcaact	0.000722
tgcaaga	0.0839
tgcaagc	0.00207
tgcaagg	0.0831
tgcaagt	0.418
tgcaata	0.000781
tgcaatc	0.0824
tgcaatg	0.000487
tgcaatt	0.00125
tgcacaa	1.67e-05
tgcacac	7.55e-05
tgcacag	7.55e-05
tgcacat	0.000134
tgcacca	7.55e-05
tgcaccc	1.67e-05
tgcaccg	1.67e-05
tgcacct	7.55e-05
tgcacga	0.000193
tgcacgc	0.000134
tgcacgg	0.000134
tgcacgt	0.0828
tgcacta	7.55e-05
tgcactc	0.000193
tgcactg	7.55e-05
tgcactt	0.000193
tgcagaa	1.67e-05
tgcagac	1.67e-05
tgcagag	7.55e-05
tgcagat	7.55e-05
tgcagca	1.67e-05
tgcagcc	1.67e-05
tgcagcg	1.67e-05
tgcagct	1.67e-05
tgcagga	0.000193
tgcaggc	0.000134
tgcaggg	7.55e-05
tgcaggt	0.000487
tgcagta	7.55e-05
tgcagtc	7.55e-05
tgcagtg	1.67e-05
tgcagtt	7.55e-05
tgcataa	7.55e-05
tgcatac	0.000252
tgcatag	7.55e-05
tgcatat	0.000252
tgcatca	1.67e-05
tgcatcc	0.000193
tgcatcg	1.67e-05
tgcatct	0.000134
tgcatga	0.000663
tgcatgc	0.000663
tgcatgg	0.000193
tgcatgt	0.00354
tgcatta	0.000311
tgcattc	7.55e-05
tgcattg	0.000134
tgcattt	7.55e-05
tgccaaa	1.67e-05
tgccaac	1.67e-05
tgccaag	1.67e-05
tgccaat	1.67e-05
tgccaca	1.67e-05
tgccacc	1.67e-05
tgccacg	1.67e-05
tgccact	1.67e-05
tgccaga	7.55e-05
tgccagc	1.67e-05
tgccagg	7.55e-05
tgccagt	0.000899
tgccata	1.67e-05
tgccatc	7.55e-05
tgccatg	1.67e-05
tgccatt	1.67e-05
tgcccaa	1.67e-05
tgcccac	1.67e-05
tgcccag	1.67e-05
tgcccat	1.67e-05
tgcccca	1.67e-05
tgccccc	1.67e-05
tgccccg	1.67e-05
tgcccct	1.67e-05
tgcccga	1.67e-05
tgcccgc	1.67e-05
tgcccgg	1.67e-05
tgcccgt	7.55e-05
tgcccta	1.67e-05
tgccctc	1.67e-05
tgccctg	1.67e-05
tgccctt	7.55e-05
tgccgaa	1.67e-05
tgccgac	1.67e-05
tgccgag	1.67e-05
tgccgat	1.67e-05
tgccgca	1.67e-05
tgccgcc	1.67e-05
tgccgcg	1.67e-05
tgccgct	1.67e-05
tgccgga	1.67e-05
tgccggc	1.67e-05
tgccggg	1.67e-05
tgccggt	1.67e-05
tgccgta	1.67e-05
tgccgtc	1.67e-05
tgccgtg	1.67e-05
tgccgtt	1.67e-05
tgcctaa	1.67e-05
tgcctac	1.67e-05
tgcctag	1.67e-05
tgcctat	1.67e-05
tgcctca	1.67e-05
tgcctcc	1.67e-05
tgcctcg	1.67e-05
tgcctct	1.67e-05
tgcctga	1.67e-05
tgcctgc	1.67e-05
tgcctgg	1.67e-05
tgcctgt	1.67e-05
tgcctta	1.67e-05
tgccttc	1.67e-05
tgccttg	1.67e-05
tgccttt	1.67e-05
tgcgaaa	1.67e-05
tgcgaac	1.67e-05
tgcgaag	1.67e-05
tgcgaat	0.000193
tgcgaca	1.67e-05
tgcgacc	1.67e-05
tgcgacg	1.67e-05
tgcgact	0.000193
tgcgaga	0.000311
tgcgagc	0.000369
tgcgagg	0.000252
tgcgagt	0.249
tgcgata	1.67e-05
tgcgatc	7.55e-05
tgcgatg	1.67e-05
tgcgatt	0.000193
tgcgcaa	1.67e-05
tgcgcac	1.67e-05
tgcgcag	1.67e-05
tgcgcat	1.67e-05
tgcgcca	1.67e-05
tgcgccc	1.67e-05
tgcgccg	1.67e-05
tgcgcct	1.67e-05
tgcgcga	1.67e-05
tgcgcgc	1.67e-05
tgcgcgg	1.67e-05
tgcgcgt	0.000252
tgcgcta	1.67e-05
tgcgctc	1.67e-05
tgcgctg	1.67e-05
tgcgctt	1.67e-05
tgcggaa	1.67e-05
tgcggac	1.67e-05
tgcggag	1.67e-05
tgcggat	1.67e-05
tgcggca	1.67e-05
tgcggcc	1.67e-05
tgcggcg	1.67e-05
tgcggct	1.67e-05
tgcggga	1.67e-05
tgcgggc	1.67e-05
tgcgggg	1.67e-05
tgcgggt	0.000193
tgcggta	1.67e-05
tgcggtc	1.67e-05
tgcggtg	1.67e-05
tgcggtt	1.67e-05
tgcgtaa	1.67e-05
tgcgtac	1.67e-05
tgcgtag	1.67e-05
tgcgtat	1.67e-05
tgcgtca	1.67e-05
tgcgtcc	1.67e-05
tgcgtcg	1.67e-05
tgcgtct	1.67e-05
tgcgtga	1.67e-05
tgcgtgc	1.67e-05
tgcgtgg	1.67e-05
tgcgtgt	0.000311
tgcgtta	1.67e-05
tgcgttc	1.67e-05
tgcgttg	1.67e-05
tgcgttt	1.67e-05
tgctaaa	1.67e-05
tgctaac	1.67e-05
tgctaag	1.67e-05
tgctaat	0.000134
tgctaca	1.67e-05
tgctacc	1.67e-05
tgctacg	1.67e-05
tgctact	0.000134
tgctaga	0.000252
tgctagc	0.000134
tgctagg	0.000193
tgctagt	0.165
tgctata	1.67e-05
tgctatc	7.55e-05
tgctatg	1.67e-05
tgctatt	0.000134
tgctcaa	1.67e-05
tgctcac	1.67e-05
tgctcag	1.67e-05
tgctcat	1.67e-05
tgctcca	1.67e-05
tgctccc	1.67e-05
tgctccg	1.67e-05
tgctcct	1.67e-05
tgctcga	1.67e-05
tgctcgc	1.67e-05
tgctcgg	1.67e-05
tgctcgt	0.000311
tgctcta	1.67e-05
tgctctc	1.67e-05
tgctctg	1.67e-05
tgctctt	1.67e-05
tgctgaa	1.67e-05
tgctgac	1.67e-05
tgctgag	1.67e-05
tgctgat	1.67e-05
tgctgca	1.67e-05
tgctgcc	1.67e-05
tgctgcg	1.67e-05
tgctgct	1.67e-05
tgctgga	1.67e-05
tgctggc	1.67e-05
tgctggg	1.67e-05
tgctggt	0.000311
tgctgta	1.67e-05
tgctgtc	1.67e-05
tgctgtg	1.67e-05
tgctgtt	1.67e-05
tgcttaa	1.67e-05
tgcttac	1.67e-05
tgcttag	1.67e-05
tgcttat	1.67e-05
tgcttca	1.67e-05
tgcttcc	1.67e-05
tgcttcg	1.67e-05
tgcttct	1.67e-05
tgcttga	1.67e-05
tgcttgc	1.67e-05
tgcttgg	1.67e-05
tgcttgt	0.000252
tgcttta	1.67e-05
tgctttc	1.67e-05
tgctttg	1.67e-05
tgctttt	1.67e-05
tggaaaa	0.0854
tggaaac	0.0846
tggaaag	0.167
tggaaat	0.581
tggaaca	0.00237
tggaacc	0.00149
tggaacg	0.0834
tggaact	0.498
tggaaga	1.08
tggaagc	1.16
tggaagg	0.417
tggaagt	2.89
tggaata	0.497
tggaatc	0.168
tggaatg	0.332
tggaatt	0.995
tggacaa	0.00102
tggacac	0.0829
tggacag	0.083
tggacat	0.0841
tggacca	0.0825
tggaccc	0.000311
tggaccg	0.000252
tggacct	0.00102
tggacga	0.0841
tggacgc	0.0842
tggacgg	0.00084
tggacgt	0.335
tggacta	0.0836
tggactc	0.0835
tggactg	0.0831
tggactt	0.085
tggagaa	0.000428
tggagac	0.000663
tggagag	0.0825
tggagat	0.0833
tggagca	0.000311
tggagcc	0.000193
tggagcg	0.000193
tggagct	0.000722
tggagga	0.166
tggaggc	0.167
tggaggg	0.000899
tggaggt	0.17
tggagta	0.0831
tggagtc	0.000428
tggagtg	0.000663
tggagtt	0.0837
tggataa	0.084
tggatac	0.248
tggatag	0.0836
tggatat	0.252
tggatca	0.00119
tggatcc	0.000957
tggatcg	0.000546
tggatct	0.168
tggatga	0.582
tggatgc	0.746
tggatgg	0.0871
tggatgt	3.14
tggatta	0.413
tggattc	0.00231
tggattg	0.166
tggattt	0.0874
tggcaaa	7.55e-05
tggcaac	7.55e-05
tggcaag	0.000134
tggcaat	0.000722
tggcaca	1.67e-05
tggcacc	1.67e-05
tggcacg	7.55e-05
tggcact	0.000663
tggcaga	0.00113
tggcagc	0.00137
tggcagg	0.000546
tggcagt	0.333
tggcata	0.000369
tggcatc	0.000134
tggcatg	0.000252
tggcatt	0.00108
tggccaa	1.67e-05
tggccac	7.55e-05
tggccag	7.55e-05
tggccat	0.000134
tggccca	7.55e-05
tggcccc	1.67e-05
tggcccg	1.67e-05
tggccct	7.55e-05
tggccga	7.55e-05
tggccgc	7.55e-05
tggccgg	1.67e-05
tggccgt	0.000663
tggccta	0.000134
tggcctc	0.000134
tggcctg	0.000134
tggcctt	0.0823
tggcgaa	1.67e-05
tggcgac	1.67e-05
tggcgag	7.55e-05
tggcgat	7.55e-05
tggcgca	1.67e-05
tggcgcc	1.67e-05
tggcgcg	1.67e-05
tggcgct	1.67e-05
tggcgga	0.000134
tggcggc	0.000134
tggcggg	1.67e-05
tggcggt	0.000663
tggcgta	7.55e-05
tggcgtc	1.67e-05
tggcgtg	1.67e-05
tggcgtt	0.000134
tggctaa	7.55e-05
tggctac	0.000193
tggctag	7.55e-05
tggctat	0.000193
tggctca	1.67e-05
tggctcc	1.67e-05
tggctcg	1.67e-05
tggctct	0.000252
tggctga	0.000487
tggctgc	0.000605
tggctgg	0.000134
tggctgt	0.00313
tggctta	0.000369
tggcttc	1.67e-05
tggcttg	0.000134
tggcttt	0.000311
tgggaaa	0.000252
tgggaac	0.000252
tgggaag	0.000193
tgggaat	0.00137
tgggaca	7.55e-05
tgggacc	0.000193
tgggacg	0.000193
tgggact	0.00143
tgggaga	0.0849
tgggagc	0.167
tgggagg	0.00172
tgggagt	1.24
tgggata	0.000428
tgggatc	0.000369
tgggatg	0.000369
tgggatt	0.00196
tgggcaa	1.67e-05
tgggcac	7.55e-05
tgggcag	7.55e-05
tgggcat	7.55e-05
tgggcca	7.55e-05
tgggccc	1.67e-05
tgggccg	1.67e-05
tgggcct	1.67e-05
tgggcga	0.000193
tgggcgc	0.000193
tgggcgg	1.67e-05
tgggcgt	0.00166
tgggcta	7.55e-05
tgggctc	7.55e-05
tgggctg	7.55e-05
tgggctt	0.000134
tggggaa	1.67e-05
tggggac	1.67e-05
tggggag	7.55e-05
tggggat	7.55e-05
tggggca	1.67e-05
tggggcc	1.67e-05
tggggcg	1.67e-05
tggggct	1.67e-05
tggggga	0.000193
tgggggc	0.000369
tgggggg	1.67e-05
tgggggt	0.00166
tggggta	7.55e-05
tggggtc	1.67e-05
tggggtg	1.67e-05
tggggtt	0.000134
tgggtaa	7.55e-05
tgggtac	0.000193
tgggtag	7.55e-05
tgggtat	0.000311
tgggtca	1.67e-05
tgggtcc	1.67e-05
tgggtcg	1.67e-05
tgggtct	0.000252
tgggtga	0.000605
tgggtgc	0.000899
tgggtgg	0.000193
tgggtgt	0.169
tgggtta	0.000311
tgggttc	1.67e-05
tgggttg	0.000134
tgggttt	0.000252
tggtaaa	0.000134
tggtaac	7.55e-05
tggtaag	0.000134
tggtaat	0.00084
tggtaca	7.55e-05
tggtacc	1.67e-05
tggtacg	7.55e-05
tggtact	0.00084
tggtaga	0.0835
tggtagc	0.00178
tggtagg	0.00084
tggtagt	0.582
tggtata	0.000605
tggtatc	0.000134
tggtatg	0.000252
tggtatt	0.00125
tggtcaa	7.55e-05
tggtcac	7.55e-05
tggtcag	7.55e-05
tggtcat	0.000193
tggtcca	7.55e-05
tggtccc	1.67e-05
tggtccg	1.67e-05
tggtcct	0.000134
tggtcga	0.000252
tggtcgc	0.000193
tggtcgg	0.000134
tggtcgt	0.166
tggtcta	7.55e-05
tggtctc	0.000193
tggtctg	7.55e-05
tggtctt	0.000369
tggtgaa	1.67e-05
tggtgac	1.67e-05
tggtgag	7.55e-05
tggtgat	0.000252
tggtgca	1.67e-05
tggtgcc	1.67e-05
tggtgcg	1.67e-05
tggtgct	0.000193
tggtgga	0.000428
tggtggc	0.000369
tggtggg	0.000193
tggtggt	0.248
tggtgta	7.55e-05
tggtgtc	7.55e-05
tggtgtg	1.67e-05
tggtgtt	0.000252
tggttaa	0.000134
tggttac	0.000193
tggttag	7.55e-05
tggttat	0.000311
tggttca	1.67e-05
tggttcc	1.67e-05
tggttcg	1.67e-05
tggttct	0.000252
tggttga	0.000663
tggttgc	0.000663
tggttgg	0.000193
tggttgt	0.169
tggttta	0.000369
tggtttc	1.67e-05
tggtttg	0.000193
tggtttt	0.000193
tgtaaaa	0.000487
tgtaaac	0.000193
tgtaaag	0.000252
tgtaaat	0.0019
tgtaaca	0.000369
tgtaacc	0.000134
tgtaacg	0.000134
tgtaact	0.00202
tgtaaga	0.415
tgtaagc	0.169
tgtaagg	0.0848
tgtaagt	1.98
tgtaata	0.083
tgtaatc	0.000605
tgtaatg	0.000546
tgtaatt	0.00254
tgtacaa	1.67e-05
tgtacac	7.55e-05
tgtacag	7.55e-05
tgtacat	0.000134
tgtacca	7.55e-05
tgtaccc	1.67e-05
tgtaccg	1.67e-05
tgtacct	1.67e-05
tgtacga	0.000428
tgtacgc	0.000252
tgtacgg	7.55e-05
tgtacgt	0.00207
tgtacta	0.000134
tgtactc	7.55e-05
tgtactg	7.55e-05
tgtactt	7.55e-05
tgtagaa	1.67e-05
tgtagac	1.67e-05
tgtagag	7.55e-05
tgtagat	7.55e-05
tgtagca	1.67e-05
tgtagcc	1.67e-05
tgtagcg	1.67e-05
tgtagct	1.67e-05
tgtagga	0.000487
tgtaggc	0.000252
tgtaggg	0.000193
tgtaggt	0.00196
tgtagta	0.000134
tgtagtc	1.67e-05
tgtagtg	1.67e-05
tgtagtt	7.55e-05
tgtataa	0.000252
tgtatac	0.000252
tgtatag	7.55e-05
tgtatat	0.000487
tgtatca	7.55e-05
tgtatcc	0.000311
tgtatcg	1.67e-05
tgtatct	0.000369
tgtatga	0.0836
tgtatgc	0.00108
tgtatgg	0.000546
tgtatgt	0.335
tgtatta	0.000428
tgtattc	1.67e-05
tgtattg	0.000193
tgtattt	0.000311
tgtcaaa	1.67e-05
tgtcaac	1.67e-05
tgtcaag	1.67e-05
tgtcaat	1.67e-05
tgtcaca	1.67e-05
tgtcacc	1.67e-05
tgtcacg	1.67e-05
tgtcact	1.67e-05
tgtcaga	0.000311
tgtcagc	0.000134
tgtcagg	7.55e-05
tgtcagt	0.00231
tgtcata	7.55e-05
tgtcatc	1.67e-05
tgtcatg	1.67e-05
tgtcatt	1.67e-05
tgtccaa	1.67e-05
tgtccac	1.67e-05
tgtccag	1.67e-05
tgtccat	1.67e-05
tgtccca	1.67e-05
tgtcccc	1.67e-05
tgtcccg	1.67e-05
tgtccct	1.67e-05
tgtccga	1.67e-05
tgtccgc	1.67e-05
tgtccgg	1.67e-05
tgtccgt	1.67e-05
tgtccta	1.67e-05
tgtcctc	1.67e-05
tgtcctg	1.67e-05
tgtcctt	7.55e-05
tgtcgaa	1.67e-05
tgtcgac	1.67e-05
tgtcgag	1.67e-05
tgtcgat	1.67e-05
tgtcgca	1.67e-05
tgtcgcc	1.67e-05
tgtcgcg	1.67e-05
tgtcgct	1.67e-05
tgtcgga	1.67e-05
tgtcggc	1.67e-05
tgtcggg	1.67e-05
tgtcggt	1.67e-05
tgtcgta	1.67e-05
tgtcgtc	1.67e-05
tgtcgtg	1.67e-05
tgtcgtt	1.67e-05
tgtctaa	1.67e-05
tgtctac	1.67e-05
tgtctag	1.67e-05
tgtctat	1.67e-05
tgtctca	1.67e-05
tgtctcc	1.67e-05
tgtctcg	1.67e-05
tgtctct	1.67e-05
tgtctga	7.55e-05
tgtctgc	1.67e-05
tgtctgg	1.67e-05
tgtctgt	0.000311
tgtctta	1.67e-05
tgtcttc	1.67e-05
tgtcttg	1.67e-05
tgtcttt	1.67e-05
tgtgaaa	1.67e-05
tgtgaac	1.67e-05
tgtgaag	1.67e-05
tgtgaat	0.000428
tgtgaca	1.67e-05
tgtgacc	1.67e-05
tgtgacg	1.67e-05
tgtgact	0.000428
tgtgaga	0.00084
tgtgagc	0.000781
tgtgagg	0.000487
tgtgagt	0.581
tgtgata	7.55e-05
tgtgatc	1.67e-05
tgtgatg	1.67e-05
tgtgatt	0.000428
tgtgcaa	1.67e-05
tgtgcac	1.67e-05
tgtgcag	1.67e-05
tgtgcat	1.67e-05
tgtgcca	1.67e-05
tgtgccc	1.67e-05
tgtgccg	1.67e-05
tgtgcct	1.67e-05
tgtgcga	1.67e-05
tgtgcgc	1.67e-05
tgtgcgg	1.67e-05
tgtgcgt	0.000487
tgtgcta	1.67e-05
tgtgctc	1.67e-05
tgtgctg	1.67e-05
tgtgctt	1.67e-05
tgtggaa	1.67e-05
tgtggac	1.67e-05
tgtggag	1.67e-05
tgtggat	1.67e-05
tgtggca	1.67e-05
tgtggcc	1.67e-05
tgtggcg	1.67e-05
tgtggct	1.67e-05
tgtggga	1.67e-05
tgtgggc	1.67e-05
tgtgggg	1.67e-05
tgtgggt	0.000487
tgtggta	1.67e-05
tgtggtc	1.67e-05
tgtggtg	1.67e-05
tgtggtt	1.67e-05
tgtgtaa	1.67e-05
tgtgtac	1.67e-05
tgtgtag	1.67e-05
tgtgtat	1.67e-05
tgtgtca	1.67e-05
tgtgtcc	1.67e-05
tgtgtcg	1.67e-05
tgtgtct	1.67e-05
tgtgtga	7.55e-05
tgtgtgc	1.67e-05
tgtgtgg	1.67e-05
tgtgtgt	0.000781
tgtgtta	1.67e-05
tgtgttc	1.67e-05
tgtgttg	1.67e-05
tgtgttt	1.67e-05
tgttaaa	1.67e-05
tgttaac	1.67e-05
tgttaag	7.55e-05
tgttaat	7.55e-05
tgttaca	1.67e-05
tgttacc	1.67e-05
tgttacg	1.67e-05
tgttact	7.55e-05
tgttaga	0.000428
tgttagc	0.000193
tgttagg	0.000134
tgttagt	0.0849
tgttata	7.55e-05
tgttatc	1.67e-05
tgttatg	1.67e-05
tgttatt	7.55e-05
tgttcaa	1.67e-05
tgttcac	1.67e-05
tgttcag	1.67e-05
tgttcat	1.67e-05
tgttcca	1.67e-05
tgttccc	1.67e-05
tgttccg	1.67e-05
tgttcct	1.67e-05
tgttcga	1.67e-05
tgttcgc	1.67e-05
tgttcgg	1.67e-05
tgttcgt	0.000193
tgttcta	1.67e-05
tgttctc	1.67e-05
tgttctg	1.67e-05
tgttctt	1.67e-05
tgttgaa	1.67e-05
tgttgac	1.67e-05
tgttgag	1.67e-05
tgttgat	1.67e-05
tgttgca	1.67e-05
tgttgcc	1.67e-05
tgttgcg	1.67e-05
tgttgct	1.67e-05
tgttgga	1.67e-05
tgttggc	1.67e-05
tgttggg	1.67e-05
tgttggt	0.000252
tgttgta	1.67e-05
tgttgtc	1.67e-05
tgttgtg	1.67e-05
tgttgtt	1.67e-05
tgtttaa	1.67e-05
tgtttac	1.67e-05
tgtttag	1.67e-05
tgtttat	1.67e-05
tgtttca	1.67e-05
tgtttcc	1.67e-05
tgtttcg	1.67e-05
tgtttct	1.67e-05
tgtttga	7.55e-05
tgtttgc	1.67e-05
tgtttgg	1.67e-05
tgtttgt	0.000428
tgtttta	1.67e-05
tgttttc	1.67e-05
tgttttg	1.67e-05
tgttttt	1.67e-05
ttaaaaa	0.000546
ttaaaac	0.000193
ttaaaag	0.000487
ttaaaat	0.000899
ttaaaca	0.000369
ttaaacc	7.55e-05
ttaaacg	1.67e-05
ttaaact	0.000487
ttaaaga	0.00172
ttaaagc	0.00307
ttaaagg	0.00102
ttaaagt	0.42
ttaaata	0.000781
ttaaatc	0.000369
ttaaatg	0.000663
ttaaatt	0.00172
ttaacaa	0.000193
ttaacac	0.000134
ttaacag	1.67e-05
ttaacat	0.000369
ttaacca	1.67e-05
ttaaccc	1.67e-05
ttaaccg	1.67e-05
ttaacct	7.55e-05
ttaacga	0.000134
ttaacgc	0.000134
ttaacgg	0.000134
ttaacgt	0.0833
ttaacta	1.67e-05
ttaactc	0.000369
ttaactg	0.000134
ttaactt	0.000605
ttaagaa	1.67e-05
ttaagac	1.67e-05
ttaagag	1.67e-05
ttaagat	1.67e-05
ttaagca	1.67e-05
ttaagcc	1.67e-05
ttaagcg	1.67e-05
ttaagct	1.67e-05
ttaagga	0.000193
ttaaggc	0.000252
ttaaggg	0.000134
ttaaggt	0.000722
ttaagta	1.67e-05
ttaagtc	1.67e-05
ttaagtg	1.67e-05
ttaagtt	0.000134
ttaataa	0.000193
ttaatac	0.000311
ttaatag	0.000193
ttaatat	0.000899
ttaatca	0.000134
ttaatcc	0.000428
ttaatcg	7.55e-05
ttaatct	0.000134
ttaatga	0.0832
ttaatgc	0.000899
ttaatgg	0.0829
ttaatgt	0.00419
ttaatta	0.000369
ttaattc	0.000252
ttaattg	0.000134
ttaattt	0.000311
ttacaaa	1.67e-05
ttacaac	1.67e-05
ttacaag	1.67e-05
ttacaat	1.67e-05
ttacaca	1.67e-05
ttacacc	1.67e-05
ttacacg	1.67e-05
ttacact	1.67e-05
ttacaga	1.67e-05
ttacagc	0.000134
ttacagg	1.67e-05
ttacagt	0.000663
ttacata	1.67e-05
ttacatc	1.67e-05
ttacatg	1.67e-05
ttacatt	1.67e-05
ttaccaa	1.67e-05
ttaccac	1.67e-05
ttaccag	1.67e-05
ttaccat	1.67e-05
ttaccca	1.67e-05
ttacccc	1.67e-05
ttacccg	1.67e-05
ttaccct	1.67e-05
ttaccga	1.67e-05
ttaccgc	1.67e-05
ttaccgg	1.67e-05
ttaccgt	7.55e-05
ttaccta	1.67e-05
ttacctc	1.67e-05
ttacctg	1.67e-05
ttacctt	1.67e-05
ttacgaa	1.67e-05
ttacgac	1.67e-05
ttacgag	1.67e-05
ttacgat	1.67e-05
ttacgca	1.67e-05
ttacgcc	1.67e-05
ttacgcg	1.67e-05
ttacgct	1.67e-05
ttacgga	1.67e-05
ttacggc	1.67e-05
ttacggg	1.67e-05
ttacggt	7.55e-05
ttacgta	1.67e-05
ttacgtc	1.67e-05
ttacgtg	1.67e-05
ttacgtt	1.67e-05
ttactaa	1.67e-05
ttactac	1.67e-05
ttactag	1.67e-05
ttactat	1.67e-05
ttactca	1.67e-05
ttactcc	1.67e-05
ttactcg	1.67e-05
ttactct	7.55e-05
ttactga	0.000134
ttactgc	1.67e-05
ttactgg	7.55e-05
ttactgt	0.000134
ttactta	1.67e-05
ttacttc	1.67e-05
ttacttg	1.67e-05
ttacttt	7.55e-05
ttagaaa	1.67e-05
ttagaac	1.67e-05
ttagaag	1.67e-05
ttagaat	1.67e-05
ttagaca	1.67e-05
ttagacc	7.55e-05
ttagacg	7.55e-05
ttagact	1.67e-05
ttagaga	0.000428
ttagagc	0.000546
ttagagg	0.000193
ttagagt	0.00431
ttagata	1.67e-05
ttagatc	1.67e-05
ttagatg	1.67e-05
ttagatt	7.55e-05
ttagcaa	1.67e-05
ttagcac	1.67e-05
ttagcag	1.67e-05
ttagcat	1.67e-05
ttagcca	1.67e-05
ttagccc	1.67e-05
ttagccg	1.67e-05
ttagcct	1.67e-05
ttagcga	7.55e-05
ttagcgc	1.67e-05
ttagcgg	1.67e-05
ttagcgt	0.000252
ttagcta	1.67e-05
ttagctc	1.67e-05
ttagctg	1.67e-05
ttagctt	1.67e-05
ttaggaa	1.67e-05
ttaggac	1.67e-05
ttaggag	1.67e-05
ttaggat	1.67e-05
ttaggca	1.67e-05
ttaggcc	1.67e-05
ttaggcg	1.67e-05
ttaggct	1.67e-05
ttaggga	1.67e-05
ttagggc	7.55e-05
ttagggg	1.67e-05
ttagggt	0.000134
ttaggta	1.67e-05
ttaggtc	1.67e-05
ttaggtg	1.67e-05
ttaggtt	1.67e-05
ttagtaa	1.67e-05
ttagtac	1.67e-05
ttagtag	1.67e-05
ttagtat	1.67e-05
ttagtca	1.67e-05
ttagtcc	1.67e-05
ttagtcg	1.67e-05
ttagtct	1.67e-05
ttagtga	7.55e-05
ttagtgc	1.67e-05
ttagtgg	7.55e-05
ttagtgt	0.000252
ttagtta	1.67e-05
ttagttc	1.67e-05
ttagttg	1.67e-05
ttagttt	1.67e-05
ttataaa	7.55e-05
ttataac	1.67e-05
ttataag	1.67e-05
ttataat	7.55e-05
ttataca	1.67e-05
ttatacc	1.67e-05
ttatacg	1.67e-05
ttatact	7.55e-05
ttataga	1.67e-05
ttatagc	7.55e-05
ttatagg	7.55e-05
ttatagt	0.00184
ttatata	7.55e-05
ttatatc	1.67e-05
ttatatg	1.67e-05
ttatatt	1.67e-05
ttatcaa	1.67e-05
ttatcac	1.67e-05
ttatcag	1.67e-05
ttatcat	1.67e-05
ttatcca	1.67e-05
ttatccc	1.67e-05
ttatccg	1.67e-05
ttatcct	1.67e-05
ttatcga	1.67e-05
ttatcgc	1.67e-05
ttatcgg	1.67e-05
ttatcgt	0.000134
ttatcta	1.67e-05
ttatctc	1.67e-05
ttatctg	1.67e-05
ttatctt	1.67e-05
ttatgaa	1.67e-05
ttatgac	1.67e-05
ttatgag	1.67e-05
ttatgat	1.67e-05
ttatgca	1.67e-05
ttatgcc	1.67e-05
ttatgcg	1.67e-05
ttatgct	1.67e-05
ttatgga	1.67e-05
ttatggc	1.67e-05
ttatggg	1.67e-05
ttatggt	1.67e-05
ttatgta	1.67e-05
ttatgtc	1.67e-05
ttatgtg	1.67e-05
ttatgtt	1.67e-05
ttattaa	1.67e-05
ttattac	1.67e-05
ttattag	1.67e-05
ttattat	1.67e-05
ttattca	1.67e-05
ttattcc	1.67e-05
ttattcg	1.67e-05
ttattct	1.67e-05
ttattga	7.55e-05
ttattgc	1.67e-05
ttattgg	7.55e-05
ttattgt	0.000311
ttattta	1.67e-05
ttatttc	1.67e-05
ttatttg	1.67e-05
ttatttt	1.67e-05
ttcaaaa	0.000487
ttcaaac	0.000252
ttcaaag	0.000428
ttcaaat	0.000957
ttcaaca	0.000369
ttcaacc	0.000134
ttcaacg	1.67e-05
ttcaact	0.000546
ttcaaga	0.0019
ttcaagc	0.0846
ttcaagg	0.00119
ttcaagt	0.501
ttcaata	0.000605
ttcaatc	0.000663
ttcaatg	0.000663
ttcaatt	0.0016
ttcacaa	0.000193
ttcacac	7.55e-05
ttcacag	1.67e-05
ttcacat	0.000311
ttcacca	1.67e-05
ttcaccc	1.67e-05
ttcaccg	1.67e-05
ttcacct	1.67e-05
ttcacga	1.67e-05
ttcacgc	0.000193
ttcacgg	1.67e-05
ttcacgt	0.00102
ttcacta	1.67e-05
ttcactc	0.000369
ttcactg	0.000134
ttcactt	0.000605
ttcagaa	1.67e-05
ttcagac	1.67e-05
ttcagag	1.67e-05
ttcagat	1.67e-05
ttcagca	1.67e-05
ttcagcc	1.67e-05
ttcagcg	1.67e-05
ttcagct	1.67e-05
ttcagga	0.000134
ttcaggc	0.000311
ttcaggg	7.55e-05
ttcaggt	0.000781
ttcagta	1.67e-05
ttcagtc	1.67e-05
ttcagtg	1.67e-05
ttcagtt	0.000134
ttcataa	0.000134
ttcatac	0.000252
ttcatag	0.000134
ttcatat	0.000899
ttcatca	7.55e-05
ttcatcc	0.000252
ttcatcg	1.67e-05
ttcatct	0.000134
ttcatga	0.000957
ttcatgc	0.000663
ttcatgg	0.000605
ttcatgt	0.00354
ttcatta	0.000311
ttcattc	0.000252
ttcattg	7.55e-05
ttcattt	0.000311
ttccaaa	1.67e-05
ttccaac	1.67e-05
ttccaag	1.67e-05
ttccaat	7.55e-05
ttccaca	1.67e-05
ttccacc	1.67e-05
ttccacg	1.67e-05
ttccact	7.55e-05
ttccaga	7.55e-05
ttccagc	0.000252
ttccagg	7.55e-05
ttccagt	0.0831
ttccata	1.67e-05
ttccatc	1.67e-05
ttccatg	1.67e-05
ttccatt	7.55e-05
ttcccaa	1.67e-05
ttcccac	1.67e-05
ttcccag	1.67e-05
ttcccat	1.67e-05
ttcccca	1.67e-05
ttccccc	1.67e-05
ttccccg	1.67e-05
ttcccct	1.67e-05
ttcccga	1.67e-05
ttcccgc	1.67e-05
ttcccgg	1.67e-05
ttcccgt	7.55e-05
ttcccta	1.67e-05
ttccctc	1.67e-05
ttccctg	1.67e-05
ttccctt	1.67e-05
ttccgaa	1.67e-05
ttccgac	1.67e-05
ttccgag	1.67e-05
ttccgat	1.67e-05
ttccgca	1.67e-05
ttccgcc	1.67e-05
ttccgcg	1.67e-05
ttccgct	1.67e-05
ttccgga	1.67e-05
ttccggc	1.67e-05
ttccggg	1.67e-05
ttccggt	7.55e-05
ttccgta	1.67e-05
ttccgtc	1.67e-05
ttccgtg	1.67e-05
ttccgtt	1.67e-05
ttcctaa	1.67e-05
ttcctac	1.67e-05
ttcctag	1.67e-05
ttcctat	1.67e-05
ttcctca	1.67e-05
ttcctcc	1.67e-05
ttcctcg	1.67e-05
ttcctct	7.55e-05
ttcctga	7.55e-05
ttcctgc	1.67e-05
ttcctgg	1.67e-05
ttcctgt	0.000193
ttcctta	1.67e-05
ttccttc	1.67e-05
ttccttg	1.67e-05
ttccttt	7.55e-05
ttcgaaa	1.67e-05
ttcgaac	1.67e-05
ttcgaag	1.67e-05
ttcgaat	0.000252
ttcgaca	1.67e-05
ttcgacc	7.55e-05
ttcgacg	7.55e-05
ttcgact	0.000252
ttcgaga	0.000605
ttcgagc	0.000899
ttcgagg	0.000428
ttcgagt	0.333
ttcgata	1.67e-05
ttcgatc	1.67e-05
ttcgatg	1.67e-05
ttcgatt	0.000311
ttcgcaa	1.67e-05
ttcgcac	1.67e-05
ttcgcag	1.67e-05
ttcgcat	1.67e-05
ttcgcca	1.67e-05
ttcgccc	1.67e-05
ttcgccg	1.67e-05
ttcgcct	1.67e-05
ttcgcga	7.55e-05
ttcgcgc	1.67e-05
ttcgcgg	1.67e-05
ttcgcgt	0.000311
ttcgcta	1.67e-05
ttcgctc	1.67e-05
ttcgctg	1.67e-05
ttcgctt	1.67e-05
ttcggaa	1.67e-05
ttcggac	1.67e-05
ttcggag	1.67e-05
ttcggat	1.67e-05
ttcggca	1.67e-05
ttcggcc	1.67e-05
ttcggcg	1.67e-05
ttcggct	1.67e-05
ttcggga	1.67e-05
ttcgggc	7.55e-05
ttcgggg	1.67e-05
ttcgggt	0.000369
ttcggta	1.67e-05
ttcggtc	1.67e-05
ttcggtg	1.67e-05
ttcggtt	1.67e-05
ttcgtaa	1.67e-05
ttcgtac	1.67e-05
ttcgtag	1.67e-05
ttcgtat	1.67e-05
ttcgtca	1.67e-05
ttcgtcc	1.67e-05
ttcgtcg	1.67e-05
ttcgtct	1.67e-05
ttcgtga	1.67e-05
ttcgtgc	1.67e-05
ttcgtgg	1.67e-05
ttcgtgt	0.000428
ttcgtta	1.67e-05
ttcgttc	1.67e-05
ttcgttg	1.67e-05
ttcgttt	1.67e-05
ttctaaa	1.67e-05
ttctaac	1.67e-05
ttctaag	1.67e-05
ttctaat	1.67e-05
ttctaca	1.67e-05
ttctacc	1.67e-05
ttctacg	1.67e-05
ttctact	1.67e-05
ttctaga	1.67e-05
ttctagc	0.000134
ttctagg	7.55e-05
ttctagt	0.00207
ttctata	7.55e-05
ttctatc	1.67e-05
ttctatg	1.67e-05
ttctatt	1.67e-05
ttctcaa	1.67e-05
ttctcac	1.67e-05
ttctcag	1.67e-05
ttctcat	1.67e-05
ttctcca	1.67e-05
ttctccc	1.67e-05
ttctccg	1.67e-05
ttctcct	1.67e-05
ttctcga	1.67e-05
ttctcgc	1.67e-05
ttctcgg	1.67e-05
ttctcgt	7.55e-05
ttctcta	1.67e-05
ttctctc	1.67e-05
ttctctg	1.67e-05
ttctctt	1.67e-05
ttctgaa	1.67e-05
ttctgac	1.67e-05
ttctgag	1.67e-05
ttctgat	1.67e-05
ttctgca	1.67e-05
ttctgcc	1.67e-05
ttctgcg	1.67e-05
ttctgct	1.67e-05
ttctgga	1.67e-05
ttctggc	1.67e-05
ttctggg	1.67e-05
ttctggt	1.67e-05
ttctgta	1.67e-05
ttctgtc	1.67e-05
ttctgtg	1.67e-05
ttctgtt	1.67e-05
ttcttaa	1.67e-05
ttcttac	1.67e-05
ttcttag	1.67e-05
ttcttat	1.67e-05
ttcttca	1.67e-05
ttcttcc	1.67e-05
ttcttcg	1.67e-05
ttcttct	1.67e-05
ttcttga	1.67e-05
ttcttgc	1.67e-05
ttcttgg	1.67e-05
ttcttgt	0.000311
ttcttta	1.67e-05
ttctttc	1.67e-05
ttctttg	1.67e-05
ttctttt	1.67e-05
ttgaaaa	0.663
ttgaaac	0.251
ttgaaag	0.579
ttgaaat	0.833
ttgaaca	0.496
ttgaacc	0.085
ttgaacg	0.00249
ttgaact	0.172
ttgaaga	1.33
ttgaagc	1.9
ttgaagg	0.831
ttgaagt	4.46
ttgaata	0.665
ttgaatc	0.499
ttgaatg	0.745
ttgaatt	1.66
ttgacaa	0.248
ttgacac	0.0838
ttgacag	0.00149
ttgacat	0.415
ttgacca	0.000899
ttgaccc	0.000663
ttgaccg	0.000134
ttgacct	0.0016
ttgacga	0.00302
ttgacgc	0.0855
ttgacgg	0.0019
ttgacgt	0.584
ttgacta	0.0026
ttgactc	0.413
ttgactg	0.166
ttgactt	0.744
ttgagaa	0.00102
ttgagac	0.00084
ttgagag	0.000663
ttgagat	0.00231
ttgagca	0.000722
ttgagcc	0.000369
ttgagcg	0.000134
ttgagct	0.000663
ttgagga	0.167
ttgaggc	0.332
ttgaggg	0.0841
ttgaggt	0.419
ttgagta	0.00119
ttgagtc	0.00125
ttgagtg	0.00108
ttgagtt	0.167
ttgataa	0.168
ttgatac	0.25
ttgatag	0.167
ttgatat	1.16
ttgatca	0.0842
ttgatcc	0.00119
ttgatcg	0.00102
ttgatct	0.169
ttgatga	1.08
ttgatgc	0.667
ttgatgg	0.745
ttgatgt	3.14
ttgatta	0.414
ttgattc	0.331
ttgattg	0.0856
ttgattt	0.419
ttgcaaa	0.000487
ttgcaac	0.000311
ttgcaag	0.000428
ttgcaat	0.000899
ttgcaca	0.000369
ttgcacc	0.000252
ttgcacg	7.55e-05
ttgcact	0.000546
ttgcaga	0.00196
ttgcagc	0.167
ttgcagg	0.00125
ttgcagt	0.337
ttgcata	0.000546
ttgcatc	0.000487
ttgcatg	0.000546
ttgcatt	0.00166
ttgccaa	0.000193
ttgccac	7.55e-05
ttgccag	1.67e-05
ttgccat	0.000311
ttgccca	1.67e-05
ttgcccc	1.67e-05
ttgcccg	1.67e-05
ttgccct	7.55e-05
ttgccga	0.000134
ttgccgc	0.000193
ttgccgg	1.67e-05
ttgccgt	0.000899
ttgccta	1.67e-05
ttgcctc	0.000311
ttgcctg	0.000134
ttgcctt	0.000781
ttgcgaa	1.67e-05
ttgcgac	1.67e-05
ttgcgag	1.67e-05
ttgcgat	1.67e-05
ttgcgca	1.67e-05
ttgcgcc	1.67e-05
ttgcgcg	1.67e-05
ttgcgct	7.55e-05
ttgcgga	0.000193
ttgcggc	0.000428
ttgcggg	7.55e-05
ttgcggt	0.000722
ttgcgta	1.67e-05
ttgcgtc	1.67e-05
ttgcgtg	1.67e-05
ttgcgtt	0.000193
ttgctaa	0.000193
ttgctac	0.000193
ttgctag	0.000134
ttgctat	0.00102
ttgctca	0.000193
ttgctcc	0.000134
ttgctcg	7.55e-05
ttgctct	0.0826
ttgctga	0.0831
ttgctgc	0.00084
ttgctgg	0.000663
ttgctgt	0.0859
ttgctta	0.000487
ttgcttc	0.000311
ttgcttg	0.000134
ttgcttt	0.0828
ttggaaa	0.00102
ttggaac	0.000781
ttggaag	0.00084
ttggaat	0.00296
ttggaca	0.00084
ttggacc	0.0828
ttggacg	0.0825
ttggact	0.00266
ttggaga	0.498
ttggagc	0.581
ttggagg	0.251
ttggagt	3.05
ttggata	0.00102
ttggatc	0.00108
ttggatg	0.000957
ttggatt	0.0861
ttggcaa	0.000252
ttggcac	7.55e-05
ttggcag	1.67e-05
ttggcat	0.000428
ttggcca	7.55e-05
ttggccc	7.55e-05
ttggccg	7.55e-05
ttggcct	7.55e-05
ttggcga	0.0826
ttggcgc	0.000663
ttggcgg	0.000369
ttggcgt	0.0856
ttggcta	7.55e-05
ttggctc	0.000311
ttggctg	0.000134
ttggctt	0.000663
ttgggaa	1.67e-05
ttgggac	7.55e-05
ttgggag	1.67e-05
ttgggat	7.55e-05
ttgggca	1.67e-05
ttgggcc	0.000134
ttgggcg	7.55e-05
ttgggct	7.55e-05
ttgggga	0.000781
ttggggc	0.083
ttggggg	0.000428
ttggggt	0.0857
ttgggta	1.67e-05
ttgggtc	7.55e-05
ttgggtg	1.67e-05
ttgggtt	0.000311
ttggtaa	0.000134
ttggtac	0.000193
ttggtag	0.000134
ttggtat	0.00102
ttggtca	7.55e-05
ttggtcc	7.55e-05
ttggtcg	7.55e-05
ttggtct	0.000369
ttggtga	0.00143
ttggtgc	0.00149
ttggtgg	0.000899
ttggtgt	0.253
ttggtta	0.000311
ttggttc	0.000252
ttggttg	7.55e-05
ttggttt	0.000663
ttgtaaa	0.000546
ttgtaac	0.000252
ttgtaag	0.000487
ttgtaat	0.00184
ttgtaca	0.000428
ttgtacc	0.000193
ttgtacg	0.000134
ttgtact	0.00143
ttgtaga	0.00313
ttgtagc	0.0858
ttgtagg	0.0843
ttgtagt	1.74
ttgtata	0.0828
ttgtatc	0.000546
ttgtatg	0.000722
ttgtatt	0.00284
ttgtcaa	0.000193
ttgtcac	7.55e-05
ttgtcag	1.67e-05
ttgtcat	0.000487
ttgtcca	7.55e-05
ttgtccc	1.67e-05
ttgtccg	1.67e-05
ttgtcct	7.55e-05
ttgtcga	0.000134
ttgtcgc	0.000193
ttgtcgg	0.000134
ttgtcgt	0.0848
ttgtcta	7.55e-05
ttgtctc	0.000428
ttgtctg	0.000134
ttgtctt	0.000722
ttgtgaa	1.67e-05
ttgtgac	1.67e-05
ttgtgag	1.67e-05
ttgtgat	1.67e-05
ttgtgca	1.67e-05
ttgtgcc	1.67e-05
ttgtgcg	1.67e-05
ttgtgct	1.67e-05
ttgtgga	0.000252
ttgtggc	0.000487
ttgtggg	0.000193
ttgtggt	0.00319
ttgtgta	7.55e-05
ttgtgtc	7.55e-05
ttgtgtg	7.55e-05
ttgtgtt	0.000134
ttgttaa	0.000193
ttgttac	0.000193
ttgttag	0.000134
ttgttat	0.00113
ttgttca	7.55e-05
ttgttcc	1.67e-05
ttgttcg	1.67e-05
ttgttct	0.000605
ttgttga	0.00137
ttgttgc	0.000957
ttgttgg	0.000899
ttgttgt	0.417
ttgttta	0.000428
ttgtttc	0.000252
ttgtttg	0.000134
ttgtttt	0.000722
tttaaaa	0.000781
tttaaac	0.000663
tttaaag	0.000663
tttaaat	0.00225
tttaaca	0.000605
tttaacc	0.000487
tttaacg	0.000134
tttaact	0.0019
tttaaga	0.251
tttaagc	0.498
tttaagg	0.0853
tttaagt	2.07
tttaata	0.0832
tttaatc	0.000957
tttaatg	0.0829
tttaatt	0.00331
tttacaa	0.000193
tttacac	0.000134
tttacag	1.67e-05
tttacat	0.000369
tttacca	1.67e-05
tttaccc	7.55e-05
tttaccg	1.67e-05
tttacct	1.67e-05
tttacga	0.000252
tttacgc	0.000487
tttacgg	7.55e-05
tttacgt	0.00237
tttacta	0.000134
tttactc	0.000311
tttactg	0.000193
tttactt	0.000546
tttagaa	1.67e-05
tttagac	7.55e-05
tttagag	1.67e-05
tttagat	7.55e-05
tttagca	1.67e-05
tttagcc	7.55e-05
tttagcg	1.67e-05
tttagct	7.55e-05
tttagga	0.000428
tttaggc	0.000663
tttaggg	0.000311
tttaggt	0.0846
tttagta	7.55e-05
tttagtc	1.67e-05
tttagtg	7.55e-05
tttagtt	0.000193
tttataa	0.000311
tttatac	0.0825
tttatag	0.000193
tttatat	0.00125
tttatca	0.000193
tttatcc	0.0825
tttatcg	7.55e-05
tttatct	0.000487
tttatga	0.0839
tttatgc	0.00155
tttatgg	0.00113
tttatgt	0.417
tttatta	0.000428
tttattc	0.000428
tttattg	0.000193
tttattt	0.000605
tttcaaa	1.67e-05
tttcaac	1.67e-05
tttcaag	1.67e-05
tttcaat	1.67e-05
tttcaca	1.67e-05
tttcacc	1.67e-05
tttcacg	1.67e-05
tttcact	1.67e-05
tttcaga	0.000193
tttcagc	0.000487
tttcagg	7.55e-05
tttcagt	0.00249
tttcata	7.55e-05
tttcatc	1.67e-05
tttcatg	7.55e-05
tttcatt	1.67e-05
tttccaa	1.67e-05
tttccac	1.67e-05
tttccag	1.67e-05
tttccat	1.67e-05
tttccca	1.67e-05
tttcccc	1.67e-05
tttcccg	1.67e-05
tttccct	1.67e-05
tttccga	1.67e-05
tttccgc	1.67e-05
tttccgg	1.67e-05
tttccgt	7.55e-05
tttccta	1.67e-05
tttcctc	1.67e-05
tttcctg	1.67e-05
tttcctt	1.67e-05
tttcgaa	1.67e-05
tttcgac	1.67e-05
tttcgag	1.67e-05
tttcgat	1.67e-05
tttcgca	1.67e-05
tttcgcc	1.67e-05
tttcgcg	1.67e-05
tttcgct	1.67e-05
tttcgga	1.67e-05
tttcggc	1.67e-05
tttcggg	1.67e-05
tttcggt	0.000193
tttcgta	1.67e-05
tttcgtc	1.67e-05
tttcgtg	1.67e-05
tttcgtt	1.67e-05
tttctaa	1.67e-05
tttctac	7.55e-05
tttctag	1.67e-05
tttctat	7.55e-05
tttctca	1.67e-05
tttctcc	7.55e-05
tttctcg	1.67e-05
tttctct	0.000134
tttctga	0.000193
tttctgc	7.55e-05
tttctgg	7.55e-05
tttctgt	0.0826
tttctta	1.67e-05
tttcttc	1.67e-05
tttcttg	1.67e-05
tttcttt	0.000134
tttgaaa	1.67e-05
tttgaac	1.67e-05
tttgaag	1.67e-05
tttgaat	0.000487
tttgaca	1.67e-05
tttgacc	7.55e-05
tttgacg	7.55e-05
tttgact	0.000487
tttgaga	0.00113
tttgagc	0.00131
tttgagg	0.000781
tttgagt	0.665
tttgata	7.55e-05
tttgatc	1.67e-05
tttgatg	7.55e-05
tttgatt	0.000546
tttgcaa	1.67e-05
tttgcac	1.67e-05
tttgcag	1.67e-05
tttgcat	1.67e-05
tttgcca	1.67e-05
tttgccc	1.67e-05
tttgccg	1.67e-05
tttgcct	1.67e-05
tttgcga	7.55e-05
tttgcgc	1.67e-05
tttgcgg	1.67e-05
tttgcgt	0.000663
tttgcta	1.67e-05
tttgctc	1.67e-05
tttgctg	1.67e-05
tttgctt	1.67e-05
tttggaa	1.67e-05
tttggac	1.67e-05
tttggag	1.67e-05
tttggat	7.55e-05
tttggca	1.67e-05
tttggcc	1.67e-05
tttggcg	1.67e-05
tttggct	7.55e-05
tttggga	7.55e-05
tttgggc	0.000134
tttgggg	7.55e-05
tttgggt	0.0828
tttggta	1.67e-05
tttggtc	1.67e-05
tttggtg	1.67e-05
tttggtt	7.55e-05
tttgtaa	1.67e-05
tttgtac	7.55e-05
tttgtag	1.67e-05
tttgtat	1.67e-05
tttgtca	1.67e-05
tttgtcc	7.55e-05
tttgtcg	1.67e-05
tttgtct	1.67e-05
tttgtga	7.55e-05
tttgtgc	1.67e-05
tttgtgg	1.67e-05
tttgtgt	0.00108
tttgtta	1.67e-05
tttgttc	1.67e-05
tttgttg	1.67e-05
tttgttt	1.67e-05
ttttaaa	1.67e-05
ttttaac	1.67e-05
ttttaag	7.55e-05
ttttaat	7.55e-05
ttttaca	1.67e-05
ttttacc	1.67e-05
ttttacg	1.67e-05
ttttact	7.55e-05
ttttaga	0.000252
ttttagc	0.000487
ttttagg	0.000193
ttttagt	0.086
ttttata	0.000134
ttttatc	1.67e-05
ttttatg	7.55e-05
ttttatt	7.55e-05
ttttcaa	1.67e-05
ttttcac	1.67e-05
ttttcag	1.67e-05
ttttcat	1.67e-05
ttttcca	1.67e-05
ttttccc	1.67e-05
ttttccg	1.67e-05
ttttcct	1.67e-05
ttttcga	1.67e-05
ttttcgc	1.67e-05
ttttcgg	1.67e-05
ttttcgt	0.000134
ttttcta	1.67e-05
ttttctc	1.67e-05
ttttctg	1.67e-05
ttttctt	1.67e-05
ttttgaa	1.67e-05
ttttgac	1.67e-05
ttttgag	1.67e-05
ttttgat	1.67e-05
ttttgca	1.67e-05
ttttgcc	1.67e-05
ttttgcg	1.67e-05
ttttgct	1.67e-05
ttttgga	1.67e-05
ttttggc	1.67e-05
ttttggg	1.67e-05
ttttggt	0.000193
ttttgta	1.67e-05
ttttgtc	1.67e-05
ttttgtg	1.67e-05
ttttgtt	1.67e-05
tttttaa	1.67e-05
tttttac	7.55e-05
tttttag	1.67e-05
tttttat	1.67e-05
tttttca	1.67e-05
tttttcc	7.55e-05
tttttcg	1.67e-05
tttttct	1.67e-05
tttttga	7.55e-05
tttttgc	1.67e-05
tttttgg	1.67e-05
tttttgt	0.000781
tttttta	1.67e-05
ttttttc	1.67e-05
ttttttg	1.67e-05
ttttttt	1.67e-05

#
# Length probabilities
#
[LENGTH]
# The 'd' variable
950
# The length probabilities from '0' to 'd' (*1000) 
0
0
0
0
0
0
0
0
0
0
0
0
0
0
0
5.76e-22
3.7e-21
2.28e-20
1.35e-19
7.72e-19
4.22e-18
2.22e-17
1.12e-16
5.45e-16
2.54e-15
1.14e-14
4.91e-14
2.03e-13
8.07e-13
3.08e-12
1.13e-11
3.99e-11
1.35e-10
4.39e-10
1.37e-09
4.13e-09
1.19e-08
3.3e-08
8.8e-08
2.25e-07
5.54e-07
1.31e-06
2.97e-06
6.49e-06
1.36e-05
2.74e-05
5.3e-05
9.85e-05
0.000176
0.000302
0.000498
0.000788
0.0012
0.00175
0.00246
0.00333
0.00431
0.00538
0.00645
0.00747
0.00853
0.0103
0.0149
0.0277
0.0587
0.123
0.237
0.411
0.65
0.946
1.29
1.68
2.11
2.62
3.24
3.99
4.87
5.83
6.84
7.81
8.71
9.49
10.2
10.8
11.2
11.6
11.8
11.8
11.7
11.4
11.1
11
11
11.1
11.1
11
10.6
9.96
9.19
8.56
8.25
8.18
8.18
8.14
8.01
7.82
7.61
7.4
7.22
7.06
6.92
6.76
6.57
6.35
6.1
5.83
5.55
5.29
5.04
4.82
4.63
4.47
4.36
4.28
4.24
4.23
4.2
4.14
4.03
3.86
3.64
3.41
3.2
3.04
2.92
2.84
2.79
2.74
2.68
2.62
2.55
2.47
2.4
2.33
2.27
2.21
2.15
2.09
2.03
1.97
1.91
1.86
1.82
1.8
1.78
1.78
1.78
1.79
1.79
1.79
1.78
1.75
1.72
1.68
1.64
1.61
1.59
1.58
1.58
1.59
1.59
1.6
1.6
1.59
1.57
1.55
1.51
1.47
1.43
1.4
1.36
1.33
1.31
1.29
1.28
1.27
1.26
1.25
1.24
1.24
1.22
1.21
1.2
1.18
1.16
1.13
1.11
1.09
1.06
1.05
1.03
1.02
1.01
1.01
1
1
0.998
0.995
0.991
0.986
0.982
0.977
0.973
0.97
0.968
0.966
0.965
0.965
0.965
0.966
0.965
0.964
0.96
0.955
0.946
0.935
0.921
0.905
0.887
0.868
0.85
0.834
0.819
0.808
0.8
0.797
0.797
0.8
0.807
0.817
0.828
0.841
0.856
0.87
0.885
0.899
0.913
0.927
0.939
0.95
0.961
0.97
0.977
0.983
0.987
0.988
0.988
0.986
0.981
0.974
0.965
0.955
0.944
0.932
0.921
0.909
0.898
0.887
0.878
0.87
0.863
0.857
0.852
0.848
0.845
0.842
0.84
0.838
0.836
0.835
0.833
0.831
0.829
0.826
0.823
0.819
0.813
0.807
0.8
0.793
0.784
0.775
0.765
0.756
0.746
0.737
0.728
0.721
0.714
0.709
0.705
0.702
0.701
0.701
0.702
0.703
0.706
0.709
0.712
0.715
0.718
0.721
0.724
0.726
0.728
0.729
0.73
0.73
0.73
0.729
0.729
0.728
0.728
0.727
0.727
0.727
0.728
0.729
0.731
0.733
0.736
0.74
0.744
0.748
0.753
0.758
0.762
0.767
0.771
0.775
0.779
0.782
0.783
0.784
0.784
0.782
0.78
0.776
0.77
0.763
0.755
0.746
0.736
0.724
0.712
0.699
0.685
0.671
0.657
0.643
0.63
0.616
0.604
0.593
0.582
0.573
0.566
0.559
0.555
0.551
0.549
0.549
0.549
0.551
0.553
0.556
0.56
0.565
0.569
0.574
0.579
0.584
0.589
0.594
0.598
0.603
0.607
0.611
0.615
0.618
0.622
0.626
0.631
0.635
0.64
0.645
0.651
0.657
0.664
0.671
0.679
0.687
0.695
0.703
0.712
0.72
0.729
0.737
0.744
0.751
0.757
0.762
0.766
0.77
0.772
0.773
0.773
0.773
0.771
0.768
0.765
0.76
0.756
0.75
0.744
0.738
0.732
0.726
0.719
0.713
0.707
0.701
0.696
0.691
0.686
0.681
0.677
0.673
0.67
0.667
0.664
0.662
0.659
0.657
0.655
0.653
0.651
0.65
0.648
0.646
0.644
0.642
0.64
0.638
0.635
0.633
0.63
0.628
0.625
0.622
0.619
0.616
0.613
0.609
0.606
0.603
0.6
0.597
0.594
0.591
0.588
0.585
0.583
0.58
0.578
0.576
0.574
0.572
0.57
0.569
0.567
0.566
0.565
0.563
0.562
0.562
0.561
0.56
0.559
0.559
0.558
0.558
0.558
0.557
0.557
0.557
0.557
0.557
0.557
0.558
0.558
0.558
0.558
0.558
0.559
0.559
0.559
0.559
0.559
0.559
0.559
0.558
0.558
0.557
0.557
0.556
0.555
0.554
0.552
0.551
0.549
0.548
0.546
0.544
0.542
0.54
0.538
0.536
0.534
0.532
0.53
0.528
0.527
0.525
0.524
0.523
0.521
0.521
0.52
0.519
0.519
0.519
0.519
0.519
0.519
0.52
0.52
0.521
0.522
0.523
0.524
0.525
0.526
0.528
0.529
0.53
0.532
0.533
0.535
0.536
0.537
0.539
0.54
0.542
0.543
0.545
0.546
0.548
0.549
0.55
0.552
0.553
0.554
0.555
0.556
0.557
0.559
0.56
0.561
0.562
0.563
0.563
0.564
0.565
0.566
0.567
0.568
0.568
0.569
0.57
0.571
0.571
0.572
0.573
0.573
0.574
0.575
0.575
0.576
0.577
0.577
0.578
0.578
0.579
0.579
0.579
0.579
0.579
0.579
0.579
0.579
0.579
0.578
0.578
0.577
0.577
0.576
0.575
0.574
0.573
0.572
0.571
0.57
0.568
0.567
0.566
0.564
0.563
0.562
0.56
0.559
0.558
0.556
0.555
0.554
0.553
0.552
0.551
0.55
0.549
0.548
0.547
0.546
0.545
0.545
0.544
0.544
0.543
0.543
0.542
0.542
0.542
0.541
0.541
0.541
0.54
0.54
0.54
0.54
0.539
0.539
0.539
0.538
0.538
0.538
0.537
0.537
0.536
0.536
0.535
0.534
0.534
0.533
0.532
0.531
0.53
0.529
0.528
0.527
0.526
0.525
0.523
0.522
0.521
0.52
0.518
0.517
0.515
0.514
0.513
0.511
0.51
0.509
0.508
0.506
0.505
0.504
0.503
0.502
0.501
0.501
0.5
0.499
0.499
0.499
0.498
0.498
0.498
0.498
0.498
0.498
0.498
0.498
0.499
0.499
0.499
0.5
0.5
0.501
0.501
0.501
0.502
0.502
0.503
0.503
0.503
0.504
0.504
0.504
0.504
0.504
0.504
0.504
0.504
0.503
0.503
0.502
0.502
0.501
0.5
0.499
0.498
0.497
0.496
0.494
0.493
0.491
0.49
0.488
0.487
0.485
0.483
0.481
0.479
0.477
0.475
0.474
0.472
0.47
0.468
0.466
0.464
0.462
0.46
0.458
0.456
0.455
0.453
0.451
0.449
0.448
0.446
0.445
0.443
0.442
0.44
0.439
0.438
0.436
0.435
0.434
0.432
0.431
0.43
0.429
0.428
0.427
0.426
0.425
0.423
0.422
0.421
0.42
0.419
0.418
0.417
0.416
0.415
0.414
0.413
0.412
0.411
0.41
0.409
0.408
0.408
0.407
0.406
0.405
0.404
0.403
0.402
0.402
0.401
0.4
0.399
0.399
0.398
0.398
0.397
0.396
0.396
0.395
0.395
0.395
0.394
0.394
0.394
0.393
0.393
0.393
0.393
0.393
0.393
0.393
0.393
0.393
0.393
0.393
0.393
0.393
0.393
0.393
0.393
0.393
0.393
0.393
0.393
0.394
0.394
0.394
0.394
0.394
0.394
0.394
0.395
0.395
0.395
0.395
0.395
0.395
0.395
0.395
0.396
0.396
0.396
0.396
0.396
0.396
0.396
0.396
0.396
0.396
0.397
0.397
0.397
0.397
0.397
0.397
0.397
0.397
0.397
0.397
0.397
0.398
0.398
0.398
0.398
0.398
0.398
0.398
0.398
0.398
0.398
0.398
0.398
0.398
0.398
0.398
0.398
0.398
0.398
0.398
0.398
0.397
0.397
0.397
0.397
0.397
0.397
0.396
0.396
0.396
0.396
0.395
0.395
0.395
0.394
0.394
0.394
0.393
0.393
0.392
0.392
0.391
0.391
0.39
0.39
0.389
0.389
0.388
0.387
0.387
0.386
0.385
0.385
0.384
0.383
0.383
0.382
0.381
0.38
0.38
0.379
0.378
0.377
0.377
0.376
0.375
0.374
0.373
# end of content independent part
[1]
# (a,c,g,t)= (0.289, 0.211, 0.211, 0.289)
#
# Probabilities file for the intron model
#
#
# Transition probabilities
#
[TRANSITION]
# the probability of an intron of length at most d
0.668
# mean additional length of introns with length > d
1.33e+03

#
# The emission probabilities of introns
#
[EMISSION]
# size of the emission vector
1024
#k=
4
# patpseudo : pseudocount for sequence patterns
3.75
aaaaa	0.4408
aaaac	0.1298
aaaag	0.1466
aaaat	0.2829
aaaca	0.3818
aaacc	0.1935
aaacg	0.09984
aaact	0.3249
aaaga	0.3561
aaagc	0.1359
aaagg	0.1872
aaagt	0.3208
aaata	0.3175
aaatc	0.152
aaatg	0.1768
aaatt	0.3536
aacaa	0.4309
aacac	0.1624
aacag	0.1063
aacat	0.3004
aacca	0.3634
aaccc	0.2543
aaccg	0.09778
aacct	0.2845
aacga	0.354
aacgc	0.1444
aacgg	0.2241
aacgt	0.2776
aacta	0.2998
aactc	0.1794
aactg	0.1535
aactt	0.3674
aagaa	0.4041
aagac	0.1221
aagag	0.2005
aagat	0.2734
aagca	0.3864
aagcc	0.1928
aagcg	0.0887
aagct	0.3321
aagga	0.3487
aaggc	0.135
aaggg	0.239
aaggt	0.2773
aagta	0.2966
aagtc	0.1477
aagtg	0.1921
aagtt	0.3637
aataa	0.393
aatac	0.1308
aatag	0.1436
aatat	0.3326
aatca	0.4003
aatcc	0.1926
aatcg	0.1009
aatct	0.3062
aatga	0.3746
aatgc	0.1378
aatgg	0.2034
aatgt	0.2842
aatta	0.2941
aattc	0.1497
aattg	0.1761
aattt	0.3801
acaaa	0.3866
acaac	0.1753
acaag	0.1695
acaat	0.2686
acaca	0.3667
acacc	0.2076
acacg	0.1113
acact	0.3143
acaga	0.3405
acagc	0.1723
acagg	0.1896
acagt	0.2976
acata	0.3179
acatc	0.154
acatg	0.2208
acatt	0.3073
accaa	0.4004
accac	0.2089
accag	0.09831
accat	0.2924
accca	0.3531
acccc	0.2354
acccg	0.1254
accct	0.2861
accga	0.3153
accgc	0.2104
accgg	0.1872
accgt	0.2872
accta	0.2876
acctc	0.2145
acctg	0.1432
acctt	0.3547
acgaa	0.3663
acgac	0.1754
acgag	0.2161
acgat	0.2421
acgca	0.3787
acgcc	0.2198
acgcg	0.1492
acgct	0.2522
acgga	0.3546
acggc	0.136
acggg	0.234
acggt	0.2754
acgta	0.2572
acgtc	0.1642
acgtg	0.2618
acgtt	0.3167
actaa	0.3566
actac	0.1628
actag	0.1814
actat	0.2992
actca	0.3403
actcc	0.2249
actcg	0.1374
actct	0.2974
actga	0.4337
actgc	0.1544
actgg	0.1613
actgt	0.2505
actta	0.2551
acttc	0.1704
acttg	0.197
acttt	0.3775
agaaa	0.4377
agaac	0.1268
agaag	0.1921
agaat	0.2435
agaca	0.3481
agacc	0.216
agacg	0.1288
agact	0.3071
agaga	0.4297
agagc	0.119
agagg	0.2122
agagt	0.2391
agata	0.2862
agatc	0.1757
agatg	0.2081
agatt	0.3301
agcaa	0.4059
agcac	0.1611
agcag	0.1397
agcat	0.2933
agcca	0.3546
agccc	0.2542
agccg	0.09808
agcct	0.2931
agcga	0.3233
agcgc	0.1636
agcgg	0.2355
agcgt	0.2776
agcta	0.2948
agctc	0.2057
agctg	0.1542
agctt	0.3452
aggaa	0.3964
aggac	0.1151
aggag	0.2442
aggat	0.2443
aggca	0.3343
aggcc	0.2284
aggcg	0.1243
aggct	0.313
aggga	0.321
agggc	0.1161
agggg	0.2682
agggt	0.2947
aggta	0.2582
aggtc	0.1714
aggtg	0.227
aggtt	0.3434
agtaa	0.3466
agtac	0.1485
agtag	0.1989
agtat	0.306
agtca	0.3906
agtcc	0.1903
agtcg	0.1318
agtct	0.2872
agtga	0.3375
agtgc	0.1316
agtgg	0.2247
agtgt	0.3062
agtta	0.2433
agttc	0.1775
agttg	0.2184
agttt	0.3608
ataaa	0.3647
ataac	0.1281
ataag	0.164
ataat	0.3432
ataca	0.384
atacc	0.1767
atacg	0.08992
atact	0.3494
ataga	0.3286
atagc	0.1436
atagg	0.1835
atagt	0.3444
atata	0.3604
atatc	0.1301
atatg	0.1745
atatt	0.3349
atcaa	0.3785
atcac	0.1625
atcag	0.1317
atcat	0.3273
atcca	0.3761
atccc	0.2085
atccg	0.1231
atcct	0.2923
atcga	0.3766
atcgc	0.1491
atcgg	0.1924
atcgt	0.282
atcta	0.278
atctc	0.2008
atctg	0.1501
atctt	0.3711
atgaa	0.3674
atgac	0.143
atgag	0.1878
atgat	0.3018
atgca	0.4199
atgcc	0.1712
atgcg	0.1003
atgct	0.3086
atgga	0.3342
atggc	0.1389
atggg	0.2216
atggt	0.3053
atgta	0.2871
atgtc	0.1503
atgtg	0.2064
atgtt	0.3562
attaa	0.3253
attac	0.1391
attag	0.1742
attat	0.3614
attca	0.3858
attcc	0.1822
attcg	0.1174
attct	0.3146
attga	0.3417
attgc	0.1497
attgg	0.1971
attgt	0.3115
attta	0.2359
atttc	0.1597
atttg	0.186
atttt	0.4184
caaaa	0.3966
caaac	0.1649
caaag	0.1446
caaat	0.2938
caaca	0.3613
caacc	0.2203
caacg	0.08167
caact	0.3367
caaga	0.3192
caagc	0.1677
caagg	0.1827
caagt	0.3304
caata	0.2983
caatc	0.1633
caatg	0.1699
caatt	0.3685
cacaa	0.401
cacac	0.1841
cacag	0.0873
cacat	0.3276
cacca	0.3957
caccc	0.2501
caccg	0.08168
cacct	0.2725
cacga	0.3218
cacgc	0.1961
cacgg	0.1615
cacgt	0.3206
cacta	0.3148
cactc	0.1914
cactg	0.1086
cactt	0.3852
cagaa	0.3419
cagac	0.1472
cagag	0.1679
cagat	0.3429
cagca	0.3498
cagcc	0.2379
cagcg	0.08607
cagct	0.3262
cagga	0.278
caggc	0.1818
caggg	0.1939
caggt	0.3463
cagta	0.2236
cagtc	0.1537
cagtg	0.1636
cagtt	0.4591
cataa	0.3482
catac	0.151
catag	0.1376
catat	0.3632
catca	0.3782
catcc	0.2093
catcg	0.09079
catct	0.3217
catga	0.3214
catgc	0.1607
catgg	0.1922
catgt	0.3257
catta	0.2684
cattc	0.1503
cattg	0.174
cattt	0.4073
ccaaa	0.4096
ccaac	0.188
ccaag	0.1494
ccaat	0.253
ccaca	0.3044
ccacc	0.3126
ccacg	0.1072
ccact	0.2757
ccaga	0.326
ccagc	0.2227
ccagg	0.1783
ccagt	0.273
ccata	0.2653
ccatc	0.1934
ccatg	0.2014
ccatt	0.3399
cccaa	0.391
cccac	0.2294
cccag	0.09347
cccat	0.2861
cccca	0.2998
ccccc	0.297
ccccg	0.0778
cccct	0.3255
cccga	0.3408
cccgc	0.1999
cccgg	0.2029
cccgt	0.2564
cccta	0.2859
ccctc	0.2561
ccctg	0.09511
ccctt	0.3628
ccgaa	0.3667
ccgac	0.2208
ccgag	0.1775
ccgat	0.235
ccgca	0.3189
ccgcc	0.2762
ccgcg	0.1389
ccgct	0.2659
ccgga	0.2886
ccggc	0.1927
ccggg	0.2633
ccggt	0.2554
ccgta	0.2047
ccgtc	0.2179
ccgtg	0.1965
ccgtt	0.3809
cctaa	0.3973
cctac	0.1733
cctag	0.172
cctat	0.2573
cctca	0.2823
cctcc	0.2919
cctcg	0.09537
cctct	0.3304
cctga	0.3641
cctgc	0.1933
cctgg	0.176
cctgt	0.2667
cctta	0.2589
ccttc	0.2038
ccttg	0.1778
ccttt	0.3596
cgaaa	0.3951
cgaac	0.1747
cgaag	0.1566
cgaat	0.2735
cgaca	0.3112
cgacc	0.2376
cgacg	0.1623
cgact	0.2888
cgaga	0.2785
cgagc	0.2154
cgagg	0.1805
cgagt	0.3256
cgata	0.2458
cgatc	0.2047
cgatg	0.1927
cgatt	0.3569
cgcaa	0.3669
cgcac	0.219
cgcag	0.1346
cgcat	0.2795
cgcca	0.3334
cgccc	0.2386
cgccg	0.1421
cgcct	0.2859
cgcga	0.3162
cgcgc	0.1944
cgcgg	0.2096
cgcgt	0.2799
cgcta	0.2949
cgctc	0.2183
cgctg	0.1491
cgctt	0.3377
cggaa	0.2738
cggac	0.1789
cggag	0.2274
cggat	0.3199
cggca	0.2872
cggcc	0.2758
cggcg	0.1622
cggct	0.2749
cggga	0.2189
cgggc	0.2454
cgggg	0.1777
cgggt	0.358
cggta	0.2104
cggtc	0.2077
cggtg	0.2128
cggtt	0.369
cgtaa	0.3395
cgtac	0.1761
cgtag	0.1749
cgtat	0.3094
cgtca	0.2952
cgtcc	0.2224
cgtcg	0.1837
cgtct	0.2987
cgtga	0.301
cgtgc	0.1964
cgtgg	0.2243
cgtgt	0.2783
cgtta	0.2241
cgttc	0.1787
cgttg	0.1931
cgttt	0.4041
ctaaa	0.3702
ctaac	0.1627
ctaag	0.1366
ctaat	0.3305
ctaca	0.3318
ctacc	0.212
ctacg	0.08345
ctact	0.3728
ctaga	0.296
ctagc	0.1651
ctagg	0.1994
ctagt	0.3395
ctata	0.2948
ctatc	0.1569
ctatg	0.1721
ctatt	0.3762
ctcaa	0.3794
ctcac	0.1833
ctcag	0.09238
ctcat	0.3449
ctcca	0.3174
ctccc	0.2512
ctccg	0.09943
ctcct	0.332
ctcga	0.3814
ctcgc	0.1589
ctcgg	0.1682
ctcgt	0.2915
ctcta	0.2542
ctctc	0.3
ctctg	0.09482
ctctt	0.351
ctgaa	0.4389
ctgac	0.132
ctgag	0.1257
ctgat	0.3034
ctgca	0.3557
ctgcc	0.1994
ctgcg	0.11
ctgct	0.3348
ctgga	0.3169
ctggc	0.1584
ctggg	0.217
ctggt	0.3077
ctgta	0.2489
ctgtc	0.1625
ctgtg	0.1788
ctgtt	0.4098
cttaa	0.3236
cttac	0.1538
cttag	0.1538
cttat	0.3688
cttca	0.3353
cttcc	0.229
cttcg	0.09284
cttct	0.3429
cttga	0.3125
cttgc	0.1611
cttgg	0.1957
cttgt	0.3307
cttta	0.2217
ctttc	0.1873
ctttg	0.1755
ctttt	0.4155
gaaaa	0.4186
gaaac	0.1372
gaaag	0.1686
gaaat	0.2755
gaaca	0.3496
gaacc	0.177
gaacg	0.1025
gaact	0.3709
gaaga	0.3676
gaagc	0.1356
gaagg	0.2101
gaagt	0.2867
gaata	0.2818
gaatc	0.1565
gaatg	0.1792
gaatt	0.3824
gacaa	0.3905
gacac	0.1809
gacag	0.107
gacat	0.3216
gacca	0.3255
gaccc	0.2646
gaccg	0.1145
gacct	0.2954
gacga	0.3608
gacgc	0.1604
gacgg	0.2255
gacgt	0.2532
gacta	0.2869
gactc	0.1941
gactg	0.1329
gactt	0.386
gagaa	0.3683
gagac	0.1103
gagag	0.2799
gagat	0.2416
gagca	0.3531
gagcc	0.2021
gagcg	0.09987
gagct	0.3449
gagga	0.3535
gaggc	0.1266
gaggg	0.2608
gaggt	0.2591
gagta	0.3004
gagtc	0.1496
gagtg	0.1923
gagtt	0.3577
gataa	0.356
gatac	0.135
gatag	0.1611
gatat	0.3479
gatca	0.3531
gatcc	0.2073
gatcg	0.1152
gatct	0.3243
gatga	0.357
gatgc	0.1524
gatgg	0.2199
gatgt	0.2707
gatta	0.2602
gattc	0.1497
gattg	0.1908
gattt	0.3994
gcaaa	0.3741
gcaac	0.1826
gcaag	0.1729
gcaat	0.2703
gcaca	0.3503
gcacc	0.235
gcacg	0.1525
gcact	0.2622
gcaga	0.2961
gcagc	0.2401
gcagg	0.1986
gcagt	0.2651
gcata	0.2895
gcatc	0.1787
gcatg	0.2246
gcatt	0.3072
gccaa	0.3869
gccac	0.2164
gccag	0.1093
gccat	0.2874
gccca	0.3901
gcccc	0.192
gcccg	0.1808
gccct	0.237
gccga	0.3446
gccgc	0.1845
gccgg	0.235
gccgt	0.2359
gccta	0.3011
gcctc	0.2076
gcctg	0.1489
gcctt	0.3423
gcgaa	0.3248
gcgac	0.1781
gcgag	0.2383
gcgat	0.2588
gcgca	0.3405
gcgcc	0.2267
gcgcg	0.1779
gcgct	0.255
gcgga	0.2502
gcggc	0.1627
gcggg	0.2788
gcggt	0.3084
gcgta	0.214
gcgtc	0.1906
gcgtg	0.2935
gcgtt	0.3019
gctaa	0.3475
gctac	0.1834
gctag	0.1943
gctat	0.2747
gctca	0.3402
gctcc	0.1999
gctcg	0.175
gctct	0.2849
gctga	0.3253
gctgc	0.2266
gctgg	0.2132
gctgt	0.235
gctta	0.2422
gcttc	0.1794
gcttg	0.2226
gcttt	0.3559
ggaaa	0.4081
ggaac	0.1278
ggaag	0.2211
ggaat	0.243
ggaca	0.3301
ggacc	0.2446
ggacg	0.1363
ggact	0.2891
ggaga	0.3378
ggagc	0.1224
ggagg	0.2749
ggagt	0.265
ggata	0.2423
ggatc	0.1869
ggatg	0.2254
ggatt	0.3455
ggcaa	0.3831
ggcac	0.1693
ggcag	0.1513
ggcat	0.2963
ggcca	0.3016
ggccc	0.2905
ggccg	0.1285
ggcct	0.2794
ggcga	0.2902
ggcgc	0.1633
ggcgg	0.2746
ggcgt	0.2718
ggcta	0.2744
ggctc	0.2018
ggctg	0.1883
ggctt	0.3355
gggaa	0.3371
gggac	0.1355
gggag	0.2714
gggat	0.256
gggca	0.2512
gggcc	0.2903
gggcg	0.1268
gggct	0.3317
gggga	0.2949
ggggc	0.1141
ggggg	0.2968
ggggt	0.2942
gggta	0.2301
gggtc	0.1767
gggtg	0.2399
gggtt	0.3533
ggtaa	0.3481
ggtac	0.1583
ggtag	0.2084
ggtat	0.2852
ggtca	0.351
ggtcc	0.2216
ggtcg	0.1493
ggtct	0.2781
ggtga	0.2818
ggtgc	0.1473
ggtgg	0.3182
ggtgt	0.2527
ggtta	0.2429
ggttc	0.1449
ggttg	0.2445
ggttt	0.3677
gtaaa	0.3629
gtaac	0.1556
gtaag	0.1643
gtaat	0.3172
gtaca	0.3666
gtacc	0.1948
gtacg	0.1017
gtact	0.3369
gtaga	0.2984
gtagc	0.1654
gtagg	0.2131
gtagt	0.3231
gtata	0.3037
gtatc	0.138
gtatg	0.1984
gtatt	0.3599
gtcaa	0.3889
gtcac	0.1638
gtcag	0.1207
gtcat	0.3267
gtcca	0.3976
gtccc	0.2097
gtccg	0.1308
gtcct	0.2619
gtcga	0.3225
gtcgc	0.1425
gtcgg	0.2511
gtcgt	0.2839
gtcta	0.284
gtctc	0.2039
gtctg	0.1434
gtctt	0.3687
gtgaa	0.3599
gtgac	0.1428
gtgag	0.1988
gtgat	0.2985
gtgca	0.3931
gtgcc	0.1717
gtgcg	0.1378
gtgct	0.2973
gtgga	0.2788
gtggc	0.1508
gtggg	0.2562
gtggt	0.3143
gtgta	0.2675
gtgtc	0.1575
gtgtg	0.2162
gtgtt	0.3589
gttaa	0.3153
gttac	0.1616
gttag	0.2033
gttat	0.3197
gttca	0.4199
gttcc	0.1661
gttcg	0.13
gttct	0.284
gttga	0.2959
gttgc	0.1579
gttgg	0.2286
gttgt	0.3176
gttta	0.2289
gtttc	0.1631
gtttg	0.2142
gtttt	0.3937
taaaa	0.4188
taaac	0.14
taaag	0.1452
taaat	0.296
taaca	0.3675
taacc	0.2009
taacg	0.08706
taact	0.3445
taaga	0.3264
taagc	0.1403
taagg	0.2045
taagt	0.3289
taata	0.334
taatc	0.1348
taatg	0.1586
taatt	0.3725
tacaa	0.4002
tacac	0.1698
tacag	0.09057
tacat	0.3395
tacca	0.3786
taccc	0.2365
taccg	0.0796
tacct	0.3054
tacga	0.3597
tacgc	0.1463
tacgg	0.1721
tacgt	0.322
tacta	0.3042
tactc	0.1996
tactg	0.09908
tactt	0.3971
tagaa	0.3528
tagac	0.137
tagag	0.2116
tagat	0.2985
tagca	0.3507
tagcc	0.1974
tagcg	0.09695
tagct	0.355
tagga	0.3343
taggc	0.1486
taggg	0.2357
taggt	0.2813
tagta	0.2873
tagtc	0.1388
tagtg	0.1985
tagtt	0.3753
tataa	0.3236
tatac	0.1285
tatag	0.131
tatat	0.4169
tatca	0.3969
tatcc	0.1733
tatcg	0.08918
tatct	0.3407
tatga	0.336
tatgc	0.148
tatgg	0.1809
tatgt	0.3351
tatta	0.3074
tattc	0.1286
tattg	0.1662
tattt	0.3979
tcaaa	0.3854
tcaac	0.1624
tcaag	0.1593
tcaat	0.2929
tcaca	0.3481
tcacc	0.2162
tcacg	0.1124
tcact	0.3234
tcaga	0.3204
tcagc	0.1601
tcagg	0.1738
tcagt	0.3457
tcata	0.2785
tcatc	0.1774
tcatg	0.1904
tcatt	0.3538
tccaa	0.4019
tccac	0.1826
tccag	0.09983
tccat	0.3156
tccca	0.3337
tcccc	0.2519
tcccg	0.08185
tccct	0.3326
tccga	0.3745
tccgc	0.1419
tccgg	0.176
tccgt	0.3075
tccta	0.2859
tcctc	0.2447
tcctg	0.09618
tcctt	0.3732
tcgaa	0.3645
tcgac	0.1572
tcgag	0.2231
tcgat	0.2551
tcgca	0.3523
tcgcc	0.2181
tcgcg	0.1567
tcgct	0.2729
tcgga	0.3471
tcggc	0.1598
tcggg	0.25
tcggt	0.2431
tcgta	0.2418
tcgtc	0.197
tcgtg	0.2212
tcgtt	0.3399
tctaa	0.3666
tctac	0.1603
tctag	0.1687
tctat	0.3044
tctca	0.2962
tctcc	0.2149
tctcg	0.08817
tctct	0.4007
tctga	0.3815
tctgc	0.1637
tctgg	0.1828
tctgt	0.272
tctta	0.2342
tcttc	0.2021
tcttg	0.176
tcttt	0.3877
tgaaa	0.3878
tgaac	0.1703
tgaag	0.1707
tgaat	0.2712
tgaca	0.3554
tgacc	0.2149
tgacg	0.1004
tgact	0.3293
tgaga	0.3472
tgagc	0.1554
tgagg	0.1982
tgagt	0.2992
tgata	0.2777
tgatc	0.1593
tgatg	0.2037
tgatt	0.3594
tgcaa	0.3772
tgcac	0.1744
tgcag	0.1215
tgcat	0.3269
tgcca	0.382
tgccc	0.1956
tgccg	0.1041
tgcct	0.3182
tgcga	0.3126
tgcgc	0.1636
tgcgg	0.2115
tgcgt	0.3123
tgcta	0.2724
tgctc	0.1971
tgctg	0.1548
tgctt	0.3757
tggaa	0.3332
tggac	0.1613
tggag	0.2154
tggat	0.2901
tggca	0.3426
tggcc	0.2105
tggcg	0.1237
tggct	0.3232
tggga	0.2865
tgggc	0.17
tgggg	0.2198
tgggt	0.3237
tggta	0.2506
tggtc	0.1479
tggtg	0.2581
tggtt	0.3434
tgtaa	0.342
tgtac	0.1576
tgtag	0.1725
tgtat	0.3279
tgtca	0.3811
tgtcc	0.1964
tgtcg	0.1284
tgtct	0.2942
tgtga	0.3174
tgtgc	0.1536
tgtgg	0.2168
tgtgt	0.3122
tgtta	0.2392
tgttc	0.1542
tgttg	0.216
tgttt	0.3907
ttaaa	0.3626
ttaac	0.1391
ttaag	0.1584
ttaat	0.34
ttaca	0.3607
ttacc	0.1942
ttacg	0.08883
ttact	0.3563
ttaga	0.3114
ttagc	0.1429
ttagg	0.2228
ttagt	0.3229
ttata	0.2867
ttatc	0.1364
ttatg	0.1715
ttatt	0.4054
ttcaa	0.3574
ttcac	0.1605
ttcag	0.156
ttcat	0.3262
ttcca	0.3359
ttccc	0.2134
ttccg	0.0819
ttcct	0.3688
ttcga	0.3705
ttcgc	0.1289
ttcgg	0.2068
ttcgt	0.2939
ttcta	0.2465
ttctc	0.2296
ttctg	0.1123
ttctt	0.4115
ttgaa	0.3567
ttgac	0.1509
ttgag	0.1831
ttgat	0.3093
ttgca	0.3831
ttgcc	0.1751
ttgcg	0.1041
ttgct	0.3377
ttgga	0.3191
ttggc	0.1403
ttggg	0.2271
ttggt	0.3135
ttgta	0.2634
ttgtc	0.1421
ttgtg	0.1967
ttgtt	0.3978
tttaa	0.3197
tttac	0.1466
tttag	0.1798
tttat	0.3539
tttca	0.3463
tttcc	0.1921
tttcg	0.1065
tttct	0.3551
tttga	0.3156
tttgc	0.1455
tttgg	0.224
tttgt	0.3149
tttta	0.2256
ttttc	0.164
ttttg	0.1697
ttttt	0.4407

# patterns:
#	aaaaa	239154
#	aaaac	69212
#	aaaag	78603
#	aaaat	153565
#	aaaca	67054
#	aaacc	33216
#	aaacg	17373
#	aaact	57514
#	aaaga	67277
#	aaagc	24891
#	aaagg	34744
#	aaagt	60817
#	aaata	117719
#	aaatc	54926
#	aaatg	63661
#	aaatt	129677
#	aacaa	74043
#	aacac	27469
#	aacag	17883
#	aacat	51915
#	aacca	33113
#	aaccc	22662
#	aaccg	8736
#	aacct	25734
#	aacga	15203
#	aacgc	6066
#	aacgg	9534
#	aacgt	11857
#	aacta	48049
#	aactc	28164
#	aactg	24259
#	aactt	58574
#	aagaa	69682
#	aagac	20905
#	aagag	34271
#	aagat	47496
#	aagca	27039
#	aagcc	13352
#	aagcg	6130
#	aagct	23410
#	aagga	33672
#	aaggc	12754
#	aaggg	22760
#	aaggt	26808
#	aagta	47901
#	aagtc	23203
#	aagtg	30560
#	aagtt	58574
#	aataa	117525
#	aatac	38081
#	aatag	41912
#	aatat	98647
#	aatca	55590
#	aatcc	26004
#	aatcg	13686
#	aatct	42147
#	aatga	58743
#	aatgc	21121
#	aatgg	31313
#	aatgt	44630
#	aatta	101875
#	aattc	50263
#	aattg	59412
#	aattt	129677
#	acaaa	72263
#	acaac	32234
#	acaag	31158
#	acaat	50356
#	acaca	28408
#	acacc	15661
#	acacg	8481
#	acact	24367
#	acaga	14850
#	acagc	7322
#	acagg	8090
#	acagt	13041
#	acata	46803
#	acatc	22015
#	acatg	31931
#	acatt	44630
#	accaa	38673
#	accac	19572
#	accag	9184
#	accat	28229
#	accca	22587
#	acccc	14794
#	acccg	7898
#	accct	18413
#	accga	7483
#	accgc	4950
#	accgg	4320
#	accgt	6858
#	accta	21793
#	acctc	15849
#	acctg	10597
#	acctt	26808
#	acgaa	16365
#	acgac	7614
#	acgag	9442
#	acgat	10894
#	acgca	7743
#	acgcc	4331
#	acgcg	3031
#	acgct	5046
#	acgga	8931
#	acggc	3319
#	acggg	5659
#	acggt	6858
#	acgta	9924
#	acgtc	6064
#	acgtg	9873
#	acgtt	11857
#	actaa	45657
#	actac	20648
#	actag	22915
#	actat	38639
#	actca	26860
#	actcc	17564
#	actcg	10652
#	actct	23459
#	actga	22974
#	actgc	7793
#	actgg	8197
#	actgt	13041
#	actta	41458
#	acttc	26952
#	acttg	31018
#	acttt	60817
#	agaaa	74081
#	agaac	21209
#	agaag	31965
#	agaat	41319
#	agaca	19693
#	agacc	12032
#	agacg	7290
#	agact	17332
#	agaga	41957
#	agagc	11429
#	agagg	20331
#	agagt	23459
#	agata	36887
#	agatc	22514
#	agatg	26044
#	agatt	42147
#	agcaa	29345
#	agcac	11499
#	agcag	9797
#	agcat	21244
#	agcca	14065
#	agccc	9968
#	agccg	3836
#	agcct	11678
#	agcga	5942
#	agcgc	2983
#	agcgg	4274
#	agcgt	5046
#	agcta	20315
#	agctc	13787
#	agctg	10378
#	agctt	23410
#	aggaa	35642
#	aggac	10279
#	aggag	21676
#	aggat	22007
#	aggca	12335
#	aggcc	8435
#	aggcg	4577
#	aggct	11678
#	aggga	20199
#	agggc	7196
#	agggg	16395
#	agggt	18413
#	aggta	19547
#	aggtc	12913
#	aggtg	16861
#	aggtt	25734
#	agtaa	41928
#	agtac	17787
#	agtag	23762
#	agtat	37187
#	agtca	23696
#	agtcc	11219
#	agtcg	7851
#	agtct	17332
#	agtga	26787
#	agtgc	10226
#	agtgg	17445
#	agtgt	24367
#	agtta	38844
#	agttc	28318
#	agttg	34365
#	agttt	57514
#	ataaa	104574
#	ataac	36118
#	ataag	46616
#	ataat	99838
#	ataca	40617
#	atacc	18298
#	atacg	9472
#	atact	37187
#	ataga	36519
#	atagc	15649
#	atagg	19919
#	atagt	38639
#	atata	108183
#	atatc	37713
#	atatg	50512
#	atatt	98647
#	atcaa	58320
#	atcac	24652
#	atcag	20195
#	atcat	50649
#	atcca	28273
#	atccc	15352
#	atccg	9192
#	atcct	22007
#	atcga	14534
#	atcgc	5640
#	atcgg	7244
#	atcgt	10894
#	atcta	35758
#	atctc	25390
#	atctg	18954
#	atctt	47496
#	atgaa	61075
#	atgac	23470
#	atgag	30829
#	atgat	50649
#	atgca	29388
#	atgcc	11524
#	atgcg	6869
#	atgct	21244
#	atgga	30908
#	atggc	12460
#	atggg	19974
#	atggt	28229
#	atgta	42329
#	atgtc	21541
#	atgtg	29604
#	atgtt	51915
#	attaa	88787
#	attac	37436
#	attag	46807
#	attat	99838
#	attca	50972
#	attcc	23448
#	attcg	15248
#	attct	41319
#	attga	55417
#	attgc	23615
#	attgg	31435
#	attgt	50356
#	attta	87431
#	atttc	57612
#	atttg	67440
#	atttt	153565
#	caaaa	90712
#	caaac	37202
#	caaag	32505
#	caaat	67440
#	caaca	36625
#	caacc	21874
#	caacg	8192
#	caact	34365
#	caaga	30048
#	caagc	15419
#	caagg	16815
#	caagt	31018
#	caata	48494
#	caatc	26087
#	caatg	26819
#	caatt	59412
#	cacaa	36155
#	cacac	16686
#	cacag	7631
#	cacat	29604
#	cacca	24203
#	caccc	14978
#	caccg	4946
#	cacct	16861
#	cacga	9536
#	cacgc	5934
#	cacgg	4717
#	cacgt	9873
#	cacta	25080
#	cactc	14858
#	cactg	8320
#	cactt	30560
#	cagaa	18431
#	cagac	7917
#	cagag	9015
#	cagat	18954
#	cagca	10866
#	cagcc	7304
#	cagcg	2676
#	cagct	10378
#	cagga	8357
#	caggc	5384
#	caggg	5798
#	caggt	10597
#	cagta	11621
#	cagtc	7812
#	cagtg	8320
#	cagtt	24259
#	cataa	48376
#	catac	20813
#	catag	18759
#	catat	50512
#	catca	30684
#	catcc	16549
#	catcg	7306
#	catct	26044
#	catga	31380
#	catgc	15585
#	catgg	18231
#	catgt	31931
#	catta	42279
#	cattc	23047
#	cattg	26819
#	cattt	63661
#	ccaaa	50146
#	ccaac	22927
#	ccaag	17933
#	ccaat	31435
#	ccaca	19180
#	ccacc	18997
#	ccacg	6618
#	ccact	17445
#	ccaga	9693
#	ccagc	6604
#	ccagg	5213
#	ccagt	8197
#	ccata	24602
#	ccatc	17428
#	ccatg	18231
#	ccatt	31313
#	cccaa	27400
#	cccac	15800
#	cccag	6391
#	cccat	19974
#	cccca	15123
#	ccccc	14763
#	ccccg	3797
#	cccct	16395
#	cccga	7427
#	cccgc	4235
#	cccgg	4364
#	cccgt	5659
#	cccta	17840
#	ccctc	15799
#	ccctg	5798
#	ccctt	22760
#	ccgaa	11181
#	ccgac	6647
#	ccgag	5274
#	ccgat	7244
#	ccgca	4979
#	ccgcc	4315
#	ccgcg	2133
#	ccgct	4274
#	ccgga	4847
#	ccggc	3169
#	ccggg	4364
#	ccggt	4320
#	ccgta	5073
#	ccgtc	5443
#	ccgtg	4717
#	ccgtt	9534
#	cctaa	30669
#	cctac	13302
#	cctag	12960
#	cctat	19919
#	cctca	17334
#	cctcc	17536
#	cctcg	5688
#	cctct	20331
#	cctga	11119
#	cctgc	5712
#	cctgg	5213
#	cctgt	8090
#	cctta	25266
#	ccttc	19154
#	ccttg	16815
#	ccttt	34744
#	cgaaa	21684
#	cgaac	9591
#	cgaag	8513
#	cgaat	15248
#	cgaca	8379
#	cgacc	6266
#	cgacg	4290
#	cgact	7851
#	cgaga	8985
#	cgagc	6770
#	cgagg	5688
#	cgagt	10652
#	cgata	9500
#	cgatc	7828
#	cgatg	7306
#	cgatt	13686
#	cgcaa	8934
#	cgcac	5276
#	cgcag	3162
#	cgcat	6869
#	cgcca	5336
#	cgccc	3726
#	cgccg	2197
#	cgcct	4577
#	cgcga	3345
#	cgcgc	2021
#	cgcgg	2133
#	cgcgt	3031
#	cgcta	5474
#	cgctc	3965
#	cgctg	2676
#	cgctt	6130
#	cggaa	7740
#	cggac	4982
#	cggag	6470
#	cggat	9192
#	cggca	4028
#	cggcc	3769
#	cggcg	2197
#	cggct	3836
#	cggga	4777
#	cgggc	5210
#	cgggg	3797
#	cgggt	7898
#	cggta	5046
#	cggtc	4890
#	cggtg	4946
#	cggtt	8736
#	cgtaa	10254
#	cgtac	5328
#	cgtag	5205
#	cgtat	9472
#	cgtca	7105
#	cgtcc	5283
#	cgtcg	4290
#	cgtct	7290
#	cgtga	9084
#	cgtgc	5882
#	cgtgg	6618
#	cgtgt	8481
#	cgtta	9649
#	cgttc	7461
#	cgttg	8192
#	cgttt	17373
#	ctaaa	51950
#	ctaac	22375
#	ctaag	18817
#	ctaat	46807
#	ctaca	21080
#	ctacc	13115
#	ctacg	5205
#	ctact	23762
#	ctaga	19658
#	ctagc	10955
#	ctagg	12960
#	ctagt	22915
#	ctata	32975
#	ctatc	17090
#	ctatg	18759
#	ctatt	41912
#	ctcaa	33958
#	ctcac	16216
#	ctcag	7969
#	ctcat	30829
#	ctcca	20781
#	ctccc	16157
#	ctccg	6470
#	ctcct	21676
#	ctcga	12334
#	ctcgc	5052
#	ctcgg	5274
#	ctcgt	9442
#	ctcta	25017
#	ctctc	28884
#	ctctg	9015
#	ctctt	34271
#	ctgaa	28964
#	ctgac	8416
#	ctgag	7969
#	ctgat	20195
#	ctgca	10392
#	ctgcc	5752
#	ctgcg	3162
#	ctgct	9797
#	ctgga	9441
#	ctggc	4686
#	ctggg	6391
#	ctggt	9184
#	ctgta	10834
#	ctgtc	6975
#	ctgtg	7631
#	ctgtt	17883
#	cttaa	40443
#	cttac	19004
#	cttag	18817
#	cttat	46616
#	cttca	31170
#	cttcc	21017
#	cttcg	8513
#	cttct	31965
#	cttga	29357
#	cttgc	14861
#	cttgg	17933
#	cttgt	31158
#	cttta	42099
#	ctttc	34547
#	ctttg	32505
#	ctttt	78603
#	gaaaa	87518
#	gaaac	28305
#	gaaag	34547
#	gaaat	57612
#	gaaca	26108
#	gaacc	13019
#	gaacg	7461
#	gaact	28318
#	gaaga	34213
#	gaagc	12328
#	gaagg	19154
#	gaagt	26952
#	gaata	37357
#	gaatc	20324
#	gaatg	23047
#	gaatt	50263
#	gacaa	26244
#	gacac	11984
#	gacag	6975
#	gacat	21541
#	gacca	14118
#	gaccc	11230
#	gaccg	4890
#	gacct	12913
#	gacga	8697
#	gacgc	3760
#	gacgg	5443
#	gacgt	6064
#	gacta	17547
#	gactc	11535
#	gactg	7812
#	gactt	23203
#	gagaa	38486
#	gagac	11404
#	gagag	28884
#	gagat	25390
#	gagca	14132
#	gagcc	7871
#	gagcg	3965
#	gagct	13787
#	gagga	21741
#	gaggc	7497
#	gaggg	15799
#	gaggt	15849
#	gagta	23979
#	gagtc	11535
#	gagtg	14858
#	gagtt	28164
#	gataa	38615
#	gatac	14301
#	gatag	17090
#	gatat	37713
#	gatca	24511
#	gatcc	13957
#	gatcg	7828
#	gatct	22514
#	gatga	29099
#	gatgc	12058
#	gatgg	17428
#	gatgt	22015
#	gatta	36110
#	gattc	20324
#	gattg	26087
#	gattt	54926
#	gcaaa	32806
#	gcaac	15743
#	gcaag	14861
#	gcaat	23615
#	gcaca	13704
#	gcacc	8910
#	gcacg	5882
#	gcact	10226
#	gcaga	8657
#	gcagc	6942
#	gcagg	5712
#	gcagt	7793
#	gcata	20268
#	gcatc	12058
#	gcatg	15585
#	gcatt	21121
#	gccaa	17047
#	gccac	9325
#	gccag	4686
#	gccat	12460
#	gccca	11751
#	gcccc	5695
#	gcccg	5210
#	gccct	7196
#	gccga	4807
#	gccgc	2535
#	gccgg	3169
#	gccgt	3319
#	gccta	11392
#	gcctc	7497
#	gcctg	5384
#	gcctt	12754
#	gcgaa	6999
#	gcgac	3815
#	gcgag	5052
#	gcgat	5640
#	gcgca	3926
#	gcgcc	2565
#	gcgcg	2021
#	gcgct	2983
#	gcgga	3981
#	gcggc	2535
#	gcggg	4235
#	gcggt	4950
#	gcgta	4385
#	gcgtc	3760
#	gcgtg	5934
#	gcgtt	6066
#	gctaa	19779
#	gctac	10306
#	gctag	10955
#	gctat	15649
#	gctca	13630
#	gctcc	7931
#	gctcg	6770
#	gctct	11429
#	gctga	10344
#	gctgc	6942
#	gctgg	6604
#	gctgt	7322
#	gctta	17307
#	gcttc	12328
#	gcttg	15419
#	gcttt	24891
#	ggaaa	39535
#	ggaac	12243
#	ggaag	21017
#	ggaat	23448
#	ggaca	12939
#	ggacc	9608
#	ggacg	5283
#	ggact	11219
#	ggaga	22062
#	ggagc	7931
#	ggagg	17536
#	ggagt	17564
#	ggata	18302
#	ggatc	13957
#	ggatg	16549
#	ggatt	26004
#	ggcaa	15056
#	ggcac	6526
#	ggcag	5752
#	ggcat	11524
#	ggcca	9139
#	ggccc	8629
#	ggccg	3769
#	ggcct	8435
#	ggcga	4625
#	ggcgc	2565
#	ggcgg	4315
#	ggcgt	4331
#	ggcta	11037
#	ggctc	7871
#	ggctg	7304
#	ggctt	13352
#	gggaa	20334
#	gggac	8096
#	gggag	16157
#	gggat	15352
#	gggca	7530
#	gggcc	8629
#	gggcg	3726
#	gggct	9968
#	gggga	14847
#	ggggc	5695
#	ggggg	14763
#	ggggt	14794
#	gggta	14851
#	gggtc	11230
#	gggtg	14978
#	gggtt	22662
#	ggtaa	22379
#	ggtac	9922
#	ggtag	13115
#	ggtat	18298
#	ggtca	15245
#	ggtcc	9608
#	ggtcg	6266
#	ggtct	12032
#	ggtga	17441
#	ggtgc	8910
#	ggtgg	18997
#	ggtgt	15661
#	ggtta	22158
#	ggttc	13019
#	ggttg	21874
#	ggttt	33216
#	gtaaa	42529
#	gtaac	18047
#	gtaag	19004
#	gtaat	37436
#	gtaca	19381
#	gtacc	9922
#	gtacg	5328
#	gtact	17787
#	gtaga	18913
#	gtagc	10306
#	gtagg	13302
#	gtagt	20648
#	gtata	32409
#	gtatc	14301
#	gtatg	20813
#	gtatt	38081
#	gtcaa	28275
#	gtcac	11631
#	gtcag	8416
#	gtcat	23470
#	gtcca	15678
#	gtccc	8096
#	gtccg	4982
#	gtcct	10279
#	gtcga	8712
#	gtcgc	3815
#	gtcgg	6647
#	gtcgt	7614
#	gtcta	16122
#	gtctc	11404
#	gtctg	7917
#	gtctt	20905
#	gtgaa	29636
#	gtgac	11631
#	gtgag	16216
#	gtgat	24652
#	gtgca	15422
#	gtgcc	6526
#	gtgcg	5276
#	gtgct	11499
#	gtgga	17546
#	gtggc	9325
#	gtggg	15800
#	gtggt	19572
#	gtgta	20805
#	gtgtc	11984
#	gtgtg	16686
#	gtgtt	27469
#	gttaa	35660
#	gttac	18047
#	gttag	22375
#	gttat	36118
#	gttca	31866
#	gttcc	12243
#	gttcg	9591
#	gttct	21209
#	gttga	30172
#	gttgc	15743
#	gttgg	22927
#	gttgt	32234
#	gttta	40495
#	gtttc	28305
#	gtttg	37202
#	gtttt	69212
#	taaaa	123280
#	taaac	40495
#	taaag	42099
#	taaat	87431
#	taaca	41555
#	taacc	22158
#	taacg	9649
#	taact	38844
#	taaga	40840
#	taagc	17307
#	taagg	25266
#	taagt	41458
#	taata	92609
#	taatc	36110
#	taatg	42279
#	taatt	101875
#	tacaa	49571
#	tacac	20805
#	tacag	10834
#	tacat	42329
#	tacca	24255
#	taccc	14851
#	taccg	5046
#	tacct	19547
#	tacga	10876
#	tacgc	4385
#	tacgg	5073
#	tacgt	9924
#	tacta	37195
#	tactc	23979
#	tactg	11621
#	tactt	47901
#	tagaa	42030
#	tagac	16122
#	tagag	25017
#	tagat	35758
#	tagca	19844
#	tagcc	11037
#	tagcg	5474
#	tagct	20315
#	tagga	25829
#	taggc	11392
#	taggg	17840
#	taggt	21793
#	tagta	37195
#	tagtc	17547
#	tagtg	25080
#	tagtt	48049
#	tataa	82684
#	tatac	32409
#	tatag	32975
#	tatat	108183
#	tatca	43044
#	tatcc	18302
#	tatcg	9500
#	tatct	36887
#	tatga	46794
#	tatgc	20268
#	tatgg	24602
#	tatgt	46803
#	tatta	92609
#	tattc	37357
#	tattg	48494
#	tattt	117719
#	tcaaa	72651
#	tcaac	30172
#	tcaag	29357
#	tcaat	55417
#	tcaca	28805
#	tcacc	17441
#	tcacg	9084
#	tcact	26787
#	tcaga	21114
#	tcagc	10344
#	tcagg	11119
#	tcagt	22974
#	tcata	46794
#	tcatc	29099
#	tcatg	31380
#	tcatt	58743
#	tccaa	39340
#	tccac	17546
#	tccag	9441
#	tccat	30908
#	tccca	20114
#	tcccc	14847
#	tcccg	4777
#	tccct	20199
#	tccga	10627
#	tccgc	3981
#	tccgg	4847
#	tccgt	8931
#	tccta	25829
#	tcctc	21741
#	tcctg	8357
#	tcctt	33672
#	tcgaa	20496
#	tcgac	8712
#	tcgag	12334
#	tcgat	14534
#	tcgca	7593
#	tcgcc	4625
#	tcgcg	3345
#	tcgct	5942
#	tcgga	10627
#	tcggc	4807
#	tcggg	7427
#	tcggt	7483
#	tcgta	10876
#	tcgtc	8697
#	tcgtg	9536
#	tcgtt	15203
#	tctaa	43835
#	tctac	18913
#	tctag	19658
#	tctat	36519
#	tctca	31168
#	tctcc	22062
#	tctcg	8985
#	tctct	41957
#	tctga	21114
#	tctgc	8657
#	tctgg	9693
#	tctgt	14850
#	tctta	40840
#	tcttc	34213
#	tcttg	30048
#	tcttt	67277
#	tgaaa	72731
#	tgaac	31866
#	tgaag	31170
#	tgaat	50972
#	tgaca	25747
#	tgacc	15245
#	tgacg	7105
#	tgact	23696
#	tgaga	31168
#	tgagc	13630
#	tgagg	17334
#	tgagt	26860
#	tgata	43044
#	tgatc	24511
#	tgatg	30684
#	tgatt	55590
#	tgcaa	33694
#	tgcac	15422
#	tgcag	10392
#	tgcat	29388
#	tgcca	14977
#	tgccc	7530
#	tgccg	4028
#	tgcct	12335
#	tgcga	7593
#	tgcgc	3926
#	tgcgg	4979
#	tgcgt	7743
#	tgcta	19844
#	tgctc	14132
#	tgctg	10866
#	tgctt	27039
#	tggaa	32521
#	tggac	15678
#	tggag	20781
#	tggat	28273
#	tggca	14977
#	tggcc	9139
#	tggcg	5336
#	tggct	14065
#	tggga	20114
#	tgggc	11751
#	tgggg	15123
#	tgggt	22587
#	tggta	24255
#	tggtc	14118
#	tggtg	24203
#	tggtt	33113
#	tgtaa	42461
#	tgtac	19381
#	tgtag	21080
#	tgtat	40617
#	tgtca	25747
#	tgtcc	12939
#	tgtcg	8379
#	tgtct	19693
#	tgtga	28805
#	tgtgc	13704
#	tgtgg	19180
#	tgtgt	28408
#	tgtta	41555
#	tgttc	26108
#	tgttg	36625
#	tgttt	67054
#	ttaaa	94249
#	ttaac	35660
#	ttaag	40443
#	ttaat	88787
#	ttaca	42461
#	ttacc	22379
#	ttacg	10254
#	ttact	41928
#	ttaga	43835
#	ttagc	19779
#	ttagg	30669
#	ttagt	45657
#	ttata	82684
#	ttatc	38615
#	ttatg	48376
#	ttatt	117525
#	ttcaa	67061
#	ttcac	29636
#	ttcag	28964
#	ttcat	61075
#	ttcca	32521
#	ttccc	20334
#	ttccg	7740
#	ttcct	35642
#	ttcga	20496
#	ttcgc	6999
#	ttcgg	11181
#	ttcgt	16365
#	ttcta	42030
#	ttctc	38486
#	ttctg	18431
#	ttctt	69682
#	ttgaa	67061
#	ttgac	28275
#	ttgag	33958
#	ttgat	58320
#	ttgca	33694
#	ttgcc	15056
#	ttgcg	8934
#	ttgct	29345
#	ttgga	39340
#	ttggc	17047
#	ttggg	27400
#	ttggt	38673
#	ttgta	49571
#	ttgtc	26244
#	ttgtg	36155
#	ttgtt	74043
#	tttaa	94249
#	tttac	42529
#	tttag	51950
#	tttat	104574
#	tttca	72731
#	tttcc	39535
#	tttcg	21684
#	tttct	74081
#	tttga	72651
#	tttgc	32806
#	tttgg	50146
#	tttgt	72263
#	tttta	123280
#	ttttc	87518
#	ttttg	90712
#	ttttt	239154

# motif upstream of acceptor splice site
[ASSMOTIF]
# width of motif, n=
34
# order of markov model, k=
3
# markov chain emission probabilities
 0  0.32	0.141	0.167	0.372	0.366	0.164	0.0417	0.429	0.296	0.168	0.184	0.353	0.214	0.133	0.221	0.432	0.299	0.174	0.0893	0.438	0.34	0.122	0.0562	0.482	0.43	0.145	0.0465	0.378	0.249	0.121	0.218	0.412	0.367	0.134	0.155	0.344	0.312	0.0907	0.0332	0.564	0.355	0.101	0.186	0.358	0.259	0.165	0.138	0.438	0.307	0.149	0.116	0.427	0.291	0.14	0.0507	0.518	0.285	0.167	0.175	0.373	0.196	0.151	0.244	0.41	0.285	0.147	0.213	0.355	0.303	0.194	0.0783	0.424	0.279	0.226	0.138	0.357	0.197	0.231	0.176	0.396	0.244	0.111	0.111	0.534	0.174	0.386	0.00966	0.43	0.255	0.225	0.225	0.294	0.165	0.207	0.152	0.476	0.255	0.221	0.199	0.325	0.309	0.155	0.134	0.402	0.483	0.0593	0.229	0.229	0.308	0.136	0.271	0.285	0.359	0.101	0.154	0.385	0.243	0.212	0.0563	0.489	0.29	0.201	0.165	0.344	0.196	0.192	0.224	0.388	0.326	0.156	0.122	0.396	0.426	0.146	0.102	0.327	0.328	0.137	0.164	0.371	0.189	0.123	0.233	0.455	0.264	0.119	0.151	0.466	0.348	0.115	0.0672	0.47	0.275	0.183	0.142	0.4	0.174	0.124	0.289	0.412	0.357	0.133	0.187	0.324	0.302	0.137	0.0596	0.502	0.272	0.249	0.107	0.372	0.252	0.107	0.242	0.4	0.287	0.176	0.144	0.393	0.304	0.151	0.0712	0.474	0.309	0.164	0.188	0.339	0.197	0.15	0.263	0.39	0.277	0.155	0.207	0.361	0.326	0.14	0.0571	0.477	0.3	0.21	0.0825	0.408	0.263	0.152	0.211	0.374	0.34	0.113	0.115	0.433	0.335	0.125	0.0812	0.459	0.3	0.156	0.0619	0.482	0.198	0.183	0.232	0.388	0.323	0.102	0.156	0.42	0.298	0.131	0.0768	0.495	0.385	0.14	0.154	0.32	0.224	0.142	0.215	0.419	0.246	0.151	0.161	0.442	0.306	0.166	0.052	0.476	0.242	0.181	0.178	0.4	0.179	0.16	0.249	0.412
 1  0.34	0.134	0.164	0.362	0.271	0.107	0.102	0.52	0.328	0.157	0.128	0.386	0.262	0.131	0.238	0.37	0.284	0.115	0.191	0.41	0.287	0.19	0.0214	0.502	0.242	0.189	0.28	0.288	0.199	0.208	0.252	0.342	0.319	0.161	0.174	0.346	0.367	0.174	0.039	0.421	0.254	0.199	0.242	0.305	0.258	0.0982	0.22	0.424	0.263	0.119	0.113	0.504	0.299	0.147	0.0695	0.485	0.315	0.143	0.161	0.38	0.208	0.154	0.241	0.397	0.326	0.172	0.184	0.318	0.233	0.151	0.0718	0.544	0.132	0.25	0.0941	0.524	0.213	0.156	0.281	0.349	0.308	0.118	0.102	0.472	0.243	0.251	0.0972	0.409	0.444	0.121	0.242	0.192	0.146	0.152	0.234	0.468	0.244	0.133	0.187	0.436	0.246	0.0678	0.102	0.585	0.507	0.0746	0.209	0.209	0.278	0.227	0.203	0.292	0.333	0.09	0.183	0.394	0.293	0.173	0.0707	0.463	0.4	0.158	0.0926	0.35	0.186	0.181	0.244	0.389	0.315	0.127	0.231	0.327	0.396	0.174	0.158	0.272	0.339	0.0871	0.149	0.426	0.214	0.103	0.197	0.485	0.284	0.109	0.18	0.427	0.247	0.104	0.0693	0.58	0.344	0.136	0.2	0.32	0.174	0.138	0.277	0.411	0.339	0.108	0.229	0.323	0.251	0.263	0.0947	0.391	0.176	0.128	0.136	0.56	0.182	0.103	0.294	0.421	0.326	0.154	0.194	0.326	0.326	0.1	0.0725	0.501	0.363	0.16	0.153	0.324	0.191	0.159	0.196	0.454	0.278	0.154	0.147	0.421	0.257	0.129	0.0534	0.56	0.298	0.229	0.0982	0.374	0.238	0.156	0.226	0.38	0.263	0.159	0.133	0.446	0.277	0.14	0.107	0.476	0.45	0.0586	0.104	0.387	0.19	0.161	0.229	0.421	0.281	0.151	0.158	0.41	0.348	0.119	0.0568	0.477	0.337	0.132	0.176	0.355	0.267	0.14	0.211	0.383	0.272	0.165	0.142	0.421	0.285	0.188	0.0544	0.472	0.298	0.164	0.158	0.381	0.177	0.179	0.245	0.398
 2  0.294	0.104	0.186	0.415	0.317	0.0989	0.0508	0.533	0.281	0.162	0.155	0.403	0.205	0.144	0.224	0.426	0.321	0.116	0.163	0.4	0.41	0.156	0.0554	0.378	0.371	0.2	0.141	0.288	0.214	0.129	0.262	0.394	0.342	0.138	0.133	0.387	0.346	0.112	0.0848	0.458	0.347	0.165	0.138	0.35	0.189	0.138	0.24	0.433	0.295	0.141	0.152	0.412	0.332	0.126	0.0548	0.487	0.277	0.185	0.205	0.333	0.245	0.175	0.206	0.374	0.316	0.157	0.234	0.292	0.285	0.159	0.0513	0.505	0.358	0.19	0.128	0.324	0.241	0.137	0.217	0.405	0.218	0.165	0.185	0.433	0.278	0.116	0.0083	0.598	0.195	0.271	0.271	0.263	0.179	0.2	0.22	0.401	0.457	0.142	0.146	0.256	0.373	0.239	0.0746	0.313	0.477	0.0734	0.248	0.202	0.257	0.153	0.257	0.333	0.325	0.175	0.144	0.356	0.336	0.103	0.0904	0.471	0.346	0.216	0.156	0.282	0.22	0.162	0.236	0.382	0.369	0.121	0.215	0.295	0.327	0.121	0.0989	0.453	0.275	0.167	0.156	0.401	0.227	0.137	0.205	0.432	0.301	0.151	0.127	0.42	0.37	0.132	0.117	0.381	0.36	0.171	0.126	0.342	0.246	0.103	0.252	0.399	0.295	0.157	0.164	0.384	0.19	0.198	0.0579	0.554	0.374	0.0703	0.121	0.435	0.275	0.104	0.233	0.388	0.29	0.131	0.155	0.423	0.271	0.167	0.0891	0.473	0.316	0.152	0.173	0.358	0.198	0.162	0.186	0.454	0.215	0.197	0.145	0.443	0.372	0.115	0.0706	0.442	0.252	0.178	0.108	0.461	0.242	0.173	0.224	0.36	0.274	0.155	0.168	0.403	0.24	0.198	0.0928	0.469	0.275	0.109	0.178	0.438	0.201	0.165	0.236	0.399	0.299	0.172	0.149	0.38	0.362	0.153	0.0742	0.411	0.285	0.125	0.19	0.4	0.202	0.116	0.23	0.453	0.304	0.156	0.134	0.407	0.276	0.153	0.0561	0.515	0.323	0.151	0.167	0.359	0.177	0.162	0.24	0.421
 3  0.313	0.13	0.177	0.379	0.285	0.154	0.0463	0.514	0.242	0.127	0.161	0.469	0.176	0.154	0.235	0.435	0.282	0.173	0.137	0.408	0.266	0.172	0.0547	0.507	0.396	0.162	0.162	0.279	0.269	0.143	0.197	0.39	0.338	0.125	0.134	0.404	0.315	0.151	0.0345	0.5	0.274	0.242	0.106	0.378	0.266	0.11	0.224	0.4	0.271	0.105	0.143	0.481	0.298	0.146	0.0924	0.464	0.26	0.131	0.168	0.441	0.251	0.149	0.215	0.386	0.318	0.143	0.201	0.339	0.277	0.146	0.0286	0.549	0.234	0.212	0.164	0.389	0.246	0.153	0.217	0.384	0.31	0.188	0.146	0.356	0.252	0.14	0.0744	0.533	0.277	0.107	0.0982	0.518	0.211	0.132	0.226	0.43	0.286	0.171	0.176	0.367	0.342	0.05	0.05	0.558	0.306	0.248	0.215	0.231	0.237	0.203	0.286	0.274	0.389	0.098	0.123	0.39	0.383	0.135	0.066	0.416	0.353	0.176	0.128	0.343	0.223	0.205	0.22	0.352	0.31	0.125	0.219	0.346	0.374	0.162	0.107	0.357	0.218	0.146	0.166	0.47	0.237	0.13	0.228	0.404	0.355	0.115	0.0842	0.446	0.26	0.106	0.114	0.52	0.32	0.264	0.152	0.264	0.171	0.132	0.267	0.43	0.252	0.188	0.182	0.378	0.403	0.129	0.0538	0.414	0.32	0.149	0.16	0.372	0.296	0.117	0.231	0.355	0.342	0.15	0.14	0.367	0.293	0.174	0.0475	0.486	0.315	0.159	0.137	0.388	0.178	0.168	0.237	0.417	0.209	0.192	0.129	0.47	0.299	0.264	0.0922	0.345	0.269	0.214	0.101	0.416	0.236	0.147	0.279	0.338	0.276	0.124	0.131	0.469	0.287	0.098	0.0327	0.583	0.303	0.121	0.189	0.386	0.231	0.157	0.229	0.383	0.321	0.15	0.128	0.402	0.292	0.132	0.0935	0.482	0.296	0.144	0.16	0.399	0.214	0.136	0.218	0.432	0.331	0.134	0.137	0.398	0.274	0.175	0.0585	0.492	0.32	0.167	0.175	0.337	0.202	0.174	0.211	0.413
 4  0.331	0.132	0.192	0.345	0.342	0.132	0.0795	0.446	0.258	0.162	0.126	0.453	0.254	0.0836	0.227	0.436	0.335	0.169	0.0787	0.417	0.316	0.185	0.0361	0.463	0.226	0.158	0.288	0.328	0.289	0.155	0.21	0.347	0.358	0.105	0.149	0.389	0.243	0.126	0.0664	0.564	0.287	0.191	0.117	0.405	0.217	0.119	0.244	0.42	0.309	0.1	0.171	0.42	0.311	0.11	0.0822	0.497	0.289	0.157	0.144	0.409	0.229	0.131	0.214	0.426	0.296	0.164	0.226	0.314	0.196	0.18	0.0864	0.537	0.291	0.209	0.0936	0.406	0.263	0.176	0.227	0.334	0.318	0.128	0.154	0.399	0.34	0.0741	0.198	0.389	0.438	0.175	0.075	0.312	0.165	0.227	0.172	0.436	0.344	0.236	0.222	0.198	0.402	0.147	0.0882	0.363	0.295	0.0857	0.114	0.505	0.275	0.148	0.199	0.377	0.408	0.157	0.114	0.321	0.336	0.135	0.0505	0.479	0.385	0.184	0.15	0.282	0.239	0.168	0.196	0.397	0.3	0.166	0.187	0.348	0.363	0.133	0.082	0.422	0.221	0.181	0.198	0.4	0.231	0.104	0.267	0.398	0.273	0.175	0.14	0.412	0.316	0.148	0.0591	0.477	0.388	0.186	0.132	0.295	0.261	0.15	0.323	0.266	0.31	0.0799	0.238	0.372	0.253	0.173	0.0737	0.5	0.353	0.201	0.133	0.313	0.201	0.149	0.206	0.443	0.318	0.176	0.127	0.379	0.349	0.124	0.0598	0.467	0.256	0.236	0.12	0.388	0.181	0.189	0.194	0.436	0.263	0.173	0.125	0.439	0.325	0.139	0.0831	0.453	0.298	0.124	0.0796	0.498	0.247	0.156	0.219	0.378	0.256	0.147	0.112	0.485	0.32	0.123	0.042	0.515	0.196	0.146	0.177	0.481	0.2	0.141	0.256	0.404	0.26	0.174	0.137	0.429	0.294	0.173	0.0536	0.48	0.281	0.239	0.112	0.369	0.199	0.158	0.186	0.457	0.317	0.154	0.142	0.387	0.269	0.178	0.0772	0.476	0.302	0.201	0.169	0.327	0.191	0.179	0.211	0.419
 5  0.283	0.134	0.162	0.422	0.276	0.182	0.0558	0.486	0.195	0.182	0.16	0.463	0.266	0.134	0.208	0.392	0.24	0.18	0.103	0.478	0.296	0.107	0.0687	0.528	0.394	0.166	0.202	0.238	0.248	0.122	0.28	0.35	0.316	0.145	0.233	0.306	0.352	0.0962	0.0329	0.519	0.324	0.226	0.169	0.28	0.205	0.161	0.179	0.455	0.28	0.142	0.123	0.455	0.315	0.144	0.0433	0.498	0.291	0.226	0.124	0.359	0.245	0.138	0.235	0.382	0.324	0.137	0.188	0.35	0.15	0.213	0.065	0.572	0.289	0.24	0.0985	0.372	0.245	0.129	0.267	0.358	0.31	0.111	0.126	0.453	0.0524	0.319	0.0381	0.59	0.348	0.0899	0.124	0.438	0.237	0.175	0.199	0.388	0.295	0.119	0.21	0.375	0.212	0.154	0.115	0.519	0.217	0.208	0.133	0.442	0.272	0.118	0.248	0.362	0.478	0.0844	0.0962	0.342	0.362	0.156	0.067	0.415	0.364	0.166	0.124	0.346	0.268	0.168	0.19	0.375	0.276	0.144	0.179	0.401	0.245	0.222	0.0761	0.457	0.302	0.162	0.18	0.356	0.193	0.131	0.241	0.434	0.367	0.122	0.134	0.377	0.271	0.0986	0.0951	0.535	0.153	0.207	0.387	0.252	0.219	0.158	0.263	0.361	0.379	0.109	0.163	0.349	0.337	0.129	0.0787	0.455	0.301	0.0867	0.194	0.418	0.16	0.119	0.204	0.517	0.35	0.163	0.147	0.34	0.289	0.0925	0.0666	0.552	0.325	0.188	0.133	0.354	0.208	0.135	0.234	0.422	0.22	0.179	0.145	0.456	0.29	0.156	0.0491	0.506	0.308	0.232	0.16	0.299	0.269	0.132	0.228	0.371	0.258	0.149	0.122	0.471	0.348	0.19	0.0523	0.409	0.404	0.0464	0.225	0.325	0.218	0.152	0.257	0.372	0.327	0.121	0.14	0.412	0.289	0.15	0.049	0.511	0.312	0.206	0.161	0.321	0.227	0.16	0.218	0.395	0.314	0.179	0.132	0.375	0.254	0.176	0.0707	0.499	0.33	0.168	0.152	0.35	0.189	0.179	0.216	0.417
 6  0.331	0.141	0.156	0.372	0.309	0.144	0.0677	0.479	0.273	0.2	0.135	0.392	0.251	0.141	0.198	0.411	0.24	0.145	0.125	0.491	0.35	0.165	0.0738	0.411	0.227	0.207	0.12	0.447	0.249	0.123	0.244	0.384	0.304	0.162	0.166	0.368	0.31	0.132	0.0434	0.515	0.226	0.16	0.211	0.404	0.218	0.141	0.19	0.451	0.272	0.117	0.102	0.508	0.266	0.118	0.0832	0.533	0.291	0.155	0.143	0.411	0.186	0.17	0.224	0.421	0.255	0.142	0.15	0.453	0.227	0.161	0.0427	0.569	0.182	0.242	0.141	0.435	0.232	0.146	0.223	0.399	0.323	0.204	0.101	0.372	0.296	0.179	0.0708	0.454	0.443	0.136	0.0682	0.352	0.225	0.196	0.221	0.358	0.359	0.127	0.203	0.312	0.395	0.158	0.0263	0.421	0.199	0.141	0.122	0.538	0.25	0.255	0.211	0.284	0.502	0.134	0.12	0.244	0.393	0.128	0.0718	0.408	0.425	0.173	0.0966	0.306	0.268	0.176	0.198	0.358	0.263	0.147	0.228	0.363	0.238	0.183	0.0339	0.546	0.251	0.224	0.12	0.405	0.198	0.113	0.259	0.43	0.287	0.0983	0.137	0.478	0.316	0.0714	0.102	0.511	0.224	0.0935	0.252	0.43	0.222	0.134	0.234	0.41	0.375	0.135	0.181	0.309	0.298	0.18	0.0727	0.45	0.225	0.115	0.0861	0.574	0.209	0.0863	0.279	0.426	0.34	0.163	0.148	0.349	0.341	0.142	0.0629	0.454	0.291	0.184	0.126	0.4	0.221	0.164	0.199	0.415	0.253	0.158	0.13	0.459	0.241	0.183	0.0464	0.529	0.265	0.221	0.127	0.387	0.206	0.162	0.233	0.399	0.289	0.186	0.115	0.41	0.309	0.199	0.034	0.458	0.314	0.192	0.196	0.298	0.183	0.166	0.298	0.353	0.307	0.115	0.135	0.443	0.307	0.0829	0.0743	0.536	0.272	0.232	0.124	0.372	0.232	0.141	0.205	0.422	0.346	0.147	0.136	0.371	0.24	0.114	0.0791	0.567	0.334	0.181	0.176	0.309	0.184	0.181	0.228	0.406
 7  0.316	0.154	0.156	0.374	0.28	0.174	0.0737	0.472	0.295	0.162	0.166	0.377	0.236	0.139	0.201	0.424	0.328	0.125	0.116	0.432	0.242	0.106	0.0765	0.575	0.26	0.106	0.236	0.398	0.262	0.202	0.223	0.314	0.287	0.138	0.135	0.44	0.384	0.109	0.0363	0.471	0.341	0.146	0.102	0.411	0.252	0.115	0.221	0.412	0.357	0.104	0.131	0.407	0.251	0.17	0.061	0.518	0.28	0.172	0.166	0.382	0.21	0.138	0.265	0.386	0.327	0.173	0.144	0.356	0.294	0.145	0.0905	0.471	0.316	0.151	0.0873	0.446	0.207	0.172	0.227	0.394	0.276	0.123	0.177	0.423	0.16	0.202	0.0506	0.588	0.172	0.212	0.273	0.343	0.19	0.187	0.176	0.446	0.333	0.149	0.132	0.385	0.17	0.23	0.13	0.47	0.394	0.172	0.131	0.303	0.161	0.157	0.203	0.479	0.454	0.124	0.114	0.308	0.381	0.144	0.0661	0.409	0.471	0.117	0.134	0.278	0.278	0.178	0.177	0.368	0.302	0.137	0.195	0.367	0.335	0.134	0.0416	0.489	0.246	0.211	0.121	0.422	0.212	0.174	0.239	0.375	0.343	0.128	0.0824	0.447	0.202	0.128	0.106	0.564	0.439	0.0488	0.195	0.317	0.214	0.115	0.264	0.408	0.325	0.0995	0.165	0.411	0.304	0.215	0.0865	0.394	0.0968	0.24	0.198	0.465	0.203	0.137	0.249	0.411	0.335	0.152	0.163	0.35	0.195	0.164	0.0907	0.55	0.301	0.117	0.245	0.337	0.245	0.147	0.224	0.384	0.224	0.164	0.12	0.492	0.217	0.155	0.082	0.545	0.243	0.205	0.151	0.4	0.251	0.142	0.212	0.395	0.239	0.175	0.134	0.453	0.32	0.207	0.0518	0.421	0.28	0.232	0.104	0.384	0.173	0.212	0.256	0.359	0.242	0.183	0.121	0.455	0.212	0.113	0.046	0.629	0.273	0.185	0.129	0.413	0.225	0.174	0.185	0.416	0.311	0.149	0.0948	0.445	0.26	0.149	0.072	0.519	0.316	0.169	0.125	0.39	0.206	0.187	0.216	0.391
 8  0.344	0.143	0.0839	0.428	0.335	0.138	0.0194	0.507	0.264	0.175	0.125	0.436	0.223	0.117	0.216	0.444	0.284	0.179	0.174	0.363	0.311	0.114	0.0346	0.54	0.173	0.196	0.117	0.514	0.249	0.113	0.272	0.367	0.404	0.156	0.131	0.309	0.258	0.106	0.0438	0.592	0.225	0.138	0.171	0.467	0.307	0.136	0.184	0.373	0.3	0.161	0.0994	0.44	0.309	0.104	0.0606	0.527	0.319	0.182	0.144	0.355	0.221	0.145	0.241	0.393	0.266	0.179	0.134	0.421	0.325	0.166	0.0318	0.477	0.277	0.268	0.142	0.313	0.279	0.177	0.214	0.331	0.287	0.118	0.157	0.438	0.247	0.105	0.032	0.616	0.396	0.0989	0.022	0.484	0.124	0.144	0.224	0.509	0.245	0.0598	0.174	0.522	0.262	0.234	0.0187	0.486	0.291	0.118	0.1	0.491	0.223	0.167	0.253	0.356	0.538	0.0641	0.0986	0.299	0.402	0.117	0.0492	0.432	0.524	0.124	0.13	0.221	0.315	0.127	0.219	0.339	0.356	0.126	0.182	0.337	0.291	0.0936	0.12	0.496	0.353	0.214	0.134	0.299	0.237	0.15	0.263	0.351	0.236	0.131	0.11	0.523	0.255	0.00784	0.098	0.639	0.223	0.165	0.068	0.544	0.277	0.121	0.207	0.395	0.246	0.172	0.137	0.446	0.274	0.0889	0.00741	0.63	0.214	0.0765	0.173	0.536	0.271	0.0926	0.217	0.42	0.43	0.149	0.11	0.311	0.311	0.16	0.0768	0.452	0.307	0.245	0.163	0.285	0.184	0.165	0.23	0.421	0.205	0.221	0.136	0.438	0.23	0.109	0.102	0.558	0.265	0.143	0.119	0.473	0.265	0.131	0.177	0.426	0.233	0.148	0.119	0.5	0.271	0.198	0.0565	0.474	0.301	0.156	0.149	0.394	0.198	0.171	0.241	0.389	0.304	0.183	0.136	0.377	0.231	0.157	0.0667	0.545	0.293	0.173	0.157	0.377	0.24	0.125	0.185	0.45	0.355	0.133	0.0868	0.424	0.244	0.139	0.033	0.585	0.36	0.155	0.124	0.361	0.208	0.157	0.198	0.438
 9  0.313	0.193	0.141	0.353	0.278	0.119	0.0384	0.565	0.214	0.241	0.124	0.421	0.2	0.127	0.241	0.432	0.289	0.0665	0.111	0.533	0.338	0.0714	0.0455	0.545	0.276	0.215	0.227	0.282	0.226	0.163	0.238	0.374	0.277	0.186	0.207	0.33	0.161	0.18	0.0852	0.574	0.283	0.179	0.165	0.373	0.252	0.155	0.137	0.456	0.316	0.119	0.0965	0.468	0.333	0.144	0.0373	0.486	0.327	0.137	0.135	0.402	0.223	0.162	0.197	0.418	0.235	0.16	0.152	0.453	0.33	0.125	0.0675	0.478	0.244	0.159	0.148	0.449	0.196	0.187	0.24	0.377	0.485	0.0817	0.203	0.23	0.298	0.241	0.0419	0.419	0.263	0.125	0.237	0.375	0.23	0.177	0.23	0.362	0.32	0.137	0.103	0.44	0.286	0.0476	0.143	0.524	0.306	0.0694	0.194	0.431	0.31	0.178	0.218	0.294	0.583	0.136	0.104	0.177	0.416	0.137	0.0411	0.405	0.577	0.0633	0.124	0.236	0.329	0.144	0.195	0.332	0.335	0.19	0.132	0.343	0.282	0.151	0.056	0.511	0.357	0.175	0.0484	0.419	0.243	0.161	0.211	0.385	0.173	0.181	0.113	0.533	0.366	0.177	0.00862	0.448	0.272	0.136	0.0988	0.494	0.215	0.119	0.308	0.358	0.35	0.0905	0.215	0.345	0.291	0.128	0.00881	0.573	0.274	0.178	0.158	0.39	0.239	0.134	0.22	0.407	0.311	0.167	0.117	0.405	0.227	0.185	0.0644	0.524	0.389	0.15	0.0886	0.372	0.198	0.126	0.237	0.438	0.199	0.204	0.117	0.48	0.236	0.134	0.0477	0.583	0.261	0.194	0.0797	0.466	0.256	0.154	0.22	0.37	0.252	0.167	0.128	0.453	0.303	0.195	0.0533	0.449	0.258	0.148	0.201	0.392	0.231	0.162	0.243	0.364	0.245	0.181	0.123	0.45	0.188	0.103	0.0478	0.661	0.252	0.205	0.136	0.407	0.228	0.158	0.193	0.421	0.322	0.175	0.106	0.397	0.208	0.181	0.0623	0.549	0.365	0.176	0.103	0.356	0.209	0.144	0.205	0.442
10  0.295	0.137	0.138	0.43	0.257	0.141	0.0718	0.531	0.269	0.238	0.106	0.388	0.224	0.166	0.203	0.407	0.293	0.118	0.151	0.437	0.325	0.137	0.0567	0.481	0.198	0.222	0.175	0.405	0.259	0.132	0.269	0.341	0.402	0.13	0.193	0.275	0.322	0.0835	0.0481	0.547	0.315	0.299	0.122	0.264	0.254	0.0771	0.166	0.503	0.343	0.104	0.0842	0.469	0.235	0.157	0.0621	0.546	0.355	0.167	0.119	0.359	0.181	0.151	0.249	0.419	0.237	0.179	0.152	0.431	0.221	0.213	0.0458	0.52	0.3	0.193	0.121	0.386	0.271	0.153	0.225	0.351	0.204	0.153	0.0292	0.613	0.195	0.177	0.116	0.512	0.377	0.113	0.0377	0.472	0.176	0.134	0.221	0.468	0.218	0.289	0.0563	0.437	0.356	0.092	0.126	0.425	0.245	0.217	0.0566	0.481	0.177	0.217	0.182	0.424	0.617	0.102	0.0685	0.213	0.437	0.0845	0.0282	0.45	0.62	0.093	0.0777	0.209	0.294	0.151	0.236	0.318	0.305	0.172	0.153	0.371	0.352	0.115	0.0742	0.459	0.178	0.226	0.0822	0.513	0.216	0.153	0.243	0.388	0.397	0.146	0.169	0.289	0.333	0.101	0.0338	0.531	0.265	0.327	0.194	0.214	0.272	0.127	0.261	0.34	0.309	0.223	0.152	0.317	0.21	0.105	0.0389	0.646	0.176	0.206	0.157	0.461	0.16	0.119	0.231	0.49	0.426	0.184	0.102	0.288	0.323	0.129	0.0477	0.5	0.283	0.164	0.179	0.374	0.203	0.182	0.237	0.378	0.193	0.269	0.0923	0.445	0.251	0.136	0.0479	0.565	0.255	0.245	0.0878	0.412	0.316	0.144	0.22	0.319	0.193	0.179	0.121	0.507	0.291	0.159	0.0117	0.538	0.205	0.216	0.1	0.479	0.211	0.138	0.237	0.414	0.273	0.195	0.109	0.424	0.201	0.117	0.0284	0.653	0.244	0.17	0.159	0.427	0.215	0.131	0.156	0.497	0.379	0.165	0.0772	0.379	0.235	0.0955	0.0484	0.621	0.384	0.185	0.129	0.302	0.206	0.182	0.224	0.388
11  0.266	0.18	0.137	0.417	0.307	0.0997	0.0517	0.541	0.289	0.184	0.075	0.452	0.212	0.141	0.223	0.424	0.251	0.131	0.128	0.49	0.226	0.133	0.0534	0.587	0.33	0.0682	0.193	0.409	0.259	0.104	0.255	0.382	0.403	0.182	0.0565	0.359	0.236	0.143	0.0356	0.586	0.274	0.195	0.149	0.381	0.205	0.113	0.187	0.495	0.337	0.12	0.11	0.433	0.297	0.167	0.0552	0.481	0.305	0.173	0.131	0.391	0.203	0.122	0.236	0.438	0.327	0.129	0.185	0.358	0.306	0.126	0.0733	0.495	0.262	0.272	0.0828	0.384	0.201	0.16	0.293	0.345	0.35	0.18	0.0457	0.424	0.215	0.255	0.025	0.505	0.31	0.397	0.0345	0.259	0.252	0.165	0.255	0.329	0.245	0.2	0.173	0.382	0.346	0.103	0.0187	0.533	0.0968	0.21	0.226	0.468	0.309	0.133	0.298	0.261	0.632	0.0831	0.0577	0.227	0.452	0.0707	0.0399	0.438	0.628	0.0886	0.082	0.201	0.337	0.153	0.188	0.322	0.272	0.165	0.149	0.413	0.343	0.106	0.0698	0.481	0.254	0.239	0.11	0.398	0.202	0.145	0.249	0.405	0.315	0.144	0.0652	0.476	0.308	0.101	0.0126	0.579	0.468	0.194	0.161	0.177	0.171	0.172	0.275	0.382	0.318	0.111	0.189	0.382	0.223	0.0515	0.073	0.652	0.201	0.207	0.207	0.384	0.219	0.202	0.209	0.37	0.507	0.12	0.0882	0.286	0.228	0.14	0.0536	0.578	0.332	0.148	0.097	0.423	0.226	0.132	0.176	0.466	0.211	0.223	0.103	0.463	0.222	0.153	0.032	0.594	0.18	0.188	0.174	0.458	0.258	0.155	0.22	0.367	0.233	0.209	0.0973	0.46	0.247	0.0756	0.0778	0.6	0.229	0.133	0.324	0.314	0.198	0.152	0.296	0.354	0.249	0.211	0.0743	0.466	0.196	0.0921	0.0236	0.689	0.254	0.168	0.166	0.412	0.204	0.137	0.198	0.461	0.367	0.218	0.0794	0.335	0.246	0.125	0.0422	0.587	0.369	0.176	0.129	0.326	0.212	0.152	0.209	0.427
12  0.267	0.15	0.112	0.472	0.297	0.0968	0.0882	0.518	0.239	0.222	0.127	0.412	0.277	0.128	0.199	0.396	0.278	0.175	0.15	0.397	0.276	0.176	0.071	0.477	0.245	0.135	0.116	0.503	0.23	0.139	0.229	0.402	0.361	0.0935	0.154	0.391	0.148	0.125	0.051	0.676	0.343	0.098	0.103	0.456	0.271	0.094	0.211	0.425	0.357	0.0877	0.072	0.483	0.256	0.103	0.0536	0.587	0.301	0.192	0.0982	0.409	0.198	0.162	0.23	0.411	0.167	0.227	0.143	0.464	0.265	0.106	0.0754	0.554	0.409	0.147	0.151	0.294	0.232	0.181	0.194	0.394	0.385	0.122	0.0642	0.429	0.256	0.218	0.0385	0.487	0.516	0.109	0.0312	0.344	0.235	0.173	0.24	0.352	0.23	0.0541	0.176	0.541	0.167	0.292	0.0833	0.458	0.318	0.215	0.187	0.28	0.318	0.0701	0.21	0.401	0.708	0.0814	0.0424	0.168	0.484	0.106	0.0236	0.386	0.648	0.0897	0.0884	0.174	0.36	0.134	0.152	0.353	0.316	0.177	0.113	0.394	0.304	0.102	0.104	0.49	0.311	0.189	0.0786	0.421	0.216	0.124	0.252	0.408	0.275	0.212	0.12	0.393	0.26	0.175	0.0339	0.531	0.241	0.207	0.328	0.224	0.267	0.11	0.294	0.328	0.382	0.169	0.0882	0.36	0.289	0.108	0.0294	0.574	0.18	0.119	0.16	0.541	0.2	0.0943	0.211	0.496	0.371	0.184	0.125	0.32	0.299	0.117	0.00433	0.58	0.313	0.215	0.171	0.301	0.222	0.161	0.26	0.358	0.244	0.248	0.0773	0.431	0.226	0.134	0.0667	0.573	0.277	0.143	0.0619	0.518	0.225	0.145	0.239	0.391	0.242	0.162	0.0956	0.5	0.182	0.141	0.0685	0.609	0.348	0.0924	0.141	0.418	0.194	0.198	0.23	0.378	0.228	0.199	0.0918	0.48	0.137	0.132	0.0255	0.705	0.211	0.185	0.181	0.423	0.221	0.181	0.18	0.418	0.319	0.172	0.0815	0.428	0.222	0.105	0.0333	0.64	0.417	0.134	0.0942	0.356	0.187	0.168	0.221	0.424
13  0.298	0.152	0.137	0.413	0.27	0.128	0.0747	0.528	0.255	0.178	0.0845	0.482	0.257	0.136	0.202	0.405	0.323	0.131	0.0838	0.462	0.308	0.16	0.0237	0.509	0.267	0.157	0.129	0.447	0.283	0.0936	0.284	0.34	0.192	0.152	0.158	0.499	0.0969	0.225	0.0219	0.656	0.425	0.199	0.0829	0.293	0.22	0.152	0.203	0.425	0.337	0.115	0.125	0.423	0.251	0.114	0.0628	0.572	0.321	0.159	0.141	0.378	0.179	0.169	0.238	0.415	0.247	0.187	0.17	0.396	0.258	0.128	0.0905	0.523	0.185	0.208	0.0528	0.554	0.239	0.186	0.229	0.346	0.402	0.188	0.0906	0.319	0.241	0.0905	0.0101	0.658	0.431	0.0833	0.181	0.306	0.282	0.148	0.179	0.391	0.107	0.275	0.121	0.497	0.333	0.0351	0.0351	0.596	0.215	0.292	0.462	0.0308	0.211	0.0632	0.211	0.516	0.726	0.0486	0.0332	0.192	0.46	0.0683	0.0546	0.418	0.619	0.119	0.0634	0.199	0.377	0.134	0.144	0.345	0.348	0.177	0.124	0.351	0.325	0.102	0.0336	0.539	0.401	0.122	0.134	0.344	0.227	0.166	0.22	0.386	0.328	0.123	0.107	0.443	0.28	0.161	0.00948	0.55	0.418	0.0364	0.0364	0.509	0.298	0.134	0.241	0.327	0.254	0.145	0.247	0.353	0.141	0.135	0.0365	0.688	0.308	0.174	0.0718	0.446	0.236	0.116	0.229	0.419	0.423	0.115	0.128	0.334	0.244	0.149	0.0653	0.541	0.371	0.114	0.107	0.408	0.171	0.107	0.226	0.496	0.195	0.209	0.074	0.523	0.278	0.123	0.0363	0.563	0.226	0.174	0.0835	0.517	0.236	0.148	0.263	0.354	0.267	0.174	0.0734	0.485	0.254	0.102	0.0814	0.562	0.333	0.13	0.171	0.366	0.248	0.184	0.196	0.372	0.25	0.21	0.0933	0.447	0.185	0.085	0.0402	0.69	0.265	0.146	0.144	0.445	0.196	0.128	0.247	0.429	0.372	0.182	0.0826	0.363	0.291	0.125	0.0522	0.532	0.414	0.155	0.12	0.312	0.199	0.148	0.231	0.421
14  0.254	0.191	0.128	0.427	0.279	0.11	0.0772	0.534	0.237	0.214	0.14	0.408	0.251	0.127	0.191	0.431	0.235	0.154	0.0748	0.536	0.389	0.142	0.0389	0.431	0.331	0.08	0.103	0.486	0.233	0.157	0.202	0.407	0.298	0.178	0.152	0.372	0.221	0.125	0.0964	0.557	0.186	0.193	0.0552	0.566	0.246	0.0768	0.232	0.446	0.35	0.147	0.0595	0.444	0.247	0.149	0.056	0.547	0.327	0.148	0.126	0.399	0.207	0.134	0.245	0.415	0.328	0.146	0.168	0.358	0.188	0.115	0.107	0.589	0.282	0.228	0.124	0.366	0.239	0.152	0.255	0.354	0.479	0.0836	0.0547	0.383	0.185	0.164	0.089	0.562	0.455	0.0455	0.0455	0.455	0.217	0.175	0.225	0.383	0.258	0.221	0.147	0.374	0.312	0.203	0.0781	0.406	0.377	0.029	0.29	0.304	0.144	0.196	0.325	0.335	0.645	0.0732	0.0495	0.232	0.432	0.101	0.0388	0.428	0.627	0.105	0.0732	0.195	0.387	0.108	0.154	0.352	0.267	0.178	0.158	0.397	0.366	0.199	0.0319	0.403	0.268	0.151	0.0993	0.481	0.2	0.14	0.248	0.412	0.227	0.139	0.126	0.508	0.253	0.0747	0.0805	0.592	0.0392	0.118	0.235	0.608	0.21	0.0983	0.287	0.405	0.293	0.254	0.0836	0.37	0.22	0.096	0.0904	0.593	0.219	0.171	0.199	0.411	0.195	0.0681	0.236	0.501	0.417	0.14	0.0806	0.363	0.393	0.0796	0.0562	0.471	0.29	0.167	0.119	0.424	0.212	0.184	0.222	0.382	0.206	0.239	0.0717	0.483	0.318	0.138	0.0543	0.49	0.22	0.148	0.0692	0.563	0.226	0.136	0.245	0.393	0.22	0.23	0.0839	0.466	0.184	0.184	0.0533	0.578	0.25	0.136	0.0877	0.526	0.189	0.163	0.224	0.423	0.211	0.222	0.104	0.463	0.193	0.122	0.0399	0.644	0.213	0.137	0.143	0.508	0.219	0.138	0.212	0.431	0.337	0.175	0.0848	0.404	0.239	0.123	0.049	0.589	0.38	0.159	0.121	0.34	0.218	0.158	0.218	0.406
15  0.306	0.167	0.123	0.404	0.324	0.162	0.0338	0.48	0.241	0.256	0.125	0.378	0.217	0.139	0.243	0.402	0.311	0.123	0.0967	0.469	0.224	0.196	0.116	0.465	0.187	0.192	0.143	0.478	0.218	0.144	0.255	0.384	0.297	0.159	0.0818	0.463	0.266	0.0981	0.0253	0.611	0.241	0.23	0.0909	0.439	0.247	0.108	0.233	0.412	0.297	0.138	0.0775	0.487	0.298	0.117	0.0533	0.532	0.276	0.169	0.147	0.408	0.233	0.13	0.202	0.435	0.214	0.195	0.162	0.429	0.2	0.198	0.0358	0.566	0.341	0.224	0.0888	0.346	0.238	0.123	0.279	0.36	0.31	0.194	0.0578	0.439	0.228	0.199	0.0409	0.532	0.2	0.108	0.138	0.554	0.138	0.18	0.307	0.375	0.321	0.204	0.168	0.307	0.0943	0.0377	0.132	0.736	0.231	0.115	0.25	0.404	0.277	0.0742	0.199	0.449	0.645	0.0659	0.0397	0.249	0.436	0.114	0.0528	0.397	0.57	0.124	0.0595	0.247	0.287	0.143	0.19	0.38	0.279	0.184	0.11	0.427	0.298	0.166	0.0657	0.471	0.259	0.192	0.136	0.413	0.2	0.128	0.232	0.44	0.345	0.206	0.0605	0.388	0.133	0.0843	0.0783	0.705	0.21	0.111	0.0864	0.593	0.341	0.129	0.207	0.322	0.378	0.0811	0.117	0.423	0.224	0.182	0.014	0.58	0.121	0.0805	0.242	0.557	0.216	0.112	0.327	0.345	0.453	0.0957	0.0229	0.429	0.311	0.0897	0.0132	0.586	0.338	0.198	0.153	0.311	0.215	0.126	0.185	0.474	0.21	0.253	0.0892	0.447	0.248	0.155	0.0528	0.545	0.248	0.148	0.0671	0.537	0.26	0.139	0.212	0.389	0.271	0.151	0.0429	0.535	0.219	0.174	0.0494	0.558	0.236	0.0314	0.115	0.618	0.2	0.153	0.258	0.389	0.247	0.261	0.103	0.39	0.165	0.103	0.0858	0.646	0.242	0.233	0.129	0.395	0.203	0.115	0.225	0.457	0.322	0.2	0.0582	0.42	0.251	0.158	0.0342	0.557	0.362	0.129	0.136	0.373	0.174	0.173	0.23	0.422
16  0.289	0.176	0.131	0.404	0.312	0.153	0.029	0.506	0.218	0.217	0.11	0.455	0.217	0.177	0.2	0.405	0.26	0.151	0.105	0.484	0.243	0.193	0.124	0.441	0.232	0.0993	0.0795	0.589	0.222	0.144	0.233	0.4	0.33	0.133	0.159	0.377	0.312	0.0729	0.0496	0.566	0.441	0.102	0.136	0.322	0.21	0.162	0.155	0.473	0.301	0.144	0.1	0.455	0.292	0.149	0.0692	0.489	0.266	0.203	0.125	0.406	0.205	0.145	0.242	0.408	0.237	0.185	0.106	0.472	0.274	0.133	0.0818	0.512	0.309	0.152	0.0485	0.491	0.196	0.138	0.326	0.34	0.333	0.194	0.0635	0.409	0.261	0.213	0.116	0.411	0.258	0.292	0.0225	0.427	0.231	0.178	0.173	0.418	0.229	0.165	0.0734	0.532	0.579	0.123	0.175	0.123	0.156	0.0938	0.266	0.484	0.149	0.135	0.218	0.498	0.66	0.0741	0.0426	0.223	0.425	0.0782	0.048	0.449	0.588	0.0743	0.109	0.229	0.332	0.117	0.186	0.365	0.209	0.253	0.119	0.419	0.401	0.141	0.0907	0.368	0.352	0.191	0.0788	0.379	0.172	0.137	0.267	0.424	0.319	0.129	0.125	0.426	0.243	0.0135	0.101	0.642	0.341	0.143	0.209	0.308	0.226	0.148	0.295	0.331	0.432	0.102	0.0551	0.411	0.208	0.157	0.0926	0.542	0.257	0.0855	0.0658	0.592	0.151	0.147	0.243	0.459	0.422	0.136	0.0865	0.355	0.166	0.176	0.0332	0.625	0.326	0.207	0.131	0.336	0.203	0.12	0.193	0.484	0.182	0.236	0.103	0.479	0.288	0.147	0.0717	0.494	0.264	0.148	0.175	0.412	0.256	0.127	0.225	0.392	0.308	0.179	0.0756	0.438	0.273	0.236	0.0438	0.447	0.159	0.225	0.113	0.503	0.204	0.146	0.225	0.425	0.218	0.225	0.0952	0.462	0.285	0.0744	0.0419	0.599	0.253	0.122	0.198	0.427	0.198	0.12	0.21	0.473	0.335	0.16	0.0703	0.434	0.223	0.161	0.0336	0.583	0.329	0.135	0.13	0.406	0.173	0.179	0.19	0.458
17  0.208	0.147	0.125	0.52	0.302	0.151	0.0551	0.492	0.308	0.194	0.102	0.396	0.178	0.15	0.248	0.423	0.311	0.168	0.0969	0.424	0.282	0.144	0.0625	0.511	0.26	0.199	0.0816	0.459	0.215	0.127	0.22	0.438	0.176	0.124	0.194	0.506	0.187	0.134	0.0709	0.608	0.264	0.107	0.176	0.453	0.275	0.121	0.207	0.396	0.303	0.137	0.0935	0.467	0.251	0.141	0.0929	0.515	0.279	0.177	0.132	0.412	0.156	0.154	0.215	0.475	0.29	0.164	0.154	0.391	0.328	0.142	0.0495	0.481	0.287	0.0565	0.0087	0.648	0.235	0.125	0.247	0.392	0.256	0.179	0.116	0.449	0.186	0.209	0.0875	0.517	0.26	0.118	0.173	0.449	0.199	0.157	0.166	0.478	0.442	0.115	0.0177	0.425	0.205	0.295	0.102	0.398	0.38	0.16	0.1	0.36	0.238	0.186	0.234	0.342	0.651	0.0381	0.049	0.262	0.41	0.106	0.0723	0.411	0.542	0.111	0.0667	0.28	0.266	0.145	0.186	0.403	0.296	0.15	0.162	0.391	0.4	0.13	0.0828	0.387	0.232	0.218	0.141	0.409	0.216	0.157	0.27	0.358	0.279	0.102	0.126	0.493	0.0923	0.385	0.0538	0.469	0.373	0.145	0.0723	0.41	0.208	0.0924	0.261	0.439	0.338	0.119	0.138	0.405	0.317	0.135	0.0159	0.532	0.179	0.0667	0.215	0.538	0.153	0.119	0.207	0.521	0.357	0.0988	0.105	0.439	0.263	0.128	0.0891	0.52	0.235	0.152	0.152	0.461	0.211	0.115	0.227	0.447	0.224	0.224	0.0981	0.453	0.216	0.127	0.0691	0.588	0.186	0.224	0.0687	0.521	0.205	0.146	0.234	0.415	0.197	0.182	0.0949	0.526	0.217	0.17	0.0736	0.54	0.158	0.187	0.24	0.415	0.24	0.128	0.248	0.384	0.206	0.241	0.105	0.447	0.253	0.126	0.0366	0.584	0.279	0.203	0.141	0.376	0.207	0.146	0.211	0.436	0.327	0.2	0.0727	0.401	0.239	0.142	0.0439	0.576	0.317	0.125	0.127	0.43	0.167	0.166	0.204	0.463
18  0.288	0.16	0.108	0.444	0.272	0.155	0.0632	0.51	0.252	0.199	0.0798	0.469	0.211	0.154	0.201	0.434	0.36	0.146	0.0491	0.444	0.262	0.172	0.0702	0.496	0.349	0.18	0.0582	0.413	0.205	0.133	0.21	0.452	0.34	0.176	0.159	0.325	0.261	0.18	0.0746	0.485	0.257	0.221	0.14	0.382	0.205	0.0888	0.229	0.478	0.264	0.122	0.0852	0.529	0.281	0.143	0.0695	0.507	0.285	0.19	0.133	0.392	0.175	0.115	0.238	0.473	0.321	0.104	0.1	0.475	0.217	0.159	0.0624	0.561	0.199	0.124	0.162	0.515	0.201	0.186	0.218	0.395	0.238	0.156	0.0945	0.511	0.179	0.13	0.13	0.561	0.153	0.194	0.0714	0.582	0.125	0.129	0.168	0.578	0.254	0.239	0.134	0.373	0.143	0.184	0.102	0.571	0.212	0.0824	0.224	0.482	0.242	0.171	0.131	0.456	0.531	0.119	0.0355	0.314	0.298	0.173	0.0758	0.453	0.448	0.144	0.0699	0.338	0.241	0.153	0.16	0.445	0.327	0.142	0.155	0.376	0.331	0.143	0.101	0.425	0.354	0.0963	0.127	0.422	0.216	0.141	0.224	0.419	0.277	0.149	0.0496	0.525	0.281	0.138	0.0357	0.546	0.234	0.328	0.125	0.312	0.183	0.147	0.235	0.434	0.414	0.153	0.0717	0.362	0.203	0.099	0.099	0.599	0.253	0.143	0.214	0.39	0.227	0.11	0.167	0.496	0.373	0.154	0.0782	0.395	0.266	0.227	0.0785	0.429	0.294	0.205	0.176	0.325	0.161	0.112	0.235	0.492	0.229	0.204	0.0871	0.48	0.284	0.134	0.0266	0.556	0.288	0.129	0.12	0.463	0.225	0.136	0.209	0.43	0.303	0.18	0.0539	0.463	0.181	0.153	0.0611	0.605	0.216	0.168	0.134	0.481	0.195	0.14	0.254	0.412	0.23	0.204	0.0849	0.481	0.218	0.147	0.0555	0.579	0.283	0.179	0.113	0.425	0.174	0.174	0.189	0.464	0.27	0.204	0.0562	0.47	0.261	0.133	0.0428	0.563	0.276	0.156	0.122	0.446	0.146	0.167	0.22	0.466
19  0.312	0.16	0.0873	0.441	0.294	0.128	0.0443	0.534	0.32	0.176	0.118	0.386	0.173	0.137	0.235	0.455	0.228	0.165	0.138	0.468	0.236	0.13	0.111	0.523	0.497	0.0867	0.121	0.295	0.176	0.13	0.202	0.493	0.31	0.116	0.151	0.424	0.438	0.0924	0.0321	0.438	0.335	0.129	0.175	0.361	0.206	0.0784	0.272	0.444	0.237	0.129	0.068	0.566	0.245	0.148	0.0858	0.521	0.25	0.185	0.144	0.42	0.162	0.157	0.223	0.458	0.215	0.168	0.117	0.5	0.213	0.208	0.0937	0.485	0.235	0.181	0.168	0.416	0.195	0.119	0.264	0.422	0.177	0.0885	0.111	0.623	0.311	0.236	0.0425	0.41	0.392	0.108	0.0784	0.422	0.16	0.122	0.202	0.515	0.201	0.175	0.234	0.39	0.218	0.143	0.193	0.445	0.274	0.177	0.129	0.419	0.25	0.109	0.306	0.335	0.461	0.13	0.0704	0.339	0.272	0.114	0.0906	0.524	0.404	0.0956	0.102	0.398	0.196	0.156	0.161	0.486	0.353	0.166	0.117	0.364	0.321	0.135	0.0481	0.496	0.24	0.255	0.131	0.375	0.153	0.126	0.257	0.464	0.232	0.0482	0.113	0.608	0.292	0.123	0.0472	0.538	0.165	0.0515	0.155	0.629	0.175	0.139	0.28	0.407	0.383	0.0772	0.161	0.379	0.19	0.19	0.0582	0.561	0.186	0.212	0.224	0.378	0.18	0.123	0.245	0.452	0.361	0.104	0.0728	0.462	0.32	0.118	0.0598	0.503	0.268	0.141	0.182	0.409	0.155	0.119	0.215	0.511	0.25	0.212	0.0692	0.469	0.258	0.174	0.0595	0.509	0.246	0.173	0.085	0.496	0.226	0.153	0.246	0.375	0.261	0.133	0.0728	0.533	0.245	0.102	0.0737	0.58	0.254	0.22	0.129	0.397	0.21	0.124	0.268	0.398	0.277	0.188	0.0638	0.471	0.214	0.185	0.057	0.544	0.25	0.103	0.159	0.488	0.181	0.104	0.215	0.501	0.272	0.15	0.0645	0.513	0.209	0.168	0.0758	0.547	0.261	0.127	0.147	0.465	0.146	0.183	0.212	0.458
20  0.207	0.111	0.105	0.577	0.262	0.178	0.0687	0.491	0.205	0.216	0.134	0.445	0.175	0.109	0.232	0.484	0.213	0.112	0.0876	0.587	0.266	0.167	0.0478	0.519	0.247	0.0909	0.201	0.461	0.134	0.159	0.242	0.466	0.246	0.0899	0.214	0.449	0.234	0.143	0.0328	0.59	0.416	0.047	0.128	0.409	0.243	0.135	0.186	0.436	0.228	0.172	0.0538	0.546	0.261	0.111	0.0533	0.575	0.205	0.193	0.159	0.443	0.16	0.142	0.208	0.489	0.251	0.156	0.103	0.49	0.233	0.0735	0.0735	0.62	0.231	0.188	0.11	0.471	0.228	0.172	0.2	0.399	0.18	0.188	0.0672	0.565	0.215	0.262	0.0628	0.461	0.229	0.119	0.055	0.596	0.132	0.147	0.171	0.55	0.294	0.179	0.159	0.368	0.28	0.159	0.134	0.427	0.0946	0.189	0.243	0.473	0.247	0.0729	0.283	0.397	0.416	0.11	0.105	0.369	0.234	0.188	0.0784	0.5	0.374	0.165	0.105	0.356	0.17	0.154	0.225	0.451	0.289	0.226	0.111	0.373	0.386	0.0873	0.0721	0.454	0.259	0.234	0.139	0.369	0.193	0.113	0.233	0.461	0.298	0.0617	0.0977	0.542	0.136	0.167	0.0758	0.621	0.29	0.12	0.27	0.32	0.202	0.164	0.167	0.467	0.255	0.221	0.129	0.395	0.278	0.222	0.0833	0.417	0.244	0.135	0.15	0.472	0.158	0.129	0.24	0.473	0.262	0.106	0.0551	0.577	0.313	0.121	0.048	0.518	0.197	0.2	0.167	0.436	0.117	0.143	0.259	0.48	0.209	0.204	0.0772	0.51	0.322	0.176	0.0758	0.426	0.246	0.21	0.0652	0.479	0.162	0.132	0.254	0.452	0.205	0.223	0.0605	0.512	0.233	0.132	0.0424	0.593	0.277	0.116	0.217	0.39	0.15	0.175	0.235	0.44	0.249	0.172	0.0947	0.485	0.246	0.129	0.048	0.576	0.219	0.123	0.173	0.484	0.189	0.146	0.217	0.448	0.26	0.154	0.0582	0.528	0.22	0.169	0.0323	0.579	0.239	0.169	0.15	0.441	0.137	0.177	0.243	0.443
21  0.304	0.149	0.0648	0.482	0.306	0.117	0.0509	0.527	0.168	0.204	0.107	0.521	0.166	0.0972	0.262	0.475	0.341	0.124	0.0629	0.471	0.171	0.236	0.0973	0.496	0.381	0.0833	0.0774	0.458	0.18	0.133	0.234	0.454	0.293	0.158	0.161	0.388	0.237	0.158	0.0827	0.522	0.336	0.137	0.233	0.295	0.154	0.107	0.237	0.503	0.254	0.143	0.0528	0.55	0.249	0.166	0.0289	0.556	0.222	0.158	0.15	0.47	0.135	0.132	0.231	0.503	0.319	0.181	0.0886	0.411	0.234	0.249	0.116	0.401	0.214	0.0856	0.102	0.599	0.172	0.153	0.213	0.461	0.249	0.142	0.0554	0.554	0.169	0.211	0.0992	0.521	0.117	0.104	0.234	0.545	0.136	0.12	0.215	0.529	0.306	0.106	0.217	0.372	0.316	0.0263	0.0921	0.566	0.203	0.233	0.195	0.368	0.106	0.185	0.24	0.469	0.322	0.1	0.0767	0.501	0.266	0.177	0.0778	0.48	0.262	0.157	0.147	0.434	0.139	0.191	0.202	0.468	0.307	0.202	0.119	0.372	0.315	0.22	0.0474	0.417	0.227	0.141	0.201	0.431	0.18	0.116	0.243	0.46	0.269	0.103	0.0563	0.572	0.378	0.0324	0.0108	0.578	0.257	0.114	0.114	0.514	0.146	0.133	0.243	0.478	0.368	0.0769	0.1	0.455	0.427	0.12	0.0333	0.42	0.237	0.0948	0.185	0.483	0.123	0.0946	0.282	0.5	0.262	0.149	0.0544	0.535	0.302	0.176	0.0624	0.459	0.219	0.13	0.191	0.46	0.159	0.11	0.229	0.502	0.259	0.171	0.0777	0.492	0.38	0.125	0.0606	0.434	0.24	0.112	0.0547	0.593	0.213	0.124	0.258	0.404	0.285	0.173	0.047	0.495	0.283	0.182	0.0692	0.465	0.102	0.0749	0.23	0.594	0.142	0.196	0.183	0.479	0.279	0.166	0.0764	0.479	0.244	0.164	0.0475	0.544	0.223	0.178	0.143	0.456	0.175	0.115	0.205	0.504	0.215	0.179	0.0387	0.567	0.204	0.147	0.0592	0.589	0.244	0.122	0.172	0.462	0.139	0.177	0.205	0.478
22  0.265	0.157	0.108	0.469	0.258	0.174	0.0292	0.539	0.188	0.181	0.114	0.517	0.185	0.145	0.21	0.46	0.226	0.137	0.0671	0.57	0.232	0.197	0.0973	0.473	0.311	0.0878	0.155	0.446	0.134	0.156	0.227	0.482	0.311	0.152	0.125	0.412	0.344	0.139	0.0278	0.489	0.289	0.127	0.232	0.352	0.229	0.0675	0.175	0.529	0.244	0.143	0.0362	0.576	0.225	0.155	0.105	0.515	0.24	0.195	0.117	0.448	0.142	0.137	0.256	0.465	0.366	0.142	0.0818	0.41	0.257	0.146	0.0478	0.549	0.167	0.397	0.111	0.325	0.164	0.148	0.252	0.436	0.261	0.0899	0.0203	0.629	0.276	0.188	0.008	0.528	0.265	0.206	0.0196	0.51	0.101	0.171	0.171	0.557	0.0182	0.2	0.273	0.509	0.0455	0.0455	0.0455	0.864	0.317	0.0976	0.293	0.293	0.094	0.154	0.241	0.511	0.305	0.137	0.0882	0.469	0.215	0.164	0.0522	0.569	0.222	0.193	0.18	0.404	0.134	0.155	0.221	0.49	0.276	0.147	0.0612	0.516	0.389	0.132	0.0812	0.398	0.311	0.17	0.12	0.398	0.174	0.0998	0.289	0.437	0.297	0.156	0.0458	0.501	0.209	0.177	0.106	0.508	0.0889	0.122	0.211	0.578	0.141	0.187	0.17	0.502	0.374	0.089	0.11	0.427	0.317	0.171	0.0875	0.425	0.167	0.188	0.128	0.517	0.152	0.0575	0.259	0.532	0.264	0.159	0.0148	0.563	0.26	0.151	0.0654	0.524	0.216	0.182	0.162	0.439	0.147	0.128	0.254	0.472	0.209	0.17	0.096	0.525	0.258	0.152	0.0642	0.526	0.255	0.267	0.144	0.333	0.206	0.147	0.212	0.434	0.28	0.125	0.076	0.519	0.205	0.205	0.0456	0.544	0.258	0.121	0.165	0.456	0.102	0.165	0.245	0.488	0.245	0.123	0.102	0.53	0.259	0.182	0.0783	0.482	0.196	0.127	0.141	0.536	0.143	0.159	0.212	0.487	0.249	0.139	0.0543	0.558	0.242	0.194	0.0755	0.489	0.228	0.209	0.121	0.442	0.133	0.175	0.226	0.466
23  0.272	0.121	0.0837	0.524	0.28	0.152	0.069	0.499	0.243	0.206	0.102	0.449	0.15	0.137	0.202	0.511	0.339	0.132	0.0316	0.497	0.179	0.0929	0.0705	0.657	0.422	0.11	0.266	0.202	0.182	0.174	0.187	0.457	0.173	0.0794	0.178	0.57	0.281	0.0619	0.0381	0.619	0.116	0.134	0.214	0.536	0.218	0.0914	0.177	0.513	0.222	0.109	0.0616	0.608	0.229	0.132	0.081	0.558	0.198	0.213	0.165	0.424	0.15	0.124	0.231	0.495	0.293	0.173	0.0607	0.473	0.289	0.103	0.0608	0.547	0.277	0.174	0.0774	0.471	0.139	0.2	0.229	0.431	0.31	0.0653	0.017	0.608	0.298	0.0647	0.0647	0.573	0.206	0.134	0.206	0.454	0.1	0.122	0.172	0.605	0.276	0.0828	0.124	0.517	0.0933	0.0933	0.16	0.653	0.2	0.0706	0.176	0.553	0.131	0.117	0.24	0.512	0.284	0.187	0.0571	0.472	0.164	0.192	0.0477	0.596	0.262	0.177	0.134	0.427	0.13	0.172	0.206	0.493	0.316	0.152	0.0702	0.462	0.164	0.136	0.0801	0.62	0.206	0.191	0.16	0.443	0.163	0.126	0.319	0.391	0.28	0.0714	0.0529	0.595	0.2	0.204	0.111	0.485	0.16	0.22	0.22	0.4	0.124	0.203	0.206	0.468	0.391	0.112	0.0217	0.475	0.167	0.11	0.114	0.61	0.231	0.124	0.116	0.529	0.155	0.162	0.168	0.515	0.256	0.158	0.0283	0.557	0.214	0.112	0.0577	0.616	0.194	0.217	0.177	0.412	0.142	0.0997	0.225	0.533	0.269	0.137	0.0533	0.541	0.298	0.159	0.0393	0.505	0.204	0.252	0.124	0.42	0.176	0.136	0.241	0.447	0.302	0.0902	0.0406	0.567	0.244	0.169	0.0652	0.522	0.242	0.144	0.215	0.399	0.141	0.174	0.186	0.498	0.272	0.116	0.0877	0.524	0.256	0.145	0.0342	0.565	0.184	0.185	0.166	0.466	0.182	0.119	0.222	0.477	0.233	0.168	0.0441	0.555	0.215	0.154	0.0814	0.55	0.225	0.173	0.139	0.464	0.129	0.17	0.234	0.467
24  0.229	0.141	0.0452	0.585	0.317	0.151	0.045	0.487	0.127	0.211	0.149	0.513	0.138	0.147	0.18	0.535	0.201	0.117	0.0141	0.668	0.193	0.223	0.0417	0.542	0.167	0.0926	0.287	0.454	0.124	0.183	0.194	0.499	0.414	0.158	0.0901	0.338	0.194	0.0896	0.00995	0.706	0.27	0.304	0.148	0.278	0.107	0.114	0.221	0.558	0.23	0.144	0.0146	0.611	0.162	0.176	0.0733	0.589	0.231	0.211	0.117	0.441	0.11	0.147	0.217	0.526	0.282	0.163	0.0224	0.533	0.208	0.181	0.111	0.5	0.212	0.306	0.0824	0.4	0.145	0.145	0.275	0.435	0.167	0.159	0.0159	0.659	0.0938	0.312	0.0625	0.531	0.128	0.12	0.248	0.504	0.0777	0.175	0.177	0.571	0.323	0.211	0.0124	0.453	0.33	0.202	0.149	0.319	0.277	0.184	0.227	0.312	0.148	0.089	0.301	0.462	0.232	0.149	0.0136	0.605	0.188	0.141	0.0814	0.589	0.22	0.192	0.153	0.435	0.161	0.158	0.213	0.467	0.294	0.15	0.0325	0.524	0.336	0.0747	0.0539	0.535	0.321	0.143	0.153	0.383	0.175	0.148	0.254	0.424	0.301	0.151	0.0137	0.534	0.278	0.154	0.00855	0.56	0.0787	0.169	0.213	0.539	0.162	0.153	0.198	0.487	0.372	0.104	0.06	0.464	0.236	0.088	0.00926	0.667	0.172	0.2	0.209	0.419	0.146	0.108	0.215	0.531	0.36	0.15	0.0183	0.472	0.187	0.152	0.0427	0.618	0.154	0.209	0.166	0.471	0.121	0.143	0.226	0.509	0.248	0.143	0.0374	0.572	0.2	0.15	0.0705	0.58	0.187	0.0935	0.103	0.617	0.195	0.139	0.202	0.464	0.214	0.145	0.0221	0.619	0.185	0.189	0.0756	0.551	0.183	0.134	0.134	0.549	0.143	0.138	0.233	0.487	0.242	0.112	0.0681	0.578	0.247	0.133	0.0635	0.556	0.201	0.143	0.169	0.486	0.156	0.113	0.227	0.504	0.227	0.173	0.018	0.583	0.191	0.185	0.0559	0.568	0.217	0.161	0.155	0.467	0.122	0.176	0.233	0.47
25  0.256	0.172	0.0368	0.534	0.211	0.183	0.0402	0.566	0.442	0.183	0.0583	0.317	0.148	0.0909	0.235	0.527	0.412	0.139	0.0264	0.422	0.27	0.262	0.0215	0.446	0.327	0.215	0.121	0.336	0.168	0.108	0.166	0.559	0.307	0.107	0.1	0.487	0.164	0.213	0.0574	0.566	0.0753	0.301	0.215	0.409	0.137	0.154	0.106	0.603	0.221	0.149	0.0171	0.613	0.229	0.114	0.0563	0.601	0.203	0.166	0.142	0.489	0.139	0.105	0.251	0.505	0.185	0.263	0.0261	0.526	0.27	0.199	0.028	0.503	0.2	0.2	0.05	0.55	0.152	0.197	0.2	0.451	0.201	0.0795	0.0265	0.693	0.102	0.271	0.0712	0.556	0.152	0.165	0.266	0.418	0.136	0.158	0.192	0.514	0.42	0.12	0.02	0.44	0.217	0.133	0.0241	0.627	0.252	0.0569	0.187	0.504	0.173	0.202	0.256	0.369	0.218	0.182	0.0507	0.549	0.211	0.143	0.0857	0.56	0.199	0.26	0.0959	0.445	0.127	0.182	0.216	0.476	0.292	0.185	0.0593	0.465	0.35	0.0489	0.0263	0.575	0.0709	0.121	0.149	0.66	0.151	0.0915	0.221	0.536	0.257	0.108	0.0405	0.595	0.313	0.0826	0.0348	0.57	0.317	0.0198	0.109	0.554	0.174	0.149	0.176	0.501	0.235	0.108	0.0857	0.571	0.274	0.135	0.0714	0.52	0.182	0.115	0.178	0.524	0.135	0.118	0.225	0.522	0.278	0.167	0.0199	0.535	0.287	0.151	0.0351	0.528	0.187	0.217	0.13	0.467	0.135	0.129	0.227	0.509	0.209	0.165	0.0392	0.587	0.246	0.21	0.0636	0.48	0.0946	0.405	0.027	0.473	0.206	0.163	0.2	0.431	0.21	0.104	0.023	0.663	0.196	0.182	0.0532	0.569	0.27	0.11	0.174	0.447	0.125	0.165	0.219	0.491	0.281	0.115	0.026	0.578	0.247	0.101	0.0511	0.601	0.191	0.114	0.166	0.529	0.159	0.118	0.185	0.538	0.246	0.172	0.0317	0.55	0.196	0.177	0.0711	0.555	0.218	0.147	0.185	0.45	0.13	0.169	0.254	0.447
26  0.362	0.131	0.00688	0.501	0.144	0.128	0.0744	0.654	0.168	0.112	0.08	0.64	0.173	0.134	0.221	0.472	0.283	0.146	0.0196	0.551	0.237	0.145	0.0442	0.574	0.235	0.148	0.148	0.469	0.0907	0.156	0.176	0.577	0.487	0.141	0.0897	0.282	0.26	0.234	0.026	0.481	0.0625	0.25	0.0625	0.625	0.0585	0.181	0.25	0.511	0.212	0.106	0.021	0.661	0.158	0.169	0.0505	0.623	0.233	0.165	0.165	0.437	0.152	0.138	0.217	0.493	0.25	0.219	0.0801	0.451	0.0986	0.0892	0.0939	0.718	0.309	0.218	0.0364	0.436	0.149	0.168	0.203	0.479	0.269	0.133	0.0411	0.557	0.27	0.17	0.04	0.52	0.333	0.173	0.107	0.387	0.103	0.159	0.176	0.563	0.277	0.2	0.0581	0.465	0.319	0.159	0.029	0.493	0.298	0.149	0.138	0.415	0.203	0.191	0.207	0.398	0.203	0.163	0.0263	0.608	0.181	0.12	0.0872	0.613	0.252	0.153	0.0915	0.504	0.129	0.213	0.205	0.452	0.296	0.157	0.0178	0.529	0.342	0.116	0.111	0.431	0.284	0.235	0.148	0.333	0.158	0.142	0.273	0.427	0.236	0.219	0.017	0.528	0.179	0.158	0.0306	0.633	0.467	0.233	0.0889	0.211	0.168	0.14	0.175	0.517	0.236	0.175	0.164	0.425	0.298	0.0843	0.124	0.494	0.228	0.122	0.114	0.535	0.172	0.0657	0.284	0.478	0.26	0.0892	0.00292	0.648	0.234	0.168	0.0816	0.516	0.174	0.23	0.2	0.396	0.137	0.118	0.223	0.522	0.242	0.155	0.0366	0.566	0.242	0.158	0.0194	0.581	0.181	0.102	0.11	0.606	0.177	0.135	0.295	0.392	0.301	0.0947	0.0269	0.577	0.233	0.208	0.0637	0.496	0.369	0.0705	0.109	0.452	0.107	0.185	0.201	0.507	0.306	0.0972	0.0455	0.551	0.251	0.122	0.0546	0.573	0.216	0.146	0.135	0.503	0.134	0.115	0.261	0.489	0.248	0.183	0.0259	0.543	0.209	0.207	0.0503	0.534	0.224	0.182	0.151	0.444	0.127	0.183	0.234	0.456
27  0.306	0.109	0.0161	0.569	0.261	0.193	0.0307	0.515	0.0851	0.223	0.16	0.532	0.183	0.109	0.205	0.503	0.34	0.0478	0.00562	0.607	0.3	0.0815	0.0987	0.519	0.294	0.118	0.118	0.471	0.161	0.164	0.193	0.482	0.524	0.19	0.155	0.131	0.0345	0.172	0.121	0.672	0.316	0.0526	0.0526	0.579	0.0962	0.13	0.308	0.466	0.181	0.195	0.0056	0.618	0.249	0.127	0.0638	0.561	0.211	0.192	0.162	0.436	0.149	0.136	0.231	0.485	0.352	0.168	0.00326	0.477	0.303	0.197	0.112	0.388	0.196	0.304	0.0357	0.464	0.211	0.148	0.219	0.422	0.354	0.0919	0.00557	0.549	0.281	0.155	0.0468	0.518	0.231	0.0256	0.192	0.551	0.166	0.232	0.151	0.451	0.259	0.219	0.0995	0.423	0.162	0.191	0.118	0.529	0.258	0.129	0.0968	0.516	0.141	0.0529	0.401	0.405	0.256	0.228	0.0129	0.503	0.217	0.154	0.107	0.522	0.215	0.179	0.155	0.451	0.104	0.179	0.232	0.485	0.289	0.207	0.012	0.491	0.332	0.188	0.122	0.358	0.127	0.0952	0.262	0.516	0.239	0.166	0.234	0.36	0.351	0.135	0.00491	0.509	0.291	0.168	0.0714	0.469	0.255	0.0745	0.149	0.521	0.211	0.171	0.233	0.385	0.373	0.111	0.0443	0.472	0.266	0.208	0.0725	0.454	0.102	0.257	0.16	0.481	0.133	0.111	0.314	0.442	0.25	0.174	0.0194	0.556	0.238	0.156	0.022	0.583	0.301	0.179	0.158	0.362	0.15	0.161	0.221	0.468	0.328	0.113	0.0342	0.525	0.279	0.146	0.0912	0.484	0.222	0.374	0.202	0.202	0.201	0.139	0.275	0.385	0.294	0.207	0.00219	0.497	0.212	0.176	0.061	0.551	0.418	0.124	0.149	0.309	0.136	0.168	0.23	0.466	0.286	0.14	0.0574	0.517	0.256	0.138	0.0605	0.545	0.201	0.149	0.198	0.453	0.159	0.142	0.242	0.457	0.318	0.121	0.000956	0.56	0.209	0.201	0.0722	0.517	0.226	0.203	0.153	0.418	0.112	0.208	0.266	0.414
28  0.37	0.135	0.0233	0.472	0.311	0.152	0.0415	0.495	0.0339	0.305	0.136	0.525	0.18	0.169	0.255	0.396	0.371	0.129	0.0148	0.485	0.257	0.149	0.059	0.535	0.226	0.285	0.0949	0.394	0.182	0.101	0.2	0.517	0.193	0.246	0.281	0.281	0.391	0.069	0.023	0.517	0.229	0.0286	0.0286	0.714	0.205	0.118	0.248	0.429	0.301	0.0993	0.0166	0.583	0.263	0.16	0.0525	0.525	0.23	0.133	0.134	0.503	0.138	0.125	0.248	0.49	0.311	0.202	0.0136	0.474	0.289	0.122	0.119	0.469	0.25	0.25	0.25	0.25	0.196	0.153	0.276	0.374	0.314	0.186	0.00524	0.495	0.289	0.269	0.0496	0.393	0.149	0.119	0.218	0.515	0.126	0.191	0.174	0.51	0.379	0.147	0.0105	0.463	0.214	0.143	0.0357	0.607	0.133	0.0482	0.373	0.446	0.115	0.137	0.322	0.427	0.268	0.2	0.013	0.519	0.26	0.13	0.043	0.567	0.213	0.177	0.109	0.501	0.117	0.217	0.228	0.438	0.346	0.151	0.009	0.493	0.328	0.136	0.0915	0.445	0.326	0.159	0.167	0.348	0.172	0.147	0.306	0.375	0.31	0.162	0.00508	0.523	0.281	0.0579	0.0868	0.574	0.364	0.0935	0.15	0.393	0.173	0.153	0.275	0.399	0.437	0.126	0.00766	0.429	0.332	0.184	0.0829	0.401	0.213	0.0763	0.237	0.474	0.137	0.142	0.26	0.461	0.306	0.174	0.0246	0.495	0.255	0.136	0.102	0.507	0.212	0.117	0.191	0.48	0.168	0.0938	0.241	0.498	0.282	0.132	0.00683	0.578	0.33	0.183	0.0592	0.428	0.0714	0.429	0.0714	0.429	0.196	0.153	0.298	0.353	0.287	0.149	0.00183	0.562	0.273	0.094	0.0905	0.543	0.292	0.216	0.073	0.419	0.12	0.191	0.206	0.482	0.354	0.107	0.0584	0.481	0.251	0.115	0.0583	0.575	0.223	0.145	0.107	0.526	0.183	0.176	0.217	0.424	0.223	0.181	0.0162	0.58	0.222	0.156	0.0554	0.567	0.216	0.152	0.18	0.452	0.141	0.178	0.244	0.437
29  0.391	0.0742	0.00707	0.527	0.27	0.121	0.0517	0.557	0.0435	0.196	0.0435	0.717	0.161	0.127	0.233	0.479	0.281	0.271	0.00358	0.444	0.145	0.164	0.0691	0.622	0.315	0.0645	0.0565	0.565	0.149	0.145	0.208	0.497	0.627	0.137	0.0392	0.196	0.556	0.037	0.037	0.37	0.371	0.0571	0.0571	0.514	0.129	0.333	0.14	0.398	0.223	0.114	0.012	0.651	0.245	0.121	0.0349	0.599	0.261	0.177	0.129	0.433	0.142	0.143	0.243	0.472	0.245	0.144	0.00958	0.602	0.295	0.114	0.0585	0.532	0.154	0.154	0.154	0.538	0.165	0.135	0.234	0.466	0.286	0.166	0.00447	0.544	0.261	0.261	0.00985	0.468	0.25	0.164	0.0469	0.539	0.15	0.148	0.204	0.498	0.376	0.228	0.0106	0.386	0.319	0.0145	0.174	0.493	0.195	0.156	0.0649	0.584	0.242	0.189	0.236	0.333	0.208	0.161	0.00283	0.627	0.203	0.176	0.0472	0.574	0.21	0.205	0.0875	0.497	0.125	0.17	0.229	0.476	0.332	0.107	0.00251	0.558	0.363	0.191	0.043	0.402	0.378	0.261	0.0168	0.345	0.181	0.108	0.308	0.403	0.268	0.155	0.00425	0.573	0.245	0.0417	0.00926	0.704	0.173	0.173	0.279	0.375	0.118	0.143	0.233	0.507	0.345	0.171	0.0721	0.411	0.232	0.121	0.0579	0.589	0.3	0.0376	0.131	0.531	0.206	0.0985	0.233	0.463	0.311	0.144	0.00285	0.542	0.308	0.131	0.0594	0.502	0.232	0.196	0.147	0.425	0.146	0.134	0.232	0.489	0.3	0.145	0.0121	0.543	0.266	0.155	0.0654	0.514	0.354	0.114	0.0253	0.506	0.23	0.155	0.21	0.405	0.207	0.159	0.0185	0.616	0.23	0.177	0.0775	0.516	0.261	0.1	0.157	0.482	0.154	0.156	0.167	0.523	0.304	0.113	0.0405	0.542	0.287	0.113	0.0396	0.56	0.204	0.157	0.133	0.506	0.187	0.119	0.253	0.442	0.266	0.176	0.00103	0.557	0.231	0.122	0.0537	0.594	0.21	0.159	0.14	0.491	0.131	0.161	0.255	0.453
30  0.314	0.14	0.00794	0.539	0.254	0.152	0.0243	0.57	0.281	0.25	0.0625	0.406	0.164	0.123	0.253	0.46	0.315	0.139	0.00371	0.542	0.223	0.219	0.00743	0.55	0.13	0.139	0.25	0.481	0.163	0.142	0.189	0.506	0.325	0.182	0.0909	0.403	0.275	0.0392	0.0392	0.647	0.25	0.25	0.25	0.25	0.157	0.0496	0.207	0.587	0.266	0.139	0.00156	0.594	0.218	0.122	0.0682	0.592	0.223	0.209	0.177	0.391	0.144	0.121	0.206	0.529	0.305	0.166	0.00299	0.525	0.273	0.129	0.0747	0.523	0.069	0.448	0.069	0.414	0.177	0.167	0.268	0.388	0.281	0.225	0.0247	0.469	0.25	0.184	0.0082	0.557	0.373	0.108	0.0241	0.494	0.188	0.143	0.209	0.459	0.228	0.108	0.0659	0.599	0.234	0.026	0.195	0.545	0.27	0.258	0.135	0.337	0.158	0.143	0.295	0.404	0.214	0.213	0.00995	0.563	0.153	0.165	0.0531	0.628	0.257	0.168	0.166	0.408	0.133	0.18	0.24	0.447	0.377	0.16	0.00277	0.46	0.371	0.177	0.0476	0.405	0.368	0.0737	0.0842	0.474	0.153	0.0904	0.267	0.49	0.355	0.195	0.00458	0.446	0.346	0.209	0.0588	0.386	0.321	0.148	0.111	0.42	0.163	0.0961	0.305	0.436	0.333	0.129	0.0702	0.468	0.219	0.153	0.107	0.521	0.359	0.152	0.126	0.364	0.182	0.0954	0.287	0.435	0.329	0.152	0.00217	0.517	0.236	0.18	0.0776	0.506	0.274	0.11	0.232	0.384	0.154	0.132	0.244	0.47	0.288	0.128	0.00701	0.577	0.251	0.162	0.0899	0.497	0.1	0.1	0.1	0.7	0.173	0.144	0.274	0.409	0.287	0.0823	0.00175	0.629	0.233	0.148	0.0442	0.574	0.242	0.0763	0.119	0.564	0.14	0.14	0.236	0.484	0.323	0.107	0.0336	0.536	0.25	0.0994	0.0529	0.598	0.204	0.176	0.156	0.464	0.176	0.131	0.241	0.452	0.224	0.193	0.00117	0.581	0.242	0.17	0.0517	0.537	0.25	0.179	0.18	0.391	0.137	0.17	0.265	0.429
31  0.27	0.0908	0.0133	0.626	0.214	0.139	0.0766	0.571	0.364	0.0909	0.0909	0.455	0.166	0.113	0.21	0.511	0.207	0.0977	0.0132	0.682	0.333	0.172	0.0741	0.421	0.266	0.185	0.153	0.395	0.146	0.148	0.191	0.515	0.188	0.0417	0.0417	0.729	0.267	0.0667	0.233	0.433	0.143	0.143	0.143	0.571	0.0833	0.107	0.143	0.667	0.234	0.0765	0.00956	0.68	0.113	0.139	0.0657	0.682	0.227	0.142	0.0938	0.537	0.151	0.116	0.199	0.534	0.262	0.121	0.0591	0.558	0.272	0.116	0.0856	0.526	0.143	0.143	0.143	0.571	0.143	0.178	0.189	0.49	0.255	0.165	0.0217	0.559	0.143	0.126	0.0826	0.648	0.512	0.195	0.0488	0.244	0.134	0.165	0.226	0.474	0.234	0.164	0.25	0.352	0.352	0.167	0.037	0.444	0.258	0.121	0.197	0.424	0.223	0.269	0.138	0.369	0.201	0.16	0.00841	0.631	0.147	0.142	0.0932	0.618	0.148	0.204	0.126	0.522	0.113	0.159	0.238	0.491	0.321	0.168	0.0172	0.494	0.315	0.121	0.0444	0.52	0.198	0.0729	0.115	0.615	0.17	0.105	0.224	0.502	0.281	0.113	0.0307	0.575	0.23	0.161	0.087	0.522	0.151	0.321	0.179	0.349	0.133	0.146	0.171	0.55	0.199	0.132	0.139	0.53	0.32	0.196	0.0822	0.402	0.272	0.0815	0.109	0.538	0.147	0.0896	0.248	0.515	0.332	0.108	0.0149	0.545	0.384	0.127	0.0389	0.45	0.259	0.151	0.135	0.456	0.114	0.135	0.167	0.585	0.341	0.0742	0.0233	0.562	0.245	0.126	0.0695	0.56	0.143	0.143	0.143	0.571	0.179	0.143	0.248	0.43	0.237	0.117	0.00211	0.643	0.199	0.146	0.0808	0.574	0.212	0.098	0.0745	0.616	0.143	0.161	0.187	0.509	0.269	0.111	0.055	0.565	0.282	0.123	0.0518	0.544	0.246	0.161	0.131	0.462	0.134	0.143	0.204	0.519	0.222	0.154	0.0124	0.612	0.202	0.14	0.0642	0.594	0.205	0.149	0.139	0.507	0.13	0.166	0.225	0.479
32  0.168	0.0833	0.0104	0.739	0.158	0.119	0.0296	0.694	0.17	0.07	0.08	0.68	0.0856	0.0723	0.123	0.719	0.214	0.0433	0.00412	0.738	0.174	0.081	0.0405	0.704	0.109	0.0942	0.0797	0.717	0.055	0.0979	0.116	0.731	0.0645	0.0645	0.0645	0.806	0.154	0.154	0.154	0.538	0.118	0.118	0.118	0.647	0.0235	0.0235	0.2	0.753	0.182	0.0829	0.00166	0.733	0.187	0.0874	0.0277	0.698	0.194	0.106	0.111	0.589	0.088	0.0816	0.143	0.688	0.146	0.114	0.0133	0.727	0.188	0.0538	0.0692	0.688	0.0714	0.25	0.0714	0.607	0.0718	0.0864	0.181	0.66	0.182	0.147	0.00651	0.664	0.0338	0.159	0.00966	0.797	0.117	0.0721	0.018	0.793	0.045	0.163	0.111	0.681	0.218	0.0565	0.0645	0.661	0.2	0.0667	0.0222	0.711	0.339	0.0339	0.0339	0.593	0.0751	0.0277	0.123	0.775	0.143	0.109	0.00989	0.739	0.231	0.104	0.0292	0.636	0.153	0.115	0.123	0.609	0.0896	0.0974	0.163	0.65	0.18	0.0946	0.0411	0.684	0.249	0.0988	0.0949	0.557	0.166	0.0651	0.0828	0.686	0.1	0.0779	0.183	0.639	0.173	0.0668	0.00461	0.756	0.169	0.134	0.00995	0.687	0.303	0.202	0.0787	0.416	0.0683	0.0464	0.142	0.744	0.192	0.0311	0.0363	0.741	0.193	0.0901	0.0215	0.695	0.255	0.0441	0.103	0.598	0.175	0.0301	0.175	0.619	0.222	0.156	0.0138	0.608	0.24	0.0969	0.0795	0.583	0.171	0.137	0.141	0.55	0.0771	0.0717	0.175	0.676	0.165	0.0787	0.013	0.743	0.157	0.0799	0.0653	0.698	0.0909	0.2	0.0909	0.618	0.108	0.0921	0.16	0.64	0.23	0.0631	0.0023	0.705	0.189	0.109	0.013	0.689	0.253	0.0478	0.0751	0.625	0.105	0.0868	0.128	0.68	0.263	0.0843	0.0197	0.633	0.186	0.0923	0.0445	0.677	0.197	0.0671	0.0691	0.667	0.0976	0.0939	0.145	0.664	0.142	0.1	0.00545	0.753	0.146	0.173	0.0256	0.656	0.222	0.0952	0.117	0.566	0.0922	0.096	0.174	0.638
33  0.511	0.107	0.125	0.258	0.353	0.13	0.267	0.25	0.246	0.158	0.404	0.193	0.142	0.0642	0.645	0.148	0.61	0.0809	0.0441	0.265	0.478	0.162	0.154	0.206	0.543	0.0638	0.191	0.202	0.191	0.0807	0.591	0.137	0.635	0.0385	0.173	0.154	0.583	0.0556	0.194	0.167	0.379	0.069	0.276	0.276	0.162	0.00851	0.651	0.179	0.396	0.188	0.0288	0.388	0.499	0.051	0.153	0.297	0.318	0.103	0.365	0.213	0.147	0.0712	0.482	0.301	0.499	0.0966	0.193	0.211	0.393	0.233	0.16	0.213	0.25	0.25	0.25	0.25	0.182	0.0977	0.557	0.164	0.77	0.11	0.01	0.11	0.272	0.197	0.293	0.238	0.364	0.0909	0.455	0.0909	0.127	0.0588	0.568	0.246	0.45	0.062	0.31	0.178	0.34	0.377	0.0377	0.245	0.262	0.19	0.238	0.31	0.174	0.0295	0.681	0.115	0.325	0.242	0.00471	0.428	0.43	0.127	0.19	0.253	0.238	0.117	0.382	0.264	0.129	0.0858	0.53	0.256	0.529	0.173	0.0716	0.226	0.487	0.0949	0.171	0.247	0.482	0.268	0.125	0.125	0.196	0.0514	0.576	0.177	0.467	0.155	0.0275	0.351	0.404	0.0142	0.277	0.305	0.206	0.127	0.54	0.127	0.171	0.0294	0.623	0.176	0.483	0.0491	0.343	0.125	0.308	0.103	0.205	0.385	0.261	0.13	0.435	0.174	0.166	0.0356	0.643	0.156	0.542	0.0991	0.0187	0.34	0.535	0.0473	0.124	0.294	0.363	0.132	0.346	0.159	0.178	0.0657	0.475	0.282	0.465	0.102	0.138	0.294	0.495	0.0932	0.152	0.259	0.269	0.192	0.0769	0.462	0.149	0.082	0.62	0.149	0.538	0.138	0.0478	0.275	0.356	0.119	0.184	0.342	0.524	0.0966	0.172	0.207	0.163	0.131	0.501	0.205	0.447	0.0726	0.258	0.223	0.407	0.0822	0.176	0.335	0.448	0.0903	0.283	0.179	0.209	0.0626	0.518	0.21	0.394	0.182	0.038	0.386	0.335	0.163	0.155	0.347	0.315	0.105	0.372	0.208	0.153	0.0904	0.512	0.245
[2]
# (a,c,g,t)= (0.237, 0.263, 0.263, 0.237)
#
# Probabilities file for the intron model
#
#
# Transition probabilities
#
[TRANSITION]
# the probability of an intron of length at most d
0.668
# mean additional length of introns with length > d
1.33e+03

#
# The emission probabilities of introns
#
[EMISSION]
# size of the emission vector
1024
#k=
4
# patpseudo : pseudocount for sequence patterns
3.75
aaaaa	0.4422
aaaac	0.1283
aaaag	0.1456
aaaat	0.2839
aaaca	0.3826
aaacc	0.19
aaacg	0.09987
aaact	0.3276
aaaga	0.3579
aaagc	0.1333
aaagg	0.1855
aaagt	0.3234
aaata	0.3213
aaatc	0.1503
aaatg	0.1744
aaatt	0.3541
aacaa	0.4319
aacac	0.1606
aacag	0.1048
aacat	0.3027
aacca	0.366
aaccc	0.2517
aaccg	0.09685
aacct	0.2854
aacga	0.3552
aacgc	0.142
aacgg	0.2239
aacgt	0.2789
aacta	0.3018
aactc	0.1774
aactg	0.1528
aactt	0.368
aagaa	0.4043
aagac	0.1215
aagag	0.1988
aagat	0.2753
aagca	0.3864
aagcc	0.1913
aagcg	0.08874
aagct	0.3335
aagga	0.3492
aaggc	0.1342
aaggg	0.2376
aaggt	0.279
aagta	0.2985
aagtc	0.1457
aagtg	0.1907
aagtt	0.365
aataa	0.3965
aatac	0.1289
aatag	0.1416
aatat	0.333
aatca	0.4039
aatcc	0.1896
aatcg	0.1002
aatct	0.3063
aatga	0.3764
aatgc	0.1361
aatgg	0.2015
aatgt	0.2859
aatta	0.2981
aattc	0.1476
aattg	0.1744
aattt	0.3798
acaaa	0.3883
acaac	0.1736
acaag	0.1677
acaat	0.2704
acaca	0.3688
acacc	0.2038
acacg	0.1106
acact	0.3168
acaga	0.3419
acagc	0.1697
acagg	0.1879
acagt	0.3004
acata	0.3212
acatc	0.1518
acatg	0.2199
acatt	0.3071
accaa	0.4035
accac	0.2053
accag	0.09642
accat	0.2948
accca	0.3547
acccc	0.2323
acccg	0.1246
accct	0.2885
accga	0.315
accgc	0.2087
accgg	0.1867
accgt	0.2896
accta	0.2895
acctc	0.2112
acctg	0.1415
acctt	0.3577
acgaa	0.3685
acgac	0.1734
acgag	0.2133
acgat	0.2448
acgca	0.3803
acgcc	0.2165
acgcg	0.1497
acgct	0.2535
acgga	0.3596
acggc	0.1342
acggg	0.2309
acggt	0.2753
acgta	0.2617
acgtc	0.1616
acgtg	0.2613
acgtt	0.3154
actaa	0.3571
actac	0.1616
actag	0.1795
actat	0.3018
actca	0.3417
actcc	0.2241
actcg	0.1362
actct	0.298
actga	0.4403
actgc	0.1508
actgg	0.1587
actgt	0.2502
actta	0.2583
acttc	0.1686
acttg	0.1938
acttt	0.3792
agaaa	0.4391
agaac	0.126
agaag	0.1901
agaat	0.2448
agaca	0.349
agacc	0.2141
agacg	0.1297
agact	0.3072
agaga	0.4313
agagc	0.1179
agagg	0.2097
agagt	0.2411
agata	0.2886
agatc	0.1769
agatg	0.2044
agatt	0.3301
agcaa	0.4075
agcac	0.1608
agcag	0.1367
agcat	0.295
agcca	0.3552
agccc	0.2527
agccg	0.09795
agcct	0.2942
agcga	0.3233
agcgc	0.163
agcgg	0.235
agcgt	0.2787
agcta	0.2988
agctc	0.2035
agctg	0.1534
agctt	0.3443
aggaa	0.3976
aggac	0.1153
aggag	0.242
aggat	0.2451
aggca	0.334
aggcc	0.2289
aggcg	0.1232
aggct	0.314
aggga	0.3241
agggc	0.116
agggg	0.2642
agggt	0.2956
aggta	0.2599
aggtc	0.1722
aggtg	0.2248
aggtt	0.3431
agtaa	0.3475
agtac	0.1476
agtag	0.197
agtat	0.308
agtca	0.3933
agtcc	0.188
agtcg	0.1315
agtct	0.2872
agtga	0.3389
agtgc	0.1302
agtgg	0.2214
agtgt	0.3094
agtta	0.2441
agttc	0.1782
agttg	0.2162
agttt	0.3615
ataaa	0.3641
ataac	0.1259
ataag	0.1626
ataat	0.3474
ataca	0.3843
atacc	0.1737
atacg	0.08998
atact	0.352
ataga	0.3297
atagc	0.1415
atagg	0.1802
atagt	0.3486
atata	0.366
atatc	0.128
atatg	0.1714
atatt	0.3345
atcaa	0.3789
atcac	0.1604
atcag	0.1313
atcat	0.3294
atcca	0.3773
atccc	0.2068
atccg	0.1229
atcct	0.293
atcga	0.3791
atcgc	0.1478
atcgg	0.1892
atcgt	0.2838
atcta	0.2804
atctc	0.1988
atctg	0.1486
atctt	0.3722
atgaa	0.3674
atgac	0.1417
atgag	0.1861
atgat	0.3048
atgca	0.4248
atgcc	0.1691
atgcg	0.09931
atgct	0.3068
atgga	0.3359
atggc	0.1379
atggg	0.219
atggt	0.3072
atgta	0.2904
atgtc	0.1487
atgtg	0.2041
atgtt	0.3568
attaa	0.3252
attac	0.1375
attag	0.1718
attat	0.3655
attca	0.3885
attcc	0.1795
attcg	0.117
attct	0.315
attga	0.3442
attgc	0.1473
attgg	0.1959
attgt	0.3126
attta	0.2385
atttc	0.1577
atttg	0.1842
atttt	0.4196
caaaa	0.3982
caaac	0.1634
caaag	0.1429
caaat	0.2954
caaca	0.3622
caacc	0.217
caacg	0.08128
caact	0.3395
caaga	0.3217
caagc	0.1653
caagg	0.1811
caagt	0.3319
caata	0.301
caatc	0.1624
caatg	0.1671
caatt	0.3694
cacaa	0.4007
cacac	0.1859
cacag	0.08494
cacat	0.3285
cacca	0.3958
caccc	0.2469
caccg	0.08202
cacct	0.2753
cacga	0.3171
cacgc	0.1969
cacgg	0.1601
cacgt	0.3259
cacta	0.3178
cactc	0.1892
cactg	0.1059
cactt	0.387
cagaa	0.3399
cagac	0.1457
cagag	0.1669
cagat	0.3475
cagca	0.3467
cagcc	0.2355
cagcg	0.08572
cagct	0.332
cagga	0.2781
caggc	0.1793
caggg	0.1928
caggt	0.3497
cagta	0.2236
cagtc	0.1508
cagtg	0.1603
cagtt	0.4653
cataa	0.3492
catac	0.1505
catag	0.1358
catat	0.3645
catca	0.3803
catcc	0.2065
catcg	0.09103
catct	0.3222
catga	0.323
catgc	0.1606
catgg	0.1887
catgt	0.3277
catta	0.271
cattc	0.1484
cattg	0.1723
cattt	0.4083
ccaaa	0.4091
ccaac	0.1871
ccaag	0.1473
ccaat	0.2565
ccaca	0.3077
ccacc	0.3056
ccacg	0.1081
ccact	0.2786
ccaga	0.3268
ccagc	0.2214
ccagg	0.1765
ccagt	0.2754
ccata	0.2677
ccatc	0.1909
ccatg	0.1998
ccatt	0.3416
cccaa	0.3927
cccac	0.2274
cccag	0.09263
cccat	0.2872
cccca	0.3017
ccccc	0.2939
ccccg	0.07656
cccct	0.3278
cccga	0.3414
cccgc	0.1932
cccgg	0.205
cccgt	0.2604
cccta	0.2865
ccctc	0.2535
ccctg	0.09377
ccctt	0.3663
ccgaa	0.3673
ccgac	0.2199
ccgag	0.1756
ccgat	0.2371
ccgca	0.316
ccgcc	0.2733
ccgcg	0.1372
ccgct	0.2735
ccgga	0.2887
ccggc	0.1884
ccggg	0.2645
ccggt	0.2583
ccgta	0.2041
ccgtc	0.2189
ccgtg	0.1941
ccgtt	0.3829
cctaa	0.3987
cctac	0.1731
cctag	0.1694
cctat	0.2588
cctca	0.2837
cctcc	0.2883
cctcg	0.09476
cctct	0.3332
cctga	0.3685
cctgc	0.1892
cctgg	0.1742
cctgt	0.2681
cctta	0.263
ccttc	0.2003
ccttg	0.1756
ccttt	0.3611
cgaaa	0.3942
cgaac	0.1739
cgaag	0.1549
cgaat	0.2771
cgaca	0.311
cgacc	0.2341
cgacg	0.1623
cgact	0.2925
cgaga	0.2781
cgagc	0.2131
cgagg	0.1786
cgagt	0.3302
cgata	0.2467
cgatc	0.2048
cgatg	0.1912
cgatt	0.3573
cgcaa	0.369
cgcac	0.2184
cgcag	0.1302
cgcat	0.2824
cgcca	0.3373
cgccc	0.2351
cgccg	0.1395
cgcct	0.2881
cgcga	0.3165
cgcgc	0.1938
cgcgg	0.2043
cgcgt	0.2854
cgcta	0.3
cgctc	0.2178
cgctg	0.1456
cgctt	0.3367
cggaa	0.2731
cggac	0.1769
cggag	0.2291
cggat	0.3209
cggca	0.2878
cggcc	0.2751
cggcg	0.1588
cggct	0.2783
cggga	0.2225
cgggc	0.2451
cgggg	0.1735
cgggt	0.3589
cggta	0.2128
cggtc	0.2093
cggtg	0.2111
cggtt	0.3668
cgtaa	0.3392
cgtac	0.176
cgtag	0.1728
cgtat	0.3119
cgtca	0.2947
cgtcc	0.2215
cgtcg	0.1817
cgtct	0.3021
cgtga	0.302
cgtgc	0.1955
cgtgg	0.2226
cgtgt	0.2799
cgtta	0.2254
cgttc	0.176
cgttg	0.1913
cgttt	0.4073
ctaaa	0.3712
ctaac	0.1599
ctaag	0.1352
ctaat	0.3337
ctaca	0.3333
ctacc	0.2083
ctacg	0.08308
ctact	0.3753
ctaga	0.2956
ctagc	0.1652
ctagg	0.1955
ctagt	0.3436
ctata	0.2975
ctatc	0.1545
ctatg	0.1698
ctatt	0.3782
ctcaa	0.3806
ctcac	0.1824
ctcag	0.09026
ctcat	0.3468
ctcca	0.3182
ctccc	0.2487
ctccg	0.1008
ctcct	0.3323
ctcga	0.3841
ctcgc	0.1567
ctcgg	0.1661
ctcgt	0.293
ctcta	0.2573
ctctc	0.297
ctctg	0.0935
ctctt	0.3523
ctgaa	0.4414
ctgac	0.1292
ctgag	0.1224
ctgat	0.3069
ctgca	0.358
ctgcc	0.1976
ctgcg	0.1082
ctgct	0.3361
ctgga	0.3167
ctggc	0.1591
ctggg	0.2164
ctggt	0.3078
ctgta	0.2495
ctgtc	0.1612
ctgtg	0.1764
ctgtt	0.4128
cttaa	0.3233
cttac	0.1523
cttag	0.1516
cttat	0.3728
cttca	0.3356
cttcc	0.2275
cttcg	0.09214
cttct	0.3447
cttga	0.3141
cttgc	0.1595
cttgg	0.1933
cttgt	0.3331
cttta	0.2239
ctttc	0.1844
ctttg	0.1733
ctttt	0.4184
gaaaa	0.4206
gaaac	0.1364
gaaag	0.1664
gaaat	0.2767
gaaca	0.3482
gaacc	0.174
gaacg	0.1008
gaact	0.377
gaaga	0.3684
gaagc	0.1336
gaagg	0.2077
gaagt	0.2903
gaata	0.285
gaatc	0.1553
gaatg	0.1765
gaatt	0.3832
gacaa	0.3926
gacac	0.1797
gacag	0.1048
gacat	0.323
gacca	0.3259
gaccc	0.2613
gaccg	0.115
gacct	0.2979
gacga	0.3613
gacgc	0.1587
gacgg	0.2267
gacgt	0.2532
gacta	0.2911
gactc	0.1924
gactg	0.1302
gactt	0.3864
gagaa	0.37
gagac	0.1098
gagag	0.2771
gagat	0.2431
gagca	0.3538
gagcc	0.2004
gagcg	0.1005
gagct	0.3453
gagga	0.3564
gaggc	0.1245
gaggg	0.2593
gaggt	0.2598
gagta	0.3046
gagtc	0.1477
gagtg	0.1897
gagtt	0.3581
gataa	0.358
gatac	0.1329
gatag	0.1589
gatat	0.3502
gatca	0.3546
gatcc	0.2042
gatcg	0.1144
gatct	0.3269
gatga	0.3597
gatgc	0.1506
gatgg	0.2172
gatgt	0.2726
gatta	0.2624
gattc	0.1482
gattg	0.19
gattt	0.3994
gcaaa	0.3766
gcaac	0.1809
gcaag	0.171
gcaat	0.2714
gcaca	0.3517
gcacc	0.2328
gcacg	0.1525
gcact	0.263
gcaga	0.2963
gcagc	0.2391
gcagg	0.1965
gcagt	0.2682
gcata	0.2922
gcatc	0.1757
gcatg	0.2258
gcatt	0.3062
gccaa	0.389
gccac	0.2144
gccag	0.1085
gccat	0.2882
gccca	0.3921
gcccc	0.1899
gcccg	0.1793
gccct	0.2387
gccga	0.3464
gccgc	0.1829
gccgg	0.2311
gccgt	0.2396
gccta	0.3055
gcctc	0.2033
gcctg	0.1457
gcctt	0.3455
gcgaa	0.3257
gcgac	0.1771
gcgag	0.2348
gcgat	0.2625
gcgca	0.3398
gcgcc	0.2232
gcgcg	0.1777
gcgct	0.2592
gcgga	0.2541
gcggc	0.1619
gcggg	0.2706
gcggt	0.3134
gcgta	0.2162
gcgtc	0.1892
gcgtg	0.2947
gcgtt	0.2999
gctaa	0.3489
gctac	0.1822
gctag	0.1938
gctat	0.2751
gctca	0.342
gctcc	0.1996
gctcg	0.1725
gctct	0.2859
gctga	0.3305
gctgc	0.2231
gctgg	0.2117
gctgt	0.2347
gctta	0.2467
gcttc	0.1769
gcttg	0.2201
gcttt	0.3563
ggaaa	0.41
ggaac	0.1273
ggaag	0.2191
ggaat	0.2436
ggaca	0.3302
ggacc	0.2458
ggacg	0.1362
ggact	0.2879
ggaga	0.3383
ggagc	0.1224
ggagg	0.2697
ggagt	0.2696
ggata	0.2434
ggatc	0.1874
ggatg	0.2224
ggatt	0.3468
ggcaa	0.3862
ggcac	0.1691
ggcag	0.1471
ggcat	0.2976
ggcca	0.3032
ggccc	0.2902
ggccg	0.1265
ggcct	0.2801
ggcga	0.2913
ggcgc	0.1622
ggcgg	0.2714
ggcgt	0.2751
ggcta	0.2782
ggctc	0.2009
ggctg	0.1851
ggctt	0.3359
gggaa	0.3381
gggac	0.1362
gggag	0.269
gggat	0.2568
gggca	0.2523
gggcc	0.292
gggcg	0.1237
gggct	0.332
gggga	0.2965
ggggc	0.1145
ggggg	0.2938
ggggt	0.2952
gggta	0.2318
gggtc	0.177
gggtg	0.2365
gggtt	0.3548
ggtaa	0.3506
ggtac	0.1561
ggtag	0.2064
ggtat	0.2868
ggtca	0.3527
ggtcc	0.2229
ggtcg	0.1462
ggtct	0.2781
ggtga	0.2848
ggtgc	0.148
ggtgg	0.3118
ggtgt	0.2555
ggtta	0.245
ggttc	0.1443
ggttg	0.2426
ggttt	0.368
gtaaa	0.3636
gtaac	0.154
gtaag	0.1626
gtaat	0.3197
gtaca	0.369
gtacc	0.19
gtacg	0.102
gtact	0.339
gtaga	0.2993
gtagc	0.1639
gtagg	0.2107
gtagt	0.3262
gtata	0.3066
gtatc	0.1354
gtatg	0.1973
gtatt	0.3607
gtcaa	0.3928
gtcac	0.1622
gtcag	0.118
gtcat	0.327
gtcca	0.3992
gtccc	0.2089
gtccg	0.1291
gtcct	0.2627
gtcga	0.325
gtcgc	0.1414
gtcgg	0.2488
gtcgt	0.2849
gtcta	0.2859
gtctc	0.2026
gtctg	0.1406
gtctt	0.3708
gtgaa	0.3611
gtgac	0.1418
gtgag	0.1975
gtgat	0.2996
gtgca	0.3967
gtgcc	0.1705
gtgcg	0.1362
gtgct	0.2966
gtgga	0.2812
gtggc	0.1505
gtggg	0.2544
gtggt	0.3139
gtgta	0.27
gtgtc	0.1559
gtgtg	0.2175
gtgtt	0.3566
gttaa	0.3176
gttac	0.1608
gttag	0.1998
gttat	0.3217
gttca	0.4246
gttcc	0.1639
gttcg	0.1283
gttct	0.2832
gttga	0.298
gttgc	0.156
gttgg	0.2271
gttgt	0.3189
gttta	0.2309
gtttc	0.1619
gtttg	0.2123
gtttt	0.3949
taaaa	0.4202
taaac	0.1383
taaag	0.1437
taaat	0.2977
taaca	0.3696
taacc	0.1978
taacg	0.08646
taact	0.3461
taaga	0.3266
taagc	0.1388
taagg	0.2032
taagt	0.3314
taata	0.3389
taatc	0.1325
taatg	0.1554
taatt	0.3732
tacaa	0.4012
tacac	0.1688
tacag	0.08792
tacat	0.342
tacca	0.381
taccc	0.233
taccg	0.07961
tacct	0.3064
tacga	0.3597
tacgc	0.1446
tacgg	0.1686
tacgt	0.327
tacta	0.3079
tactc	0.1988
tactg	0.09673
tactt	0.3965
tagaa	0.3533
tagac	0.1358
tagag	0.2104
tagat	0.3005
tagca	0.3492
tagcc	0.1957
tagcg	0.09762
tagct	0.3575
tagga	0.3356
taggc	0.1487
taggg	0.2329
taggt	0.2829
tagta	0.2906
tagtc	0.1376
tagtg	0.1964
tagtt	0.3754
tataa	0.323
tatac	0.1267
tatag	0.1289
tatat	0.4215
tatca	0.3994
tatcc	0.1701
tatcg	0.08836
tatct	0.3422
tatga	0.3379
tatgc	0.1465
tatgg	0.1782
tatgt	0.3374
tatta	0.3122
tattc	0.1266
tattg	0.1639
tattt	0.3974
tcaaa	0.387
tcaac	0.1609
tcaag	0.1568
tcaat	0.2953
tcaca	0.3501
tcacc	0.2129
tcacg	0.1119
tcact	0.3252
tcaga	0.3217
tcagc	0.1581
tcagg	0.1707
tcagt	0.3494
tcata	0.2815
tcatc	0.1752
tcatg	0.1896
tcatt	0.3537
tccaa	0.4044
tccac	0.1809
tccag	0.09756
tccat	0.3171
tccca	0.3351
tcccc	0.2475
tcccg	0.08193
tccct	0.3355
tccga	0.3725
tccgc	0.1404
tccgg	0.1732
tccgt	0.314
tccta	0.2878
tcctc	0.2428
tcctg	0.09428
tcctt	0.3752
tcgaa	0.3644
tcgac	0.1563
tcgag	0.2209
tcgat	0.2584
tcgca	0.353
tcgcc	0.2152
tcgcg	0.1558
tcgct	0.276
tcgga	0.3489
tcggc	0.1587
tcggg	0.2475
tcggt	0.2448
tcgta	0.2452
tcgtc	0.1964
tcgtg	0.2165
tcgtt	0.342
tctaa	0.3685
tctac	0.1592
tctag	0.1658
tctat	0.3065
tctca	0.2987
tctcc	0.2123
tctcg	0.08662
tctct	0.4024
tctga	0.3879
tctgc	0.1594
tctgg	0.1801
tctgt	0.2725
tctta	0.2365
tcttc	0.1989
tcttg	0.1746
tcttt	0.39
tgaaa	0.3893
tgaac	0.1707
tgaag	0.1673
tgaat	0.2728
tgaca	0.3574
tgacc	0.2132
tgacg	0.09934
tgact	0.3301
tgaga	0.3494
tgagc	0.1539
tgagg	0.1948
tgagt	0.3018
tgata	0.2795
tgatc	0.1592
tgatg	0.2002
tgatt	0.3612
tgcaa	0.3777
tgcac	0.174
tgcag	0.1178
tgcat	0.3305
tgcca	0.3848
tgccc	0.1949
tgccg	0.1028
tgcct	0.3175
tgcga	0.314
tgcgc	0.1623
tgcgg	0.2061
tgcgt	0.3175
tgcta	0.2756
tgctc	0.1968
tgctg	0.1512
tgctt	0.3764
tggaa	0.3344
tggac	0.1614
tggag	0.2135
tggat	0.2907
tggca	0.3442
tggcc	0.2107
tggcg	0.1226
tggct	0.3224
tggga	0.2888
tgggc	0.1701
tgggg	0.2169
tgggt	0.3243
tggta	0.2535
tggtc	0.1478
tggtg	0.2536
tggtt	0.3451
tgtaa	0.3435
tgtac	0.1569
tgtag	0.171
tgtat	0.3286
tgtca	0.3844
tgtcc	0.1947
tgtcg	0.1263
tgtct	0.2947
tgtga	0.319
tgtgc	0.1522
tgtgg	0.2138
tgtgt	0.315
tgtta	0.2418
tgttc	0.1526
tgttg	0.2139
tgttt	0.3916
ttaaa	0.3636
ttaac	0.1377
ttaag	0.1562
ttaat	0.3424
ttaca	0.3623
ttacc	0.1914
ttacg	0.08822
ttact	0.3581
ttaga	0.3131
ttagc	0.1418
ttagg	0.2193
ttagt	0.3258
ttata	0.288
ttatc	0.1344
ttatg	0.1687
ttatt	0.4089
ttcaa	0.359
ttcac	0.1591
ttcag	0.1553
ttcat	0.3267
ttcca	0.3374
ttccc	0.2116
ttccg	0.08134
ttcct	0.3696
ttcga	0.3717
ttcgc	0.1275
ttcgg	0.2038
ttcgt	0.297
ttcta	0.249
ttctc	0.2285
ttctg	0.1097
ttctt	0.4128
ttgaa	0.3577
ttgac	0.1508
ttgag	0.1809
ttgat	0.3106
ttgca	0.3857
ttgcc	0.1744
ttgcg	0.1031
ttgct	0.3368
ttgga	0.321
ttggc	0.1395
ttggg	0.2244
ttggt	0.3151
ttgta	0.2663
ttgtc	0.1413
ttgtg	0.1946
ttgtt	0.3979
tttaa	0.321
tttac	0.1453
tttag	0.1776
tttat	0.3561
tttca	0.3491
tttcc	0.1903
tttcg	0.1048
tttct	0.3558
tttga	0.3184
tttgc	0.1442
tttgg	0.2205
tttgt	0.3168
tttta	0.2277
ttttc	0.1622
ttttg	0.168
ttttt	0.4421

# patterns:
#	aaaaa	239154
#	aaaac	69212
#	aaaag	78603
#	aaaat	153565
#	aaaca	67054
#	aaacc	33216
#	aaacg	17373
#	aaact	57514
#	aaaga	67277
#	aaagc	24891
#	aaagg	34744
#	aaagt	60817
#	aaata	117719
#	aaatc	54926
#	aaatg	63661
#	aaatt	129677
#	aacaa	74043
#	aacac	27469
#	aacag	17883
#	aacat	51915
#	aacca	33113
#	aaccc	22662
#	aaccg	8736
#	aacct	25734
#	aacga	15203
#	aacgc	6066
#	aacgg	9534
#	aacgt	11857
#	aacta	48049
#	aactc	28164
#	aactg	24259
#	aactt	58574
#	aagaa	69682
#	aagac	20905
#	aagag	34271
#	aagat	47496
#	aagca	27039
#	aagcc	13352
#	aagcg	6130
#	aagct	23410
#	aagga	33672
#	aaggc	12754
#	aaggg	22760
#	aaggt	26808
#	aagta	47901
#	aagtc	23203
#	aagtg	30560
#	aagtt	58574
#	aataa	117525
#	aatac	38081
#	aatag	41912
#	aatat	98647
#	aatca	55590
#	aatcc	26004
#	aatcg	13686
#	aatct	42147
#	aatga	58743
#	aatgc	21121
#	aatgg	31313
#	aatgt	44630
#	aatta	101875
#	aattc	50263
#	aattg	59412
#	aattt	129677
#	acaaa	72263
#	acaac	32234
#	acaag	31158
#	acaat	50356
#	acaca	28408
#	acacc	15661
#	acacg	8481
#	acact	24367
#	acaga	14850
#	acagc	7322
#	acagg	8090
#	acagt	13041
#	acata	46803
#	acatc	22015
#	acatg	31931
#	acatt	44630
#	accaa	38673
#	accac	19572
#	accag	9184
#	accat	28229
#	accca	22587
#	acccc	14794
#	acccg	7898
#	accct	18413
#	accga	7483
#	accgc	4950
#	accgg	4320
#	accgt	6858
#	accta	21793
#	acctc	15849
#	acctg	10597
#	acctt	26808
#	acgaa	16365
#	acgac	7614
#	acgag	9442
#	acgat	10894
#	acgca	7743
#	acgcc	4331
#	acgcg	3031
#	acgct	5046
#	acgga	8931
#	acggc	3319
#	acggg	5659
#	acggt	6858
#	acgta	9924
#	acgtc	6064
#	acgtg	9873
#	acgtt	11857
#	actaa	45657
#	actac	20648
#	actag	22915
#	actat	38639
#	actca	26860
#	actcc	17564
#	actcg	10652
#	actct	23459
#	actga	22974
#	actgc	7793
#	actgg	8197
#	actgt	13041
#	actta	41458
#	acttc	26952
#	acttg	31018
#	acttt	60817
#	agaaa	74081
#	agaac	21209
#	agaag	31965
#	agaat	41319
#	agaca	19693
#	agacc	12032
#	agacg	7290
#	agact	17332
#	agaga	41957
#	agagc	11429
#	agagg	20331
#	agagt	23459
#	agata	36887
#	agatc	22514
#	agatg	26044
#	agatt	42147
#	agcaa	29345
#	agcac	11499
#	agcag	9797
#	agcat	21244
#	agcca	14065
#	agccc	9968
#	agccg	3836
#	agcct	11678
#	agcga	5942
#	agcgc	2983
#	agcgg	4274
#	agcgt	5046
#	agcta	20315
#	agctc	13787
#	agctg	10378
#	agctt	23410
#	aggaa	35642
#	aggac	10279
#	aggag	21676
#	aggat	22007
#	aggca	12335
#	aggcc	8435
#	aggcg	4577
#	aggct	11678
#	aggga	20199
#	agggc	7196
#	agggg	16395
#	agggt	18413
#	aggta	19547
#	aggtc	12913
#	aggtg	16861
#	aggtt	25734
#	agtaa	41928
#	agtac	17787
#	agtag	23762
#	agtat	37187
#	agtca	23696
#	agtcc	11219
#	agtcg	7851
#	agtct	17332
#	agtga	26787
#	agtgc	10226
#	agtgg	17445
#	agtgt	24367
#	agtta	38844
#	agttc	28318
#	agttg	34365
#	agttt	57514
#	ataaa	104574
#	ataac	36118
#	ataag	46616
#	ataat	99838
#	ataca	40617
#	atacc	18298
#	atacg	9472
#	atact	37187
#	ataga	36519
#	atagc	15649
#	atagg	19919
#	atagt	38639
#	atata	108183
#	atatc	37713
#	atatg	50512
#	atatt	98647
#	atcaa	58320
#	atcac	24652
#	atcag	20195
#	atcat	50649
#	atcca	28273
#	atccc	15352
#	atccg	9192
#	atcct	22007
#	atcga	14534
#	atcgc	5640
#	atcgg	7244
#	atcgt	10894
#	atcta	35758
#	atctc	25390
#	atctg	18954
#	atctt	47496
#	atgaa	61075
#	atgac	23470
#	atgag	30829
#	atgat	50649
#	atgca	29388
#	atgcc	11524
#	atgcg	6869
#	atgct	21244
#	atgga	30908
#	atggc	12460
#	atggg	19974
#	atggt	28229
#	atgta	42329
#	atgtc	21541
#	atgtg	29604
#	atgtt	51915
#	attaa	88787
#	attac	37436
#	attag	46807
#	attat	99838
#	attca	50972
#	attcc	23448
#	attcg	15248
#	attct	41319
#	attga	55417
#	attgc	23615
#	attgg	31435
#	attgt	50356
#	attta	87431
#	atttc	57612
#	atttg	67440
#	atttt	153565
#	caaaa	90712
#	caaac	37202
#	caaag	32505
#	caaat	67440
#	caaca	36625
#	caacc	21874
#	caacg	8192
#	caact	34365
#	caaga	30048
#	caagc	15419
#	caagg	16815
#	caagt	31018
#	caata	48494
#	caatc	26087
#	caatg	26819
#	caatt	59412
#	cacaa	36155
#	cacac	16686
#	cacag	7631
#	cacat	29604
#	cacca	24203
#	caccc	14978
#	caccg	4946
#	cacct	16861
#	cacga	9536
#	cacgc	5934
#	cacgg	4717
#	cacgt	9873
#	cacta	25080
#	cactc	14858
#	cactg	8320
#	cactt	30560
#	cagaa	18431
#	cagac	7917
#	cagag	9015
#	cagat	18954
#	cagca	10866
#	cagcc	7304
#	cagcg	2676
#	cagct	10378
#	cagga	8357
#	caggc	5384
#	caggg	5798
#	caggt	10597
#	cagta	11621
#	cagtc	7812
#	cagtg	8320
#	cagtt	24259
#	cataa	48376
#	catac	20813
#	catag	18759
#	catat	50512
#	catca	30684
#	catcc	16549
#	catcg	7306
#	catct	26044
#	catga	31380
#	catgc	15585
#	catgg	18231
#	catgt	31931
#	catta	42279
#	cattc	23047
#	cattg	26819
#	cattt	63661
#	ccaaa	50146
#	ccaac	22927
#	ccaag	17933
#	ccaat	31435
#	ccaca	19180
#	ccacc	18997
#	ccacg	6618
#	ccact	17445
#	ccaga	9693
#	ccagc	6604
#	ccagg	5213
#	ccagt	8197
#	ccata	24602
#	ccatc	17428
#	ccatg	18231
#	ccatt	31313
#	cccaa	27400
#	cccac	15800
#	cccag	6391
#	cccat	19974
#	cccca	15123
#	ccccc	14763
#	ccccg	3797
#	cccct	16395
#	cccga	7427
#	cccgc	4235
#	cccgg	4364
#	cccgt	5659
#	cccta	17840
#	ccctc	15799
#	ccctg	5798
#	ccctt	22760
#	ccgaa	11181
#	ccgac	6647
#	ccgag	5274
#	ccgat	7244
#	ccgca	4979
#	ccgcc	4315
#	ccgcg	2133
#	ccgct	4274
#	ccgga	4847
#	ccggc	3169
#	ccggg	4364
#	ccggt	4320
#	ccgta	5073
#	ccgtc	5443
#	ccgtg	4717
#	ccgtt	9534
#	cctaa	30669
#	cctac	13302
#	cctag	12960
#	cctat	19919
#	cctca	17334
#	cctcc	17536
#	cctcg	5688
#	cctct	20331
#	cctga	11119
#	cctgc	5712
#	cctgg	5213
#	cctgt	8090
#	cctta	25266
#	ccttc	19154
#	ccttg	16815
#	ccttt	34744
#	cgaaa	21684
#	cgaac	9591
#	cgaag	8513
#	cgaat	15248
#	cgaca	8379
#	cgacc	6266
#	cgacg	4290
#	cgact	7851
#	cgaga	8985
#	cgagc	6770
#	cgagg	5688
#	cgagt	10652
#	cgata	9500
#	cgatc	7828
#	cgatg	7306
#	cgatt	13686
#	cgcaa	8934
#	cgcac	5276
#	cgcag	3162
#	cgcat	6869
#	cgcca	5336
#	cgccc	3726
#	cgccg	2197
#	cgcct	4577
#	cgcga	3345
#	cgcgc	2021
#	cgcgg	2133
#	cgcgt	3031
#	cgcta	5474
#	cgctc	3965
#	cgctg	2676
#	cgctt	6130
#	cggaa	7740
#	cggac	4982
#	cggag	6470
#	cggat	9192
#	cggca	4028
#	cggcc	3769
#	cggcg	2197
#	cggct	3836
#	cggga	4777
#	cgggc	5210
#	cgggg	3797
#	cgggt	7898
#	cggta	5046
#	cggtc	4890
#	cggtg	4946
#	cggtt	8736
#	cgtaa	10254
#	cgtac	5328
#	cgtag	5205
#	cgtat	9472
#	cgtca	7105
#	cgtcc	5283
#	cgtcg	4290
#	cgtct	7290
#	cgtga	9084
#	cgtgc	5882
#	cgtgg	6618
#	cgtgt	8481
#	cgtta	9649
#	cgttc	7461
#	cgttg	8192
#	cgttt	17373
#	ctaaa	51950
#	ctaac	22375
#	ctaag	18817
#	ctaat	46807
#	ctaca	21080
#	ctacc	13115
#	ctacg	5205
#	ctact	23762
#	ctaga	19658
#	ctagc	10955
#	ctagg	12960
#	ctagt	22915
#	ctata	32975
#	ctatc	17090
#	ctatg	18759
#	ctatt	41912
#	ctcaa	33958
#	ctcac	16216
#	ctcag	7969
#	ctcat	30829
#	ctcca	20781
#	ctccc	16157
#	ctccg	6470
#	ctcct	21676
#	ctcga	12334
#	ctcgc	5052
#	ctcgg	5274
#	ctcgt	9442
#	ctcta	25017
#	ctctc	28884
#	ctctg	9015
#	ctctt	34271
#	ctgaa	28964
#	ctgac	8416
#	ctgag	7969
#	ctgat	20195
#	ctgca	10392
#	ctgcc	5752
#	ctgcg	3162
#	ctgct	9797
#	ctgga	9441
#	ctggc	4686
#	ctggg	6391
#	ctggt	9184
#	ctgta	10834
#	ctgtc	6975
#	ctgtg	7631
#	ctgtt	17883
#	cttaa	40443
#	cttac	19004
#	cttag	18817
#	cttat	46616
#	cttca	31170
#	cttcc	21017
#	cttcg	8513
#	cttct	31965
#	cttga	29357
#	cttgc	14861
#	cttgg	17933
#	cttgt	31158
#	cttta	42099
#	ctttc	34547
#	ctttg	32505
#	ctttt	78603
#	gaaaa	87518
#	gaaac	28305
#	gaaag	34547
#	gaaat	57612
#	gaaca	26108
#	gaacc	13019
#	gaacg	7461
#	gaact	28318
#	gaaga	34213
#	gaagc	12328
#	gaagg	19154
#	gaagt	26952
#	gaata	37357
#	gaatc	20324
#	gaatg	23047
#	gaatt	50263
#	gacaa	26244
#	gacac	11984
#	gacag	6975
#	gacat	21541
#	gacca	14118
#	gaccc	11230
#	gaccg	4890
#	gacct	12913
#	gacga	8697
#	gacgc	3760
#	gacgg	5443
#	gacgt	6064
#	gacta	17547
#	gactc	11535
#	gactg	7812
#	gactt	23203
#	gagaa	38486
#	gagac	11404
#	gagag	28884
#	gagat	25390
#	gagca	14132
#	gagcc	7871
#	gagcg	3965
#	gagct	13787
#	gagga	21741
#	gaggc	7497
#	gaggg	15799
#	gaggt	15849
#	gagta	23979
#	gagtc	11535
#	gagtg	14858
#	gagtt	28164
#	gataa	38615
#	gatac	14301
#	gatag	17090
#	gatat	37713
#	gatca	24511
#	gatcc	13957
#	gatcg	7828
#	gatct	22514
#	gatga	29099
#	gatgc	12058
#	gatgg	17428
#	gatgt	22015
#	gatta	36110
#	gattc	20324
#	gattg	26087
#	gattt	54926
#	gcaaa	32806
#	gcaac	15743
#	gcaag	14861
#	gcaat	23615
#	gcaca	13704
#	gcacc	8910
#	gcacg	5882
#	gcact	10226
#	gcaga	8657
#	gcagc	6942
#	gcagg	5712
#	gcagt	7793
#	gcata	20268
#	gcatc	12058
#	gcatg	15585
#	gcatt	21121
#	gccaa	17047
#	gccac	9325
#	gccag	4686
#	gccat	12460
#	gccca	11751
#	gcccc	5695
#	gcccg	5210
#	gccct	7196
#	gccga	4807
#	gccgc	2535
#	gccgg	3169
#	gccgt	3319
#	gccta	11392
#	gcctc	7497
#	gcctg	5384
#	gcctt	12754
#	gcgaa	6999
#	gcgac	3815
#	gcgag	5052
#	gcgat	5640
#	gcgca	3926
#	gcgcc	2565
#	gcgcg	2021
#	gcgct	2983
#	gcgga	3981
#	gcggc	2535
#	gcggg	4235
#	gcggt	4950
#	gcgta	4385
#	gcgtc	3760
#	gcgtg	5934
#	gcgtt	6066
#	gctaa	19779
#	gctac	10306
#	gctag	10955
#	gctat	15649
#	gctca	13630
#	gctcc	7931
#	gctcg	6770
#	gctct	11429
#	gctga	10344
#	gctgc	6942
#	gctgg	6604
#	gctgt	7322
#	gctta	17307
#	gcttc	12328
#	gcttg	15419
#	gcttt	24891
#	ggaaa	39535
#	ggaac	12243
#	ggaag	21017
#	ggaat	23448
#	ggaca	12939
#	ggacc	9608
#	ggacg	5283
#	ggact	11219
#	ggaga	22062
#	ggagc	7931
#	ggagg	17536
#	ggagt	17564
#	ggata	18302
#	ggatc	13957
#	ggatg	16549
#	ggatt	26004
#	ggcaa	15056
#	ggcac	6526
#	ggcag	5752
#	ggcat	11524
#	ggcca	9139
#	ggccc	8629
#	ggccg	3769
#	ggcct	8435
#	ggcga	4625
#	ggcgc	2565
#	ggcgg	4315
#	ggcgt	4331
#	ggcta	11037
#	ggctc	7871
#	ggctg	7304
#	ggctt	13352
#	gggaa	20334
#	gggac	8096
#	gggag	16157
#	gggat	15352
#	gggca	7530
#	gggcc	8629
#	gggcg	3726
#	gggct	9968
#	gggga	14847
#	ggggc	5695
#	ggggg	14763
#	ggggt	14794
#	gggta	14851
#	gggtc	11230
#	gggtg	14978
#	gggtt	22662
#	ggtaa	22379
#	ggtac	9922
#	ggtag	13115
#	ggtat	18298
#	ggtca	15245
#	ggtcc	9608
#	ggtcg	6266
#	ggtct	12032
#	ggtga	17441
#	ggtgc	8910
#	ggtgg	18997
#	ggtgt	15661
#	ggtta	22158
#	ggttc	13019
#	ggttg	21874
#	ggttt	33216
#	gtaaa	42529
#	gtaac	18047
#	gtaag	19004
#	gtaat	37436
#	gtaca	19381
#	gtacc	9922
#	gtacg	5328
#	gtact	17787
#	gtaga	18913
#	gtagc	10306
#	gtagg	13302
#	gtagt	20648
#	gtata	32409
#	gtatc	14301
#	gtatg	20813
#	gtatt	38081
#	gtcaa	28275
#	gtcac	11631
#	gtcag	8416
#	gtcat	23470
#	gtcca	15678
#	gtccc	8096
#	gtccg	4982
#	gtcct	10279
#	gtcga	8712
#	gtcgc	3815
#	gtcgg	6647
#	gtcgt	7614
#	gtcta	16122
#	gtctc	11404
#	gtctg	7917
#	gtctt	20905
#	gtgaa	29636
#	gtgac	11631
#	gtgag	16216
#	gtgat	24652
#	gtgca	15422
#	gtgcc	6526
#	gtgcg	5276
#	gtgct	11499
#	gtgga	17546
#	gtggc	9325
#	gtggg	15800
#	gtggt	19572
#	gtgta	20805
#	gtgtc	11984
#	gtgtg	16686
#	gtgtt	27469
#	gttaa	35660
#	gttac	18047
#	gttag	22375
#	gttat	36118
#	gttca	31866
#	gttcc	12243
#	gttcg	9591
#	gttct	21209
#	gttga	30172
#	gttgc	15743
#	gttgg	22927
#	gttgt	32234
#	gttta	40495
#	gtttc	28305
#	gtttg	37202
#	gtttt	69212
#	taaaa	123280
#	taaac	40495
#	taaag	42099
#	taaat	87431
#	taaca	41555
#	taacc	22158
#	taacg	9649
#	taact	38844
#	taaga	40840
#	taagc	17307
#	taagg	25266
#	taagt	41458
#	taata	92609
#	taatc	36110
#	taatg	42279
#	taatt	101875
#	tacaa	49571
#	tacac	20805
#	tacag	10834
#	tacat	42329
#	tacca	24255
#	taccc	14851
#	taccg	5046
#	tacct	19547
#	tacga	10876
#	tacgc	4385
#	tacgg	5073
#	tacgt	9924
#	tacta	37195
#	tactc	23979
#	tactg	11621
#	tactt	47901
#	tagaa	42030
#	tagac	16122
#	tagag	25017
#	tagat	35758
#	tagca	19844
#	tagcc	11037
#	tagcg	5474
#	tagct	20315
#	tagga	25829
#	taggc	11392
#	taggg	17840
#	taggt	21793
#	tagta	37195
#	tagtc	17547
#	tagtg	25080
#	tagtt	48049
#	tataa	82684
#	tatac	32409
#	tatag	32975
#	tatat	108183
#	tatca	43044
#	tatcc	18302
#	tatcg	9500
#	tatct	36887
#	tatga	46794
#	tatgc	20268
#	tatgg	24602
#	tatgt	46803
#	tatta	92609
#	tattc	37357
#	tattg	48494
#	tattt	117719
#	tcaaa	72651
#	tcaac	30172
#	tcaag	29357
#	tcaat	55417
#	tcaca	28805
#	tcacc	17441
#	tcacg	9084
#	tcact	26787
#	tcaga	21114
#	tcagc	10344
#	tcagg	11119
#	tcagt	22974
#	tcata	46794
#	tcatc	29099
#	tcatg	31380
#	tcatt	58743
#	tccaa	39340
#	tccac	17546
#	tccag	9441
#	tccat	30908
#	tccca	20114
#	tcccc	14847
#	tcccg	4777
#	tccct	20199
#	tccga	10627
#	tccgc	3981
#	tccgg	4847
#	tccgt	8931
#	tccta	25829
#	tcctc	21741
#	tcctg	8357
#	tcctt	33672
#	tcgaa	20496
#	tcgac	8712
#	tcgag	12334
#	tcgat	14534
#	tcgca	7593
#	tcgcc	4625
#	tcgcg	3345
#	tcgct	5942
#	tcgga	10627
#	tcggc	4807
#	tcggg	7427
#	tcggt	7483
#	tcgta	10876
#	tcgtc	8697
#	tcgtg	9536
#	tcgtt	15203
#	tctaa	43835
#	tctac	18913
#	tctag	19658
#	tctat	36519
#	tctca	31168
#	tctcc	22062
#	tctcg	8985
#	tctct	41957
#	tctga	21114
#	tctgc	8657
#	tctgg	9693
#	tctgt	14850
#	tctta	40840
#	tcttc	34213
#	tcttg	30048
#	tcttt	67277
#	tgaaa	72731
#	tgaac	31866
#	tgaag	31170
#	tgaat	50972
#	tgaca	25747
#	tgacc	15245
#	tgacg	7105
#	tgact	23696
#	tgaga	31168
#	tgagc	13630
#	tgagg	17334
#	tgagt	26860
#	tgata	43044
#	tgatc	24511
#	tgatg	30684
#	tgatt	55590
#	tgcaa	33694
#	tgcac	15422
#	tgcag	10392
#	tgcat	29388
#	tgcca	14977
#	tgccc	7530
#	tgccg	4028
#	tgcct	12335
#	tgcga	7593
#	tgcgc	3926
#	tgcgg	4979
#	tgcgt	7743
#	tgcta	19844
#	tgctc	14132
#	tgctg	10866
#	tgctt	27039
#	tggaa	32521
#	tggac	15678
#	tggag	20781
#	tggat	28273
#	tggca	14977
#	tggcc	9139
#	tggcg	5336
#	tggct	14065
#	tggga	20114
#	tgggc	11751
#	tgggg	15123
#	tgggt	22587
#	tggta	24255
#	tggtc	14118
#	tggtg	24203
#	tggtt	33113
#	tgtaa	42461
#	tgtac	19381
#	tgtag	21080
#	tgtat	40617
#	tgtca	25747
#	tgtcc	12939
#	tgtcg	8379
#	tgtct	19693
#	tgtga	28805
#	tgtgc	13704
#	tgtgg	19180
#	tgtgt	28408
#	tgtta	41555
#	tgttc	26108
#	tgttg	36625
#	tgttt	67054
#	ttaaa	94249
#	ttaac	35660
#	ttaag	40443
#	ttaat	88787
#	ttaca	42461
#	ttacc	22379
#	ttacg	10254
#	ttact	41928
#	ttaga	43835
#	ttagc	19779
#	ttagg	30669
#	ttagt	45657
#	ttata	82684
#	ttatc	38615
#	ttatg	48376
#	ttatt	117525
#	ttcaa	67061
#	ttcac	29636
#	ttcag	28964
#	ttcat	61075
#	ttcca	32521
#	ttccc	20334
#	ttccg	7740
#	ttcct	35642
#	ttcga	20496
#	ttcgc	6999
#	ttcgg	11181
#	ttcgt	16365
#	ttcta	42030
#	ttctc	38486
#	ttctg	18431
#	ttctt	69682
#	ttgaa	67061
#	ttgac	28275
#	ttgag	33958
#	ttgat	58320
#	ttgca	33694
#	ttgcc	15056
#	ttgcg	8934
#	ttgct	29345
#	ttgga	39340
#	ttggc	17047
#	ttggg	27400
#	ttggt	38673
#	ttgta	49571
#	ttgtc	26244
#	ttgtg	36155
#	ttgtt	74043
#	tttaa	94249
#	tttac	42529
#	tttag	51950
#	tttat	104574
#	tttca	72731
#	tttcc	39535
#	tttcg	21684
#	tttct	74081
#	tttga	72651
#	tttgc	32806
#	tttgg	50146
#	tttgt	72263
#	tttta	123280
#	ttttc	87518
#	ttttg	90712
#	ttttt	239154

# motif upstream of acceptor splice site
[ASSMOTIF]
# width of motif, n=
34
# order of markov model, k=
3
# markov chain emission probabilities
 0  0.316	0.149	0.164	0.372	0.365	0.159	0.0556	0.421	0.297	0.184	0.171	0.348	0.212	0.135	0.223	0.43	0.306	0.173	0.0925	0.428	0.322	0.144	0.0778	0.456	0.39	0.146	0.0976	0.366	0.257	0.126	0.213	0.404	0.355	0.142	0.17	0.333	0.302	0.104	0.0521	0.542	0.345	0.119	0.179	0.357	0.275	0.165	0.135	0.425	0.318	0.153	0.115	0.414	0.28	0.145	0.06	0.515	0.282	0.168	0.177	0.373	0.205	0.149	0.241	0.405	0.301	0.147	0.215	0.337	0.301	0.193	0.0843	0.422	0.275	0.212	0.15	0.362	0.2	0.226	0.178	0.396	0.261	0.12	0.12	0.5	0.191	0.362	0.0426	0.404	0.259	0.222	0.259	0.259	0.157	0.209	0.164	0.47	0.245	0.208	0.226	0.321	0.308	0.192	0.154	0.346	0.467	0.1	0.2	0.233	0.292	0.146	0.271	0.292	0.352	0.112	0.163	0.372	0.252	0.207	0.0667	0.474	0.289	0.198	0.168	0.345	0.207	0.184	0.224	0.385	0.328	0.164	0.131	0.377	0.403	0.153	0.111	0.333	0.311	0.132	0.179	0.377	0.197	0.127	0.227	0.45	0.266	0.119	0.156	0.459	0.321	0.132	0.0943	0.453	0.3	0.2	0.167	0.333	0.204	0.122	0.276	0.398	0.347	0.133	0.194	0.327	0.286	0.159	0.0794	0.476	0.291	0.236	0.127	0.345	0.24	0.116	0.248	0.395	0.299	0.174	0.144	0.383	0.316	0.145	0.0769	0.462	0.322	0.167	0.184	0.328	0.203	0.147	0.263	0.388	0.284	0.148	0.193	0.375	0.318	0.152	0.0662	0.464	0.303	0.212	0.0909	0.394	0.263	0.146	0.21	0.381	0.343	0.114	0.119	0.424	0.322	0.133	0.0839	0.462	0.279	0.162	0.0882	0.471	0.211	0.178	0.225	0.386	0.321	0.107	0.152	0.42	0.298	0.135	0.0817	0.486	0.374	0.15	0.15	0.326	0.229	0.142	0.217	0.412	0.246	0.163	0.16	0.431	0.296	0.169	0.0563	0.479	0.244	0.191	0.171	0.393	0.178	0.159	0.247	0.417
 1  0.331	0.134	0.164	0.37	0.278	0.119	0.106	0.497	0.347	0.148	0.136	0.369	0.261	0.141	0.228	0.37	0.27	0.128	0.182	0.419	0.286	0.2	0.0429	0.471	0.25	0.188	0.281	0.281	0.22	0.203	0.247	0.33	0.336	0.158	0.171	0.336	0.368	0.168	0.0526	0.411	0.26	0.205	0.247	0.288	0.259	0.101	0.212	0.429	0.27	0.117	0.113	0.5	0.303	0.159	0.0721	0.466	0.317	0.142	0.164	0.377	0.208	0.151	0.243	0.398	0.326	0.171	0.182	0.321	0.235	0.16	0.0864	0.519	0.153	0.236	0.111	0.5	0.215	0.156	0.289	0.341	0.307	0.129	0.109	0.455	0.232	0.25	0.107	0.411	0.385	0.154	0.231	0.231	0.147	0.16	0.233	0.46	0.235	0.157	0.176	0.431	0.241	0.103	0.138	0.517	0.409	0.136	0.227	0.227	0.266	0.219	0.234	0.281	0.326	0.0939	0.21	0.37	0.292	0.182	0.0803	0.445	0.385	0.167	0.099	0.349	0.193	0.187	0.244	0.376	0.317	0.122	0.229	0.332	0.388	0.175	0.163	0.275	0.321	0.104	0.17	0.406	0.207	0.105	0.211	0.477	0.299	0.12	0.171	0.41	0.245	0.113	0.0943	0.547	0.355	0.161	0.194	0.29	0.177	0.141	0.281	0.401	0.333	0.109	0.225	0.333	0.259	0.241	0.111	0.389	0.196	0.143	0.143	0.518	0.188	0.12	0.282	0.41	0.325	0.15	0.195	0.33	0.325	0.111	0.0769	0.487	0.359	0.162	0.156	0.323	0.194	0.155	0.191	0.461	0.284	0.157	0.151	0.408	0.262	0.14	0.0581	0.541	0.288	0.227	0.117	0.368	0.245	0.153	0.227	0.376	0.267	0.159	0.134	0.44	0.276	0.142	0.112	0.47	0.44	0.08	0.12	0.36	0.197	0.164	0.22	0.419	0.275	0.153	0.157	0.415	0.365	0.115	0.0625	0.457	0.337	0.136	0.176	0.352	0.263	0.145	0.213	0.379	0.272	0.163	0.144	0.421	0.286	0.187	0.0572	0.47	0.296	0.167	0.161	0.376	0.174	0.182	0.244	0.4
 2  0.302	0.109	0.178	0.411	0.307	0.1	0.0667	0.527	0.282	0.16	0.149	0.409	0.21	0.144	0.221	0.426	0.307	0.139	0.161	0.394	0.406	0.174	0.0725	0.348	0.37	0.196	0.152	0.283	0.216	0.129	0.263	0.392	0.353	0.137	0.137	0.373	0.352	0.121	0.0989	0.429	0.348	0.174	0.159	0.319	0.196	0.142	0.23	0.431	0.295	0.14	0.156	0.41	0.333	0.127	0.0582	0.481	0.288	0.18	0.199	0.332	0.251	0.17	0.209	0.37	0.327	0.155	0.232	0.286	0.301	0.169	0.0723	0.458	0.337	0.191	0.135	0.337	0.244	0.143	0.217	0.395	0.241	0.169	0.193	0.398	0.302	0.151	0.0377	0.509	0.207	0.241	0.276	0.276	0.189	0.189	0.216	0.405	0.431	0.157	0.157	0.255	0.368	0.211	0.158	0.263	0.407	0.111	0.259	0.222	0.238	0.19	0.262	0.31	0.324	0.179	0.15	0.347	0.329	0.105	0.0987	0.467	0.35	0.205	0.159	0.286	0.224	0.168	0.235	0.373	0.359	0.115	0.224	0.302	0.319	0.128	0.106	0.447	0.283	0.177	0.159	0.381	0.22	0.142	0.207	0.431	0.318	0.152	0.144	0.386	0.375	0.143	0.125	0.357	0.321	0.179	0.179	0.321	0.235	0.112	0.265	0.388	0.302	0.16	0.16	0.377	0.208	0.208	0.0755	0.509	0.348	0.0909	0.136	0.424	0.272	0.12	0.24	0.368	0.291	0.141	0.161	0.407	0.278	0.176	0.0926	0.454	0.303	0.157	0.174	0.365	0.195	0.166	0.195	0.443	0.213	0.2	0.143	0.444	0.372	0.115	0.0743	0.439	0.266	0.172	0.112	0.45	0.245	0.168	0.223	0.364	0.28	0.161	0.165	0.394	0.241	0.195	0.105	0.459	0.259	0.13	0.204	0.407	0.202	0.164	0.232	0.402	0.297	0.174	0.144	0.385	0.359	0.152	0.0761	0.413	0.283	0.133	0.191	0.393	0.208	0.117	0.236	0.439	0.306	0.156	0.138	0.401	0.275	0.156	0.0652	0.504	0.316	0.156	0.166	0.361	0.173	0.163	0.242	0.422
 3  0.316	0.135	0.174	0.375	0.281	0.158	0.0548	0.507	0.245	0.136	0.163	0.457	0.175	0.159	0.23	0.437	0.276	0.173	0.141	0.41	0.276	0.172	0.0862	0.466	0.351	0.189	0.189	0.27	0.272	0.143	0.196	0.388	0.323	0.127	0.127	0.424	0.316	0.158	0.0526	0.474	0.276	0.224	0.132	0.368	0.26	0.108	0.224	0.408	0.29	0.104	0.143	0.463	0.297	0.149	0.0891	0.465	0.275	0.131	0.165	0.43	0.259	0.144	0.21	0.386	0.324	0.165	0.206	0.306	0.275	0.154	0.044	0.527	0.24	0.208	0.167	0.385	0.234	0.169	0.225	0.372	0.32	0.196	0.144	0.34	0.259	0.148	0.0926	0.5	0.286	0.143	0.143	0.429	0.212	0.136	0.212	0.439	0.283	0.174	0.174	0.37	0.286	0.107	0.107	0.5	0.323	0.226	0.226	0.226	0.231	0.231	0.288	0.25	0.389	0.109	0.124	0.378	0.384	0.145	0.0725	0.399	0.362	0.179	0.121	0.339	0.221	0.194	0.224	0.361	0.32	0.123	0.215	0.342	0.378	0.162	0.117	0.342	0.22	0.16	0.16	0.46	0.232	0.134	0.232	0.402	0.362	0.121	0.0862	0.431	0.278	0.111	0.148	0.463	0.3	0.267	0.167	0.267	0.184	0.129	0.272	0.415	0.252	0.196	0.187	0.364	0.364	0.136	0.0909	0.409	0.317	0.167	0.167	0.35	0.29	0.137	0.226	0.347	0.345	0.146	0.152	0.357	0.287	0.168	0.0693	0.475	0.326	0.15	0.144	0.38	0.178	0.169	0.242	0.411	0.211	0.187	0.128	0.474	0.293	0.256	0.0976	0.354	0.273	0.211	0.106	0.41	0.244	0.148	0.262	0.347	0.283	0.129	0.133	0.454	0.289	0.105	0.0439	0.561	0.305	0.153	0.203	0.339	0.231	0.159	0.231	0.378	0.316	0.149	0.133	0.402	0.291	0.136	0.0971	0.476	0.305	0.148	0.162	0.386	0.227	0.134	0.22	0.418	0.326	0.139	0.134	0.4	0.273	0.169	0.0593	0.499	0.319	0.166	0.171	0.344	0.208	0.175	0.209	0.408
 4  0.33	0.14	0.186	0.344	0.342	0.129	0.0903	0.439	0.259	0.155	0.132	0.454	0.256	0.0872	0.233	0.423	0.333	0.167	0.0833	0.417	0.32	0.175	0.0722	0.433	0.244	0.171	0.268	0.317	0.298	0.156	0.206	0.339	0.343	0.112	0.157	0.388	0.242	0.137	0.0737	0.547	0.291	0.203	0.127	0.38	0.227	0.116	0.24	0.416	0.297	0.11	0.17	0.424	0.316	0.107	0.0816	0.495	0.297	0.152	0.152	0.4	0.238	0.132	0.216	0.415	0.288	0.158	0.228	0.326	0.209	0.187	0.0879	0.516	0.308	0.205	0.103	0.385	0.266	0.172	0.227	0.336	0.308	0.141	0.154	0.397	0.333	0.111	0.194	0.361	0.391	0.217	0.13	0.261	0.175	0.217	0.175	0.434	0.354	0.229	0.229	0.188	0.357	0.143	0.143	0.357	0.286	0.143	0.143	0.429	0.28	0.16	0.22	0.34	0.408	0.155	0.121	0.316	0.336	0.145	0.0611	0.458	0.386	0.188	0.144	0.282	0.235	0.173	0.201	0.391	0.31	0.167	0.19	0.333	0.352	0.143	0.0857	0.419	0.235	0.184	0.194	0.388	0.234	0.102	0.281	0.383	0.272	0.175	0.149	0.404	0.308	0.154	0.0769	0.462	0.406	0.188	0.156	0.25	0.274	0.149	0.303	0.274	0.316	0.0877	0.237	0.36	0.262	0.169	0.0923	0.477	0.344	0.197	0.148	0.311	0.197	0.153	0.197	0.453	0.312	0.181	0.131	0.377	0.343	0.13	0.0741	0.454	0.251	0.24	0.126	0.383	0.179	0.195	0.195	0.431	0.265	0.181	0.12	0.435	0.331	0.14	0.0956	0.434	0.3	0.133	0.0867	0.48	0.255	0.16	0.217	0.368	0.261	0.15	0.111	0.479	0.306	0.129	0.0565	0.508	0.2	0.164	0.182	0.455	0.197	0.14	0.252	0.411	0.261	0.174	0.136	0.429	0.291	0.17	0.0604	0.478	0.294	0.233	0.117	0.356	0.207	0.156	0.186	0.45	0.324	0.156	0.141	0.379	0.265	0.184	0.0807	0.47	0.31	0.198	0.171	0.321	0.187	0.178	0.217	0.418
 5  0.274	0.13	0.156	0.44	0.284	0.178	0.0592	0.479	0.191	0.18	0.163	0.466	0.266	0.138	0.195	0.401	0.24	0.175	0.123	0.461	0.282	0.127	0.0845	0.507	0.364	0.182	0.205	0.25	0.252	0.133	0.266	0.349	0.321	0.153	0.212	0.314	0.346	0.111	0.0494	0.494	0.333	0.222	0.175	0.27	0.224	0.16	0.183	0.434	0.284	0.136	0.119	0.461	0.322	0.141	0.0508	0.486	0.307	0.217	0.127	0.348	0.239	0.139	0.239	0.383	0.31	0.143	0.196	0.351	0.152	0.207	0.0761	0.565	0.294	0.25	0.103	0.353	0.248	0.13	0.268	0.354	0.299	0.124	0.134	0.443	0.0889	0.289	0.0667	0.556	0.36	0.12	0.16	0.36	0.232	0.176	0.204	0.387	0.302	0.14	0.209	0.349	0.222	0.185	0.148	0.444	0.207	0.207	0.172	0.414	0.288	0.135	0.25	0.327	0.481	0.0857	0.1	0.333	0.373	0.162	0.0775	0.387	0.358	0.172	0.135	0.335	0.26	0.168	0.195	0.377	0.282	0.144	0.179	0.395	0.26	0.21	0.08	0.45	0.303	0.174	0.183	0.339	0.188	0.135	0.238	0.438	0.35	0.126	0.136	0.388	0.271	0.119	0.102	0.508	0.179	0.214	0.357	0.25	0.228	0.156	0.256	0.361	0.371	0.114	0.171	0.343	0.324	0.149	0.0946	0.432	0.295	0.114	0.182	0.409	0.168	0.12	0.216	0.496	0.361	0.158	0.153	0.328	0.301	0.0976	0.0732	0.528	0.316	0.184	0.149	0.351	0.209	0.133	0.236	0.423	0.219	0.179	0.139	0.464	0.284	0.16	0.0533	0.503	0.309	0.235	0.154	0.302	0.277	0.137	0.226	0.36	0.255	0.157	0.119	0.468	0.347	0.186	0.0678	0.398	0.367	0.0667	0.233	0.333	0.225	0.152	0.263	0.36	0.316	0.121	0.144	0.418	0.286	0.157	0.0507	0.507	0.32	0.2	0.16	0.32	0.226	0.162	0.223	0.388	0.315	0.176	0.134	0.376	0.252	0.18	0.0811	0.486	0.317	0.171	0.159	0.353	0.184	0.175	0.225	0.415
 6  0.341	0.132	0.154	0.374	0.296	0.145	0.0755	0.484	0.268	0.202	0.137	0.393	0.254	0.139	0.207	0.4	0.235	0.147	0.125	0.493	0.351	0.165	0.0825	0.402	0.235	0.206	0.147	0.412	0.259	0.125	0.236	0.38	0.314	0.168	0.161	0.358	0.302	0.142	0.0566	0.5	0.222	0.16	0.21	0.407	0.223	0.14	0.187	0.451	0.273	0.117	0.114	0.495	0.267	0.122	0.0944	0.517	0.301	0.149	0.146	0.404	0.191	0.166	0.218	0.425	0.253	0.154	0.148	0.444	0.236	0.169	0.0562	0.539	0.176	0.23	0.162	0.432	0.235	0.144	0.223	0.398	0.333	0.21	0.111	0.346	0.294	0.196	0.098	0.412	0.391	0.174	0.13	0.304	0.239	0.196	0.232	0.333	0.346	0.135	0.212	0.308	0.333	0.19	0.0952	0.381	0.216	0.162	0.135	0.486	0.255	0.255	0.213	0.277	0.509	0.137	0.123	0.231	0.391	0.13	0.0797	0.399	0.422	0.17	0.0957	0.313	0.274	0.176	0.198	0.353	0.274	0.154	0.231	0.341	0.232	0.183	0.0488	0.537	0.243	0.215	0.131	0.411	0.194	0.124	0.256	0.426	0.292	0.108	0.142	0.458	0.305	0.0847	0.119	0.492	0.231	0.154	0.231	0.385	0.227	0.144	0.232	0.397	0.365	0.135	0.198	0.302	0.3	0.2	0.1	0.4	0.231	0.135	0.115	0.519	0.223	0.0971	0.272	0.408	0.322	0.195	0.144	0.339	0.322	0.14	0.0744	0.463	0.286	0.173	0.137	0.405	0.229	0.162	0.202	0.407	0.251	0.157	0.122	0.47	0.241	0.181	0.0542	0.524	0.262	0.214	0.131	0.393	0.21	0.165	0.233	0.393	0.286	0.186	0.121	0.407	0.3	0.2	0.05	0.45	0.321	0.179	0.214	0.286	0.19	0.168	0.291	0.351	0.303	0.118	0.135	0.444	0.3	0.0905	0.0762	0.533	0.272	0.228	0.13	0.37	0.219	0.145	0.212	0.423	0.339	0.155	0.137	0.369	0.246	0.115	0.0841	0.555	0.33	0.176	0.18	0.315	0.186	0.176	0.229	0.409
 7  0.324	0.155	0.159	0.362	0.277	0.187	0.071	0.465	0.296	0.16	0.167	0.377	0.24	0.137	0.202	0.421	0.331	0.126	0.126	0.417	0.253	0.12	0.0964	0.53	0.267	0.133	0.233	0.367	0.277	0.195	0.227	0.301	0.303	0.148	0.131	0.418	0.371	0.114	0.0476	0.467	0.324	0.162	0.118	0.397	0.266	0.111	0.216	0.407	0.368	0.102	0.127	0.403	0.261	0.163	0.069	0.507	0.291	0.174	0.171	0.364	0.225	0.132	0.261	0.382	0.325	0.175	0.15	0.35	0.28	0.172	0.0968	0.452	0.31	0.169	0.0986	0.423	0.213	0.164	0.234	0.389	0.282	0.126	0.165	0.427	0.164	0.2	0.0909	0.545	0.192	0.231	0.269	0.308	0.21	0.189	0.182	0.42	0.317	0.146	0.171	0.366	0.2	0.24	0.16	0.4	0.346	0.192	0.192	0.269	0.191	0.17	0.213	0.426	0.474	0.126	0.112	0.288	0.38	0.147	0.0667	0.407	0.472	0.122	0.138	0.268	0.276	0.176	0.19	0.358	0.301	0.146	0.189	0.364	0.337	0.14	0.0581	0.465	0.248	0.218	0.119	0.416	0.216	0.18	0.243	0.361	0.342	0.133	0.0917	0.433	0.22	0.14	0.12	0.52	0.367	0.1	0.233	0.3	0.213	0.122	0.254	0.411	0.329	0.11	0.171	0.39	0.302	0.206	0.111	0.381	0.122	0.245	0.184	0.449	0.188	0.145	0.246	0.42	0.329	0.152	0.183	0.335	0.198	0.17	0.104	0.528	0.299	0.121	0.248	0.331	0.263	0.14	0.218	0.38	0.22	0.173	0.119	0.488	0.241	0.141	0.0882	0.529	0.242	0.201	0.148	0.409	0.26	0.145	0.207	0.389	0.255	0.182	0.132	0.432	0.309	0.202	0.0638	0.426	0.281	0.234	0.125	0.359	0.194	0.204	0.251	0.351	0.24	0.18	0.126	0.454	0.211	0.119	0.0567	0.613	0.267	0.18	0.134	0.419	0.226	0.174	0.179	0.42	0.325	0.149	0.0913	0.435	0.255	0.152	0.0733	0.519	0.318	0.16	0.132	0.39	0.203	0.183	0.222	0.392
[truncated: 119,809 more chars]
