# Supplementary material for: Exploiting single-molecule transcript sequencing for eukaryotic gene prediction
Source: Genome Biol. 2015 Sep 2;16(1):184. doi: 10.1186/s13059-015-0729-7 (PMC4556409; doi:10.1186/s13059-015-0729-7)
Supplement: Additional file 4: — Sample data for testing pipeline functionality. (ZIP 18664 kb) [file 13059_2015_729_MOESM4_ESM.zip › 13059_2015_729_MOESM4_ESM/beta_vulgaris_utr_probs.pbl]

# UTR model parameters
# begin of content independent part

# Length distributions
[UTRLENGTH]
# maximal individually stored length probability d=
300
# slope of smoothing bandwidth =
0.1
# smoothing minwindowcount =
6
# length 5' sing  5' init  5' int  5' term  3' sing  3' init  3' int  3' term 
# total number of exons of above types
      2108       680       288       680      2671       119        17       119
# number of exons exceeding length d=300
       227       121         8         8      1188         6         2        88
# 1000 P(len=k), k=0,1,..., 300
0	0.177	0.0416	0.111	9.64	0.0296	13.7	1.32	0.0176
1	0.213	0.0455	0.117	11.1	0.0314	15.1	1.38	0.0176
2	0.251	0.0498	0.124	12.5	0.0333	16.4	1.43	0.0176
3	0.292	0.0547	0.131	13.9	0.0352	17.5	1.49	0.0176
4	0.335	0.0601	0.138	15.2	0.0371	18.5	1.55	0.0177
5	0.379	0.066	0.145	16.3	0.0391	19.2	1.61	0.0177
6	0.423	0.0726	0.153	17.3	0.0411	19.7	1.67	0.0177
7	0.467	0.0798	0.162	18.2	0.0432	20	1.73	0.0177
8	0.512	0.0877	0.171	18.9	0.0452	20.3	1.79	0.0177
9	0.556	0.0962	0.182	19.4	0.0473	20.4	1.86	0.0177
10	0.601	0.106	0.193	19.7	0.0493	20.5	1.92	0.0177
11	0.648	0.116	0.206	19.8	0.0513	20.6	1.99	0.0178
12	0.698	0.126	0.222	19.9	0.0533	20.7	2.06	0.0178
13	0.751	0.138	0.239	19.8	0.0553	20.8	2.13	0.0178
14	0.809	0.15	0.26	19.6	0.0572	20.9	2.21	0.0178
15	0.872	0.163	0.284	19.4	0.0591	21	2.28	0.0178
16	0.941	0.177	0.313	19	0.0609	21.1	2.35	0.0178
17	1.01	0.191	0.348	18.7	0.0626	21.2	2.43	0.0178
18	1.09	0.207	0.389	18.2	0.0643	21.2	2.51	0.0178
19	1.18	0.223	0.437	17.8	0.0658	21.1	2.59	0.0178
20	1.26	0.239	0.494	17.3	0.0673	20.8	2.67	0.0178
21	1.35	0.257	0.56	16.8	0.0687	20.5	2.75	0.0179
22	1.43	0.275	0.637	16.3	0.0699	20.1	2.83	0.0179
23	1.52	0.293	0.725	15.7	0.0711	19.6	2.91	0.0179
24	1.6	0.313	0.824	15.1	0.0721	19.1	3	0.0179
25	1.69	0.334	0.935	14.6	0.073	18.5	3.08	0.0179
26	1.77	0.358	1.06	14	0.0738	17.9	3.17	0.0179
27	1.85	0.384	1.19	13.5	0.0745	17.2	3.26	0.0179
28	1.94	0.414	1.34	13	0.0751	16.6	3.34	0.0179
29	2.02	0.448	1.5	12.5	0.0756	16	3.43	0.0179
30	2.11	0.49	1.66	12.1	0.076	15.3	3.52	0.0179
31	2.2	0.54	1.84	11.6	0.0763	14.7	3.61	0.0179
32	2.3	0.601	2.02	11.2	0.0765	14.1	3.69	0.0179
33	2.39	0.673	2.21	10.9	0.0767	13.5	3.78	0.0179
34	2.49	0.758	2.41	10.5	0.0768	13	3.87	0.0179
35	2.58	0.856	2.62	10.2	0.0769	12.4	3.96	0.0179
36	2.68	0.968	2.84	9.85	0.077	11.9	4.05	0.0179
37	2.78	1.09	3.06	9.56	0.0771	11.3	4.14	0.018
38	2.87	1.22	3.29	9.29	0.0773	10.9	4.22	0.018
39	2.97	1.36	3.53	9.06	0.0777	10.4	4.31	0.018
40	3.06	1.5	3.78	8.86	0.0781	9.99	4.4	0.018
41	3.15	1.64	4.03	8.69	0.0788	9.59	4.49	0.018
42	3.24	1.77	4.29	8.56	0.0798	9.22	4.57	0.018
43	3.33	1.89	4.55	8.46	0.0811	8.87	4.66	0.018
44	3.42	1.98	4.82	8.39	0.0829	8.54	4.74	0.018
45	3.51	2.06	5.08	8.34	0.0851	8.23	4.82	0.018
46	3.6	2.12	5.34	8.29	0.0878	7.94	4.9	0.018
47	3.69	2.16	5.6	8.24	0.0912	7.66	4.98	0.018
48	3.79	2.17	5.86	8.19	0.0952	7.38	5.06	0.018
49	3.9	2.17	6.11	8.11	0.0999	7.12	5.14	0.018
50	4	2.15	6.37	8.02	0.105	6.86	5.22	0.018
51	4.12	2.12	6.63	7.9	0.112	6.6	5.29	0.018
52	4.24	2.09	6.9	7.76	0.119	6.34	5.36	0.0181
53	4.37	2.05	7.18	7.61	0.126	6.08	5.43	0.0181
54	4.51	2.02	7.48	7.44	0.135	5.82	5.5	0.0181
55	4.66	1.99	7.8	7.26	0.144	5.56	5.57	0.0181
56	4.82	1.97	8.13	7.09	0.153	5.3	5.63	0.0181
57	5	1.95	8.48	6.91	0.163	5.04	5.69	0.0181
58	5.18	1.95	8.83	6.75	0.173	4.78	5.75	0.0182
59	5.38	1.96	9.19	6.59	0.182	4.53	5.81	0.0182
60	5.58	1.99	9.55	6.45	0.192	4.29	5.86	0.0182
61	5.78	2.02	9.91	6.32	0.201	4.05	5.92	0.0183
62	5.98	2.07	10.3	6.2	0.21	3.82	5.97	0.0183
63	6.17	2.12	10.6	6.09	0.218	3.6	6.01	0.0183
64	6.35	2.18	10.9	5.98	0.226	3.39	6.06	0.0184
65	6.51	2.25	11.2	5.86	0.232	3.19	6.1	0.0184
66	6.66	2.33	11.5	5.73	0.237	3.01	6.14	0.0185
67	6.79	2.41	11.8	5.58	0.242	2.83	6.17	0.0185
68	6.9	2.49	12	5.42	0.246	2.66	6.21	0.0186
69	6.99	2.57	12.2	5.23	0.248	2.5	6.24	0.0186
70	7.08	2.66	12.4	5.02	0.25	2.35	6.27	0.0187
71	7.15	2.75	12.5	4.8	0.251	2.2	6.29	0.0188
72	7.21	2.83	12.6	4.56	0.252	2.07	6.31	0.0189
73	7.27	2.91	12.6	4.31	0.252	1.94	6.33	0.019
74	7.32	2.99	12.6	4.07	0.252	1.82	6.35	0.0191
75	7.37	3.06	12.5	3.82	0.252	1.7	6.36	0.0192
76	7.41	3.13	12.4	3.58	0.252	1.6	6.37	0.0193
77	7.44	3.19	12.2	3.36	0.252	1.49	6.38	0.0195
78	7.45	3.24	12	3.16	0.253	1.4	6.38	0.0196
79	7.45	3.29	11.8	2.97	0.255	1.31	6.38	0.0198
80	7.44	3.33	11.6	2.81	0.258	1.22	6.38	0.0199
81	7.41	3.37	11.4	2.67	0.263	1.15	6.37	0.0201
82	7.36	3.4	11.3	2.55	0.269	1.07	6.37	0.0203
83	7.3	3.42	11.1	2.45	0.276	1.01	6.36	0.0205
84	7.23	3.43	11	2.38	0.285	0.947	6.34	0.0208
85	7.15	3.44	11	2.32	0.296	0.891	6.33	0.021
86	7.07	3.43	11	2.27	0.309	0.84	6.31	0.0213
87	6.98	3.41	11	2.23	0.323	0.794	6.29	0.0216
88	6.9	3.38	11	2.2	0.339	0.752	6.27	0.0219
89	6.83	3.35	11.1	2.17	0.355	0.715	6.24	0.0222
90	6.77	3.3	11.2	2.13	0.372	0.681	6.21	0.0226
91	6.71	3.26	11.2	2.09	0.388	0.65	6.18	0.023
92	6.67	3.21	11.3	2.05	0.405	0.623	6.15	0.0234
93	6.64	3.17	11.3	2.01	0.419	0.599	6.11	0.0238
94	6.61	3.14	11.2	1.96	0.433	0.578	6.08	0.0243
95	6.58	3.13	11.1	1.91	0.445	0.559	6.04	0.0248
96	6.56	3.13	10.9	1.85	0.455	0.542	6	0.0253
97	6.53	3.14	10.6	1.8	0.464	0.527	5.96	0.0259
98	6.49	3.17	10.3	1.74	0.473	0.513	5.91	0.0265
99	6.44	3.22	9.96	1.69	0.483	0.501	5.86	0.0271
100	6.38	3.29	9.56	1.65	0.493	0.491	5.82	0.0278
101	6.3	3.36	9.12	1.6	0.506	0.481	5.77	0.0286
102	6.21	3.45	8.66	1.56	0.522	0.472	5.72	0.0294
103	6.11	3.54	8.19	1.52	0.542	0.464	5.67	0.0302
104	6	3.63	7.73	1.48	0.565	0.457	5.61	0.0311
105	5.88	3.73	7.27	1.44	0.59	0.45	5.56	0.032
106	5.76	3.83	6.84	1.4	0.618	0.444	5.5	0.033
107	5.64	3.92	6.44	1.36	0.648	0.437	5.45	0.034
108	5.51	4.01	6.08	1.32	0.679	0.432	5.39	0.0352
109	5.39	4.09	5.75	1.28	0.709	0.426	5.33	0.0363
110	5.27	4.17	5.47	1.24	0.738	0.42	5.27	0.0376
111	5.16	4.25	5.22	1.2	0.766	0.415	5.21	0.0389
112	5.04	4.32	5.01	1.16	0.794	0.409	5.15	0.0403
113	4.93	4.39	4.84	1.12	0.82	0.404	5.09	0.0417
114	4.82	4.45	4.69	1.08	0.846	0.399	5.03	0.0433
115	4.72	4.51	4.56	1.04	0.872	0.393	4.97	0.0449
116	4.61	4.57	4.44	1.01	0.899	0.388	4.91	0.0466
117	4.51	4.62	4.34	0.986	0.927	0.382	4.84	0.0484
118	4.41	4.67	4.25	0.966	0.957	0.377	4.78	0.0503
119	4.31	4.71	4.16	0.95	0.988	0.371	4.72	0.0523
120	4.22	4.74	4.07	0.939	1.02	0.366	4.66	0.0544
121	4.13	4.75	3.99	0.932	1.06	0.36	4.59	0.0566
122	4.04	4.76	3.92	0.93	1.09	0.355	4.53	0.0589
123	3.95	4.75	3.85	0.93	1.13	0.349	4.47	0.0613
124	3.87	4.72	3.79	0.933	1.16	0.343	4.41	0.0638
125	3.8	4.68	3.73	0.937	1.2	0.338	4.35	0.0665
126	3.73	4.63	3.68	0.942	1.24	0.332	4.29	0.0692
127	3.66	4.57	3.63	0.947	1.27	0.327	4.22	0.0721
128	3.61	4.51	3.58	0.951	1.3	0.321	4.16	0.0751
129	3.56	4.44	3.54	0.953	1.33	0.315	4.1	0.0783
130	3.52	4.37	3.49	0.953	1.35	0.31	4.04	0.0816
131	3.49	4.31	3.44	0.951	1.37	0.304	3.98	0.085
132	3.47	4.26	3.38	0.946	1.38	0.299	3.93	0.0886
133	3.46	4.22	3.3	0.938	1.39	0.293	3.87	0.0923
134	3.46	4.21	3.22	0.928	1.4	0.288	3.81	0.0962
135	3.47	4.21	3.13	0.916	1.41	0.282	3.75	0.1
136	3.47	4.24	3.03	0.902	1.41	0.277	3.7	0.104
137	3.48	4.29	2.91	0.885	1.41	0.272	3.64	0.109
138	3.49	4.36	2.79	0.868	1.42	0.267	3.59	0.113
139	3.5	4.45	2.67	0.849	1.42	0.261	3.53	0.118
140	3.5	4.56	2.54	0.83	1.42	0.256	3.48	0.123
141	3.49	4.67	2.42	0.811	1.42	0.251	3.43	0.128
142	3.48	4.78	2.3	0.792	1.42	0.246	3.37	0.133
143	3.47	4.88	2.19	0.773	1.42	0.241	3.32	0.139
144	3.45	4.97	2.09	0.755	1.43	0.237	3.27	0.144
145	3.44	5.03	2.01	0.738	1.43	0.232	3.22	0.15
146	3.42	5.06	1.94	0.722	1.44	0.227	3.17	0.156
147	3.4	5.06	1.88	0.706	1.45	0.223	3.13	0.162
148	3.39	5.02	1.84	0.692	1.47	0.218	3.08	0.169
149	3.38	4.94	1.82	0.678	1.49	0.214	3.03	0.175
150	3.37	4.83	1.81	0.665	1.52	0.21	2.99	0.182
151	3.35	4.69	1.82	0.653	1.56	0.206	2.94	0.189
152	3.34	4.52	1.85	0.641	1.61	0.202	2.9	0.196
153	3.33	4.33	1.88	0.629	1.67	0.198	2.85	0.204
154	3.3	4.15	1.93	0.617	1.72	0.194	2.81	0.211
155	3.27	3.96	1.99	0.606	1.78	0.19	2.77	0.219
156	3.23	3.79	2.05	0.595	1.85	0.186	2.72	0.227
157	3.19	3.65	2.12	0.583	1.91	0.182	2.68	0.235
158	3.13	3.54	2.2	0.571	1.97	0.179	2.64	0.244
159	3.06	3.46	2.27	0.56	2.03	0.175	2.6	0.252
160	2.99	3.42	2.34	0.548	2.08	0.172	2.57	0.261
161	2.92	3.41	2.41	0.536	2.13	0.169	2.53	0.27
162	2.84	3.43	2.46	0.524	2.18	0.165	2.49	0.279
163	2.77	3.47	2.51	0.512	2.22	0.162	2.45	0.289
164	2.71	3.53	2.55	0.5	2.27	0.159	2.42	0.299
165	2.65	3.58	2.58	0.488	2.31	0.156	2.38	0.308
166	2.6	3.64	2.59	0.477	2.36	0.153	2.35	0.318
167	2.56	3.67	2.59	0.465	2.41	0.151	2.31	0.329
168	2.54	3.69	2.59	0.454	2.46	0.148	2.28	0.339
169	2.53	3.69	2.58	0.444	2.51	0.145	2.25	0.35
170	2.52	3.67	2.56	0.433	2.57	0.143	2.22	0.361
171	2.52	3.63	2.54	0.423	2.62	0.14	2.18	0.371
172	2.52	3.57	2.51	0.414	2.68	0.138	2.15	0.383
173	2.53	3.5	2.49	0.405	2.74	0.136	2.12	0.394
174	2.53	3.43	2.47	0.396	2.8	0.133	2.09	0.405
175	2.54	3.36	2.45	0.387	2.85	0.131	2.06	0.417
176	2.53	3.3	2.43	0.379	2.89	0.129	2.03	0.429
177	2.53	3.26	2.41	0.372	2.93	0.127	2	0.441
178	2.51	3.22	2.38	0.365	2.96	0.125	1.98	0.453
179	2.5	3.21	2.34	0.358	2.98	0.123	1.95	0.465
180	2.47	3.2	2.3	0.351	2.99	0.121	1.92	0.477
181	2.45	3.21	2.24	0.345	2.99	0.119	1.89	0.489
182	2.42	3.23	2.18	0.339	2.98	0.118	1.87	0.502
183	2.38	3.26	2.1	0.333	2.97	0.116	1.84	0.514
184	2.34	3.28	2.01	0.327	2.95	0.114	1.82	0.527
185	2.3	3.32	1.92	0.322	2.93	0.113	1.79	0.539
186	2.26	3.35	1.82	0.316	2.92	0.111	1.77	0.552
187	2.21	3.38	1.72	0.311	2.9	0.11	1.74	0.565
188	2.16	3.41	1.61	0.306	2.9	0.108	1.72	0.577
189	2.11	3.44	1.52	0.302	2.91	0.107	1.7	0.59
190	2.06	3.47	1.42	0.297	2.93	0.106	1.67	0.603
191	2.02	3.49	1.33	0.292	2.96	0.104	1.65	0.616
192	1.97	3.51	1.25	0.287	3	0.103	1.63	0.629
193	1.94	3.53	1.18	0.283	3.04	0.102	1.61	0.641
194	1.9	3.54	1.11	0.278	3.1	0.101	1.58	0.654
195	1.88	3.55	1.06	0.274	3.16	0.0998	1.56	0.667
196	1.87	3.56	1.01	0.27	3.22	0.0988	1.54	0.679
197	1.86	3.56	0.963	0.265	3.28	0.0978	1.52	0.692
198	1.86	3.56	0.927	0.261	3.33	0.0968	1.5	0.704
199	1.86	3.56	0.897	0.257	3.39	0.0959	1.48	0.717
200	1.87	3.56	0.872	0.252	3.43	0.095	1.46	0.729
201	1.88	3.57	0.852	0.248	3.47	0.0941	1.44	0.741
202	1.89	3.58	0.836	0.244	3.5	0.0933	1.42	0.754
203	1.89	3.58	0.822	0.24	3.52	0.0925	1.4	0.766
204	1.9	3.6	0.811	0.236	3.54	0.0918	1.38	0.778
205	1.9	3.61	0.801	0.232	3.55	0.091	1.37	0.789
206	1.9	3.62	0.793	0.228	3.55	0.0903	1.35	0.801
207	1.89	3.63	0.785	0.224	3.55	0.0896	1.33	0.813
208	1.89	3.63	0.778	0.22	3.55	0.089	1.31	0.824
209	1.89	3.62	0.771	0.216	3.55	0.0883	1.29	0.835
210	1.88	3.6	0.763	0.213	3.54	0.0877	1.28	0.846
211	1.88	3.56	0.755	0.209	3.54	0.0871	1.26	0.858
212	1.88	3.5	0.746	0.206	3.53	0.0866	1.24	0.868
213	1.87	3.41	0.736	0.202	3.53	0.086	1.23	0.879
214	1.87	3.31	0.726	0.199	3.52	0.0855	1.21	0.89
215	1.86	3.18	0.715	0.196	3.52	0.085	1.19	0.901
216	1.84	3.03	0.703	0.192	3.51	0.0845	1.18	0.911
217	1.82	2.87	0.69	0.189	3.5	0.084	1.16	0.922
218	1.8	2.71	0.676	0.186	3.49	0.0835	1.15	0.932
219	1.78	2.55	0.662	0.184	3.47	0.0831	1.13	0.943
220	1.74	2.4	0.647	0.181	3.45	0.0826	1.12	0.954
221	1.71	2.27	0.632	0.178	3.42	0.0822	1.1	0.964
222	1.68	2.17	0.616	0.176	3.4	0.0818	1.09	0.975
223	1.64	2.11	0.6	0.173	3.38	0.0814	1.07	0.986
224	1.6	2.08	0.583	0.171	3.36	0.081	1.06	0.998
225	1.56	2.09	0.567	0.169	3.34	0.0806	1.04	1.01
226	1.52	2.14	0.55	0.167	3.34	0.0803	1.03	1.02
227	1.48	2.22	0.534	0.165	3.34	0.0799	1.01	1.04
228	1.45	2.33	0.518	0.163	3.36	0.0795	0.999	1.05
229	1.41	2.45	0.502	0.161	3.4	0.0792	0.986	1.06
230	1.38	2.57	0.486	0.159	3.44	0.0788	0.972	1.08
231	1.35	2.69	0.471	0.157	3.49	0.0785	0.959	1.1
232	1.33	2.79	0.456	0.156	3.56	0.0782	0.945	1.12
233	1.31	2.87	0.441	0.154	3.63	0.0779	0.932	1.14
234	1.3	2.92	0.427	0.153	3.7	0.0775	0.919	1.16
235	1.3	2.95	0.413	0.151	3.78	0.0772	0.907	1.18
236	1.31	2.94	0.4	0.15	3.85	0.0769	0.894	1.21
237	1.32	2.91	0.387	0.149	3.92	0.0766	0.881	1.24
238	1.34	2.85	0.375	0.148	3.99	0.0763	0.869	1.28
239	1.37	2.77	0.363	0.147	4.05	0.076	0.857	1.31
240	1.4	2.69	0.352	0.146	4.1	0.0757	0.845	1.35
241	1.43	2.59	0.341	0.144	4.14	0.0754	0.833	1.4
242	1.46	2.5	0.331	0.143	4.17	0.0751	0.821	1.44
243	1.49	2.42	0.32	0.143	4.19	0.0748	0.81	1.5
244	1.51	2.35	0.311	0.142	4.2	0.0745	0.798	1.55
245	1.53	2.3	0.301	0.141	4.2	0.0742	0.787	1.61
246	1.53	2.25	0.292	0.14	4.19	0.0739	0.776	1.68
247	1.52	2.23	0.283	0.139	4.17	0.0736	0.764	1.75
248	1.5	2.21	0.275	0.138	4.14	0.0733	0.754	1.83
249	1.46	2.21	0.266	0.137	4.1	0.073	0.743	1.91
250	1.42	2.22	0.258	0.137	4.06	0.0727	0.732	1.99
251	1.37	2.24	0.251	0.136	4.02	0.0724	0.721	2.08
252	1.32	2.26	0.243	0.135	3.97	0.0721	0.711	2.17
253	1.28	2.29	0.236	0.134	3.93	0.0719	0.701	2.26
254	1.23	2.32	0.229	0.134	3.88	0.0716	0.691	2.36
255	1.2	2.35	0.222	0.133	3.83	0.0713	0.68	2.46
256	1.18	2.38	0.215	0.132	3.78	0.071	0.671	2.56
257	1.17	2.42	0.209	0.131	3.74	0.0707	0.661	2.66
258	1.17	2.45	0.203	0.131	3.69	0.0704	0.651	2.77
259	1.18	2.49	0.197	0.13	3.65	0.0701	0.642	2.87
260	1.19	2.52	0.191	0.129	3.6	0.0698	0.632	2.97
261	1.21	2.55	0.186	0.128	3.56	0.0695	0.623	3.06
262	1.24	2.58	0.18	0.128	3.51	0.0692	0.614	3.15
263	1.26	2.61	0.175	0.127	3.47	0.0689	0.604	3.24
264	1.28	2.63	0.17	0.126	3.43	0.0686	0.595	3.33
265	1.29	2.64	0.165	0.125	3.38	0.0683	0.587	3.4
266	1.3	2.65	0.161	0.124	3.34	0.068	0.578	3.47
267	1.31	2.65	0.156	0.124	3.3	0.0676	0.569	3.53
268	1.31	2.64	0.152	0.123	3.26	0.0673	0.561	3.59
269	1.31	2.63	0.148	0.122	3.22	0.067	0.552	3.64
270	1.31	2.61	0.144	0.121	3.19	0.0667	0.544	3.67
271	1.3	2.58	0.14	0.12	3.15	0.0664	0.536	3.7
272	1.3	2.56	0.137	0.119	3.13	0.0661	0.528	3.72
273	1.29	2.53	0.133	0.119	3.11	0.0658	0.519	3.73
274	1.29	2.5	0.13	0.118	3.09	0.0654	0.512	3.72
275	1.29	2.48	0.127	0.117	3.09	0.0651	0.504	3.71
276	1.29	2.45	0.124	0.116	3.09	0.0648	0.496	3.69
277	1.29	2.41	0.121	0.115	3.1	0.0645	0.488	3.66
278	1.28	2.38	0.118	0.114	3.12	0.0642	0.481	3.63
279	1.28	2.34	0.115	0.113	3.15	0.0638	0.474	3.58
280	1.28	2.3	0.113	0.112	3.17	0.0635	0.466	3.53
281	1.27	2.25	0.11	0.111	3.2	0.0632	0.459	3.47
282	1.26	2.2	0.108	0.11	3.23	0.0629	0.452	3.4
283	1.25	2.13	0.106	0.109	3.26	0.0625	0.445	3.33
284	1.23	2.06	0.104	0.108	3.28	0.0622	0.438	3.25
285	1.21	1.98	0.102	0.107	3.28	0.0619	0.431	3.17
286	1.18	1.89	0.0996	0.106	3.28	0.0615	0.424	3.09
287	1.15	1.8	0.0976	0.105	3.27	0.0612	0.418	3
288	1.11	1.69	0.0957	0.104	3.24	0.0609	0.411	2.91
289	1.07	1.59	0.0939	0.103	3.2	0.0605	0.405	2.82
290	1.02	1.48	0.0922	0.102	3.14	0.0602	0.398	2.73
291	0.972	1.37	0.0905	0.101	3.07	0.0598	0.392	2.64
292	0.915	1.27	0.0888	0.1	2.98	0.0595	0.386	2.54
293	0.853	1.16	0.0872	0.0992	2.87	0.0592	0.38	2.45
294	0.788	1.06	0.0856	0.0981	2.75	0.0588	0.374	2.36
295	0.72	0.96	0.0841	0.097	2.6	0.0585	0.368	2.26
296	0.65	0.866	0.0826	0.0959	2.44	0.0581	0.362	2.17
297	0.58	0.778	0.0811	0.0948	2.26	0.0578	0.356	2.08
298	0.511	0.697	0.0797	0.0937	2.07	0.0575	0.35	1.99
299	0.444	0.621	0.0783	0.0926	1.86	0.0571	0.345	1.91
300	0.38	0.552	0.0769	0.0915	1.65	0.0568	0.339	1.82
#
# AATAAA/TGTAA box probabilities
[AATAAA]
# Size of vector
4096
# Probabilities
aaaaaa	0.0232
aacaaa	0.0195
aagaaa	0.0563
aataaa	0.169
aataac	0.0216
aataag	0.0447
aataat	0.0679
aataca	0.0432
aataga	0.0305
aatata	0.0868
aatcaa	0.0411
aatgaa	0.0911
aattaa	0.0305
actaaa	0.02
agtaaa	0.0384
attaaa	0.0511
cataaa	0.0347
gataaa	0.0384
tataaa	0.0921
# end of content independent part
[1]
# (a,c,g,t)= (0.289, 0.211, 0.211, 0.289)
#
# Probabilities file for the UTR model
#
#

#
# The emission probabilities of single and initial 5' UTR exons
#
[EMISSION-5INITIAL]
# size of the emission vector
1024
#k=
4
# patpseudo : pseudocount for sequence patterns
1
aaaaa	0.441
aaaac	0.13
aaaag	0.147
aaaat	0.283
aaaca	0.382
aaacc	0.193
aaacg	0.0998
aaact	0.325
aaaga	0.356
aaagc	0.136
aaagg	0.187
aaagt	0.321
aaata	0.318
aaatc	0.152
aaatg	0.177
aaatt	0.354
aacaa	0.431
aacac	0.162
aacag	0.106
aacat	0.3
aacca	0.363
aaccc	0.254
aaccg	0.0978
aacct	0.285
aacga	0.354
aacgc	0.144
aacgg	0.224
aacgt	0.278
aacta	0.3
aactc	0.179
aactg	0.153
aactt	0.367
aagaa	0.404
aagac	0.122
aagag	0.2
aagat	0.273
aagca	0.386
aagcc	0.193
aagcg	0.0887
aagct	0.332
aagga	0.349
aaggc	0.135
aaggg	0.239
aaggt	0.277
aagta	0.297
aagtc	0.148
aagtg	0.192
aagtt	0.364
aataa	0.393
aatac	0.131
aatag	0.144
aatat	0.333
aatca	0.4
aatcc	0.193
aatcg	0.101
aatct	0.306
aatga	0.375
aatgc	0.138
aatgg	0.203
aatgt	0.284
aatta	0.294
aattc	0.15
aattg	0.176
aattt	0.38
acaaa	0.387
acaac	0.175
acaag	0.169
acaat	0.269
acaca	0.367
acacc	0.208
acacg	0.111
acact	0.314
acaga	0.34
acagc	0.172
acagg	0.19
acagt	0.298
acata	0.318
acatc	0.154
acatg	0.221
acatt	0.307
accaa	0.4
accac	0.209
accag	0.0983
accat	0.292
accca	0.353
acccc	0.235
acccg	0.125
accct	0.286
accga	0.315
accgc	0.21
accgg	0.187
accgt	0.287
accta	0.288
acctc	0.214
acctg	0.143
acctt	0.355
acgaa	0.366
acgac	0.175
acgag	0.216
acgat	0.242
acgca	0.379
acgcc	0.22
acgcg	0.149
acgct	0.252
acgga	0.355
acggc	0.136
acggg	0.234
acggt	0.275
acgta	0.257
acgtc	0.164
acgtg	0.262
acgtt	0.317
actaa	0.357
actac	0.163
actag	0.181
actat	0.299
actca	0.34
actcc	0.225
actcg	0.137
actct	0.297
actga	0.434
actgc	0.154
actgg	0.161
actgt	0.251
actta	0.255
acttc	0.17
acttg	0.197
acttt	0.378
agaaa	0.438
agaac	0.127
agaag	0.192
agaat	0.243
agaca	0.348
agacc	0.216
agacg	0.129
agact	0.307
agaga	0.43
agagc	0.119
agagg	0.212
agagt	0.239
agata	0.286
agatc	0.176
agatg	0.208
agatt	0.33
agcaa	0.406
agcac	0.161
agcag	0.14
agcat	0.293
agcca	0.355
agccc	0.254
agccg	0.0981
agcct	0.293
agcga	0.323
agcgc	0.164
agcgg	0.235
agcgt	0.278
agcta	0.295
agctc	0.206
agctg	0.154
agctt	0.345
aggaa	0.396
aggac	0.115
aggag	0.244
aggat	0.244
aggca	0.334
aggcc	0.228
aggcg	0.124
aggct	0.313
aggga	0.321
agggc	0.116
agggg	0.268
agggt	0.295
aggta	0.258
aggtc	0.171
aggtg	0.227
aggtt	0.343
agtaa	0.347
agtac	0.149
agtag	0.199
agtat	0.306
agtca	0.391
agtcc	0.19
agtcg	0.132
agtct	0.287
agtga	0.337
agtgc	0.132
agtgg	0.225
agtgt	0.306
agtta	0.243
agttc	0.177
agttg	0.218
agttt	0.361
ataaa	0.365
ataac	0.128
ataag	0.164
ataat	0.343
ataca	0.384
atacc	0.177
atacg	0.0899
atact	0.349
ataga	0.329
atagc	0.144
atagg	0.183
atagt	0.344
atata	0.36
atatc	0.13
atatg	0.175
atatt	0.335
atcaa	0.378
atcac	0.163
atcag	0.132
atcat	0.327
atcca	0.376
atccc	0.208
atccg	0.123
atcct	0.292
atcga	0.377
atcgc	0.149
atcgg	0.192
atcgt	0.282
atcta	0.278
atctc	0.201
atctg	0.15
atctt	0.371
atgaa	0.367
atgac	0.143
atgag	0.188
atgat	0.302
atgca	0.42
atgcc	0.171
atgcg	0.1
atgct	0.309
atgga	0.334
atggc	0.139
atggg	0.222
atggt	0.305
atgta	0.287
atgtc	0.15
atgtg	0.206
atgtt	0.356
attaa	0.325
attac	0.139
attag	0.174
attat	0.361
attca	0.386
attcc	0.182
attcg	0.117
attct	0.315
attga	0.342
attgc	0.15
attgg	0.197
attgt	0.312
attta	0.236
atttc	0.16
atttg	0.186
atttt	0.418
caaaa	0.397
caaac	0.165
caaag	0.145
caaat	0.294
caaca	0.361
caacc	0.22
caacg	0.0817
caact	0.337
caaga	0.319
caagc	0.168
caagg	0.183
caagt	0.33
caata	0.298
caatc	0.163
caatg	0.17
caatt	0.368
cacaa	0.401
cacac	0.184
cacag	0.0873
cacat	0.328
cacca	0.396
caccc	0.25
caccg	0.0817
cacct	0.273
cacga	0.322
cacgc	0.196
cacgg	0.161
cacgt	0.321
cacta	0.315
cactc	0.191
cactg	0.109
cactt	0.385
cagaa	0.342
cagac	0.147
cagag	0.168
cagat	0.343
cagca	0.35
cagcc	0.238
cagcg	0.0861
cagct	0.326
cagga	0.278
caggc	0.182
caggg	0.194
caggt	0.346
cagta	0.224
cagtc	0.154
cagtg	0.164
cagtt	0.459
cataa	0.348
catac	0.151
catag	0.138
catat	0.363
catca	0.378
catcc	0.209
catcg	0.0908
catct	0.322
catga	0.321
catgc	0.161
catgg	0.192
catgt	0.326
catta	0.268
cattc	0.15
cattg	0.174
cattt	0.407
ccaaa	0.41
ccaac	0.188
ccaag	0.149
ccaat	0.253
ccaca	0.304
ccacc	0.313
ccacg	0.107
ccact	0.276
ccaga	0.326
ccagc	0.223
ccagg	0.178
ccagt	0.273
ccata	0.265
ccatc	0.193
ccatg	0.201
ccatt	0.34
cccaa	0.391
cccac	0.229
cccag	0.0935
cccat	0.286
cccca	0.3
ccccc	0.297
ccccg	0.0778
cccct	0.325
cccga	0.341
cccgc	0.2
cccgg	0.203
cccgt	0.256
cccta	0.286
ccctc	0.256
ccctg	0.0951
ccctt	0.363
ccgaa	0.367
ccgac	0.221
ccgag	0.177
ccgat	0.235
ccgca	0.319
ccgcc	0.276
ccgcg	0.139
ccgct	0.266
ccgga	0.289
ccggc	0.193
ccggg	0.263
ccggt	0.255
ccgta	0.205
ccgtc	0.218
ccgtg	0.196
ccgtt	0.381
cctaa	0.397
cctac	0.173
cctag	0.172
cctat	0.257
cctca	0.282
cctcc	0.292
cctcg	0.0954
cctct	0.33
cctga	0.364
cctgc	0.193
cctgg	0.176
cctgt	0.267
cctta	0.259
ccttc	0.204
ccttg	0.178
ccttt	0.36
cgaaa	0.395
cgaac	0.175
cgaag	0.157
cgaat	0.274
cgaca	0.311
cgacc	0.238
cgacg	0.162
cgact	0.289
cgaga	0.279
cgagc	0.215
cgagg	0.18
cgagt	0.326
cgata	0.246
cgatc	0.205
cgatg	0.193
cgatt	0.357
cgcaa	0.367
cgcac	0.219
cgcag	0.135
cgcat	0.28
cgcca	0.333
cgccc	0.239
cgccg	0.142
cgcct	0.286
cgcga	0.316
cgcgc	0.194
cgcgg	0.21
cgcgt	0.28
cgcta	0.295
cgctc	0.218
cgctg	0.149
cgctt	0.338
cggaa	0.274
cggac	0.179
cggag	0.227
cggat	0.32
cggca	0.287
cggcc	0.276
cggcg	0.162
cggct	0.275
cggga	0.219
cgggc	0.245
cgggg	0.178
cgggt	0.358
cggta	0.21
cggtc	0.208
cggtg	0.213
cggtt	0.369
cgtaa	0.34
cgtac	0.176
cgtag	0.175
cgtat	0.309
cgtca	0.295
cgtcc	0.222
cgtcg	0.184
cgtct	0.299
cgtga	0.301
cgtgc	0.196
cgtgg	0.224
cgtgt	0.278
cgtta	0.224
cgttc	0.179
cgttg	0.193
cgttt	0.404
ctaaa	0.37
ctaac	0.163
ctaag	0.137
ctaat	0.33
ctaca	0.332
ctacc	0.212
ctacg	0.0835
ctact	0.373
ctaga	0.296
ctagc	0.165
ctagg	0.199
ctagt	0.339
ctata	0.295
ctatc	0.157
ctatg	0.172
ctatt	0.376
ctcaa	0.379
ctcac	0.183
ctcag	0.0924
ctcat	0.345
ctcca	0.317
ctccc	0.251
ctccg	0.0994
ctcct	0.332
ctcga	0.381
ctcgc	0.159
ctcgg	0.168
ctcgt	0.291
ctcta	0.254
ctctc	0.3
ctctg	0.0948
ctctt	0.351
ctgaa	0.439
ctgac	0.132
ctgag	0.126
ctgat	0.303
ctgca	0.356
ctgcc	0.199
ctgcg	0.11
ctgct	0.335
ctgga	0.317
ctggc	0.158
ctggg	0.217
ctggt	0.308
ctgta	0.249
ctgtc	0.163
ctgtg	0.179
ctgtt	0.41
cttaa	0.324
cttac	0.154
cttag	0.154
cttat	0.369
cttca	0.335
cttcc	0.229
cttcg	0.0928
cttct	0.343
cttga	0.313
cttgc	0.161
cttgg	0.196
cttgt	0.331
cttta	0.222
ctttc	0.187
ctttg	0.175
ctttt	0.416
gaaaa	0.419
gaaac	0.137
gaaag	0.169
gaaat	0.276
gaaca	0.35
gaacc	0.177
gaacg	0.102
gaact	0.371
gaaga	0.368
gaagc	0.136
gaagg	0.21
gaagt	0.287
gaata	0.282
gaatc	0.156
gaatg	0.179
gaatt	0.382
gacaa	0.39
gacac	0.181
gacag	0.107
gacat	0.322
gacca	0.326
gaccc	0.265
gaccg	0.114
gacct	0.295
gacga	0.361
gacgc	0.16
gacgg	0.226
gacgt	0.253
gacta	0.287
gactc	0.194
gactg	0.133
gactt	0.386
gagaa	0.368
gagac	0.11
gagag	0.28
gagat	0.242
gagca	0.353
gagcc	0.202
gagcg	0.0999
gagct	0.345
gagga	0.353
gaggc	0.127
gaggg	0.261
gaggt	0.259
gagta	0.3
gagtc	0.15
gagtg	0.192
gagtt	0.358
gataa	0.356
gatac	0.135
gatag	0.161
gatat	0.348
gatca	0.353
gatcc	0.207
gatcg	0.115
gatct	0.324
gatga	0.357
gatgc	0.152
gatgg	0.22
gatgt	0.271
gatta	0.26
gattc	0.15
gattg	0.191
gattt	0.399
gcaaa	0.374
gcaac	0.183
gcaag	0.173
gcaat	0.27
gcaca	0.35
gcacc	0.235
gcacg	0.153
gcact	0.262
gcaga	0.296
gcagc	0.24
gcagg	0.199
gcagt	0.265
gcata	0.29
gcatc	0.179
gcatg	0.225
gcatt	0.307
gccaa	0.387
gccac	0.216
gccag	0.109
gccat	0.287
gccca	0.39
gcccc	0.192
gcccg	0.181
gccct	0.237
gccga	0.345
gccgc	0.185
gccgg	0.235
gccgt	0.236
gccta	0.301
gcctc	0.208
gcctg	0.149
gcctt	0.342
gcgaa	0.325
gcgac	0.178
gcgag	0.238
gcgat	0.259
gcgca	0.341
gcgcc	0.227
gcgcg	0.178
gcgct	0.255
gcgga	0.25
gcggc	0.163
gcggg	0.279
gcggt	0.308
gcgta	0.214
gcgtc	0.191
gcgtg	0.293
gcgtt	0.302
gctaa	0.348
gctac	0.183
gctag	0.194
gctat	0.275
gctca	0.34
gctcc	0.2
gctcg	0.175
gctct	0.285
gctga	0.325
gctgc	0.227
gctgg	0.213
gctgt	0.235
gctta	0.242
gcttc	0.179
gcttg	0.223
gcttt	0.356
ggaaa	0.408
ggaac	0.128
ggaag	0.221
ggaat	0.243
ggaca	0.33
ggacc	0.245
ggacg	0.136
ggact	0.289
ggaga	0.338
ggagc	0.122
ggagg	0.275
ggagt	0.265
ggata	0.242
ggatc	0.187
ggatg	0.225
ggatt	0.346
ggcaa	0.383
ggcac	0.169
ggcag	0.151
ggcat	0.296
ggcca	0.302
ggccc	0.29
ggccg	0.129
ggcct	0.279
ggcga	0.29
ggcgc	0.163
ggcgg	0.275
ggcgt	0.272
ggcta	0.274
ggctc	0.202
ggctg	0.188
ggctt	0.335
gggaa	0.337
gggac	0.135
gggag	0.271
gggat	0.256
gggca	0.251
gggcc	0.29
gggcg	0.127
gggct	0.332
gggga	0.295
ggggc	0.114
ggggg	0.297
ggggt	0.294
gggta	0.23
gggtc	0.177
gggtg	0.24
gggtt	0.353
ggtaa	0.348
ggtac	0.158
ggtag	0.208
ggtat	0.285
ggtca	0.351
ggtcc	0.222
ggtcg	0.149
ggtct	0.278
ggtga	0.282
ggtgc	0.147
ggtgg	0.318
ggtgt	0.253
ggtta	0.243
ggttc	0.145
ggttg	0.245
ggttt	0.368
gtaaa	0.363
gtaac	0.156
gtaag	0.164
gtaat	0.317
gtaca	0.367
gtacc	0.195
gtacg	0.102
gtact	0.337
gtaga	0.298
gtagc	0.165
gtagg	0.213
gtagt	0.323
gtata	0.304
gtatc	0.138
gtatg	0.198
gtatt	0.36
gtcaa	0.389
gtcac	0.164
gtcag	0.121
gtcat	0.327
gtcca	0.398
gtccc	0.21
gtccg	0.131
gtcct	0.262
gtcga	0.323
gtcgc	0.143
gtcgg	0.251
gtcgt	0.284
gtcta	0.284
gtctc	0.204
gtctg	0.143
gtctt	0.369
gtgaa	0.36
gtgac	0.143
gtgag	0.199
gtgat	0.299
gtgca	0.393
gtgcc	0.172
gtgcg	0.138
gtgct	0.297
gtgga	0.279
gtggc	0.151
gtggg	0.256
gtggt	0.314
gtgta	0.267
gtgtc	0.157
gtgtg	0.216
gtgtt	0.359
gttaa	0.315
gttac	0.162
gttag	0.203
gttat	0.32
gttca	0.42
gttcc	0.166
gttcg	0.13
gttct	0.284
gttga	0.296
gttgc	0.158
gttgg	0.229
gttgt	0.318
gttta	0.229
gtttc	0.163
gtttg	0.214
gtttt	0.394
taaaa	0.419
taaac	0.14
taaag	0.145
taaat	0.296
taaca	0.368
taacc	0.201
taacg	0.0871
taact	0.344
taaga	0.326
taagc	0.14
taagg	0.204
taagt	0.329
taata	0.334
taatc	0.135
taatg	0.159
taatt	0.373
tacaa	0.4
tacac	0.17
tacag	0.0906
tacat	0.34
tacca	0.379
taccc	0.236
taccg	0.0796
tacct	0.305
tacga	0.36
tacgc	0.146
tacgg	0.172
tacgt	0.322
tacta	0.304
tactc	0.2
tactg	0.0991
tactt	0.397
tagaa	0.353
tagac	0.137
tagag	0.212
tagat	0.299
tagca	0.351
tagcc	0.197
tagcg	0.097
tagct	0.355
tagga	0.334
taggc	0.149
taggg	0.236
taggt	0.281
tagta	0.287
tagtc	0.139
tagtg	0.199
tagtt	0.375
tataa	0.324
tatac	0.129
tatag	0.131
tatat	0.417
tatca	0.397
tatcc	0.173
tatcg	0.0892
tatct	0.341
tatga	0.336
tatgc	0.148
tatgg	0.181
tatgt	0.335
tatta	0.307
tattc	0.129
tattg	0.166
tattt	0.398
tcaaa	0.385
tcaac	0.162
tcaag	0.159
tcaat	0.293
tcaca	0.348
tcacc	0.216
tcacg	0.112
tcact	0.323
tcaga	0.32
tcagc	0.16
tcagg	0.174
tcagt	0.346
tcata	0.278
tcatc	0.177
tcatg	0.19
tcatt	0.354
tccaa	0.402
tccac	0.183
tccag	0.0998
tccat	0.316
tccca	0.334
tcccc	0.252
tcccg	0.0818
tccct	0.333
tccga	0.375
tccgc	0.142
tccgg	0.176
tccgt	0.308
tccta	0.286
tcctc	0.245
tcctg	0.0962
tcctt	0.373
tcgaa	0.364
tcgac	0.157
tcgag	0.223
tcgat	0.255
tcgca	0.352
tcgcc	0.218
tcgcg	0.157
tcgct	0.273
tcgga	0.347
tcggc	0.16
tcggg	0.25
tcggt	0.243
tcgta	0.242
tcgtc	0.197
tcgtg	0.221
tcgtt	0.34
tctaa	0.367
tctac	0.16
tctag	0.169
tctat	0.304
tctca	0.296
tctcc	0.215
tctcg	0.0882
tctct	0.401
tctga	0.381
tctgc	0.164
tctgg	0.183
tctgt	0.272
tctta	0.234
tcttc	0.202
tcttg	0.176
tcttt	0.388
tgaaa	0.388
tgaac	0.17
tgaag	0.171
tgaat	0.271
tgaca	0.355
tgacc	0.215
tgacg	0.1
tgact	0.329
tgaga	0.347
tgagc	0.155
tgagg	0.198
tgagt	0.299
tgata	0.278
tgatc	0.159
tgatg	0.204
tgatt	0.359
tgcaa	0.377
tgcac	0.174
tgcag	0.122
tgcat	0.327
tgcca	0.382
tgccc	0.196
tgccg	0.104
tgcct	0.318
tgcga	0.313
tgcgc	0.164
tgcgg	0.211
tgcgt	0.312
tgcta	0.272
tgctc	0.197
tgctg	0.155
tgctt	0.376
tggaa	0.333
tggac	0.161
tggag	0.215
tggat	0.29
tggca	0.343
tggcc	0.21
tggcg	0.124
tggct	0.323
tggga	0.287
tgggc	0.17
tgggg	0.22
tgggt	0.324
tggta	0.251
tggtc	0.148
tggtg	0.258
tggtt	0.343
tgtaa	0.342
tgtac	0.158
tgtag	0.173
tgtat	0.328
tgtca	0.381
tgtcc	0.196
tgtcg	0.128
tgtct	0.294
tgtga	0.317
tgtgc	0.154
tgtgg	0.217
tgtgt	0.312
tgtta	0.239
tgttc	0.154
tgttg	0.216
tgttt	0.391
ttaaa	0.363
ttaac	0.139
ttaag	0.158
ttaat	0.34
ttaca	0.361
ttacc	0.194
ttacg	0.0888
ttact	0.356
ttaga	0.311
ttagc	0.143
ttagg	0.223
ttagt	0.323
ttata	0.287
ttatc	0.136
ttatg	0.171
ttatt	0.405
ttcaa	0.357
ttcac	0.16
ttcag	0.156
ttcat	0.326
ttcca	0.336
ttccc	0.213
ttccg	0.0819
ttcct	0.369
ttcga	0.371
ttcgc	0.129
ttcgg	0.207
ttcgt	0.294
ttcta	0.247
ttctc	0.23
ttctg	0.112
ttctt	0.412
ttgaa	0.357
ttgac	0.151
ttgag	0.183
ttgat	0.309
ttgca	0.383
ttgcc	0.175
ttgcg	0.104
ttgct	0.338
ttgga	0.319
ttggc	0.14
ttggg	0.227
ttggt	0.313
ttgta	0.263
ttgtc	0.142
ttgtg	0.197
ttgtt	0.398
tttaa	0.32
tttac	0.147
tttag	0.18
tttat	0.354
tttca	0.346
tttcc	0.192
tttcg	0.106
tttct	0.355
tttga	0.316
tttgc	0.145
tttgg	0.224
tttgt	0.315
tttta	0.226
ttttc	0.164
ttttg	0.17
ttttt	0.441

#
# The emission probabilities of internal and terminal 5' UTR exons
#
[EMISSION-5]
# size of the emission vector
1024
#k=
4
# patpseudo : pseudocount for sequence patterns
1
aaaaa	0.441
aaaac	0.13
aaaag	0.147
aaaat	0.283
aaaca	0.382
aaacc	0.193
aaacg	0.0998
aaact	0.325
aaaga	0.356
aaagc	0.136
aaagg	0.187
aaagt	0.321
aaata	0.318
aaatc	0.152
aaatg	0.177
aaatt	0.354
aacaa	0.431
aacac	0.162
aacag	0.106
aacat	0.3
aacca	0.363
aaccc	0.254
aaccg	0.0978
aacct	0.285
aacga	0.354
aacgc	0.144
aacgg	0.224
aacgt	0.278
aacta	0.3
aactc	0.179
aactg	0.153
aactt	0.367
aagaa	0.404
aagac	0.122
aagag	0.2
aagat	0.273
aagca	0.386
aagcc	0.193
aagcg	0.0887
aagct	0.332
aagga	0.349
aaggc	0.135
aaggg	0.239
aaggt	0.277
aagta	0.297
aagtc	0.148
aagtg	0.192
aagtt	0.364
aataa	0.393
aatac	0.131
aatag	0.144
aatat	0.333
aatca	0.4
aatcc	0.193
aatcg	0.101
aatct	0.306
aatga	0.375
aatgc	0.138
aatgg	0.203
aatgt	0.284
aatta	0.294
aattc	0.15
aattg	0.176
aattt	0.38
acaaa	0.387
acaac	0.175
acaag	0.169
acaat	0.269
acaca	0.367
acacc	0.208
acacg	0.111
acact	0.314
acaga	0.34
acagc	0.172
acagg	0.19
acagt	0.298
acata	0.318
acatc	0.154
acatg	0.221
acatt	0.307
accaa	0.4
accac	0.209
accag	0.0983
accat	0.292
accca	0.353
acccc	0.235
acccg	0.125
accct	0.286
accga	0.315
accgc	0.21
accgg	0.187
accgt	0.287
accta	0.288
acctc	0.214
acctg	0.143
acctt	0.355
acgaa	0.366
acgac	0.175
acgag	0.216
acgat	0.242
acgca	0.379
acgcc	0.22
acgcg	0.149
acgct	0.252
acgga	0.355
acggc	0.136
acggg	0.234
acggt	0.275
acgta	0.257
acgtc	0.164
acgtg	0.262
acgtt	0.317
actaa	0.357
actac	0.163
actag	0.181
actat	0.299
actca	0.34
actcc	0.225
actcg	0.137
actct	0.297
actga	0.434
actgc	0.154
actgg	0.161
actgt	0.251
actta	0.255
acttc	0.17
acttg	0.197
acttt	0.378
agaaa	0.438
agaac	0.127
agaag	0.192
agaat	0.243
agaca	0.348
agacc	0.216
agacg	0.129
agact	0.307
agaga	0.43
agagc	0.119
agagg	0.212
agagt	0.239
agata	0.286
agatc	0.176
agatg	0.208
agatt	0.33
agcaa	0.406
agcac	0.161
agcag	0.14
agcat	0.293
agcca	0.355
agccc	0.254
agccg	0.0981
agcct	0.293
agcga	0.323
agcgc	0.164
agcgg	0.235
agcgt	0.278
agcta	0.295
agctc	0.206
agctg	0.154
agctt	0.345
aggaa	0.396
aggac	0.115
aggag	0.244
aggat	0.244
aggca	0.334
aggcc	0.228
aggcg	0.124
aggct	0.313
aggga	0.321
agggc	0.116
agggg	0.268
agggt	0.295
aggta	0.258
aggtc	0.171
aggtg	0.227
aggtt	0.343
agtaa	0.347
agtac	0.149
agtag	0.199
agtat	0.306
agtca	0.391
agtcc	0.19
agtcg	0.132
agtct	0.287
agtga	0.337
agtgc	0.132
agtgg	0.225
agtgt	0.306
agtta	0.243
agttc	0.177
agttg	0.218
agttt	0.361
ataaa	0.365
ataac	0.128
ataag	0.164
ataat	0.343
ataca	0.384
atacc	0.177
atacg	0.0899
atact	0.349
ataga	0.329
atagc	0.144
atagg	0.183
atagt	0.344
atata	0.36
atatc	0.13
atatg	0.175
atatt	0.335
atcaa	0.378
atcac	0.163
atcag	0.132
atcat	0.327
atcca	0.376
atccc	0.208
atccg	0.123
atcct	0.292
atcga	0.377
atcgc	0.149
atcgg	0.192
atcgt	0.282
atcta	0.278
atctc	0.201
atctg	0.15
atctt	0.371
atgaa	0.367
atgac	0.143
atgag	0.188
atgat	0.302
atgca	0.42
atgcc	0.171
atgcg	0.1
atgct	0.309
atgga	0.334
atggc	0.139
atggg	0.222
atggt	0.305
atgta	0.287
atgtc	0.15
atgtg	0.206
atgtt	0.356
attaa	0.325
attac	0.139
attag	0.174
attat	0.361
attca	0.386
attcc	0.182
attcg	0.117
attct	0.315
attga	0.342
attgc	0.15
attgg	0.197
attgt	0.312
attta	0.236
atttc	0.16
atttg	0.186
atttt	0.418
caaaa	0.397
caaac	0.165
caaag	0.145
caaat	0.294
caaca	0.361
caacc	0.22
caacg	0.0817
caact	0.337
caaga	0.319
caagc	0.168
caagg	0.183
caagt	0.33
caata	0.298
caatc	0.163
caatg	0.17
caatt	0.368
cacaa	0.401
cacac	0.184
cacag	0.0873
cacat	0.328
cacca	0.396
caccc	0.25
caccg	0.0817
cacct	0.273
cacga	0.322
cacgc	0.196
cacgg	0.161
cacgt	0.321
cacta	0.315
cactc	0.191
cactg	0.109
cactt	0.385
cagaa	0.342
cagac	0.147
cagag	0.168
cagat	0.343
cagca	0.35
cagcc	0.238
cagcg	0.0861
cagct	0.326
cagga	0.278
caggc	0.182
caggg	0.194
caggt	0.346
cagta	0.224
cagtc	0.154
cagtg	0.164
cagtt	0.459
cataa	0.348
catac	0.151
catag	0.138
catat	0.363
catca	0.378
catcc	0.209
catcg	0.0908
catct	0.322
catga	0.321
catgc	0.161
catgg	0.192
catgt	0.326
catta	0.268
cattc	0.15
cattg	0.174
cattt	0.407
ccaaa	0.41
ccaac	0.188
ccaag	0.149
ccaat	0.253
ccaca	0.304
ccacc	0.313
ccacg	0.107
ccact	0.276
ccaga	0.326
ccagc	0.223
ccagg	0.178
ccagt	0.273
ccata	0.265
ccatc	0.193
ccatg	0.201
ccatt	0.34
cccaa	0.391
cccac	0.229
cccag	0.0935
cccat	0.286
cccca	0.3
ccccc	0.297
ccccg	0.0778
cccct	0.325
cccga	0.341
cccgc	0.2
cccgg	0.203
cccgt	0.256
cccta	0.286
ccctc	0.256
ccctg	0.0951
ccctt	0.363
ccgaa	0.367
ccgac	0.221
ccgag	0.177
ccgat	0.235
ccgca	0.319
ccgcc	0.276
ccgcg	0.139
ccgct	0.266
ccgga	0.289
ccggc	0.193
ccggg	0.263
ccggt	0.255
ccgta	0.205
ccgtc	0.218
ccgtg	0.196
ccgtt	0.381
cctaa	0.397
cctac	0.173
cctag	0.172
cctat	0.257
cctca	0.282
cctcc	0.292
cctcg	0.0954
cctct	0.33
cctga	0.364
cctgc	0.193
cctgg	0.176
cctgt	0.267
cctta	0.259
ccttc	0.204
ccttg	0.178
ccttt	0.36
cgaaa	0.395
cgaac	0.175
cgaag	0.157
cgaat	0.274
cgaca	0.311
cgacc	0.238
cgacg	0.162
cgact	0.289
cgaga	0.279
cgagc	0.215
cgagg	0.18
cgagt	0.326
cgata	0.246
cgatc	0.205
cgatg	0.193
cgatt	0.357
cgcaa	0.367
cgcac	0.219
cgcag	0.135
cgcat	0.28
cgcca	0.333
cgccc	0.239
cgccg	0.142
cgcct	0.286
cgcga	0.316
cgcgc	0.194
cgcgg	0.21
cgcgt	0.28
cgcta	0.295
cgctc	0.218
cgctg	0.149
cgctt	0.338
cggaa	0.274
cggac	0.179
cggag	0.227
cggat	0.32
cggca	0.287
cggcc	0.276
cggcg	0.162
cggct	0.275
cggga	0.219
cgggc	0.245
cgggg	0.178
cgggt	0.358
cggta	0.21
cggtc	0.208
cggtg	0.213
cggtt	0.369
cgtaa	0.34
cgtac	0.176
cgtag	0.175
cgtat	0.309
cgtca	0.295
cgtcc	0.222
cgtcg	0.184
cgtct	0.299
cgtga	0.301
cgtgc	0.196
cgtgg	0.224
cgtgt	0.278
cgtta	0.224
cgttc	0.179
cgttg	0.193
cgttt	0.404
ctaaa	0.37
ctaac	0.163
ctaag	0.137
ctaat	0.33
ctaca	0.332
ctacc	0.212
ctacg	0.0835
ctact	0.373
ctaga	0.296
ctagc	0.165
ctagg	0.199
ctagt	0.339
ctata	0.295
ctatc	0.157
ctatg	0.172
ctatt	0.376
ctcaa	0.379
ctcac	0.183
ctcag	0.0924
ctcat	0.345
ctcca	0.317
ctccc	0.251
ctccg	0.0994
ctcct	0.332
ctcga	0.381
ctcgc	0.159
ctcgg	0.168
ctcgt	0.291
ctcta	0.254
ctctc	0.3
ctctg	0.0948
ctctt	0.351
ctgaa	0.439
ctgac	0.132
ctgag	0.126
ctgat	0.303
ctgca	0.356
ctgcc	0.199
ctgcg	0.11
ctgct	0.335
ctgga	0.317
ctggc	0.158
ctggg	0.217
ctggt	0.308
ctgta	0.249
ctgtc	0.163
ctgtg	0.179
ctgtt	0.41
cttaa	0.324
cttac	0.154
cttag	0.154
cttat	0.369
cttca	0.335
cttcc	0.229
cttcg	0.0928
cttct	0.343
cttga	0.313
cttgc	0.161
cttgg	0.196
cttgt	0.331
cttta	0.222
ctttc	0.187
ctttg	0.175
ctttt	0.416
gaaaa	0.419
gaaac	0.137
gaaag	0.169
gaaat	0.276
gaaca	0.35
gaacc	0.177
gaacg	0.102
gaact	0.371
gaaga	0.368
gaagc	0.136
gaagg	0.21
gaagt	0.287
gaata	0.282
gaatc	0.156
gaatg	0.179
gaatt	0.382
gacaa	0.39
gacac	0.181
gacag	0.107
gacat	0.322
gacca	0.326
gaccc	0.265
gaccg	0.114
gacct	0.295
gacga	0.361
gacgc	0.16
gacgg	0.226
gacgt	0.253
gacta	0.287
gactc	0.194
gactg	0.133
gactt	0.386
gagaa	0.368
gagac	0.11
gagag	0.28
gagat	0.242
gagca	0.353
gagcc	0.202
gagcg	0.0999
gagct	0.345
gagga	0.353
gaggc	0.127
gaggg	0.261
gaggt	0.259
gagta	0.3
gagtc	0.15
gagtg	0.192
gagtt	0.358
gataa	0.356
gatac	0.135
gatag	0.161
gatat	0.348
gatca	0.353
gatcc	0.207
gatcg	0.115
gatct	0.324
gatga	0.357
gatgc	0.152
gatgg	0.22
gatgt	0.271
gatta	0.26
gattc	0.15
gattg	0.191
gattt	0.399
gcaaa	0.374
gcaac	0.183
gcaag	0.173
gcaat	0.27
gcaca	0.35
gcacc	0.235
gcacg	0.153
gcact	0.262
gcaga	0.296
gcagc	0.24
gcagg	0.199
gcagt	0.265
gcata	0.29
gcatc	0.179
gcatg	0.225
gcatt	0.307
gccaa	0.387
gccac	0.216
gccag	0.109
gccat	0.287
gccca	0.39
gcccc	0.192
gcccg	0.181
gccct	0.237
gccga	0.345
gccgc	0.185
gccgg	0.235
gccgt	0.236
gccta	0.301
gcctc	0.208
gcctg	0.149
gcctt	0.342
gcgaa	0.325
gcgac	0.178
gcgag	0.238
gcgat	0.259
gcgca	0.341
gcgcc	0.227
gcgcg	0.178
gcgct	0.255
gcgga	0.25
gcggc	0.163
gcggg	0.279
gcggt	0.308
gcgta	0.214
gcgtc	0.191
gcgtg	0.293
gcgtt	0.302
gctaa	0.348
gctac	0.183
gctag	0.194
gctat	0.275
gctca	0.34
gctcc	0.2
gctcg	0.175
gctct	0.285
gctga	0.325
gctgc	0.227
gctgg	0.213
gctgt	0.235
gctta	0.242
gcttc	0.179
gcttg	0.223
gcttt	0.356
ggaaa	0.408
ggaac	0.128
ggaag	0.221
ggaat	0.243
ggaca	0.33
ggacc	0.245
ggacg	0.136
ggact	0.289
ggaga	0.338
ggagc	0.122
ggagg	0.275
ggagt	0.265
ggata	0.242
ggatc	0.187
ggatg	0.225
ggatt	0.346
ggcaa	0.383
ggcac	0.169
ggcag	0.151
ggcat	0.296
ggcca	0.302
ggccc	0.29
ggccg	0.129
ggcct	0.279
ggcga	0.29
ggcgc	0.163
ggcgg	0.275
ggcgt	0.272
ggcta	0.274
ggctc	0.202
ggctg	0.188
ggctt	0.335
gggaa	0.337
gggac	0.135
gggag	0.271
gggat	0.256
gggca	0.251
gggcc	0.29
gggcg	0.127
gggct	0.332
gggga	0.295
ggggc	0.114
ggggg	0.297
ggggt	0.294
gggta	0.23
gggtc	0.177
gggtg	0.24
gggtt	0.353
ggtaa	0.348
ggtac	0.158
ggtag	0.208
ggtat	0.285
ggtca	0.351
ggtcc	0.222
ggtcg	0.149
ggtct	0.278
ggtga	0.282
ggtgc	0.147
ggtgg	0.318
ggtgt	0.253
ggtta	0.243
ggttc	0.145
ggttg	0.245
ggttt	0.368
gtaaa	0.363
gtaac	0.156
gtaag	0.164
gtaat	0.317
gtaca	0.367
gtacc	0.195
gtacg	0.102
gtact	0.337
gtaga	0.298
gtagc	0.165
gtagg	0.213
gtagt	0.323
gtata	0.304
gtatc	0.138
gtatg	0.198
gtatt	0.36
gtcaa	0.389
gtcac	0.164
gtcag	0.121
gtcat	0.327
gtcca	0.398
gtccc	0.21
gtccg	0.131
gtcct	0.262
gtcga	0.323
gtcgc	0.143
gtcgg	0.251
gtcgt	0.284
gtcta	0.284
gtctc	0.204
gtctg	0.143
gtctt	0.369
gtgaa	0.36
gtgac	0.143
gtgag	0.199
gtgat	0.299
gtgca	0.393
gtgcc	0.172
gtgcg	0.138
gtgct	0.297
gtgga	0.279
gtggc	0.151
gtggg	0.256
gtggt	0.314
gtgta	0.267
gtgtc	0.157
gtgtg	0.216
gtgtt	0.359
gttaa	0.315
gttac	0.162
gttag	0.203
gttat	0.32
gttca	0.42
gttcc	0.166
gttcg	0.13
gttct	0.284
gttga	0.296
gttgc	0.158
gttgg	0.229
gttgt	0.318
gttta	0.229
gtttc	0.163
gtttg	0.214
gtttt	0.394
taaaa	0.419
taaac	0.14
taaag	0.145
taaat	0.296
taaca	0.368
taacc	0.201
taacg	0.0871
taact	0.344
taaga	0.326
taagc	0.14
taagg	0.204
taagt	0.329
taata	0.334
taatc	0.135
taatg	0.159
taatt	0.373
tacaa	0.4
tacac	0.17
tacag	0.0906
tacat	0.34
tacca	0.379
taccc	0.236
taccg	0.0796
tacct	0.305
tacga	0.36
tacgc	0.146
tacgg	0.172
tacgt	0.322
tacta	0.304
tactc	0.2
tactg	0.0991
tactt	0.397
tagaa	0.353
tagac	0.137
tagag	0.212
tagat	0.299
tagca	0.351
tagcc	0.197
tagcg	0.097
tagct	0.355
tagga	0.334
taggc	0.149
taggg	0.236
taggt	0.281
tagta	0.287
tagtc	0.139
tagtg	0.199
tagtt	0.375
tataa	0.324
tatac	0.129
tatag	0.131
tatat	0.417
tatca	0.397
tatcc	0.173
tatcg	0.0892
tatct	0.341
tatga	0.336
tatgc	0.148
tatgg	0.181
tatgt	0.335
tatta	0.307
tattc	0.129
tattg	0.166
tattt	0.398
tcaaa	0.385
tcaac	0.162
tcaag	0.159
tcaat	0.293
tcaca	0.348
tcacc	0.216
tcacg	0.112
tcact	0.323
tcaga	0.32
tcagc	0.16
tcagg	0.174
tcagt	0.346
tcata	0.278
tcatc	0.177
tcatg	0.19
tcatt	0.354
tccaa	0.402
tccac	0.183
tccag	0.0998
tccat	0.316
tccca	0.334
tcccc	0.252
tcccg	0.0818
tccct	0.333
tccga	0.375
tccgc	0.142
tccgg	0.176
tccgt	0.308
tccta	0.286
tcctc	0.245
tcctg	0.0962
tcctt	0.373
tcgaa	0.364
tcgac	0.157
tcgag	0.223
tcgat	0.255
tcgca	0.352
tcgcc	0.218
tcgcg	0.157
tcgct	0.273
tcgga	0.347
tcggc	0.16
tcggg	0.25
tcggt	0.243
tcgta	0.242
tcgtc	0.197
tcgtg	0.221
tcgtt	0.34
tctaa	0.367
tctac	0.16
tctag	0.169
tctat	0.304
tctca	0.296
tctcc	0.215
tctcg	0.0882
tctct	0.401
tctga	0.381
tctgc	0.164
tctgg	0.183
tctgt	0.272
tctta	0.234
tcttc	0.202
tcttg	0.176
tcttt	0.388
tgaaa	0.388
tgaac	0.17
tgaag	0.171
tgaat	0.271
tgaca	0.355
tgacc	0.215
tgacg	0.1
tgact	0.329
tgaga	0.347
tgagc	0.155
tgagg	0.198
tgagt	0.299
tgata	0.278
tgatc	0.159
tgatg	0.204
tgatt	0.359
tgcaa	0.377
tgcac	0.174
tgcag	0.122
tgcat	0.327
tgcca	0.382
tgccc	0.196
tgccg	0.104
tgcct	0.318
tgcga	0.313
tgcgc	0.164
tgcgg	0.211
tgcgt	0.312
tgcta	0.272
tgctc	0.197
tgctg	0.155
tgctt	0.376
tggaa	0.333
tggac	0.161
tggag	0.215
tggat	0.29
tggca	0.343
tggcc	0.21
tggcg	0.124
tggct	0.323
tggga	0.287
tgggc	0.17
tgggg	0.22
tgggt	0.324
tggta	0.251
tggtc	0.148
tggtg	0.258
tggtt	0.343
tgtaa	0.342
tgtac	0.158
tgtag	0.173
tgtat	0.328
tgtca	0.381
tgtcc	0.196
tgtcg	0.128
tgtct	0.294
tgtga	0.317
tgtgc	0.154
tgtgg	0.217
tgtgt	0.312
tgtta	0.239
tgttc	0.154
tgttg	0.216
tgttt	0.391
ttaaa	0.363
ttaac	0.139
ttaag	0.158
ttaat	0.34
ttaca	0.361
ttacc	0.194
ttacg	0.0888
ttact	0.356
ttaga	0.311
ttagc	0.143
ttagg	0.223
ttagt	0.323
ttata	0.287
ttatc	0.136
ttatg	0.171
ttatt	0.405
ttcaa	0.357
ttcac	0.16
ttcag	0.156
ttcat	0.326
ttcca	0.336
ttccc	0.213
ttccg	0.0819
ttcct	0.369
ttcga	0.371
ttcgc	0.129
ttcgg	0.207
ttcgt	0.294
ttcta	0.247
ttctc	0.23
ttctg	0.112
ttctt	0.412
ttgaa	0.357
ttgac	0.151
ttgag	0.183
ttgat	0.309
ttgca	0.383
ttgcc	0.175
ttgcg	0.104
ttgct	0.338
ttgga	0.319
ttggc	0.14
ttggg	0.227
ttggt	0.313
ttgta	0.263
ttgtc	0.142
ttgtg	0.197
ttgtt	0.398
tttaa	0.32
tttac	0.147
tttag	0.18
tttat	0.354
tttca	0.346
tttcc	0.192
tttcg	0.106
tttct	0.355
tttga	0.316
tttgc	0.145
tttgg	0.224
tttgt	0.315
tttta	0.226
ttttc	0.164
ttttg	0.17
ttttt	0.441

#
# The emission probabilities of 3' UTR exons
#
[EMISSION-3]
# size of the emission vector
1024
#k=
4
# patpseudo : pseudocount for sequence patterns
1
aaaaa	0.441
aaaac	0.13
aaaag	0.147
aaaat	0.283
aaaca	0.382
aaacc	0.193
aaacg	0.0998
aaact	0.325
aaaga	0.356
aaagc	0.136
aaagg	0.187
aaagt	0.321
aaata	0.318
aaatc	0.152
aaatg	0.177
aaatt	0.354
aacaa	0.431
aacac	0.162
aacag	0.106
aacat	0.3
aacca	0.363
aaccc	0.254
aaccg	0.0978
aacct	0.285
aacga	0.354
aacgc	0.144
aacgg	0.224
aacgt	0.278
aacta	0.3
aactc	0.179
aactg	0.153
aactt	0.367
aagaa	0.404
aagac	0.122
aagag	0.2
aagat	0.273
aagca	0.386
aagcc	0.193
aagcg	0.0887
aagct	0.332
aagga	0.349
aaggc	0.135
aaggg	0.239
aaggt	0.277
aagta	0.297
aagtc	0.148
aagtg	0.192
aagtt	0.364
aataa	0.393
aatac	0.131
aatag	0.144
aatat	0.333
aatca	0.4
aatcc	0.193
aatcg	0.101
aatct	0.306
aatga	0.375
aatgc	0.138
aatgg	0.203
aatgt	0.284
aatta	0.294
aattc	0.15
aattg	0.176
aattt	0.38
acaaa	0.387
acaac	0.175
acaag	0.169
acaat	0.269
acaca	0.367
acacc	0.208
acacg	0.111
acact	0.314
acaga	0.34
acagc	0.172
acagg	0.19
acagt	0.298
acata	0.318
acatc	0.154
acatg	0.221
acatt	0.307
accaa	0.4
accac	0.209
accag	0.0983
accat	0.292
accca	0.353
acccc	0.235
acccg	0.125
accct	0.286
accga	0.315
accgc	0.21
accgg	0.187
accgt	0.287
accta	0.288
acctc	0.214
acctg	0.143
acctt	0.355
acgaa	0.366
acgac	0.175
acgag	0.216
acgat	0.242
acgca	0.379
acgcc	0.22
acgcg	0.149
acgct	0.252
acgga	0.355
acggc	0.136
acggg	0.234
acggt	0.275
acgta	0.257
acgtc	0.164
acgtg	0.262
acgtt	0.317
actaa	0.357
actac	0.163
actag	0.181
actat	0.299
actca	0.34
actcc	0.225
actcg	0.137
actct	0.297
actga	0.434
actgc	0.154
actgg	0.161
actgt	0.251
actta	0.255
acttc	0.17
acttg	0.197
acttt	0.378
agaaa	0.438
agaac	0.127
agaag	0.192
agaat	0.243
agaca	0.348
agacc	0.216
agacg	0.129
agact	0.307
agaga	0.43
agagc	0.119
agagg	0.212
agagt	0.239
agata	0.286
agatc	0.176
agatg	0.208
agatt	0.33
agcaa	0.406
agcac	0.161
agcag	0.14
agcat	0.293
agcca	0.355
agccc	0.254
agccg	0.0981
agcct	0.293
agcga	0.323
agcgc	0.164
agcgg	0.235
agcgt	0.278
agcta	0.295
agctc	0.206
agctg	0.154
agctt	0.345
aggaa	0.396
aggac	0.115
aggag	0.244
aggat	0.244
aggca	0.334
aggcc	0.228
aggcg	0.124
aggct	0.313
aggga	0.321
agggc	0.116
agggg	0.268
agggt	0.295
aggta	0.258
aggtc	0.171
aggtg	0.227
aggtt	0.343
agtaa	0.347
agtac	0.149
agtag	0.199
agtat	0.306
agtca	0.391
agtcc	0.19
agtcg	0.132
agtct	0.287
agtga	0.337
agtgc	0.132
agtgg	0.225
agtgt	0.306
agtta	0.243
agttc	0.177
agttg	0.218
agttt	0.361
ataaa	0.365
ataac	0.128
ataag	0.164
ataat	0.343
ataca	0.384
atacc	0.177
atacg	0.0899
atact	0.349
ataga	0.329
atagc	0.144
atagg	0.183
atagt	0.344
atata	0.36
atatc	0.13
atatg	0.175
atatt	0.335
atcaa	0.378
atcac	0.163
atcag	0.132
atcat	0.327
atcca	0.376
atccc	0.208
atccg	0.123
atcct	0.292
atcga	0.377
atcgc	0.149
atcgg	0.192
atcgt	0.282
atcta	0.278
atctc	0.201
atctg	0.15
atctt	0.371
atgaa	0.367
atgac	0.143
atgag	0.188
atgat	0.302
atgca	0.42
atgcc	0.171
atgcg	0.1
atgct	0.309
atgga	0.334
atggc	0.139
atggg	0.222
atggt	0.305
atgta	0.287
atgtc	0.15
atgtg	0.206
atgtt	0.356
attaa	0.325
attac	0.139
attag	0.174
attat	0.361
attca	0.386
attcc	0.182
attcg	0.117
attct	0.315
attga	0.342
attgc	0.15
attgg	0.197
attgt	0.312
attta	0.236
atttc	0.16
atttg	0.186
atttt	0.418
caaaa	0.397
caaac	0.165
caaag	0.145
caaat	0.294
caaca	0.361
caacc	0.22
caacg	0.0817
caact	0.337
caaga	0.319
caagc	0.168
caagg	0.183
caagt	0.33
caata	0.298
caatc	0.163
caatg	0.17
caatt	0.368
cacaa	0.401
cacac	0.184
cacag	0.0873
cacat	0.328
cacca	0.396
caccc	0.25
caccg	0.0817
cacct	0.273
cacga	0.322
cacgc	0.196
cacgg	0.161
cacgt	0.321
cacta	0.315
cactc	0.191
cactg	0.109
cactt	0.385
cagaa	0.342
cagac	0.147
cagag	0.168
cagat	0.343
cagca	0.35
cagcc	0.238
cagcg	0.0861
cagct	0.326
cagga	0.278
caggc	0.182
caggg	0.194
caggt	0.346
cagta	0.224
cagtc	0.154
cagtg	0.164
cagtt	0.459
cataa	0.348
catac	0.151
catag	0.138
catat	0.363
catca	0.378
catcc	0.209
catcg	0.0908
catct	0.322
catga	0.321
catgc	0.161
catgg	0.192
catgt	0.326
catta	0.268
cattc	0.15
cattg	0.174
cattt	0.407
ccaaa	0.41
ccaac	0.188
ccaag	0.149
ccaat	0.253
ccaca	0.304
ccacc	0.313
ccacg	0.107
ccact	0.276
ccaga	0.326
ccagc	0.223
ccagg	0.178
ccagt	0.273
ccata	0.265
ccatc	0.193
ccatg	0.201
ccatt	0.34
cccaa	0.391
cccac	0.229
cccag	0.0935
cccat	0.286
cccca	0.3
ccccc	0.297
ccccg	0.0778
cccct	0.325
cccga	0.341
cccgc	0.2
cccgg	0.203
cccgt	0.256
cccta	0.286
ccctc	0.256
ccctg	0.0951
ccctt	0.363
ccgaa	0.367
ccgac	0.221
ccgag	0.177
ccgat	0.235
ccgca	0.319
ccgcc	0.276
ccgcg	0.139
ccgct	0.266
ccgga	0.289
ccggc	0.193
ccggg	0.263
ccggt	0.255
ccgta	0.205
ccgtc	0.218
ccgtg	0.196
ccgtt	0.381
cctaa	0.397
cctac	0.173
cctag	0.172
cctat	0.257
cctca	0.282
cctcc	0.292
cctcg	0.0954
cctct	0.33
cctga	0.364
cctgc	0.193
cctgg	0.176
cctgt	0.267
cctta	0.259
ccttc	0.204
ccttg	0.178
ccttt	0.36
cgaaa	0.395
cgaac	0.175
cgaag	0.157
cgaat	0.274
cgaca	0.311
cgacc	0.238
cgacg	0.162
cgact	0.289
cgaga	0.279
cgagc	0.215
cgagg	0.18
cgagt	0.326
cgata	0.246
cgatc	0.205
cgatg	0.193
cgatt	0.357
cgcaa	0.367
cgcac	0.219
cgcag	0.135
cgcat	0.28
cgcca	0.333
cgccc	0.239
cgccg	0.142
cgcct	0.286
cgcga	0.316
cgcgc	0.194
cgcgg	0.21
cgcgt	0.28
cgcta	0.295
cgctc	0.218
cgctg	0.149
cgctt	0.338
cggaa	0.274
cggac	0.179
cggag	0.227
cggat	0.32
cggca	0.287
cggcc	0.276
cggcg	0.162
cggct	0.275
cggga	0.219
cgggc	0.245
cgggg	0.178
cgggt	0.358
cggta	0.21
cggtc	0.208
cggtg	0.213
cggtt	0.369
cgtaa	0.34
cgtac	0.176
cgtag	0.175
cgtat	0.309
cgtca	0.295
cgtcc	0.222
cgtcg	0.184
cgtct	0.299
cgtga	0.301
cgtgc	0.196
cgtgg	0.224
cgtgt	0.278
cgtta	0.224
cgttc	0.179
cgttg	0.193
cgttt	0.404
ctaaa	0.37
ctaac	0.163
ctaag	0.137
ctaat	0.33
ctaca	0.332
ctacc	0.212
ctacg	0.0835
ctact	0.373
ctaga	0.296
ctagc	0.165
ctagg	0.199
ctagt	0.339
ctata	0.295
ctatc	0.157
ctatg	0.172
ctatt	0.376
ctcaa	0.379
ctcac	0.183
ctcag	0.0924
ctcat	0.345
ctcca	0.317
ctccc	0.251
ctccg	0.0994
ctcct	0.332
ctcga	0.381
ctcgc	0.159
ctcgg	0.168
ctcgt	0.291
ctcta	0.254
ctctc	0.3
ctctg	0.0948
ctctt	0.351
ctgaa	0.439
ctgac	0.132
ctgag	0.126
ctgat	0.303
ctgca	0.356
ctgcc	0.199
ctgcg	0.11
ctgct	0.335
ctgga	0.317
ctggc	0.158
ctggg	0.217
ctggt	0.308
ctgta	0.249
ctgtc	0.163
ctgtg	0.179
ctgtt	0.41
cttaa	0.324
cttac	0.154
cttag	0.154
cttat	0.369
cttca	0.335
cttcc	0.229
cttcg	0.0928
cttct	0.343
cttga	0.313
cttgc	0.161
cttgg	0.196
cttgt	0.331
cttta	0.222
ctttc	0.187
ctttg	0.175
ctttt	0.416
gaaaa	0.419
gaaac	0.137
gaaag	0.169
gaaat	0.276
gaaca	0.35
gaacc	0.177
gaacg	0.102
gaact	0.371
gaaga	0.368
gaagc	0.136
gaagg	0.21
gaagt	0.287
gaata	0.282
gaatc	0.156
gaatg	0.179
gaatt	0.382
gacaa	0.39
gacac	0.181
gacag	0.107
gacat	0.322
gacca	0.326
gaccc	0.265
gaccg	0.114
gacct	0.295
gacga	0.361
gacgc	0.16
gacgg	0.226
gacgt	0.253
gacta	0.287
gactc	0.194
gactg	0.133
gactt	0.386
gagaa	0.368
gagac	0.11
gagag	0.28
gagat	0.242
gagca	0.353
gagcc	0.202
gagcg	0.0999
gagct	0.345
gagga	0.353
gaggc	0.127
gaggg	0.261
gaggt	0.259
gagta	0.3
gagtc	0.15
gagtg	0.192
gagtt	0.358
gataa	0.356
gatac	0.135
gatag	0.161
gatat	0.348
gatca	0.353
gatcc	0.207
gatcg	0.115
gatct	0.324
gatga	0.357
gatgc	0.152
gatgg	0.22
gatgt	0.271
gatta	0.26
gattc	0.15
gattg	0.191
gattt	0.399
gcaaa	0.374
gcaac	0.183
gcaag	0.173
gcaat	0.27
gcaca	0.35
gcacc	0.235
gcacg	0.153
gcact	0.262
gcaga	0.296
gcagc	0.24
gcagg	0.199
gcagt	0.265
gcata	0.29
gcatc	0.179
gcatg	0.225
gcatt	0.307
gccaa	0.387
gccac	0.216
gccag	0.109
gccat	0.287
gccca	0.39
gcccc	0.192
gcccg	0.181
gccct	0.237
gccga	0.345
gccgc	0.185
gccgg	0.235
gccgt	0.236
gccta	0.301
gcctc	0.208
gcctg	0.149
gcctt	0.342
gcgaa	0.325
gcgac	0.178
gcgag	0.238
gcgat	0.259
gcgca	0.341
gcgcc	0.227
gcgcg	0.178
gcgct	0.255
gcgga	0.25
gcggc	0.163
gcggg	0.279
gcggt	0.308
gcgta	0.214
gcgtc	0.191
gcgtg	0.293
gcgtt	0.302
gctaa	0.348
gctac	0.183
gctag	0.194
gctat	0.275
gctca	0.34
gctcc	0.2
gctcg	0.175
gctct	0.285
gctga	0.325
gctgc	0.227
gctgg	0.213
gctgt	0.235
gctta	0.242
gcttc	0.179
gcttg	0.223
gcttt	0.356
ggaaa	0.408
ggaac	0.128
ggaag	0.221
ggaat	0.243
ggaca	0.33
ggacc	0.245
ggacg	0.136
ggact	0.289
ggaga	0.338
ggagc	0.122
ggagg	0.275
ggagt	0.265
ggata	0.242
ggatc	0.187
ggatg	0.225
ggatt	0.346
ggcaa	0.383
ggcac	0.169
ggcag	0.151
ggcat	0.296
ggcca	0.302
ggccc	0.29
ggccg	0.129
ggcct	0.279
ggcga	0.29
ggcgc	0.163
ggcgg	0.275
ggcgt	0.272
ggcta	0.274
ggctc	0.202
ggctg	0.188
ggctt	0.335
gggaa	0.337
gggac	0.135
gggag	0.271
gggat	0.256
gggca	0.251
gggcc	0.29
gggcg	0.127
gggct	0.332
gggga	0.295
ggggc	0.114
ggggg	0.297
ggggt	0.294
gggta	0.23
gggtc	0.177
gggtg	0.24
gggtt	0.353
ggtaa	0.348
ggtac	0.158
ggtag	0.208
ggtat	0.285
ggtca	0.351
ggtcc	0.222
ggtcg	0.149
ggtct	0.278
ggtga	0.282
ggtgc	0.147
ggtgg	0.318
ggtgt	0.253
ggtta	0.243
ggttc	0.145
ggttg	0.245
ggttt	0.368
gtaaa	0.363
gtaac	0.156
gtaag	0.164
gtaat	0.317
gtaca	0.367
gtacc	0.195
gtacg	0.102
gtact	0.337
gtaga	0.298
gtagc	0.165
gtagg	0.213
gtagt	0.323
gtata	0.304
gtatc	0.138
gtatg	0.198
gtatt	0.36
gtcaa	0.389
gtcac	0.164
gtcag	0.121
gtcat	0.327
gtcca	0.398
gtccc	0.21
gtccg	0.131
gtcct	0.262
gtcga	0.323
gtcgc	0.143
gtcgg	0.251
gtcgt	0.284
gtcta	0.284
gtctc	0.204
gtctg	0.143
gtctt	0.369
gtgaa	0.36
gtgac	0.143
gtgag	0.199
gtgat	0.299
gtgca	0.393
gtgcc	0.172
gtgcg	0.138
gtgct	0.297
gtgga	0.279
gtggc	0.151
gtggg	0.256
gtggt	0.314
gtgta	0.267
gtgtc	0.157
gtgtg	0.216
gtgtt	0.359
gttaa	0.315
gttac	0.162
gttag	0.203
gttat	0.32
gttca	0.42
gttcc	0.166
gttcg	0.13
gttct	0.284
gttga	0.296
gttgc	0.158
gttgg	0.229
gttgt	0.318
gttta	0.229
gtttc	0.163
gtttg	0.214
gtttt	0.394
taaaa	0.419
taaac	0.14
taaag	0.145
taaat	0.296
taaca	0.368
taacc	0.201
taacg	0.0871
taact	0.344
taaga	0.326
taagc	0.14
taagg	0.204
taagt	0.329
taata	0.334
taatc	0.135
taatg	0.159
taatt	0.373
tacaa	0.4
tacac	0.17
tacag	0.0906
tacat	0.34
tacca	0.379
taccc	0.236
taccg	0.0796
tacct	0.305
tacga	0.36
tacgc	0.146
tacgg	0.172
tacgt	0.322
tacta	0.304
tactc	0.2
tactg	0.0991
tactt	0.397
tagaa	0.353
tagac	0.137
tagag	0.212
tagat	0.299
tagca	0.351
tagcc	0.197
tagcg	0.097
tagct	0.355
tagga	0.334
taggc	0.149
taggg	0.236
taggt	0.281
tagta	0.287
tagtc	0.139
tagtg	0.199
tagtt	0.375
tataa	0.324
tatac	0.129
tatag	0.131
tatat	0.417
tatca	0.397
tatcc	0.173
tatcg	0.0892
tatct	0.341
tatga	0.336
tatgc	0.148
tatgg	0.181
tatgt	0.335
tatta	0.307
tattc	0.129
tattg	0.166
tattt	0.398
tcaaa	0.385
tcaac	0.162
tcaag	0.159
tcaat	0.293
tcaca	0.348
tcacc	0.216
tcacg	0.112
tcact	0.323
tcaga	0.32
tcagc	0.16
tcagg	0.174
tcagt	0.346
tcata	0.278
tcatc	0.177
tcatg	0.19
tcatt	0.354
tccaa	0.402
tccac	0.183
tccag	0.0998
tccat	0.316
tccca	0.334
tcccc	0.252
tcccg	0.0818
tccct	0.333
tccga	0.375
tccgc	0.142
tccgg	0.176
tccgt	0.308
tccta	0.286
tcctc	0.245
tcctg	0.0962
tcctt	0.373
tcgaa	0.364
tcgac	0.157
tcgag	0.223
tcgat	0.255
tcgca	0.352
tcgcc	0.218
tcgcg	0.157
tcgct	0.273
tcgga	0.347
tcggc	0.16
tcggg	0.25
tcggt	0.243
tcgta	0.242
tcgtc	0.197
tcgtg	0.221
tcgtt	0.34
tctaa	0.367
tctac	0.16
tctag	0.169
tctat	0.304
tctca	0.296
tctcc	0.215
tctcg	0.0882
tctct	0.401
tctga	0.381
tctgc	0.164
tctgg	0.183
tctgt	0.272
tctta	0.234
tcttc	0.202
tcttg	0.176
tcttt	0.388
tgaaa	0.388
tgaac	0.17
tgaag	0.171
tgaat	0.271
tgaca	0.355
tgacc	0.215
tgacg	0.1
tgact	0.329
tgaga	0.347
tgagc	0.155
tgagg	0.198
tgagt	0.299
tgata	0.278
tgatc	0.159
tgatg	0.204
tgatt	0.359
tgcaa	0.377
tgcac	0.174
tgcag	0.122
tgcat	0.327
tgcca	0.382
tgccc	0.196
tgccg	0.104
tgcct	0.318
tgcga	0.313
tgcgc	0.164
tgcgg	0.211
tgcgt	0.312
tgcta	0.272
tgctc	0.197
tgctg	0.155
tgctt	0.376
tggaa	0.333
tggac	0.161
tggag	0.215
tggat	0.29
tggca	0.343
tggcc	0.21
tggcg	0.124
tggct	0.323
tggga	0.287
tgggc	0.17
tgggg	0.22
tgggt	0.324
tggta	0.251
tggtc	0.148
tggtg	0.258
tggtt	0.343
tgtaa	0.342
tgtac	0.158
tgtag	0.173
tgtat	0.328
tgtca	0.381
tgtcc	0.196
tgtcg	0.128
tgtct	0.294
tgtga	0.317
tgtgc	0.154
tgtgg	0.217
tgtgt	0.312
tgtta	0.239
tgttc	0.154
tgttg	0.216
tgttt	0.391
ttaaa	0.363
ttaac	0.139
ttaag	0.158
ttaat	0.34
ttaca	0.361
ttacc	0.194
ttacg	0.0888
ttact	0.356
ttaga	0.311
ttagc	0.143
ttagg	0.223
ttagt	0.323
ttata	0.287
ttatc	0.136
ttatg	0.171
ttatt	0.405
ttcaa	0.357
ttcac	0.16
ttcag	0.156
ttcat	0.326
ttcca	0.336
ttccc	0.213
ttccg	0.0819
ttcct	0.369
ttcga	0.371
ttcgc	0.129
ttcgg	0.207
ttcgt	0.294
ttcta	0.247
ttctc	0.23
ttctg	0.112
ttctt	0.412
ttgaa	0.357
ttgac	0.151
ttgag	0.183
ttgat	0.309
ttgca	0.383
ttgcc	0.175
ttgcg	0.104
ttgct	0.338
ttgga	0.319
ttggc	0.14
ttggg	0.227
ttggt	0.313
ttgta	0.263
ttgtc	0.142
ttgtg	0.197
ttgtt	0.398
tttaa	0.32
tttac	0.147
tttag	0.18
tttat	0.354
tttca	0.346
tttcc	0.192
tttcg	0.106
tttct	0.355
tttga	0.316
tttgc	0.145
tttgg	0.224
tttgt	0.315
tttta	0.226
ttttc	0.164
ttttg	0.17
ttttt	0.441

#
# The emission probabilities of the tss upwindow
#
[EMISSION-TSSUPWIN]
# size of the emission vector
64
#tssup_k=
2
# patpseudo : pseudocount for sequence patterns
1
aaa	0.461
aac	0.186
aag	0.143
aat	0.211
aca	0.35
acc	0.273
acg	0.0808
act	0.296
aga	0.351
agc	0.187
agg	0.16
agt	0.302
ata	0.332
atc	0.23
atg	0.106
att	0.332
caa	0.363
cac	0.263
cag	0.0906
cat	0.283
cca	0.326
ccc	0.323
ccg	0.0544
cct	0.297
cga	0.302
cgc	0.227
cgg	0.155
cgt	0.315
cta	0.202
ctc	0.369
ctg	0.0782
ctt	0.351
gaa	0.389
gac	0.185
gag	0.215
gat	0.211
gca	0.343
gcc	0.282
gcg	0.116
gct	0.259
gga	0.297
ggc	0.229
ggg	0.218
ggt	0.256
gta	0.264
gtc	0.239
gtg	0.191
gtt	0.306
taa	0.369
tac	0.196
tag	0.144
tat	0.292
tca	0.284
tcc	0.27
tcg	0.072
tct	0.374
tga	0.328
tgc	0.189
tgg	0.19
tgt	0.293
tta	0.215
ttc	0.265
ttg	0.148
ttt	0.372

# motif around the TSS of TATA-less promoters
[TSSMOTIF]
# width of motif, n=
11
# order of markov model, k=
0
# markov chain emission probabilities
 0  0.292	0.287	0.113	0.308
 1  0.296	0.251	0.149	0.304
 2  0.305	0.251	0.138	0.306
 3  0.31	0.267	0.133	0.289
 4  0.302	0.264	0.136	0.298
 5  0.319	0.253	0.109	0.319
 6  0.295	0.291	0.127	0.286
 7  0.306	0.286	0.102	0.306
 8  0.225	0.299	0.138	0.338
 9  0.215	0.397	0.07	0.318
10  0.467	0.242	0.201	0.0899

# motif around the TSS of TATA promoters
[TSSMOTIFTATA]
# width of motif, n=
11
# order of markov model, k=
0
# markov chain emission probabilities
 0  0.293	0.26	0.107	0.34
 1  0.308	0.251	0.119	0.322
 2  0.314	0.241	0.123	0.322
 3  0.32	0.22	0.124	0.336
 4  0.326	0.246	0.102	0.327
 5  0.32	0.25	0.108	0.323
 6  0.325	0.246	0.11	0.32
 7  0.31	0.254	0.0892	0.346
 8  0.283	0.24	0.102	0.376
 9  0.249	0.326	0.0757	0.35
10  0.401	0.214	0.154	0.231

# tata box motif 
[TATAMOTIF]
# width of motif, n=
12
# order of markov model, k=
0
# markov chain emission probabilities
 0  0.346	0.273	0.104	0.277
 1  0.222	0.397	0.125	0.256
 2  0	0	0	1
 3  1	0	0	0
 4  0	0	0	1
 5  1	0	0	0
 6  0.515	0.049	0.0333	0.403
 7  1	0	0	0
 8  0.408	0.0927	0.0698	0.429
 9  0.536	0.117	0.121	0.226
10  0.247	0.327	0.173	0.253
11  0.364	0.254	0.144	0.239

# motif after polyA signal
[TTSMOTIF]
# width of motif, n=
14
# order of markov model, k=
1
# markov chain emission probabilities
 0  0.312	0.133	0.188	0.368	0.423	0.132	0.102	0.342	0.336	0.168	0.134	0.362	0.206	0.145	0.262	0.386
 1  0.306	0.134	0.19	0.37	0.409	0.135	0.0959	0.36	0.316	0.163	0.167	0.355	0.209	0.149	0.247	0.395
 2  0.285	0.139	0.198	0.378	0.386	0.154	0.0888	0.371	0.315	0.17	0.168	0.347	0.217	0.146	0.24	0.397
 3  0.311	0.137	0.179	0.373	0.388	0.154	0.0839	0.374	0.313	0.164	0.179	0.343	0.235	0.147	0.233	0.384
 4  0.328	0.139	0.171	0.362	0.363	0.164	0.0878	0.384	0.305	0.181	0.162	0.352	0.233	0.159	0.233	0.375
 5  0.337	0.133	0.154	0.376	0.353	0.154	0.0956	0.397	0.292	0.168	0.166	0.373	0.228	0.166	0.227	0.378
 6  0.322	0.134	0.157	0.387	0.331	0.152	0.0955	0.421	0.275	0.179	0.159	0.387	0.218	0.17	0.209	0.402
 7  0.311	0.134	0.146	0.41	0.335	0.152	0.0938	0.419	0.285	0.161	0.161	0.393	0.22	0.149	0.207	0.423
 8  0.301	0.134	0.161	0.403	0.346	0.149	0.0885	0.417	0.288	0.169	0.152	0.39	0.217	0.147	0.2	0.436
 9  0.308	0.132	0.156	0.404	0.341	0.149	0.103	0.407	0.286	0.168	0.154	0.392	0.212	0.144	0.198	0.446
10  0.295	0.142	0.164	0.399	0.355	0.152	0.0912	0.402	0.292	0.177	0.153	0.378	0.201	0.151	0.191	0.457
11  0.292	0.156	0.158	0.394	0.338	0.159	0.0871	0.416	0.287	0.164	0.173	0.376	0.195	0.15	0.198	0.457
12  0.281	0.168	0.161	0.39	0.339	0.168	0.065	0.428	0.293	0.176	0.167	0.365	0.199	0.155	0.199	0.447
13  0.291	0.163	0.157	0.389	0.325	0.164	0.0675	0.443	0.282	0.172	0.172	0.373	0.209	0.159	0.199	0.433
[2]
# (a,c,g,t)= (0.237, 0.263, 0.263, 0.237)
#
# Probabilities file for the UTR model
#
#

#
# The emission probabilities of single and initial 5' UTR exons
#
[EMISSION-5INITIAL]
# size of the emission vector
1024
#k=
4
# patpseudo : pseudocount for sequence patterns
1
aaaaa	0.442
aaaac	0.128
aaaag	0.146
aaaat	0.284
aaaca	0.383
aaacc	0.19
aaacg	0.0999
aaact	0.328
aaaga	0.358
aaagc	0.133
aaagg	0.185
aaagt	0.323
aaata	0.321
aaatc	0.15
aaatg	0.174
aaatt	0.354
aacaa	0.432
aacac	0.161
aacag	0.105
aacat	0.303
aacca	0.366
aaccc	0.252
aaccg	0.0969
aacct	0.285
aacga	0.355
aacgc	0.142
aacgg	0.224
aacgt	0.279
aacta	0.302
aactc	0.177
aactg	0.153
aactt	0.368
aagaa	0.404
aagac	0.122
aagag	0.199
aagat	0.275
aagca	0.386
aagcc	0.191
aagcg	0.0887
aagct	0.334
aagga	0.349
aaggc	0.134
aaggg	0.238
aaggt	0.279
aagta	0.298
aagtc	0.146
aagtg	0.191
aagtt	0.365
aataa	0.396
aatac	0.129
aatag	0.142
aatat	0.333
aatca	0.404
aatcc	0.19
aatcg	0.1
aatct	0.306
aatga	0.376
aatgc	0.136
aatgg	0.202
aatgt	0.286
aatta	0.298
aattc	0.148
aattg	0.174
aattt	0.38
acaaa	0.388
acaac	0.174
acaag	0.168
acaat	0.27
acaca	0.369
acacc	0.204
acacg	0.111
acact	0.317
acaga	0.342
acagc	0.17
acagg	0.188
acagt	0.3
acata	0.321
acatc	0.152
acatg	0.22
acatt	0.307
accaa	0.403
accac	0.205
accag	0.0964
accat	0.295
accca	0.355
acccc	0.232
acccg	0.125
accct	0.288
accga	0.315
accgc	0.209
accgg	0.187
accgt	0.29
accta	0.29
acctc	0.211
acctg	0.142
acctt	0.358
acgaa	0.369
acgac	0.173
acgag	0.213
acgat	0.245
acgca	0.38
acgcc	0.217
acgcg	0.15
acgct	0.253
acgga	0.36
acggc	0.134
acggg	0.231
acggt	0.275
acgta	0.262
acgtc	0.162
acgtg	0.261
acgtt	0.315
actaa	0.357
actac	0.162
actag	0.18
actat	0.302
actca	0.342
actcc	0.224
actcg	0.136
actct	0.298
actga	0.44
actgc	0.151
actgg	0.159
actgt	0.25
actta	0.258
acttc	0.169
acttg	0.194
acttt	0.379
agaaa	0.439
agaac	0.126
agaag	0.19
agaat	0.245
agaca	0.349
agacc	0.214
agacg	0.13
agact	0.307
agaga	0.431
agagc	0.118
agagg	0.21
agagt	0.241
agata	0.289
agatc	0.177
agatg	0.204
agatt	0.33
agcaa	0.408
agcac	0.161
agcag	0.137
agcat	0.295
agcca	0.355
agccc	0.253
agccg	0.098
agcct	0.294
agcga	0.323
agcgc	0.163
agcgg	0.235
agcgt	0.279
agcta	0.299
agctc	0.204
agctg	0.153
agctt	0.344
aggaa	0.398
aggac	0.115
aggag	0.242
aggat	0.245
aggca	0.334
aggcc	0.229
aggcg	0.123
aggct	0.314
aggga	0.324
agggc	0.116
agggg	0.264
agggt	0.296
aggta	0.26
aggtc	0.172
aggtg	0.225
aggtt	0.343
agtaa	0.347
agtac	0.148
agtag	0.197
agtat	0.308
agtca	0.393
agtcc	0.188
agtcg	0.132
agtct	0.287
agtga	0.339
agtgc	0.13
agtgg	0.221
agtgt	0.309
agtta	0.244
agttc	0.178
agttg	0.216
agttt	0.362
ataaa	0.364
ataac	0.126
ataag	0.163
ataat	0.347
ataca	0.384
atacc	0.174
atacg	0.09
atact	0.352
ataga	0.33
atagc	0.142
atagg	0.18
atagt	0.349
atata	0.366
atatc	0.128
atatg	0.171
atatt	0.335
atcaa	0.379
atcac	0.16
atcag	0.131
atcat	0.329
atcca	0.377
atccc	0.207
atccg	0.123
atcct	0.293
atcga	0.379
atcgc	0.148
atcgg	0.189
atcgt	0.284
atcta	0.28
atctc	0.199
atctg	0.149
atctt	0.372
atgaa	0.367
atgac	0.142
atgag	0.186
atgat	0.305
atgca	0.425
atgcc	0.169
atgcg	0.0993
atgct	0.307
atgga	0.336
atggc	0.138
atggg	0.219
atggt	0.307
atgta	0.29
atgtc	0.149
atgtg	0.204
atgtt	0.357
attaa	0.325
attac	0.137
attag	0.172
attat	0.366
attca	0.388
attcc	0.179
attcg	0.117
attct	0.315
attga	0.344
attgc	0.147
attgg	0.196
attgt	0.313
attta	0.239
atttc	0.158
atttg	0.184
atttt	0.42
caaaa	0.398
caaac	0.163
caaag	0.143
caaat	0.295
caaca	0.362
caacc	0.217
caacg	0.0813
caact	0.34
caaga	0.322
caagc	0.165
caagg	0.181
caagt	0.332
caata	0.301
caatc	0.162
caatg	0.167
caatt	0.369
cacaa	0.401
cacac	0.186
cacag	0.0849
cacat	0.328
cacca	0.396
caccc	0.247
caccg	0.082
cacct	0.275
cacga	0.317
cacgc	0.197
cacgg	0.16
cacgt	0.326
cacta	0.318
cactc	0.189
cactg	0.106
cactt	0.387
cagaa	0.34
cagac	0.146
cagag	0.167
cagat	0.348
cagca	0.347
cagcc	0.236
cagcg	0.0857
cagct	0.332
cagga	0.278
caggc	0.179
caggg	0.193
caggt	0.35
cagta	0.224
cagtc	0.151
cagtg	0.16
cagtt	0.465
cataa	0.349
catac	0.15
catag	0.136
catat	0.364
catca	0.38
catcc	0.207
catcg	0.091
catct	0.322
catga	0.323
catgc	0.161
catgg	0.189
catgt	0.328
catta	0.271
cattc	0.148
cattg	0.172
cattt	0.408
ccaaa	0.409
ccaac	0.187
ccaag	0.147
ccaat	0.256
ccaca	0.308
ccacc	0.306
ccacg	0.108
ccact	0.279
ccaga	0.327
ccagc	0.221
ccagg	0.176
ccagt	0.275
ccata	0.268
ccatc	0.191
ccatg	0.2
ccatt	0.342
cccaa	0.393
cccac	0.227
cccag	0.0926
cccat	0.287
cccca	0.302
ccccc	0.294
ccccg	0.0766
cccct	0.328
cccga	0.341
cccgc	0.193
cccgg	0.205
cccgt	0.26
cccta	0.286
ccctc	0.253
ccctg	0.0938
ccctt	0.366
ccgaa	0.367
ccgac	0.22
ccgag	0.176
ccgat	0.237
ccgca	0.316
ccgcc	0.273
ccgcg	0.137
ccgct	0.274
ccgga	0.289
ccggc	0.188
ccggg	0.265
ccggt	0.258
ccgta	0.204
ccgtc	0.219
ccgtg	0.194
ccgtt	0.383
cctaa	0.399
cctac	0.173
cctag	0.169
cctat	0.259
cctca	0.284
cctcc	0.288
cctcg	0.0948
cctct	0.333
cctga	0.369
cctgc	0.189
cctgg	0.174
cctgt	0.268
cctta	0.263
ccttc	0.2
ccttg	0.176
ccttt	0.361
cgaaa	0.394
cgaac	0.174
cgaag	0.155
cgaat	0.277
cgaca	0.311
cgacc	0.234
cgacg	0.162
cgact	0.293
cgaga	0.278
cgagc	0.213
cgagg	0.179
cgagt	0.33
cgata	0.247
cgatc	0.205
cgatg	0.191
cgatt	0.357
cgcaa	0.369
cgcac	0.218
cgcag	0.13
cgcat	0.282
cgcca	0.337
cgccc	0.235
cgccg	0.14
cgcct	0.288
cgcga	0.316
cgcgc	0.194
cgcgg	0.204
cgcgt	0.285
cgcta	0.3
cgctc	0.218
cgctg	0.146
cgctt	0.337
cggaa	0.273
cggac	0.177
cggag	0.229
cggat	0.321
cggca	0.288
cggcc	0.275
cggcg	0.159
cggct	0.278
cggga	0.223
cgggc	0.245
cgggg	0.173
cgggt	0.359
cggta	0.213
cggtc	0.209
cggtg	0.211
cggtt	0.367
cgtaa	0.339
cgtac	0.176
cgtag	0.173
cgtat	0.312
cgtca	0.295
cgtcc	0.221
cgtcg	0.182
cgtct	0.302
cgtga	0.302
cgtgc	0.196
cgtgg	0.223
cgtgt	0.28
cgtta	0.225
cgttc	0.176
cgttg	0.191
cgttt	0.407
ctaaa	0.371
ctaac	0.16
ctaag	0.135
ctaat	0.334
ctaca	0.333
ctacc	0.208
ctacg	0.0831
ctact	0.375
ctaga	0.296
ctagc	0.165
ctagg	0.196
ctagt	0.344
ctata	0.298
ctatc	0.154
ctatg	0.17
ctatt	0.378
ctcaa	0.381
ctcac	0.182
ctcag	0.0903
ctcat	0.347
ctcca	0.318
ctccc	0.249
ctccg	0.101
ctcct	0.332
ctcga	0.384
ctcgc	0.157
ctcgg	0.166
ctcgt	0.293
ctcta	0.257
ctctc	0.297
ctctg	0.0935
ctctt	0.352
ctgaa	0.441
ctgac	0.129
ctgag	0.122
ctgat	0.307
ctgca	0.358
ctgcc	0.198
ctgcg	0.108
ctgct	0.336
ctgga	0.317
ctggc	0.159
ctggg	0.216
ctggt	0.308
ctgta	0.25
ctgtc	0.161
ctgtg	0.176
ctgtt	0.413
cttaa	0.323
cttac	0.152
cttag	0.152
cttat	0.373
cttca	0.336
cttcc	0.228
cttcg	0.0921
cttct	0.345
cttga	0.314
cttgc	0.16
cttgg	0.193
cttgt	0.333
cttta	0.224
ctttc	0.184
ctttg	0.173
ctttt	0.418
gaaaa	0.421
gaaac	0.136
gaaag	0.166
gaaat	0.277
gaaca	0.348
gaacc	0.174
gaacg	0.101
gaact	0.377
gaaga	0.368
gaagc	0.134
gaagg	0.208
gaagt	0.29
gaata	0.285
gaatc	0.155
gaatg	0.177
gaatt	0.383
gacaa	0.393
gacac	0.18
gacag	0.105
gacat	0.323
gacca	0.326
gaccc	0.261
gaccg	0.115
gacct	0.298
gacga	0.361
gacgc	0.159
gacgg	0.227
gacgt	0.253
gacta	0.291
gactc	0.192
gactg	0.13
gactt	0.386
gagaa	0.37
gagac	0.11
gagag	0.277
gagat	0.243
gagca	0.354
gagcc	0.2
gagcg	0.101
gagct	0.345
gagga	0.356
gaggc	0.125
gaggg	0.259
gaggt	0.26
gagta	0.305
gagtc	0.148
gagtg	0.19
gagtt	0.358
gataa	0.358
gatac	0.133
gatag	0.159
gatat	0.35
gatca	0.355
gatcc	0.204
gatcg	0.114
gatct	0.327
gatga	0.36
gatgc	0.151
gatgg	0.217
gatgt	0.273
gatta	0.262
gattc	0.148
gattg	0.19
gattt	0.399
gcaaa	0.377
gcaac	0.181
gcaag	0.171
gcaat	0.271
gcaca	0.352
gcacc	0.233
gcacg	0.152
gcact	0.263
gcaga	0.296
gcagc	0.239
gcagg	0.196
gcagt	0.268
gcata	0.292
gcatc	0.176
gcatg	0.226
gcatt	0.306
gccaa	0.389
gccac	0.214
gccag	0.108
gccat	0.288
gccca	0.392
gcccc	0.19
gcccg	0.179
gccct	0.239
gccga	0.346
gccgc	0.183
gccgg	0.231
gccgt	0.24
gccta	0.305
gcctc	0.203
gcctg	0.146
gcctt	0.345
gcgaa	0.326
gcgac	0.177
gcgag	0.235
gcgat	0.262
gcgca	0.34
gcgcc	0.223
gcgcg	0.178
gcgct	0.259
gcgga	0.254
gcggc	0.162
gcggg	0.271
gcggt	0.313
gcgta	0.216
gcgtc	0.189
gcgtg	0.295
gcgtt	0.3
gctaa	0.349
gctac	0.182
gctag	0.194
gctat	0.275
gctca	0.342
gctcc	0.2
gctcg	0.173
gctct	0.286
gctga	0.331
gctgc	0.223
gctgg	0.212
gctgt	0.235
gctta	0.247
gcttc	0.177
gcttg	0.22
gcttt	0.356
ggaaa	0.41
ggaac	0.127
ggaag	0.219
ggaat	0.244
ggaca	0.33
ggacc	0.246
ggacg	0.136
ggact	0.288
ggaga	0.338
ggagc	0.122
ggagg	0.27
ggagt	0.27
ggata	0.243
ggatc	0.187
ggatg	0.222
ggatt	0.347
ggcaa	0.386
ggcac	0.169
ggcag	0.147
ggcat	0.298
ggcca	0.303
ggccc	0.29
ggccg	0.126
ggcct	0.28
ggcga	0.291
ggcgc	0.162
ggcgg	0.271
ggcgt	0.275
ggcta	0.278
ggctc	0.201
ggctg	0.185
ggctt	0.336
gggaa	0.338
gggac	0.136
gggag	0.269
gggat	0.257
gggca	0.252
gggcc	0.292
gggcg	0.124
gggct	0.332
gggga	0.296
ggggc	0.114
ggggg	0.294
ggggt	0.295
gggta	0.232
gggtc	0.177
gggtg	0.236
gggtt	0.355
ggtaa	0.351
ggtac	0.156
ggtag	0.206
ggtat	0.287
ggtca	0.353
ggtcc	0.223
ggtcg	0.146
ggtct	0.278
ggtga	0.285
ggtgc	0.148
ggtgg	0.312
ggtgt	0.256
ggtta	0.245
ggttc	0.144
ggttg	0.243
ggttt	0.368
gtaaa	0.364
gtaac	0.154
gtaag	0.163
gtaat	0.32
gtaca	0.369
gtacc	0.19
gtacg	0.102
gtact	0.339
gtaga	0.299
gtagc	0.164
gtagg	0.211
gtagt	0.326
gtata	0.307
gtatc	0.135
gtatg	0.197
gtatt	0.361
gtcaa	0.393
gtcac	0.162
gtcag	0.118
gtcat	0.327
gtcca	0.399
gtccc	0.209
gtccg	0.129
gtcct	0.263
gtcga	0.325
gtcgc	0.141
gtcgg	0.249
gtcgt	0.285
gtcta	0.286
gtctc	0.203
gtctg	0.141
gtctt	0.371
gtgaa	0.361
gtgac	0.142
gtgag	0.197
gtgat	0.3
gtgca	0.397
gtgcc	0.171
gtgcg	0.136
gtgct	0.297
gtgga	0.281
gtggc	0.151
gtggg	0.254
gtggt	0.314
gtgta	0.27
gtgtc	0.156
gtgtg	0.218
gtgtt	0.357
gttaa	0.318
gttac	0.161
gttag	0.2
gttat	0.322
gttca	0.425
gttcc	0.164
gttcg	0.128
gttct	0.283
gttga	0.298
gttgc	0.156
gttgg	0.227
gttgt	0.319
gttta	0.231
gtttc	0.162
gtttg	0.212
gtttt	0.395
taaaa	0.42
taaac	0.138
taaag	0.144
taaat	0.298
taaca	0.37
taacc	0.198
taacg	0.0865
taact	0.346
taaga	0.327
taagc	0.139
taagg	0.203
taagt	0.331
taata	0.339
taatc	0.133
taatg	0.155
taatt	0.373
tacaa	0.401
tacac	0.169
tacag	0.0879
tacat	0.342
tacca	0.381
taccc	0.233
taccg	0.0796
tacct	0.306
tacga	0.36
tacgc	0.145
tacgg	0.169
tacgt	0.327
tacta	0.308
tactc	0.199
tactg	0.0967
tactt	0.397
tagaa	0.353
tagac	0.136
tagag	0.21
tagat	0.301
tagca	0.349
tagcc	0.196
tagcg	0.0976
tagct	0.357
tagga	0.336
taggc	0.149
taggg	0.233
taggt	0.283
tagta	0.291
tagtc	0.138
tagtg	0.196
tagtt	0.375
tataa	0.323
tatac	0.127
tatag	0.129
tatat	0.421
tatca	0.399
tatcc	0.17
tatcg	0.0884
tatct	0.342
tatga	0.338
tatgc	0.147
tatgg	0.178
tatgt	0.337
tatta	0.312
tattc	0.127
tattg	0.164
tattt	0.397
tcaaa	0.387
tcaac	0.161
tcaag	0.157
tcaat	0.295
tcaca	0.35
tcacc	0.213
tcacg	0.112
tcact	0.325
tcaga	0.322
tcagc	0.158
tcagg	0.171
tcagt	0.349
tcata	0.281
tcatc	0.175
tcatg	0.19
tcatt	0.354
tccaa	0.404
tccac	0.181
tccag	0.0976
tccat	0.317
tccca	0.335
tcccc	0.247
tcccg	0.0819
tccct	0.336
tccga	0.372
tccgc	0.14
tccgg	0.173
tccgt	0.314
tccta	0.288
tcctc	0.243
tcctg	0.0943
tcctt	0.375
tcgaa	0.364
tcgac	0.156
tcgag	0.221
tcgat	0.258
tcgca	0.353
tcgcc	0.215
tcgcg	0.156
tcgct	0.276
tcgga	0.349
tcggc	0.159
tcggg	0.248
tcggt	0.245
tcgta	0.245
tcgtc	0.196
tcgtg	0.216
tcgtt	0.342
tctaa	0.368
tctac	0.159
tctag	0.166
tctat	0.306
tctca	0.299
tctcc	0.212
tctcg	0.0866
tctct	0.402
tctga	0.388
tctgc	0.159
tctgg	0.18
tctgt	0.273
tctta	0.237
tcttc	0.199
tcttg	0.175
tcttt	0.39
tgaaa	0.389
tgaac	0.171
tgaag	0.167
tgaat	0.273
tgaca	0.357
tgacc	0.213
tgacg	0.0993
tgact	0.33
tgaga	0.349
tgagc	0.154
tgagg	0.195
tgagt	0.302
tgata	0.279
tgatc	0.159
tgatg	0.2
tgatt	0.361
tgcaa	0.378
tgcac	0.174
tgcag	0.118
tgcat	0.33
tgcca	0.385
tgccc	0.195
tgccg	0.103
tgcct	0.318
tgcga	0.314
tgcgc	0.162
tgcgg	0.206
tgcgt	0.318
tgcta	0.276
tgctc	0.197
tgctg	0.151
tgctt	0.376
tggaa	0.334
tggac	0.161
tggag	0.213
tggat	0.291
tggca	0.344
tggcc	0.211
tggcg	0.123
tggct	0.322
tggga	0.289
tgggc	0.17
tgggg	0.217
tgggt	0.324
tggta	0.254
tggtc	0.148
tggtg	0.254
tggtt	0.345
tgtaa	0.344
tgtac	0.157
tgtag	0.171
tgtat	0.329
tgtca	0.384
tgtcc	0.195
tgtcg	0.126
tgtct	0.295
tgtga	0.319
tgtgc	0.152
tgtgg	0.214
tgtgt	0.315
tgtta	0.242
tgttc	0.153
tgttg	0.214
tgttt	0.392
ttaaa	0.364
ttaac	0.138
ttaag	0.156
ttaat	0.342
ttaca	0.362
ttacc	0.191
ttacg	0.0882
ttact	0.358
ttaga	0.313
ttagc	0.142
ttagg	0.219
ttagt	0.326
ttata	0.288
ttatc	0.134
ttatg	0.169
ttatt	0.409
ttcaa	0.359
ttcac	0.159
ttcag	0.155
ttcat	0.327
ttcca	0.337
ttccc	0.212
ttccg	0.0813
ttcct	0.37
ttcga	0.372
ttcgc	0.128
ttcgg	0.204
ttcgt	0.297
ttcta	0.249
ttctc	0.228
ttctg	0.11
ttctt	0.413
ttgaa	0.358
ttgac	0.151
ttgag	0.181
ttgat	0.311
ttgca	0.386
ttgcc	0.174
ttgcg	0.103
ttgct	0.337
ttgga	0.321
ttggc	0.14
ttggg	0.224
ttggt	0.315
ttgta	0.266
ttgtc	0.141
ttgtg	0.195
ttgtt	0.398
tttaa	0.321
tttac	0.145
tttag	0.178
tttat	0.356
tttca	0.349
tttcc	0.19
tttcg	0.105
tttct	0.356
tttga	0.318
tttgc	0.144
tttgg	0.221
tttgt	0.317
tttta	0.228
ttttc	0.162
ttttg	0.168
ttttt	0.442

#
# The emission probabilities of internal and terminal 5' UTR exons
#
[EMISSION-5]
# size of the emission vector
1024
#k=
4
# patpseudo : pseudocount for sequence patterns
1
aaaaa	0.442
aaaac	0.128
aaaag	0.146
aaaat	0.284
aaaca	0.383
aaacc	0.19
aaacg	0.0999
aaact	0.328
aaaga	0.358
aaagc	0.133
aaagg	0.185
aaagt	0.323
aaata	0.321
aaatc	0.15
aaatg	0.174
aaatt	0.354
aacaa	0.432
aacac	0.161
aacag	0.105
aacat	0.303
aacca	0.366
aaccc	0.252
aaccg	0.0969
aacct	0.285
aacga	0.355
aacgc	0.142
aacgg	0.224
aacgt	0.279
aacta	0.302
aactc	0.177
aactg	0.153
aactt	0.368
aagaa	0.404
aagac	0.122
aagag	0.199
aagat	0.275
aagca	0.386
aagcc	0.191
aagcg	0.0887
aagct	0.334
aagga	0.349
aaggc	0.134
aaggg	0.238
aaggt	0.279
aagta	0.298
aagtc	0.146
aagtg	0.191
aagtt	0.365
aataa	0.396
aatac	0.129
aatag	0.142
aatat	0.333
aatca	0.404
aatcc	0.19
aatcg	0.1
aatct	0.306
aatga	0.376
aatgc	0.136
aatgg	0.202
aatgt	0.286
aatta	0.298
aattc	0.148
aattg	0.174
aattt	0.38
acaaa	0.388
acaac	0.174
acaag	0.168
acaat	0.27
acaca	0.369
acacc	0.204
acacg	0.111
acact	0.317
acaga	0.342
acagc	0.17
acagg	0.188
acagt	0.3
acata	0.321
acatc	0.152
acatg	0.22
acatt	0.307
accaa	0.403
accac	0.205
accag	0.0964
accat	0.295
accca	0.355
acccc	0.232
acccg	0.125
accct	0.288
accga	0.315
accgc	0.209
accgg	0.187
accgt	0.29
accta	0.29
acctc	0.211
acctg	0.142
acctt	0.358
acgaa	0.369
acgac	0.173
acgag	0.213
acgat	0.245
acgca	0.38
acgcc	0.217
acgcg	0.15
acgct	0.253
acgga	0.36
acggc	0.134
acggg	0.231
acggt	0.275
acgta	0.262
acgtc	0.162
acgtg	0.261
acgtt	0.315
actaa	0.357
actac	0.162
actag	0.18
actat	0.302
actca	0.342
actcc	0.224
actcg	0.136
actct	0.298
actga	0.44
actgc	0.151
actgg	0.159
actgt	0.25
actta	0.258
acttc	0.169
acttg	0.194
acttt	0.379
agaaa	0.439
agaac	0.126
agaag	0.19
agaat	0.245
agaca	0.349
agacc	0.214
agacg	0.13
agact	0.307
agaga	0.431
agagc	0.118
agagg	0.21
agagt	0.241
agata	0.289
agatc	0.177
agatg	0.204
agatt	0.33
agcaa	0.408
agcac	0.161
agcag	0.137
agcat	0.295
agcca	0.355
agccc	0.253
agccg	0.098
agcct	0.294
agcga	0.323
agcgc	0.163
agcgg	0.235
agcgt	0.279
agcta	0.299
agctc	0.204
agctg	0.153
agctt	0.344
aggaa	0.398
aggac	0.115
aggag	0.242
aggat	0.245
aggca	0.334
aggcc	0.229
aggcg	0.123
aggct	0.314
aggga	0.324
agggc	0.116
agggg	0.264
agggt	0.296
aggta	0.26
aggtc	0.172
aggtg	0.225
aggtt	0.343
agtaa	0.347
agtac	0.148
agtag	0.197
agtat	0.308
agtca	0.393
agtcc	0.188
agtcg	0.132
agtct	0.287
agtga	0.339
agtgc	0.13
agtgg	0.221
agtgt	0.309
agtta	0.244
agttc	0.178
agttg	0.216
agttt	0.362
ataaa	0.364
ataac	0.126
ataag	0.163
ataat	0.347
ataca	0.384
atacc	0.174
atacg	0.09
atact	0.352
ataga	0.33
atagc	0.142
atagg	0.18
atagt	0.349
atata	0.366
atatc	0.128
atatg	0.171
atatt	0.335
atcaa	0.379
atcac	0.16
atcag	0.131
atcat	0.329
atcca	0.377
atccc	0.207
atccg	0.123
atcct	0.293
atcga	0.379
atcgc	0.148
atcgg	0.189
atcgt	0.284
atcta	0.28
atctc	0.199
atctg	0.149
atctt	0.372
atgaa	0.367
atgac	0.142
atgag	0.186
atgat	0.305
atgca	0.425
atgcc	0.169
atgcg	0.0993
atgct	0.307
atgga	0.336
atggc	0.138
atggg	0.219
atggt	0.307
atgta	0.29
atgtc	0.149
atgtg	0.204
atgtt	0.357
attaa	0.325
attac	0.137
attag	0.172
attat	0.366
attca	0.388
attcc	0.179
attcg	0.117
attct	0.315
attga	0.344
attgc	0.147
attgg	0.196
attgt	0.313
attta	0.239
atttc	0.158
atttg	0.184
atttt	0.42
caaaa	0.398
caaac	0.163
caaag	0.143
caaat	0.295
caaca	0.362
caacc	0.217
caacg	0.0813
caact	0.34
caaga	0.322
caagc	0.165
caagg	0.181
caagt	0.332
caata	0.301
caatc	0.162
caatg	0.167
caatt	0.369
cacaa	0.401
cacac	0.186
cacag	0.0849
cacat	0.328
cacca	0.396
caccc	0.247
caccg	0.082
cacct	0.275
cacga	0.317
cacgc	0.197
cacgg	0.16
cacgt	0.326
cacta	0.318
cactc	0.189
cactg	0.106
cactt	0.387
cagaa	0.34
cagac	0.146
cagag	0.167
cagat	0.348
cagca	0.347
cagcc	0.236
cagcg	0.0857
cagct	0.332
cagga	0.278
caggc	0.179
caggg	0.193
caggt	0.35
cagta	0.224
cagtc	0.151
cagtg	0.16
cagtt	0.465
cataa	0.349
catac	0.15
catag	0.136
catat	0.364
catca	0.38
catcc	0.207
catcg	0.091
catct	0.322
catga	0.323
catgc	0.161
catgg	0.189
catgt	0.328
catta	0.271
cattc	0.148
cattg	0.172
cattt	0.408
ccaaa	0.409
ccaac	0.187
ccaag	0.147
ccaat	0.256
ccaca	0.308
ccacc	0.306
ccacg	0.108
ccact	0.279
ccaga	0.327
ccagc	0.221
ccagg	0.176
ccagt	0.275
ccata	0.268
ccatc	0.191
ccatg	0.2
ccatt	0.342
cccaa	0.393
cccac	0.227
cccag	0.0926
cccat	0.287
cccca	0.302
ccccc	0.294
ccccg	0.0766
cccct	0.328
cccga	0.341
cccgc	0.193
cccgg	0.205
cccgt	0.26
cccta	0.286
ccctc	0.253
ccctg	0.0938
ccctt	0.366
ccgaa	0.367
ccgac	0.22
ccgag	0.176
ccgat	0.237
ccgca	0.316
ccgcc	0.273
ccgcg	0.137
ccgct	0.274
ccgga	0.289
ccggc	0.188
ccggg	0.265
ccggt	0.258
ccgta	0.204
ccgtc	0.219
ccgtg	0.194
ccgtt	0.383
cctaa	0.399
cctac	0.173
cctag	0.169
cctat	0.259
cctca	0.284
cctcc	0.288
cctcg	0.0948
cctct	0.333
cctga	0.369
cctgc	0.189
cctgg	0.174
cctgt	0.268
cctta	0.263
ccttc	0.2
ccttg	0.176
ccttt	0.361
cgaaa	0.394
cgaac	0.174
cgaag	0.155
cgaat	0.277
cgaca	0.311
cgacc	0.234
cgacg	0.162
cgact	0.293
cgaga	0.278
cgagc	0.213
cgagg	0.179
cgagt	0.33
cgata	0.247
cgatc	0.205
cgatg	0.191
cgatt	0.357
cgcaa	0.369
cgcac	0.218
cgcag	0.13
cgcat	0.282
cgcca	0.337
cgccc	0.235
cgccg	0.14
cgcct	0.288
cgcga	0.316
cgcgc	0.194
cgcgg	0.204
cgcgt	0.285
cgcta	0.3
cgctc	0.218
cgctg	0.146
cgctt	0.337
cggaa	0.273
cggac	0.177
cggag	0.229
cggat	0.321
cggca	0.288
cggcc	0.275
cggcg	0.159
cggct	0.278
cggga	0.223
cgggc	0.245
cgggg	0.173
cgggt	0.359
cggta	0.213
cggtc	0.209
cggtg	0.211
cggtt	0.367
cgtaa	0.339
cgtac	0.176
cgtag	0.173
cgtat	0.312
cgtca	0.295
cgtcc	0.221
cgtcg	0.182
cgtct	0.302
cgtga	0.302
cgtgc	0.196
cgtgg	0.223
cgtgt	0.28
cgtta	0.225
cgttc	0.176
cgttg	0.191
cgttt	0.407
ctaaa	0.371
ctaac	0.16
ctaag	0.135
ctaat	0.334
ctaca	0.333
ctacc	0.208
ctacg	0.0831
ctact	0.375
ctaga	0.296
ctagc	0.165
ctagg	0.196
ctagt	0.344
ctata	0.298
ctatc	0.154
ctatg	0.17
ctatt	0.378
ctcaa	0.381
ctcac	0.182
ctcag	0.0903
ctcat	0.347
ctcca	0.318
ctccc	0.249
ctccg	0.101
ctcct	0.332
ctcga	0.384
ctcgc	0.157
ctcgg	0.166
ctcgt	0.293
ctcta	0.257
ctctc	0.297
ctctg	0.0935
ctctt	0.352
ctgaa	0.441
ctgac	0.129
ctgag	0.122
ctgat	0.307
ctgca	0.358
ctgcc	0.198
ctgcg	0.108
ctgct	0.336
ctgga	0.317
ctggc	0.159
ctggg	0.216
ctggt	0.308
ctgta	0.25
ctgtc	0.161
ctgtg	0.176
ctgtt	0.413
cttaa	0.323
cttac	0.152
cttag	0.152
cttat	0.373
cttca	0.336
cttcc	0.228
cttcg	0.0921
cttct	0.345
cttga	0.314
cttgc	0.16
cttgg	0.193
cttgt	0.333
cttta	0.224
ctttc	0.184
ctttg	0.173
ctttt	0.418
gaaaa	0.421
gaaac	0.136
gaaag	0.166
gaaat	0.277
gaaca	0.348
gaacc	0.174
gaacg	0.101
gaact	0.377
gaaga	0.368
gaagc	0.134
gaagg	0.208
gaagt	0.29
gaata	0.285
gaatc	0.155
gaatg	0.177
gaatt	0.383
gacaa	0.393
gacac	0.18
gacag	0.105
gacat	0.323
gacca	0.326
gaccc	0.261
gaccg	0.115
gacct	0.298
gacga	0.361
gacgc	0.159
gacgg	0.227
gacgt	0.253
gacta	0.291
gactc	0.192
gactg	0.13
gactt	0.386
gagaa	0.37
gagac	0.11
gagag	0.277
gagat	0.243
gagca	0.354
gagcc	0.2
gagcg	0.101
gagct	0.345
gagga	0.356
gaggc	0.125
gaggg	0.259
gaggt	0.26
gagta	0.305
gagtc	0.148
gagtg	0.19
gagtt	0.358
gataa	0.358
gatac	0.133
gatag	0.159
gatat	0.35
gatca	0.355
gatcc	0.204
gatcg	0.114
gatct	0.327
gatga	0.36
gatgc	0.151
gatgg	0.217
gatgt	0.273
gatta	0.262
gattc	0.148
gattg	0.19
gattt	0.399
gcaaa	0.377
gcaac	0.181
gcaag	0.171
gcaat	0.271
gcaca	0.352
gcacc	0.233
gcacg	0.152
gcact	0.263
gcaga	0.296
gcagc	0.239
gcagg	0.196
gcagt	0.268
gcata	0.292
gcatc	0.176
gcatg	0.226
gcatt	0.306
gccaa	0.389
gccac	0.214
gccag	0.108
gccat	0.288
gccca	0.392
gcccc	0.19
gcccg	0.179
gccct	0.239
gccga	0.346
gccgc	0.183
gccgg	0.231
gccgt	0.24
gccta	0.305
gcctc	0.203
gcctg	0.146
gcctt	0.345
gcgaa	0.326
gcgac	0.177
gcgag	0.235
gcgat	0.262
gcgca	0.34
gcgcc	0.223
gcgcg	0.178
gcgct	0.259
gcgga	0.254
gcggc	0.162
gcggg	0.271
gcggt	0.313
gcgta	0.216
gcgtc	0.189
gcgtg	0.295
gcgtt	0.3
gctaa	0.349
gctac	0.182
gctag	0.194
gctat	0.275
gctca	0.342
gctcc	0.2
gctcg	0.173
gctct	0.286
gctga	0.331
gctgc	0.223
gctgg	0.212
gctgt	0.235
gctta	0.247
gcttc	0.177
gcttg	0.22
gcttt	0.356
ggaaa	0.41
ggaac	0.127
ggaag	0.219
ggaat	0.244
ggaca	0.33
ggacc	0.246
ggacg	0.136
ggact	0.288
ggaga	0.338
ggagc	0.122
ggagg	0.27
ggagt	0.27
ggata	0.243
ggatc	0.187
ggatg	0.222
ggatt	0.347
ggcaa	0.386
ggcac	0.169
ggcag	0.147
ggcat	0.298
ggcca	0.303
ggccc	0.29
ggccg	0.126
ggcct	0.28
ggcga	0.291
ggcgc	0.162
ggcgg	0.271
ggcgt	0.275
ggcta	0.278
ggctc	0.201
ggctg	0.185
ggctt	0.336
gggaa	0.338
gggac	0.136
gggag	0.269
gggat	0.257
gggca	0.252
gggcc	0.292
gggcg	0.124
gggct	0.332
gggga	0.296
ggggc	0.114
ggggg	0.294
ggggt	0.295
gggta	0.232
gggtc	0.177
gggtg	0.236
gggtt	0.355
ggtaa	0.351
ggtac	0.156
ggtag	0.206
ggtat	0.287
ggtca	0.353
ggtcc	0.223
ggtcg	0.146
ggtct	0.278
ggtga	0.285
ggtgc	0.148
ggtgg	0.312
ggtgt	0.256
ggtta	0.245
ggttc	0.144
ggttg	0.243
ggttt	0.368
gtaaa	0.364
gtaac	0.154
gtaag	0.163
gtaat	0.32
gtaca	0.369
gtacc	0.19
gtacg	0.102
gtact	0.339
gtaga	0.299
gtagc	0.164
gtagg	0.211
gtagt	0.326
gtata	0.307
gtatc	0.135
gtatg	0.197
gtatt	0.361
gtcaa	0.393
gtcac	0.162
gtcag	0.118
gtcat	0.327
gtcca	0.399
gtccc	0.209
gtccg	0.129
gtcct	0.263
gtcga	0.325
gtcgc	0.141
gtcgg	0.249
gtcgt	0.285
gtcta	0.286
gtctc	0.203
gtctg	0.141
gtctt	0.371
gtgaa	0.361
gtgac	0.142
gtgag	0.197
gtgat	0.3
gtgca	0.397
gtgcc	0.171
gtgcg	0.136
gtgct	0.297
gtgga	0.281
gtggc	0.151
gtggg	0.254
gtggt	0.314
gtgta	0.27
gtgtc	0.156
gtgtg	0.218
gtgtt	0.357
gttaa	0.318
gttac	0.161
gttag	0.2
gttat	0.322
gttca	0.425
gttcc	0.164
gttcg	0.128
gttct	0.283
gttga	0.298
gttgc	0.156
gttgg	0.227
gttgt	0.319
gttta	0.231
gtttc	0.162
gtttg	0.212
gtttt	0.395
taaaa	0.42
taaac	0.138
taaag	0.144
taaat	0.298
taaca	0.37
taacc	0.198
taacg	0.0865
taact	0.346
taaga	0.327
taagc	0.139
taagg	0.203
taagt	0.331
taata	0.339
taatc	0.133
taatg	0.155
taatt	0.373
tacaa	0.401
tacac	0.169
tacag	0.0879
tacat	0.342
tacca	0.381
taccc	0.233
taccg	0.0796
tacct	0.306
tacga	0.36
tacgc	0.145
tacgg	0.169
tacgt	0.327
tacta	0.308
tactc	0.199
tactg	0.0967
tactt	0.397
tagaa	0.353
tagac	0.136
tagag	0.21
tagat	0.301
tagca	0.349
tagcc	0.196
tagcg	0.0976
tagct	0.357
tagga	0.336
taggc	0.149
taggg	0.233
taggt	0.283
tagta	0.291
tagtc	0.138
tagtg	0.196
tagtt	0.375
tataa	0.323
tatac	0.127
tatag	0.129
tatat	0.421
tatca	0.399
tatcc	0.17
tatcg	0.0884
tatct	0.342
tatga	0.338
tatgc	0.147
tatgg	0.178
tatgt	0.337
tatta	0.312
tattc	0.127
tattg	0.164
tattt	0.397
tcaaa	0.387
tcaac	0.161
tcaag	0.157
tcaat	0.295
tcaca	0.35
tcacc	0.213
tcacg	0.112
tcact	0.325
tcaga	0.322
tcagc	0.158
tcagg	0.171
tcagt	0.349
tcata	0.281
tcatc	0.175
tcatg	0.19
tcatt	0.354
tccaa	0.404
tccac	0.181
tccag	0.0976
tccat	0.317
tccca	0.335
tcccc	0.247
tcccg	0.0819
tccct	0.336
tccga	0.372
tccgc	0.14
tccgg	0.173
tccgt	0.314
tccta	0.288
tcctc	0.243
tcctg	0.0943
tcctt	0.375
tcgaa	0.364
tcgac	0.156
tcgag	0.221
tcgat	0.258
tcgca	0.353
tcgcc	0.215
tcgcg	0.156
tcgct	0.276
tcgga	0.349
tcggc	0.159
tcggg	0.248
tcggt	0.245
tcgta	0.245
tcgtc	0.196
tcgtg	0.216
tcgtt	0.342
tctaa	0.368
tctac	0.159
tctag	0.166
tctat	0.306
tctca	0.299
tctcc	0.212
tctcg	0.0866
tctct	0.402
tctga	0.388
tctgc	0.159
tctgg	0.18
tctgt	0.273
tctta	0.237
tcttc	0.199
tcttg	0.175
tcttt	0.39
tgaaa	0.389
tgaac	0.171
tgaag	0.167
tgaat	0.273
tgaca	0.357
tgacc	0.213
tgacg	0.0993
tgact	0.33
tgaga	0.349
tgagc	0.154
tgagg	0.195
tgagt	0.302
tgata	0.279
tgatc	0.159
tgatg	0.2
tgatt	0.361
tgcaa	0.378
tgcac	0.174
tgcag	0.118
tgcat	0.33
tgcca	0.385
tgccc	0.195
tgccg	0.103
tgcct	0.318
tgcga	0.314
tgcgc	0.162
tgcgg	0.206
tgcgt	0.318
tgcta	0.276
tgctc	0.197
tgctg	0.151
tgctt	0.376
tggaa	0.334
tggac	0.161
tggag	0.213
tggat	0.291
tggca	0.344
tggcc	0.211
tggcg	0.123
tggct	0.322
tggga	0.289
tgggc	0.17
tgggg	0.217
tgggt	0.324
tggta	0.254
tggtc	0.148
tggtg	0.254
tggtt	0.345
tgtaa	0.344
tgtac	0.157
tgtag	0.171
tgtat	0.329
tgtca	0.384
tgtcc	0.195
tgtcg	0.126
tgtct	0.295
tgtga	0.319
tgtgc	0.152
tgtgg	0.214
tgtgt	0.315
tgtta	0.242
tgttc	0.153
tgttg	0.214
tgttt	0.392
ttaaa	0.364
ttaac	0.138
ttaag	0.156
ttaat	0.342
ttaca	0.362
ttacc	0.191
ttacg	0.0882
ttact	0.358
ttaga	0.313
ttagc	0.142
ttagg	0.219
ttagt	0.326
ttata	0.288
ttatc	0.134
ttatg	0.169
ttatt	0.409
ttcaa	0.359
ttcac	0.159
ttcag	0.155
ttcat	0.327
ttcca	0.337
ttccc	0.212
ttccg	0.0813
ttcct	0.37
ttcga	0.372
ttcgc	0.128
ttcgg	0.204
ttcgt	0.297
ttcta	0.249
ttctc	0.228
ttctg	0.11
ttctt	0.413
ttgaa	0.358
ttgac	0.151
ttgag	0.181
ttgat	0.311
ttgca	0.386
ttgcc	0.174
ttgcg	0.103
ttgct	0.337
ttgga	0.321
ttggc	0.14
ttggg	0.224
ttggt	0.315
ttgta	0.266
ttgtc	0.141
ttgtg	0.195
ttgtt	0.398
tttaa	0.321
tttac	0.145
tttag	0.178
tttat	0.356
tttca	0.349
tttcc	0.19
tttcg	0.105
tttct	0.356
tttga	0.318
tttgc	0.144
tttgg	0.221
tttgt	0.317
tttta	0.228
ttttc	0.162
ttttg	0.168
ttttt	0.442

#
# The emission probabilities of 3' UTR exons
#
[EMISSION-3]
# size of the emission vector
1024
#k=
4
# patpseudo : pseudocount for sequence patterns
1
aaaaa	0.442
aaaac	0.128
aaaag	0.146
aaaat	0.284
aaaca	0.383
aaacc	0.19
aaacg	0.0999
aaact	0.328
aaaga	0.358
aaagc	0.133
aaagg	0.185
aaagt	0.323
aaata	0.321
aaatc	0.15
aaatg	0.174
aaatt	0.354
aacaa	0.432
aacac	0.161
aacag	0.105
aacat	0.303
aacca	0.366
aaccc	0.252
aaccg	0.0969
aacct	0.285
aacga	0.355
aacgc	0.142
aacgg	0.224
aacgt	0.279
aacta	0.302
aactc	0.177
aactg	0.153
aactt	0.368
aagaa	0.404
aagac	0.122
aagag	0.199
aagat	0.275
aagca	0.386
aagcc	0.191
aagcg	0.0887
aagct	0.334
aagga	0.349
aaggc	0.134
aaggg	0.238
aaggt	0.279
aagta	0.298
aagtc	0.146
aagtg	0.191
aagtt	0.365
aataa	0.396
aatac	0.129
aatag	0.142
aatat	0.333
aatca	0.404
aatcc	0.19
aatcg	0.1
aatct	0.306
aatga	0.376
aatgc	0.136
aatgg	0.202
aatgt	0.286
aatta	0.298
aattc	0.148
aattg	0.174
aattt	0.38
acaaa	0.388
acaac	0.174
acaag	0.168
acaat	0.27
acaca	0.369
acacc	0.204
acacg	0.111
acact	0.317
acaga	0.342
acagc	0.17
acagg	0.188
acagt	0.3
acata	0.321
acatc	0.152
acatg	0.22
acatt	0.307
accaa	0.403
accac	0.205
accag	0.0964
accat	0.295
accca	0.355
acccc	0.232
acccg	0.125
accct	0.288
accga	0.315
accgc	0.209
accgg	0.187
accgt	0.29
accta	0.29
acctc	0.211
acctg	0.142
acctt	0.358
acgaa	0.369
acgac	0.173
acgag	0.213
acgat	0.245
acgca	0.38
acgcc	0.217
acgcg	0.15
acgct	0.253
acgga	0.36
acggc	0.134
acggg	0.231
acggt	0.275
acgta	0.262
acgtc	0.162
acgtg	0.261
acgtt	0.315
actaa	0.357
actac	0.162
actag	0.18
actat	0.302
actca	0.342
actcc	0.224
actcg	0.136
actct	0.298
actga	0.44
actgc	0.151
actgg	0.159
actgt	0.25
actta	0.258
acttc	0.169
acttg	0.194
acttt	0.379
agaaa	0.439
agaac	0.126
agaag	0.19
agaat	0.245
agaca	0.349
agacc	0.214
agacg	0.13
agact	0.307
agaga	0.431
agagc	0.118
agagg	0.21
agagt	0.241
agata	0.289
agatc	0.177
agatg	0.204
agatt	0.33
agcaa	0.408
agcac	0.161
agcag	0.137
agcat	0.295
agcca	0.355
agccc	0.253
agccg	0.098
agcct	0.294
agcga	0.323
agcgc	0.163
agcgg	0.235
agcgt	0.279
agcta	0.299
agctc	0.204
agctg	0.153
agctt	0.344
aggaa	0.398
aggac	0.115
aggag	0.242
aggat	0.245
aggca	0.334
aggcc	0.229
aggcg	0.123
aggct	0.314
aggga	0.324
agggc	0.116
agggg	0.264
agggt	0.296
aggta	0.26
aggtc	0.172
aggtg	0.225
aggtt	0.343
agtaa	0.347
agtac	0.148
agtag	0.197
agtat	0.308
agtca	0.393
agtcc	0.188
agtcg	0.132
agtct	0.287
agtga	0.339
agtgc	0.13
agtgg	0.221
agtgt	0.309
agtta	0.244
agttc	0.178
agttg	0.216
agttt	0.362
ataaa	0.364
ataac	0.126
ataag	0.163
ataat	0.347
ataca	0.384
atacc	0.174
atacg	0.09
atact	0.352
ataga	0.33
atagc	0.142
atagg	0.18
atagt	0.349
atata	0.366
atatc	0.128
atatg	0.171
atatt	0.335
atcaa	0.379
atcac	0.16
atcag	0.131
atcat	0.329
atcca	0.377
atccc	0.207
atccg	0.123
atcct	0.293
atcga	0.379
atcgc	0.148
atcgg	0.189
atcgt	0.284
atcta	0.28
atctc	0.199
atctg	0.149
atctt	0.372
atgaa	0.367
atgac	0.142
atgag	0.186
atgat	0.305
atgca	0.425
atgcc	0.169
atgcg	0.0993
atgct	0.307
atgga	0.336
atggc	0.138
atggg	0.219
atggt	0.307
atgta	0.29
atgtc	0.149
atgtg	0.204
atgtt	0.357
attaa	0.325
attac	0.137
attag	0.172
attat	0.366
attca	0.388
attcc	0.179
attcg	0.117
attct	0.315
attga	0.344
attgc	0.147
attgg	0.196
attgt	0.313
attta	0.239
atttc	0.158
atttg	0.184
atttt	0.42
caaaa	0.398
caaac	0.163
caaag	0.143
caaat	0.295
caaca	0.362
caacc	0.217
caacg	0.0813
caact	0.34
caaga	0.322
caagc	0.165
caagg	0.181
caagt	0.332
caata	0.301
caatc	0.162
caatg	0.167
caatt	0.369
cacaa	0.401
cacac	0.186
cacag	0.0849
cacat	0.328
cacca	0.396
caccc	0.247
caccg	0.082
cacct	0.275
cacga	0.317
cacgc	0.197
cacgg	0.16
cacgt	0.326
cacta	0.318
cactc	0.189
cactg	0.106
cactt	0.387
cagaa	0.34
cagac	0.146
cagag	0.167
cagat	0.348
cagca	0.347
cagcc	0.236
cagcg	0.0857
cagct	0.332
cagga	0.278
caggc	0.179
caggg	0.193
caggt	0.35
cagta	0.224
cagtc	0.151
cagtg	0.16
cagtt	0.465
cataa	0.349
catac	0.15
catag	0.136
catat	0.364
catca	0.38
catcc	0.207
catcg	0.091
catct	0.322
catga	0.323
catgc	0.161
catgg	0.189
catgt	0.328
catta	0.271
cattc	0.148
cattg	0.172
cattt	0.408
ccaaa	0.409
ccaac	0.187
ccaag	0.147
ccaat	0.256
ccaca	0.308
ccacc	0.306
ccacg	0.108
ccact	0.279
ccaga	0.327
ccagc	0.221
ccagg	0.176
ccagt	0.275
ccata	0.268
ccatc	0.191
ccatg	0.2
ccatt	0.342
cccaa	0.393
cccac	0.227
cccag	0.0926
cccat	0.287
cccca	0.302
ccccc	0.294
ccccg	0.0766
cccct	0.328
cccga	0.341
cccgc	0.193
cccgg	0.205
cccgt	0.26
cccta	0.286
ccctc	0.253
ccctg	0.0938
ccctt	0.366
ccgaa	0.367
ccgac	0.22
ccgag	0.176
ccgat	0.237
ccgca	0.316
ccgcc	0.273
ccgcg	0.137
ccgct	0.274
ccgga	0.289
ccggc	0.188
ccggg	0.265
ccggt	0.258
ccgta	0.204
ccgtc	0.219
ccgtg	0.194
ccgtt	0.383
cctaa	0.399
cctac	0.173
cctag	0.169
cctat	0.259
cctca	0.284
cctcc	0.288
cctcg	0.0948
cctct	0.333
cctga	0.369
cctgc	0.189
cctgg	0.174
cctgt	0.268
cctta	0.263
ccttc	0.2
ccttg	0.176
ccttt	0.361
cgaaa	0.394
cgaac	0.174
cgaag	0.155
cgaat	0.277
cgaca	0.311
cgacc	0.234
cgacg	0.162
cgact	0.293
cgaga	0.278
cgagc	0.213
cgagg	0.179
cgagt	0.33
cgata	0.247
cgatc	0.205
cgatg	0.191
cgatt	0.357
cgcaa	0.369
cgcac	0.218
cgcag	0.13
cgcat	0.282
cgcca	0.337
cgccc	0.235
cgccg	0.14
cgcct	0.288
cgcga	0.316
cgcgc	0.194
cgcgg	0.204
cgcgt	0.285
cgcta	0.3
cgctc	0.218
cgctg	0.146
cgctt	0.337
cggaa	0.273
cggac	0.177
cggag	0.229
cggat	0.321
cggca	0.288
cggcc	0.275
cggcg	0.159
cggct	0.278
cggga	0.223
cgggc	0.245
cgggg	0.173
cgggt	0.359
cggta	0.213
cggtc	0.209
cggtg	0.211
cggtt	0.367
cgtaa	0.339
cgtac	0.176
cgtag	0.173
cgtat	0.312
cgtca	0.295
cgtcc	0.221
cgtcg	0.182
cgtct	0.302
cgtga	0.302
cgtgc	0.196
cgtgg	0.223
cgtgt	0.28
cgtta	0.225
cgttc	0.176
cgttg	0.191
cgttt	0.407
ctaaa	0.371
ctaac	0.16
ctaag	0.135
ctaat	0.334
ctaca	0.333
ctacc	0.208
ctacg	0.0831
ctact	0.375
ctaga	0.296
ctagc	0.165
ctagg	0.196
ctagt	0.344
ctata	0.298
ctatc	0.154
ctatg	0.17
ctatt	0.378
ctcaa	0.381
ctcac	0.182
ctcag	0.0903
ctcat	0.347
ctcca	0.318
ctccc	0.249
ctccg	0.101
ctcct	0.332
ctcga	0.384
ctcgc	0.157
ctcgg	0.166
ctcgt	0.293
ctcta	0.257
ctctc	0.297
ctctg	0.0935
ctctt	0.352
ctgaa	0.441
ctgac	0.129
ctgag	0.122
ctgat	0.307
ctgca	0.358
ctgcc	0.198
ctgcg	0.108
ctgct	0.336
ctgga	0.317
ctggc	0.159
ctggg	0.216
ctggt	0.308
ctgta	0.25
ctgtc	0.161
ctgtg	0.176
ctgtt	0.413
cttaa	0.323
cttac	0.152
cttag	0.152
cttat	0.373
cttca	0.336
cttcc	0.228
cttcg	0.0921
cttct	0.345
cttga	0.314
cttgc	0.16
cttgg	0.193
cttgt	0.333
cttta	0.224
ctttc	0.184
ctttg	0.173
ctttt	0.418
gaaaa	0.421
gaaac	0.136
gaaag	0.166
gaaat	0.277
gaaca	0.348
gaacc	0.174
gaacg	0.101
gaact	0.377
gaaga	0.368
gaagc	0.134
gaagg	0.208
gaagt	0.29
gaata	0.285
gaatc	0.155
gaatg	0.177
gaatt	0.383
gacaa	0.393
gacac	0.18
gacag	0.105
gacat	0.323
gacca	0.326
gaccc	0.261
gaccg	0.115
gacct	0.298
gacga	0.361
gacgc	0.159
gacgg	0.227
gacgt	0.253
gacta	0.291
gactc	0.192
gactg	0.13
gactt	0.386
gagaa	0.37
gagac	0.11
gagag	0.277
gagat	0.243
gagca	0.354
gagcc	0.2
gagcg	0.101
gagct	0.345
gagga	0.356
gaggc	0.125
gaggg	0.259
gaggt	0.26
gagta	0.305
gagtc	0.148
gagtg	0.19
gagtt	0.358
gataa	0.358
gatac	0.133
gatag	0.159
gatat	0.35
gatca	0.355
gatcc	0.204
gatcg	0.114
gatct	0.327
gatga	0.36
gatgc	0.151
gatgg	0.217
gatgt	0.273
gatta	0.262
gattc	0.148
gattg	0.19
gattt	0.399
gcaaa	0.377
gcaac	0.181
gcaag	0.171
gcaat	0.271
gcaca	0.352
gcacc	0.233
gcacg	0.152
gcact	0.263
gcaga	0.296
gcagc	0.239
gcagg	0.196
gcagt	0.268
gcata	0.292
gcatc	0.176
gcatg	0.226
gcatt	0.306
gccaa	0.389
gccac	0.214
gccag	0.108
gccat	0.288
gccca	0.392
gcccc	0.19
gcccg	0.179
gccct	0.239
gccga	0.346
gccgc	0.183
gccgg	0.231
gccgt	0.24
gccta	0.305
gcctc	0.203
gcctg	0.146
gcctt	0.345
gcgaa	0.326
gcgac	0.177
gcgag	0.235
gcgat	0.262
gcgca	0.34
gcgcc	0.223
gcgcg	0.178
gcgct	0.259
gcgga	0.254
gcggc	0.162
gcggg	0.271
gcggt	0.313
gcgta	0.216
gcgtc	0.189
gcgtg	0.295
gcgtt	0.3
gctaa	0.349
gctac	0.182
gctag	0.194
gctat	0.275
gctca	0.342
gctcc	0.2
gctcg	0.173
gctct	0.286
gctga	0.331
gctgc	0.223
gctgg	0.212
gctgt	0.235
gctta	0.247
gcttc	0.177
gcttg	0.22
gcttt	0.356
ggaaa	0.41
ggaac	0.127
ggaag	0.219
ggaat	0.244
ggaca	0.33
ggacc	0.246
ggacg	0.136
ggact	0.288
ggaga	0.338
ggagc	0.122
ggagg	0.27
ggagt	0.27
ggata	0.243
ggatc	0.187
ggatg	0.222
ggatt	0.347
ggcaa	0.386
ggcac	0.169
ggcag	0.147
ggcat	0.298
ggcca	0.303
ggccc	0.29
ggccg	0.126
ggcct	0.28
ggcga	0.291
ggcgc	0.162
ggcgg	0.271
ggcgt	0.275
ggcta	0.278
ggctc	0.201
ggctg	0.185
ggctt	0.336
gggaa	0.338
gggac	0.136
gggag	0.269
gggat	0.257
gggca	0.252
gggcc	0.292
gggcg	0.124
gggct	0.332
gggga	0.296
ggggc	0.114
ggggg	0.294
ggggt	0.295
gggta	0.232
gggtc	0.177
gggtg	0.236
gggtt	0.355
ggtaa	0.351
ggtac	0.156
ggtag	0.206
ggtat	0.287
ggtca	0.353
ggtcc	0.223
ggtcg	0.146
ggtct	0.278
ggtga	0.285
ggtgc	0.148
ggtgg	0.312
ggtgt	0.256
ggtta	0.245
ggttc	0.144
ggttg	0.243
ggttt	0.368
gtaaa	0.364
gtaac	0.154
gtaag	0.163
gtaat	0.32
gtaca	0.369
gtacc	0.19
gtacg	0.102
gtact	0.339
gtaga	0.299
gtagc	0.164
gtagg	0.211
gtagt	0.326
gtata	0.307
gtatc	0.135
gtatg	0.197
gtatt	0.361
gtcaa	0.393
gtcac	0.162
gtcag	0.118
gtcat	0.327
gtcca	0.399
gtccc	0.209
gtccg	0.129
gtcct	0.263
gtcga	0.325
gtcgc	0.141
gtcgg	0.249
gtcgt	0.285
gtcta	0.286
gtctc	0.203
gtctg	0.141
gtctt	0.371
gtgaa	0.361
gtgac	0.142
gtgag	0.197
gtgat	0.3
gtgca	0.397
gtgcc	0.171
gtgcg	0.136
gtgct	0.297
gtgga	0.281
gtggc	0.151
gtggg	0.254
gtggt	0.314
gtgta	0.27
gtgtc	0.156
gtgtg	0.218
gtgtt	0.357
gttaa	0.318
gttac	0.161
gttag	0.2
gttat	0.322
gttca	0.425
gttcc	0.164
gttcg	0.128
gttct	0.283
gttga	0.298
gttgc	0.156
gttgg	0.227
gttgt	0.319
gttta	0.231
gtttc	0.162
gtttg	0.212
gtttt	0.395
taaaa	0.42
taaac	0.138
taaag	0.144
taaat	0.298
taaca	0.37
taacc	0.198
taacg	0.0865
taact	0.346
taaga	0.327
taagc	0.139
taagg	0.203
taagt	0.331
taata	0.339
taatc	0.133
taatg	0.155
taatt	0.373
tacaa	0.401
tacac	0.169
tacag	0.0879
tacat	0.342
tacca	0.381
taccc	0.233
taccg	0.0796
tacct	0.306
tacga	0.36
tacgc	0.145
tacgg	0.169
tacgt	0.327
tacta	0.308
tactc	0.199
tactg	0.0967
tactt	0.397
tagaa	0.353
tagac	0.136
tagag	0.21
tagat	0.301
tagca	0.349
tagcc	0.196
tagcg	0.0976
tagct	0.357
tagga	0.336
taggc	0.149
taggg	0.233
taggt	0.283
tagta	0.291
tagtc	0.138
tagtg	0.196
tagtt	0.375
tataa	0.323
tatac	0.127
tatag	0.129
tatat	0.421
tatca	0.399
tatcc	0.17
tatcg	0.0884
tatct	0.342
tatga	0.338
tatgc	0.147
tatgg	0.178
tatgt	0.337
tatta	0.312
tattc	0.127
tattg	0.164
tattt	0.397
tcaaa	0.387
tcaac	0.161
tcaag	0.157
tcaat	0.295
tcaca	0.35
tcacc	0.213
tcacg	0.112
tcact	0.325
tcaga	0.322
tcagc	0.158
tcagg	0.171
tcagt	0.349
tcata	0.281
tcatc	0.175
tcatg	0.19
tcatt	0.354
tccaa	0.404
tccac	0.181
tccag	0.0976
tccat	0.317
tccca	0.335
tcccc	0.247
tcccg	0.0819
tccct	0.336
tccga	0.372
tccgc	0.14
tccgg	0.173
tccgt	0.314
tccta	0.288
tcctc	0.243
tcctg	0.0943
tcctt	0.375
tcgaa	0.364
tcgac	0.156
tcgag	0.221
tcgat	0.258
tcgca	0.353
tcgcc	0.215
tcgcg	0.156
tcgct	0.276
tcgga	0.349
tcggc	0.159
tcggg	0.248
tcggt	0.245
tcgta	0.245
tcgtc	0.196
tcgtg	0.216
tcgtt	0.342
tctaa	0.368
tctac	0.159
tctag	0.166
tctat	0.306
tctca	0.299
tctcc	0.212
tctcg	0.0866
tctct	0.402
tctga	0.388
tctgc	0.159
tctgg	0.18
tctgt	0.273
tctta	0.237
tcttc	0.199
tcttg	0.175
tcttt	0.39
tgaaa	0.389
tgaac	0.171
tgaag	0.167
tgaat	0.273
tgaca	0.357
tgacc	0.213
tgacg	0.0993
tgact	0.33
tgaga	0.349
tgagc	0.154
tgagg	0.195
tgagt	0.302
tgata	0.279
tgatc	0.159
tgatg	0.2
tgatt	0.361
tgcaa	0.378
tgcac	0.174
tgcag	0.118
tgcat	0.33
tgcca	0.385
tgccc	0.195
tgccg	0.103
tgcct	0.318
tgcga	0.314
tgcgc	0.162
tgcgg	0.206
tgcgt	0.318
tgcta	0.276
tgctc	0.197
tgctg	0.151
tgctt	0.376
tggaa	0.334
tggac	0.161
tggag	0.213
tggat	0.291
tggca	0.344
tggcc	0.211
tggcg	0.123
tggct	0.322
tggga	0.289
tgggc	0.17
tgggg	0.217
tgggt	0.324
tggta	0.254
tggtc	0.148
tggtg	0.254
tggtt	0.345
tgtaa	0.344
tgtac	0.157
tgtag	0.171
tgtat	0.329
tgtca	0.384
tgtcc	0.195
tgtcg	0.126
tgtct	0.295
tgtga	0.319
tgtgc	0.152
tgtgg	0.214
tgtgt	0.315
tgtta	0.242
tgttc	0.153
tgttg	0.214
tgttt	0.392
ttaaa	0.364
ttaac	0.138
ttaag	0.156
ttaat	0.342
ttaca	0.362
ttacc	0.191
ttacg	0.0882
ttact	0.358
ttaga	0.313
ttagc	0.142
ttagg	0.219
ttagt	0.326
ttata	0.288
ttatc	0.134
ttatg	0.169
ttatt	0.409
ttcaa	0.359
ttcac	0.159
ttcag	0.155
ttcat	0.327
ttcca	0.337
ttccc	0.212
ttccg	0.0813
ttcct	0.37
ttcga	0.372
ttcgc	0.128
ttcgg	0.204
ttcgt	0.297
ttcta	0.249
ttctc	0.228
ttctg	0.11
ttctt	0.413
ttgaa	0.358
ttgac	0.151
ttgag	0.181
ttgat	0.311
ttgca	0.386
ttgcc	0.174
ttgcg	0.103
ttgct	0.337
ttgga	0.321
ttggc	0.14
ttggg	0.224
ttggt	0.315
ttgta	0.266
ttgtc	0.141
ttgtg	0.195
ttgtt	0.398
tttaa	0.321
tttac	0.145
tttag	0.178
tttat	0.356
tttca	0.349
tttcc	0.19
tttcg	0.105
tttct	0.356
tttga	0.318
tttgc	0.144
tttgg	0.221
tttgt	0.317
tttta	0.228
ttttc	0.162
ttttg	0.168
ttttt	0.442

#
# The emission probabilities of the tss upwindow
#
[EMISSION-TSSUPWIN]
# size of the emission vector
64
#tssup_k=
2
# patpseudo : pseudocount for sequence patterns
1
aaa	0.461
aac	0.186
aag	0.143
aat	0.211
aca	0.35
acc	0.273
acg	0.0808
act	0.296
aga	0.351
agc	0.187
agg	0.16
agt	0.302
ata	0.332
atc	0.23
atg	0.106
att	0.332
caa	0.363
cac	0.263
cag	0.0906
cat	0.283
cca	0.326
ccc	0.323
ccg	0.0544
cct	0.297
cga	0.302
cgc	0.227
cgg	0.155
cgt	0.315
cta	0.202
ctc	0.369
ctg	0.0782
ctt	0.351
gaa	0.389
gac	0.185
gag	0.215
gat	0.211
gca	0.343
gcc	0.282
gcg	0.116
gct	0.259
gga	0.297
ggc	0.229
ggg	0.218
ggt	0.256
gta	0.264
gtc	0.239
gtg	0.191
gtt	0.306
taa	0.369
tac	0.196
tag	0.144
tat	0.292
tca	0.284
tcc	0.27
tcg	0.072
tct	0.374
tga	0.328
tgc	0.189
tgg	0.19
tgt	0.293
tta	0.215
ttc	0.265
ttg	0.148
ttt	0.372

# motif around the TSS of TATA-less promoters
[TSSMOTIF]
# width of motif, n=
11
# order of markov model, k=
0
# markov chain emission probabilities
 0  0.292	0.287	0.113	0.308
 1  0.296	0.251	0.149	0.304
 2  0.305	0.251	0.138	0.306
 3  0.31	0.267	0.133	0.289
 4  0.302	0.264	0.136	0.298
 5  0.319	0.253	0.109	0.319
 6  0.295	0.291	0.127	0.286
 7  0.306	0.286	0.102	0.306
 8  0.225	0.299	0.138	0.338
 9  0.215	0.397	0.07	0.318
10  0.467	0.242	0.201	0.0899

# motif around the TSS of TATA promoters
[TSSMOTIFTATA]
# width of motif, n=
11
# order of markov model, k=
0
# markov chain emission probabilities
 0  0.293	0.26	0.107	0.34
 1  0.308	0.251	0.119	0.322
 2  0.314	0.241	0.123	0.322
 3  0.32	0.22	0.124	0.336
 4  0.326	0.246	0.102	0.327
 5  0.32	0.25	0.108	0.323
 6  0.325	0.246	0.11	0.32
 7  0.31	0.254	0.0892	0.346
 8  0.283	0.24	0.102	0.376
 9  0.249	0.326	0.0757	0.35
10  0.401	0.214	0.154	0.231

# tata box motif 
[TATAMOTIF]
# width of motif, n=
12
# order of markov model, k=
0
# markov chain emission probabilities
 0  0.346	0.273	0.104	0.277
 1  0.222	0.397	0.125	0.256
 2  0	0	0	1
 3  1	0	0	0
 4  0	0	0	1
 5  1	0	0	0
 6  0.515	0.049	0.0333	0.403
 7  1	0	0	0
 8  0.408	0.0927	0.0698	0.429
 9  0.536	0.117	0.121	0.226
10  0.247	0.327	0.173	0.253
11  0.364	0.254	0.144	0.239

# motif after polyA signal
[TTSMOTIF]
# width of motif, n=
14
# order of markov model, k=
1
# markov chain emission probabilities
 0  0.311	0.133	0.185	0.371	0.424	0.133	0.101	0.342	0.332	0.168	0.139	0.361	0.208	0.149	0.261	0.382
 1  0.307	0.133	0.187	0.373	0.405	0.135	0.092	0.368	0.309	0.162	0.17	0.36	0.211	0.15	0.247	0.392
 2  0.285	0.136	0.196	0.383	0.383	0.151	0.0908	0.375	0.307	0.168	0.171	0.354	0.221	0.148	0.24	0.392
 3  0.314	0.132	0.175	0.379	0.385	0.151	0.0866	0.378	0.308	0.158	0.184	0.35	0.236	0.15	0.231	0.382
 4  0.327	0.137	0.165	0.37	0.362	0.165	0.09	0.383	0.304	0.178	0.166	0.352	0.235	0.163	0.229	0.373
 5  0.336	0.135	0.147	0.381	0.35	0.158	0.0931	0.399	0.293	0.168	0.171	0.369	0.232	0.169	0.221	0.378
 6  0.316	0.137	0.152	0.395	0.33	0.156	0.0906	0.424	0.282	0.181	0.157	0.38	0.224	0.169	0.205	0.402
 7  0.304	0.134	0.145	0.416	0.332	0.149	0.0913	0.427	0.29	0.16	0.158	0.393	0.225	0.149	0.2	0.425
 8  0.296	0.133	0.161	0.41	0.343	0.143	0.0864	0.428	0.295	0.166	0.149	0.391	0.22	0.147	0.193	0.439
 9  0.304	0.131	0.157	0.407	0.338	0.144	0.101	0.417	0.288	0.165	0.152	0.396	0.214	0.147	0.19	0.448
10  0.294	0.144	0.163	0.399	0.353	0.148	0.0888	0.411	0.294	0.172	0.152	0.382	0.202	0.153	0.186	0.459
11  0.29	0.158	0.155	0.397	0.333	0.157	0.0842	0.425	0.284	0.161	0.169	0.386	0.193	0.151	0.194	0.462
12  0.278	0.171	0.155	0.396	0.342	0.161	0.0628	0.434	0.289	0.171	0.163	0.377	0.201	0.153	0.198	0.448
13  0.285	0.165	0.151	0.398	0.332	0.157	0.0661	0.444	0.279	0.166	0.168	0.387	0.211	0.156	0.198	0.434
[3]
# (a,c,g,t)= (0.186, 0.314, 0.314, 0.186)
#
# Probabilities file for the UTR model
#
#

#
# The emission probabilities of single and initial 5' UTR exons
#
[EMISSION-5INITIAL]
# size of the emission vector
1024
#k=
4
# patpseudo : pseudocount for sequence patterns
1
aaaaa	0.442
aaaac	0.128
aaaag	0.145
aaaat	0.284
aaaca	0.383
aaacc	0.19
aaacg	0.0992
aaact	0.328
aaaga	0.358
aaagc	0.133
aaagg	0.185
aaagt	0.324
aaata	0.322
aaatc	0.15
aaatg	0.174
aaatt	0.354
aacaa	0.432
aacac	0.16
aacag	0.104
aacat	0.303
aacca	0.367
aaccc	0.251
aaccg	0.0968
aacct	0.285
aacga	0.356
aacgc	0.142
aacgg	0.223
aacgt	0.278
aacta	0.302
aactc	0.177
aactg	0.153
aactt	0.368
aagaa	0.404
aagac	0.121
aagag	0.199
aagat	0.276
aagca	0.387
aagcc	0.191
aagcg	0.0877
aagct	0.335
aagga	0.351
aaggc	0.133
aaggg	0.237
aaggt	0.279
aagta	0.299
aagtc	0.145
aagtg	0.191
aagtt	0.366
aataa	0.397
aatac	0.129
aatag	0.142
aatat	0.333
aatca	0.404
aatcc	0.189
aatcg	0.0996
aatct	0.307
aatga	0.377
aatgc	0.136
aatgg	0.201
aatgt	0.286
aatta	0.299
aattc	0.147
aattg	0.174
aattt	0.38
acaaa	0.388
acaac	0.173
acaag	0.168
acaat	0.271
acaca	0.369
acacc	0.204
acacg	0.11
acact	0.317
acaga	0.343
acagc	0.169
acagg	0.187
acagt	0.301
acata	0.322
acatc	0.151
acatg	0.22
acatt	0.307
accaa	0.404
accac	0.205
accag	0.096
accat	0.295
accca	0.355
acccc	0.232
acccg	0.124
accct	0.289
accga	0.317
accgc	0.21
accgg	0.183
accgt	0.29
accta	0.29
acctc	0.211
acctg	0.141
acctt	0.357
acgaa	0.369
acgac	0.172
acgag	0.213
acgat	0.246
acgca	0.384
acgcc	0.215
acgcg	0.15
acgct	0.25
acgga	0.361
acggc	0.134
acggg	0.229
acggt	0.277
acgta	0.263
acgtc	0.161
acgtg	0.262
acgtt	0.314
actaa	0.357
actac	0.162
actag	0.179
actat	0.302
actca	0.342
actcc	0.224
actcg	0.136
actct	0.299
actga	0.442
actgc	0.15
actgg	0.158
actgt	0.251
actta	0.259
acttc	0.168
acttg	0.194
acttt	0.38
agaaa	0.439
agaac	0.126
agaag	0.19
agaat	0.245
agaca	0.349
agacc	0.214
agacg	0.129
agact	0.308
agaga	0.432
agagc	0.118
agagg	0.209
agagt	0.241
agata	0.289
agatc	0.176
agatg	0.204
agatt	0.33
agcaa	0.408
agcac	0.16
agcag	0.136
agcat	0.296
agcca	0.356
agccc	0.252
agccg	0.0971
agcct	0.295
agcga	0.326
agcgc	0.164
agcgg	0.234
agcgt	0.277
agcta	0.299
agctc	0.203
agctg	0.153
agctt	0.345
aggaa	0.398
aggac	0.115
aggag	0.242
aggat	0.246
aggca	0.333
aggcc	0.228
aggcg	0.124
aggct	0.315
aggga	0.325
agggc	0.116
agggg	0.264
agggt	0.296
aggta	0.26
aggtc	0.172
aggtg	0.225
aggtt	0.343
agtaa	0.347
agtac	0.147
agtag	0.197
agtat	0.308
agtca	0.394
agtcc	0.187
agtcg	0.131
agtct	0.288
agtga	0.34
agtgc	0.13
agtgg	0.221
agtgt	0.309
agtta	0.244
agttc	0.178
agttg	0.216
agttt	0.362
ataaa	0.364
ataac	0.126
ataag	0.162
ataat	0.348
ataca	0.385
atacc	0.173
atacg	0.0897
atact	0.352
ataga	0.33
atagc	0.141
atagg	0.18
atagt	0.349
atata	0.367
atatc	0.128
atatg	0.171
atatt	0.334
atcaa	0.379
atcac	0.16
atcag	0.131
atcat	0.329
atcca	0.378
atccc	0.205
atccg	0.123
atcct	0.294
atcga	0.379
atcgc	0.147
atcgg	0.189
atcgt	0.284
atcta	0.28
atctc	0.199
atctg	0.149
atctt	0.372
atgaa	0.368
atgac	0.141
atgag	0.186
atgat	0.305
atgca	0.426
atgcc	0.167
atgcg	0.0995
atgct	0.308
atgga	0.338
atggc	0.136
atggg	0.218
atggt	0.308
atgta	0.291
atgtc	0.148
atgtg	0.204
atgtt	0.357
attaa	0.325
attac	0.137
attag	0.172
attat	0.366
attca	0.389
attcc	0.179
attcg	0.116
attct	0.315
attga	0.345
attgc	0.147
attgg	0.195
attgt	0.313
attta	0.239
atttc	0.157
atttg	0.184
atttt	0.42
caaaa	0.398
caaac	0.163
caaag	0.143
caaat	0.296
caaca	0.362
caacc	0.216
caacg	0.0811
caact	0.34
caaga	0.322
caagc	0.165
caagg	0.18
caagt	0.332
caata	0.302
caatc	0.162
caatg	0.167
caatt	0.369
cacaa	0.401
cacac	0.185
cacag	0.0847
cacat	0.329
cacca	0.397
caccc	0.246
caccg	0.0811
cacct	0.276
cacga	0.317
cacgc	0.197
cacgg	0.157
cacgt	0.328
cacta	0.318
cactc	0.189
cactg	0.106
cactt	0.388
cagaa	0.339
cagac	0.146
cagag	0.166
cagat	0.349
cagca	0.348
cagcc	0.234
cagcg	0.0858
cagct	0.332
cagga	0.277
caggc	0.179
caggg	0.192
caggt	0.352
cagta	0.223
cagtc	0.15
cagtg	0.16
cagtt	0.466
cataa	0.349
catac	0.15
catag	0.135
catat	0.365
catca	0.381
catcc	0.205
catcg	0.0907
catct	0.323
catga	0.323
catgc	0.16
catgg	0.188
catgt	0.329
catta	0.271
cattc	0.148
cattg	0.172
cattt	0.409
ccaaa	0.41
ccaac	0.187
ccaag	0.146
ccaat	0.257
ccaca	0.308
ccacc	0.305
ccacg	0.106
ccact	0.28
ccaga	0.326
ccagc	0.222
ccagg	0.176
ccagt	0.276
ccata	0.269
ccatc	0.19
ccatg	0.199
ccatt	0.342
cccaa	0.394
cccac	0.227
cccag	0.0919
cccat	0.287
cccca	0.302
ccccc	0.295
ccccg	0.0759
cccct	0.327
cccga	0.342
cccgc	0.195
cccgg	0.201
cccgt	0.261
cccta	0.287
ccctc	0.254
ccctg	0.0933
ccctt	0.366
ccgaa	0.368
ccgac	0.219
ccgag	0.174
ccgat	0.239
ccgca	0.317
ccgcc	0.275
ccgcg	0.136
ccgct	0.272
ccgga	0.29
ccggc	0.19
ccggg	0.261
ccggt	0.259
ccgta	0.205
ccgtc	0.22
ccgtg	0.19
ccgtt	0.385
cctaa	0.399
cctac	0.173
cctag	0.169
cctat	0.259
cctca	0.285
cctcc	0.288
cctcg	0.0935
cctct	0.334
cctga	0.369
cctgc	0.19
cctgg	0.173
cctgt	0.268
cctta	0.263
ccttc	0.2
ccttg	0.175
ccttt	0.362
cgaaa	0.394
cgaac	0.174
cgaag	0.155
cgaat	0.277
cgaca	0.313
cgacc	0.234
cgacg	0.16
cgact	0.293
cgaga	0.28
cgagc	0.211
cgagg	0.177
cgagt	0.332
cgata	0.248
cgatc	0.204
cgatg	0.191
cgatt	0.357
cgcaa	0.368
cgcac	0.218
cgcag	0.131
cgcat	0.283
cgcca	0.337
cgccc	0.235
cgccg	0.139
cgcct	0.289
cgcga	0.318
cgcgc	0.192
cgcgg	0.203
cgcgt	0.288
cgcta	0.3
cgctc	0.217
cgctg	0.147
cgctt	0.336
cggaa	0.273
cggac	0.176
cggag	0.228
cggat	0.324
cggca	0.291
cggcc	0.272
cggcg	0.159
cggct	0.277
cggga	0.22
cgggc	0.24
cgggg	0.175
cgggt	0.364
cggta	0.214
cggtc	0.207
cggtg	0.209
cggtt	0.37
cgtaa	0.339
cgtac	0.176
cgtag	0.172
cgtat	0.313
cgtca	0.296
cgtcc	0.22
cgtcg	0.179
cgtct	0.304
cgtga	0.302
cgtgc	0.196
cgtgg	0.22
cgtgt	0.282
cgtta	0.226
cgttc	0.175
cgttg	0.192
cgttt	0.407
ctaaa	0.371
ctaac	0.16
ctaag	0.134
ctaat	0.334
ctaca	0.334
ctacc	0.208
ctacg	0.0824
ctact	0.376
ctaga	0.296
ctagc	0.165
ctagg	0.195
ctagt	0.345
ctata	0.298
ctatc	0.154
ctatg	0.169
ctatt	0.378
ctcaa	0.382
ctcac	0.182
ctcag	0.0896
ctcat	0.346
ctcca	0.319
ctccc	0.248
ctccg	0.0994
ctcct	0.333
ctcga	0.384
ctcgc	0.157
ctcgg	0.164
ctcgt	0.294
ctcta	0.257
ctctc	0.297
ctctg	0.0928
ctctt	0.353
ctgaa	0.442
ctgac	0.128
ctgag	0.122
ctgat	0.308
ctgca	0.357
ctgcc	0.198
ctgcg	0.109
ctgct	0.337
ctgga	0.318
ctggc	0.158
ctggg	0.215
ctggt	0.309
ctgta	0.25
ctgtc	0.161
ctgtg	0.176
ctgtt	0.413
cttaa	0.324
cttac	0.152
cttag	0.151
cttat	0.373
cttca	0.336
cttcc	0.227
cttcg	0.0919
cttct	0.345
cttga	0.315
cttgc	0.159
cttgg	0.192
cttgt	0.334
cttta	0.224
ctttc	0.184
ctttg	0.173
ctttt	0.419
gaaaa	0.421
gaaac	0.136
gaaag	0.166
gaaat	0.277
gaaca	0.349
gaacc	0.174
gaacg	0.0996
gaact	0.378
gaaga	0.369
gaagc	0.133
gaagg	0.207
gaagt	0.291
gaata	0.285
gaatc	0.155
gaatg	0.176
gaatt	0.384
gacaa	0.393
gacac	0.18
gacag	0.105
gacat	0.323
gacca	0.327
gaccc	0.26
gaccg	0.113
gacct	0.299
gacga	0.363
gacgc	0.157
gacgg	0.227
gacgt	0.253
gacta	0.292
gactc	0.192
gactg	0.13
gactt	0.386
gagaa	0.369
gagac	0.11
gagag	0.277
gagat	0.244
gagca	0.355
gagcc	0.198
gagcg	0.0998
gagct	0.347
gagga	0.357
gaggc	0.123
gaggg	0.259
gaggt	0.26
gagta	0.305
gagtc	0.147
gagtg	0.189
gagtt	0.359
gataa	0.358
gatac	0.133
gatag	0.159
gatat	0.35
gatca	0.356
gatcc	0.203
gatcg	0.114
gatct	0.327
gatga	0.361
gatgc	0.15
gatgg	0.216
gatgt	0.273
gatta	0.263
gattc	0.148
gattg	0.19
gattt	0.4
gcaaa	0.377
gcaac	0.181
gcaag	0.171
gcaat	0.271
gcaca	0.354
gcacc	0.23
gcacg	0.152
gcact	0.264
gcaga	0.297
gcagc	0.239
gcagg	0.196
gcagt	0.268
gcata	0.294
gcatc	0.175
gcatg	0.226
gcatt	0.306
gccaa	0.392
gccac	0.214
gccag	0.108
gccat	0.286
gccca	0.394
gcccc	0.191
gcccg	0.175
gccct	0.241
gccga	0.347
gccgc	0.183
gccgg	0.229
gccgt	0.24
gccta	0.308
gcctc	0.202
gcctg	0.145
gcctt	0.344
gcgaa	0.325
gcgac	0.177
gcgag	0.235
gcgat	0.262
gcgca	0.341
gcgcc	0.223
gcgcg	0.176
gcgct	0.259
gcgga	0.254
gcggc	0.162
gcggg	0.27
gcggt	0.315
gcgta	0.218
gcgtc	0.187
gcgtg	0.295
gcgtt	0.301
gctaa	0.349
gctac	0.182
gctag	0.193
gctat	0.276
gctca	0.343
gctcc	0.199
gctcg	0.17
gctct	0.287
gctga	0.331
gctgc	0.222
gctgg	0.212
gctgt	0.235
gctta	0.247
gcttc	0.176
gcttg	0.22
gcttt	0.356
ggaaa	0.411
ggaac	0.127
ggaag	0.218
ggaat	0.244
ggaca	0.331
ggacc	0.246
ggacg	0.135
ggact	0.287
ggaga	0.339
ggagc	0.122
ggagg	0.269
ggagt	0.27
ggata	0.245
ggatc	0.187
ggatg	0.221
ggatt	0.348
ggcaa	0.387
ggcac	0.168
ggcag	0.148
ggcat	0.297
ggcca	0.305
ggccc	0.288
ggccg	0.126
ggcct	0.281
ggcga	0.292
ggcgc	0.162
ggcgg	0.272
ggcgt	0.273
ggcta	0.279
ggctc	0.199
ggctg	0.185
ggctt	0.337
gggaa	0.339
gggac	0.135
gggag	0.27
gggat	0.256
gggca	0.252
gggcc	0.289
gggcg	0.125
gggct	0.334
gggga	0.296
ggggc	0.114
ggggg	0.295
ggggt	0.295
gggta	0.233
gggtc	0.176
gggtg	0.235
gggtt	0.356
ggtaa	0.351
ggtac	0.156
ggtag	0.206
ggtat	0.287
ggtca	0.353
ggtcc	0.223
ggtcg	0.145
ggtct	0.279
ggtga	0.286
ggtgc	0.146
ggtgg	0.311
ggtgt	0.257
ggtta	0.245
ggttc	0.144
ggttg	0.242
ggttt	0.368
gtaaa	0.363
gtaac	0.154
gtaag	0.162
gtaat	0.32
gtaca	0.37
gtacc	0.189
gtacg	0.102
gtact	0.339
gtaga	0.299
gtagc	0.163
gtagg	0.211
gtagt	0.327
gtata	0.307
gtatc	0.135
gtatg	0.197
gtatt	0.361
gtcaa	0.394
gtcac	0.162
gtcag	0.117
gtcat	0.327
gtcca	0.402
gtccc	0.207
gtccg	0.128
gtcct	0.263
gtcga	0.325
gtcgc	0.142
gtcgg	0.248
gtcgt	0.284
gtcta	0.286
gtctc	0.202
gtctg	0.141
gtctt	0.371
gtgaa	0.361
gtgac	0.142
gtgag	0.197
gtgat	0.3
gtgca	0.398
gtgcc	0.169
gtgcg	0.136
gtgct	0.297
gtgga	0.282
gtggc	0.15
gtggg	0.254
gtggt	0.314
gtgta	0.27
gtgtc	0.156
gtgtg	0.217
gtgtt	0.357
gttaa	0.318
gttac	0.161
gttag	0.199
gttat	0.322
gttca	0.425
gttcc	0.163
gttcg	0.128
gttct	0.283
gttga	0.299
gttgc	0.156
gttgg	0.227
gttgt	0.319
gttta	0.231
gtttc	0.162
gtttg	0.212
gtttt	0.395
taaaa	0.42
taaac	0.138
taaag	0.144
taaat	0.298
taaca	0.37
taacc	0.197
taacg	0.086
taact	0.346
taaga	0.327
taagc	0.139
taagg	0.202
taagt	0.332
taata	0.339
taatc	0.132
taatg	0.155
taatt	0.373
tacaa	0.401
tacac	0.168
tacag	0.0877
tacat	0.343
tacca	0.381
taccc	0.233
taccg	0.0793
tacct	0.307
tacga	0.359
tacgc	0.145
tacgg	0.168
tacgt	0.328
tacta	0.308
tactc	0.199
tactg	0.0963
tactt	0.397
tagaa	0.353
tagac	0.136
tagag	0.21
tagat	0.301
tagca	0.35
tagcc	0.195
tagcg	0.0966
tagct	0.358
tagga	0.336
taggc	0.148
taggg	0.232
taggt	0.284
tagta	0.291
tagtc	0.137
tagtg	0.196
tagtt	0.376
tataa	0.323
tatac	0.126
tatag	0.129
tatat	0.422
tatca	0.4
tatcc	0.17
tatcg	0.0882
tatct	0.342
tatga	0.338
tatgc	0.146
tatgg	0.178
tatgt	0.338
tatta	0.313
tattc	0.126
tattg	0.164
tattt	0.397
tcaaa	0.387
tcaac	0.161
tcaag	0.156
tcaat	0.295
tcaca	0.351
tcacc	0.212
tcacg	0.111
tcact	0.326
tcaga	0.322
tcagc	0.158
tcagg	0.17
tcagt	0.35
tcata	0.282
tcatc	0.175
tcatg	0.189
tcatt	0.354
tccaa	0.405
tccac	0.18
tccag	0.0971
tccat	0.318
tccca	0.336
tcccc	0.248
tcccg	0.0797
tccct	0.337
tccga	0.374
tccgc	0.14
tccgg	0.171
tccgt	0.315
tccta	0.288
tcctc	0.243
tcctg	0.0933
tcctt	0.376
tcgaa	0.365
tcgac	0.155
tcgag	0.22
tcgat	0.259
tcgca	0.353
tcgcc	0.215
tcgcg	0.156
tcgct	0.276
tcgga	0.35
tcggc	0.158
tcggg	0.245
tcggt	0.247
tcgta	0.245
tcgtc	0.196
tcgtg	0.215
tcgtt	0.343
tctaa	0.369
tctac	0.159
tctag	0.165
tctat	0.307
tctca	0.299
tctcc	0.212
tctcg	0.0863
tctct	0.403
tctga	0.389
tctgc	0.159
tctgg	0.178
tctgt	0.273
tctta	0.237
tcttc	0.198
tcttg	0.174
tcttt	0.39
tgaaa	0.389
tgaac	0.171
tgaag	0.167
tgaat	0.273
tgaca	0.359
tgacc	0.212
tgacg	0.099
tgact	0.33
tgaga	0.35
tgagc	0.153
tgagg	0.195
tgagt	0.302
tgata	0.28
tgatc	0.159
tgatg	0.199
tgatt	0.361
tgcaa	0.379
tgcac	0.173
tgcag	0.117
tgcat	0.331
tgcca	0.385
tgccc	0.194
tgccg	0.104
tgcct	0.317
tgcga	0.313
tgcgc	0.162
tgcgg	0.205
tgcgt	0.319
tgcta	0.276
tgctc	0.197
tgctg	0.151
tgctt	0.376
tggaa	0.334
tggac	0.161
tggag	0.214
tggat	0.291
tggca	0.344
tggcc	0.21
tggcg	0.123
tggct	0.323
tggga	0.289
tgggc	0.169
tgggg	0.217
tgggt	0.325
tggta	0.253
tggtc	0.148
tggtg	0.253
tggtt	0.346
tgtaa	0.344
tgtac	0.157
tgtag	0.171
tgtat	0.329
tgtca	0.386
tgtcc	0.194
tgtcg	0.126
tgtct	0.295
tgtga	0.32
tgtgc	0.152
tgtgg	0.213
tgtgt	0.315
tgtta	0.243
tgttc	0.152
tgttg	0.214
tgttt	0.391
ttaaa	0.364
ttaac	0.138
ttaag	0.156
ttaat	0.343
ttaca	0.363
ttacc	0.191
ttacg	0.0876
ttact	0.358
ttaga	0.313
ttagc	0.141
ttagg	0.219
ttagt	0.326
ttata	0.288
ttatc	0.134
ttatg	0.168
ttatt	0.409
ttcaa	0.359
ttcac	0.159
ttcag	0.155
ttcat	0.327
ttcca	0.338
ttccc	0.211
ttccg	0.0805
ttcct	0.37
ttcga	0.372
ttcgc	0.127
ttcgg	0.203
ttcgt	0.297
ttcta	0.249
ttctc	0.228
ttctg	0.109
ttctt	0.413
ttgaa	0.357
ttgac	0.151
ttgag	0.181
ttgat	0.311
ttgca	0.387
ttgcc	0.173
ttgcg	0.103
ttgct	0.337
ttgga	0.321
ttggc	0.139
ttggg	0.224
ttggt	0.316
ttgta	0.266
ttgtc	0.141
ttgtg	0.194
ttgtt	0.398
tttaa	0.321
tttac	0.145
tttag	0.177
tttat	0.357
tttca	0.35
tttcc	0.19
tttcg	0.104
tttct	0.356
tttga	0.319
tttgc	0.144
tttgg	0.22
tttgt	0.317
tttta	0.228
ttttc	0.162
ttttg	0.168
ttttt	0.442

#
# The emission probabilities of internal and terminal 5' UTR exons
#
[EMISSION-5]
# size of the emission vector
1024
#k=
4
# patpseudo : pseudocount for sequence patterns
1
aaaaa	0.442
aaaac	0.128
aaaag	0.145
aaaat	0.284
aaaca	0.383
aaacc	0.19
aaacg	0.0992
aaact	0.328
aaaga	0.358
aaagc	0.133
aaagg	0.185
aaagt	0.324
aaata	0.322
aaatc	0.15
aaatg	0.174
aaatt	0.354
aacaa	0.432
aacac	0.16
aacag	0.104
aacat	0.303
aacca	0.367
aaccc	0.251
aaccg	0.0968
aacct	0.285
aacga	0.356
aacgc	0.142
aacgg	0.223
aacgt	0.278
aacta	0.302
aactc	0.177
aactg	0.153
aactt	0.368
aagaa	0.404
aagac	0.121
aagag	0.199
aagat	0.276
aagca	0.387
aagcc	0.191
aagcg	0.0877
aagct	0.335
aagga	0.351
aaggc	0.133
aaggg	0.237
aaggt	0.279
aagta	0.299
aagtc	0.145
aagtg	0.191
aagtt	0.366
aataa	0.397
aatac	0.129
aatag	0.142
aatat	0.333
aatca	0.404
aatcc	0.189
aatcg	0.0996
aatct	0.307
aatga	0.377
aatgc	0.136
aatgg	0.201
aatgt	0.286
aatta	0.299
aattc	0.147
aattg	0.174
aattt	0.38
acaaa	0.388
acaac	0.173
acaag	0.168
acaat	0.271
acaca	0.369
acacc	0.204
acacg	0.11
acact	0.317
acaga	0.343
acagc	0.169
acagg	0.187
acagt	0.301
acata	0.322
acatc	0.151
acatg	0.22
acatt	0.307
accaa	0.404
accac	0.205
accag	0.096
accat	0.295
accca	0.355
acccc	0.232
acccg	0.124
accct	0.289
accga	0.317
accgc	0.21
accgg	0.183
accgt	0.29
accta	0.29
acctc	0.211
acctg	0.141
acctt	0.357
acgaa	0.369
acgac	0.172
acgag	0.213
acgat	0.246
acgca	0.384
acgcc	0.215
acgcg	0.15
acgct	0.25
acgga	0.361
acggc	0.134
acggg	0.229
acggt	0.277
acgta	0.263
acgtc	0.161
acgtg	0.262
acgtt	0.314
actaa	0.357
actac	0.162
actag	0.179
actat	0.302
actca	0.342
actcc	0.224
actcg	0.136
actct	0.299
actga	0.442
actgc	0.15
actgg	0.158
actgt	0.251
actta	0.259
acttc	0.168
acttg	0.194
acttt	0.38
agaaa	0.439
agaac	0.126
agaag	0.19
agaat	0.245
agaca	0.349
agacc	0.214
agacg	0.129
agact	0.308
agaga	0.432
agagc	0.118
agagg	0.209
agagt	0.241
agata	0.289
agatc	0.176
agatg	0.204
agatt	0.33
agcaa	0.408
agcac	0.16
agcag	0.136
agcat	0.296
agcca	0.356
agccc	0.252
agccg	0.0971
agcct	0.295
agcga	0.326
agcgc	0.164
agcgg	0.234
agcgt	0.277
agcta	0.299
agctc	0.203
agctg	0.153
agctt	0.345
aggaa	0.398
aggac	0.115
aggag	0.242
aggat	0.246
aggca	0.333
aggcc	0.228
aggcg	0.124
aggct	0.315
aggga	0.325
agggc	0.116
agggg	0.264
agggt	0.296
aggta	0.26
aggtc	0.172
aggtg	0.225
aggtt	0.343
agtaa	0.347
agtac	0.147
agtag	0.197
agtat	0.308
agtca	0.394
agtcc	0.187
agtcg	0.131
agtct	0.288
agtga	0.34
agtgc	0.13
agtgg	0.221
agtgt	0.309
agtta	0.244
agttc	0.178
agttg	0.216
agttt	0.362
ataaa	0.364
ataac	0.126
ataag	0.162
ataat	0.348
ataca	0.385
atacc	0.173
atacg	0.0897
atact	0.352
ataga	0.33
atagc	0.141
atagg	0.18
atagt	0.349
atata	0.367
atatc	0.128
atatg	0.171
atatt	0.334
atcaa	0.379
atcac	0.16
atcag	0.131
atcat	0.329
atcca	0.378
atccc	0.205
atccg	0.123
atcct	0.294
atcga	0.379
atcgc	0.147
atcgg	0.189
atcgt	0.284
atcta	0.28
atctc	0.199
atctg	0.149
atctt	0.372
atgaa	0.368
atgac	0.141
atgag	0.186
atgat	0.305
atgca	0.426
atgcc	0.167
atgcg	0.0995
atgct	0.308
atgga	0.338
atggc	0.136
atggg	0.218
atggt	0.308
atgta	0.291
atgtc	0.148
atgtg	0.204
atgtt	0.357
attaa	0.325
attac	0.137
attag	0.172
attat	0.366
attca	0.389
attcc	0.179
attcg	0.116
attct	0.315
attga	0.345
attgc	0.147
attgg	0.195
attgt	0.313
attta	0.239
atttc	0.157
atttg	0.184
atttt	0.42
caaaa	0.398
caaac	0.163
caaag	0.143
caaat	0.296
caaca	0.362
caacc	0.216
caacg	0.0811
caact	0.34
caaga	0.322
caagc	0.165
caagg	0.18
caagt	0.332
caata	0.302
caatc	0.162
caatg	0.167
caatt	0.369
cacaa	0.401
cacac	0.185
cacag	0.0847
cacat	0.329
cacca	0.397
caccc	0.246
caccg	0.0811
cacct	0.276
cacga	0.317
cacgc	0.197
cacgg	0.157
cacgt	0.328
cacta	0.318
cactc	0.189
cactg	0.106
cactt	0.388
cagaa	0.339
cagac	0.146
cagag	0.166
cagat	0.349
cagca	0.348
cagcc	0.234
cagcg	0.0858
cagct	0.332
cagga	0.277
caggc	0.179
caggg	0.192
caggt	0.352
cagta	0.223
cagtc	0.15
cagtg	0.16
cagtt	0.466
cataa	0.349
catac	0.15
catag	0.135
catat	0.365
catca	0.381
catcc	0.205
catcg	0.0907
catct	0.323
catga	0.323
catgc	0.16
catgg	0.188
catgt	0.329
catta	0.271
cattc	0.148
cattg	0.172
cattt	0.409
ccaaa	0.41
ccaac	0.187
ccaag	0.146
ccaat	0.257
ccaca	0.308
ccacc	0.305
ccacg	0.106
ccact	0.28
ccaga	0.326
ccagc	0.222
ccagg	0.176
ccagt	0.276
ccata	0.269
ccatc	0.19
ccatg	0.199
ccatt	0.342
cccaa	0.394
cccac	0.227
cccag	0.0919
cccat	0.287
cccca	0.302
ccccc	0.295
ccccg	0.0759
cccct	0.327
cccga	0.342
cccgc	0.195
cccgg	0.201
cccgt	0.261
cccta	0.287
ccctc	0.254
ccctg	0.0933
ccctt	0.366
ccgaa	0.368
ccgac	0.219
ccgag	0.174
ccgat	0.239
ccgca	0.317
ccgcc	0.275
ccgcg	0.136
ccgct	0.272
ccgga	0.29
ccggc	0.19
ccggg	0.261
ccggt	0.259
ccgta	0.205
ccgtc	0.22
ccgtg	0.19
ccgtt	0.385
cctaa	0.399
cctac	0.173
cctag	0.169
cctat	0.259
cctca	0.285
cctcc	0.288
cctcg	0.0935
cctct	0.334
cctga	0.369
cctgc	0.19
cctgg	0.173
cctgt	0.268
cctta	0.263
ccttc	0.2
ccttg	0.175
ccttt	0.362
cgaaa	0.394
cgaac	0.174
cgaag	0.155
cgaat	0.277
cgaca	0.313
cgacc	0.234
cgacg	0.16
cgact	0.293
cgaga	0.28
cgagc	0.211
cgagg	0.177
cgagt	0.332
cgata	0.248
cgatc	0.204
cgatg	0.191
cgatt	0.357
cgcaa	0.368
cgcac	0.218
cgcag	0.131
cgcat	0.283
cgcca	0.337
cgccc	0.235
cgccg	0.139
cgcct	0.289
cgcga	0.318
cgcgc	0.192
cgcgg	0.203
cgcgt	0.288
cgcta	0.3
cgctc	0.217
cgctg	0.147
cgctt	0.336
cggaa	0.273
cggac	0.176
cggag	0.228
cggat	0.324
cggca	0.291
cggcc	0.272
cggcg	0.159
cggct	0.277
cggga	0.22
cgggc	0.24
cgggg	0.175
cgggt	0.364
cggta	0.214
cggtc	0.207
cggtg	0.209
cggtt	0.37
cgtaa	0.339
cgtac	0.176
cgtag	0.172
cgtat	0.313
cgtca	0.296
cgtcc	0.22
cgtcg	0.179
cgtct	0.304
cgtga	0.302
cgtgc	0.196
cgtgg	0.22
cgtgt	0.282
cgtta	0.226
cgttc	0.175
cgttg	0.192
cgttt	0.407
ctaaa	0.371
ctaac	0.16
ctaag	0.134
ctaat	0.334
ctaca	0.334
ctacc	0.208
ctacg	0.0824
ctact	0.376
ctaga	0.296
ctagc	0.165
ctagg	0.195
ctagt	0.345
ctata	0.298
ctatc	0.154
ctatg	0.169
ctatt	0.378
ctcaa	0.382
ctcac	0.182
ctcag	0.0896
ctcat	0.346
ctcca	0.319
ctccc	0.248
ctccg	0.0994
ctcct	0.333
ctcga	0.384
ctcgc	0.157
ctcgg	0.164
ctcgt	0.294
ctcta	0.257
ctctc	0.297
ctctg	0.0928
ctctt	0.353
ctgaa	0.442
ctgac	0.128
ctgag	0.122
ctgat	0.308
ctgca	0.357
ctgcc	0.198
ctgcg	0.109
ctgct	0.337
ctgga	0.318
ctggc	0.158
ctggg	0.215
ctggt	0.309
ctgta	0.25
ctgtc	0.161
ctgtg	0.176
ctgtt	0.413
cttaa	0.324
cttac	0.152
cttag	0.151
cttat	0.373
cttca	0.336
cttcc	0.227
cttcg	0.0919
cttct	0.345
cttga	0.315
cttgc	0.159
cttgg	0.192
cttgt	0.334
cttta	0.224
ctttc	0.184
ctttg	0.173
ctttt	0.419
gaaaa	0.421
gaaac	0.136
gaaag	0.166
gaaat	0.277
gaaca	0.349
gaacc	0.174
gaacg	0.0996
gaact	0.378
gaaga	0.369
gaagc	0.133
gaagg	0.207
gaagt	0.291
gaata	0.285
gaatc	0.155
gaatg	0.176
gaatt	0.384
gacaa	0.393
gacac	0.18
gacag	0.105
gacat	0.323
gacca	0.327
gaccc	0.26
gaccg	0.113
gacct	0.299
gacga	0.363
gacgc	0.157
gacgg	0.227
gacgt	0.253
gacta	0.292
gactc	0.192
gactg	0.13
gactt	0.386
gagaa	0.369
gagac	0.11
gagag	0.277
gagat	0.244
gagca	0.355
gagcc	0.198
gagcg	0.0998
gagct	0.347
gagga	0.357
gaggc	0.123
gaggg	0.259
gaggt	0.26
gagta	0.305
gagtc	0.147
gagtg	0.189
gagtt	0.359
gataa	0.358
gatac	0.133
gatag	0.159
gatat	0.35
gatca	0.356
gatcc	0.203
gatcg	0.114
gatct	0.327
gatga	0.361
gatgc	0.15
gatgg	0.216
gatgt	0.273
gatta	0.263
gattc	0.148
gattg	0.19
gattt	0.4
gcaaa	0.377
gcaac	0.181
gcaag	0.171
gcaat	0.271
gcaca	0.354
gcacc	0.23
gcacg	0.152
gcact	0.264
gcaga	0.297
gcagc	0.239
gcagg	0.196
gcagt	0.268
gcata	0.294
gcatc	0.175
gcatg	0.226
gcatt	0.306
gccaa	0.392
gccac	0.214
gccag	0.108
gccat	0.286
gccca	0.394
gcccc	0.191
gcccg	0.175
gccct	0.241
gccga	0.347
gccgc	0.183
gccgg	0.229
gccgt	0.24
gccta	0.308
gcctc	0.202
gcctg	0.145
gcctt	0.344
gcgaa	0.325
gcgac	0.177
gcgag	0.235
gcgat	0.262
gcgca	0.341
gcgcc	0.223
gcgcg	0.176
gcgct	0.259
gcgga	0.254
gcggc	0.162
gcggg	0.27
gcggt	0.315
gcgta	0.218
gcgtc	0.187
gcgtg	0.295
gcgtt	0.301
gctaa	0.349
gctac	0.182
gctag	0.193
gctat	0.276
gctca	0.343
gctcc	0.199
gctcg	0.17
gctct	0.287
gctga	0.331
gctgc	0.222
gctgg	0.212
gctgt	0.235
gctta	0.247
gcttc	0.176
gcttg	0.22
gcttt	0.356
ggaaa	0.411
ggaac	0.127
ggaag	0.218
ggaat	0.244
ggaca	0.331
ggacc	0.246
ggacg	0.135
ggact	0.287
ggaga	0.339
ggagc	0.122
ggagg	0.269
ggagt	0.27
ggata	0.245
ggatc	0.187
ggatg	0.221
ggatt	0.348
ggcaa	0.387
ggcac	0.168
ggcag	0.148
ggcat	0.297
ggcca	0.305
ggccc	0.288
ggccg	0.126
ggcct	0.281
ggcga	0.292
ggcgc	0.162
ggcgg	0.272
ggcgt	0.273
ggcta	0.279
ggctc	0.199
ggctg	0.185
ggctt	0.337
gggaa	0.339
gggac	0.135
gggag	0.27
gggat	0.256
gggca	0.252
gggcc	0.289
gggcg	0.125
gggct	0.334
gggga	0.296
ggggc	0.114
ggggg	0.295
ggggt	0.295
gggta	0.233
gggtc	0.176
gggtg	0.235
gggtt	0.356
ggtaa	0.351
ggtac	0.156
ggtag	0.206
ggtat	0.287
ggtca	0.353
ggtcc	0.223
ggtcg	0.145
ggtct	0.279
ggtga	0.286
ggtgc	0.146
ggtgg	0.311
ggtgt	0.257
ggtta	0.245
ggttc	0.144
ggttg	0.242
ggttt	0.368
gtaaa	0.363
gtaac	0.154
gtaag	0.162
gtaat	0.32
gtaca	0.37
gtacc	0.189
gtacg	0.102
gtact	0.339
gtaga	0.299
gtagc	0.163
gtagg	0.211
gtagt	0.327
gtata	0.307
gtatc	0.135
gtatg	0.197
gtatt	0.361
gtcaa	0.394
gtcac	0.162
gtcag	0.117
gtcat	0.327
gtcca	0.402
gtccc	0.207
gtccg	0.128
gtcct	0.263
gtcga	0.325
gtcgc	0.142
gtcgg	0.248
gtcgt	0.284
gtcta	0.286
gtctc	0.202
gtctg	0.141
gtctt	0.371
gtgaa	0.361
gtgac	0.142
gtgag	0.197
gtgat	0.3
gtgca	0.398
gtgcc	0.169
gtgcg	0.136
gtgct	0.297
gtgga	0.282
gtggc	0.15
gtggg	0.254
gtggt	0.314
gtgta	0.27
gtgtc	0.156
gtgtg	0.217
gtgtt	0.357
gttaa	0.318
gttac	0.161
gttag	0.199
gttat	0.322
gttca	0.425
gttcc	0.163
gttcg	0.128
gttct	0.283
gttga	0.299
gttgc	0.156
gttgg	0.227
gttgt	0.319
gttta	0.231
gtttc	0.162
gtttg	0.212
gtttt	0.395
taaaa	0.42
taaac	0.138
taaag	0.144
taaat	0.298
taaca	0.37
taacc	0.197
taacg	0.086
taact	0.346
taaga	0.327
taagc	0.139
taagg	0.202
taagt	0.332
taata	0.339
taatc	0.132
taatg	0.155
taatt	0.373
tacaa	0.401
tacac	0.168
tacag	0.0877
tacat	0.343
tacca	0.381
taccc	0.233
taccg	0.0793
tacct	0.307
tacga	0.359
tacgc	0.145
tacgg	0.168
tacgt	0.328
tacta	0.308
tactc	0.199
tactg	0.0963
tactt	0.397
tagaa	0.353
tagac	0.136
tagag	0.21
tagat	0.301
tagca	0.35
tagcc	0.195
tagcg	0.0966
tagct	0.358
tagga	0.336
taggc	0.148
taggg	0.232
taggt	0.284
tagta	0.291
tagtc	0.137
tagtg	0.196
tagtt	0.376
tataa	0.323
tatac	0.126
tatag	0.129
tatat	0.422
tatca	0.4
tatcc	0.17
tatcg	0.0882
tatct	0.342
tatga	0.338
tatgc	0.146
tatgg	0.178
tatgt	0.338
tatta	0.313
tattc	0.126
tattg	0.164
tattt	0.397
tcaaa	0.387
tcaac	0.161
tcaag	0.156
tcaat	0.295
tcaca	0.351
tcacc	0.212
tcacg	0.111
tcact	0.326
tcaga	0.322
tcagc	0.158
tcagg	0.17
tcagt	0.35
tcata	0.282
tcatc	0.175
tcatg	0.189
tcatt	0.354
tccaa	0.405
tccac	0.18
tccag	0.0971
tccat	0.318
tccca	0.336
tcccc	0.248
tcccg	0.0797
tccct	0.337
tccga	0.374
tccgc	0.14
tccgg	0.171
tccgt	0.315
tccta	0.288
tcctc	0.243
tcctg	0.0933
tcctt	0.376
tcgaa	0.365
tcgac	0.155
tcgag	0.22
tcgat	0.259
tcgca	0.353
tcgcc	0.215
tcgcg	0.156
tcgct	0.276
tcgga	0.35
tcggc	0.158
tcggg	0.245
tcggt	0.247
tcgta	0.245
tcgtc	0.196
tcgtg	0.215
tcgtt	0.343
tctaa	0.369
tctac	0.159
tctag	0.165
tctat	0.307
tctca	0.299
tctcc	0.212
tctcg	0.0863
tctct	0.403
tctga	0.389
tctgc	0.159
tctgg	0.178
tctgt	0.273
tctta	0.237
tcttc	0.198
tcttg	0.174
tcttt	0.39
tgaaa	0.389
tgaac	0.171
tgaag	0.167
tgaat	0.273
tgaca	0.359
tgacc	0.212
tgacg	0.099
tgact	0.33
tgaga	0.35
tgagc	0.153
tgagg	0.195
tgagt	0.302
tgata	0.28
tgatc	0.159
tgatg	0.199
tgatt	0.361
tgcaa	0.379
tgcac	0.173
tgcag	0.117
tgcat	0.331
tgcca	0.385
tgccc	0.194
tgccg	0.104
tgcct	0.317
tgcga	0.313
tgcgc	0.162
tgcgg	0.205
tgcgt	0.319
tgcta	0.276
tgctc	0.197
tgctg	0.151
tgctt	0.376
tggaa	0.334
tggac	0.161
tggag	0.214
tggat	0.291
tggca	0.344
tggcc	0.21
tggcg	0.123
tggct	0.323
tggga	0.289
tgggc	0.169
tgggg	0.217
tgggt	0.325
tggta	0.253
tggtc	0.148
tggtg	0.253
tggtt	0.346
tgtaa	0.344
tgtac	0.157
tgtag	0.171
tgtat	0.329
tgtca	0.386
tgtcc	0.194
tgtcg	0.126
tgtct	0.295
tgtga	0.32
tgtgc	0.152
tgtgg	0.213
tgtgt	0.315
tgtta	0.243
tgttc	0.152
tgttg	0.214
tgttt	0.391
ttaaa	0.364
ttaac	0.138
ttaag	0.156
ttaat	0.343
ttaca	0.363
ttacc	0.191
ttacg	0.0876
ttact	0.358
ttaga	0.313
ttagc	0.141
ttagg	0.219
ttagt	0.326
ttata	0.288
ttatc	0.134
ttatg	0.168
ttatt	0.409
ttcaa	0.359
ttcac	0.159
ttcag	0.155
ttcat	0.327
ttcca	0.338
ttccc	0.211
ttccg	0.0805
ttcct	0.37
ttcga	0.372
ttcgc	0.127
ttcgg	0.203
ttcgt	0.297
ttcta	0.249
ttctc	0.228
ttctg	0.109
ttctt	0.413
ttgaa	0.357
ttgac	0.151
ttgag	0.181
ttgat	0.311
ttgca	0.387
ttgcc	0.173
ttgcg	0.103
ttgct	0.337
ttgga	0.321
ttggc	0.139
ttggg	0.224
ttggt	0.316
ttgta	0.266
ttgtc	0.141
ttgtg	0.194
ttgtt	0.398
tttaa	0.321
tttac	0.145
tttag	0.177
tttat	0.357
tttca	0.35
tttcc	0.19
tttcg	0.104
tttct	0.356
tttga	0.319
tttgc	0.144
tttgg	0.22
tttgt	0.317
tttta	0.228
ttttc	0.162
ttttg	0.168
ttttt	0.442

#
# The emission probabilities of 3' UTR exons
#
[EMISSION-3]
# size of the emission vector
1024
#k=
4
# patpseudo : pseudocount for sequence patterns
1
aaaaa	0.442
aaaac	0.128
aaaag	0.145
aaaat	0.284
aaaca	0.383
aaacc	0.19
aaacg	0.0992
aaact	0.328
aaaga	0.358
aaagc	0.133
aaagg	0.185
aaagt	0.324
aaata	0.322
aaatc	0.15
aaatg	0.174
aaatt	0.354
aacaa	0.432
aacac	0.16
aacag	0.104
aacat	0.303
aacca	0.367
aaccc	0.251
aaccg	0.0968
aacct	0.285
aacga	0.356
aacgc	0.142
aacgg	0.223
aacgt	0.278
aacta	0.302
aactc	0.177
aactg	0.153
aactt	0.368
aagaa	0.404
aagac	0.121
aagag	0.199
aagat	0.276
aagca	0.387
aagcc	0.191
aagcg	0.0877
aagct	0.335
aagga	0.351
aaggc	0.133
aaggg	0.237
aaggt	0.279
aagta	0.299
aagtc	0.145
aagtg	0.191
aagtt	0.366
aataa	0.397
aatac	0.129
aatag	0.142
aatat	0.333
aatca	0.404
aatcc	0.189
aatcg	0.0996
aatct	0.307
aatga	0.377
aatgc	0.136
aatgg	0.201
aatgt	0.286
aatta	0.299
aattc	0.147
aattg	0.174
aattt	0.38
acaaa	0.388
acaac	0.173
acaag	0.168
acaat	0.271
acaca	0.369
acacc	0.204
acacg	0.11
acact	0.317
acaga	0.343
acagc	0.169
acagg	0.187
acagt	0.301
acata	0.322
acatc	0.151
acatg	0.22
acatt	0.307
accaa	0.404
accac	0.205
accag	0.096
accat	0.295
accca	0.355
acccc	0.232
acccg	0.124
accct	0.289
accga	0.317
accgc	0.21
accgg	0.183
accgt	0.29
accta	0.29
acctc	0.211
acctg	0.141
acctt	0.357
acgaa	0.369
acgac	0.172
acgag	0.213
acgat	0.246
acgca	0.384
acgcc	0.215
acgcg	0.15
acgct	0.25
acgga	0.361
acggc	0.134
acggg	0.229
acggt	0.277
acgta	0.263
acgtc	0.161
acgtg	0.262
acgtt	0.314
actaa	0.357
actac	0.162
actag	0.179
actat	0.302
actca	0.342
actcc	0.224
actcg	0.136
actct	0.299
actga	0.442
actgc	0.15
actgg	0.158
actgt	0.251
actta	0.259
acttc	0.168
acttg	0.194
acttt	0.38
agaaa	0.439
agaac	0.126
agaag	0.19
agaat	0.245
agaca	0.349
agacc	0.214
agacg	0.129
agact	0.308
agaga	0.432
agagc	0.118
agagg	0.209
agagt	0.241
agata	0.289
agatc	0.176
agatg	0.204
agatt	0.33
agcaa	0.408
agcac	0.16
agcag	0.136
agcat	0.296
agcca	0.356
agccc	0.252
agccg	0.0971
agcct	0.295
agcga	0.326
agcgc	0.164
agcgg	0.234
agcgt	0.277
agcta	0.299
agctc	0.203
agctg	0.153
agctt	0.345
aggaa	0.398
aggac	0.115
aggag	0.242
aggat	0.246
aggca	0.333
aggcc	0.228
aggcg	0.124
aggct	0.315
aggga	0.325
agggc	0.116
agggg	0.264
agggt	0.296
aggta	0.26
aggtc	0.172
aggtg	0.225
aggtt	0.343
agtaa	0.347
agtac	0.147
agtag	0.197
agtat	0.308
agtca	0.394
agtcc	0.187
agtcg	0.131
agtct	0.288
agtga	0.34
agtgc	0.13
agtgg	0.221
agtgt	0.309
agtta	0.244
agttc	0.178
agttg	0.216
agttt	0.362
ataaa	0.364
ataac	0.126
ataag	0.162
ataat	0.348
ataca	0.385
atacc	0.173
atacg	0.0897
atact	0.352
ataga	0.33
atagc	0.141
atagg	0.18
atagt	0.349
atata	0.367
atatc	0.128
atatg	0.171
atatt	0.334
atcaa	0.379
atcac	0.16
atcag	0.131
atcat	0.329
atcca	0.378
atccc	0.205
atccg	0.123
atcct	0.294
atcga	0.379
atcgc	0.147
atcgg	0.189
atcgt	0.284
atcta	0.28
atctc	0.199
atctg	0.149
atctt	0.372
atgaa	0.368
atgac	0.141
atgag	0.186
atgat	0.305
atgca	0.426
atgcc	0.167
atgcg	0.0995
atgct	0.308
atgga	0.338
atggc	0.136
atggg	0.218
atggt	0.308
atgta	0.291
atgtc	0.148
atgtg	0.204
atgtt	0.357
attaa	0.325
attac	0.137
attag	0.172
attat	0.366
attca	0.389
attcc	0.179
attcg	0.116
attct	0.315
attga	0.345
attgc	0.147
attgg	0.195
attgt	0.313
attta	0.239
atttc	0.157
atttg	0.184
atttt	0.42
caaaa	0.398
caaac	0.163
caaag	0.143
caaat	0.296
caaca	0.362
caacc	0.216
caacg	0.0811
caact	0.34
caaga	0.322
caagc	0.165
caagg	0.18
caagt	0.332
caata	0.302
caatc	0.162
caatg	0.167
caatt	0.369
cacaa	0.401
cacac	0.185
cacag	0.0847
cacat	0.329
cacca	0.397
caccc	0.246
caccg	0.0811
cacct	0.276
cacga	0.317
cacgc	0.197
cacgg	0.157
cacgt	0.328
cacta	0.318
cactc	0.189
cactg	0.106
cactt	0.388
cagaa	0.339
cagac	0.146
cagag	0.166
cagat	0.349
cagca	0.348
cagcc	0.234
cagcg	0.0858
cagct	0.332
cagga	0.277
caggc	0.179
caggg	0.192
caggt	0.352
cagta	0.223
cagtc	0.15
cagtg	0.16
cagtt	0.466
cataa	0.349
catac	0.15
catag	0.135
catat	0.365
catca	0.381
catcc	0.205
catcg	0.0907
catct	0.323
catga	0.323
catgc	0.16
catgg	0.188
catgt	0.329
catta	0.271
cattc	0.148
cattg	0.172
cattt	0.409
ccaaa	0.41
ccaac	0.187
ccaag	0.146
ccaat	0.257
ccaca	0.308
ccacc	0.305
ccacg	0.106
ccact	0.28
ccaga	0.326
ccagc	0.222
ccagg	0.176
ccagt	0.276
ccata	0.269
ccatc	0.19
ccatg	0.199
ccatt	0.342
cccaa	0.394
cccac	0.227
cccag	0.0919
cccat	0.287
cccca	0.302
ccccc	0.295
ccccg	0.0759
cccct	0.327
cccga	0.342
cccgc	0.195
cccgg	0.201
cccgt	0.261
cccta	0.287
ccctc	0.254
ccctg	0.0933
ccctt	0.366
ccgaa	0.368
ccgac	0.219
ccgag	0.174
ccgat	0.239
ccgca	0.317
ccgcc	0.275
ccgcg	0.136
ccgct	0.272
ccgga	0.29
ccggc	0.19
ccggg	0.261
ccggt	0.259
ccgta	0.205
ccgtc	0.22
ccgtg	0.19
ccgtt	0.385
cctaa	0.399
cctac	0.173
cctag	0.169
cctat	0.259
cctca	0.285
cctcc	0.288
cctcg	0.0935
cctct	0.334
cctga	0.369
cctgc	0.19
cctgg	0.173
cctgt	0.268
cctta	0.263
ccttc	0.2
ccttg	0.175
ccttt	0.362
cgaaa	0.394
cgaac	0.174
cgaag	0.155
cgaat	0.277
cgaca	0.313
cgacc	0.234
cgacg	0.16
cgact	0.293
cgaga	0.28
cgagc	0.211
cgagg	0.177
cgagt	0.332
cgata	0.248
cgatc	0.204
cgatg	0.191
cgatt	0.357
cgcaa	0.368
cgcac	0.218
cgcag	0.131
cgcat	0.283
cgcca	0.337
cgccc	0.235
cgccg	0.139
cgcct	0.289
cgcga	0.318
cgcgc	0.192
cgcgg	0.203
cgcgt	0.288
cgcta	0.3
cgctc	0.217
cgctg	0.147
cgctt	0.336
cggaa	0.273
cggac	0.176
cggag	0.228
cggat	0.324
cggca	0.291
cggcc	0.272
cggcg	0.159
cggct	0.277
cggga	0.22
cgggc	0.24
cgggg	0.175
cgggt	0.364
cggta	0.214
cggtc	0.207
cggtg	0.209
cggtt	0.37
cgtaa	0.339
cgtac	0.176
cgtag	0.172
cgtat	0.313
cgtca	0.296
cgtcc	0.22
cgtcg	0.179
cgtct	0.304
cgtga	0.302
cgtgc	0.196
cgtgg	0.22
cgtgt	0.282
cgtta	0.226
cgttc	0.175
cgttg	0.192
cgttt	0.407
ctaaa	0.371
ctaac	0.16
ctaag	0.134
ctaat	0.334
ctaca	0.334
ctacc	0.208
ctacg	0.0824
ctact	0.376
ctaga	0.296
ctagc	0.165
ctagg	0.195
ctagt	0.345
ctata	0.298
ctatc	0.154
ctatg	0.169
ctatt	0.378
ctcaa	0.382
ctcac	0.182
ctcag	0.0896
ctcat	0.346
ctcca	0.319
ctccc	0.248
ctccg	0.0994
ctcct	0.333
ctcga	0.384
ctcgc	0.157
ctcgg	0.164
ctcgt	0.294
ctcta	0.257
ctctc	0.297
ctctg	0.0928
ctctt	0.353
ctgaa	0.442
ctgac	0.128
ctgag	0.122
ctgat	0.308
ctgca	0.357
ctgcc	0.198
ctgcg	0.109
ctgct	0.337
ctgga	0.318
ctggc	0.158
ctggg	0.215
ctggt	0.309
ctgta	0.25
ctgtc	0.161
ctgtg	0.176
ctgtt	0.413
cttaa	0.324
cttac	0.152
cttag	0.151
cttat	0.373
cttca	0.336
cttcc	0.227
cttcg	0.0919
cttct	0.345
cttga	0.315
cttgc	0.159
cttgg	0.192
cttgt	0.334
cttta	0.224
ctttc	0.184
ctttg	0.173
ctttt	0.419
gaaaa	0.421
gaaac	0.136
gaaag	0.166
gaaat	0.277
gaaca	0.349
gaacc	0.174
gaacg	0.0996
gaact	0.378
gaaga	0.369
gaagc	0.133
gaagg	0.207
gaagt	0.291
gaata	0.285
gaatc	0.155
gaatg	0.176
gaatt	0.384
gacaa	0.393
gacac	0.18
gacag	0.105
gacat	0.323
gacca	0.327
gaccc	0.26
gaccg	0.113
gacct	0.299
gacga	0.363
gacgc	0.157
gacgg	0.227
gacgt	0.253
gacta	0.292
gactc	0.192
gactg	0.13
gactt	0.386
gagaa	0.369
gagac	0.11
gagag	0.277
gagat	0.244
gagca	0.355
gagcc	0.198
gagcg	0.0998
gagct	0.347
gagga	0.357
gaggc	0.123
gaggg	0.259
gaggt	0.26
gagta	0.305
gagtc	0.147
gagtg	0.189
gagtt	0.359
gataa	0.358
gatac	0.133
gatag	0.159
gatat	0.35
gatca	0.356
gatcc	0.203
gatcg	0.114
gatct	0.327
gatga	0.361
gatgc	0.15
gatgg	0.216
gatgt	0.273
gatta	0.263
gattc	0.148
gattg	0.19
gattt	0.4
gcaaa	0.377
gcaac	0.181
gcaag	0.171
gcaat	0.271
gcaca	0.354
gcacc	0.23
gcacg	0.152
gcact	0.264
gcaga	0.297
gcagc	0.239
gcagg	0.196
gcagt	0.268
gcata	0.294
gcatc	0.175
gcatg	0.226
gcatt	0.306
gccaa	0.392
gccac	0.214
gccag	0.108
gccat	0.286
gccca	0.394
gcccc	0.191
gcccg	0.175
gccct	0.241
gccga	0.347
gccgc	0.183
gccgg	0.229
gccgt	0.24
gccta	0.308
gcctc	0.202
gcctg	0.145
gcctt	0.344
gcgaa	0.325
gcgac	0.177
gcgag	0.235
gcgat	0.262
gcgca	0.341
gcgcc	0.223
gcgcg	0.176
gcgct	0.259
gcgga	0.254
gcggc	0.162
gcggg	0.27
gcggt	0.315
gcgta	0.218
gcgtc	0.187
gcgtg	0.295
gcgtt	0.301
gctaa	0.349
gctac	0.182
gctag	0.193
gctat	0.276
gctca	0.343
gctcc	0.199
gctcg	0.17
gctct	0.287
gctga	0.331
gctgc	0.222
gctgg	0.212
gctgt	0.235
gctta	0.247
gcttc	0.176
gcttg	0.22
gcttt	0.356
ggaaa	0.411
ggaac	0.127
ggaag	0.218
ggaat	0.244
ggaca	0.331
ggacc	0.246
ggacg	0.135
ggact	0.287
ggaga	0.339
ggagc	0.122
ggagg	0.269
ggagt	0.27
ggata	0.245
ggatc	0.187
ggatg	0.221
ggatt	0.348
ggcaa	0.387
ggcac	0.168
ggcag	0.148
ggcat	0.297
ggcca	0.305
ggccc	0.288
ggccg	0.126
ggcct	0.281
ggcga	0.292
ggcgc	0.162
ggcgg	0.272
ggcgt	0.273
ggcta	0.279
ggctc	0.199
ggctg	0.185
ggctt	0.337
gggaa	0.339
gggac	0.135
gggag	0.27
gggat	0.256
gggca	0.252
gggcc	0.289
gggcg	0.125
gggct	0.334
gggga	0.296
ggggc	0.114
ggggg	0.295
ggggt	0.295
gggta	0.233
gggtc	0.176
gggtg	0.235
gggtt	0.356
ggtaa	0.351
ggtac	0.156
ggtag	0.206
ggtat	0.287
ggtca	0.353
ggtcc	0.223
ggtcg	0.145
ggtct	0.279
ggtga	0.286
ggtgc	0.146
ggtgg	0.311
ggtgt	0.257
ggtta	0.245
ggttc	0.144
ggttg	0.242
ggttt	0.368
gtaaa	0.363
gtaac	0.154
gtaag	0.162
gtaat	0.32
gtaca	0.37
gtacc	0.189
gtacg	0.102
gtact	0.339
gtaga	0.299
gtagc	0.163
gtagg	0.211
gtagt	0.327
gtata	0.307
gtatc	0.135
gtatg	0.197
gtatt	0.361
gtcaa	0.394
gtcac	0.162
gtcag	0.117
gtcat	0.327
gtcca	0.402
gtccc	0.207
gtccg	0.128
gtcct	0.263
gtcga	0.325
gtcgc	0.142
gtcgg	0.248
gtcgt	0.284
gtcta	0.286
gtctc	0.202
gtctg	0.141
gtctt	0.371
gtgaa	0.361
gtgac	0.142
gtgag	0.197
gtgat	0.3
gtgca	0.398
gtgcc	0.169
gtgcg	0.136
gtgct	0.297
gtgga	0.282
gtggc	0.15
gtggg	0.254
gtggt	0.314
gtgta	0.27
gtgtc	0.156
gtgtg	0.217
gtgtt	0.357
gttaa	0.318
gttac	0.161
gttag	0.199
gttat	0.322
gttca	0.425
gttcc	0.163
gttcg	0.128
gttct	0.283
gttga	0.299
gttgc	0.156
gttgg	0.227
gttgt	0.319
gttta	0.231
gtttc	0.162
gtttg	0.212
gtttt	0.395
taaaa	0.42
taaac	0.138
taaag	0.144
taaat	0.298
taaca	0.37
taacc	0.197
taacg	0.086
taact	0.346
taaga	0.327
taagc	0.139
taagg	0.202
taagt	0.332
taata	0.339
taatc	0.132
taatg	0.155
taatt	0.373
tacaa	0.401
tacac	0.168
tacag	0.0877
tacat	0.343
tacca	0.381
taccc	0.233
taccg	0.0793
tacct	0.307
tacga	0.359
tacgc	0.145
tacgg	0.168
tacgt	0.328
tacta	0.308
tactc	0.199
tactg	0.0963
tactt	0.397
tagaa	0.353
tagac	0.136
tagag	0.21
tagat	0.301
tagca	0.35
tagcc	0.195
tagcg	0.0966
tagct	0.358
tagga	0.336
taggc	0.148
taggg	0.232
taggt	0.284
tagta	0.291
tagtc	0.137
tagtg	0.196
tagtt	0.376
tataa	0.323
tatac	0.126
tatag	0.129
tatat	0.422
tatca	0.4
tatcc	0.17
tatcg	0.0882
tatct	0.342
tatga	0.338
tatgc	0.146
tatgg	0.178
tatgt	0.338
tatta	0.313
tattc	0.126
tattg	0.164
tattt	0.397
tcaaa	0.387
tcaac	0.161
tcaag	0.156
tcaat	0.295
tcaca	0.351
tcacc	0.212
tcacg	0.111
tcact	0.326
tcaga	0.322
tcagc	0.158
tcagg	0.17
tcagt	0.35
tcata	0.282
tcatc	0.175
tcatg	0.189
tcatt	0.354
tccaa	0.405
tccac	0.18
tccag	0.0971
tccat	0.318
tccca	0.336
tcccc	0.248
tcccg	0.0797
tccct	0.337
tccga	0.374
tccgc	0.14
tccgg	0.171
tccgt	0.315
tccta	0.288
tcctc	0.243
tcctg	0.0933
tcctt	0.376
tcgaa	0.365
tcgac	0.155
tcgag	0.22
tcgat	0.259
tcgca	0.353
tcgcc	0.215
tcgcg	0.156
tcgct	0.276
tcgga	0.35
tcggc	0.158
tcggg	0.245
tcggt	0.247
tcgta	0.245
tcgtc	0.196
tcgtg	0.215
tcgtt	0.343
tctaa	0.369
tctac	0.159
tctag	0.165
tctat	0.307
tctca	0.299
tctcc	0.212
tctcg	0.0863
tctct	0.403
tctga	0.389
tctgc	0.159
tctgg	0.178
tctgt	0.273
tctta	0.237
tcttc	0.198
tcttg	0.174
tcttt	0.39
tgaaa	0.389
tgaac	0.171
tgaag	0.167
tgaat	0.273
tgaca	0.359
tgacc	0.212
tgacg	0.099
tgact	0.33
tgaga	0.35
tgagc	0.153
tgagg	0.195
tgagt	0.302
tgata	0.28
tgatc	0.159
tgatg	0.199
tgatt	0.361
tgcaa	0.379
tgcac	0.173
tgcag	0.117
tgcat	0.331
tgcca	0.385
tgccc	0.194
tgccg	0.104
tgcct	0.317
tgcga	0.313
tgcgc	0.162
tgcgg	0.205
tgcgt	0.319
tgcta	0.276
tgctc	0.197
tgctg	0.151
tgctt	0.376
tggaa	0.334
tggac	0.161
tggag	0.214
tggat	0.291
tggca	0.344
tggcc	0.21
tggcg	0.123
tggct	0.323
tggga	0.289
tgggc	0.169
tgggg	0.217
tgggt	0.325
tggta	0.253
tggtc	0.148
tggtg	0.253
tggtt	0.346
tgtaa	0.344
tgtac	0.157
tgtag	0.171
tgtat	0.329
tgtca	0.386
tgtcc	0.194
tgtcg	0.126
tgtct	0.295
tgtga	0.32
tgtgc	0.152
tgtgg	0.213
tgtgt	0.315
tgtta	0.243
tgttc	0.152
tgttg	0.214
tgttt	0.391
ttaaa	0.364
ttaac	0.138
ttaag	0.156
ttaat	0.343
ttaca	0.363
ttacc	0.191
ttacg	0.0876
ttact	0.358
ttaga	0.313
ttagc	0.141
ttagg	0.219
ttagt	0.326
ttata	0.288
ttatc	0.134
ttatg	0.168
ttatt	0.409
ttcaa	0.359
ttcac	0.159
ttcag	0.155
ttcat	0.327
ttcca	0.338
ttccc	0.211
ttccg	0.0805
ttcct	0.37
ttcga	0.372
ttcgc	0.127
ttcgg	0.203
ttcgt	0.297
ttcta	0.249
ttctc	0.228
ttctg	0.109
ttctt	0.413
ttgaa	0.357
ttgac	0.151
ttgag	0.181
ttgat	0.311
ttgca	0.387
ttgcc	0.173
ttgcg	0.103
ttgct	0.337
ttgga	0.321
ttggc	0.139
ttggg	0.224
ttggt	0.316
ttgta	0.266
ttgtc	0.141
ttgtg	0.194
ttgtt	0.398
tttaa	0.321
tttac	0.145
tttag	0.177
tttat	0.357
tttca	0.35
tttcc	0.19
tttcg	0.104
tttct	0.356
tttga	0.319
tttgc	0.144
tttgg	0.22
tttgt	0.317
tttta	0.228
ttttc	0.162
ttttg	0.168
ttttt	0.442

#
# The emission probabilities of the tss upwindow
#
[EMISSION-TSSUPWIN]
# size of the emission vector
64
#tssup_k=
2
# patpseudo : pseudocount for sequence patterns
1
aaa	0.461
aac	0.186
aag	0.143
aat	0.211
aca	0.35
acc	0.273
acg	0.0808
act	0.296
aga	0.351
agc	0.187
agg	0.16
agt	0.302
ata	0.332
atc	0.23
atg	0.106
att	0.332
caa	0.363
cac	0.263
cag	0.0906
cat	0.283
cca	0.326
ccc	0.323
ccg	0.0544
cct	0.297
cga	0.302
cgc	0.227
cgg	0.155
cgt	0.315
cta	0.202
ctc	0.369
ctg	0.0782
ctt	0.351
gaa	0.389
gac	0.185
gag	0.215
gat	0.211
gca	0.343
gcc	0.282
gcg	0.116
gct	0.259
gga	0.297
ggc	0.229
ggg	0.218
ggt	0.256
gta	0.264
gtc	0.239
gtg	0.191
gtt	0.306
taa	0.369
tac	0.196
tag	0.144
tat	0.292
tca	0.284
tcc	0.27
tcg	0.072
tct	0.374
tga	0.328
tgc	0.189
tgg	0.19
tgt	0.293
tta	0.215
ttc	0.265
ttg	0.148
ttt	0.372

# motif around the TSS of TATA-less promoters
[TSSMOTIF]
# width of motif, n=
11
# order of markov model, k=
0
# markov chain emission probabilities
 0  0.292	0.287	0.113	0.308
 1  0.296	0.251	0.149	0.304
 2  0.305	0.251	0.138	0.306
 3  0.31	0.267	0.133	0.289
 4  0.302	0.264	0.136	0.298
 5  0.319	0.253	0.109	0.319
 6  0.295	0.291	0.127	0.286
 7  0.306	0.286	0.102	0.306
 8  0.225	0.299	0.138	0.338
 9  0.215	0.397	0.07	0.318
10  0.467	0.242	0.201	0.0899

# motif around the TSS of TATA promoters
[TSSMOTIFTATA]
# width of motif, n=
11
# order of markov model, k=
0
# markov chain emission probabilities
 0  0.293	0.26	0.107	0.34
 1  0.308	0.251	0.119	0.322
 2  0.314	0.241	0.123	0.322
 3  0.32	0.22	0.124	0.336
 4  0.326	0.246	0.102	0.327
 5  0.32	0.25	0.108	0.323
 6  0.325	0.246	0.11	0.32
 7  0.31	0.254	0.0892	0.346
 8  0.283	0.24	0.102	0.376
 9  0.249	0.326	0.0757	0.35
10  0.401	0.214	0.154	0.231

# tata box motif 
[TATAMOTIF]
# width of motif, n=
12
# order of markov model, k=
0
# markov chain emission probabilities
 0  0.346	0.273	0.104	0.277
 1  0.222	0.397	0.125	0.256
 2  0	0	0	1
 3  1	0	0	0
 4  0	0	0	1
 5  1	0	0	0
 6  0.515	0.049	0.0333	0.403
 7  1	0	0	0
 8  0.408	0.0927	0.0698	0.429
 9  0.536	0.117	0.121	0.226
10  0.247	0.327	0.173	0.253
11  0.364	0.254	0.144	0.239

# motif after polyA signal
[TTSMOTIF]
# width of motif, n=
14
# order of markov model, k=
1
# markov chain emission probabilities
 0  0.311	0.132	0.185	0.372	0.419	0.135	0.103	0.342	0.33	0.169	0.141	0.361	0.206	0.147	0.261	0.386
 1  0.307	0.133	0.187	0.374	0.405	0.134	0.0942	0.366	0.309	0.162	0.171	0.358	0.21	0.15	0.245	0.395
 2  0.284	0.135	0.197	0.383	0.384	0.151	0.0926	0.373	0.31	0.168	0.168	0.353	0.217	0.148	0.24	0.395
 3  0.316	0.13	0.176	0.378	0.389	0.148	0.0883	0.375	0.312	0.16	0.177	0.351	0.233	0.152	0.23	0.385
 4  0.33	0.136	0.167	0.367	0.365	0.161	0.0917	0.382	0.309	0.175	0.16	0.356	0.234	0.163	0.23	0.373
 5  0.338	0.135	0.149	0.379	0.349	0.155	0.0948	0.401	0.297	0.163	0.168	0.372	0.232	0.168	0.222	0.378
 6  0.317	0.139	0.153	0.39	0.325	0.154	0.0924	0.428	0.283	0.175	0.159	0.383	0.225	0.168	0.206	0.401
 7  0.305	0.136	0.146	0.413	0.326	0.15	0.0926	0.431	0.291	0.159	0.157	0.393	0.226	0.149	0.2	0.425
 8  0.295	0.135	0.162	0.408	0.34	0.144	0.088	0.428	0.29	0.167	0.15	0.393	0.222	0.147	0.193	0.438
 9  0.303	0.133	0.16	0.405	0.337	0.146	0.1	0.417	0.285	0.166	0.151	0.397	0.216	0.145	0.19	0.449
10  0.294	0.145	0.164	0.397	0.351	0.15	0.0878	0.41	0.289	0.173	0.153	0.385	0.203	0.151	0.186	0.46
11  0.291	0.158	0.158	0.393	0.335	0.158	0.0834	0.424	0.283	0.16	0.169	0.388	0.194	0.151	0.195	0.461
12  0.28	0.169	0.156	0.394	0.341	0.162	0.0642	0.432	0.288	0.169	0.163	0.38	0.202	0.153	0.197	0.448
13  0.287	0.162	0.153	0.398	0.332	0.158	0.0677	0.442	0.279	0.165	0.167	0.388	0.213	0.156	0.197	0.434
