# Supplementary material for: Exploiting single-molecule transcript sequencing for eukaryotic gene prediction
Source: Genome Biol. 2015 Sep 2;16(1):184. doi: 10.1186/s13059-015-0729-7 (PMC4556409; doi:10.1186/s13059-015-0729-7)
Supplement: Additional file 4: — Sample data for testing pipeline functionality. (ZIP 18664 kb) [file 13059_2015_729_MOESM4_ESM.zip › 13059_2015_729_MOESM4_ESM/beta_vulgaris_weightmatrix.txt]

# 
# This file contains a matrix used for weighing the training sequences
# when given an input sequence. Let z = (da, dc, dg, dt) be the vector
# containing the differences in the relative nukleotide frequencies of
# two sequences, the input sequence and a training sequence.
# Then the training sequence has weight proportional to 
#
# exp ( - z M z^t)
#
# with M being the Matrix specified below.
# If M is nonsingular, then (apart from a two normalizing factors) M
# is the inverse of the covariance matrix of a multinormal
# distribution - the kernel for the estimation.


# this matrix is gc-content only, i.e. 
# weight = 10 * exp (-200 * (dc + dg))^2)
# i.e. weight <= 10
0      0      0             0
0      240    0             0
0      0      240           0
0      0      0             0
