# Supplementary material for: Exploiting single-molecule transcript sequencing for eukaryotic gene prediction
Source: Genome Biol. 2015 Sep 2;16(1):184. doi: 10.1186/s13059-015-0729-7 (PMC4556409; doi:10.1186/s13059-015-0729-7)
Supplement: Additional file 4: — Sample data for testing pipeline functionality. (ZIP 18664 kb) [file 13059_2015_729_MOESM4_ESM.zip › 13059_2015_729_MOESM4_ESM/sample.aligned-PacBio-reads.gff3]

Bvchr1.sca001	RefBeet-1.2	cDNA_match	252093	252234	100	+	.	ID=m130529_112732_42179_c100536522550000001823080011101380_s1_p0/772_rlCCSfLc.path1;Name=m130529_112732_42179_c100536522550000001823080011101380_s1_p0/772_rlCCSfLc;Target=m130529_112732_42179_c100536522550000001823080011101380_s1_p0/772_rlCCSfLc 7 148;Gap=M142;qual=len 98.5 score 99.7
Bvchr1.sca001	RefBeet-1.2	cDNA_match	253120	253197	100	+	.	ID=m130529_112732_42179_c100536522550000001823080011101380_s1_p0/772_rlCCSfLc.path1;Name=m130529_112732_42179_c100536522550000001823080011101380_s1_p0/772_rlCCSfLc;Target=m130529_112732_42179_c100536522550000001823080011101380_s1_p0/772_rlCCSfLc 149 226;Gap=M78;qual=len 98.5 score 99.7
Bvchr1.sca001	RefBeet-1.2	cDNA_match	255489	255858	99	+	.	ID=m130529_112732_42179_c100536522550000001823080011101380_s1_p0/772_rlCCSfLc.path1;Name=m130529_112732_42179_c100536522550000001823080011101380_s1_p0/772_rlCCSfLc;Target=m130529_112732_42179_c100536522550000001823080011101380_s1_p0/772_rlCCSfLc 227 596;Gap=M370;qual=len 98.5 score 99.7
Bvchr1.sca001	RefBeet-1.2	cDNA_match	5924623	5924733	96	+	.	ID=m130529_112732_42179_c100536522550000001823080011101380_s1_p0/924_rlCCSfLc.path1;Name=m130529_112732_42179_c100536522550000001823080011101380_s1_p0/924_rlCCSfLc;Target=m130529_112732_42179_c100536522550000001823080011101380_s1_p0/924_rlCCSfLc 7 117;Gap=M111;qual=len 99.6 score 97.2
Bvchr1.sca001	RefBeet-1.2	cDNA_match	5925889	5925959	100	+	.	ID=m130529_112732_42179_c100536522550000001823080011101380_s1_p0/924_rlCCSfLc.path1;Name=m130529_112732_42179_c100536522550000001823080011101380_s1_p0/924_rlCCSfLc;Target=m130529_112732_42179_c100536522550000001823080011101380_s1_p0/924_rlCCSfLc 118 188;Gap=M71;qual=len 99.6 score 97.2
Bvchr1.sca001	RefBeet-1.2	cDNA_match	5926046	5926439	94	+	.	ID=m130529_112732_42179_c100536522550000001823080011101380_s1_p0/924_rlCCSfLc.path1;Name=m130529_112732_42179_c100536522550000001823080011101380_s1_p0/924_rlCCSfLc;Target=m130529_112732_42179_c100536522550000001823080011101380_s1_p0/924_rlCCSfLc 189 580;Gap=M152 D1 M80 D1 M160;qual=len 99.6 score 97.2
Bvchr1.sca001	RefBeet-1.2	cDNA_match	5926528	5927141	97	+	.	ID=m130529_112732_42179_c100536522550000001823080011101380_s1_p0/924_rlCCSfLc.path1;Name=m130529_112732_42179_c100536522550000001823080011101380_s1_p0/924_rlCCSfLc;Target=m130529_112732_42179_c100536522550000001823080011101380_s1_p0/924_rlCCSfLc 581 1194;Gap=M614;qual=len 99.6 score 97.2
Bvchr1.sca001	RefBeet-1.2	cDNA_match	5927236	5927538	99	+	.	ID=m130529_112732_42179_c100536522550000001823080011101380_s1_p0/924_rlCCSfLc.path1;Name=m130529_112732_42179_c100536522550000001823080011101380_s1_p0/924_rlCCSfLc;Target=m130529_112732_42179_c100536522550000001823080011101380_s1_p0/924_rlCCSfLc 1195 1498;Gap=M149 D1 M126 I2 M27;qual=len 99.6 score 97.2
Bvchr1.sca001	RefBeet-1.2	cDNA_match	252093	252234	95	+	.	ID=m130529_112732_42179_c100536522550000001823080011101380_s1_p0/1129_rlCCSfLc.path1;Name=m130529_112732_42179_c100536522550000001823080011101380_s1_p0/1129_rlCCSfLc;Target=m130529_112732_42179_c100536522550000001823080011101380_s1_p0/1129_rlCCSfLc 10 151;Gap=M142;qual=len 98.5 score 97.3
Bvchr1.sca001	RefBeet-1.2	cDNA_match	253120	253197	98	+	.	ID=m130529_112732_42179_c100536522550000001823080011101380_s1_p0/1129_rlCCSfLc.path1;Name=m130529_112732_42179_c100536522550000001823080011101380_s1_p0/1129_rlCCSfLc;Target=m130529_112732_42179_c100536522550000001823080011101380_s1_p0/1129_rlCCSfLc 152 229;Gap=M78;qual=len 98.5 score 97.3
Bvchr1.sca001	RefBeet-1.2	cDNA_match	255489	255857	99	+	.	ID=m130529_112732_42179_c100536522550000001823080011101380_s1_p0/1129_rlCCSfLc.path1;Name=m130529_112732_42179_c100536522550000001823080011101380_s1_p0/1129_rlCCSfLc;Target=m130529_112732_42179_c100536522550000001823080011101380_s1_p0/1129_rlCCSfLc 230 597;Gap=M323 D1 M45;qual=len 98.5 score 97.3
Bvchr1.sca001	RefBeet-1.2	cDNA_match	2301654	2301712	100	-	.	ID=m130529_112732_42179_c100536522550000001823080011101380_s1_p0/1986_rlCCSfLc.path1;Name=m130529_112732_42179_c100536522550000001823080011101380_s1_p0/1986_rlCCSfLc;Target=m130529_112732_42179_c100536522550000001823080011101380_s1_p0/1986_rlCCSfLc 7 65;Gap=M59;qual=len 99.1 score 99.8
Bvchr1.sca001	RefBeet-1.2	cDNA_match	2301432	2301539	100	-	.	ID=m130529_112732_42179_c100536522550000001823080011101380_s1_p0/1986_rlCCSfLc.path1;Name=m130529_112732_42179_c100536522550000001823080011101380_s1_p0/1986_rlCCSfLc;Target=m130529_112732_42179_c100536522550000001823080011101380_s1_p0/1986_rlCCSfLc 66 173;Gap=M108;qual=len 99.1 score 99.8
Bvchr1.sca001	RefBeet-1.2	cDNA_match	2300242	2300448	100	-	.	ID=m130529_112732_42179_c100536522550000001823080011101380_s1_p0/1986_rlCCSfLc.path1;Name=m130529_112732_42179_c100536522550000001823080011101380_s1_p0/1986_rlCCSfLc;Target=m130529_112732_42179_c100536522550000001823080011101380_s1_p0/1986_rlCCSfLc 174 380;Gap=M207;qual=len 99.1 score 99.8
Bvchr1.sca001	RefBeet-1.2	cDNA_match	2299890	2300145	99	-	.	ID=m130529_112732_42179_c100536522550000001823080011101380_s1_p0/1986_rlCCSfLc.path1;Name=m130529_112732_42179_c100536522550000001823080011101380_s1_p0/1986_rlCCSfLc;Target=m130529_112732_42179_c100536522550000001823080011101380_s1_p0/1986_rlCCSfLc 381 637;Gap=M153 I1 M103;qual=len 99.1 score 99.8
Bvchr1.sca001	RefBeet-1.2	cDNA_match	5924684	5924733	100	+	.	ID=m130529_112732_42179_c100536522550000001823080011101380_s1_p0/2046_rlCCSfLc.path2;Name=m130529_112732_42179_c100536522550000001823080011101380_s1_p0/2046_rlCCSfLc;Target=m130529_112732_42179_c100536522550000001823080011101380_s1_p0/2046_rlCCSfLc 48 97;Gap=M50;qual=len 96.8 score 99.4
Bvchr1.sca001	RefBeet-1.2	cDNA_match	5925889	5925959	100	+	.	ID=m130529_112732_42179_c100536522550000001823080011101380_s1_p0/2046_rlCCSfLc.path2;Name=m130529_112732_42179_c100536522550000001823080011101380_s1_p0/2046_rlCCSfLc;Target=m130529_112732_42179_c100536522550000001823080011101380_s1_p0/2046_rlCCSfLc 98 168;Gap=M71;qual=len 96.8 score 99.4
Bvchr1.sca001	RefBeet-1.2	cDNA_match	5926046	5926439	99	+	.	ID=m130529_112732_42179_c100536522550000001823080011101380_s1_p0/2046_rlCCSfLc.path2;Name=m130529_112732_42179_c100536522550000001823080011101380_s1_p0/2046_rlCCSfLc;Target=m130529_112732_42179_c100536522550000001823080011101380_s1_p0/2046_rlCCSfLc 169 562;Gap=M394;qual=len 96.8 score 99.4
Bvchr1.sca001	RefBeet-1.2	cDNA_match	5926528	5927141	99	+	.	ID=m130529_112732_42179_c100536522550000001823080011101380_s1_p0/2046_rlCCSfLc.path2;Name=m130529_112732_42179_c100536522550000001823080011101380_s1_p0/2046_rlCCSfLc;Target=m130529_112732_42179_c100536522550000001823080011101380_s1_p0/2046_rlCCSfLc 563 1176;Gap=M614;qual=len 96.8 score 99.4
Bvchr1.sca001	RefBeet-1.2	cDNA_match	5927236	5927568	99	+	.	ID=m130529_112732_42179_c100536522550000001823080011101380_s1_p0/2046_rlCCSfLc.path2;Name=m130529_112732_42179_c100536522550000001823080011101380_s1_p0/2046_rlCCSfLc;Target=m130529_112732_42179_c100536522550000001823080011101380_s1_p0/2046_rlCCSfLc 1177 1511;Gap=M207 I2 M126;qual=len 96.8 score 99.4
Bvchr1.sca001	RefBeet-1.2	cDNA_match	252093	252234	91	+	.	ID=m130529_112732_42179_c100536522550000001823080011101380_s1_p0/2803_rlCCSfLc.path1;Name=m130529_112732_42179_c100536522550000001823080011101380_s1_p0/2803_rlCCSfLc;Target=m130529_112732_42179_c100536522550000001823080011101380_s1_p0/2803_rlCCSfLc 6 137;Gap=M14 D1 M5 D1 M23 D1 M22 D1 M10 D1 M11 D2 M12 D2 M19 D1 M16;qual=len 99.1 score 89.3
Bvchr1.sca001	RefBeet-1.2	cDNA_match	253120	253192	84	+	.	ID=m130529_112732_42179_c100536522550000001823080011101380_s1_p0/2803_rlCCSfLc.path1;Name=m130529_112732_42179_c100536522550000001823080011101380_s1_p0/2803_rlCCSfLc;Target=m130529_112732_42179_c100536522550000001823080011101380_s1_p0/2803_rlCCSfLc 138 210;Gap=M73;qual=len 99.1 score 89.3
Bvchr1.sca001	RefBeet-1.2	cDNA_match	255487	255843	93	+	.	ID=m130529_112732_42179_c100536522550000001823080011101380_s1_p0/2803_rlCCSfLc.path1;Name=m130529_112732_42179_c100536522550000001823080011101380_s1_p0/2803_rlCCSfLc;Target=m130529_112732_42179_c100536522550000001823080011101380_s1_p0/2803_rlCCSfLc 211 545;Gap=M17 D1 M5 D1 M13 D1 M23 D1 M15 D1 M12 D1 M7 D1 M45 D1 M6 D1 M7 D1 M11 D1 M4 D1 M21 D1 M7 D2 M27 D1 M4 D1 M30 D1 M19 D1 M11 D2 M21 D1 M30;q…
Bvchr1.sca001	RefBeet-1.2	cDNA_match	5924625	5924733	97	+	.	ID=m130529_112732_42179_c100536522550000001823080011101380_s1_p0/3056_rlCCSfLc.path1;Name=m130529_112732_42179_c100536522550000001823080011101380_s1_p0/3056_rlCCSfLc;Target=m130529_112732_42179_c100536522550000001823080011101380_s1_p0/3056_rlCCSfLc 6 114;Gap=M15 I1 M11 D1 M82;qual=len 99.4 score 97.2
Bvchr1.sca001	RefBeet-1.2	cDNA_match	5925889	5925959	94	+	.	ID=m130529_112732_42179_c100536522550000001823080011101380_s1_p0/3056_rlCCSfLc.path1;Name=m130529_112732_42179_c100536522550000001823080011101380_s1_p0/3056_rlCCSfLc;Target=m130529_112732_42179_c100536522550000001823080011101380_s1_p0/3056_rlCCSfLc 115 185;Gap=M71;qual=len 99.4 score 97.2
Bvchr1.sca001	RefBeet-1.2	cDNA_match	5926046	5926439	97	+	.	ID=m130529_112732_42179_c100536522550000001823080011101380_s1_p0/3056_rlCCSfLc.path1;Name=m130529_112732_42179_c100536522550000001823080011101380_s1_p0/3056_rlCCSfLc;Target=m130529_112732_42179_c100536522550000001823080011101380_s1_p0/3056_rlCCSfLc 186 579;Gap=M394;qual=len 99.4 score 97.2
Bvchr1.sca001	RefBeet-1.2	cDNA_match	5926528	5927141	98	+	.	ID=m130529_112732_42179_c100536522550000001823080011101380_s1_p0/3056_rlCCSfLc.path1;Name=m130529_112732_42179_c100536522550000001823080011101380_s1_p0/3056_rlCCSfLc;Target=m130529_112732_42179_c100536522550000001823080011101380_s1_p0/3056_rlCCSfLc 580 1192;Gap=M65 D1 M548;qual=len 99.4 score 97.2
Bvchr1.sca001	RefBeet-1.2	cDNA_match	5927236	5927561	100	+	.	ID=m130529_112732_42179_c100536522550000001823080011101380_s1_p0/3056_rlCCSfLc.path1;Name=m130529_112732_42179_c100536522550000001823080011101380_s1_p0/3056_rlCCSfLc;Target=m130529_112732_42179_c100536522550000001823080011101380_s1_p0/3056_rlCCSfLc 1193 1518;Gap=M326;qual=len 99.4 score 97.2
Bvchr1.sca001	RefBeet-1.2	cDNA_match	6107962	6108090	100	-	.	ID=m130529_112732_42179_c100536522550000001823080011101380_s1_p0/3265_rlCCSfLc.path1;Name=m130529_112732_42179_c100536522550000001823080011101380_s1_p0/3265_rlCCSfLc;Target=m130529_112732_42179_c100536522550000001823080011101380_s1_p0/3265_rlCCSfLc 7 135;Gap=M129;qual=len 98.6 score 100.0
Bvchr1.sca001	RefBeet-1.2	cDNA_match	6107213	6107335	100	-	.	ID=m130529_112732_42179_c100536522550000001823080011101380_s1_p0/3265_rlCCSfLc.path1;Name=m130529_112732_42179_c100536522550000001823080011101380_s1_p0/3265_rlCCSfLc;Target=m130529_112732_42179_c100536522550000001823080011101380_s1_p0/3265_rlCCSfLc 136 258;Gap=M123;qual=len 98.6 score 100.0
Bvchr1.sca001	RefBeet-1.2	cDNA_match	6105470	6105831	100	-	.	ID=m130529_112732_42179_c100536522550000001823080011101380_s1_p0/3265_rlCCSfLc.path1;Name=m130529_112732_42179_c100536522550000001823080011101380_s1_p0/3265_rlCCSfLc;Target=m130529_112732_42179_c100536522550000001823080011101380_s1_p0/3265_rlCCSfLc 259 620;Gap=M362;qual=len 98.6 score 100.0
Bvchr1.sca001	RefBeet-1.2	cDNA_match	5924624	5924733	96	+	.	ID=m130529_112732_42179_c100536522550000001823080011101380_s1_p0/3419_rlCCSfLc.path1;Name=m130529_112732_42179_c100536522550000001823080011101380_s1_p0/3419_rlCCSfLc;Target=m130529_112732_42179_c100536522550000001823080011101380_s1_p0/3419_rlCCSfLc 6 113;Gap=M100 D2 M8;qual=len 99.7 score 94.2
Bvchr1.sca001	RefBeet-1.2	cDNA_match	5925889	5925959	85	+	.	ID=m130529_112732_42179_c100536522550000001823080011101380_s1_p0/3419_rlCCSfLc.path1;Name=m130529_112732_42179_c100536522550000001823080011101380_s1_p0/3419_rlCCSfLc;Target=m130529_112732_42179_c100536522550000001823080011101380_s1_p0/3419_rlCCSfLc 114 184;Gap=M71;qual=len 99.7 score 94.2
Bvchr1.sca001	RefBeet-1.2	cDNA_match	5926046	5926439	99	+	.	ID=m130529_112732_42179_c100536522550000001823080011101380_s1_p0/3419_rlCCSfLc.path1;Name=m130529_112732_42179_c100536522550000001823080011101380_s1_p0/3419_rlCCSfLc;Target=m130529_112732_42179_c100536522550000001823080011101380_s1_p0/3419_rlCCSfLc 185 576;Gap=M38 D1 M18 D1 M336;qual=len 99.7 score 94.2
Bvchr1.sca001	RefBeet-1.2	cDNA_match	5926528	5927141	94	+	.	ID=m130529_112732_42179_c100536522550000001823080011101380_s1_p0/3419_rlCCSfLc.path1;Name=m130529_112732_42179_c100536522550000001823080011101380_s1_p0/3419_rlCCSfLc;Target=m130529_112732_42179_c100536522550000001823080011101380_s1_p0/3419_rlCCSfLc 577 1191;Gap=M216 I1 M362 D1 M11 I1 M24;qual=len 99.7 score 94.2
Bvchr1.sca001	RefBeet-1.2	cDNA_match	5927236	5927580	97	+	.	ID=m130529_112732_42179_c100536522550000001823080011101380_s1_p0/3419_rlCCSfLc.path1;Name=m130529_112732_42179_c100536522550000001823080011101380_s1_p0/3419_rlCCSfLc;Target=m130529_112732_42179_c100536522550000001823080011101380_s1_p0/3419_rlCCSfLc 1192 1536;Gap=M345;qual=len 99.7 score 94.2
Bvchr1.sca001	RefBeet-1.2	cDNA_match	5924623	5924733	100	+	.	ID=m130529_112732_42179_c100536522550000001823080011101380_s1_p0/3565_rlCCSfLc.path1;Name=m130529_112732_42179_c100536522550000001823080011101380_s1_p0/3565_rlCCSfLc;Target=m130529_112732_42179_c100536522550000001823080011101380_s1_p0/3565_rlCCSfLc 5 115;Gap=M111;qual=len 99.7 score 95.2
Bvchr1.sca001	RefBeet-1.2	cDNA_match	5925889	5925959	90	+	.	ID=m130529_112732_42179_c100536522550000001823080011101380_s1_p0/3565_rlCCSfLc.path1;Name=m130529_112732_42179_c100536522550000001823080011101380_s1_p0/3565_rlCCSfLc;Target=m130529_112732_42179_c100536522550000001823080011101380_s1_p0/3565_rlCCSfLc 116 186;Gap=M71;qual=len 99.7 score 95.2
Bvchr1.sca001	RefBeet-1.2	cDNA_match	5926046	5926439	96	+	.	ID=m130529_112732_42179_c100536522550000001823080011101380_s1_p0/3565_rlCCSfLc.path1;Name=m130529_112732_42179_c100536522550000001823080011101380_s1_p0/3565_rlCCSfLc;Target=m130529_112732_42179_c100536522550000001823080011101380_s1_p0/3565_rlCCSfLc 187 580;Gap=M394;qual=len 99.7 score 95.2
Bvchr1.sca001	RefBeet-1.2	cDNA_match	5926528	5927141	93	+	.	ID=m130529_112732_42179_c100536522550000001823080011101380_s1_p0/3565_rlCCSfLc.path1;Name=m130529_112732_42179_c100536522550000001823080011101380_s1_p0/3565_rlCCSfLc;Target=m130529_112732_42179_c100536522550000001823080011101380_s1_p0/3565_rlCCSfLc 581 1180;Gap=M343 D2 M124 D1 M14 D3 M15 D3 M12 D1 M20 D1 M35 D1 M28 D2 M9;qual=len 99.7 score 95.2
Bvchr1.sca001	RefBeet-1.2	cDNA_match	5927236	5927581	97	+	.	ID=m130529_112732_42179_c100536522550000001823080011101380_s1_p0/3565_rlCCSfLc.path1;Name=m130529_112732_42179_c100536522550000001823080011101380_s1_p0/3565_rlCCSfLc;Target=m130529_112732_42179_c100536522550000001823080011101380_s1_p0/3565_rlCCSfLc 1181 1526;Gap=M346;qual=len 99.7 score 95.2
Bvchr1.sca001	RefBeet-1.2	cDNA_match	5924632	5924733	87	+	.	ID=m130529_112732_42179_c100536522550000001823080011101380_s1_p0/4267_rlCCSfLc.path1;Name=m130529_112732_42179_c100536522550000001823080011101380_s1_p0/4267_rlCCSfLc;Target=m130529_112732_42179_c100536522550000001823080011101380_s1_p0/4267_rlCCSfLc 10 117;Gap=M35 I3 M10 I3 M57;qual=len 99.3 score 93.6
Bvchr1.sca001	RefBeet-1.2	cDNA_match	5925889	5925959	95	+	.	ID=m130529_112732_42179_c100536522550000001823080011101380_s1_p0/4267_rlCCSfLc.path1;Name=m130529_112732_42179_c100536522550000001823080011101380_s1_p0/4267_rlCCSfLc;Target=m130529_112732_42179_c100536522550000001823080011101380_s1_p0/4267_rlCCSfLc 118 188;Gap=M71;qual=len 99.3 score 93.6
Bvchr1.sca001	RefBeet-1.2	cDNA_match	5926046	5926439	95	+	.	ID=m130529_112732_42179_c100536522550000001823080011101380_s1_p0/4267_rlCCSfLc.path1;Name=m130529_112732_42179_c100536522550000001823080011101380_s1_p0/4267_rlCCSfLc;Target=m130529_112732_42179_c100536522550000001823080011101380_s1_p0/4267_rlCCSfLc 189 582;Gap=M394;qual=len 99.3 score 93.6
Bvchr1.sca001	RefBeet-1.2	cDNA_match	5926528	5927141	93	+	.	ID=m130529_112732_42179_c100536522550000001823080011101380_s1_p0/4267_rlCCSfLc.path1;Name=m130529_112732_42179_c100536522550000001823080011101380_s1_p0/4267_rlCCSfLc;Target=m130529_112732_42179_c100536522550000001823080011101380_s1_p0/4267_rlCCSfLc 583 1197;Gap=M327 I1 M287;qual=len 99.3 score 93.6
Bvchr1.sca001	RefBeet-1.2	cDNA_match	5927236	5927550	98	+	.	ID=m130529_112732_42179_c100536522550000001823080011101380_s1_p0/4267_rlCCSfLc.path1;Name=m130529_112732_42179_c100536522550000001823080011101380_s1_p0/4267_rlCCSfLc;Target=m130529_112732_42179_c100536522550000001823080011101380_s1_p0/4267_rlCCSfLc 1198 1515;Gap=M115 I1 M19 I1 M138 I1 M43;qual=len 99.3 score 93.6
Bvchr1.sca001	RefBeet-1.2	cDNA_match	5924623	5924733	100	+	.	ID=m130529_112732_42179_c100536522550000001823080011101380_s1_p0/4472_rlCCSfLc.path1;Name=m130529_112732_42179_c100536522550000001823080011101380_s1_p0/4472_rlCCSfLc;Target=m130529_112732_42179_c100536522550000001823080011101380_s1_p0/4472_rlCCSfLc 8 118;Gap=M111;qual=len 99.5 score 97.0
Bvchr1.sca001	RefBeet-1.2	cDNA_match	5925889	5925959	100	+	.	ID=m130529_112732_42179_c100536522550000001823080011101380_s1_p0/4472_rlCCSfLc.path1;Name=m130529_112732_42179_c100536522550000001823080011101380_s1_p0/4472_rlCCSfLc;Target=m130529_112732_42179_c100536522550000001823080011101380_s1_p0/4472_rlCCSfLc 119 189;Gap=M71;qual=len 99.5 score 97.0
Bvchr1.sca001	RefBeet-1.2	cDNA_match	5926046	5926439	91	+	.	ID=m130529_112732_42179_c100536522550000001823080011101380_s1_p0/4472_rlCCSfLc.path1;Name=m130529_112732_42179_c100536522550000001823080011101380_s1_p0/4472_rlCCSfLc;Target=m130529_112732_42179_c100536522550000001823080011101380_s1_p0/4472_rlCCSfLc 190 582;Gap=M260 D1 M133;qual=len 99.5 score 97.0
Bvchr1.sca001	RefBeet-1.2	cDNA_match	5926528	5927141	95	+	.	ID=m130529_112732_42179_c100536522550000001823080011101380_s1_p0/4472_rlCCSfLc.path1;Name=m130529_112732_42179_c100536522550000001823080011101380_s1_p0/4472_rlCCSfLc;Target=m130529_112732_42179_c100536522550000001823080011101380_s1_p0/4472_rlCCSfLc 583 1196;Gap=M614;qual=len 99.5 score 97.0
Bvchr1.sca001	RefBeet-1.2	cDNA_match	5927236	5927568	99	+	.	ID=m130529_112732_42179_c100536522550000001823080011101380_s1_p0/4472_rlCCSfLc.path1;Name=m130529_112732_42179_c100536522550000001823080011101380_s1_p0/4472_rlCCSfLc;Target=m130529_112732_42179_c100536522550000001823080011101380_s1_p0/4472_rlCCSfLc 1197 1527;Gap=M207 D2 M124;qual=len 99.5 score 97.0
Bvchr1.sca001	RefBeet-1.2	cDNA_match	5924634	5924733	100	+	.	ID=m130529_112732_42179_c100536522550000001823080011101380_s1_p0/4498_rlCCSfLc.path1;Name=m130529_112732_42179_c100536522550000001823080011101380_s1_p0/4498_rlCCSfLc;Target=m130529_112732_42179_c100536522550000001823080011101380_s1_p0/4498_rlCCSfLc 7 106;Gap=M100;qual=len 99.6 score 99.0
Bvchr1.sca001	RefBeet-1.2	cDNA_match	5925889	5925959	100	+	.	ID=m130529_112732_42179_c100536522550000001823080011101380_s1_p0/4498_rlCCSfLc.path1;Name=m130529_112732_42179_c100536522550000001823080011101380_s1_p0/4498_rlCCSfLc;Target=m130529_112732_42179_c100536522550000001823080011101380_s1_p0/4498_rlCCSfLc 107 177;Gap=M71;qual=len 99.6 score 99.0
Bvchr1.sca001	RefBeet-1.2	cDNA_match	5926046	5926439	96	+	.	ID=m130529_112732_42179_c100536522550000001823080011101380_s1_p0/4498_rlCCSfLc.path1;Name=m130529_112732_42179_c100536522550000001823080011101380_s1_p0/4498_rlCCSfLc;Target=m130529_112732_42179_c100536522550000001823080011101380_s1_p0/4498_rlCCSfLc 178 571;Gap=M394;qual=len 99.6 score 99.0
Bvchr1.sca001	RefBeet-1.2	cDNA_match	5926528	5927141	100	+	.	ID=m130529_112732_42179_c100536522550000001823080011101380_s1_p0/4498_rlCCSfLc.path1;Name=m130529_112732_42179_c100536522550000001823080011101380_s1_p0/4498_rlCCSfLc;Target=m130529_112732_42179_c100536522550000001823080011101380_s1_p0/4498_rlCCSfLc 572 1185;Gap=M614;qual=len 99.6 score 99.0
Bvchr1.sca001	RefBeet-1.2	cDNA_match	5927236	5927568	99	+	.	ID=m130529_112732_42179_c100536522550000001823080011101380_s1_p0/4498_rlCCSfLc.path1;Name=m130529_112732_42179_c100536522550000001823080011101380_s1_p0/4498_rlCCSfLc;Target=m130529_112732_42179_c100536522550000001823080011101380_s1_p0/4498_rlCCSfLc 1186 1519;Gap=M163 I1 M170;qual=len 99.6 score 99.0
Bvchr1.sca001	RefBeet-1.2	cDNA_match	8187153	8187250	100	+	.	ID=m130529_112732_42179_c100536522550000001823080011101380_s1_p0/4911_rlCCSfLc.path1;Name=m130529_112732_42179_c100536522550000001823080011101380_s1_p0/4911_rlCCSfLc;Target=m130529_112732_42179_c100536522550000001823080011101380_s1_p0/4911_rlCCSfLc 6 103;Gap=M98;qual=len 98.9 score 100.0
Bvchr1.sca001	RefBeet-1.2	cDNA_match	8189933	8190193	100	+	.	ID=m130529_112732_42179_c100536522550000001823080011101380_s1_p0/4911_rlCCSfLc.path1;Name=m130529_112732_42179_c100536522550000001823080011101380_s1_p0/4911_rlCCSfLc;Target=m130529_112732_42179_c100536522550000001823080011101380_s1_p0/4911_rlCCSfLc 104 364;Gap=M261;qual=len 98.9 score 100.0
Bvchr1.sca001	RefBeet-1.2	cDNA_match	8190532	8190921	100	+	.	ID=m130529_112732_42179_c100536522550000001823080011101380_s1_p0/4911_rlCCSfLc.path1;Name=m130529_112732_42179_c100536522550000001823080011101380_s1_p0/4911_rlCCSfLc;Target=m130529_112732_42179_c100536522550000001823080011101380_s1_p0/4911_rlCCSfLc 365 754;Gap=M390;qual=len 98.9 score 100.0
Bvchr1.sca001	RefBeet-1.2	cDNA_match	6107962	6108090	99	-	.	ID=m130529_112732_42179_c100536522550000001823080011101380_s1_p0/5066_rlCCSfLc.path1;Name=m130529_112732_42179_c100536522550000001823080011101380_s1_p0/5066_rlCCSfLc;Target=m130529_112732_42179_c100536522550000001823080011101380_s1_p0/5066_rlCCSfLc 6 133;Gap=M11 D1 M117;qual=len 99.2 score 99.7
Bvchr1.sca001	RefBeet-1.2	cDNA_match	6107213	6107335	100	-	.	ID=m130529_112732_42179_c100536522550000001823080011101380_s1_p0/5066_rlCCSfLc.path1;Name=m130529_112732_42179_c100536522550000001823080011101380_s1_p0/5066_rlCCSfLc;Target=m130529_112732_42179_c100536522550000001823080011101380_s1_p0/5066_rlCCSfLc 134 256;Gap=M123;qual=len 99.2 score 99.7
Bvchr1.sca001	RefBeet-1.2	cDNA_match	6105465	6105831	100	-	.	ID=m130529_112732_42179_c100536522550000001823080011101380_s1_p0/5066_rlCCSfLc.path1;Name=m130529_112732_42179_c100536522550000001823080011101380_s1_p0/5066_rlCCSfLc;Target=m130529_112732_42179_c100536522550000001823080011101380_s1_p0/5066_rlCCSfLc 257 623;Gap=M367;qual=len 99.2 score 99.7
Bvchr1.sca001	RefBeet-1.2	cDNA_match	252093	252234	98	+	.	ID=m130529_112732_42179_c100536522550000001823080011101380_s1_p0/4850_rlCCSfLc.path1;Name=m130529_112732_42179_c100536522550000001823080011101380_s1_p0/4850_rlCCSfLc;Target=m130529_112732_42179_c100536522550000001823080011101380_s1_p0/4850_rlCCSfLc 6 146;Gap=M51 D1 M90;qual=len 98.8 score 97.7
Bvchr1.sca001	RefBeet-1.2	cDNA_match	253120	253197	96	+	.	ID=m130529_112732_42179_c100536522550000001823080011101380_s1_p0/4850_rlCCSfLc.path1;Name=m130529_112732_42179_c100536522550000001823080011101380_s1_p0/4850_rlCCSfLc;Target=m130529_112732_42179_c100536522550000001823080011101380_s1_p0/4850_rlCCSfLc 147 224;Gap=M78;qual=len 98.8 score 97.7
Bvchr1.sca001	RefBeet-1.2	cDNA_match	255489	255855	99	+	.	ID=m130529_112732_42179_c100536522550000001823080011101380_s1_p0/4850_rlCCSfLc.path1;Name=m130529_112732_42179_c100536522550000001823080011101380_s1_p0/4850_rlCCSfLc;Target=m130529_112732_42179_c100536522550000001823080011101380_s1_p0/4850_rlCCSfLc 225 593;Gap=M330 I2 M37;qual=len 98.8 score 97.7
Bvchr1.sca001	RefBeet-1.2	cDNA_match	6107962	6108090	100	-	.	ID=m130529_112732_42179_c100536522550000001823080011101380_s1_p0/6473_rlCCSfLc.path1;Name=m130529_112732_42179_c100536522550000001823080011101380_s1_p0/6473_rlCCSfLc;Target=m130529_112732_42179_c100536522550000001823080011101380_s1_p0/6473_rlCCSfLc 9 137;Gap=M129;qual=len 98.8 score 99.7
Bvchr1.sca001	RefBeet-1.2	cDNA_match	6107213	6107335	100	-	.	ID=m130529_112732_42179_c100536522550000001823080011101380_s1_p0/6473_rlCCSfLc.path1;Name=m130529_112732_42179_c100536522550000001823080011101380_s1_p0/6473_rlCCSfLc;Target=m130529_112732_42179_c100536522550000001823080011101380_s1_p0/6473_rlCCSfLc 138 260;Gap=M123;qual=len 98.8 score 99.7
Bvchr1.sca001	RefBeet-1.2	cDNA_match	6105416	6105831	99	-	.	ID=m130529_112732_42179_c100536522550000001823080011101380_s1_p0/6473_rlCCSfLc.path1;Name=m130529_112732_42179_c100536522550000001823080011101380_s1_p0/6473_rlCCSfLc;Target=m130529_112732_42179_c100536522550000001823080011101380_s1_p0/6473_rlCCSfLc 261 679;Gap=M345 I1 M12 I1 M52 I1 M7;qual=len 98.8 score 99.7
Bvchr1.sca001	RefBeet-1.2	cDNA_match	8064860	8064911	100	-	.	ID=m130529_112732_42179_c100536522550000001823080011101380_s1_p0/7510_rlCCSfLc.path1;Name=m130529_112732_42179_c100536522550000001823080011101380_s1_p0/7510_rlCCSfLc;Target=m130529_112732_42179_c100536522550000001823080011101380_s1_p0/7510_rlCCSfLc 7 58;Gap=M52;qual=len 98.6 score 100.0
Bvchr1.sca001	RefBeet-1.2	cDNA_match	8063614	8064212	100	-	.	ID=m130529_112732_42179_c100536522550000001823080011101380_s1_p0/7510_rlCCSfLc.path1;Name=m130529_112732_42179_c100536522550000001823080011101380_s1_p0/7510_rlCCSfLc;Target=m130529_112732_42179_c100536522550000001823080011101380_s1_p0/7510_rlCCSfLc 59 657;Gap=M599;qual=len 98.6 score 100.0
Bvchr1.sca001	RefBeet-1.2	cDNA_match	6107962	6108084	100	-	.	ID=m130529_112732_42179_c100536522550000001823080011101380_s1_p0/7811_rlCCSfLc.path1;Name=m130529_112732_42179_c100536522550000001823080011101380_s1_p0/7811_rlCCSfLc;Target=m130529_112732_42179_c100536522550000001823080011101380_s1_p0/7811_rlCCSfLc 7 129;Gap=M123;qual=len 98.8 score 100.0
Bvchr1.sca001	RefBeet-1.2	cDNA_match	6107213	6107335	100	-	.	ID=m130529_112732_42179_c100536522550000001823080011101380_s1_p0/7811_rlCCSfLc.path1;Name=m130529_112732_42179_c100536522550000001823080011101380_s1_p0/7811_rlCCSfLc;Target=m130529_112732_42179_c100536522550000001823080011101380_s1_p0/7811_rlCCSfLc 130 252;Gap=M123;qual=len 98.8 score 100.0
Bvchr1.sca001	RefBeet-1.2	cDNA_match	6105477	6105831	100	-	.	ID=m130529_112732_42179_c100536522550000001823080011101380_s1_p0/7811_rlCCSfLc.path1;Name=m130529_112732_42179_c100536522550000001823080011101380_s1_p0/7811_rlCCSfLc;Target=m130529_112732_42179_c100536522550000001823080011101380_s1_p0/7811_rlCCSfLc 253 607;Gap=M355;qual=len 98.8 score 100.0
Bvchr1.sca001	RefBeet-1.2	cDNA_match	6107962	6108086	100	-	.	ID=m130529_112732_42179_c100536522550000001823080011101380_s1_p0/7903_rlCCSfLc.path1;Name=m130529_112732_42179_c100536522550000001823080011101380_s1_p0/7903_rlCCSfLc;Target=m130529_112732_42179_c100536522550000001823080011101380_s1_p0/7903_rlCCSfLc 10 134;Gap=M125;qual=len 97.6 score 99.3
Bvchr1.sca001	RefBeet-1.2	cDNA_match	6107213	6107335	100	-	.	ID=m130529_112732_42179_c100536522550000001823080011101380_s1_p0/7903_rlCCSfLc.path1;Name=m130529_112732_42179_c100536522550000001823080011101380_s1_p0/7903_rlCCSfLc;Target=m130529_112732_42179_c100536522550000001823080011101380_s1_p0/7903_rlCCSfLc 135 257;Gap=M123;qual=len 97.6 score 99.3
Bvchr1.sca001	RefBeet-1.2	cDNA_match	6105453	6105831	98	-	.	ID=m130529_112732_42179_c100536522550000001823080011101380_s1_p0/7903_rlCCSfLc.path1;Name=m130529_112732_42179_c100536522550000001823080011101380_s1_p0/7903_rlCCSfLc;Target=m130529_112732_42179_c100536522550000001823080011101380_s1_p0/7903_rlCCSfLc 258 632;Gap=M115 D1 M11 D1 M243 D2 M6;qual=len 97.6 score 99.3
Bvchr1.sca001	RefBeet-1.2	cDNA_match	6107962	6108090	100	-	.	ID=m130529_112732_42179_c100536522550000001823080011101380_s1_p0/7967_rlCCSfLc.path1;Name=m130529_112732_42179_c100536522550000001823080011101380_s1_p0/7967_rlCCSfLc;Target=m130529_112732_42179_c100536522550000001823080011101380_s1_p0/7967_rlCCSfLc 6 134;Gap=M129;qual=len 99.2 score 99.7
Bvchr1.sca001	RefBeet-1.2	cDNA_match	6107213	6107335	100	-	.	ID=m130529_112732_42179_c100536522550000001823080011101380_s1_p0/7967_rlCCSfLc.path1;Name=m130529_112732_42179_c100536522550000001823080011101380_s1_p0/7967_rlCCSfLc;Target=m130529_112732_42179_c100536522550000001823080011101380_s1_p0/7967_rlCCSfLc 135 257;Gap=M123;qual=len 99.2 score 99.7
Bvchr1.sca001	RefBeet-1.2	cDNA_match	6105466	6105831	99	-	.	ID=m130529_112732_42179_c100536522550000001823080011101380_s1_p0/7967_rlCCSfLc.path1;Name=m130529_112732_42179_c100536522550000001823080011101380_s1_p0/7967_rlCCSfLc;Target=m130529_112732_42179_c100536522550000001823080011101380_s1_p0/7967_rlCCSfLc 258 623;Gap=M366;qual=len 99.2 score 99.7
Bvchr1.sca001	RefBeet-1.2	cDNA_match	5422189	5422538	100	-	.	ID=m130529_112732_42179_c100536522550000001823080011101380_s1_p0/8075_rlCCSfLc.path1;Name=m130529_112732_42179_c100536522550000001823080011101380_s1_p0/8075_rlCCSfLc;Target=m130529_112732_42179_c100536522550000001823080011101380_s1_p0/8075_rlCCSfLc 6 355;Gap=M350;qual=len 99.0 score 99.8
Bvchr1.sca001	RefBeet-1.2	cDNA_match	5421459	5421698	100	-	.	ID=m130529_112732_42179_c100536522550000001823080011101380_s1_p0/8075_rlCCSfLc.path1;Name=m130529_112732_42179_c100536522550000001823080011101380_s1_p0/8075_rlCCSfLc;Target=m130529_112732_42179_c100536522550000001823080011101380_s1_p0/8075_rlCCSfLc 356 595;Gap=M240;qual=len 99.0 score 99.8
Bvchr1.sca001	RefBeet-1.2	cDNA_match	5420618	5420664	100	-	.	ID=m130529_112732_42179_c100536522550000001823080011101380_s1_p0/8075_rlCCSfLc.path1;Name=m130529_112732_42179_c100536522550000001823080011101380_s1_p0/8075_rlCCSfLc;Target=m130529_112732_42179_c100536522550000001823080011101380_s1_p0/8075_rlCCSfLc 596 642;Gap=M47;qual=len 99.0 score 99.8
Bvchr1.sca001	RefBeet-1.2	cDNA_match	5420328	5420446	100	-	.	ID=m130529_112732_42179_c100536522550000001823080011101380_s1_p0/8075_rlCCSfLc.path1;Name=m130529_112732_42179_c100536522550000001823080011101380_s1_p0/8075_rlCCSfLc;Target=m130529_112732_42179_c100536522550000001823080011101380_s1_p0/8075_rlCCSfLc 643 761;Gap=M119;qual=len 99.0 score 99.8
Bvchr1.sca001	RefBeet-1.2	cDNA_match	5420076	5420233	100	-	.	ID=m130529_112732_42179_c100536522550000001823080011101380_s1_p0/8075_rlCCSfLc.path1;Name=m130529_112732_42179_c100536522550000001823080011101380_s1_p0/8075_rlCCSfLc;Target=m130529_112732_42179_c100536522550000001823080011101380_s1_p0/8075_rlCCSfLc 762 919;Gap=M158;qual=len 99.0 score 99.8
Bvchr1.sca001	RefBeet-1.2	cDNA_match	5419520	5419629	100	-	.	ID=m130529_112732_42179_c100536522550000001823080011101380_s1_p0/8075_rlCCSfLc.path1;Name=m130529_112732_42179_c100536522550000001823080011101380_s1_p0/8075_rlCCSfLc;Target=m130529_112732_42179_c100536522550000001823080011101380_s1_p0/8075_rlCCSfLc 920 1029;Gap=M110;qual=len 99.0 score 99.8
Bvchr1.sca001	RefBeet-1.2	cDNA_match	5419351	5419450	100	-	.	ID=m130529_112732_42179_c100536522550000001823080011101380_s1_p0/8075_rlCCSfLc.path1;Name=m130529_112732_42179_c100536522550000001823080011101380_s1_p0/8075_rlCCSfLc;Target=m130529_112732_42179_c100536522550000001823080011101380_s1_p0/8075_rlCCSfLc 1030 1129;Gap=M100;qual=len 99.0 score 99.8
Bvchr1.sca001	RefBeet-1.2	cDNA_match	5418631	5418754	100	-	.	ID=m130529_112732_42179_c100536522550000001823080011101380_s1_p0/8075_rlCCSfLc.path1;Name=m130529_112732_42179_c100536522550000001823080011101380_s1_p0/8075_rlCCSfLc;Target=m130529_112732_42179_c100536522550000001823080011101380_s1_p0/8075_rlCCSfLc 1130 1253;Gap=M124;qual=len 99.0 score 99.8
Bvchr1.sca001	RefBeet-1.2	cDNA_match	5418117	5418488	98	-	.	ID=m130529_112732_42179_c100536522550000001823080011101380_s1_p0/8075_rlCCSfLc.path1;Name=m130529_112732_42179_c100536522550000001823080011101380_s1_p0/8075_rlCCSfLc;Target=m130529_112732_42179_c100536522550000001823080011101380_s1_p0/8075_rlCCSfLc 1254 1621;Gap=M194 D1 M18 D3 M156;qual=len 99.0 score 99.8
Bvchr1.sca001	RefBeet-1.2	cDNA_match	5924623	5924733	100	+	.	ID=m130529_112732_42179_c100536522550000001823080011101380_s1_p0/8814_rlCCSfLc.path1;Name=m130529_112732_42179_c100536522550000001823080011101380_s1_p0/8814_rlCCSfLc;Target=m130529_112732_42179_c100536522550000001823080011101380_s1_p0/8814_rlCCSfLc 7 117;Gap=M111;qual=len 99.6 score 98.4
Bvchr1.sca001	RefBeet-1.2	cDNA_match	5925889	5925959	100	+	.	ID=m130529_112732_42179_c100536522550000001823080011101380_s1_p0/8814_rlCCSfLc.path1;Name=m130529_112732_42179_c100536522550000001823080011101380_s1_p0/8814_rlCCSfLc;Target=m130529_112732_42179_c100536522550000001823080011101380_s1_p0/8814_rlCCSfLc 118 188;Gap=M71;qual=len 99.6 score 98.4
Bvchr1.sca001	RefBeet-1.2	cDNA_match	5926046	5926439	96	+	.	ID=m130529_112732_42179_c100536522550000001823080011101380_s1_p0/8814_rlCCSfLc.path1;Name=m130529_112732_42179_c100536522550000001823080011101380_s1_p0/8814_rlCCSfLc;Target=m130529_112732_42179_c100536522550000001823080011101380_s1_p0/8814_rlCCSfLc 189 582;Gap=M394;qual=len 99.6 score 98.4
Bvchr1.sca001	RefBeet-1.2	cDNA_match	5926528	5927141	99	+	.	ID=m130529_112732_42179_c100536522550000001823080011101380_s1_p0/8814_rlCCSfLc.path1;Name=m130529_112732_42179_c100536522550000001823080011101380_s1_p0/8814_rlCCSfLc;Target=m130529_112732_42179_c100536522550000001823080011101380_s1_p0/8814_rlCCSfLc 583 1197;Gap=M590 I1 M24;qual=len 99.6 score 98.4
Bvchr1.sca001	RefBeet-1.2	cDNA_match	5927236	5927578	97	+	.	ID=m130529_112732_42179_c100536522550000001823080011101380_s1_p0/8814_rlCCSfLc.path1;Name=m130529_112732_42179_c100536522550000001823080011101380_s1_p0/8814_rlCCSfLc;Target=m130529_112732_42179_c100536522550000001823080011101380_s1_p0/8814_rlCCSfLc 1198 1540;Gap=M343;qual=len 99.6 score 98.4
Bvchr1.sca001	RefBeet-1.2	cDNA_match	252093	252234	100	+	.	ID=m130529_112732_42179_c100536522550000001823080011101380_s1_p0/9002_rlCCSfLc.path1;Name=m130529_112732_42179_c100536522550000001823080011101380_s1_p0/9002_rlCCSfLc;Target=m130529_112732_42179_c100536522550000001823080011101380_s1_p0/9002_rlCCSfLc 7 148;Gap=M142;qual=len 99.0 score 99.7
Bvchr1.sca001	RefBeet-1.2	cDNA_match	253120	253197	100	+	.	ID=m130529_112732_42179_c100536522550000001823080011101380_s1_p0/9002_rlCCSfLc.path1;Name=m130529_112732_42179_c100536522550000001823080011101380_s1_p0/9002_rlCCSfLc;Target=m130529_112732_42179_c100536522550000001823080011101380_s1_p0/9002_rlCCSfLc 149 226;Gap=M78;qual=len 99.0 score 99.7
Bvchr1.sca001	RefBeet-1.2	cDNA_match	255489	255857	99	+	.	ID=m130529_112732_42179_c100536522550000001823080011101380_s1_p0/9002_rlCCSfLc.path1;Name=m130529_112732_42179_c100536522550000001823080011101380_s1_p0/9002_rlCCSfLc;Target=m130529_112732_42179_c100536522550000001823080011101380_s1_p0/9002_rlCCSfLc 227 594;Gap=M21 D1 M347;qual=len 99.0 score 99.7
Bvchr1.sca001	RefBeet-1.2	cDNA_match	252092	252214	96	+	.	ID=m130529_112732_42179_c100536522550000001823080011101380_s1_p0/9225_rlCCSfLc.path1;Name=m130529_112732_42179_c100536522550000001823080011101380_s1_p0/9225_rlCCSfLc;Target=m130529_112732_42179_c100536522550000001823080011101380_s1_p0/9225_rlCCSfLc 2 121;Gap=M68 D3 M52;qual=len 99.7 score 98.3
Bvchr1.sca001	RefBeet-1.2	cDNA_match	253099	253197	100	+	.	ID=m130529_112732_42179_c100536522550000001823080011101380_s1_p0/9225_rlCCSfLc.path1;Name=m130529_112732_42179_c100536522550000001823080011101380_s1_p0/9225_rlCCSfLc;Target=m130529_112732_42179_c100536522550000001823080011101380_s1_p0/9225_rlCCSfLc 122 220;Gap=M99;qual=len 99.7 score 98.3
Bvchr1.sca001	RefBeet-1.2	cDNA_match	255489	255881	99	+	.	ID=m130529_112732_42179_c100536522550000001823080011101380_s1_p0/9225_rlCCSfLc.path1;Name=m130529_112732_42179_c100536522550000001823080011101380_s1_p0/9225_rlCCSfLc;Target=m130529_112732_42179_c100536522550000001823080011101380_s1_p0/9225_rlCCSfLc 221 613;Gap=M393;qual=len 99.7 score 98.3
Bvchr1.sca001	RefBeet-1.2	cDNA_match	5924625	5924733	100	+	.	ID=m130529_112732_42179_c100536522550000001823080011101380_s1_p0/8968_rlCCSfLc.path1;Name=m130529_112732_42179_c100536522550000001823080011101380_s1_p0/8968_rlCCSfLc;Target=m130529_112732_42179_c100536522550000001823080011101380_s1_p0/8968_rlCCSfLc 7 115;Gap=M109;qual=len 98.6 score 97.2
Bvchr1.sca001	RefBeet-1.2	cDNA_match	5925889	5925959	100	+	.	ID=m130529_112732_42179_c100536522550000001823080011101380_s1_p0/8968_rlCCSfLc.path1;Name=m130529_112732_42179_c100536522550000001823080011101380_s1_p0/8968_rlCCSfLc;Target=m130529_112732_42179_c100536522550000001823080011101380_s1_p0/8968_rlCCSfLc 116 186;Gap=M71;qual=len 98.6 score 97.2
Bvchr1.sca001	RefBeet-1.2	cDNA_match	5926046	5926439	91	+	.	ID=m130529_112732_42179_c100536522550000001823080011101380_s1_p0/8968_rlCCSfLc.path1;Name=m130529_112732_42179_c100536522550000001823080011101380_s1_p0/8968_rlCCSfLc;Target=m130529_112732_42179_c100536522550000001823080011101380_s1_p0/8968_rlCCSfLc 187 579;Gap=M275 D1 M118;qual=len 98.6 score 97.2
Bvchr1.sca001	RefBeet-1.2	cDNA_match	5926528	5927141	99	+	.	ID=m130529_112732_42179_c100536522550000001823080011101380_s1_p0/8968_rlCCSfLc.path1;Name=m130529_112732_42179_c100536522550000001823080011101380_s1_p0/8968_rlCCSfLc;Target=m130529_112732_42179_c100536522550000001823080011101380_s1_p0/8968_rlCCSfLc 580 1193;Gap=M614;qual=len 98.6 score 97.2
Bvchr1.sca001	RefBeet-1.2	cDNA_match	5927236	5927536	96	+	.	ID=m130529_112732_42179_c100536522550000001823080011101380_s1_p0/8968_rlCCSfLc.path1;Name=m130529_112732_42179_c100536522550000001823080011101380_s1_p0/8968_rlCCSfLc;Target=m130529_112732_42179_c100536522550000001823080011101380_s1_p0/8968_rlCCSfLc 1194 1496;Gap=M261 I3 M9 D1 M30;qual=len 98.6 score 97.2
Bvchr1.sca001	RefBeet-1.2	cDNA_match	5924632	5924733	100	+	.	ID=m130529_112732_42179_c100536522550000001823080011101380_s1_p0/9379_rlCCSfLc.path1;Name=m130529_112732_42179_c100536522550000001823080011101380_s1_p0/9379_rlCCSfLc;Target=m130529_112732_42179_c100536522550000001823080011101380_s1_p0/9379_rlCCSfLc 8 109;Gap=M102;qual=len 99.3 score 97.8
Bvchr1.sca001	RefBeet-1.2	cDNA_match	5925889	5925959	100	+	.	ID=m130529_112732_42179_c100536522550000001823080011101380_s1_p0/9379_rlCCSfLc.path1;Name=m130529_112732_42179_c100536522550000001823080011101380_s1_p0/9379_rlCCSfLc;Target=m130529_112732_42179_c100536522550000001823080011101380_s1_p0/9379_rlCCSfLc 110 180;Gap=M71;qual=len 99.3 score 97.8
Bvchr1.sca001	RefBeet-1.2	cDNA_match	5926046	5926439	96	+	.	ID=m130529_112732_42179_c100536522550000001823080011101380_s1_p0/9379_rlCCSfLc.path1;Name=m130529_112732_42179_c100536522550000001823080011101380_s1_p0/9379_rlCCSfLc;Target=m130529_112732_42179_c100536522550000001823080011101380_s1_p0/9379_rlCCSfLc 181 574;Gap=M394;qual=len 99.3 score 97.8
Bvchr1.sca001	RefBeet-1.2	cDNA_match	5926528	5927141	93	+	.	ID=m130529_112732_42179_c100536522550000001823080011101380_s1_p0/9379_rlCCSfLc.path1;Name=m130529_112732_42179_c100536522550000001823080011101380_s1_p0/9379_rlCCSfLc;Target=m130529_112732_42179_c100536522550000001823080011101380_s1_p0/9379_rlCCSfLc 575 1186;Gap=M129 D1 M448 D1 M35;qual=len 99.3 score 97.8
Bvchr1.sca001	RefBeet-1.2	cDNA_match	5927236	5927578	100	+	.	ID=m130529_112732_42179_c100536522550000001823080011101380_s1_p0/9379_rlCCSfLc.path1;Name=m130529_112732_42179_c100536522550000001823080011101380_s1_p0/9379_rlCCSfLc;Target=m130529_112732_42179_c100536522550000001823080011101380_s1_p0/9379_rlCCSfLc 1187 1529;Gap=M343;qual=len 99.3 score 97.8
Bvchr1.sca001	RefBeet-1.2	cDNA_match	252093	252234	100	+	.	ID=m130529_112732_42179_c100536522550000001823080011101380_s1_p0/9492_rlCCSfLc.path1;Name=m130529_112732_42179_c100536522550000001823080011101380_s1_p0/9492_rlCCSfLc;Target=m130529_112732_42179_c100536522550000001823080011101380_s1_p0/9492_rlCCSfLc 7 148;Gap=M142;qual=len 99.0 score 100.0
Bvchr1.sca001	RefBeet-1.2	cDNA_match	253120	253197	100	+	.	ID=m130529_112732_42179_c100536522550000001823080011101380_s1_p0/9492_rlCCSfLc.path1;Name=m130529_112732_42179_c100536522550000001823080011101380_s1_p0/9492_rlCCSfLc;Target=m130529_112732_42179_c100536522550000001823080011101380_s1_p0/9492_rlCCSfLc 149 226;Gap=M78;qual=len 99.0 score 100.0
Bvchr1.sca001	RefBeet-1.2	cDNA_match	255489	255853	100	+	.	ID=m130529_112732_42179_c100536522550000001823080011101380_s1_p0/9492_rlCCSfLc.path1;Name=m130529_112732_42179_c100536522550000001823080011101380_s1_p0/9492_rlCCSfLc;Target=m130529_112732_42179_c100536522550000001823080011101380_s1_p0/9492_rlCCSfLc 227 591;Gap=M365;qual=len 99.0 score 100.0
Bvchr1.sca001	RefBeet-1.2	cDNA_match	252093	252234	100	+	.	ID=m130529_112732_42179_c100536522550000001823080011101380_s1_p0/9564_rlCCSfLc.path1;Name=m130529_112732_42179_c100536522550000001823080011101380_s1_p0/9564_rlCCSfLc;Target=m130529_112732_42179_c100536522550000001823080011101380_s1_p0/9564_rlCCSfLc 4 145;Gap=M142;qual=len 99.5 score 100.0
Bvchr1.sca001	RefBeet-1.2	cDNA_match	253120	253197	100	+	.	ID=m130529_112732_42179_c100536522550000001823080011101380_s1_p0/9564_rlCCSfLc.path1;Name=m130529_112732_42179_c100536522550000001823080011101380_s1_p0/9564_rlCCSfLc;Target=m130529_112732_42179_c100536522550000001823080011101380_s1_p0/9564_rlCCSfLc 146 223;Gap=M78;qual=len 99.5 score 100.0
Bvchr1.sca001	RefBeet-1.2	cDNA_match	255489	255862	100	+	.	ID=m130529_112732_42179_c100536522550000001823080011101380_s1_p0/9564_rlCCSfLc.path1;Name=m130529_112732_42179_c100536522550000001823080011101380_s1_p0/9564_rlCCSfLc;Target=m130529_112732_42179_c100536522550000001823080011101380_s1_p0/9564_rlCCSfLc 224 597;Gap=M374;qual=len 99.5 score 100.0
Bvchr1.sca001	RefBeet-1.2	cDNA_match	252093	252234	100	+	.	ID=m130529_112732_42179_c100536522550000001823080011101380_s1_p0/9681_rlCCSfLc.path1;Name=m130529_112732_42179_c100536522550000001823080011101380_s1_p0/9681_rlCCSfLc;Target=m130529_112732_42179_c100536522550000001823080011101380_s1_p0/9681_rlCCSfLc 4 145;Gap=M142;qual=len 99.5 score 99.7
Bvchr1.sca001	RefBeet-1.2	cDNA_match	253120	253197	100	+	.	ID=m130529_112732_42179_c100536522550000001823080011101380_s1_p0/9681_rlCCSfLc.path1;Name=m130529_112732_42179_c100536522550000001823080011101380_s1_p0/9681_rlCCSfLc;Target=m130529_112732_42179_c100536522550000001823080011101380_s1_p0/9681_rlCCSfLc 146 223;Gap=M78;qual=len 99.5 score 99.7
Bvchr1.sca001	RefBeet-1.2	cDNA_match	255489	255861	99	+	.	ID=m130529_112732_42179_c100536522550000001823080011101380_s1_p0/9681_rlCCSfLc.path1;Name=m130529_112732_42179_c100536522550000001823080011101380_s1_p0/9681_rlCCSfLc;Target=m130529_112732_42179_c100536522550000001823080011101380_s1_p0/9681_rlCCSfLc 224 595;Gap=M181 D1 M191;qual=len 99.5 score 99.7
Bvchr1.sca001	RefBeet-1.2	cDNA_match	5924623	5924733	85	+	.	ID=m130529_112732_42179_c100536522550000001823080011101380_s1_p0/9377_rlCCSfLc.path1;Name=m130529_112732_42179_c100536522550000001823080011101380_s1_p0/9377_rlCCSfLc;Target=m130529_112732_42179_c100536522550000001823080011101380_s1_p0/9377_rlCCSfLc 6 111;Gap=M13 D1 M51 D3 M8 D1 M34;qual=len 99.7 score 93.0
Bvchr1.sca001	RefBeet-1.2	cDNA_match	5925889	5925959	100	+	.	ID=m130529_112732_42179_c100536522550000001823080011101380_s1_p0/9377_rlCCSfLc.path1;Name=m130529_112732_42179_c100536522550000001823080011101380_s1_p0/9377_rlCCSfLc;Target=m130529_112732_42179_c100536522550000001823080011101380_s1_p0/9377_rlCCSfLc 112 182;Gap=M71;qual=len 99.7 score 93.0
Bvchr1.sca001	RefBeet-1.2	cDNA_match	5926046	5926439	91	+	.	ID=m130529_112732_42179_c100536522550000001823080011101380_s1_p0/9377_rlCCSfLc.path1;Name=m130529_112732_42179_c100536522550000001823080011101380_s1_p0/9377_rlCCSfLc;Target=m130529_112732_42179_c100536522550000001823080011101380_s1_p0/9377_rlCCSfLc 183 577;Gap=M236 I1 M158;qual=len 99.7 score 93.0
Bvchr1.sca001	RefBeet-1.2	cDNA_match	5926528	5927141	92	+	.	ID=m130529_112732_42179_c100536522550000001823080011101380_s1_p0/9377_rlCCSfLc.path1;Name=m130529_112732_42179_c100536522550000001823080011101380_s1_p0/9377_rlCCSfLc;Target=m130529_112732_42179_c100536522550000001823080011101380_s1_p0/9377_rlCCSfLc 578 1190;Gap=M472 D1 M141;qual=len 99.7 score 93.0
Bvchr1.sca001	RefBeet-1.2	cDNA_match	5927236	5927568	97	+	.	ID=m130529_112732_42179_c100536522550000001823080011101380_s1_p0/9377_rlCCSfLc.path1;Name=m130529_112732_42179_c100536522550000001823080011101380_s1_p0/9377_rlCCSfLc;Target=m130529_112732_42179_c100536522550000001823080011101380_s1_p0/9377_rlCCSfLc 1191 1524;Gap=M50 I1 M283;qual=len 99.7 score 93.0
Bvchr1.sca001	RefBeet-1.2	cDNA_match	252093	252234	94	+	.	ID=m130529_112732_42179_c100536522550000001823080011101380_s1_p0/9942_rlCCSfLc.path1;Name=m130529_112732_42179_c100536522550000001823080011101380_s1_p0/9942_rlCCSfLc;Target=m130529_112732_42179_c100536522550000001823080011101380_s1_p0/9942_rlCCSfLc 7 150;Gap=M16 I3 M51 D1 M74;qual=len 99.1 score 98.0
Bvchr1.sca001	RefBeet-1.2	cDNA_match	253120	253197	100	+	.	ID=m130529_112732_42179_c100536522550000001823080011101380_s1_p0/9942_rlCCSfLc.path1;Name=m130529_112732_42179_c100536522550000001823080011101380_s1_p0/9942_rlCCSfLc;Target=m130529_112732_42179_c100536522550000001823080011101380_s1_p0/9942_rlCCSfLc 151 228;Gap=M78;qual=len 99.1 score 98.0
Bvchr1.sca001	RefBeet-1.2	cDNA_match	255489	255913	100	+	.	ID=m130529_112732_42179_c100536522550000001823080011101380_s1_p0/9942_rlCCSfLc.path1;Name=m130529_112732_42179_c100536522550000001823080011101380_s1_p0/9942_rlCCSfLc;Target=m130529_112732_42179_c100536522550000001823080011101380_s1_p0/9942_rlCCSfLc 229 653;Gap=M425;qual=len 99.1 score 98.0
Bvchr1.sca001	RefBeet-1.2	cDNA_match	8064860	8064911	100	-	.	ID=m130529_112732_42179_c100536522550000001823080011101380_s1_p0/10284_rlCCSfLc.path1;Name=m130529_112732_42179_c100536522550000001823080011101380_s1_p0/10284_rlCCSfLc;Target=m130529_112732_42179_c100536522550000001823080011101380_s1_p0/10284_rlCCSfLc 7 58;Gap=M52;qual=len 99.1 score 100.0
Bvchr1.sca001	RefBeet-1.2	cDNA_match	8063614	8064212	100	-	.	ID=m130529_112732_42179_c100536522550000001823080011101380_s1_p0/10284_rlCCSfLc.path1;Name=m130529_112732_42179_c100536522550000001823080011101380_s1_p0/10284_rlCCSfLc;Target=m130529_112732_42179_c100536522550000001823080011101380_s1_p0/10284_rlCCSfLc 59 657;Gap=M599;qual=len 99.1 score 100.0
Bvchr1.sca001	RefBeet-1.2	cDNA_match	6107962	6108090	100	-	.	ID=m130529_112732_42179_c100536522550000001823080011101380_s1_p0/10280_rlCCSfLc.path1;Name=m130529_112732_42179_c100536522550000001823080011101380_s1_p0/10280_rlCCSfLc;Target=m130529_112732_42179_c100536522550000001823080011101380_s1_p0/10280_rlCCSfLc 7 135;Gap=M129;qual=len 98.7 score 100.0
Bvchr1.sca001	RefBeet-1.2	cDNA_match	6107213	6107335	100	-	.	ID=m130529_112732_42179_c100536522550000001823080011101380_s1_p0/10280_rlCCSfLc.path1;Name=m130529_112732_42179_c100536522550000001823080011101380_s1_p0/10280_rlCCSfLc;Target=m130529_112732_42179_c100536522550000001823080011101380_s1_p0/10280_rlCCSfLc 136 258;Gap=M123;qual=len 98.7 score 100.0
Bvchr1.sca001	RefBeet-1.2	cDNA_match	6105465	6105831	100	-	.	ID=m130529_112732_42179_c100536522550000001823080011101380_s1_p0/10280_rlCCSfLc.path1;Name=m130529_112732_42179_c100536522550000001823080011101380_s1_p0/10280_rlCCSfLc;Target=m130529_112732_42179_c100536522550000001823080011101380_s1_p0/10280_rlCCSfLc 259 625;Gap=M367;qual=len 98.7 score 100.0
Bvchr1.sca001	RefBeet-1.2	cDNA_match	252093	252234	100	+	.	ID=m130529_112732_42179_c100536522550000001823080011101380_s1_p0/10549_rlCCSfLc.path1;Name=m130529_112732_42179_c100536522550000001823080011101380_s1_p0/10549_rlCCSfLc;Target=m130529_112732_42179_c100536522550000001823080011101380_s1_p0/10549_rlCCSfLc 4 145;Gap=M142;qual=len 98.1 score 100.0
Bvchr1.sca001	RefBeet-1.2	cDNA_match	253120	253197	100	+	.	ID=m130529_112732_42179_c100536522550000001823080011101380_s1_p0/10549_rlCCSfLc.path1;Name=m130529_112732_42179_c100536522550000001823080011101380_s1_p0/10549_rlCCSfLc;Target=m130529_112732_42179_c100536522550000001823080011101380_s1_p0/10549_rlCCSfLc 146 223;Gap=M78;qual=len 98.1 score 100.0
Bvchr1.sca001	RefBeet-1.2	cDNA_match	255489	255836	100	+	.	ID=m130529_112732_42179_c100536522550000001823080011101380_s1_p0/10549_rlCCSfLc.path1;Name=m130529_112732_42179_c100536522550000001823080011101380_s1_p0/10549_rlCCSfLc;Target=m130529_112732_42179_c100536522550000001823080011101380_s1_p0/10549_rlCCSfLc 224 571;Gap=M348;qual=len 98.1 score 100.0
Bvchr1.sca001	RefBeet-1.2	cDNA_match	252093	252234	100	+	.	ID=m130529_112732_42179_c100536522550000001823080011101380_s1_p0/10747_rlCCSfLc.path1;Name=m130529_112732_42179_c100536522550000001823080011101380_s1_p0/10747_rlCCSfLc;Target=m130529_112732_42179_c100536522550000001823080011101380_s1_p0/10747_rlCCSfLc 7 148;Gap=M142;qual=len 99.1 score 100.0
Bvchr1.sca001	RefBeet-1.2	cDNA_match	253120	253197	100	+	.	ID=m130529_112732_42179_c100536522550000001823080011101380_s1_p0/10747_rlCCSfLc.path1;Name=m130529_112732_42179_c100536522550000001823080011101380_s1_p0/10747_rlCCSfLc;Target=m130529_112732_42179_c100536522550000001823080011101380_s1_p0/10747_rlCCSfLc 149 226;Gap=M78;qual=len 99.1 score 100.0
Bvchr1.sca001	RefBeet-1.2	cDNA_match	255489	255932	100	+	.	ID=m130529_112732_42179_c100536522550000001823080011101380_s1_p0/10747_rlCCSfLc.path1;Name=m130529_112732_42179_c100536522550000001823080011101380_s1_p0/10747_rlCCSfLc;Target=m130529_112732_42179_c100536522550000001823080011101380_s1_p0/10747_rlCCSfLc 227 670;Gap=M444;qual=len 99.1 score 100.0
Bvchr1.sca001	RefBeet-1.2	cDNA_match	5924640	5924733	100	+	.	ID=m130529_112732_42179_c100536522550000001823080011101380_s1_p0/11231_rlCCSfLc.path1;Name=m130529_112732_42179_c100536522550000001823080011101380_s1_p0/11231_rlCCSfLc;Target=m130529_112732_42179_c100536522550000001823080011101380_s1_p0/11231_rlCCSfLc 14 107;Gap=M94;qual=len 99.1 score 97.6
Bvchr1.sca001	RefBeet-1.2	cDNA_match	5925889	5925959	100	+	.	ID=m130529_112732_42179_c100536522550000001823080011101380_s1_p0/11231_rlCCSfLc.path1;Name=m130529_112732_42179_c100536522550000001823080011101380_s1_p0/11231_rlCCSfLc;Target=m130529_112732_42179_c100536522550000001823080011101380_s1_p0/11231_rlCCSfLc 108 178;Gap=M71;qual=len 99.1 score 97.6
Bvchr1.sca001	RefBeet-1.2	cDNA_match	5926046	5926439	97	+	.	ID=m130529_112732_42179_c100536522550000001823080011101380_s1_p0/11231_rlCCSfLc.path1;Name=m130529_112732_42179_c100536522550000001823080011101380_s1_p0/11231_rlCCSfLc;Target=m130529_112732_42179_c100536522550000001823080011101380_s1_p0/11231_rlCCSfLc 179 572;Gap=M394;qual=len 99.1 score 97.6
Bvchr1.sca001	RefBeet-1.2	cDNA_match	5926528	5927141	94	+	.	ID=m130529_112732_42179_c100536522550000001823080011101380_s1_p0/11231_rlCCSfLc.path1;Name=m130529_112732_42179_c100536522550000001823080011101380_s1_p0/11231_rlCCSfLc;Target=m130529_112732_42179_c100536522550000001823080011101380_s1_p0/11231_rlCCSfLc 573 1186;Gap=M614;qual=len 99.1 score 97.6
Bvchr1.sca001	RefBeet-1.2	cDNA_match	5927236	5927538	97	+	.	ID=m130529_112732_42179_c100536522550000001823080011101380_s1_p0/11231_rlCCSfLc.path1;Name=m130529_112732_42179_c100536522550000001823080011101380_s1_p0/11231_rlCCSfLc;Target=m130529_112732_42179_c100536522550000001823080011101380_s1_p0/11231_rlCCSfLc 1187 1485;Gap=M134 I1 M126 D4 M6 D1 M32;qual=len 99.1 score 97.6
Bvchr1.sca001	RefBeet-1.2	cDNA_match	252093	252234	94	+	.	ID=m130529_112732_42179_c100536522550000001823080011101380_s1_p0/9251_rlCCSfLc.path1;Name=m130529_112732_42179_c100536522550000001823080011101380_s1_p0/9251_rlCCSfLc;Target=m130529_112732_42179_c100536522550000001823080011101380_s1_p0/9251_rlCCSfLc 7 153;Gap=M9 I2 M35 I1 M18 D1 M43 I1 M6 I1 M10 I1 M20;qual=len 92.6 score 93.7
Bvchr1.sca001	RefBeet-1.2	cDNA_match	253120	253197	93	+	.	ID=m130529_112732_42179_c100536522550000001823080011101380_s1_p0/9251_rlCCSfLc.path1;Name=m130529_112732_42179_c100536522550000001823080011101380_s1_p0/9251_rlCCSfLc;Target=m130529_112732_42179_c100536522550000001823080011101380_s1_p0/9251_rlCCSfLc 154 233;Gap=M37 I1 M38 I1 M3;qual=len 92.6 score 93.7
Bvchr1.sca001	RefBeet-1.2	cDNA_match	255489	255877	94	+	.	ID=m130529_112732_42179_c100536522550000001823080011101380_s1_p0/9251_rlCCSfLc.path1;Name=m130529_112732_42179_c100536522550000001823080011101380_s1_p0/9251_rlCCSfLc;Target=m130529_112732_42179_c100536522550000001823080011101380_s1_p0/9251_rlCCSfLc 234 635;Gap=M18 D1 M19 I1 M37 D1 M76 I2 M23 I2 M10 I1 M49 I2 M45 I1 M67 I1 M15 I1 M8 I1 M8 I3 M12;qual=len 92.6 score 93.7
Bvchr1.sca001	RefBeet-1.2	cDNA_match	5924634	5924733	100	+	.	ID=m130529_112732_42179_c100536522550000001823080011101380_s1_p0/11456_rlCCSfLc.path1;Name=m130529_112732_42179_c100536522550000001823080011101380_s1_p0/11456_rlCCSfLc;Target=m130529_112732_42179_c100536522550000001823080011101380_s1_p0/11456_rlCCSfLc 13 112;Gap=M100;qual=len 99.1 score 91.6
Bvchr1.sca001	RefBeet-1.2	cDNA_match	5925889	5925959	87	+	.	ID=m130529_112732_42179_c100536522550000001823080011101380_s1_p0/11456_rlCCSfLc.path1;Name=m130529_112732_42179_c100536522550000001823080011101380_s1_p0/11456_rlCCSfLc;Target=m130529_112732_42179_c100536522550000001823080011101380_s1_p0/11456_rlCCSfLc 113 184;Gap=M9 I1 M62;qual=len 99.1 score 91.6
Bvchr1.sca001	RefBeet-1.2	cDNA_match	5926046	5926439	89	+	.	ID=m130529_112732_42179_c100536522550000001823080011101380_s1_p0/11456_rlCCSfLc.path1;Name=m130529_112732_42179_c100536522550000001823080011101380_s1_p0/11456_rlCCSfLc;Target=m130529_112732_42179_c100536522550000001823080011101380_s1_p0/11456_rlCCSfLc 185 573;Gap=M127 D2 M124 D1 M18 D2 M120;qual=len 99.1 score 91.6
Bvchr1.sca001	RefBeet-1.2	cDNA_match	5926528	5927141	93	+	.	ID=m130529_112732_42179_c100536522550000001823080011101380_s1_p0/11456_rlCCSfLc.path1;Name=m130529_112732_42179_c100536522550000001823080011101380_s1_p0/11456_rlCCSfLc;Target=m130529_112732_42179_c100536522550000001823080011101380_s1_p0/11456_rlCCSfLc 574 1183;Gap=M340 D1 M8 D1 M206 D2 M56;qual=len 99.1 score 91.6
Bvchr1.sca001	RefBeet-1.2	cDNA_match	5927236	5927573	89	+	.	ID=m130529_112732_42179_c100536522550000001823080011101380_s1_p0/11456_rlCCSfLc.path1;Name=m130529_112732_42179_c100536522550000001823080011101380_s1_p0/11456_rlCCSfLc;Target=m130529_112732_42179_c100536522550000001823080011101380_s1_p0/11456_rlCCSfLc 1184 1522;Gap=M62 D5 M7 I4 M4 I1 M29 I1 M231;qual=len 99.1 score 91.6
Bvchr1.sca001	RefBeet-1.2	cDNA_match	5443921	5444172	100	-	.	ID=m130529_112732_42179_c100536522550000001823080011101380_s1_p0/12249_rlCCSfLc.path1;Name=m130529_112732_42179_c100536522550000001823080011101380_s1_p0/12249_rlCCSfLc;Target=m130529_112732_42179_c100536522550000001823080011101380_s1_p0/12249_rlCCSfLc 9 260;Gap=M252;qual=len 99.3 score 100.0
Bvchr1.sca001	RefBeet-1.2	cDNA_match	5443497	5443782	100	-	.	ID=m130529_112732_42179_c100536522550000001823080011101380_s1_p0/12249_rlCCSfLc.path1;Name=m130529_112732_42179_c100536522550000001823080011101380_s1_p0/12249_rlCCSfLc;Target=m130529_112732_42179_c100536522550000001823080011101380_s1_p0/12249_rlCCSfLc 261 546;Gap=M286;qual=len 99.3 score 100.0
Bvchr1.sca001	RefBeet-1.2	cDNA_match	5439822	5440377	100	-	.	ID=m130529_112732_42179_c100536522550000001823080011101380_s1_p0/12249_rlCCSfLc.path1;Name=m130529_112732_42179_c100536522550000001823080011101380_s1_p0/12249_rlCCSfLc;Target=m130529_112732_42179_c100536522550000001823080011101380_s1_p0/12249_rlCCSfLc 547 1102;Gap=M556;qual=len 99.3 score 100.0
Bvchr1.sca001	RefBeet-1.2	cDNA_match	5924632	5924733	100	+	.	ID=m130529_112732_42179_c100536522550000001823080011101380_s1_p0/12398_rlCCSfLc.path1;Name=m130529_112732_42179_c100536522550000001823080011101380_s1_p0/12398_rlCCSfLc;Target=m130529_112732_42179_c100536522550000001823080011101380_s1_p0/12398_rlCCSfLc 13 114;Gap=M102;qual=len 99.1 score 98.8
Bvchr1.sca001	RefBeet-1.2	cDNA_match	5925889	5925959	100	+	.	ID=m130529_112732_42179_c100536522550000001823080011101380_s1_p0/12398_rlCCSfLc.path1;Name=m130529_112732_42179_c100536522550000001823080011101380_s1_p0/12398_rlCCSfLc;Target=m130529_112732_42179_c100536522550000001823080011101380_s1_p0/12398_rlCCSfLc 115 185;Gap=M71;qual=len 99.1 score 98.8
Bvchr1.sca001	RefBeet-1.2	cDNA_match	5926046	5926439	96	+	.	ID=m130529_112732_42179_c100536522550000001823080011101380_s1_p0/12398_rlCCSfLc.path1;Name=m130529_112732_42179_c100536522550000001823080011101380_s1_p0/12398_rlCCSfLc;Target=m130529_112732_42179_c100536522550000001823080011101380_s1_p0/12398_rlCCSfLc 186 581;Gap=M9 I1 M381 I1 M4;qual=len 99.1 score 98.8
Bvchr1.sca001	RefBeet-1.2	cDNA_match	5926528	5927141	98	+	.	ID=m130529_112732_42179_c100536522550000001823080011101380_s1_p0/12398_rlCCSfLc.path1;Name=m130529_112732_42179_c100536522550000001823080011101380_s1_p0/12398_rlCCSfLc;Target=m130529_112732_42179_c100536522550000001823080011101380_s1_p0/12398_rlCCSfLc 582 1194;Gap=M313 D1 M300;qual=len 99.1 score 98.8
Bvchr1.sca001	RefBeet-1.2	cDNA_match	5927236	5927566	100	+	.	ID=m130529_112732_42179_c100536522550000001823080011101380_s1_p0/12398_rlCCSfLc.path1;Name=m130529_112732_42179_c100536522550000001823080011101380_s1_p0/12398_rlCCSfLc;Target=m130529_112732_42179_c100536522550000001823080011101380_s1_p0/12398_rlCCSfLc 1195 1525;Gap=M331;qual=len 99.1 score 98.8
Bvchr1.sca001	RefBeet-1.2	cDNA_match	5443921	5444163	100	-	.	ID=m130529_112732_42179_c100536522550000001823080011101380_s1_p0/12627_rlCCSfLc.path1;Name=m130529_112732_42179_c100536522550000001823080011101380_s1_p0/12627_rlCCSfLc;Target=m130529_112732_42179_c100536522550000001823080011101380_s1_p0/12627_rlCCSfLc 10 252;Gap=M243;qual=len 98.6 score 100.0
Bvchr1.sca001	RefBeet-1.2	cDNA_match	5443497	5443782	100	-	.	ID=m130529_112732_42179_c100536522550000001823080011101380_s1_p0/12627_rlCCSfLc.path1;Name=m130529_112732_42179_c100536522550000001823080011101380_s1_p0/12627_rlCCSfLc;Target=m130529_112732_42179_c100536522550000001823080011101380_s1_p0/12627_rlCCSfLc 253 538;Gap=M286;qual=len 98.6 score 100.0
Bvchr1.sca001	RefBeet-1.2	cDNA_match	5439909	5440377	100	-	.	ID=m130529_112732_42179_c100536522550000001823080011101380_s1_p0/12627_rlCCSfLc.path1;Name=m130529_112732_42179_c100536522550000001823080011101380_s1_p0/12627_rlCCSfLc;Target=m130529_112732_42179_c100536522550000001823080011101380_s1_p0/12627_rlCCSfLc 539 1007;Gap=M469;qual=len 98.6 score 100.0
Bvchr1.sca001	RefBeet-1.2	cDNA_match	5924634	5924733	100	+	.	ID=m130529_112732_42179_c100536522550000001823080011101380_s1_p0/12844_rlCCSfLc.path1;Name=m130529_112732_42179_c100536522550000001823080011101380_s1_p0/12844_rlCCSfLc;Target=m130529_112732_42179_c100536522550000001823080011101380_s1_p0/12844_rlCCSfLc 7 106;Gap=M100;qual=len 97.8 score 99.6
Bvchr1.sca001	RefBeet-1.2	cDNA_match	5925889	5925959	100	+	.	ID=m130529_112732_42179_c100536522550000001823080011101380_s1_p0/12844_rlCCSfLc.path1;Name=m130529_112732_42179_c100536522550000001823080011101380_s1_p0/12844_rlCCSfLc;Target=m130529_112732_42179_c100536522550000001823080011101380_s1_p0/12844_rlCCSfLc 107 177;Gap=M71;qual=len 97.8 score 99.6
Bvchr1.sca001	RefBeet-1.2	cDNA_match	5926046	5926439	99	+	.	ID=m130529_112732_42179_c100536522550000001823080011101380_s1_p0/12844_rlCCSfLc.path1;Name=m130529_112732_42179_c100536522550000001823080011101380_s1_p0/12844_rlCCSfLc;Target=m130529_112732_42179_c100536522550000001823080011101380_s1_p0/12844_rlCCSfLc 178 572;Gap=M6 I1 M388;qual=len 97.8 score 99.6
Bvchr1.sca001	RefBeet-1.2	cDNA_match	5926528	5927141	100	+	.	ID=m130529_112732_42179_c100536522550000001823080011101380_s1_p0/12844_rlCCSfLc.path1;Name=m130529_112732_42179_c100536522550000001823080011101380_s1_p0/12844_rlCCSfLc;Target=m130529_112732_42179_c100536522550000001823080011101380_s1_p0/12844_rlCCSfLc 573 1186;Gap=M614;qual=len 97.8 score 99.6
Bvchr1.sca001	RefBeet-1.2	cDNA_match	5927236	5927542	99	+	.	ID=m130529_112732_42179_c100536522550000001823080011101380_s1_p0/12844_rlCCSfLc.path1;Name=m130529_112732_42179_c100536522550000001823080011101380_s1_p0/12844_rlCCSfLc;Target=m130529_112732_42179_c100536522550000001823080011101380_s1_p0/12844_rlCCSfLc 1187 1493;Gap=M307;qual=len 97.8 score 99.6
Bvchr1.sca001	RefBeet-1.2	cDNA_match	4421750	4422158	100	+	.	ID=m130529_112732_42179_c100536522550000001823080011101380_s1_p0/13387_rlCCSfLc.path1;Name=m130529_112732_42179_c100536522550000001823080011101380_s1_p0/13387_rlCCSfLc;Target=m130529_112732_42179_c100536522550000001823080011101380_s1_p0/13387_rlCCSfLc 10 418;Gap=M409;qual=len 99.2 score 100.0
Bvchr1.sca001	RefBeet-1.2	cDNA_match	4423462	4423512	100	+	.	ID=m130529_112732_42179_c100536522550000001823080011101380_s1_p0/13387_rlCCSfLc.path1;Name=m130529_112732_42179_c100536522550000001823080011101380_s1_p0/13387_rlCCSfLc;Target=m130529_112732_42179_c100536522550000001823080011101380_s1_p0/13387_rlCCSfLc 419 469;Gap=M51;qual=len 99.2 score 100.0
Bvchr1.sca001	RefBeet-1.2	cDNA_match	4423713	4423833	100	+	.	ID=m130529_112732_42179_c100536522550000001823080011101380_s1_p0/13387_rlCCSfLc.path1;Name=m130529_112732_42179_c100536522550000001823080011101380_s1_p0/13387_rlCCSfLc;Target=m130529_112732_42179_c100536522550000001823080011101380_s1_p0/13387_rlCCSfLc 470 590;Gap=M121;qual=len 99.2 score 100.0
Bvchr1.sca001	RefBeet-1.2	cDNA_match	4424523	4424657	100	+	.	ID=m130529_112732_42179_c100536522550000001823080011101380_s1_p0/13387_rlCCSfLc.path1;Name=m130529_112732_42179_c100536522550000001823080011101380_s1_p0/13387_rlCCSfLc;Target=m130529_112732_42179_c100536522550000001823080011101380_s1_p0/13387_rlCCSfLc 591 725;Gap=M135;qual=len 99.2 score 100.0
Bvchr1.sca001	RefBeet-1.2	cDNA_match	4425466	4425849	100	+	.	ID=m130529_112732_42179_c100536522550000001823080011101380_s1_p0/13387_rlCCSfLc.path1;Name=m130529_112732_42179_c100536522550000001823080011101380_s1_p0/13387_rlCCSfLc;Target=m130529_112732_42179_c100536522550000001823080011101380_s1_p0/13387_rlCCSfLc 726 1109;Gap=M384;qual=len 99.2 score 100.0
Bvchr1.sca001	RefBeet-1.2	cDNA_match	6107962	6108090	100	-	.	ID=m130529_112732_42179_c100536522550000001823080011101380_s1_p0/13481_rlCCSfLc.path1;Name=m130529_112732_42179_c100536522550000001823080011101380_s1_p0/13481_rlCCSfLc;Target=m130529_112732_42179_c100536522550000001823080011101380_s1_p0/13481_rlCCSfLc 7 135;Gap=M129;qual=len 96.9 score 99.0
Bvchr1.sca001	RefBeet-1.2	cDNA_match	6107213	6107335	100	-	.	ID=m130529_112732_42179_c100536522550000001823080011101380_s1_p0/13481_rlCCSfLc.path1;Name=m130529_112732_42179_c100536522550000001823080011101380_s1_p0/13481_rlCCSfLc;Target=m130529_112732_42179_c100536522550000001823080011101380_s1_p0/13481_rlCCSfLc 136 258;Gap=M123;qual=len 96.9 score 99.0
Bvchr1.sca001	RefBeet-1.2	cDNA_match	6105488	6105831	97	-	.	ID=m130529_112732_42179_c100536522550000001823080011101380_s1_p0/13481_rlCCSfLc.path1;Name=m130529_112732_42179_c100536522550000001823080011101380_s1_p0/13481_rlCCSfLc;Target=m130529_112732_42179_c100536522550000001823080011101380_s1_p0/13481_rlCCSfLc 259 595;Gap=M299 D1 M11 D4 M12 D1 M10 D1 M5;qual=len 96.9 score 99.0
Bvchr1.sca001	RefBeet-1.2	cDNA_match	252093	252234	97	+	.	ID=m130529_112732_42179_c100536522550000001823080011101380_s1_p0/13611_rlCCSfLc.path1;Name=m130529_112732_42179_c100536522550000001823080011101380_s1_p0/13611_rlCCSfLc;Target=m130529_112732_42179_c100536522550000001823080011101380_s1_p0/13611_rlCCSfLc 7 146;Gap=M135 D2 M5;qual=len 99.0 score 96.0
Bvchr1.sca001	RefBeet-1.2	cDNA_match	253120	253201	92	+	.	ID=m130529_112732_42179_c100536522550000001823080011101380_s1_p0/13611_rlCCSfLc.path1;Name=m130529_112732_42179_c100536522550000001823080011101380_s1_p0/13611_rlCCSfLc;Target=m130529_112732_42179_c100536522550000001823080011101380_s1_p0/13611_rlCCSfLc 147 228;Gap=M82;qual=len 99.0 score 96.0
Bvchr1.sca001	RefBeet-1.2	cDNA_match	255496	255853	99	+	.	ID=m130529_112732_42179_c100536522550000001823080011101380_s1_p0/13611_rlCCSfLc.path1;Name=m130529_112732_42179_c100536522550000001823080011101380_s1_p0/13611_rlCCSfLc;Target=m130529_112732_42179_c100536522550000001823080011101380_s1_p0/13611_rlCCSfLc 229 585;Gap=M8 D1 M349;qual=len 99.0 score 96.0
Bvchr1.sca001	RefBeet-1.2	cDNA_match	5924630	5924733	100	+	.	ID=m130529_112732_42179_c100536522550000001823080011101380_s1_p0/13647_rlCCSfLc.path1;Name=m130529_112732_42179_c100536522550000001823080011101380_s1_p0/13647_rlCCSfLc;Target=m130529_112732_42179_c100536522550000001823080011101380_s1_p0/13647_rlCCSfLc 12 115;Gap=M104;qual=len 99.3 score 96.2
Bvchr1.sca001	RefBeet-1.2	cDNA_match	5925889	5925959	95	+	.	ID=m130529_112732_42179_c100536522550000001823080011101380_s1_p0/13647_rlCCSfLc.path1;Name=m130529_112732_42179_c100536522550000001823080011101380_s1_p0/13647_rlCCSfLc;Target=m130529_112732_42179_c100536522550000001823080011101380_s1_p0/13647_rlCCSfLc 116 186;Gap=M71;qual=len 99.3 score 96.2
Bvchr1.sca001	RefBeet-1.2	cDNA_match	5926046	5926439	94	+	.	ID=m130529_112732_42179_c100536522550000001823080011101380_s1_p0/13647_rlCCSfLc.path1;Name=m130529_112732_42179_c100536522550000001823080011101380_s1_p0/13647_rlCCSfLc;Target=m130529_112732_42179_c100536522550000001823080011101380_s1_p0/13647_rlCCSfLc 187 579;Gap=M3 I1 M32 D1 M21 D1 M336;qual=len 99.3 score 96.2
Bvchr1.sca001	RefBeet-1.2	cDNA_match	5926528	5927141	92	+	.	ID=m130529_112732_42179_c100536522550000001823080011101380_s1_p0/13647_rlCCSfLc.path1;Name=m130529_112732_42179_c100536522550000001823080011101380_s1_p0/13647_rlCCSfLc;Target=m130529_112732_42179_c100536522550000001823080011101380_s1_p0/13647_rlCCSfLc 580 1193;Gap=M614;qual=len 99.3 score 96.2
Bvchr1.sca001	RefBeet-1.2	cDNA_match	5927236	5927568	100	+	.	ID=m130529_112732_42179_c100536522550000001823080011101380_s1_p0/13647_rlCCSfLc.path1;Name=m130529_112732_42179_c100536522550000001823080011101380_s1_p0/13647_rlCCSfLc;Target=m130529_112732_42179_c100536522550000001823080011101380_s1_p0/13647_rlCCSfLc 1194 1526;Gap=M333;qual=len 99.3 score 96.2
Bvchr1.sca001	RefBeet-1.2	cDNA_match	252093	252234	100	+	.	ID=m130529_112732_42179_c100536522550000001823080011101380_s1_p0/14177_rlCCSfLc.path1;Name=m130529_112732_42179_c100536522550000001823080011101380_s1_p0/14177_rlCCSfLc;Target=m130529_112732_42179_c100536522550000001823080011101380_s1_p0/14177_rlCCSfLc 5 146;Gap=M142;qual=len 99.2 score 99.3
Bvchr1.sca001	RefBeet-1.2	cDNA_match	253120	253197	98	+	.	ID=m130529_112732_42179_c100536522550000001823080011101380_s1_p0/14177_rlCCSfLc.path1;Name=m130529_112732_42179_c100536522550000001823080011101380_s1_p0/14177_rlCCSfLc;Target=m130529_112732_42179_c100536522550000001823080011101380_s1_p0/14177_rlCCSfLc 147 224;Gap=M78;qual=len 99.2 score 99.3
Bvchr1.sca001	RefBeet-1.2	cDNA_match	255489	255871	100	+	.	ID=m130529_112732_42179_c100536522550000001823080011101380_s1_p0/14177_rlCCSfLc.path1;Name=m130529_112732_42179_c100536522550000001823080011101380_s1_p0/14177_rlCCSfLc;Target=m130529_112732_42179_c100536522550000001823080011101380_s1_p0/14177_rlCCSfLc 225 607;Gap=M383;qual=len 99.2 score 99.3
Bvchr1.sca001	RefBeet-1.2	cDNA_match	5924643	5924733	100	+	.	ID=m130529_112732_42179_c100536522550000001823080011101380_s1_p0/14247_rlCCSfLc.path1;Name=m130529_112732_42179_c100536522550000001823080011101380_s1_p0/14247_rlCCSfLc;Target=m130529_112732_42179_c100536522550000001823080011101380_s1_p0/14247_rlCCSfLc 7 97;Gap=M91;qual=len 99.6 score 98.6
Bvchr1.sca001	RefBeet-1.2	cDNA_match	5925889	5925959	100	+	.	ID=m130529_112732_42179_c100536522550000001823080011101380_s1_p0/14247_rlCCSfLc.path1;Name=m130529_112732_42179_c100536522550000001823080011101380_s1_p0/14247_rlCCSfLc;Target=m130529_112732_42179_c100536522550000001823080011101380_s1_p0/14247_rlCCSfLc 98 168;Gap=M71;qual=len 99.6 score 98.6
Bvchr1.sca001	RefBeet-1.2	cDNA_match	5926046	5926439	95	+	.	ID=m130529_112732_42179_c100536522550000001823080011101380_s1_p0/14247_rlCCSfLc.path1;Name=m130529_112732_42179_c100536522550000001823080011101380_s1_p0/14247_rlCCSfLc;Target=m130529_112732_42179_c100536522550000001823080011101380_s1_p0/14247_rlCCSfLc 169 558;Gap=M125 D1 M10 D1 M201 D2 M54;qual=len 99.6 score 98.6
Bvchr1.sca001	RefBeet-1.2	cDNA_match	5926528	5927141	98	+	.	ID=m130529_112732_42179_c100536522550000001823080011101380_s1_p0/14247_rlCCSfLc.path1;Name=m130529_112732_42179_c100536522550000001823080011101380_s1_p0/14247_rlCCSfLc;Target=m130529_112732_42179_c100536522550000001823080011101380_s1_p0/14247_rlCCSfLc 559 1172;Gap=M233 I1 M326 D1 M54;qual=len 99.6 score 98.6
Bvchr1.sca001	RefBeet-1.2	cDNA_match	5927236	5927568	100	+	.	ID=m130529_112732_42179_c100536522550000001823080011101380_s1_p0/14247_rlCCSfLc.path1;Name=m130529_112732_42179_c100536522550000001823080011101380_s1_p0/14247_rlCCSfLc;Target=m130529_112732_42179_c100536522550000001823080011101380_s1_p0/14247_rlCCSfLc 1173 1505;Gap=M333;qual=len 99.6 score 98.6
Bvchr1.sca001	RefBeet-1.2	cDNA_match	5924632	5924733	97	+	.	ID=m130529_112732_42179_c100536522550000001823080011101380_s1_p0/14466_rlCCSfLc.path1;Name=m130529_112732_42179_c100536522550000001823080011101380_s1_p0/14466_rlCCSfLc;Target=m130529_112732_42179_c100536522550000001823080011101380_s1_p0/14466_rlCCSfLc 7 105;Gap=M9 D1 M15 D2 M75;qual=len 99.6 score 94.8
Bvchr1.sca001	RefBeet-1.2	cDNA_match	5925889	5925959	100	+	.	ID=m130529_112732_42179_c100536522550000001823080011101380_s1_p0/14466_rlCCSfLc.path1;Name=m130529_112732_42179_c100536522550000001823080011101380_s1_p0/14466_rlCCSfLc;Target=m130529_112732_42179_c100536522550000001823080011101380_s1_p0/14466_rlCCSfLc 106 176;Gap=M71;qual=len 99.6 score 94.8
Bvchr1.sca001	RefBeet-1.2	cDNA_match	5926046	5926439	93	+	.	ID=m130529_112732_42179_c100536522550000001823080011101380_s1_p0/14466_rlCCSfLc.path1;Name=m130529_112732_42179_c100536522550000001823080011101380_s1_p0/14466_rlCCSfLc;Target=m130529_112732_42179_c100536522550000001823080011101380_s1_p0/14466_rlCCSfLc 177 566;Gap=M350 D2 M22 D2 M18;qual=len 99.6 score 94.8
Bvchr1.sca001	RefBeet-1.2	cDNA_match	5926528	5927141	87	+	.	ID=m130529_112732_42179_c100536522550000001823080011101380_s1_p0/14466_rlCCSfLc.path1;Name=m130529_112732_42179_c100536522550000001823080011101380_s1_p0/14466_rlCCSfLc;Target=m130529_112732_42179_c100536522550000001823080011101380_s1_p0/14466_rlCCSfLc 567 1176;Gap=M163 D4 M447;qual=len 99.6 score 94.8
Bvchr1.sca001	RefBeet-1.2	cDNA_match	5927236	5927569	97	+	.	ID=m130529_112732_42179_c100536522550000001823080011101380_s1_p0/14466_rlCCSfLc.path1;Name=m130529_112732_42179_c100536522550000001823080011101380_s1_p0/14466_rlCCSfLc;Target=m130529_112732_42179_c100536522550000001823080011101380_s1_p0/14466_rlCCSfLc 1177 1510;Gap=M334;qual=len 99.6 score 94.8
Bvchr1.sca001	RefBeet-1.2	cDNA_match	5924634	5924733	98	+	.	ID=m130529_112732_42179_c100536522550000001823080011101380_s1_p0/14417_rlCCSfLc.path1;Name=m130529_112732_42179_c100536522550000001823080011101380_s1_p0/14417_rlCCSfLc;Target=m130529_112732_42179_c100536522550000001823080011101380_s1_p0/14417_rlCCSfLc 7 108;Gap=M24 I1 M6 I1 M70;qual=len 99.6 score 98.2
Bvchr1.sca001	RefBeet-1.2	cDNA_match	5925889	5925959	100	+	.	ID=m130529_112732_42179_c100536522550000001823080011101380_s1_p0/14417_rlCCSfLc.path1;Name=m130529_112732_42179_c100536522550000001823080011101380_s1_p0/14417_rlCCSfLc;Target=m130529_112732_42179_c100536522550000001823080011101380_s1_p0/14417_rlCCSfLc 109 179;Gap=M71;qual=len 99.6 score 98.2
Bvchr1.sca001	RefBeet-1.2	cDNA_match	5926046	5926439	99	+	.	ID=m130529_112732_42179_c100536522550000001823080011101380_s1_p0/14417_rlCCSfLc.path1;Name=m130529_112732_42179_c100536522550000001823080011101380_s1_p0/14417_rlCCSfLc;Target=m130529_112732_42179_c100536522550000001823080011101380_s1_p0/14417_rlCCSfLc 180 573;Gap=M394;qual=len 99.6 score 98.2
Bvchr1.sca001	RefBeet-1.2	cDNA_match	5926528	5927141	95	+	.	ID=m130529_112732_42179_c100536522550000001823080011101380_s1_p0/14417_rlCCSfLc.path1;Name=m130529_112732_42179_c100536522550000001823080011101380_s1_p0/14417_rlCCSfLc;Target=m130529_112732_42179_c100536522550000001823080011101380_s1_p0/14417_rlCCSfLc 574 1187;Gap=M614;qual=len 99.6 score 98.2
Bvchr1.sca001	RefBeet-1.2	cDNA_match	5927236	5927569	99	+	.	ID=m130529_112732_42179_c100536522550000001823080011101380_s1_p0/14417_rlCCSfLc.path1;Name=m130529_112732_42179_c100536522550000001823080011101380_s1_p0/14417_rlCCSfLc;Target=m130529_112732_42179_c100536522550000001823080011101380_s1_p0/14417_rlCCSfLc 1188 1521;Gap=M334;qual=len 99.6 score 98.2
Bvchr1.sca001	RefBeet-1.2	cDNA_match	252093	252234	100	+	.	ID=m130529_112732_42179_c100536522550000001823080011101380_s1_p0/14586_rlCCSfLc.path1;Name=m130529_112732_42179_c100536522550000001823080011101380_s1_p0/14586_rlCCSfLc;Target=m130529_112732_42179_c100536522550000001823080011101380_s1_p0/14586_rlCCSfLc 7 148;Gap=M142;qual=len 98.8 score 99.7
Bvchr1.sca001	RefBeet-1.2	cDNA_match	253120	253197	100	+	.	ID=m130529_112732_42179_c100536522550000001823080011101380_s1_p0/14586_rlCCSfLc.path1;Name=m130529_112732_42179_c100536522550000001823080011101380_s1_p0/14586_rlCCSfLc;Target=m130529_112732_42179_c100536522550000001823080011101380_s1_p0/14586_rlCCSfLc 149 226;Gap=M78;qual=len 98.8 score 99.7
Bvchr1.sca001	RefBeet-1.2	cDNA_match	255489	255762	99	+	.	ID=m130529_112732_42179_c100536522550000001823080011101380_s1_p0/14586_rlCCSfLc.path1;Name=m130529_112732_42179_c100536522550000001823080011101380_s1_p0/14586_rlCCSfLc;Target=m130529_112732_42179_c100536522550000001823080011101380_s1_p0/14586_rlCCSfLc 227 498;Gap=M171 D2 M101;qual=len 98.8 score 99.7
Bvchr1.sca001	RefBeet-1.2	cDNA_match	6107962	6108090	99	-	.	ID=m130529_112732_42179_c100536522550000001823080011101380_s1_p0/14857_rlCCSfLc.path1;Name=m130529_112732_42179_c100536522550000001823080011101380_s1_p0/14857_rlCCSfLc;Target=m130529_112732_42179_c100536522550000001823080011101380_s1_p0/14857_rlCCSfLc 6 133;Gap=M25 D1 M103;qual=len 98.5 score 99.3
Bvchr1.sca001	RefBeet-1.2	cDNA_match	6107213	6107335	100	-	.	ID=m130529_112732_42179_c100536522550000001823080011101380_s1_p0/14857_rlCCSfLc.path1;Name=m130529_112732_42179_c100536522550000001823080011101380_s1_p0/14857_rlCCSfLc;Target=m130529_112732_42179_c100536522550000001823080011101380_s1_p0/14857_rlCCSfLc 134 256;Gap=M123;qual=len 98.5 score 99.3
Bvchr1.sca001	RefBeet-1.2	cDNA_match	6105425	6105831	99	-	.	ID=m130529_112732_42179_c100536522550000001823080011101380_s1_p0/14857_rlCCSfLc.path1;Name=m130529_112732_42179_c100536522550000001823080011101380_s1_p0/14857_rlCCSfLc;Target=m130529_112732_42179_c100536522550000001823080011101380_s1_p0/14857_rlCCSfLc 257 662;Gap=M304 I1 M77 D1 M17 D1 M7;qual=len 98.5 score 99.3
Bvchr1.sca001	RefBeet-1.2	cDNA_match	4421749	4422158	100	+	.	ID=m130529_112732_42179_c100536522550000001823080011101380_s1_p0/15321_rlCCSfLc.path1;Name=m130529_112732_42179_c100536522550000001823080011101380_s1_p0/15321_rlCCSfLc;Target=m130529_112732_42179_c100536522550000001823080011101380_s1_p0/15321_rlCCSfLc 6 415;Gap=M410;qual=len 99.5 score 100.0
Bvchr1.sca001	RefBeet-1.2	cDNA_match	4423462	4423512	100	+	.	ID=m130529_112732_42179_c100536522550000001823080011101380_s1_p0/15321_rlCCSfLc.path1;Name=m130529_112732_42179_c100536522550000001823080011101380_s1_p0/15321_rlCCSfLc;Target=m130529_112732_42179_c100536522550000001823080011101380_s1_p0/15321_rlCCSfLc 416 466;Gap=M51;qual=len 99.5 score 100.0
Bvchr1.sca001	RefBeet-1.2	cDNA_match	4423713	4423833	100	+	.	ID=m130529_112732_42179_c100536522550000001823080011101380_s1_p0/15321_rlCCSfLc.path1;Name=m130529_112732_42179_c100536522550000001823080011101380_s1_p0/15321_rlCCSfLc;Target=m130529_112732_42179_c100536522550000001823080011101380_s1_p0/15321_rlCCSfLc 467 587;Gap=M121;qual=len 99.5 score 100.0
Bvchr1.sca001	RefBeet-1.2	cDNA_match	4424523	4424657	100	+	.	ID=m130529_112732_42179_c100536522550000001823080011101380_s1_p0/15321_rlCCSfLc.path1;Name=m130529_112732_42179_c100536522550000001823080011101380_s1_p0/15321_rlCCSfLc;Target=m130529_112732_42179_c100536522550000001823080011101380_s1_p0/15321_rlCCSfLc 588 722;Gap=M135;qual=len 99.5 score 100.0
Bvchr1.sca001	RefBeet-1.2	cDNA_match	4425466	4425853	100	+	.	ID=m130529_112732_42179_c100536522550000001823080011101380_s1_p0/15321_rlCCSfLc.path1;Name=m130529_112732_42179_c100536522550000001823080011101380_s1_p0/15321_rlCCSfLc;Target=m130529_112732_42179_c100536522550000001823080011101380_s1_p0/15321_rlCCSfLc 723 1110;Gap=M388;qual=len 99.5 score 100.0
Bvchr1.sca001	RefBeet-1.2	cDNA_match	8064860	8064911	100	-	.	ID=m130529_112732_42179_c100536522550000001823080011101380_s1_p0/15382_rlCCSfLc.path1;Name=m130529_112732_42179_c100536522550000001823080011101380_s1_p0/15382_rlCCSfLc;Target=m130529_112732_42179_c100536522550000001823080011101380_s1_p0/15382_rlCCSfLc 6 57;Gap=M52;qual=len 99.2 score 100.0
Bvchr1.sca001	RefBeet-1.2	cDNA_match	8063612	8064212	100	-	.	ID=m130529_112732_42179_c100536522550000001823080011101380_s1_p0/15382_rlCCSfLc.path1;Name=m130529_112732_42179_c100536522550000001823080011101380_s1_p0/15382_rlCCSfLc;Target=m130529_112732_42179_c100536522550000001823080011101380_s1_p0/15382_rlCCSfLc 58 658;Gap=M601;qual=len 99.2 score 100.0
Bvchr1.sca001	RefBeet-1.2	cDNA_match	5924625	5924733	100	+	.	ID=m130529_112732_42179_c100536522550000001823080011101380_s1_p0/15399_rlCCSfLc.path1;Name=m130529_112732_42179_c100536522550000001823080011101380_s1_p0/15399_rlCCSfLc;Target=m130529_112732_42179_c100536522550000001823080011101380_s1_p0/15399_rlCCSfLc 8 116;Gap=M109;qual=len 99.2 score 99.6
Bvchr1.sca001	RefBeet-1.2	cDNA_match	5925889	5925959	100	+	.	ID=m130529_112732_42179_c100536522550000001823080011101380_s1_p0/15399_rlCCSfLc.path1;Name=m130529_112732_42179_c100536522550000001823080011101380_s1_p0/15399_rlCCSfLc;Target=m130529_112732_42179_c100536522550000001823080011101380_s1_p0/15399_rlCCSfLc 117 187;Gap=M71;qual=len 99.2 score 99.6
Bvchr1.sca001	RefBeet-1.2	cDNA_match	5926046	5926439	99	+	.	ID=m130529_112732_42179_c100536522550000001823080011101380_s1_p0/15399_rlCCSfLc.path1;Name=m130529_112732_42179_c100536522550000001823080011101380_s1_p0/15399_rlCCSfLc;Target=m130529_112732_42179_c100536522550000001823080011101380_s1_p0/15399_rlCCSfLc 188 580;Gap=M57 D1 M336;qual=len 99.2 score 99.6
Bvchr1.sca001	RefBeet-1.2	cDNA_match	5926528	5927141	99	+	.	ID=m130529_112732_42179_c100536522550000001823080011101380_s1_p0/15399_rlCCSfLc.path1;Name=m130529_112732_42179_c100536522550000001823080011101380_s1_p0/15399_rlCCSfLc;Target=m130529_112732_42179_c100536522550000001823080011101380_s1_p0/15399_rlCCSfLc 581 1192;Gap=M300 D1 M12 D1 M300;qual=len 99.2 score 99.6
Bvchr1.sca001	RefBeet-1.2	cDNA_match	5927236	5927555	100	+	.	ID=m130529_112732_42179_c100536522550000001823080011101380_s1_p0/15399_rlCCSfLc.path1;Name=m130529_112732_42179_c100536522550000001823080011101380_s1_p0/15399_rlCCSfLc;Target=m130529_112732_42179_c100536522550000001823080011101380_s1_p0/15399_rlCCSfLc 1193 1512;Gap=M320;qual=len 99.2 score 99.6
Bvchr1.sca001	RefBeet-1.2	cDNA_match	252093	252234	100	+	.	ID=m130529_112732_42179_c100536522550000001823080011101380_s1_p0/15805_rlCCSfLc.path1;Name=m130529_112732_42179_c100536522550000001823080011101380_s1_p0/15805_rlCCSfLc;Target=m130529_112732_42179_c100536522550000001823080011101380_s1_p0/15805_rlCCSfLc 7 148;Gap=M142;qual=len 98.0 score 99.7
Bvchr1.sca001	RefBeet-1.2	cDNA_match	253120	253197	100	+	.	ID=m130529_112732_42179_c100536522550000001823080011101380_s1_p0/15805_rlCCSfLc.path1;Name=m130529_112732_42179_c100536522550000001823080011101380_s1_p0/15805_rlCCSfLc;Target=m130529_112732_42179_c100536522550000001823080011101380_s1_p0/15805_rlCCSfLc 149 226;Gap=M78;qual=len 98.0 score 99.7
Bvchr1.sca001	RefBeet-1.2	cDNA_match	255489	255907	99	+	.	ID=m130529_112732_42179_c100536522550000001823080011101380_s1_p0/15805_rlCCSfLc.path1;Name=m130529_112732_42179_c100536522550000001823080011101380_s1_p0/15805_rlCCSfLc;Target=m130529_112732_42179_c100536522550000001823080011101380_s1_p0/15805_rlCCSfLc 227 641;Gap=M407 D4 M8;qual=len 98.0 score 99.7
Bvchr1.sca001	RefBeet-1.2	cDNA_match	4421750	4422158	99	+	.	ID=m130529_112732_42179_c100536522550000001823080011101380_s1_p0/15909_rlCCSfLc.path1;Name=m130529_112732_42179_c100536522550000001823080011101380_s1_p0/15909_rlCCSfLc;Target=m130529_112732_42179_c100536522550000001823080011101380_s1_p0/15909_rlCCSfLc 8 413;Gap=M5 D3 M401;qual=len 99.3 score 99.8
Bvchr1.sca001	RefBeet-1.2	cDNA_match	4423462	4423512	100	+	.	ID=m130529_112732_42179_c100536522550000001823080011101380_s1_p0/15909_rlCCSfLc.path1;Name=m130529_112732_42179_c100536522550000001823080011101380_s1_p0/15909_rlCCSfLc;Target=m130529_112732_42179_c100536522550000001823080011101380_s1_p0/15909_rlCCSfLc 414 464;Gap=M51;qual=len 99.3 score 99.8
Bvchr1.sca001	RefBeet-1.2	cDNA_match	4423713	4423833	100	+	.	ID=m130529_112732_42179_c100536522550000001823080011101380_s1_p0/15909_rlCCSfLc.path1;Name=m130529_112732_42179_c100536522550000001823080011101380_s1_p0/15909_rlCCSfLc;Target=m130529_112732_42179_c100536522550000001823080011101380_s1_p0/15909_rlCCSfLc 465 585;Gap=M121;qual=len 99.3 score 99.8
Bvchr1.sca001	RefBeet-1.2	cDNA_match	4424523	4424657	100	+	.	ID=m130529_112732_42179_c100536522550000001823080011101380_s1_p0/15909_rlCCSfLc.path1;Name=m130529_112732_42179_c100536522550000001823080011101380_s1_p0/15909_rlCCSfLc;Target=m130529_112732_42179_c100536522550000001823080011101380_s1_p0/15909_rlCCSfLc 586 720;Gap=M135;qual=len 99.3 score 99.8
Bvchr1.sca001	RefBeet-1.2	cDNA_match	4425466	4425849	100	+	.	ID=m130529_112732_42179_c100536522550000001823080011101380_s1_p0/15909_rlCCSfLc.path1;Name=m130529_112732_42179_c100536522550000001823080011101380_s1_p0/15909_rlCCSfLc;Target=m130529_112732_42179_c100536522550000001823080011101380_s1_p0/15909_rlCCSfLc 721 1104;Gap=M384;qual=len 99.3 score 99.8
Bvchr1.sca001	RefBeet-1.2	cDNA_match	5924630	5924733	93	+	.	ID=m130529_112732_42179_c100536522550000001823080011101380_s1_p0/16113_rlCCSfLc.path1;Name=m130529_112732_42179_c100536522550000001823080011101380_s1_p0/16113_rlCCSfLc;Target=m130529_112732_42179_c100536522550000001823080011101380_s1_p0/16113_rlCCSfLc 9 115;Gap=M26 I2 M3 I1 M75;qual=len 99.5 score 97.4
Bvchr1.sca001	RefBeet-1.2	cDNA_match	5925889	5925959	100	+	.	ID=m130529_112732_42179_c100536522550000001823080011101380_s1_p0/16113_rlCCSfLc.path1;Name=m130529_112732_42179_c100536522550000001823080011101380_s1_p0/16113_rlCCSfLc;Target=m130529_112732_42179_c100536522550000001823080011101380_s1_p0/16113_rlCCSfLc 116 186;Gap=M71;qual=len 99.5 score 97.4
Bvchr1.sca001	RefBeet-1.2	cDNA_match	5926046	5926439	99	+	.	ID=m130529_112732_42179_c100536522550000001823080011101380_s1_p0/16113_rlCCSfLc.path1;Name=m130529_112732_42179_c100536522550000001823080011101380_s1_p0/16113_rlCCSfLc;Target=m130529_112732_42179_c100536522550000001823080011101380_s1_p0/16113_rlCCSfLc 187 581;Gap=M315 I1 M79;qual=len 99.5 score 97.4
Bvchr1.sca001	RefBeet-1.2	cDNA_match	5926528	5927141	95	+	.	ID=m130529_112732_42179_c100536522550000001823080011101380_s1_p0/16113_rlCCSfLc.path1;Name=m130529_112732_42179_c100536522550000001823080011101380_s1_p0/16113_rlCCSfLc;Target=m130529_112732_42179_c100536522550000001823080011101380_s1_p0/16113_rlCCSfLc 582 1195;Gap=M614;qual=len 99.5 score 97.4
Bvchr1.sca001	RefBeet-1.2	cDNA_match	5927236	5927569	100	+	.	ID=m130529_112732_42179_c100536522550000001823080011101380_s1_p0/16113_rlCCSfLc.path1;Name=m130529_112732_42179_c100536522550000001823080011101380_s1_p0/16113_rlCCSfLc;Target=m130529_112732_42179_c100536522550000001823080011101380_s1_p0/16113_rlCCSfLc 1196 1529;Gap=M334;qual=len 99.5 score 97.4
Bvchr1.sca001	RefBeet-1.2	cDNA_match	5924623	5924733	100	+	.	ID=m130529_112732_42179_c100536522550000001823080011101380_s1_p0/16239_rlCCSfLc.path1;Name=m130529_112732_42179_c100536522550000001823080011101380_s1_p0/16239_rlCCSfLc;Target=m130529_112732_42179_c100536522550000001823080011101380_s1_p0/16239_rlCCSfLc 5 115;Gap=M111;qual=len 99.7 score 97.2
Bvchr1.sca001	RefBeet-1.2	cDNA_match	5925889	5925959	93	+	.	ID=m130529_112732_42179_c100536522550000001823080011101380_s1_p0/16239_rlCCSfLc.path1;Name=m130529_112732_42179_c100536522550000001823080011101380_s1_p0/16239_rlCCSfLc;Target=m130529_112732_42179_c100536522550000001823080011101380_s1_p0/16239_rlCCSfLc 116 187;Gap=M42 I1 M29;qual=len 99.7 score 97.2
Bvchr1.sca001	RefBeet-1.2	cDNA_match	5926046	5926439	96	+	.	ID=m130529_112732_42179_c100536522550000001823080011101380_s1_p0/16239_rlCCSfLc.path1;Name=m130529_112732_42179_c100536522550000001823080011101380_s1_p0/16239_rlCCSfLc;Target=m130529_112732_42179_c100536522550000001823080011101380_s1_p0/16239_rlCCSfLc 188 581;Gap=M394;qual=len 99.7 score 97.2
Bvchr1.sca001	RefBeet-1.2	cDNA_match	5926528	5927141	98	+	.	ID=m130529_112732_42179_c100536522550000001823080011101380_s1_p0/16239_rlCCSfLc.path1;Name=m130529_112732_42179_c100536522550000001823080011101380_s1_p0/16239_rlCCSfLc;Target=m130529_112732_42179_c100536522550000001823080011101380_s1_p0/16239_rlCCSfLc 582 1196;Gap=M494 I1 M120;qual=len 99.7 score 97.2
Bvchr1.sca001	RefBeet-1.2	cDNA_match	5927236	5927566	99	+	.	ID=m130529_112732_42179_c100536522550000001823080011101380_s1_p0/16239_rlCCSfLc.path1;Name=m130529_112732_42179_c100536522550000001823080011101380_s1_p0/16239_rlCCSfLc;Target=m130529_112732_42179_c100536522550000001823080011101380_s1_p0/16239_rlCCSfLc 1197 1528;Gap=M207 I1 M124;qual=len 99.7 score 97.2
Bvchr1.sca001	RefBeet-1.2	cDNA_match	252093	252234	100	+	.	ID=m130529_112732_42179_c100536522550000001823080011101380_s1_p0/16717_rlCCSfLc.path1;Name=m130529_112732_42179_c100536522550000001823080011101380_s1_p0/16717_rlCCSfLc;Target=m130529_112732_42179_c100536522550000001823080011101380_s1_p0/16717_rlCCSfLc 7 148;Gap=M142;qual=len 98.3 score 100.0
Bvchr1.sca001	RefBeet-1.2	cDNA_match	253120	253197	100	+	.	ID=m130529_112732_42179_c100536522550000001823080011101380_s1_p0/16717_rlCCSfLc.path1;Name=m130529_112732_42179_c100536522550000001823080011101380_s1_p0/16717_rlCCSfLc;Target=m130529_112732_42179_c100536522550000001823080011101380_s1_p0/16717_rlCCSfLc 149 226;Gap=M78;qual=len 98.3 score 100.0
Bvchr1.sca001	RefBeet-1.2	cDNA_match	255489	255858	100	+	.	ID=m130529_112732_42179_c100536522550000001823080011101380_s1_p0/16717_rlCCSfLc.path1;Name=m130529_112732_42179_c100536522550000001823080011101380_s1_p0/16717_rlCCSfLc;Target=m130529_112732_42179_c100536522550000001823080011101380_s1_p0/16717_rlCCSfLc 227 596;Gap=M370;qual=len 98.3 score 100.0
Bvchr1.sca001	RefBeet-1.2	cDNA_match	252093	252234	100	+	.	ID=m130529_112732_42179_c100536522550000001823080011101380_s1_p0/16740_rlCCSfLc.path1;Name=m130529_112732_42179_c100536522550000001823080011101380_s1_p0/16740_rlCCSfLc;Target=m130529_112732_42179_c100536522550000001823080011101380_s1_p0/16740_rlCCSfLc 7 148;Gap=M142;qual=len 97.7 score 100.0
Bvchr1.sca001	RefBeet-1.2	cDNA_match	253120	253197	100	+	.	ID=m130529_112732_42179_c100536522550000001823080011101380_s1_p0/16740_rlCCSfLc.path1;Name=m130529_112732_42179_c100536522550000001823080011101380_s1_p0/16740_rlCCSfLc;Target=m130529_112732_42179_c100536522550000001823080011101380_s1_p0/16740_rlCCSfLc 149 226;Gap=M78;qual=len 97.7 score 100.0
Bvchr1.sca001	RefBeet-1.2	cDNA_match	255489	255874	100	+	.	ID=m130529_112732_42179_c100536522550000001823080011101380_s1_p0/16740_rlCCSfLc.path1;Name=m130529_112732_42179_c100536522550000001823080011101380_s1_p0/16740_rlCCSfLc;Target=m130529_112732_42179_c100536522550000001823080011101380_s1_p0/16740_rlCCSfLc 227 612;Gap=M386;qual=len 97.7 score 100.0
Bvchr1.sca001	RefBeet-1.2	cDNA_match	252093	252234	100	+	.	ID=m130529_112732_42179_c100536522550000001823080011101380_s1_p0/16861_rlCCSfLc.path1;Name=m130529_112732_42179_c100536522550000001823080011101380_s1_p0/16861_rlCCSfLc;Target=m130529_112732_42179_c100536522550000001823080011101380_s1_p0/16861_rlCCSfLc 7 148;Gap=M142;qual=len 99.0 score 100.0
Bvchr1.sca001	RefBeet-1.2	cDNA_match	253120	253197	100	+	.	ID=m130529_112732_42179_c100536522550000001823080011101380_s1_p0/16861_rlCCSfLc.path1;Name=m130529_112732_42179_c100536522550000001823080011101380_s1_p0/16861_rlCCSfLc;Target=m130529_112732_42179_c100536522550000001823080011101380_s1_p0/16861_rlCCSfLc 149 226;Gap=M78;qual=len 99.0 score 100.0
Bvchr1.sca001	RefBeet-1.2	cDNA_match	255489	255936	100	+	.	ID=m130529_112732_42179_c100536522550000001823080011101380_s1_p0/16861_rlCCSfLc.path1;Name=m130529_112732_42179_c100536522550000001823080011101380_s1_p0/16861_rlCCSfLc;Target=m130529_112732_42179_c100536522550000001823080011101380_s1_p0/16861_rlCCSfLc 227 674;Gap=M448;qual=len 99.0 score 100.0
Bvchr1.sca001	RefBeet-1.2	cDNA_match	5924628	5924733	100	+	.	ID=m130529_112732_42179_c100536522550000001823080011101380_s1_p0/16873_rlCCSfLc.path1;Name=m130529_112732_42179_c100536522550000001823080011101380_s1_p0/16873_rlCCSfLc;Target=m130529_112732_42179_c100536522550000001823080011101380_s1_p0/16873_rlCCSfLc 15 120;Gap=M106;qual=len 99.1 score 98.0
Bvchr1.sca001	RefBeet-1.2	cDNA_match	5925889	5925959	100	+	.	ID=m130529_112732_42179_c100536522550000001823080011101380_s1_p0/16873_rlCCSfLc.path1;Name=m130529_112732_42179_c100536522550000001823080011101380_s1_p0/16873_rlCCSfLc;Target=m130529_112732_42179_c100536522550000001823080011101380_s1_p0/16873_rlCCSfLc 121 191;Gap=M71;qual=len 99.1 score 98.0
Bvchr1.sca001	RefBeet-1.2	cDNA_match	5926046	5926439	97	+	.	ID=m130529_112732_42179_c100536522550000001823080011101380_s1_p0/16873_rlCCSfLc.path1;Name=m130529_112732_42179_c100536522550000001823080011101380_s1_p0/16873_rlCCSfLc;Target=m130529_112732_42179_c100536522550000001823080011101380_s1_p0/16873_rlCCSfLc 192 594;Gap=M226 I9 M168;qual=len 99.1 score 98.0
Bvchr1.sca001	RefBeet-1.2	cDNA_match	5926528	5927141	97	+	.	ID=m130529_112732_42179_c100536522550000001823080011101380_s1_p0/16873_rlCCSfLc.path1;Name=m130529_112732_42179_c100536522550000001823080011101380_s1_p0/16873_rlCCSfLc;Target=m130529_112732_42179_c100536522550000001823080011101380_s1_p0/16873_rlCCSfLc 595 1209;Gap=M485 I1 M129;qual=len 99.1 score 98.0
Bvchr1.sca001	RefBeet-1.2	cDNA_match	5927236	5927568	96	+	.	ID=m130529_112732_42179_c100536522550000001823080011101380_s1_p0/16873_rlCCSfLc.path1;Name=m130529_112732_42179_c100536522550000001823080011101380_s1_p0/16873_rlCCSfLc;Target=m130529_112732_42179_c100536522550000001823080011101380_s1_p0/16873_rlCCSfLc 1210 1542;Gap=M333;qual=len 99.1 score 98.0
Bvchr1.sca001	RefBeet-1.2	cDNA_match	5924640	5924733	100	+	.	ID=m130529_112732_42179_c100536522550000001823080011101380_s1_p0/17059_rlCCSfLc.path1;Name=m130529_112732_42179_c100536522550000001823080011101380_s1_p0/17059_rlCCSfLc;Target=m130529_112732_42179_c100536522550000001823080011101380_s1_p0/17059_rlCCSfLc 6 99;Gap=M94;qual=len 99.7 score 98.6
Bvchr1.sca001	RefBeet-1.2	cDNA_match	5925889	5925959	100	+	.	ID=m130529_112732_42179_c100536522550000001823080011101380_s1_p0/17059_rlCCSfLc.path1;Name=m130529_112732_42179_c100536522550000001823080011101380_s1_p0/17059_rlCCSfLc;Target=m130529_112732_42179_c100536522550000001823080011101380_s1_p0/17059_rlCCSfLc 100 170;Gap=M71;qual=len 99.7 score 98.6
Bvchr1.sca001	RefBeet-1.2	cDNA_match	5926046	5926439	96	+	.	ID=m130529_112732_42179_c100536522550000001823080011101380_s1_p0/17059_rlCCSfLc.path1;Name=m130529_112732_42179_c100536522550000001823080011101380_s1_p0/17059_rlCCSfLc;Target=m130529_112732_42179_c100536522550000001823080011101380_s1_p0/17059_rlCCSfLc 171 562;Gap=M219 D1 M11 D1 M162;qual=len 99.7 score 98.6
Bvchr1.sca001	RefBeet-1.2	cDNA_match	5926528	5927141	98	+	.	ID=m130529_112732_42179_c100536522550000001823080011101380_s1_p0/17059_rlCCSfLc.path1;Name=m130529_112732_42179_c100536522550000001823080011101380_s1_p0/17059_rlCCSfLc;Target=m130529_112732_42179_c100536522550000001823080011101380_s1_p0/17059_rlCCSfLc 563 1176;Gap=M614;qual=len 99.7 score 98.6
Bvchr1.sca001	RefBeet-1.2	cDNA_match	5927236	5927569	99	+	.	ID=m130529_112732_42179_c100536522550000001823080011101380_s1_p0/17059_rlCCSfLc.path1;Name=m130529_112732_42179_c100536522550000001823080011101380_s1_p0/17059_rlCCSfLc;Target=m130529_112732_42179_c100536522550000001823080011101380_s1_p0/17059_rlCCSfLc 1177 1508;Gap=M134 D1 M72 D1 M126;qual=len 99.7 score 98.6
Bvchr1.sca001	RefBeet-1.2	cDNA_match	5924625	5924733	100	+	.	ID=m130529_112732_42179_c100536522550000001823080011101380_s1_p0/17116_rlCCSfLc.path1;Name=m130529_112732_42179_c100536522550000001823080011101380_s1_p0/17116_rlCCSfLc;Target=m130529_112732_42179_c100536522550000001823080011101380_s1_p0/17116_rlCCSfLc 9 117;Gap=M109;qual=len 99.5 score 99.6
Bvchr1.sca001	RefBeet-1.2	cDNA_match	5925889	5925959	100	+	.	ID=m130529_112732_42179_c100536522550000001823080011101380_s1_p0/17116_rlCCSfLc.path1;Name=m130529_112732_42179_c100536522550000001823080011101380_s1_p0/17116_rlCCSfLc;Target=m130529_112732_42179_c100536522550000001823080011101380_s1_p0/17116_rlCCSfLc 118 188;Gap=M71;qual=len 99.5 score 99.6
Bvchr1.sca001	RefBeet-1.2	cDNA_match	5926046	5926439	100	+	.	ID=m130529_112732_42179_c100536522550000001823080011101380_s1_p0/17116_rlCCSfLc.path1;Name=m130529_112732_42179_c100536522550000001823080011101380_s1_p0/17116_rlCCSfLc;Target=m130529_112732_42179_c100536522550000001823080011101380_s1_p0/17116_rlCCSfLc 189 582;Gap=M394;qual=len 99.5 score 99.6
Bvchr1.sca001	RefBeet-1.2	cDNA_match	5926528	5927141	99	+	.	ID=m130529_112732_42179_c100536522550000001823080011101380_s1_p0/17116_rlCCSfLc.path1;Name=m130529_112732_42179_c100536522550000001823080011101380_s1_p0/17116_rlCCSfLc;Target=m130529_112732_42179_c100536522550000001823080011101380_s1_p0/17116_rlCCSfLc 583 1196;Gap=M614;qual=len 99.5 score 99.6
Bvchr1.sca001	RefBeet-1.2	cDNA_match	5927236	5927568	99	+	.	ID=m130529_112732_42179_c100536522550000001823080011101380_s1_p0/17116_rlCCSfLc.path1;Name=m130529_112732_42179_c100536522550000001823080011101380_s1_p0/17116_rlCCSfLc;Target=m130529_112732_42179_c100536522550000001823080011101380_s1_p0/17116_rlCCSfLc 1197 1528;Gap=M207 D1 M125;qual=len 99.5 score 99.6
Bvchr1.sca001	RefBeet-1.2	cDNA_match	2277869	2277925	100	+	.	ID=m130529_112732_42179_c100536522550000001823080011101380_s1_p0/17389_rlCCSfLc.path1;Name=m130529_112732_42179_c100536522550000001823080011101380_s1_p0/17389_rlCCSfLc;Target=m130529_112732_42179_c100536522550000001823080011101380_s1_p0/17389_rlCCSfLc 9 65;Gap=M57;qual=len 97.9 score 100.0
Bvchr1.sca001	RefBeet-1.2	cDNA_match	2278018	2278078	100	+	.	ID=m130529_112732_42179_c100536522550000001823080011101380_s1_p0/17389_rlCCSfLc.path1;Name=m130529_112732_42179_c100536522550000001823080011101380_s1_p0/17389_rlCCSfLc;Target=m130529_112732_42179_c100536522550000001823080011101380_s1_p0/17389_rlCCSfLc 66 126;Gap=M61;qual=len 97.9 score 100.0
Bvchr1.sca001	RefBeet-1.2	cDNA_match	2278462	2278567	100	+	.	ID=m130529_112732_42179_c100536522550000001823080011101380_s1_p0/17389_rlCCSfLc.path1;Name=m130529_112732_42179_c100536522550000001823080011101380_s1_p0/17389_rlCCSfLc;Target=m130529_112732_42179_c100536522550000001823080011101380_s1_p0/17389_rlCCSfLc 127 232;Gap=M106;qual=len 97.9 score 100.0
Bvchr1.sca001	RefBeet-1.2	cDNA_match	2278659	2278907	100	+	.	ID=m130529_112732_42179_c100536522550000001823080011101380_s1_p0/17389_rlCCSfLc.path1;Name=m130529_112732_42179_c100536522550000001823080011101380_s1_p0/17389_rlCCSfLc;Target=m130529_112732_42179_c100536522550000001823080011101380_s1_p0/17389_rlCCSfLc 233 481;Gap=M249;qual=len 97.9 score 100.0
Bvchr1.sca001	RefBeet-1.2	cDNA_match	5924625	5924733	99	+	.	ID=m130529_112732_42179_c100536522550000001823080011101380_s1_p0/17345_rlCCSfLc.path1;Name=m130529_112732_42179_c100536522550000001823080011101380_s1_p0/17345_rlCCSfLc;Target=m130529_112732_42179_c100536522550000001823080011101380_s1_p0/17345_rlCCSfLc 8 116;Gap=M109;qual=len 99.5 score 98.8
Bvchr1.sca001	RefBeet-1.2	cDNA_match	5925889	5925941	96	+	.	ID=m130529_112732_42179_c100536522550000001823080011101380_s1_p0/17345_rlCCSfLc.path1;Name=m130529_112732_42179_c100536522550000001823080011101380_s1_p0/17345_rlCCSfLc;Target=m130529_112732_42179_c100536522550000001823080011101380_s1_p0/17345_rlCCSfLc 117 169;Gap=M53;qual=len 99.5 score 98.8
Bvchr1.sca001	RefBeet-1.2	cDNA_match	5926032	5926439	100	+	.	ID=m130529_112732_42179_c100536522550000001823080011101380_s1_p0/17345_rlCCSfLc.path1;Name=m130529_112732_42179_c100536522550000001823080011101380_s1_p0/17345_rlCCSfLc;Target=m130529_112732_42179_c100536522550000001823080011101380_s1_p0/17345_rlCCSfLc 170 577;Gap=M408;qual=len 99.5 score 98.8
Bvchr1.sca001	RefBeet-1.2	cDNA_match	5926528	5927141	100	+	.	ID=m130529_112732_42179_c100536522550000001823080011101380_s1_p0/17345_rlCCSfLc.path1;Name=m130529_112732_42179_c100536522550000001823080011101380_s1_p0/17345_rlCCSfLc;Target=m130529_112732_42179_c100536522550000001823080011101380_s1_p0/17345_rlCCSfLc 578 1191;Gap=M614;qual=len 99.5 score 98.8
Bvchr1.sca001	RefBeet-1.2	cDNA_match	5927236	5927568	99	+	.	ID=m130529_112732_42179_c100536522550000001823080011101380_s1_p0/17345_rlCCSfLc.path1;Name=m130529_112732_42179_c100536522550000001823080011101380_s1_p0/17345_rlCCSfLc;Target=m130529_112732_42179_c100536522550000001823080011101380_s1_p0/17345_rlCCSfLc 1192 1521;Gap=M134 D1 M57 D1 M62 D1 M77;qual=len 99.5 score 98.8
Bvchr1.sca001	RefBeet-1.2	cDNA_match	252093	252234	100	+	.	ID=m130529_112732_42179_c100536522550000001823080011101380_s1_p0/17845_rlCCSfLc.path1;Name=m130529_112732_42179_c100536522550000001823080011101380_s1_p0/17845_rlCCSfLc;Target=m130529_112732_42179_c100536522550000001823080011101380_s1_p0/17845_rlCCSfLc 4 145;Gap=M142;qual=len 99.4 score 100.0
Bvchr1.sca001	RefBeet-1.2	cDNA_match	253120	253197	100	+	.	ID=m130529_112732_42179_c100536522550000001823080011101380_s1_p0/17845_rlCCSfLc.path1;Name=m130529_112732_42179_c100536522550000001823080011101380_s1_p0/17845_rlCCSfLc;Target=m130529_112732_42179_c100536522550000001823080011101380_s1_p0/17845_rlCCSfLc 146 223;Gap=M78;qual=len 99.4 score 100.0
Bvchr1.sca001	RefBeet-1.2	cDNA_match	255489	255915	100	+	.	ID=m130529_112732_42179_c100536522550000001823080011101380_s1_p0/17845_rlCCSfLc.path1;Name=m130529_112732_42179_c100536522550000001823080011101380_s1_p0/17845_rlCCSfLc;Target=m130529_112732_42179_c100536522550000001823080011101380_s1_p0/17845_rlCCSfLc 224 650;Gap=M427;qual=len 99.4 score 100.0
Bvchr1.sca001	RefBeet-1.2	cDNA_match	252093	252234	100	+	.	ID=m130529_112732_42179_c100536522550000001823080011101380_s1_p0/17875_rlCCSfLc.path1;Name=m130529_112732_42179_c100536522550000001823080011101380_s1_p0/17875_rlCCSfLc;Target=m130529_112732_42179_c100536522550000001823080011101380_s1_p0/17875_rlCCSfLc 7 148;Gap=M142;qual=len 97.5 score 100.0
Bvchr1.sca001	RefBeet-1.2	cDNA_match	253120	253197	100	+	.	ID=m130529_112732_42179_c100536522550000001823080011101380_s1_p0/17875_rlCCSfLc.path1;Name=m130529_112732_42179_c100536522550000001823080011101380_s1_p0/17875_rlCCSfLc;Target=m130529_112732_42179_c100536522550000001823080011101380_s1_p0/17875_rlCCSfLc 149 226;Gap=M78;qual=len 97.5 score 100.0
Bvchr1.sca001	RefBeet-1.2	cDNA_match	255489	255881	100	+	.	ID=m130529_112732_42179_c100536522550000001823080011101380_s1_p0/17875_rlCCSfLc.path1;Name=m130529_112732_42179_c100536522550000001823080011101380_s1_p0/17875_rlCCSfLc;Target=m130529_112732_42179_c100536522550000001823080011101380_s1_p0/17875_rlCCSfLc 227 619;Gap=M393;qual=len 97.5 score 100.0
Bvchr1.sca001	RefBeet-1.2	cDNA_match	455193	455925	100	-	.	ID=m130529_112732_42179_c100536522550000001823080011101380_s1_p0/17963_rlCCSfLc.path1;Name=m130529_112732_42179_c100536522550000001823080011101380_s1_p0/17963_rlCCSfLc;Target=m130529_112732_42179_c100536522550000001823080011101380_s1_p0/17963_rlCCSfLc 6 738;Gap=M733;qual=len 99.2 score 100.0
Bvchr1.sca001	RefBeet-1.2	cDNA_match	5924632	5924733	100	+	.	ID=m130529_112732_42179_c100536522550000001823080011101380_s1_p0/18491_rlCCSfLc.path1;Name=m130529_112732_42179_c100536522550000001823080011101380_s1_p0/18491_rlCCSfLc;Target=m130529_112732_42179_c100536522550000001823080011101380_s1_p0/18491_rlCCSfLc 10 111;Gap=M102;qual=len 99.3 score 95.2
Bvchr1.sca001	RefBeet-1.2	cDNA_match	5925889	5925959	100	+	.	ID=m130529_112732_42179_c100536522550000001823080011101380_s1_p0/18491_rlCCSfLc.path1;Name=m130529_112732_42179_c100536522550000001823080011101380_s1_p0/18491_rlCCSfLc;Target=m130529_112732_42179_c100536522550000001823080011101380_s1_p0/18491_rlCCSfLc 112 182;Gap=M71;qual=len 99.3 score 95.2
Bvchr1.sca001	RefBeet-1.2	cDNA_match	5926046	5926439	95	+	.	ID=m130529_112732_42179_c100536522550000001823080011101380_s1_p0/18491_rlCCSfLc.path1;Name=m130529_112732_42179_c100536522550000001823080011101380_s1_p0/18491_rlCCSfLc;Target=m130529_112732_42179_c100536522550000001823080011101380_s1_p0/18491_rlCCSfLc 183 567;Gap=M251 D9 M134;qual=len 99.3 score 95.2
Bvchr1.sca001	RefBeet-1.2	cDNA_match	5926528	5927141	89	+	.	ID=m130529_112732_42179_c100536522550000001823080011101380_s1_p0/18491_rlCCSfLc.path1;Name=m130529_112732_42179_c100536522550000001823080011101380_s1_p0/18491_rlCCSfLc;Target=m130529_112732_42179_c100536522550000001823080011101380_s1_p0/18491_rlCCSfLc 568 1178;Gap=M340 D2 M80 I1 M9 I2 M11 D1 M41 D3 M127;qual=len 99.3 score 95.2
Bvchr1.sca001	RefBeet-1.2	cDNA_match	5927236	5927581	92	+	.	ID=m130529_112732_42179_c100536522550000001823080011101380_s1_p0/18491_rlCCSfLc.path1;Name=m130529_112732_42179_c100536522550000001823080011101380_s1_p0/18491_rlCCSfLc;Target=m130529_112732_42179_c100536522550000001823080011101380_s1_p0/18491_rlCCSfLc 1179 1522;Gap=M153 I1 M106 I2 M27 D1 M20 I1 M5 D4 M22 D1 M7;qual=len 99.3 score 95.2
Bvchr1.sca001	RefBeet-1.2	cDNA_match	6107962	6108090	99	-	.	ID=m130529_112732_42179_c100536522550000001823080011101380_s1_p0/19022_rlCCSfLc.path1;Name=m130529_112732_42179_c100536522550000001823080011101380_s1_p0/19022_rlCCSfLc;Target=m130529_112732_42179_c100536522550000001823080011101380_s1_p0/19022_rlCCSfLc 7 136;Gap=M24 I1 M105;qual=len 99.1 score 99.3
Bvchr1.sca001	RefBeet-1.2	cDNA_match	6107213	6107335	100	-	.	ID=m130529_112732_42179_c100536522550000001823080011101380_s1_p0/19022_rlCCSfLc.path1;Name=m130529_112732_42179_c100536522550000001823080011101380_s1_p0/19022_rlCCSfLc;Target=m130529_112732_42179_c100536522550000001823080011101380_s1_p0/19022_rlCCSfLc 137 259;Gap=M123;qual=len 99.1 score 99.3
Bvchr1.sca001	RefBeet-1.2	cDNA_match	6105416	6105831	99	-	.	ID=m130529_112732_42179_c100536522550000001823080011101380_s1_p0/19022_rlCCSfLc.path1;Name=m130529_112732_42179_c100536522550000001823080011101380_s1_p0/19022_rlCCSfLc;Target=m130529_112732_42179_c100536522550000001823080011101380_s1_p0/19022_rlCCSfLc 260 671;Gap=M338 D1 M33 D1 M17 D1 M8 D1 M16;qual=len 99.1 score 99.3
Bvchr1.sca001	RefBeet-1.2	cDNA_match	5924625	5924733	100	+	.	ID=m130529_112732_42179_c100536522550000001823080011101380_s1_p0/19067_rlCCSfLc.path1;Name=m130529_112732_42179_c100536522550000001823080011101380_s1_p0/19067_rlCCSfLc;Target=m130529_112732_42179_c100536522550000001823080011101380_s1_p0/19067_rlCCSfLc 9 117;Gap=M109;qual=len 93.9 score 98.6
Bvchr1.sca001	RefBeet-1.2	cDNA_match	5925889	5925959	100	+	.	ID=m130529_112732_42179_c100536522550000001823080011101380_s1_p0/19067_rlCCSfLc.path1;Name=m130529_112732_42179_c100536522550000001823080011101380_s1_p0/19067_rlCCSfLc;Target=m130529_112732_42179_c100536522550000001823080011101380_s1_p0/19067_rlCCSfLc 118 188;Gap=M71;qual=len 93.9 score 98.6
Bvchr1.sca001	RefBeet-1.2	cDNA_match	5926046	5926439	97	+	.	ID=m130529_112732_42179_c100536522550000001823080011101380_s1_p0/19067_rlCCSfLc.path1;Name=m130529_112732_42179_c100536522550000001823080011101380_s1_p0/19067_rlCCSfLc;Target=m130529_112732_42179_c100536522550000001823080011101380_s1_p0/19067_rlCCSfLc 189 581;Gap=M193 D1 M200;qual=len 93.9 score 98.6
Bvchr1.sca001	RefBeet-1.2	cDNA_match	5926528	5927141	96	+	.	ID=m130529_112732_42179_c100536522550000001823080011101380_s1_p0/19067_rlCCSfLc.path1;Name=m130529_112732_42179_c100536522550000001823080011101380_s1_p0/19067_rlCCSfLc;Target=m130529_112732_42179_c100536522550000001823080011101380_s1_p0/19067_rlCCSfLc 582 1194;Gap=M171 D1 M442;qual=len 93.9 score 98.6
Bvchr1.sca001	RefBeet-1.2	cDNA_match	5927236	5927424	100	+	.	ID=m130529_112732_42179_c100536522550000001823080011101380_s1_p0/19067_rlCCSfLc.path1;Name=m130529_112732_42179_c100536522550000001823080011101380_s1_p0/19067_rlCCSfLc;Target=m130529_112732_42179_c100536522550000001823080011101380_s1_p0/19067_rlCCSfLc 1195 1383;Gap=M189;qual=len 93.9 score 98.6
Bvchr1.sca001	RefBeet-1.2	cDNA_match	252093	252234	98	+	.	ID=m130529_112732_42179_c100536522550000001823080011101380_s1_p0/19132_rlCCSfLc.path1;Name=m130529_112732_42179_c100536522550000001823080011101380_s1_p0/19132_rlCCSfLc;Target=m130529_112732_42179_c100536522550000001823080011101380_s1_p0/19132_rlCCSfLc 4 146;Gap=M68 I1 M74;qual=len 99.5 score 99.0
Bvchr1.sca001	RefBeet-1.2	cDNA_match	253120	253197	100	+	.	ID=m130529_112732_42179_c100536522550000001823080011101380_s1_p0/19132_rlCCSfLc.path1;Name=m130529_112732_42179_c100536522550000001823080011101380_s1_p0/19132_rlCCSfLc;Target=m130529_112732_42179_c100536522550000001823080011101380_s1_p0/19132_rlCCSfLc 147 224;Gap=M78;qual=len 99.5 score 99.0
Bvchr1.sca001	RefBeet-1.2	cDNA_match	255489	255904	99	+	.	ID=m130529_112732_42179_c100536522550000001823080011101380_s1_p0/19132_rlCCSfLc.path1;Name=m130529_112732_42179_c100536522550000001823080011101380_s1_p0/19132_rlCCSfLc;Target=m130529_112732_42179_c100536522550000001823080011101380_s1_p0/19132_rlCCSfLc 225 639;Gap=M21 D1 M394;qual=len 99.5 score 99.0
Bvchr1.sca001	RefBeet-1.2	cDNA_match	252093	252234	100	+	.	ID=m130529_112732_42179_c100536522550000001823080011101380_s1_p0/19288_rlCCSfLc.path1;Name=m130529_112732_42179_c100536522550000001823080011101380_s1_p0/19288_rlCCSfLc;Target=m130529_112732_42179_c100536522550000001823080011101380_s1_p0/19288_rlCCSfLc 7 148;Gap=M142;qual=len 99.1 score 100.0
Bvchr1.sca001	RefBeet-1.2	cDNA_match	253120	253197	100	+	.	ID=m130529_112732_42179_c100536522550000001823080011101380_s1_p0/19288_rlCCSfLc.path1;Name=m130529_112732_42179_c100536522550000001823080011101380_s1_p0/19288_rlCCSfLc;Target=m130529_112732_42179_c100536522550000001823080011101380_s1_p0/19288_rlCCSfLc 149 226;Gap=M78;qual=len 99.1 score 100.0
Bvchr1.sca001	RefBeet-1.2	cDNA_match	255489	255917	100	+	.	ID=m130529_112732_42179_c100536522550000001823080011101380_s1_p0/19288_rlCCSfLc.path1;Name=m130529_112732_42179_c100536522550000001823080011101380_s1_p0/19288_rlCCSfLc;Target=m130529_112732_42179_c100536522550000001823080011101380_s1_p0/19288_rlCCSfLc 227 655;Gap=M429;qual=len 99.1 score 100.0
Bvchr1.sca001	RefBeet-1.2	cDNA_match	252093	252234	100	+	.	ID=m130529_112732_42179_c100536522550000001823080011101380_s1_p0/19427_rlCCSfLc.path1;Name=m130529_112732_42179_c100536522550000001823080011101380_s1_p0/19427_rlCCSfLc;Target=m130529_112732_42179_c100536522550000001823080011101380_s1_p0/19427_rlCCSfLc 7 148;Gap=M142;qual=len 99.0 score 100.0
Bvchr1.sca001	RefBeet-1.2	cDNA_match	253120	253197	100	+	.	ID=m130529_112732_42179_c100536522550000001823080011101380_s1_p0/19427_rlCCSfLc.path1;Name=m130529_112732_42179_c100536522550000001823080011101380_s1_p0/19427_rlCCSfLc;Target=m130529_112732_42179_c100536522550000001823080011101380_s1_p0/19427_rlCCSfLc 149 226;Gap=M78;qual=len 99.0 score 100.0
Bvchr1.sca001	RefBeet-1.2	cDNA_match	255489	255861	100	+	.	ID=m130529_112732_42179_c100536522550000001823080011101380_s1_p0/19427_rlCCSfLc.path1;Name=m130529_112732_42179_c100536522550000001823080011101380_s1_p0/19427_rlCCSfLc;Target=m130529_112732_42179_c100536522550000001823080011101380_s1_p0/19427_rlCCSfLc 227 599;Gap=M373;qual=len 99.0 score 100.0
Bvchr1.sca001	RefBeet-1.2	cDNA_match	5924623	5924733	94	+	.	ID=m130529_112732_42179_c100536522550000001823080011101380_s1_p0/19694_rlCCSfLc.path1;Name=m130529_112732_42179_c100536522550000001823080011101380_s1_p0/19694_rlCCSfLc;Target=m130529_112732_42179_c100536522550000001823080011101380_s1_p0/19694_rlCCSfLc 7 116;Gap=M6 I2 M8 D1 M5 D2 M89;qual=len 99.6 score 97.8
Bvchr1.sca001	RefBeet-1.2	cDNA_match	5925889	5925959	100	+	.	ID=m130529_112732_42179_c100536522550000001823080011101380_s1_p0/19694_rlCCSfLc.path1;Name=m130529_112732_42179_c100536522550000001823080011101380_s1_p0/19694_rlCCSfLc;Target=m130529_112732_42179_c100536522550000001823080011101380_s1_p0/19694_rlCCSfLc 117 187;Gap=M71;qual=len 99.6 score 97.8
Bvchr1.sca001	RefBeet-1.2	cDNA_match	5926046	5926439	99	+	.	ID=m130529_112732_42179_c100536522550000001823080011101380_s1_p0/19694_rlCCSfLc.path1;Name=m130529_112732_42179_c100536522550000001823080011101380_s1_p0/19694_rlCCSfLc;Target=m130529_112732_42179_c100536522550000001823080011101380_s1_p0/19694_rlCCSfLc 188 580;Gap=M175 D1 M218;qual=len 99.6 score 97.8
Bvchr1.sca001	RefBeet-1.2	cDNA_match	5926528	5927141	97	+	.	ID=m130529_112732_42179_c100536522550000001823080011101380_s1_p0/19694_rlCCSfLc.path1;Name=m130529_112732_42179_c100536522550000001823080011101380_s1_p0/19694_rlCCSfLc;Target=m130529_112732_42179_c100536522550000001823080011101380_s1_p0/19694_rlCCSfLc 581 1187;Gap=M17 D7 M590;qual=len 99.6 score 97.8
Bvchr1.sca001	RefBeet-1.2	cDNA_match	5927236	5927569	99	+	.	ID=m130529_112732_42179_c100536522550000001823080011101380_s1_p0/19694_rlCCSfLc.path1;Name=m130529_112732_42179_c100536522550000001823080011101380_s1_p0/19694_rlCCSfLc;Target=m130529_112732_42179_c100536522550000001823080011101380_s1_p0/19694_rlCCSfLc 1188 1521;Gap=M4 I1 M188 D1 M141;qual=len 99.6 score 97.8
Bvchr1.sca001	RefBeet-1.2	cDNA_match	252093	252234	100	+	.	ID=m130529_112732_42179_c100536522550000001823080011101380_s1_p0/19814_rlCCSfLc.path1;Name=m130529_112732_42179_c100536522550000001823080011101380_s1_p0/19814_rlCCSfLc;Target=m130529_112732_42179_c100536522550000001823080011101380_s1_p0/19814_rlCCSfLc 4 145;Gap=M142;qual=len 99.5 score 99.7
Bvchr1.sca001	RefBeet-1.2	cDNA_match	253120	253197	100	+	.	ID=m130529_112732_42179_c100536522550000001823080011101380_s1_p0/19814_rlCCSfLc.path1;Name=m130529_112732_42179_c100536522550000001823080011101380_s1_p0/19814_rlCCSfLc;Target=m130529_112732_42179_c100536522550000001823080011101380_s1_p0/19814_rlCCSfLc 146 223;Gap=M78;qual=len 99.5 score 99.7
Bvchr1.sca001	RefBeet-1.2	cDNA_match	255489	255855	99	+	.	ID=m130529_112732_42179_c100536522550000001823080011101380_s1_p0/19814_rlCCSfLc.path1;Name=m130529_112732_42179_c100536522550000001823080011101380_s1_p0/19814_rlCCSfLc;Target=m130529_112732_42179_c100536522550000001823080011101380_s1_p0/19814_rlCCSfLc 224 587;Gap=M334 D1 M5 D1 M13 D1 M12;qual=len 99.5 score 99.7
Bvchr1.sca001	RefBeet-1.2	cDNA_match	5924625	5924733	100	+	.	ID=m130529_112732_42179_c100536522550000001823080011101380_s1_p0/19943_rlCCSfLc.path1;Name=m130529_112732_42179_c100536522550000001823080011101380_s1_p0/19943_rlCCSfLc;Target=m130529_112732_42179_c100536522550000001823080011101380_s1_p0/19943_rlCCSfLc 5 113;Gap=M109;qual=len 99.7 score 99.6
Bvchr1.sca001	RefBeet-1.2	cDNA_match	5925889	5925959	100	+	.	ID=m130529_112732_42179_c100536522550000001823080011101380_s1_p0/19943_rlCCSfLc.path1;Name=m130529_112732_42179_c100536522550000001823080011101380_s1_p0/19943_rlCCSfLc;Target=m130529_112732_42179_c100536522550000001823080011101380_s1_p0/19943_rlCCSfLc 114 184;Gap=M71;qual=len 99.7 score 99.6
Bvchr1.sca001	RefBeet-1.2	cDNA_match	5926046	5926439	100	+	.	ID=m130529_112732_42179_c100536522550000001823080011101380_s1_p0/19943_rlCCSfLc.path1;Name=m130529_112732_42179_c100536522550000001823080011101380_s1_p0/19943_rlCCSfLc;Target=m130529_112732_42179_c100536522550000001823080011101380_s1_p0/19943_rlCCSfLc 185 578;Gap=M394;qual=len 99.7 score 99.6
Bvchr1.sca001	RefBeet-1.2	cDNA_match	5926528	5927141	99	+	.	ID=m130529_112732_42179_c100536522550000001823080011101380_s1_p0/19943_rlCCSfLc.path1;Name=m130529_112732_42179_c100536522550000001823080011101380_s1_p0/19943_rlCCSfLc;Target=m130529_112732_42179_c100536522550000001823080011101380_s1_p0/19943_rlCCSfLc 579 1193;Gap=M422 I1 M192;qual=len 99.7 score 99.6
Bvchr1.sca001	RefBeet-1.2	cDNA_match	5927236	5927569	99	+	.	ID=m130529_112732_42179_c100536522550000001823080011101380_s1_p0/19943_rlCCSfLc.path1;Name=m130529_112732_42179_c100536522550000001823080011101380_s1_p0/19943_rlCCSfLc;Target=m130529_112732_42179_c100536522550000001823080011101380_s1_p0/19943_rlCCSfLc 1194 1527;Gap=M334;qual=len 99.7 score 99.6
Bvchr1.sca001	RefBeet-1.2	cDNA_match	5924634	5924733	93	+	.	ID=m130529_112732_42179_c100536522550000001823080011101380_s1_p0/21020_rlCCSfLc.path1;Name=m130529_112732_42179_c100536522550000001823080011101380_s1_p0/21020_rlCCSfLc;Target=m130529_112732_42179_c100536522550000001823080011101380_s1_p0/21020_rlCCSfLc 7 108;Gap=M27 I1 M21 I1 M52;qual=len 99.6 score 96.0
Bvchr1.sca001	RefBeet-1.2	cDNA_match	5925889	5925959	93	+	.	ID=m130529_112732_42179_c100536522550000001823080011101380_s1_p0/21020_rlCCSfLc.path1;Name=m130529_112732_42179_c100536522550000001823080011101380_s1_p0/21020_rlCCSfLc;Target=m130529_112732_42179_c100536522550000001823080011101380_s1_p0/21020_rlCCSfLc 109 180;Gap=M35 I1 M36;qual=len 99.6 score 96.0
Bvchr1.sca001	RefBeet-1.2	cDNA_match	5926046	5926439	99	+	.	ID=m130529_112732_42179_c100536522550000001823080011101380_s1_p0/21020_rlCCSfLc.path1;Name=m130529_112732_42179_c100536522550000001823080011101380_s1_p0/21020_rlCCSfLc;Target=m130529_112732_42179_c100536522550000001823080011101380_s1_p0/21020_rlCCSfLc 181 574;Gap=M394;qual=len 99.6 score 96.0
Bvchr1.sca001	RefBeet-1.2	cDNA_match	5926528	5927141	96	+	.	ID=m130529_112732_42179_c100536522550000001823080011101380_s1_p0/21020_rlCCSfLc.path1;Name=m130529_112732_42179_c100536522550000001823080011101380_s1_p0/21020_rlCCSfLc;Target=m130529_112732_42179_c100536522550000001823080011101380_s1_p0/21020_rlCCSfLc 575 1186;Gap=M363 I1 M121 D3 M127;qual=len 99.6 score 96.0
Bvchr1.sca001	RefBeet-1.2	cDNA_match	5927236	5927579	99	+	.	ID=m130529_112732_42179_c100536522550000001823080011101380_s1_p0/21020_rlCCSfLc.path1;Name=m130529_112732_42179_c100536522550000001823080011101380_s1_p0/21020_rlCCSfLc;Target=m130529_112732_42179_c100536522550000001823080011101380_s1_p0/21020_rlCCSfLc 1187 1530;Gap=M344;qual=len 99.6 score 96.0
Bvchr1.sca001	RefBeet-1.2	cDNA_match	252093	252234	95	+	.	ID=m130529_112732_42179_c100536522550000001823080011101380_s1_p0/20985_rlCCSfLc.path1;Name=m130529_112732_42179_c100536522550000001823080011101380_s1_p0/20985_rlCCSfLc;Target=m130529_112732_42179_c100536522550000001823080011101380_s1_p0/20985_rlCCSfLc 6 142;Gap=M38 D1 M12 D1 M15 D1 M24 D1 M14 D1 M34;qual=len 99.1 score 92.7
Bvchr1.sca001	RefBeet-1.2	cDNA_match	253120	253197	91	+	.	ID=m130529_112732_42179_c100536522550000001823080011101380_s1_p0/20985_rlCCSfLc.path1;Name=m130529_112732_42179_c100536522550000001823080011101380_s1_p0/20985_rlCCSfLc;Target=m130529_112732_42179_c100536522550000001823080011101380_s1_p0/20985_rlCCSfLc 143 217;Gap=M37 D1 M31 D2 M7;qual=len 99.1 score 92.7
Bvchr1.sca001	RefBeet-1.2	cDNA_match	255489	255852	92	+	.	ID=m130529_112732_42179_c100536522550000001823080011101380_s1_p0/20985_rlCCSfLc.path1;Name=m130529_112732_42179_c100536522550000001823080011101380_s1_p0/20985_rlCCSfLc;Target=m130529_112732_42179_c100536522550000001823080011101380_s1_p0/20985_rlCCSfLc 218 571;Gap=M24 I1 M11 D1 M21 D2 M16 D1 M8 D2 M38 D2 M35 I1 M66 D1 M62 D2 M28 D1 M43;qual=len 99.1 score 92.7
Bvchr1.sca001	RefBeet-1.2	cDNA_match	252093	252234	100	+	.	ID=m130529_112732_42179_c100536522550000001823080011101380_s1_p0/21133_rlCCSfLc.path1;Name=m130529_112732_42179_c100536522550000001823080011101380_s1_p0/21133_rlCCSfLc;Target=m130529_112732_42179_c100536522550000001823080011101380_s1_p0/21133_rlCCSfLc 7 148;Gap=M142;qual=len 98.8 score 100.0
Bvchr1.sca001	RefBeet-1.2	cDNA_match	253120	253197	100	+	.	ID=m130529_112732_42179_c100536522550000001823080011101380_s1_p0/21133_rlCCSfLc.path1;Name=m130529_112732_42179_c100536522550000001823080011101380_s1_p0/21133_rlCCSfLc;Target=m130529_112732_42179_c100536522550000001823080011101380_s1_p0/21133_rlCCSfLc 149 226;Gap=M78;qual=len 98.8 score 100.0
Bvchr1.sca001	RefBeet-1.2	cDNA_match	255489	255923	100	+	.	ID=m130529_112732_42179_c100536522550000001823080011101380_s1_p0/21133_rlCCSfLc.path1;Name=m130529_112732_42179_c100536522550000001823080011101380_s1_p0/21133_rlCCSfLc;Target=m130529_112732_42179_c100536522550000001823080011101380_s1_p0/21133_rlCCSfLc 227 661;Gap=M435;qual=len 98.8 score 100.0
Bvchr1.sca001	RefBeet-1.2	cDNA_match	2301654	2301715	100	-	.	ID=m130529_112732_42179_c100536522550000001823080011101380_s1_p0/21245_rlCCSfLc.path1;Name=m130529_112732_42179_c100536522550000001823080011101380_s1_p0/21245_rlCCSfLc;Target=m130529_112732_42179_c100536522550000001823080011101380_s1_p0/21245_rlCCSfLc 7 68;Gap=M62;qual=len 99.1 score 99.8
Bvchr1.sca001	RefBeet-1.2	cDNA_match	2301432	2301539	100	-	.	ID=m130529_112732_42179_c100536522550000001823080011101380_s1_p0/21245_rlCCSfLc.path1;Name=m130529_112732_42179_c100536522550000001823080011101380_s1_p0/21245_rlCCSfLc;Target=m130529_112732_42179_c100536522550000001823080011101380_s1_p0/21245_rlCCSfLc 69 176;Gap=M108;qual=len 99.1 score 99.8
Bvchr1.sca001	RefBeet-1.2	cDNA_match	2300242	2300448	100	-	.	ID=m130529_112732_42179_c100536522550000001823080011101380_s1_p0/21245_rlCCSfLc.path1;Name=m130529_112732_42179_c100536522550000001823080011101380_s1_p0/21245_rlCCSfLc;Target=m130529_112732_42179_c100536522550000001823080011101380_s1_p0/21245_rlCCSfLc 177 383;Gap=M207;qual=len 99.1 score 99.8
Bvchr1.sca001	RefBeet-1.2	cDNA_match	2299890	2300145	99	-	.	ID=m130529_112732_42179_c100536522550000001823080011101380_s1_p0/21245_rlCCSfLc.path1;Name=m130529_112732_42179_c100536522550000001823080011101380_s1_p0/21245_rlCCSfLc;Target=m130529_112732_42179_c100536522550000001823080011101380_s1_p0/21245_rlCCSfLc 384 639;Gap=M153 I1 M95 D1 M7;qual=len 99.1 score 99.8
Bvchr1.sca001	RefBeet-1.2	cDNA_match	5924634	5924733	100	+	.	ID=m130529_112732_42179_c100536522550000001823080011101380_s1_p0/21056_rlCCSfLc.path1;Name=m130529_112732_42179_c100536522550000001823080011101380_s1_p0/21056_rlCCSfLc;Target=m130529_112732_42179_c100536522550000001823080011101380_s1_p0/21056_rlCCSfLc 7 106;Gap=M100;qual=len 98.5 score 98.0
Bvchr1.sca001	RefBeet-1.2	cDNA_match	5925889	5925959	100	+	.	ID=m130529_112732_42179_c100536522550000001823080011101380_s1_p0/21056_rlCCSfLc.path1;Name=m130529_112732_42179_c100536522550000001823080011101380_s1_p0/21056_rlCCSfLc;Target=m130529_112732_42179_c100536522550000001823080011101380_s1_p0/21056_rlCCSfLc 107 177;Gap=M71;qual=len 98.5 score 98.0
Bvchr1.sca001	RefBeet-1.2	cDNA_match	5926046	5926439	95	+	.	ID=m130529_112732_42179_c100536522550000001823080011101380_s1_p0/21056_rlCCSfLc.path1;Name=m130529_112732_42179_c100536522550000001823080011101380_s1_p0/21056_rlCCSfLc;Target=m130529_112732_42179_c100536522550000001823080011101380_s1_p0/21056_rlCCSfLc 178 567;Gap=M40 D2 M17 D2 M333;qual=len 98.5 score 98.0
Bvchr1.sca001	RefBeet-1.2	cDNA_match	5926528	5927141	98	+	.	ID=m130529_112732_42179_c100536522550000001823080011101380_s1_p0/21056_rlCCSfLc.path1;Name=m130529_112732_42179_c100536522550000001823080011101380_s1_p0/21056_rlCCSfLc;Target=m130529_112732_42179_c100536522550000001823080011101380_s1_p0/21056_rlCCSfLc 568 1180;Gap=M39 I1 M418 D2 M155;qual=len 98.5 score 98.0
Bvchr1.sca001	RefBeet-1.2	cDNA_match	5927236	5927537	97	+	.	ID=m130529_112732_42179_c100536522550000001823080011101380_s1_p0/21056_rlCCSfLc.path1;Name=m130529_112732_42179_c100536522550000001823080011101380_s1_p0/21056_rlCCSfLc;Target=m130529_112732_42179_c100536522550000001823080011101380_s1_p0/21056_rlCCSfLc 1181 1482;Gap=M302;qual=len 98.5 score 98.0
Bvchr1.sca001	RefBeet-1.2	cDNA_match	6107962	6108090	100	-	.	ID=m130529_112732_42179_c100536522550000001823080011101380_s1_p0/22151_rlCCSfLc.path1;Name=m130529_112732_42179_c100536522550000001823080011101380_s1_p0/22151_rlCCSfLc;Target=m130529_112732_42179_c100536522550000001823080011101380_s1_p0/22151_rlCCSfLc 6 134;Gap=M129;qual=len 99.2 score 99.3
Bvchr1.sca001	RefBeet-1.2	cDNA_match	6107213	6107335	100	-	.	ID=m130529_112732_42179_c100536522550000001823080011101380_s1_p0/22151_rlCCSfLc.path1;Name=m130529_112732_42179_c100536522550000001823080011101380_s1_p0/22151_rlCCSfLc;Target=m130529_112732_42179_c100536522550000001823080011101380_s1_p0/22151_rlCCSfLc 135 257;Gap=M123;qual=len 99.2 score 99.3
Bvchr1.sca001	RefBeet-1.2	cDNA_match	6105466	6105831	98	-	.	ID=m130529_112732_42179_c100536522550000001823080011101380_s1_p0/22151_rlCCSfLc.path1;Name=m130529_112732_42179_c100536522550000001823080011101380_s1_p0/22151_rlCCSfLc;Target=m130529_112732_42179_c100536522550000001823080011101380_s1_p0/22151_rlCCSfLc 258 619;Gap=M164 D1 M28 D1 M120 D1 M5 D1 M30 D1 M3 I1 M11;qual=len 99.2 score 99.3
Bvchr1.sca001	RefBeet-1.2	cDNA_match	5924622	5924733	99	+	.	ID=m130529_112732_42179_c100536522550000001823080011101380_s1_p0/22201_rlCCSfLc.path1;Name=m130529_112732_42179_c100536522550000001823080011101380_s1_p0/22201_rlCCSfLc;Target=m130529_112732_42179_c100536522550000001823080011101380_s1_p0/22201_rlCCSfLc 5 117;Gap=M10 I1 M102;qual=len 97.5 score 95.8
Bvchr1.sca001	RefBeet-1.2	cDNA_match	5925889	5925959	94	+	.	ID=m130529_112732_42179_c100536522550000001823080011101380_s1_p0/22201_rlCCSfLc.path1;Name=m130529_112732_42179_c100536522550000001823080011101380_s1_p0/22201_rlCCSfLc;Target=m130529_112732_42179_c100536522550000001823080011101380_s1_p0/22201_rlCCSfLc 118 188;Gap=M71;qual=len 97.5 score 95.8
Bvchr1.sca001	RefBeet-1.2	cDNA_match	5926046	5926416	94	+	.	ID=m130529_112732_42179_c100536522550000001823080011101380_s1_p0/22201_rlCCSfLc.path1;Name=m130529_112732_42179_c100536522550000001823080011101380_s1_p0/22201_rlCCSfLc;Target=m130529_112732_42179_c100536522550000001823080011101380_s1_p0/22201_rlCCSfLc 189 559;Gap=M371;qual=len 97.5 score 95.8
Bvchr1.sca001	RefBeet-1.2	cDNA_match	5926496	5927141	96	+	.	ID=m130529_112732_42179_c100536522550000001823080011101380_s1_p0/22201_rlCCSfLc.path1;Name=m130529_112732_42179_c100536522550000001823080011101380_s1_p0/22201_rlCCSfLc;Target=m130529_112732_42179_c100536522550000001823080011101380_s1_p0/22201_rlCCSfLc 560 1205;Gap=M646;qual=len 97.5 score 95.8
Bvchr1.sca001	RefBeet-1.2	cDNA_match	5927236	5927481	96	+	.	ID=m130529_112732_42179_c100536522550000001823080011101380_s1_p0/22201_rlCCSfLc.path1;Name=m130529_112732_42179_c100536522550000001823080011101380_s1_p0/22201_rlCCSfLc;Target=m130529_112732_42179_c100536522550000001823080011101380_s1_p0/22201_rlCCSfLc 1206 1451;Gap=M246;qual=len 97.5 score 95.8
Bvchr1.sca001	RefBeet-1.2	cDNA_match	3370938	3372151	100	-	.	ID=m130529_112732_42179_c100536522550000001823080011101380_s1_p0/22690_rlCCSfLc.path1;Name=m130529_112732_42179_c100536522550000001823080011101380_s1_p0/22690_rlCCSfLc;Target=m130529_112732_42179_c100536522550000001823080011101380_s1_p0/22690_rlCCSfLc 9 1222;Gap=M1214;qual=len 99.3 score 100.0
Bvchr1.sca001	RefBeet-1.2	cDNA_match	252093	252234	100	+	.	ID=m130529_112732_42179_c100536522550000001823080011101380_s1_p0/23059_rlCCSfLc.path1;Name=m130529_112732_42179_c100536522550000001823080011101380_s1_p0/23059_rlCCSfLc;Target=m130529_112732_42179_c100536522550000001823080011101380_s1_p0/23059_rlCCSfLc 7 148;Gap=M142;qual=len 98.8 score 100.0
Bvchr1.sca001	RefBeet-1.2	cDNA_match	253120	253197	100	+	.	ID=m130529_112732_42179_c100536522550000001823080011101380_s1_p0/23059_rlCCSfLc.path1;Name=m130529_112732_42179_c100536522550000001823080011101380_s1_p0/23059_rlCCSfLc;Target=m130529_112732_42179_c100536522550000001823080011101380_s1_p0/23059_rlCCSfLc 149 226;Gap=M78;qual=len 98.8 score 100.0
Bvchr1.sca001	RefBeet-1.2	cDNA_match	255489	255900	100	+	.	ID=m130529_112732_42179_c100536522550000001823080011101380_s1_p0/23059_rlCCSfLc.path1;Name=m130529_112732_42179_c100536522550000001823080011101380_s1_p0/23059_rlCCSfLc;Target=m130529_112732_42179_c100536522550000001823080011101380_s1_p0/23059_rlCCSfLc 227 638;Gap=M412;qual=len 98.8 score 100.0
Bvchr1.sca001	RefBeet-1.2	cDNA_match	6107962	6108090	100	-	.	ID=m130529_112732_42179_c100536522550000001823080011101380_s1_p0/23675_rlCCSfLc.path1;Name=m130529_112732_42179_c100536522550000001823080011101380_s1_p0/23675_rlCCSfLc;Target=m130529_112732_42179_c100536522550000001823080011101380_s1_p0/23675_rlCCSfLc 6 134;Gap=M129;qual=len 98.7 score 100.0
Bvchr1.sca001	RefBeet-1.2	cDNA_match	6107213	6107335	100	-	.	ID=m130529_112732_42179_c100536522550000001823080011101380_s1_p0/23675_rlCCSfLc.path1;Name=m130529_112732_42179_c100536522550000001823080011101380_s1_p0/23675_rlCCSfLc;Target=m130529_112732_42179_c100536522550000001823080011101380_s1_p0/23675_rlCCSfLc 135 257;Gap=M123;qual=len 98.7 score 100.0
Bvchr1.sca001	RefBeet-1.2	cDNA_match	6105458	6105831	100	-	.	ID=m130529_112732_42179_c100536522550000001823080011101380_s1_p0/23675_rlCCSfLc.path1;Name=m130529_112732_42179_c100536522550000001823080011101380_s1_p0/23675_rlCCSfLc;Target=m130529_112732_42179_c100536522550000001823080011101380_s1_p0/23675_rlCCSfLc 258 631;Gap=M374;qual=len 98.7 score 100.0
Bvchr1.sca001	RefBeet-1.2	cDNA_match	6107962	6108084	100	-	.	ID=m130529_112732_42179_c100536522550000001823080011101380_s1_p0/23833_rlCCSfLc.path1;Name=m130529_112732_42179_c100536522550000001823080011101380_s1_p0/23833_rlCCSfLc;Target=m130529_112732_42179_c100536522550000001823080011101380_s1_p0/23833_rlCCSfLc 7 129;Gap=M123;qual=len 98.9 score 99.7
Bvchr1.sca001	RefBeet-1.2	cDNA_match	6107213	6107335	100	-	.	ID=m130529_112732_42179_c100536522550000001823080011101380_s1_p0/23833_rlCCSfLc.path1;Name=m130529_112732_42179_c100536522550000001823080011101380_s1_p0/23833_rlCCSfLc;Target=m130529_112732_42179_c100536522550000001823080011101380_s1_p0/23833_rlCCSfLc 130 252;Gap=M123;qual=len 98.9 score 99.7
Bvchr1.sca001	RefBeet-1.2	cDNA_match	6105465	6105831	99	-	.	ID=m130529_112732_42179_c100536522550000001823080011101380_s1_p0/23833_rlCCSfLc.path1;Name=m130529_112732_42179_c100536522550000001823080011101380_s1_p0/23833_rlCCSfLc;Target=m130529_112732_42179_c100536522550000001823080011101380_s1_p0/23833_rlCCSfLc 253 619;Gap=M290 I1 M45 D1 M31;qual=len 98.9 score 99.7
Bvchr1.sca001	RefBeet-1.2	cDNA_match	6107962	6108095	100	-	.	ID=m130529_112732_42179_c100536522550000001823080011101380_s1_p0/23860_rlCCSfLc.path1;Name=m130529_112732_42179_c100536522550000001823080011101380_s1_p0/23860_rlCCSfLc;Target=m130529_112732_42179_c100536522550000001823080011101380_s1_p0/23860_rlCCSfLc 3 136;Gap=M134;qual=len 99.2 score 99.7
Bvchr1.sca001	RefBeet-1.2	cDNA_match	6107213	6107335	100	-	.	ID=m130529_112732_42179_c100536522550000001823080011101380_s1_p0/23860_rlCCSfLc.path1;Name=m130529_112732_42179_c100536522550000001823080011101380_s1_p0/23860_rlCCSfLc;Target=m130529_112732_42179_c100536522550000001823080011101380_s1_p0/23860_rlCCSfLc 137 259;Gap=M123;qual=len 99.2 score 99.7
Bvchr1.sca001	RefBeet-1.2	cDNA_match	6105471	6105831	99	-	.	ID=m130529_112732_42179_c100536522550000001823080011101380_s1_p0/23860_rlCCSfLc.path1;Name=m130529_112732_42179_c100536522550000001823080011101380_s1_p0/23860_rlCCSfLc;Target=m130529_112732_42179_c100536522550000001823080011101380_s1_p0/23860_rlCCSfLc 260 619;Gap=M351 D1 M9;qual=len 99.2 score 99.7
Bvchr1.sca001	RefBeet-1.2	cDNA_match	252093	252234	100	+	.	ID=m130529_112732_42179_c100536522550000001823080011101380_s1_p0/24075_rlCCSfLc.path1;Name=m130529_112732_42179_c100536522550000001823080011101380_s1_p0/24075_rlCCSfLc;Target=m130529_112732_42179_c100536522550000001823080011101380_s1_p0/24075_rlCCSfLc 4 145;Gap=M142;qual=len 95.6 score 100.0
Bvchr1.sca001	RefBeet-1.2	cDNA_match	253120	253197	100	+	.	ID=m130529_112732_42179_c100536522550000001823080011101380_s1_p0/24075_rlCCSfLc.path1;Name=m130529_112732_42179_c100536522550000001823080011101380_s1_p0/24075_rlCCSfLc;Target=m130529_112732_42179_c100536522550000001823080011101380_s1_p0/24075_rlCCSfLc 146 223;Gap=M78;qual=len 95.6 score 100.0
Bvchr1.sca001	RefBeet-1.2	cDNA_match	255489	255836	100	+	.	ID=m130529_112732_42179_c100536522550000001823080011101380_s1_p0/24075_rlCCSfLc.path1;Name=m130529_112732_42179_c100536522550000001823080011101380_s1_p0/24075_rlCCSfLc;Target=m130529_112732_42179_c100536522550000001823080011101380_s1_p0/24075_rlCCSfLc 224 571;Gap=M348;qual=len 95.6 score 100.0
Bvchr1.sca001	RefBeet-1.2	cDNA_match	5924632	5924733	100	+	.	ID=m130529_112732_42179_c100536522550000001823080011101380_s1_p0/24228_rlCCSfLc.path1;Name=m130529_112732_42179_c100536522550000001823080011101380_s1_p0/24228_rlCCSfLc;Target=m130529_112732_42179_c100536522550000001823080011101380_s1_p0/24228_rlCCSfLc 8 109;Gap=M102;qual=len 99.1 score 97.4
Bvchr1.sca001	RefBeet-1.2	cDNA_match	5925889	5925959	100	+	.	ID=m130529_112732_42179_c100536522550000001823080011101380_s1_p0/24228_rlCCSfLc.path1;Name=m130529_112732_42179_c100536522550000001823080011101380_s1_p0/24228_rlCCSfLc;Target=m130529_112732_42179_c100536522550000001823080011101380_s1_p0/24228_rlCCSfLc 110 180;Gap=M71;qual=len 99.1 score 97.4
Bvchr1.sca001	RefBeet-1.2	cDNA_match	5926046	5926430	95	+	.	ID=m130529_112732_42179_c100536522550000001823080011101380_s1_p0/24228_rlCCSfLc.path1;Name=m130529_112732_42179_c100536522550000001823080011101380_s1_p0/24228_rlCCSfLc;Target=m130529_112732_42179_c100536522550000001823080011101380_s1_p0/24228_rlCCSfLc 181 565;Gap=M385;qual=len 99.1 score 97.4
Bvchr1.sca001	RefBeet-1.2	cDNA_match	5926512	5927141	95	+	.	ID=m130529_112732_42179_c100536522550000001823080011101380_s1_p0/24228_rlCCSfLc.path1;Name=m130529_112732_42179_c100536522550000001823080011101380_s1_p0/24228_rlCCSfLc;Target=m130529_112732_42179_c100536522550000001823080011101380_s1_p0/24228_rlCCSfLc 566 1200;Gap=M6 I5 M432 I1 M135 I1 M46 D2 M9;qual=len 99.1 score 97.4
Bvchr1.sca001	RefBeet-1.2	cDNA_match	5927236	5927527	97	+	.	ID=m130529_112732_42179_c100536522550000001823080011101380_s1_p0/24228_rlCCSfLc.path1;Name=m130529_112732_42179_c100536522550000001823080011101380_s1_p0/24228_rlCCSfLc;Target=m130529_112732_42179_c100536522550000001823080011101380_s1_p0/24228_rlCCSfLc 1201 1491;Gap=M8 D1 M283;qual=len 99.1 score 97.4
Bvchr1.sca001	RefBeet-1.2	cDNA_match	252093	252234	100	+	.	ID=m130529_112732_42179_c100536522550000001823080011101380_s1_p0/24660_rlCCSfLc.path1;Name=m130529_112732_42179_c100536522550000001823080011101380_s1_p0/24660_rlCCSfLc;Target=m130529_112732_42179_c100536522550000001823080011101380_s1_p0/24660_rlCCSfLc 7 148;Gap=M142;qual=len 98.3 score 99.3
Bvchr1.sca001	RefBeet-1.2	cDNA_match	253120	253197	100	+	.	ID=m130529_112732_42179_c100536522550000001823080011101380_s1_p0/24660_rlCCSfLc.path1;Name=m130529_112732_42179_c100536522550000001823080011101380_s1_p0/24660_rlCCSfLc;Target=m130529_112732_42179_c100536522550000001823080011101380_s1_p0/24660_rlCCSfLc 149 226;Gap=M78;qual=len 98.3 score 99.3
Bvchr1.sca001	RefBeet-1.2	cDNA_match	255489	255907	98	+	.	ID=m130529_112732_42179_c100536522550000001823080011101380_s1_p0/24660_rlCCSfLc.path1;Name=m130529_112732_42179_c100536522550000001823080011101380_s1_p0/24660_rlCCSfLc;Target=m130529_112732_42179_c100536522550000001823080011101380_s1_p0/24660_rlCCSfLc 227 638;Gap=M393 D4 M13 D3 M6;qual=len 98.3 score 99.3
Bvchr1.sca001	RefBeet-1.2	cDNA_match	252093	252234	99	+	.	ID=m130529_112732_42179_c100536522550000001823080011101380_s1_p0/24741_rlCCSfLc.path1;Name=m130529_112732_42179_c100536522550000001823080011101380_s1_p0/24741_rlCCSfLc;Target=m130529_112732_42179_c100536522550000001823080011101380_s1_p0/24741_rlCCSfLc 7 147;Gap=M67 D1 M74;qual=len 98.9 score 99.7
Bvchr1.sca001	RefBeet-1.2	cDNA_match	253120	253197	100	+	.	ID=m130529_112732_42179_c100536522550000001823080011101380_s1_p0/24741_rlCCSfLc.path1;Name=m130529_112732_42179_c100536522550000001823080011101380_s1_p0/24741_rlCCSfLc;Target=m130529_112732_42179_c100536522550000001823080011101380_s1_p0/24741_rlCCSfLc 148 225;Gap=M78;qual=len 98.9 score 99.7
Bvchr1.sca001	RefBeet-1.2	cDNA_match	255489	255915	100	+	.	ID=m130529_112732_42179_c100536522550000001823080011101380_s1_p0/24741_rlCCSfLc.path1;Name=m130529_112732_42179_c100536522550000001823080011101380_s1_p0/24741_rlCCSfLc;Target=m130529_112732_42179_c100536522550000001823080011101380_s1_p0/24741_rlCCSfLc 226 652;Gap=M427;qual=len 98.9 score 99.7
Bvchr1.sca001	RefBeet-1.2	cDNA_match	252093	252234	95	+	.	ID=m130529_112732_42179_c100536522550000001823080011101380_s1_p0/25287_rlCCSfLc.path1;Name=m130529_112732_42179_c100536522550000001823080011101380_s1_p0/25287_rlCCSfLc;Target=m130529_112732_42179_c100536522550000001823080011101380_s1_p0/25287_rlCCSfLc 7 150;Gap=M15 I2 M127;qual=len 99.0 score 98.3
Bvchr1.sca001	RefBeet-1.2	cDNA_match	253120	253197	100	+	.	ID=m130529_112732_42179_c100536522550000001823080011101380_s1_p0/25287_rlCCSfLc.path1;Name=m130529_112732_42179_c100536522550000001823080011101380_s1_p0/25287_rlCCSfLc;Target=m130529_112732_42179_c100536522550000001823080011101380_s1_p0/25287_rlCCSfLc 151 228;Gap=M78;qual=len 99.0 score 98.3
Bvchr1.sca001	RefBeet-1.2	cDNA_match	255489	255855	100	+	.	ID=m130529_112732_42179_c100536522550000001823080011101380_s1_p0/25287_rlCCSfLc.path1;Name=m130529_112732_42179_c100536522550000001823080011101380_s1_p0/25287_rlCCSfLc;Target=m130529_112732_42179_c100536522550000001823080011101380_s1_p0/25287_rlCCSfLc 229 595;Gap=M367;qual=len 99.0 score 98.3
Bvchr1.sca001	RefBeet-1.2	cDNA_match	252093	252234	100	+	.	ID=m130529_112732_42179_c100536522550000001823080011101380_s1_p0/25377_rlCCSfLc.path1;Name=m130529_112732_42179_c100536522550000001823080011101380_s1_p0/25377_rlCCSfLc;Target=m130529_112732_42179_c100536522550000001823080011101380_s1_p0/25377_rlCCSfLc 7 148;Gap=M142;qual=len 98.7 score 100.0
Bvchr1.sca001	RefBeet-1.2	cDNA_match	253120	253197	100	+	.	ID=m130529_112732_42179_c100536522550000001823080011101380_s1_p0/25377_rlCCSfLc.path1;Name=m130529_112732_42179_c100536522550000001823080011101380_s1_p0/25377_rlCCSfLc;Target=m130529_112732_42179_c100536522550000001823080011101380_s1_p0/25377_rlCCSfLc 149 226;Gap=M78;qual=len 98.7 score 100.0
Bvchr1.sca001	RefBeet-1.2	cDNA_match	255489	255858	100	+	.	ID=m130529_112732_42179_c100536522550000001823080011101380_s1_p0/25377_rlCCSfLc.path1;Name=m130529_112732_42179_c100536522550000001823080011101380_s1_p0/25377_rlCCSfLc;Target=m130529_112732_42179_c100536522550000001823080011101380_s1_p0/25377_rlCCSfLc 227 596;Gap=M370;qual=len 98.7 score 100.0
Bvchr1.sca001	RefBeet-1.2	cDNA_match	252093	252234	99	+	.	ID=m130529_112732_42179_c100536522550000001823080011101380_s1_p0/25651_rlCCSfLc.path1;Name=m130529_112732_42179_c100536522550000001823080011101380_s1_p0/25651_rlCCSfLc;Target=m130529_112732_42179_c100536522550000001823080011101380_s1_p0/25651_rlCCSfLc 7 147;Gap=M67 D1 M74;qual=len 98.8 score 99.7
Bvchr1.sca001	RefBeet-1.2	cDNA_match	253120	253197	100	+	.	ID=m130529_112732_42179_c100536522550000001823080011101380_s1_p0/25651_rlCCSfLc.path1;Name=m130529_112732_42179_c100536522550000001823080011101380_s1_p0/25651_rlCCSfLc;Target=m130529_112732_42179_c100536522550000001823080011101380_s1_p0/25651_rlCCSfLc 148 225;Gap=M78;qual=len 98.8 score 99.7
Bvchr1.sca001	RefBeet-1.2	cDNA_match	255489	255860	100	+	.	ID=m130529_112732_42179_c100536522550000001823080011101380_s1_p0/25651_rlCCSfLc.path1;Name=m130529_112732_42179_c100536522550000001823080011101380_s1_p0/25651_rlCCSfLc;Target=m130529_112732_42179_c100536522550000001823080011101380_s1_p0/25651_rlCCSfLc 226 597;Gap=M372;qual=len 98.8 score 99.7
Bvchr1.sca001	RefBeet-1.2	cDNA_match	5924623	5924733	95	+	.	ID=m130529_112732_42179_c100536522550000001823080011101380_s1_p0/25584_rlCCSfLc.path1;Name=m130529_112732_42179_c100536522550000001823080011101380_s1_p0/25584_rlCCSfLc;Target=m130529_112732_42179_c100536522550000001823080011101380_s1_p0/25584_rlCCSfLc 10 119;Gap=M14 D1 M2 D1 M51 I2 M21 D1 M20;qual=len 95.7 score 94.2
Bvchr1.sca001	RefBeet-1.2	cDNA_match	5925889	5925959	100	+	.	ID=m130529_112732_42179_c100536522550000001823080011101380_s1_p0/25584_rlCCSfLc.path1;Name=m130529_112732_42179_c100536522550000001823080011101380_s1_p0/25584_rlCCSfLc;Target=m130529_112732_42179_c100536522550000001823080011101380_s1_p0/25584_rlCCSfLc 120 190;Gap=M71;qual=len 95.7 score 94.2
Bvchr1.sca001	RefBeet-1.2	cDNA_match	5926046	5926439	95	+	.	ID=m130529_112732_42179_c100536522550000001823080011101380_s1_p0/25584_rlCCSfLc.path1;Name=m130529_112732_42179_c100536522550000001823080011101380_s1_p0/25584_rlCCSfLc;Target=m130529_112732_42179_c100536522550000001823080011101380_s1_p0/25584_rlCCSfLc 191 583;Gap=M281 D1 M112;qual=len 95.7 score 94.2
Bvchr1.sca001	RefBeet-1.2	cDNA_match	5926528	5927141	90	+	.	ID=m130529_112732_42179_c100536522550000001823080011101380_s1_p0/25584_rlCCSfLc.path1;Name=m130529_112732_42179_c100536522550000001823080011101380_s1_p0/25584_rlCCSfLc;Target=m130529_112732_42179_c100536522550000001823080011101380_s1_p0/25584_rlCCSfLc 584 1197;Gap=M614;qual=len 95.7 score 94.2
Bvchr1.sca001	RefBeet-1.2	cDNA_match	5927236	5927515	91	+	.	ID=m130529_112732_42179_c100536522550000001823080011101380_s1_p0/25584_rlCCSfLc.path1;Name=m130529_112732_42179_c100536522550000001823080011101380_s1_p0/25584_rlCCSfLc;Target=m130529_112732_42179_c100536522550000001823080011101380_s1_p0/25584_rlCCSfLc 1198 1478;Gap=M261 I3 M2 D2 M15;qual=len 95.7 score 94.2
Bvchr1.sca001	RefBeet-1.2	cDNA_match	6107962	6108090	99	-	.	ID=m130529_112732_42179_c100536522550000001823080011101380_s1_p0/25686_rlCCSfLc.path1;Name=m130529_112732_42179_c100536522550000001823080011101380_s1_p0/25686_rlCCSfLc;Target=m130529_112732_42179_c100536522550000001823080011101380_s1_p0/25686_rlCCSfLc 7 136;Gap=M21 I1 M108;qual=len 97.4 score 99.0
Bvchr1.sca001	RefBeet-1.2	cDNA_match	6107213	6107335	100	-	.	ID=m130529_112732_42179_c100536522550000001823080011101380_s1_p0/25686_rlCCSfLc.path1;Name=m130529_112732_42179_c100536522550000001823080011101380_s1_p0/25686_rlCCSfLc;Target=m130529_112732_42179_c100536522550000001823080011101380_s1_p0/25686_rlCCSfLc 137 259;Gap=M123;qual=len 97.4 score 99.0
Bvchr1.sca001	RefBeet-1.2	cDNA_match	6105455	6105831	98	-	.	ID=m130529_112732_42179_c100536522550000001823080011101380_s1_p0/25686_rlCCSfLc.path1;Name=m130529_112732_42179_c100536522550000001823080011101380_s1_p0/25686_rlCCSfLc;Target=m130529_112732_42179_c100536522550000001823080011101380_s1_p0/25686_rlCCSfLc 260 634;Gap=M325 I1 M26 D1 M9 D1 M5 D1 M9;qual=len 97.4 score 99.0
Bvchr1.sca001	RefBeet-1.2	cDNA_match	252092	252234	99	+	.	ID=m130529_112732_42179_c100536522550000001823080011101380_s1_p0/25849_rlCCSfLc.path1;Name=m130529_112732_42179_c100536522550000001823080011101380_s1_p0/25849_rlCCSfLc;Target=m130529_112732_42179_c100536522550000001823080011101380_s1_p0/25849_rlCCSfLc 7 149;Gap=M143;qual=len 99.1 score 99.7
Bvchr1.sca001	RefBeet-1.2	cDNA_match	253120	253197	100	+	.	ID=m130529_112732_42179_c100536522550000001823080011101380_s1_p0/25849_rlCCSfLc.path1;Name=m130529_112732_42179_c100536522550000001823080011101380_s1_p0/25849_rlCCSfLc;Target=m130529_112732_42179_c100536522550000001823080011101380_s1_p0/25849_rlCCSfLc 150 227;Gap=M78;qual=len 99.1 score 99.7
Bvchr1.sca001	RefBeet-1.2	cDNA_match	255489	255912	100	+	.	ID=m130529_112732_42179_c100536522550000001823080011101380_s1_p0/25849_rlCCSfLc.path1;Name=m130529_112732_42179_c100536522550000001823080011101380_s1_p0/25849_rlCCSfLc;Target=m130529_112732_42179_c100536522550000001823080011101380_s1_p0/25849_rlCCSfLc 228 651;Gap=M424;qual=len 99.1 score 99.7
Bvchr1.sca001	RefBeet-1.2	cDNA_match	252092	252234	100	+	.	ID=m130529_112732_42179_c100536522550000001823080011101380_s1_p0/25968_rlCCSfLc.path1;Name=m130529_112732_42179_c100536522550000001823080011101380_s1_p0/25968_rlCCSfLc;Target=m130529_112732_42179_c100536522550000001823080011101380_s1_p0/25968_rlCCSfLc 2 144;Gap=M143;qual=len 99.7 score 100.0
Bvchr1.sca001	RefBeet-1.2	cDNA_match	253120	253197	100	+	.	ID=m130529_112732_42179_c100536522550000001823080011101380_s1_p0/25968_rlCCSfLc.path1;Name=m130529_112732_42179_c100536522550000001823080011101380_s1_p0/25968_rlCCSfLc;Target=m130529_112732_42179_c100536522550000001823080011101380_s1_p0/25968_rlCCSfLc 145 222;Gap=M78;qual=len 99.7 score 100.0
Bvchr1.sca001	RefBeet-1.2	cDNA_match	255489	255857	100	+	.	ID=m130529_112732_42179_c100536522550000001823080011101380_s1_p0/25968_rlCCSfLc.path1;Name=m130529_112732_42179_c100536522550000001823080011101380_s1_p0/25968_rlCCSfLc;Target=m130529_112732_42179_c100536522550000001823080011101380_s1_p0/25968_rlCCSfLc 223 591;Gap=M369;qual=len 99.7 score 100.0
Bvchr1.sca001	RefBeet-1.2	cDNA_match	252092	252234	98	+	.	ID=m130529_112732_42179_c100536522550000001823080011101380_s1_p0/26341_rlCCSfLc.path1;Name=m130529_112732_42179_c100536522550000001823080011101380_s1_p0/26341_rlCCSfLc;Target=m130529_112732_42179_c100536522550000001823080011101380_s1_p0/26341_rlCCSfLc 2 143;Gap=M68 D1 M74;qual=len 99.8 score 99.0
Bvchr1.sca001	RefBeet-1.2	cDNA_match	253120	253197	100	+	.	ID=m130529_112732_42179_c100536522550000001823080011101380_s1_p0/26341_rlCCSfLc.path1;Name=m130529_112732_42179_c100536522550000001823080011101380_s1_p0/26341_rlCCSfLc;Target=m130529_112732_42179_c100536522550000001823080011101380_s1_p0/26341_rlCCSfLc 144 221;Gap=M78;qual=len 99.8 score 99.0
Bvchr1.sca001	RefBeet-1.2	cDNA_match	255489	255912	99	+	.	ID=m130529_112732_42179_c100536522550000001823080011101380_s1_p0/26341_rlCCSfLc.path1;Name=m130529_112732_42179_c100536522550000001823080011101380_s1_p0/26341_rlCCSfLc;Target=m130529_112732_42179_c100536522550000001823080011101380_s1_p0/26341_rlCCSfLc 222 644;Gap=M273 D1 M150;qual=len 99.8 score 99.0
Bvchr1.sca001	RefBeet-1.2	cDNA_match	5924632	5924733	83	+	.	ID=m130529_112732_42179_c100536522550000001823080011101380_s1_p0/26436_rlCCSfLc.path1;Name=m130529_112732_42179_c100536522550000001823080011101380_s1_p0/26436_rlCCSfLc;Target=m130529_112732_42179_c100536522550000001823080011101380_s1_p0/26436_rlCCSfLc 7 107;Gap=M7 D1 M12 I5 M11 D1 M5 D4 M61;qual=len 99.6 score 91.6
Bvchr1.sca001	RefBeet-1.2	cDNA_match	5925889	5925959	97	+	.	ID=m130529_112732_42179_c100536522550000001823080011101380_s1_p0/26436_rlCCSfLc.path1;Name=m130529_112732_42179_c100536522550000001823080011101380_s1_p0/26436_rlCCSfLc;Target=m130529_112732_42179_c100536522550000001823080011101380_s1_p0/26436_rlCCSfLc 108 178;Gap=M71;qual=len 99.6 score 91.6
Bvchr1.sca001	RefBeet-1.2	cDNA_match	5926046	5926439	89	+	.	ID=m130529_112732_42179_c100536522550000001823080011101380_s1_p0/26436_rlCCSfLc.path1;Name=m130529_112732_42179_c100536522550000001823080011101380_s1_p0/26436_rlCCSfLc;Target=m130529_112732_42179_c100536522550000001823080011101380_s1_p0/26436_rlCCSfLc 179 572;Gap=M394;qual=len 99.6 score 91.6
Bvchr1.sca001	RefBeet-1.2	cDNA_match	5926528	5927141	93	+	.	ID=m130529_112732_42179_c100536522550000001823080011101380_s1_p0/26436_rlCCSfLc.path1;Name=m130529_112732_42179_c100536522550000001823080011101380_s1_p0/26436_rlCCSfLc;Target=m130529_112732_42179_c100536522550000001823080011101380_s1_p0/26436_rlCCSfLc 573 1184;Gap=M340 D1 M8 D1 M264;qual=len 99.6 score 91.6
Bvchr1.sca001	RefBeet-1.2	cDNA_match	5927236	5927547	96	+	.	ID=m130529_112732_42179_c100536522550000001823080011101380_s1_p0/26436_rlCCSfLc.path1;Name=m130529_112732_42179_c100536522550000001823080011101380_s1_p0/26436_rlCCSfLc;Target=m130529_112732_42179_c100536522550000001823080011101380_s1_p0/26436_rlCCSfLc 1185 1495;Gap=M8 D1 M38 D1 M159 D1 M99 I2 M5;qual=len 99.6 score 91.6
Bvchr1.sca001	RefBeet-1.2	cDNA_match	252092	252234	98	+	.	ID=m130529_112732_42179_c100536522550000001823080011101380_s1_p0/26837_rlCCSfLc.path1;Name=m130529_112732_42179_c100536522550000001823080011101380_s1_p0/26837_rlCCSfLc;Target=m130529_112732_42179_c100536522550000001823080011101380_s1_p0/26837_rlCCSfLc 2 142;Gap=M52 D1 M15 D1 M74;qual=len 99.8 score 99.3
Bvchr1.sca001	RefBeet-1.2	cDNA_match	253120	253197	100	+	.	ID=m130529_112732_42179_c100536522550000001823080011101380_s1_p0/26837_rlCCSfLc.path1;Name=m130529_112732_42179_c100536522550000001823080011101380_s1_p0/26837_rlCCSfLc;Target=m130529_112732_42179_c100536522550000001823080011101380_s1_p0/26837_rlCCSfLc 143 220;Gap=M78;qual=len 99.8 score 99.3
Bvchr1.sca001	RefBeet-1.2	cDNA_match	255489	255834	100	+	.	ID=m130529_112732_42179_c100536522550000001823080011101380_s1_p0/26837_rlCCSfLc.path1;Name=m130529_112732_42179_c100536522550000001823080011101380_s1_p0/26837_rlCCSfLc;Target=m130529_112732_42179_c100536522550000001823080011101380_s1_p0/26837_rlCCSfLc 221 566;Gap=M346;qual=len 99.8 score 99.3
Bvchr1.sca001	RefBeet-1.2	cDNA_match	252093	252234	88	+	.	ID=m130529_112732_42179_c100536522550000001823080011101380_s1_p0/27102_rlCCSfLc.path1;Name=m130529_112732_42179_c100536522550000001823080011101380_s1_p0/27102_rlCCSfLc;Target=m130529_112732_42179_c100536522550000001823080011101380_s1_p0/27102_rlCCSfLc 7 157;Gap=M57 I13 M16 D4 M65;qual=len 98.8 score 96.0
Bvchr1.sca001	RefBeet-1.2	cDNA_match	253120	253197	100	+	.	ID=m130529_112732_42179_c100536522550000001823080011101380_s1_p0/27102_rlCCSfLc.path1;Name=m130529_112732_42179_c100536522550000001823080011101380_s1_p0/27102_rlCCSfLc;Target=m130529_112732_42179_c100536522550000001823080011101380_s1_p0/27102_rlCCSfLc 158 235;Gap=M78;qual=len 98.8 score 96.0
Bvchr1.sca001	RefBeet-1.2	cDNA_match	255489	255857	100	+	.	ID=m130529_112732_42179_c100536522550000001823080011101380_s1_p0/27102_rlCCSfLc.path1;Name=m130529_112732_42179_c100536522550000001823080011101380_s1_p0/27102_rlCCSfLc;Target=m130529_112732_42179_c100536522550000001823080011101380_s1_p0/27102_rlCCSfLc 236 604;Gap=M369;qual=len 98.8 score 96.0
Bvchr1.sca001	RefBeet-1.2	cDNA_match	6107962	6108095	99	-	.	ID=m130529_112732_42179_c100536522550000001823080011101380_s1_p0/27242_rlCCSfLc.path1;Name=m130529_112732_42179_c100536522550000001823080011101380_s1_p0/27242_rlCCSfLc;Target=m130529_112732_42179_c100536522550000001823080011101380_s1_p0/27242_rlCCSfLc 4 136;Gap=M11 D1 M122;qual=len 99.5 score 99.7
Bvchr1.sca001	RefBeet-1.2	cDNA_match	6107213	6107335	100	-	.	ID=m130529_112732_42179_c100536522550000001823080011101380_s1_p0/27242_rlCCSfLc.path1;Name=m130529_112732_42179_c100536522550000001823080011101380_s1_p0/27242_rlCCSfLc;Target=m130529_112732_42179_c100536522550000001823080011101380_s1_p0/27242_rlCCSfLc 137 259;Gap=M123;qual=len 99.5 score 99.7
Bvchr1.sca001	RefBeet-1.2	cDNA_match	6105464	6105831	100	-	.	ID=m130529_112732_42179_c100536522550000001823080011101380_s1_p0/27242_rlCCSfLc.path1;Name=m130529_112732_42179_c100536522550000001823080011101380_s1_p0/27242_rlCCSfLc;Target=m130529_112732_42179_c100536522550000001823080011101380_s1_p0/27242_rlCCSfLc 260 627;Gap=M368;qual=len 99.5 score 99.7
Bvchr1.sca001	RefBeet-1.2	cDNA_match	7339268	7339452	100	+	.	ID=m130529_112732_42179_c100536522550000001823080011101380_s1_p0/27366_rlCCSfLc.path1;Name=m130529_112732_42179_c100536522550000001823080011101380_s1_p0/27366_rlCCSfLc;Target=m130529_112732_42179_c100536522550000001823080011101380_s1_p0/27366_rlCCSfLc 7 191;Gap=M185;qual=len 98.8 score 100.0
Bvchr1.sca001	RefBeet-1.2	cDNA_match	7340750	7340872	100	+	.	ID=m130529_112732_42179_c100536522550000001823080011101380_s1_p0/27366_rlCCSfLc.path1;Name=m130529_112732_42179_c100536522550000001823080011101380_s1_p0/27366_rlCCSfLc;Target=m130529_112732_42179_c100536522550000001823080011101380_s1_p0/27366_rlCCSfLc 192 314;Gap=M123;qual=len 98.8 score 100.0
Bvchr1.sca001	RefBeet-1.2	cDNA_match	7340970	7341331	100	+	.	ID=m130529_112732_42179_c100536522550000001823080011101380_s1_p0/27366_rlCCSfLc.path1;Name=m130529_112732_42179_c100536522550000001823080011101380_s1_p0/27366_rlCCSfLc;Target=m130529_112732_42179_c100536522550000001823080011101380_s1_p0/27366_rlCCSfLc 315 676;Gap=M362;qual=len 98.8 score 100.0
Bvchr1.sca001	RefBeet-1.2	cDNA_match	5924634	5924733	98	+	.	ID=m130529_112732_42179_c100536522550000001823080011101380_s1_p0/27813_rlCCSfLc.path1;Name=m130529_112732_42179_c100536522550000001823080011101380_s1_p0/27813_rlCCSfLc;Target=m130529_112732_42179_c100536522550000001823080011101380_s1_p0/27813_rlCCSfLc 6 103;Gap=M6 D2 M92;qual=len 99.7 score 99.4
Bvchr1.sca001	RefBeet-1.2	cDNA_match	5925889	5925959	100	+	.	ID=m130529_112732_42179_c100536522550000001823080011101380_s1_p0/27813_rlCCSfLc.path1;Name=m130529_112732_42179_c100536522550000001823080011101380_s1_p0/27813_rlCCSfLc;Target=m130529_112732_42179_c100536522550000001823080011101380_s1_p0/27813_rlCCSfLc 104 174;Gap=M71;qual=len 99.7 score 99.4
Bvchr1.sca001	RefBeet-1.2	cDNA_match	5926046	5926439	100	+	.	ID=m130529_112732_42179_c100536522550000001823080011101380_s1_p0/27813_rlCCSfLc.path1;Name=m130529_112732_42179_c100536522550000001823080011101380_s1_p0/27813_rlCCSfLc;Target=m130529_112732_42179_c100536522550000001823080011101380_s1_p0/27813_rlCCSfLc 175 568;Gap=M394;qual=len 99.7 score 99.4
Bvchr1.sca001	RefBeet-1.2	cDNA_match	5926528	5927141	100	+	.	ID=m130529_112732_42179_c100536522550000001823080011101380_s1_p0/27813_rlCCSfLc.path1;Name=m130529_112732_42179_c100536522550000001823080011101380_s1_p0/27813_rlCCSfLc;Target=m130529_112732_42179_c100536522550000001823080011101380_s1_p0/27813_rlCCSfLc 569 1182;Gap=M614;qual=len 99.7 score 99.4
Bvchr1.sca001	RefBeet-1.2	cDNA_match	5927236	5927569	99	+	.	ID=m130529_112732_42179_c100536522550000001823080011101380_s1_p0/27813_rlCCSfLc.path1;Name=m130529_112732_42179_c100536522550000001823080011101380_s1_p0/27813_rlCCSfLc;Target=m130529_112732_42179_c100536522550000001823080011101380_s1_p0/27813_rlCCSfLc 1183 1514;Gap=M134 D1 M72 D1 M126;qual=len 99.7 score 99.4
Bvchr1.sca001	RefBeet-1.2	cDNA_match	252093	252234	100	+	.	ID=m130529_112732_42179_c100536522550000001823080011101380_s1_p0/27872_rlCCSfLc.path1;Name=m130529_112732_42179_c100536522550000001823080011101380_s1_p0/27872_rlCCSfLc;Target=m130529_112732_42179_c100536522550000001823080011101380_s1_p0/27872_rlCCSfLc 7 148;Gap=M142;qual=len 98.9 score 100.0
Bvchr1.sca001	RefBeet-1.2	cDNA_match	253120	253197	100	+	.	ID=m130529_112732_42179_c100536522550000001823080011101380_s1_p0/27872_rlCCSfLc.path1;Name=m130529_112732_42179_c100536522550000001823080011101380_s1_p0/27872_rlCCSfLc;Target=m130529_112732_42179_c100536522550000001823080011101380_s1_p0/27872_rlCCSfLc 149 226;Gap=M78;qual=len 98.9 score 100.0
Bvchr1.sca001	RefBeet-1.2	cDNA_match	255489	255911	100	+	.	ID=m130529_112732_42179_c100536522550000001823080011101380_s1_p0/27872_rlCCSfLc.path1;Name=m130529_112732_42179_c100536522550000001823080011101380_s1_p0/27872_rlCCSfLc;Target=m130529_112732_42179_c100536522550000001823080011101380_s1_p0/27872_rlCCSfLc 227 649;Gap=M423;qual=len 98.9 score 100.0
Bvchr1.sca001	RefBeet-1.2	cDNA_match	6107962	6108090	100	-	.	ID=m130529_112732_42179_c100536522550000001823080011101380_s1_p0/28174_rlCCSfLc.path1;Name=m130529_112732_42179_c100536522550000001823080011101380_s1_p0/28174_rlCCSfLc;Target=m130529_112732_42179_c100536522550000001823080011101380_s1_p0/28174_rlCCSfLc 6 134;Gap=M129;qual=len 98.9 score 99.7
Bvchr1.sca001	RefBeet-1.2	cDNA_match	6107213	6107335	100	-	.	ID=m130529_112732_42179_c100536522550000001823080011101380_s1_p0/28174_rlCCSfLc.path1;Name=m130529_112732_42179_c100536522550000001823080011101380_s1_p0/28174_rlCCSfLc;Target=m130529_112732_42179_c100536522550000001823080011101380_s1_p0/28174_rlCCSfLc 135 257;Gap=M123;qual=len 98.9 score 99.7
Bvchr1.sca001	RefBeet-1.2	cDNA_match	6105459	6105831	99	-	.	ID=m130529_112732_42179_c100536522550000001823080011101380_s1_p0/28174_rlCCSfLc.path1;Name=m130529_112732_42179_c100536522550000001823080011101380_s1_p0/28174_rlCCSfLc;Target=m130529_112732_42179_c100536522550000001823080011101380_s1_p0/28174_rlCCSfLc 258 631;Gap=M362 I1 M11;qual=len 98.9 score 99.7
Bvchr1.sca001	RefBeet-1.2	cDNA_match	5924627	5924733	100	+	.	ID=m130529_112732_42179_c100536522550000001823080011101380_s1_p0/28448_rlCCSfLc.path1;Name=m130529_112732_42179_c100536522550000001823080011101380_s1_p0/28448_rlCCSfLc;Target=m130529_112732_42179_c100536522550000001823080011101380_s1_p0/28448_rlCCSfLc 10 116;Gap=M107;qual=len 99.4 score 98.2
Bvchr1.sca001	RefBeet-1.2	cDNA_match	5925889	5925959	100	+	.	ID=m130529_112732_42179_c100536522550000001823080011101380_s1_p0/28448_rlCCSfLc.path1;Name=m130529_112732_42179_c100536522550000001823080011101380_s1_p0/28448_rlCCSfLc;Target=m130529_112732_42179_c100536522550000001823080011101380_s1_p0/28448_rlCCSfLc 117 187;Gap=M71;qual=len 99.4 score 98.2
Bvchr1.sca001	RefBeet-1.2	cDNA_match	5926046	5926439	97	+	.	ID=m130529_112732_42179_c100536522550000001823080011101380_s1_p0/28448_rlCCSfLc.path1;Name=m130529_112732_42179_c100536522550000001823080011101380_s1_p0/28448_rlCCSfLc;Target=m130529_112732_42179_c100536522550000001823080011101380_s1_p0/28448_rlCCSfLc 188 580;Gap=M233 D1 M19 D1 M16 I1 M124;qual=len 99.4 score 98.2
Bvchr1.sca001	RefBeet-1.2	cDNA_match	5926528	5927141	97	+	.	ID=m130529_112732_42179_c100536522550000001823080011101380_s1_p0/28448_rlCCSfLc.path1;Name=m130529_112732_42179_c100536522550000001823080011101380_s1_p0/28448_rlCCSfLc;Target=m130529_112732_42179_c100536522550000001823080011101380_s1_p0/28448_rlCCSfLc 581 1193;Gap=M598 D1 M15;qual=len 99.4 score 98.2
Bvchr1.sca001	RefBeet-1.2	cDNA_match	5927236	5927581	97	+	.	ID=m130529_112732_42179_c100536522550000001823080011101380_s1_p0/28448_rlCCSfLc.path1;Name=m130529_112732_42179_c100536522550000001823080011101380_s1_p0/28448_rlCCSfLc;Target=m130529_112732_42179_c100536522550000001823080011101380_s1_p0/28448_rlCCSfLc 1194 1539;Gap=M346;qual=len 99.4 score 98.2
Bvchr1.sca001	RefBeet-1.2	cDNA_match	252125	252234	100	+	.	ID=m130529_112732_42179_c100536522550000001823080011101380_s1_p0/28385_rlCCSfLc.path2;Name=m130529_112732_42179_c100536522550000001823080011101380_s1_p0/28385_rlCCSfLc;Target=m130529_112732_42179_c100536522550000001823080011101380_s1_p0/28385_rlCCSfLc 46 155;Gap=M110;qual=len 92.9 score 99.3
Bvchr1.sca001	RefBeet-1.2	cDNA_match	253120	253197	100	+	.	ID=m130529_112732_42179_c100536522550000001823080011101380_s1_p0/28385_rlCCSfLc.path2;Name=m130529_112732_42179_c100536522550000001823080011101380_s1_p0/28385_rlCCSfLc;Target=m130529_112732_42179_c100536522550000001823080011101380_s1_p0/28385_rlCCSfLc 156 233;Gap=M78;qual=len 92.9 score 99.3
Bvchr1.sca001	RefBeet-1.2	cDNA_match	255489	255891	98	+	.	ID=m130529_112732_42179_c100536522550000001823080011101380_s1_p0/28385_rlCCSfLc.path2;Name=m130529_112732_42179_c100536522550000001823080011101380_s1_p0/28385_rlCCSfLc;Target=m130529_112732_42179_c100536522550000001823080011101380_s1_p0/28385_rlCCSfLc 234 630;Gap=M385 D6 M12;qual=len 92.9 score 99.3
Bvchr1.sca001	RefBeet-1.2	cDNA_match	5924623	5924733	100	+	.	ID=m130529_112732_42179_c100536522550000001823080011101380_s1_p0/28644_rlCCSfLc.path1;Name=m130529_112732_42179_c100536522550000001823080011101380_s1_p0/28644_rlCCSfLc;Target=m130529_112732_42179_c100536522550000001823080011101380_s1_p0/28644_rlCCSfLc 7 117;Gap=M111;qual=len 99.6 score 98.8
Bvchr1.sca001	RefBeet-1.2	cDNA_match	5925889	5925959	100	+	.	ID=m130529_112732_42179_c100536522550000001823080011101380_s1_p0/28644_rlCCSfLc.path1;Name=m130529_112732_42179_c100536522550000001823080011101380_s1_p0/28644_rlCCSfLc;Target=m130529_112732_42179_c100536522550000001823080011101380_s1_p0/28644_rlCCSfLc 118 188;Gap=M71;qual=len 99.6 score 98.8
Bvchr1.sca001	RefBeet-1.2	cDNA_match	5926046	5926439	95	+	.	ID=m130529_112732_42179_c100536522550000001823080011101380_s1_p0/28644_rlCCSfLc.path1;Name=m130529_112732_42179_c100536522550000001823080011101380_s1_p0/28644_rlCCSfLc;Target=m130529_112732_42179_c100536522550000001823080011101380_s1_p0/28644_rlCCSfLc 189 582;Gap=M394;qual=len 99.6 score 98.8
Bvchr1.sca001	RefBeet-1.2	cDNA_match	5926528	5927141	99	+	.	ID=m130529_112732_42179_c100536522550000001823080011101380_s1_p0/28644_rlCCSfLc.path1;Name=m130529_112732_42179_c100536522550000001823080011101380_s1_p0/28644_rlCCSfLc;Target=m130529_112732_42179_c100536522550000001823080011101380_s1_p0/28644_rlCCSfLc 583 1197;Gap=M586 I1 M28;qual=len 99.6 score 98.8
Bvchr1.sca001	RefBeet-1.2	cDNA_match	5927236	5927568	100	+	.	ID=m130529_112732_42179_c100536522550000001823080011101380_s1_p0/28644_rlCCSfLc.path1;Name=m130529_112732_42179_c100536522550000001823080011101380_s1_p0/28644_rlCCSfLc;Target=m130529_112732_42179_c100536522550000001823080011101380_s1_p0/28644_rlCCSfLc 1198 1530;Gap=M333;qual=len 99.6 score 98.8
Bvchr1.sca001	RefBeet-1.2	cDNA_match	252093	252234	100	+	.	ID=m130529_112732_42179_c100536522550000001823080011101380_s1_p0/28819_rlCCSfLc.path1;Name=m130529_112732_42179_c100536522550000001823080011101380_s1_p0/28819_rlCCSfLc;Target=m130529_112732_42179_c100536522550000001823080011101380_s1_p0/28819_rlCCSfLc 7 148;Gap=M142;qual=len 99.0 score 99.7
Bvchr1.sca001	RefBeet-1.2	cDNA_match	253120	253197	100	+	.	ID=m130529_112732_42179_c100536522550000001823080011101380_s1_p0/28819_rlCCSfLc.path1;Name=m130529_112732_42179_c100536522550000001823080011101380_s1_p0/28819_rlCCSfLc;Target=m130529_112732_42179_c100536522550000001823080011101380_s1_p0/28819_rlCCSfLc 149 226;Gap=M78;qual=len 99.0 score 99.7
Bvchr1.sca001	RefBeet-1.2	cDNA_match	255489	255836	99	+	.	ID=m130529_112732_42179_c100536522550000001823080011101380_s1_p0/28819_rlCCSfLc.path1;Name=m130529_112732_42179_c100536522550000001823080011101380_s1_p0/28819_rlCCSfLc;Target=m130529_112732_42179_c100536522550000001823080011101380_s1_p0/28819_rlCCSfLc 227 573;Gap=M24 D1 M323;qual=len 99.0 score 99.7
Bvchr1.sca001	RefBeet-1.2	cDNA_match	252093	252234	100	+	.	ID=m130529_112732_42179_c100536522550000001823080011101380_s1_p0/28940_rlCCSfLc.path1;Name=m130529_112732_42179_c100536522550000001823080011101380_s1_p0/28940_rlCCSfLc;Target=m130529_112732_42179_c100536522550000001823080011101380_s1_p0/28940_rlCCSfLc 7 148;Gap=M142;qual=len 99.0 score 98.7
Bvchr1.sca001	RefBeet-1.2	cDNA_match	253120	253197	97	+	.	ID=m130529_112732_42179_c100536522550000001823080011101380_s1_p0/28940_rlCCSfLc.path1;Name=m130529_112732_42179_c100536522550000001823080011101380_s1_p0/28940_rlCCSfLc;Target=m130529_112732_42179_c100536522550000001823080011101380_s1_p0/28940_rlCCSfLc 149 226;Gap=M78;qual=len 99.0 score 98.7
Bvchr1.sca001	RefBeet-1.2	cDNA_match	255489	255853	99	+	.	ID=m130529_112732_42179_c100536522550000001823080011101380_s1_p0/28940_rlCCSfLc.path1;Name=m130529_112732_42179_c100536522550000001823080011101380_s1_p0/28940_rlCCSfLc;Target=m130529_112732_42179_c100536522550000001823080011101380_s1_p0/28940_rlCCSfLc 227 588;Gap=M3 D2 M70 D1 M289;qual=len 99.0 score 98.7
Bvchr1.sca001	RefBeet-1.2	cDNA_match	252093	252234	96	+	.	ID=m130529_112732_42179_c100536522550000001823080011101380_s1_p0/28910_rlCCSfLc.path1;Name=m130529_112732_42179_c100536522550000001823080011101380_s1_p0/28910_rlCCSfLc;Target=m130529_112732_42179_c100536522550000001823080011101380_s1_p0/28910_rlCCSfLc 5 141;Gap=M131 D5 M6;qual=len 98.9 score 98.7
Bvchr1.sca001	RefBeet-1.2	cDNA_match	253120	253197	100	+	.	ID=m130529_112732_42179_c100536522550000001823080011101380_s1_p0/28910_rlCCSfLc.path1;Name=m130529_112732_42179_c100536522550000001823080011101380_s1_p0/28910_rlCCSfLc;Target=m130529_112732_42179_c100536522550000001823080011101380_s1_p0/28910_rlCCSfLc 142 219;Gap=M78;qual=len 98.9 score 98.7
Bvchr1.sca001	RefBeet-1.2	cDNA_match	255489	255916	100	+	.	ID=m130529_112732_42179_c100536522550000001823080011101380_s1_p0/28910_rlCCSfLc.path1;Name=m130529_112732_42179_c100536522550000001823080011101380_s1_p0/28910_rlCCSfLc;Target=m130529_112732_42179_c100536522550000001823080011101380_s1_p0/28910_rlCCSfLc 220 647;Gap=M428;qual=len 98.9 score 98.7
Bvchr1.sca001	RefBeet-1.2	cDNA_match	5924625	5924733	100	+	.	ID=m130529_112732_42179_c100536522550000001823080011101380_s1_p0/29469_rlCCSfLc.path1;Name=m130529_112732_42179_c100536522550000001823080011101380_s1_p0/29469_rlCCSfLc;Target=m130529_112732_42179_c100536522550000001823080011101380_s1_p0/29469_rlCCSfLc 9 117;Gap=M109;qual=len 99.5 score 100.0
Bvchr1.sca001	RefBeet-1.2	cDNA_match	5925889	5925959	100	+	.	ID=m130529_112732_42179_c100536522550000001823080011101380_s1_p0/29469_rlCCSfLc.path1;Name=m130529_112732_42179_c100536522550000001823080011101380_s1_p0/29469_rlCCSfLc;Target=m130529_112732_42179_c100536522550000001823080011101380_s1_p0/29469_rlCCSfLc 118 188;Gap=M71;qual=len 99.5 score 100.0
Bvchr1.sca001	RefBeet-1.2	cDNA_match	5926046	5926439	100	+	.	ID=m130529_112732_42179_c100536522550000001823080011101380_s1_p0/29469_rlCCSfLc.path1;Name=m130529_112732_42179_c100536522550000001823080011101380_s1_p0/29469_rlCCSfLc;Target=m130529_112732_42179_c100536522550000001823080011101380_s1_p0/29469_rlCCSfLc 189 582;Gap=M394;qual=len 99.5 score 100.0
Bvchr1.sca001	RefBeet-1.2	cDNA_match	5926528	5927141	100	+	.	ID=m130529_112732_42179_c100536522550000001823080011101380_s1_p0/29469_rlCCSfLc.path1;Name=m130529_112732_42179_c100536522550000001823080011101380_s1_p0/29469_rlCCSfLc;Target=m130529_112732_42179_c100536522550000001823080011101380_s1_p0/29469_rlCCSfLc 583 1196;Gap=M614;qual=len 99.5 score 100.0
Bvchr1.sca001	RefBeet-1.2	cDNA_match	5927236	5927568	100	+	.	ID=m130529_112732_42179_c100536522550000001823080011101380_s1_p0/29469_rlCCSfLc.path1;Name=m130529_112732_42179_c100536522550000001823080011101380_s1_p0/29469_rlCCSfLc;Target=m130529_112732_42179_c100536522550000001823080011101380_s1_p0/29469_rlCCSfLc 1197 1529;Gap=M333;qual=len 99.5 score 100.0
Bvchr1.sca001	RefBeet-1.2	cDNA_match	252093	252234	100	+	.	ID=m130529_112732_42179_c100536522550000001823080011101380_s1_p0/29728_rlCCSfLc.path1;Name=m130529_112732_42179_c100536522550000001823080011101380_s1_p0/29728_rlCCSfLc;Target=m130529_112732_42179_c100536522550000001823080011101380_s1_p0/29728_rlCCSfLc 7 148;Gap=M142;qual=len 99.0 score 100.0
Bvchr1.sca001	RefBeet-1.2	cDNA_match	253120	253197	100	+	.	ID=m130529_112732_42179_c100536522550000001823080011101380_s1_p0/29728_rlCCSfLc.path1;Name=m130529_112732_42179_c100536522550000001823080011101380_s1_p0/29728_rlCCSfLc;Target=m130529_112732_42179_c100536522550000001823080011101380_s1_p0/29728_rlCCSfLc 149 226;Gap=M78;qual=len 99.0 score 100.0
Bvchr1.sca001	RefBeet-1.2	cDNA_match	255489	255886	100	+	.	ID=m130529_112732_42179_c100536522550000001823080011101380_s1_p0/29728_rlCCSfLc.path1;Name=m130529_112732_42179_c100536522550000001823080011101380_s1_p0/29728_rlCCSfLc;Target=m130529_112732_42179_c100536522550000001823080011101380_s1_p0/29728_rlCCSfLc 227 624;Gap=M398;qual=len 99.0 score 100.0
Bvchr1.sca001	RefBeet-1.2	cDNA_match	3648295	3648414	100	+	.	ID=m130529_112732_42179_c100536522550000001823080011101380_s1_p0/29778_rlCCSfLc.path1;Name=m130529_112732_42179_c100536522550000001823080011101380_s1_p0/29778_rlCCSfLc;Target=m130529_112732_42179_c100536522550000001823080011101380_s1_p0/29778_rlCCSfLc 7 126;Gap=M120;qual=len 99.6 score 100.0
Bvchr1.sca001	RefBeet-1.2	cDNA_match	3649336	3650958	100	+	.	ID=m130529_112732_42179_c100536522550000001823080011101380_s1_p0/29778_rlCCSfLc.path1;Name=m130529_112732_42179_c100536522550000001823080011101380_s1_p0/29778_rlCCSfLc;Target=m130529_112732_42179_c100536522550000001823080011101380_s1_p0/29778_rlCCSfLc 127 1749;Gap=M1623;qual=len 99.6 score 100.0
Bvchr1.sca001	RefBeet-1.2	cDNA_match	6107962	6108090	100	-	.	ID=m130529_112732_42179_c100536522550000001823080011101380_s1_p0/29962_rlCCSfLc.path1;Name=m130529_112732_42179_c100536522550000001823080011101380_s1_p0/29962_rlCCSfLc;Target=m130529_112732_42179_c100536522550000001823080011101380_s1_p0/29962_rlCCSfLc 7 135;Gap=M129;qual=len 99.0 score 100.0
Bvchr1.sca001	RefBeet-1.2	cDNA_match	6107213	6107335	100	-	.	ID=m130529_112732_42179_c100536522550000001823080011101380_s1_p0/29962_rlCCSfLc.path1;Name=m130529_112732_42179_c100536522550000001823080011101380_s1_p0/29962_rlCCSfLc;Target=m130529_112732_42179_c100536522550000001823080011101380_s1_p0/29962_rlCCSfLc 136 258;Gap=M123;qual=len 99.0 score 100.0
Bvchr1.sca001	RefBeet-1.2	cDNA_match	6105465	6105831	100	-	.	ID=m130529_112732_42179_c100536522550000001823080011101380_s1_p0/29962_rlCCSfLc.path1;Name=m130529_112732_42179_c100536522550000001823080011101380_s1_p0/29962_rlCCSfLc;Target=m130529_112732_42179_c100536522550000001823080011101380_s1_p0/29962_rlCCSfLc 259 625;Gap=M367;qual=len 99.0 score 100.0
Bvchr1.sca001	RefBeet-1.2	cDNA_match	252093	252234	98	+	.	ID=m130529_112732_42179_c100536522550000001823080011101380_s1_p0/29901_rlCCSfLc.path1;Name=m130529_112732_42179_c100536522550000001823080011101380_s1_p0/29901_rlCCSfLc;Target=m130529_112732_42179_c100536522550000001823080011101380_s1_p0/29901_rlCCSfLc 6 145;Gap=M38 D1 M28 D1 M74;qual=len 98.8 score 99.3
Bvchr1.sca001	RefBeet-1.2	cDNA_match	253120	253197	100	+	.	ID=m130529_112732_42179_c100536522550000001823080011101380_s1_p0/29901_rlCCSfLc.path1;Name=m130529_112732_42179_c100536522550000001823080011101380_s1_p0/29901_rlCCSfLc;Target=m130529_112732_42179_c100536522550000001823080011101380_s1_p0/29901_rlCCSfLc 146 223;Gap=M78;qual=len 98.8 score 99.3
Bvchr1.sca001	RefBeet-1.2	cDNA_match	255489	255852	100	+	.	ID=m130529_112732_42179_c100536522550000001823080011101380_s1_p0/29901_rlCCSfLc.path1;Name=m130529_112732_42179_c100536522550000001823080011101380_s1_p0/29901_rlCCSfLc;Target=m130529_112732_42179_c100536522550000001823080011101380_s1_p0/29901_rlCCSfLc 224 587;Gap=M364;qual=len 98.8 score 99.3
Bvchr1.sca001	RefBeet-1.2	cDNA_match	252093	252234	90	+	.	ID=m130529_112732_42179_c100536522550000001823080011101380_s1_p0/30219_rlCCSfLc.path1;Name=m130529_112732_42179_c100536522550000001823080011101380_s1_p0/30219_rlCCSfLc;Target=m130529_112732_42179_c100536522550000001823080011101380_s1_p0/30219_rlCCSfLc 6 136;Gap=M28 D2 M5 D2 M27 D2 M20 D2 M28 D2 M13 D1 M10;qual=len 98.1 score 93.3
Bvchr1.sca001	RefBeet-1.2	cDNA_match	253120	253197	98	+	.	ID=m130529_112732_42179_c100536522550000001823080011101380_s1_p0/30219_rlCCSfLc.path1;Name=m130529_112732_42179_c100536522550000001823080011101380_s1_p0/30219_rlCCSfLc;Target=m130529_112732_42179_c100536522550000001823080011101380_s1_p0/30219_rlCCSfLc 137 213;Gap=M37 D1 M40;qual=len 98.1 score 93.3
Bvchr1.sca001	RefBeet-1.2	cDNA_match	255489	255756	92	+	.	ID=m130529_112732_42179_c100536522550000001823080011101380_s1_p0/30219_rlCCSfLc.path1;Name=m130529_112732_42179_c100536522550000001823080011101380_s1_p0/30219_rlCCSfLc;Target=m130529_112732_42179_c100536522550000001823080011101380_s1_p0/30219_rlCCSfLc 214 478;Gap=M26 D1 M22 D1 M9 D1 M28 D1 M37 I1 M11 D2 M27 D1 M18 D1 M19 D1 M26 I1 M9 I3 M18 I1 M9;qual=len 98.1 score 93.3
Bvchr1.sca001	RefBeet-1.2	cDNA_match	252093	252234	97	+	.	ID=m130529_112732_42179_c100536522550000001823080011101380_s1_p0/31174_rlCCSfLc.path1;Name=m130529_112732_42179_c100536522550000001823080011101380_s1_p0/31174_rlCCSfLc;Target=m130529_112732_42179_c100536522550000001823080011101380_s1_p0/31174_rlCCSfLc 7 146;Gap=M43 D2 M8 I1 M14 D1 M74;qual=len 99.0 score 98.0
Bvchr1.sca001	RefBeet-1.2	cDNA_match	253120	253197	97	+	.	ID=m130529_112732_42179_c100536522550000001823080011101380_s1_p0/31174_rlCCSfLc.path1;Name=m130529_112732_42179_c100536522550000001823080011101380_s1_p0/31174_rlCCSfLc;Target=m130529_112732_42179_c100536522550000001823080011101380_s1_p0/31174_rlCCSfLc 147 223;Gap=M70 D1 M7;qual=len 99.0 score 98.0
Bvchr1.sca001	RefBeet-1.2	cDNA_match	255489	255884	100	+	.	ID=m130529_112732_42179_c100536522550000001823080011101380_s1_p0/31174_rlCCSfLc.path1;Name=m130529_112732_42179_c100536522550000001823080011101380_s1_p0/31174_rlCCSfLc;Target=m130529_112732_42179_c100536522550000001823080011101380_s1_p0/31174_rlCCSfLc 224 619;Gap=M396;qual=len 99.0 score 98.0
Bvchr1.sca001	RefBeet-1.2	cDNA_match	252101	252234	91	+	.	ID=m130529_112732_42179_c100536522550000001823080011101380_s1_p0/31190_rlCCSfLc.path1;Name=m130529_112732_42179_c100536522550000001823080011101380_s1_p0/31190_rlCCSfLc;Target=m130529_112732_42179_c100536522550000001823080011101380_s1_p0/31190_rlCCSfLc 11 133;Gap=M22 D1 M13 D1 M15 D1 M2 D4 M15 D1 M24 D1 M10 D1 M21 D1 M1;qual=len 98.2 score 94.3
Bvchr1.sca001	RefBeet-1.2	cDNA_match	253120	253197	96	+	.	ID=m130529_112732_42179_c100536522550000001823080011101380_s1_p0/31190_rlCCSfLc.path1;Name=m130529_112732_42179_c100536522550000001823080011101380_s1_p0/31190_rlCCSfLc;Target=m130529_112732_42179_c100536522550000001823080011101380_s1_p0/31190_rlCCSfLc 134 208;Gap=M10 D1 M11 D1 M39 D1 M15;qual=len 98.2 score 94.3
Bvchr1.sca001	RefBeet-1.2	cDNA_match	255489	255848	96	+	.	ID=m130529_112732_42179_c100536522550000001823080011101380_s1_p0/31190_rlCCSfLc.path1;Name=m130529_112732_42179_c100536522550000001823080011101380_s1_p0/31190_rlCCSfLc;Target=m130529_112732_42179_c100536522550000001823080011101380_s1_p0/31190_rlCCSfLc 209 554;Gap=M21 D1 M13 D1 M39 D1 M12 D1 M7 D1 M34 D1 M21 D1 M33 D1 M50 D1 M23 D1 M13 D2 M20 D1 M5 D1 M55;qual=len 98.2 score 94.3
Bvchr1.sca001	RefBeet-1.2	cDNA_match	252093	252234	97	+	.	ID=m130529_112732_42179_c100536522550000001823080011101380_s1_p0/31379_rlCCSfLc.path1;Name=m130529_112732_42179_c100536522550000001823080011101380_s1_p0/31379_rlCCSfLc;Target=m130529_112732_42179_c100536522550000001823080011101380_s1_p0/31379_rlCCSfLc 6 147;Gap=M67 D1 M32 I1 M42;qual=len 98.8 score 97.0
Bvchr1.sca001	RefBeet-1.2	cDNA_match	253120	253197	96	+	.	ID=m130529_112732_42179_c100536522550000001823080011101380_s1_p0/31379_rlCCSfLc.path1;Name=m130529_112732_42179_c100536522550000001823080011101380_s1_p0/31379_rlCCSfLc;Target=m130529_112732_42179_c100536522550000001823080011101380_s1_p0/31379_rlCCSfLc 148 222;Gap=M12 D1 M22 D1 M31 D1 M10;qual=len 98.8 score 97.0
Bvchr1.sca001	RefBeet-1.2	cDNA_match	255489	255850	98	+	.	ID=m130529_112732_42179_c100536522550000001823080011101380_s1_p0/31379_rlCCSfLc.path1;Name=m130529_112732_42179_c100536522550000001823080011101380_s1_p0/31379_rlCCSfLc;Target=m130529_112732_42179_c100536522550000001823080011101380_s1_p0/31379_rlCCSfLc 223 580;Gap=M66 D1 M29 D1 M34 D1 M110 I1 M31 D1 M46 D1 M41;qual=len 98.8 score 97.0
Bvchr1.sca001	RefBeet-1.2	cDNA_match	252093	252234	100	+	.	ID=m130529_112732_42179_c100536522550000001823080011101380_s1_p0/31495_rlCCSfLc.path1;Name=m130529_112732_42179_c100536522550000001823080011101380_s1_p0/31495_rlCCSfLc;Target=m130529_112732_42179_c100536522550000001823080011101380_s1_p0/31495_rlCCSfLc 7 148;Gap=M142;qual=len 98.0 score 98.3
Bvchr1.sca001	RefBeet-1.2	cDNA_match	253120	253197	98	+	.	ID=m130529_112732_42179_c100536522550000001823080011101380_s1_p0/31495_rlCCSfLc.path1;Name=m130529_112732_42179_c100536522550000001823080011101380_s1_p0/31495_rlCCSfLc;Target=m130529_112732_42179_c100536522550000001823080011101380_s1_p0/31495_rlCCSfLc 149 226;Gap=M78;qual=len 98.0 score 98.3
Bvchr1.sca001	RefBeet-1.2	cDNA_match	255489	255907	97	+	.	ID=m130529_112732_42179_c100536522550000001823080011101380_s1_p0/31495_rlCCSfLc.path1;Name=m130529_112732_42179_c100536522550000001823080011101380_s1_p0/31495_rlCCSfLc;Target=m130529_112732_42179_c100536522550000001823080011101380_s1_p0/31495_rlCCSfLc 227 633;Gap=M368 D7 M8 D5 M31;qual=len 98.0 score 98.3
Bvchr1.sca001	RefBeet-1.2	cDNA_match	252093	252234	99	+	.	ID=m130529_112732_42179_c100536522550000001823080011101380_s1_p0/32025_rlCCSfLc.path1;Name=m130529_112732_42179_c100536522550000001823080011101380_s1_p0/32025_rlCCSfLc;Target=m130529_112732_42179_c100536522550000001823080011101380_s1_p0/32025_rlCCSfLc 7 149;Gap=M120 I1 M22;qual=len 99.0 score 99.7
Bvchr1.sca001	RefBeet-1.2	cDNA_match	253120	253197	100	+	.	ID=m130529_112732_42179_c100536522550000001823080011101380_s1_p0/32025_rlCCSfLc.path1;Name=m130529_112732_42179_c100536522550000001823080011101380_s1_p0/32025_rlCCSfLc;Target=m130529_112732_42179_c100536522550000001823080011101380_s1_p0/32025_rlCCSfLc 150 227;Gap=M78;qual=len 99.0 score 99.7
Bvchr1.sca001	RefBeet-1.2	cDNA_match	255489	255849	100	+	.	ID=m130529_112732_42179_c100536522550000001823080011101380_s1_p0/32025_rlCCSfLc.path1;Name=m130529_112732_42179_c100536522550000001823080011101380_s1_p0/32025_rlCCSfLc;Target=m130529_112732_42179_c100536522550000001823080011101380_s1_p0/32025_rlCCSfLc 228 588;Gap=M361;qual=len 99.0 score 99.7
Bvchr1.sca001	RefBeet-1.2	cDNA_match	6107962	6108090	100	-	.	ID=m130529_112732_42179_c100536522550000001823080011101380_s1_p0/32205_rlCCSfLc.path1;Name=m130529_112732_42179_c100536522550000001823080011101380_s1_p0/32205_rlCCSfLc;Target=m130529_112732_42179_c100536522550000001823080011101380_s1_p0/32205_rlCCSfLc 7 135;Gap=M129;qual=len 98.9 score 100.0
Bvchr1.sca001	RefBeet-1.2	cDNA_match	6107213	6107335	100	-	.	ID=m130529_112732_42179_c100536522550000001823080011101380_s1_p0/32205_rlCCSfLc.path1;Name=m130529_112732_42179_c100536522550000001823080011101380_s1_p0/32205_rlCCSfLc;Target=m130529_112732_42179_c100536522550000001823080011101380_s1_p0/32205_rlCCSfLc 136 258;Gap=M123;qual=len 98.9 score 100.0
Bvchr1.sca001	RefBeet-1.2	cDNA_match	6105537	6105831	100	-	.	ID=m130529_112732_42179_c100536522550000001823080011101380_s1_p0/32205_rlCCSfLc.path1;Name=m130529_112732_42179_c100536522550000001823080011101380_s1_p0/32205_rlCCSfLc;Target=m130529_112732_42179_c100536522550000001823080011101380_s1_p0/32205_rlCCSfLc 259 553;Gap=M295;qual=len 98.9 score 100.0
Bvchr1.sca001	RefBeet-1.2	cDNA_match	6107962	6108084	99	-	.	ID=m130529_112732_42179_c100536522550000001823080011101380_s1_p0/32463_rlCCSfLc.path1;Name=m130529_112732_42179_c100536522550000001823080011101380_s1_p0/32463_rlCCSfLc;Target=m130529_112732_42179_c100536522550000001823080011101380_s1_p0/32463_rlCCSfLc 7 130;Gap=M5 I1 M118;qual=len 98.9 score 99.3
Bvchr1.sca001	RefBeet-1.2	cDNA_match	6107213	6107335	100	-	.	ID=m130529_112732_42179_c100536522550000001823080011101380_s1_p0/32463_rlCCSfLc.path1;Name=m130529_112732_42179_c100536522550000001823080011101380_s1_p0/32463_rlCCSfLc;Target=m130529_112732_42179_c100536522550000001823080011101380_s1_p0/32463_rlCCSfLc 131 253;Gap=M123;qual=len 98.9 score 99.3
Bvchr1.sca001	RefBeet-1.2	cDNA_match	6105435	6105831	99	-	.	ID=m130529_112732_42179_c100536522550000001823080011101380_s1_p0/32463_rlCCSfLc.path1;Name=m130529_112732_42179_c100536522550000001823080011101380_s1_p0/32463_rlCCSfLc;Target=m130529_112732_42179_c100536522550000001823080011101380_s1_p0/32463_rlCCSfLc 254 648;Gap=M390 D2 M5;qual=len 98.9 score 99.3
Bvchr1.sca001	RefBeet-1.2	cDNA_match	252093	252234	99	+	.	ID=m130529_112732_42179_c100536522550000001823080011101380_s1_p0/33408_rlCCSfLc.path1;Name=m130529_112732_42179_c100536522550000001823080011101380_s1_p0/33408_rlCCSfLc;Target=m130529_112732_42179_c100536522550000001823080011101380_s1_p0/33408_rlCCSfLc 8 148;Gap=M140 D1 M1;qual=len 98.8 score 99.7
Bvchr1.sca001	RefBeet-1.2	cDNA_match	253120	253197	100	+	.	ID=m130529_112732_42179_c100536522550000001823080011101380_s1_p0/33408_rlCCSfLc.path1;Name=m130529_112732_42179_c100536522550000001823080011101380_s1_p0/33408_rlCCSfLc;Target=m130529_112732_42179_c100536522550000001823080011101380_s1_p0/33408_rlCCSfLc 149 226;Gap=M78;qual=len 98.8 score 99.7
Bvchr1.sca001	RefBeet-1.2	cDNA_match	255489	255857	100	+	.	ID=m130529_112732_42179_c100536522550000001823080011101380_s1_p0/33408_rlCCSfLc.path1;Name=m130529_112732_42179_c100536522550000001823080011101380_s1_p0/33408_rlCCSfLc;Target=m130529_112732_42179_c100536522550000001823080011101380_s1_p0/33408_rlCCSfLc 227 595;Gap=M369;qual=len 98.8 score 99.7
Bvchr1.sca001	RefBeet-1.2	cDNA_match	5924628	5924733	99	+	.	ID=m130529_112732_42179_c100536522550000001823080011101380_s1_p0/33708_rlCCSfLc.path1;Name=m130529_112732_42179_c100536522550000001823080011101380_s1_p0/33708_rlCCSfLc;Target=m130529_112732_42179_c100536522550000001823080011101380_s1_p0/33708_rlCCSfLc 9 114;Gap=M106;qual=len 99.5 score 99.0
Bvchr1.sca001	RefBeet-1.2	cDNA_match	5925889	5925959	97	+	.	ID=m130529_112732_42179_c100536522550000001823080011101380_s1_p0/33708_rlCCSfLc.path1;Name=m130529_112732_42179_c100536522550000001823080011101380_s1_p0/33708_rlCCSfLc;Target=m130529_112732_42179_c100536522550000001823080011101380_s1_p0/33708_rlCCSfLc 115 184;Gap=M68 D1 M2;qual=len 99.5 score 99.0
Bvchr1.sca001	RefBeet-1.2	cDNA_match	5926046	5926439	100	+	.	ID=m130529_112732_42179_c100536522550000001823080011101380_s1_p0/33708_rlCCSfLc.path1;Name=m130529_112732_42179_c100536522550000001823080011101380_s1_p0/33708_rlCCSfLc;Target=m130529_112732_42179_c100536522550000001823080011101380_s1_p0/33708_rlCCSfLc 185 578;Gap=M394;qual=len 99.5 score 99.0
Bvchr1.sca001	RefBeet-1.2	cDNA_match	5926528	5927141	99	+	.	ID=m130529_112732_42179_c100536522550000001823080011101380_s1_p0/33708_rlCCSfLc.path1;Name=m130529_112732_42179_c100536522550000001823080011101380_s1_p0/33708_rlCCSfLc;Target=m130529_112732_42179_c100536522550000001823080011101380_s1_p0/33708_rlCCSfLc 579 1190;Gap=M65 D1 M102 D1 M445;qual=len 99.5 score 99.0
Bvchr1.sca001	RefBeet-1.2	cDNA_match	5927236	5927564	100	+	.	ID=m130529_112732_42179_c100536522550000001823080011101380_s1_p0/33708_rlCCSfLc.path1;Name=m130529_112732_42179_c100536522550000001823080011101380_s1_p0/33708_rlCCSfLc;Target=m130529_112732_42179_c100536522550000001823080011101380_s1_p0/33708_rlCCSfLc 1191 1519;Gap=M329;qual=len 99.5 score 99.0
Bvchr1.sca001	RefBeet-1.2	cDNA_match	5924623	5924733	99	+	.	ID=m130529_112732_42179_c100536522550000001823080011101380_s1_p0/33689_rlCCSfLc.path1;Name=m130529_112732_42179_c100536522550000001823080011101380_s1_p0/33689_rlCCSfLc;Target=m130529_112732_42179_c100536522550000001823080011101380_s1_p0/33689_rlCCSfLc 5 114;Gap=M8 D1 M102;qual=len 99.7 score 95.0
Bvchr1.sca001	RefBeet-1.2	cDNA_match	5925889	5925959	90	+	.	ID=m130529_112732_42179_c100536522550000001823080011101380_s1_p0/33689_rlCCSfLc.path1;Name=m130529_112732_42179_c100536522550000001823080011101380_s1_p0/33689_rlCCSfLc;Target=m130529_112732_42179_c100536522550000001823080011101380_s1_p0/33689_rlCCSfLc 115 180;Gap=M46 D5 M20;qual=len 99.7 score 95.0
Bvchr1.sca001	RefBeet-1.2	cDNA_match	5926046	5926439	92	+	.	ID=m130529_112732_42179_c100536522550000001823080011101380_s1_p0/33689_rlCCSfLc.path1;Name=m130529_112732_42179_c100536522550000001823080011101380_s1_p0/33689_rlCCSfLc;Target=m130529_112732_42179_c100536522550000001823080011101380_s1_p0/33689_rlCCSfLc 181 573;Gap=M278 D1 M115;qual=len 99.7 score 95.0
Bvchr1.sca001	RefBeet-1.2	cDNA_match	5926528	5927141	96	+	.	ID=m130529_112732_42179_c100536522550000001823080011101380_s1_p0/33689_rlCCSfLc.path1;Name=m130529_112732_42179_c100536522550000001823080011101380_s1_p0/33689_rlCCSfLc;Target=m130529_112732_42179_c100536522550000001823080011101380_s1_p0/33689_rlCCSfLc 574 1182;Gap=M244 D4 M269 D1 M96;qual=len 99.7 score 95.0
Bvchr1.sca001	RefBeet-1.2	cDNA_match	5927236	5927568	98	+	.	ID=m130529_112732_42179_c100536522550000001823080011101380_s1_p0/33689_rlCCSfLc.path1;Name=m130529_112732_42179_c100536522550000001823080011101380_s1_p0/33689_rlCCSfLc;Target=m130529_112732_42179_c100536522550000001823080011101380_s1_p0/33689_rlCCSfLc 1183 1516;Gap=M323 I1 M10;qual=len 99.7 score 95.0
Bvchr1.sca001	RefBeet-1.2	cDNA_match	4421753	4422158	99	+	.	ID=m130529_112732_42179_c100536522550000001823080011101380_s1_p0/33907_rlCCSfLc.path1;Name=m130529_112732_42179_c100536522550000001823080011101380_s1_p0/33907_rlCCSfLc;Target=m130529_112732_42179_c100536522550000001823080011101380_s1_p0/33907_rlCCSfLc 6 410;Gap=M22 D1 M383;qual=len 99.3 score 99.8
Bvchr1.sca001	RefBeet-1.2	cDNA_match	4423462	4423512	100	+	.	ID=m130529_112732_42179_c100536522550000001823080011101380_s1_p0/33907_rlCCSfLc.path1;Name=m130529_112732_42179_c100536522550000001823080011101380_s1_p0/33907_rlCCSfLc;Target=m130529_112732_42179_c100536522550000001823080011101380_s1_p0/33907_rlCCSfLc 411 461;Gap=M51;qual=len 99.3 score 99.8
Bvchr1.sca001	RefBeet-1.2	cDNA_match	4423713	4423833	100	+	.	ID=m130529_112732_42179_c100536522550000001823080011101380_s1_p0/33907_rlCCSfLc.path1;Name=m130529_112732_42179_c100536522550000001823080011101380_s1_p0/33907_rlCCSfLc;Target=m130529_112732_42179_c100536522550000001823080011101380_s1_p0/33907_rlCCSfLc 462 582;Gap=M121;qual=len 99.3 score 99.8
Bvchr1.sca001	RefBeet-1.2	cDNA_match	4424523	4424657	100	+	.	ID=m130529_112732_42179_c100536522550000001823080011101380_s1_p0/33907_rlCCSfLc.path1;Name=m130529_112732_42179_c100536522550000001823080011101380_s1_p0/33907_rlCCSfLc;Target=m130529_112732_42179_c100536522550000001823080011101380_s1_p0/33907_rlCCSfLc 583 717;Gap=M135;qual=len 99.3 score 99.8
Bvchr1.sca001	RefBeet-1.2	cDNA_match	4425466	4425824	100	+	.	ID=m130529_112732_42179_c100536522550000001823080011101380_s1_p0/33907_rlCCSfLc.path1;Name=m130529_112732_42179_c100536522550000001823080011101380_s1_p0/33907_rlCCSfLc;Target=m130529_112732_42179_c100536522550000001823080011101380_s1_p0/33907_rlCCSfLc 718 1076;Gap=M359;qual=len 99.3 score 99.8
Bvchr1.sca001	RefBeet-1.2	cDNA_match	4421744	4422158	99	+	.	ID=m130529_112732_42179_c100536522550000001823080011101380_s1_p0/33918_rlCCSfLc.path1;Name=m130529_112732_42179_c100536522550000001823080011101380_s1_p0/33918_rlCCSfLc;Target=m130529_112732_42179_c100536522550000001823080011101380_s1_p0/33918_rlCCSfLc 6 421;Gap=M33 I1 M382;qual=len 99.6 score 99.8
Bvchr1.sca001	RefBeet-1.2	cDNA_match	4423462	4423512	100	+	.	ID=m130529_112732_42179_c100536522550000001823080011101380_s1_p0/33918_rlCCSfLc.path1;Name=m130529_112732_42179_c100536522550000001823080011101380_s1_p0/33918_rlCCSfLc;Target=m130529_112732_42179_c100536522550000001823080011101380_s1_p0/33918_rlCCSfLc 422 472;Gap=M51;qual=len 99.6 score 99.8
Bvchr1.sca001	RefBeet-1.2	cDNA_match	4423713	4423833	100	+	.	ID=m130529_112732_42179_c100536522550000001823080011101380_s1_p0/33918_rlCCSfLc.path1;Name=m130529_112732_42179_c100536522550000001823080011101380_s1_p0/33918_rlCCSfLc;Target=m130529_112732_42179_c100536522550000001823080011101380_s1_p0/33918_rlCCSfLc 473 593;Gap=M121;qual=len 99.6 score 99.8
Bvchr1.sca001	RefBeet-1.2	cDNA_match	4424523	4424657	100	+	.	ID=m130529_112732_42179_c100536522550000001823080011101380_s1_p0/33918_rlCCSfLc.path1;Name=m130529_112732_42179_c100536522550000001823080011101380_s1_p0/33918_rlCCSfLc;Target=m130529_112732_42179_c100536522550000001823080011101380_s1_p0/33918_rlCCSfLc 594 728;Gap=M135;qual=len 99.6 score 99.8
Bvchr1.sca001	RefBeet-1.2	cDNA_match	4425466	4425875	100	+	.	ID=m130529_112732_42179_c100536522550000001823080011101380_s1_p0/33918_rlCCSfLc.path1;Name=m130529_112732_42179_c100536522550000001823080011101380_s1_p0/33918_rlCCSfLc;Target=m130529_112732_42179_c100536522550000001823080011101380_s1_p0/33918_rlCCSfLc 729 1138;Gap=M410;qual=len 99.6 score 99.8
Bvchr1.sca001	RefBeet-1.2	cDNA_match	5924625	5924733	100	+	.	ID=m130529_112732_42179_c100536522550000001823080011101380_s1_p0/33982_rlCCSfLc.path1;Name=m130529_112732_42179_c100536522550000001823080011101380_s1_p0/33982_rlCCSfLc;Target=m130529_112732_42179_c100536522550000001823080011101380_s1_p0/33982_rlCCSfLc 9 117;Gap=M109;qual=len 99.5 score 97.0
Bvchr1.sca001	RefBeet-1.2	cDNA_match	5925889	5925959	97	+	.	ID=m130529_112732_42179_c100536522550000001823080011101380_s1_p0/33982_rlCCSfLc.path1;Name=m130529_112732_42179_c100536522550000001823080011101380_s1_p0/33982_rlCCSfLc;Target=m130529_112732_42179_c100536522550000001823080011101380_s1_p0/33982_rlCCSfLc 118 188;Gap=M71;qual=len 99.5 score 97.0
Bvchr1.sca001	RefBeet-1.2	cDNA_match	5926046	5926439	98	+	.	ID=m130529_112732_42179_c100536522550000001823080011101380_s1_p0/33982_rlCCSfLc.path1;Name=m130529_112732_42179_c100536522550000001823080011101380_s1_p0/33982_rlCCSfLc;Target=m130529_112732_42179_c100536522550000001823080011101380_s1_p0/33982_rlCCSfLc 189 583;Gap=M364 I1 M30;qual=len 99.5 score 97.0
Bvchr1.sca001	RefBeet-1.2	cDNA_match	5926528	5927141	97	+	.	ID=m130529_112732_42179_c100536522550000001823080011101380_s1_p0/33982_rlCCSfLc.path1;Name=m130529_112732_42179_c100536522550000001823080011101380_s1_p0/33982_rlCCSfLc;Target=m130529_112732_42179_c100536522550000001823080011101380_s1_p0/33982_rlCCSfLc 584 1195;Gap=M65 D1 M451 D1 M96;qual=len 99.5 score 97.0
Bvchr1.sca001	RefBeet-1.2	cDNA_match	5927236	5927568	93	+	.	ID=m130529_112732_42179_c100536522550000001823080011101380_s1_p0/33982_rlCCSfLc.path1;Name=m130529_112732_42179_c100536522550000001823080011101380_s1_p0/33982_rlCCSfLc;Target=m130529_112732_42179_c100536522550000001823080011101380_s1_p0/33982_rlCCSfLc 1196 1529;Gap=M62 D5 M7 I4 M4 I1 M215 I1 M40;qual=len 99.5 score 97.0
Bvchr1.sca001	RefBeet-1.2	cDNA_match	252092	252234	99	+	.	ID=m130529_112732_42179_c100536522550000001823080011101380_s1_p0/34144_rlCCSfLc.path1;Name=m130529_112732_42179_c100536522550000001823080011101380_s1_p0/34144_rlCCSfLc;Target=m130529_112732_42179_c100536522550000001823080011101380_s1_p0/34144_rlCCSfLc 2 144;Gap=M143;qual=len 95.3 score 99.3
Bvchr1.sca001	RefBeet-1.2	cDNA_match	253120	253197	100	+	.	ID=m130529_112732_42179_c100536522550000001823080011101380_s1_p0/34144_rlCCSfLc.path1;Name=m130529_112732_42179_c100536522550000001823080011101380_s1_p0/34144_rlCCSfLc;Target=m130529_112732_42179_c100536522550000001823080011101380_s1_p0/34144_rlCCSfLc 145 222;Gap=M78;qual=len 95.3 score 99.3
Bvchr1.sca001	RefBeet-1.2	cDNA_match	255489	255836	99	+	.	ID=m130529_112732_42179_c100536522550000001823080011101380_s1_p0/34144_rlCCSfLc.path1;Name=m130529_112732_42179_c100536522550000001823080011101380_s1_p0/34144_rlCCSfLc;Target=m130529_112732_42179_c100536522550000001823080011101380_s1_p0/34144_rlCCSfLc 223 570;Gap=M348;qual=len 95.3 score 99.3
Bvchr1.sca001	RefBeet-1.2	cDNA_match	6970554	6971107	100	-	.	ID=m130529_112732_42179_c100536522550000001823080011101380_s1_p0/34161_rlCCSfLc.path1;Name=m130529_112732_42179_c100536522550000001823080011101380_s1_p0/34161_rlCCSfLc;Target=m130529_112732_42179_c100536522550000001823080011101380_s1_p0/34161_rlCCSfLc 8 561;Gap=M554;qual=len 99.5 score 100.0
Bvchr1.sca001	RefBeet-1.2	cDNA_match	6969644	6969763	100	-	.	ID=m130529_112732_42179_c100536522550000001823080011101380_s1_p0/34161_rlCCSfLc.path1;Name=m130529_112732_42179_c100536522550000001823080011101380_s1_p0/34161_rlCCSfLc;Target=m130529_112732_42179_c100536522550000001823080011101380_s1_p0/34161_rlCCSfLc 562 681;Gap=M120;qual=len 99.5 score 100.0
Bvchr1.sca001	RefBeet-1.2	cDNA_match	6968502	6968748	100	-	.	ID=m130529_112732_42179_c100536522550000001823080011101380_s1_p0/34161_rlCCSfLc.path1;Name=m130529_112732_42179_c100536522550000001823080011101380_s1_p0/34161_rlCCSfLc;Target=m130529_112732_42179_c100536522550000001823080011101380_s1_p0/34161_rlCCSfLc 682 928;Gap=M247;qual=len 99.5 score 100.0
Bvchr1.sca001	RefBeet-1.2	cDNA_match	6967869	6968394	100	-	.	ID=m130529_112732_42179_c100536522550000001823080011101380_s1_p0/34161_rlCCSfLc.path1;Name=m130529_112732_42179_c100536522550000001823080011101380_s1_p0/34161_rlCCSfLc;Target=m130529_112732_42179_c100536522550000001823080011101380_s1_p0/34161_rlCCSfLc 929 1454;Gap=M526;qual=len 99.5 score 100.0
Bvchr1.sca001	RefBeet-1.2	cDNA_match	4467446	4467706	100	+	.	ID=m130529_112732_42179_c100536522550000001823080011101380_s1_p0/34671_rlCCSfLc.path1;Name=m130529_112732_42179_c100536522550000001823080011101380_s1_p0/34671_rlCCSfLc;Target=m130529_112732_42179_c100536522550000001823080011101380_s1_p0/34671_rlCCSfLc 7 267;Gap=M261;qual=len 99.4 score 100.0
Bvchr1.sca001	RefBeet-1.2	cDNA_match	4468775	4468975	100	+	.	ID=m130529_112732_42179_c100536522550000001823080011101380_s1_p0/34671_rlCCSfLc.path1;Name=m130529_112732_42179_c100536522550000001823080011101380_s1_p0/34671_rlCCSfLc;Target=m130529_112732_42179_c100536522550000001823080011101380_s1_p0/34671_rlCCSfLc 268 468;Gap=M201;qual=len 99.4 score 100.0
Bvchr1.sca001	RefBeet-1.2	cDNA_match	4469755	4470276	100	+	.	ID=m130529_112732_42179_c100536522550000001823080011101380_s1_p0/34671_rlCCSfLc.path1;Name=m130529_112732_42179_c100536522550000001823080011101380_s1_p0/34671_rlCCSfLc;Target=m130529_112732_42179_c100536522550000001823080011101380_s1_p0/34671_rlCCSfLc 469 990;Gap=M522;qual=len 99.4 score 100.0
Bvchr1.sca001	RefBeet-1.2	cDNA_match	252093	252234	95	+	.	ID=m130529_112732_42179_c100536522550000001823080011101380_s1_p0/35435_rlCCSfLc.path1;Name=m130529_112732_42179_c100536522550000001823080011101380_s1_p0/35435_rlCCSfLc;Target=m130529_112732_42179_c100536522550000001823080011101380_s1_p0/35435_rlCCSfLc 7 154;Gap=M30 I1 M40 I1 M10 I1 M16 I2 M45 I1 M1;qual=len 98.5 score 87.0
Bvchr1.sca001	RefBeet-1.2	cDNA_match	253120	253201	73	+	.	ID=m130529_112732_42179_c100536522550000001823080011101380_s1_p0/35435_rlCCSfLc.path1;Name=m130529_112732_42179_c100536522550000001823080011101380_s1_p0/35435_rlCCSfLc;Target=m130529_112732_42179_c100536522550000001823080011101380_s1_p0/35435_rlCCSfLc 155 235;Gap=M19 D1 M62;qual=len 98.5 score 87.0
Bvchr1.sca001	RefBeet-1.2	cDNA_match	255489	255852	93	+	.	ID=m130529_112732_42179_c100536522550000001823080011101380_s1_p0/35435_rlCCSfLc.path1;Name=m130529_112732_42179_c100536522550000001823080011101380_s1_p0/35435_rlCCSfLc;Target=m130529_112732_42179_c100536522550000001823080011101380_s1_p0/35435_rlCCSfLc 236 598;Gap=M12 I1 M9 D1 M8 I3 M41 I1 M40 I1 M10 I1 M27 I1 M11 D1 M9 I1 M14 D2 M28 D1 M59 D1 M15 D1 M8 D1 M25 D1 M15 D1 M23;qual=len 98.5 score 87.0
Bvchr1.sca001	RefBeet-1.2	cDNA_match	252093	252234	96	+	.	ID=m130529_112732_42179_c100536522550000001823080011101380_s1_p0/35844_rlCCSfLc.path1;Name=m130529_112732_42179_c100536522550000001823080011101380_s1_p0/35844_rlCCSfLc;Target=m130529_112732_42179_c100536522550000001823080011101380_s1_p0/35844_rlCCSfLc 7 144;Gap=M121 D2 M8 D1 M8 D1 M1;qual=len 98.5 score 98.0
Bvchr1.sca001	RefBeet-1.2	cDNA_match	253120	253197	98	+	.	ID=m130529_112732_42179_c100536522550000001823080011101380_s1_p0/35844_rlCCSfLc.path1;Name=m130529_112732_42179_c100536522550000001823080011101380_s1_p0/35844_rlCCSfLc;Target=m130529_112732_42179_c100536522550000001823080011101380_s1_p0/35844_rlCCSfLc 145 222;Gap=M78;qual=len 98.5 score 98.0
Bvchr1.sca001	RefBeet-1.2	cDNA_match	255489	255878	100	+	.	ID=m130529_112732_42179_c100536522550000001823080011101380_s1_p0/35844_rlCCSfLc.path1;Name=m130529_112732_42179_c100536522550000001823080011101380_s1_p0/35844_rlCCSfLc;Target=m130529_112732_42179_c100536522550000001823080011101380_s1_p0/35844_rlCCSfLc 223 612;Gap=M390;qual=len 98.5 score 98.0
Bvchr1.sca001	RefBeet-1.2	cDNA_match	4421753	4422158	100	+	.	ID=m130529_112732_42179_c100536522550000001823080011101380_s1_p0/36131_rlCCSfLc.path1;Name=m130529_112732_42179_c100536522550000001823080011101380_s1_p0/36131_rlCCSfLc;Target=m130529_112732_42179_c100536522550000001823080011101380_s1_p0/36131_rlCCSfLc 14 419;Gap=M406;qual=len 98.8 score 100.0
Bvchr1.sca001	RefBeet-1.2	cDNA_match	4423462	4423512	100	+	.	ID=m130529_112732_42179_c100536522550000001823080011101380_s1_p0/36131_rlCCSfLc.path1;Name=m130529_112732_42179_c100536522550000001823080011101380_s1_p0/36131_rlCCSfLc;Target=m130529_112732_42179_c100536522550000001823080011101380_s1_p0/36131_rlCCSfLc 420 470;Gap=M51;qual=len 98.8 score 100.0
Bvchr1.sca001	RefBeet-1.2	cDNA_match	4423713	4423833	100	+	.	ID=m130529_112732_42179_c100536522550000001823080011101380_s1_p0/36131_rlCCSfLc.path1;Name=m130529_112732_42179_c100536522550000001823080011101380_s1_p0/36131_rlCCSfLc;Target=m130529_112732_42179_c100536522550000001823080011101380_s1_p0/36131_rlCCSfLc 471 591;Gap=M121;qual=len 98.8 score 100.0
Bvchr1.sca001	RefBeet-1.2	cDNA_match	4424523	4424657	100	+	.	ID=m130529_112732_42179_c100536522550000001823080011101380_s1_p0/36131_rlCCSfLc.path1;Name=m130529_112732_42179_c100536522550000001823080011101380_s1_p0/36131_rlCCSfLc;Target=m130529_112732_42179_c100536522550000001823080011101380_s1_p0/36131_rlCCSfLc 592 726;Gap=M135;qual=len 98.8 score 100.0
Bvchr1.sca001	RefBeet-1.2	cDNA_match	4425466	4425855	100	+	.	ID=m130529_112732_42179_c100536522550000001823080011101380_s1_p0/36131_rlCCSfLc.path1;Name=m130529_112732_42179_c100536522550000001823080011101380_s1_p0/36131_rlCCSfLc;Target=m130529_112732_42179_c100536522550000001823080011101380_s1_p0/36131_rlCCSfLc 727 1116;Gap=M390;qual=len 98.8 score 100.0
Bvchr1.sca001	RefBeet-1.2	cDNA_match	5924627	5924733	99	+	.	ID=m130529_112732_42179_c100536522550000001823080011101380_s1_p0/36272_rlCCSfLc.path1;Name=m130529_112732_42179_c100536522550000001823080011101380_s1_p0/36272_rlCCSfLc;Target=m130529_112732_42179_c100536522550000001823080011101380_s1_p0/36272_rlCCSfLc 10 115;Gap=M6 D1 M100;qual=len 99.4 score 99.6
Bvchr1.sca001	RefBeet-1.2	cDNA_match	5925889	5925959	100	+	.	ID=m130529_112732_42179_c100536522550000001823080011101380_s1_p0/36272_rlCCSfLc.path1;Name=m130529_112732_42179_c100536522550000001823080011101380_s1_p0/36272_rlCCSfLc;Target=m130529_112732_42179_c100536522550000001823080011101380_s1_p0/36272_rlCCSfLc 116 186;Gap=M71;qual=len 99.4 score 99.6
Bvchr1.sca001	RefBeet-1.2	cDNA_match	5926046	5926439	100	+	.	ID=m130529_112732_42179_c100536522550000001823080011101380_s1_p0/36272_rlCCSfLc.path1;Name=m130529_112732_42179_c100536522550000001823080011101380_s1_p0/36272_rlCCSfLc;Target=m130529_112732_42179_c100536522550000001823080011101380_s1_p0/36272_rlCCSfLc 187 580;Gap=M394;qual=len 99.4 score 99.6
Bvchr1.sca001	RefBeet-1.2	cDNA_match	5926528	5927141	99	+	.	ID=m130529_112732_42179_c100536522550000001823080011101380_s1_p0/36272_rlCCSfLc.path1;Name=m130529_112732_42179_c100536522550000001823080011101380_s1_p0/36272_rlCCSfLc;Target=m130529_112732_42179_c100536522550000001823080011101380_s1_p0/36272_rlCCSfLc 581 1194;Gap=M614;qual=len 99.4 score 99.6
Bvchr1.sca001	RefBeet-1.2	cDNA_match	5927236	5927566	100	+	.	ID=m130529_112732_42179_c100536522550000001823080011101380_s1_p0/36272_rlCCSfLc.path1;Name=m130529_112732_42179_c100536522550000001823080011101380_s1_p0/36272_rlCCSfLc;Target=m130529_112732_42179_c100536522550000001823080011101380_s1_p0/36272_rlCCSfLc 1195 1525;Gap=M331;qual=len 99.4 score 99.6
Bvchr1.sca001	RefBeet-1.2	cDNA_match	4421749	4422158	99	+	.	ID=m130529_112732_42179_c100536522550000001823080011101380_s1_p0/36402_rlCCSfLc.path1;Name=m130529_112732_42179_c100536522550000001823080011101380_s1_p0/36402_rlCCSfLc;Target=m130529_112732_42179_c100536522550000001823080011101380_s1_p0/36402_rlCCSfLc 6 416;Gap=M28 I1 M382;qual=len 99.5 score 99.8
Bvchr1.sca001	RefBeet-1.2	cDNA_match	4423462	4423512	100	+	.	ID=m130529_112732_42179_c100536522550000001823080011101380_s1_p0/36402_rlCCSfLc.path1;Name=m130529_112732_42179_c100536522550000001823080011101380_s1_p0/36402_rlCCSfLc;Target=m130529_112732_42179_c100536522550000001823080011101380_s1_p0/36402_rlCCSfLc 417 467;Gap=M51;qual=len 99.5 score 99.8
Bvchr1.sca001	RefBeet-1.2	cDNA_match	4423713	4423833	100	+	.	ID=m130529_112732_42179_c100536522550000001823080011101380_s1_p0/36402_rlCCSfLc.path1;Name=m130529_112732_42179_c100536522550000001823080011101380_s1_p0/36402_rlCCSfLc;Target=m130529_112732_42179_c100536522550000001823080011101380_s1_p0/36402_rlCCSfLc 468 588;Gap=M121;qual=len 99.5 score 99.8
Bvchr1.sca001	RefBeet-1.2	cDNA_match	4424523	4424657	100	+	.	ID=m130529_112732_42179_c100536522550000001823080011101380_s1_p0/36402_rlCCSfLc.path1;Name=m130529_112732_42179_c100536522550000001823080011101380_s1_p0/36402_rlCCSfLc;Target=m130529_112732_42179_c100536522550000001823080011101380_s1_p0/36402_rlCCSfLc 589 723;Gap=M135;qual=len 99.5 score 99.8
Bvchr1.sca001	RefBeet-1.2	cDNA_match	4425466	4425839	100	+	.	ID=m130529_112732_42179_c100536522550000001823080011101380_s1_p0/36402_rlCCSfLc.path1;Name=m130529_112732_42179_c100536522550000001823080011101380_s1_p0/36402_rlCCSfLc;Target=m130529_112732_42179_c100536522550000001823080011101380_s1_p0/36402_rlCCSfLc 724 1097;Gap=M374;qual=len 99.5 score 99.8
Bvchr1.sca001	RefBeet-1.2	cDNA_match	252093	252234	94	+	.	ID=m130529_112732_42179_c100536522550000001823080011101380_s1_p0/36576_rlCCSfLc.path1;Name=m130529_112732_42179_c100536522550000001823080011101380_s1_p0/36576_rlCCSfLc;Target=m130529_112732_42179_c100536522550000001823080011101380_s1_p0/36576_rlCCSfLc 7 151;Gap=M16 I3 M126;qual=len 98.8 score 98.0
Bvchr1.sca001	RefBeet-1.2	cDNA_match	253120	253197	100	+	.	ID=m130529_112732_42179_c100536522550000001823080011101380_s1_p0/36576_rlCCSfLc.path1;Name=m130529_112732_42179_c100536522550000001823080011101380_s1_p0/36576_rlCCSfLc;Target=m130529_112732_42179_c100536522550000001823080011101380_s1_p0/36576_rlCCSfLc 152 229;Gap=M78;qual=len 98.8 score 98.0
Bvchr1.sca001	RefBeet-1.2	cDNA_match	255489	255851	100	+	.	ID=m130529_112732_42179_c100536522550000001823080011101380_s1_p0/36576_rlCCSfLc.path1;Name=m130529_112732_42179_c100536522550000001823080011101380_s1_p0/36576_rlCCSfLc;Target=m130529_112732_42179_c100536522550000001823080011101380_s1_p0/36576_rlCCSfLc 230 592;Gap=M363;qual=len 98.8 score 98.0
Bvchr1.sca001	RefBeet-1.2	cDNA_match	6107962	6108080	100	-	.	ID=m130529_112732_42179_c100536522550000001823080011101380_s1_p0/36634_rlCCSfLc.path1;Name=m130529_112732_42179_c100536522550000001823080011101380_s1_p0/36634_rlCCSfLc;Target=m130529_112732_42179_c100536522550000001823080011101380_s1_p0/36634_rlCCSfLc 7 125;Gap=M119;qual=len 99.1 score 99.7
Bvchr1.sca001	RefBeet-1.2	cDNA_match	6107213	6107335	100	-	.	ID=m130529_112732_42179_c100536522550000001823080011101380_s1_p0/36634_rlCCSfLc.path1;Name=m130529_112732_42179_c100536522550000001823080011101380_s1_p0/36634_rlCCSfLc;Target=m130529_112732_42179_c100536522550000001823080011101380_s1_p0/36634_rlCCSfLc 126 248;Gap=M123;qual=len 99.1 score 99.7
Bvchr1.sca001	RefBeet-1.2	cDNA_match	6105422	6105831	99	-	.	ID=m130529_112732_42179_c100536522550000001823080011101380_s1_p0/36634_rlCCSfLc.path1;Name=m130529_112732_42179_c100536522550000001823080011101380_s1_p0/36634_rlCCSfLc;Target=m130529_112732_42179_c100536522550000001823080011101380_s1_p0/36634_rlCCSfLc 249 658;Gap=M321 I1 M40 D1 M48;qual=len 99.1 score 99.7
Bvchr1.sca001	RefBeet-1.2	cDNA_match	5924623	5924733	100	+	.	ID=m130529_112732_42179_c100536522550000001823080011101380_s1_p0/36462_rlCCSfLc.path1;Name=m130529_112732_42179_c100536522550000001823080011101380_s1_p0/36462_rlCCSfLc;Target=m130529_112732_42179_c100536522550000001823080011101380_s1_p0/36462_rlCCSfLc 5 115;Gap=M111;qual=len 97.7 score 92.8
Bvchr1.sca001	RefBeet-1.2	cDNA_match	5925889	5925959	83	+	.	ID=m130529_112732_42179_c100536522550000001823080011101380_s1_p0/36462_rlCCSfLc.path1;Name=m130529_112732_42179_c100536522550000001823080011101380_s1_p0/36462_rlCCSfLc;Target=m130529_112732_42179_c100536522550000001823080011101380_s1_p0/36462_rlCCSfLc 116 186;Gap=M71;qual=len 97.7 score 92.8
Bvchr1.sca001	RefBeet-1.2	cDNA_match	5926046	5926439	94	+	.	ID=m130529_112732_42179_c100536522550000001823080011101380_s1_p0/36462_rlCCSfLc.path1;Name=m130529_112732_42179_c100536522550000001823080011101380_s1_p0/36462_rlCCSfLc;Target=m130529_112732_42179_c100536522550000001823080011101380_s1_p0/36462_rlCCSfLc 187 579;Gap=M149 D1 M244;qual=len 97.7 score 92.8
Bvchr1.sca001	RefBeet-1.2	cDNA_match	5926528	5927141	94	+	.	ID=m130529_112732_42179_c100536522550000001823080011101380_s1_p0/36462_rlCCSfLc.path1;Name=m130529_112732_42179_c100536522550000001823080011101380_s1_p0/36462_rlCCSfLc;Target=m130529_112732_42179_c100536522550000001823080011101380_s1_p0/36462_rlCCSfLc 580 1193;Gap=M614;qual=len 97.7 score 92.8
Bvchr1.sca001	RefBeet-1.2	cDNA_match	5927236	5927542	93	+	.	ID=m130529_112732_42179_c100536522550000001823080011101380_s1_p0/36462_rlCCSfLc.path1;Name=m130529_112732_42179_c100536522550000001823080011101380_s1_p0/36462_rlCCSfLc;Target=m130529_112732_42179_c100536522550000001823080011101380_s1_p0/36462_rlCCSfLc 1194 1498;Gap=M16 D2 M189 I1 M54 I3 M2 D5 M2 D1 M5 I2 M31;qual=len 97.7 score 92.8
Bvchr1.sca001	RefBeet-1.2	cDNA_match	252096	252234	95	+	.	ID=m130529_112732_42179_c100536522550000001823080011101380_s1_p0/36878_rlCCSfLc.path1;Name=m130529_112732_42179_c100536522550000001823080011101380_s1_p0/36878_rlCCSfLc;Target=m130529_112732_42179_c100536522550000001823080011101380_s1_p0/36878_rlCCSfLc 8 148;Gap=M17 I2 M122;qual=len 98.0 score 98.0
Bvchr1.sca001	RefBeet-1.2	cDNA_match	253120	253197	100	+	.	ID=m130529_112732_42179_c100536522550000001823080011101380_s1_p0/36878_rlCCSfLc.path1;Name=m130529_112732_42179_c100536522550000001823080011101380_s1_p0/36878_rlCCSfLc;Target=m130529_112732_42179_c100536522550000001823080011101380_s1_p0/36878_rlCCSfLc 149 226;Gap=M78;qual=len 98.0 score 98.0
Bvchr1.sca001	RefBeet-1.2	cDNA_match	255489	255844	99	+	.	ID=m130529_112732_42179_c100536522550000001823080011101380_s1_p0/36878_rlCCSfLc.path1;Name=m130529_112732_42179_c100536522550000001823080011101380_s1_p0/36878_rlCCSfLc;Target=m130529_112732_42179_c100536522550000001823080011101380_s1_p0/36878_rlCCSfLc 227 583;Gap=M57 I1 M299;qual=len 98.0 score 98.0
Bvchr1.sca001	RefBeet-1.2	cDNA_match	252093	252234	100	+	.	ID=m130529_112732_42179_c100536522550000001823080011101380_s1_p0/37195_rlCCSfLc.path1;Name=m130529_112732_42179_c100536522550000001823080011101380_s1_p0/37195_rlCCSfLc;Target=m130529_112732_42179_c100536522550000001823080011101380_s1_p0/37195_rlCCSfLc 7 148;Gap=M142;qual=len 98.3 score 98.7
Bvchr1.sca001	RefBeet-1.2	cDNA_match	253120	253197	100	+	.	ID=m130529_112732_42179_c100536522550000001823080011101380_s1_p0/37195_rlCCSfLc.path1;Name=m130529_112732_42179_c100536522550000001823080011101380_s1_p0/37195_rlCCSfLc;Target=m130529_112732_42179_c100536522550000001823080011101380_s1_p0/37195_rlCCSfLc 149 226;Gap=M78;qual=len 98.3 score 98.7
Bvchr1.sca001	RefBeet-1.2	cDNA_match	255489	255848	96	+	.	ID=m130529_112732_42179_c100536522550000001823080011101380_s1_p0/37195_rlCCSfLc.path1;Name=m130529_112732_42179_c100536522550000001823080011101380_s1_p0/37195_rlCCSfLc;Target=m130529_112732_42179_c100536522550000001823080011101380_s1_p0/37195_rlCCSfLc 227 574;Gap=M262 D1 M35 D1 M19 D5 M5 D1 M5 D1 M4 D2 M3 D1 M15;qual=len 98.3 score 98.7
Bvchr1.sca001	RefBeet-1.2	cDNA_match	5924645	5924733	88	+	.	ID=m130529_112732_42179_c100536522550000001823080011101380_s1_p0/36984_rlCCSfLc.path1;Name=m130529_112732_42179_c100536522550000001823080011101380_s1_p0/36984_rlCCSfLc;Target=m130529_112732_42179_c100536522550000001823080011101380_s1_p0/36984_rlCCSfLc 10 107;Gap=M5 I3 M6 I2 M5 I1 M13 I3 M60;qual=len 99.4 score 95.8
Bvchr1.sca001	RefBeet-1.2	cDNA_match	5925889	5925959	100	+	.	ID=m130529_112732_42179_c100536522550000001823080011101380_s1_p0/36984_rlCCSfLc.path1;Name=m130529_112732_42179_c100536522550000001823080011101380_s1_p0/36984_rlCCSfLc;Target=m130529_112732_42179_c100536522550000001823080011101380_s1_p0/36984_rlCCSfLc 108 178;Gap=M71;qual=len 99.4 score 95.8
Bvchr1.sca001	RefBeet-1.2	cDNA_match	5926046	5926439	95	+	.	ID=m130529_112732_42179_c100536522550000001823080011101380_s1_p0/36984_rlCCSfLc.path1;Name=m130529_112732_42179_c100536522550000001823080011101380_s1_p0/36984_rlCCSfLc;Target=m130529_112732_42179_c100536522550000001823080011101380_s1_p0/36984_rlCCSfLc 179 570;Gap=M10 D1 M49 D1 M333;qual=len 99.4 score 95.8
Bvchr1.sca001	RefBeet-1.2	cDNA_match	5926528	5927141	97	+	.	ID=m130529_112732_42179_c100536522550000001823080011101380_s1_p0/36984_rlCCSfLc.path1;Name=m130529_112732_42179_c100536522550000001823080011101380_s1_p0/36984_rlCCSfLc;Target=m130529_112732_42179_c100536522550000001823080011101380_s1_p0/36984_rlCCSfLc 571 1184;Gap=M614;qual=len 99.4 score 95.8
Bvchr1.sca001	RefBeet-1.2	cDNA_match	5927236	5927569	99	+	.	ID=m130529_112732_42179_c100536522550000001823080011101380_s1_p0/36984_rlCCSfLc.path1;Name=m130529_112732_42179_c100536522550000001823080011101380_s1_p0/36984_rlCCSfLc;Target=m130529_112732_42179_c100536522550000001823080011101380_s1_p0/36984_rlCCSfLc 1185 1517;Gap=M261 D1 M72;qual=len 99.4 score 95.8
Bvchr1.sca001	RefBeet-1.2	cDNA_match	252093	252234	100	+	.	ID=m130529_112732_42179_c100536522550000001823080011101380_s1_p0/37402_rlCCSfLc.path1;Name=m130529_112732_42179_c100536522550000001823080011101380_s1_p0/37402_rlCCSfLc;Target=m130529_112732_42179_c100536522550000001823080011101380_s1_p0/37402_rlCCSfLc 7 148;Gap=M142;qual=len 99.0 score 100.0
Bvchr1.sca001	RefBeet-1.2	cDNA_match	253120	253197	100	+	.	ID=m130529_112732_42179_c100536522550000001823080011101380_s1_p0/37402_rlCCSfLc.path1;Name=m130529_112732_42179_c100536522550000001823080011101380_s1_p0/37402_rlCCSfLc;Target=m130529_112732_42179_c100536522550000001823080011101380_s1_p0/37402_rlCCSfLc 149 226;Gap=M78;qual=len 99.0 score 100.0
Bvchr1.sca001	RefBeet-1.2	cDNA_match	255489	255878	100	+	.	ID=m130529_112732_42179_c100536522550000001823080011101380_s1_p0/37402_rlCCSfLc.path1;Name=m130529_112732_42179_c100536522550000001823080011101380_s1_p0/37402_rlCCSfLc;Target=m130529_112732_42179_c100536522550000001823080011101380_s1_p0/37402_rlCCSfLc 227 616;Gap=M390;qual=len 99.0 score 100.0
Bvchr1.sca001	RefBeet-1.2	cDNA_match	2301654	2301715	100	-	.	ID=m130529_112732_42179_c100536522550000001823080011101380_s1_p0/37655_rlCCSfLc.path1;Name=m130529_112732_42179_c100536522550000001823080011101380_s1_p0/37655_rlCCSfLc;Target=m130529_112732_42179_c100536522550000001823080011101380_s1_p0/37655_rlCCSfLc 7 68;Gap=M62;qual=len 98.6 score 99.8
Bvchr1.sca001	RefBeet-1.2	cDNA_match	2301432	2301539	100	-	.	ID=m130529_112732_42179_c100536522550000001823080011101380_s1_p0/37655_rlCCSfLc.path1;Name=m130529_112732_42179_c100536522550000001823080011101380_s1_p0/37655_rlCCSfLc;Target=m130529_112732_42179_c100536522550000001823080011101380_s1_p0/37655_rlCCSfLc 69 176;Gap=M108;qual=len 98.6 score 99.8
Bvchr1.sca001	RefBeet-1.2	cDNA_match	2300242	2300448	100	-	.	ID=m130529_112732_42179_c100536522550000001823080011101380_s1_p0/37655_rlCCSfLc.path1;Name=m130529_112732_42179_c100536522550000001823080011101380_s1_p0/37655_rlCCSfLc;Target=m130529_112732_42179_c100536522550000001823080011101380_s1_p0/37655_rlCCSfLc 177 383;Gap=M207;qual=len 98.6 score 99.8
Bvchr1.sca001	RefBeet-1.2	cDNA_match	2299898	2300145	99	-	.	ID=m130529_112732_42179_c100536522550000001823080011101380_s1_p0/37655_rlCCSfLc.path1;Name=m130529_112732_42179_c100536522550000001823080011101380_s1_p0/37655_rlCCSfLc;Target=m130529_112732_42179_c100536522550000001823080011101380_s1_p0/37655_rlCCSfLc 384 632;Gap=M153 I1 M95;qual=len 98.6 score 99.8
Bvchr1.sca001	RefBeet-1.2	cDNA_match	5924634	5924733	100	+	.	ID=m130529_112732_42179_c100536522550000001823080011101380_s1_p0/37867_rlCCSfLc.path1;Name=m130529_112732_42179_c100536522550000001823080011101380_s1_p0/37867_rlCCSfLc;Target=m130529_112732_42179_c100536522550000001823080011101380_s1_p0/37867_rlCCSfLc 7 106;Gap=M100;qual=len 99.6 score 97.4
Bvchr1.sca001	RefBeet-1.2	cDNA_match	5925889	5925959	100	+	.	ID=m130529_112732_42179_c100536522550000001823080011101380_s1_p0/37867_rlCCSfLc.path1;Name=m130529_112732_42179_c100536522550000001823080011101380_s1_p0/37867_rlCCSfLc;Target=m130529_112732_42179_c100536522550000001823080011101380_s1_p0/37867_rlCCSfLc 107 177;Gap=M71;qual=len 99.6 score 97.4
Bvchr1.sca001	RefBeet-1.2	cDNA_match	5926046	5926439	96	+	.	ID=m130529_112732_42179_c100536522550000001823080011101380_s1_p0/37867_rlCCSfLc.path1;Name=m130529_112732_42179_c100536522550000001823080011101380_s1_p0/37867_rlCCSfLc;Target=m130529_112732_42179_c100536522550000001823080011101380_s1_p0/37867_rlCCSfLc 178 575;Gap=M201 I4 M193;qual=len 99.6 score 97.4
Bvchr1.sca001	RefBeet-1.2	cDNA_match	5926528	5927141	96	+	.	ID=m130529_112732_42179_c100536522550000001823080011101380_s1_p0/37867_rlCCSfLc.path1;Name=m130529_112732_42179_c100536522550000001823080011101380_s1_p0/37867_rlCCSfLc;Target=m130529_112732_42179_c100536522550000001823080011101380_s1_p0/37867_rlCCSfLc 576 1188;Gap=M168 D1 M128 D1 M288 I1 M28;qual=len 99.6 score 97.4
Bvchr1.sca001	RefBeet-1.2	cDNA_match	5927236	5927579	95	+	.	ID=m130529_112732_42179_c100536522550000001823080011101380_s1_p0/37867_rlCCSfLc.path1;Name=m130529_112732_42179_c100536522550000001823080011101380_s1_p0/37867_rlCCSfLc;Target=m130529_112732_42179_c100536522550000001823080011101380_s1_p0/37867_rlCCSfLc 1189 1534;Gap=M75 I1 M6 I1 M263;qual=len 99.6 score 97.4
Bvchr1.sca001	RefBeet-1.2	cDNA_match	2301654	2301712	100	-	.	ID=m130529_112732_42179_c100536522550000001823080011101380_s1_p0/37907_rlCCSfLc.path1;Name=m130529_112732_42179_c100536522550000001823080011101380_s1_p0/37907_rlCCSfLc;Target=m130529_112732_42179_c100536522550000001823080011101380_s1_p0/37907_rlCCSfLc 8 66;Gap=M59;qual=len 98.4 score 99.8
Bvchr1.sca001	RefBeet-1.2	cDNA_match	2301432	2301539	100	-	.	ID=m130529_112732_42179_c100536522550000001823080011101380_s1_p0/37907_rlCCSfLc.path1;Name=m130529_112732_42179_c100536522550000001823080011101380_s1_p0/37907_rlCCSfLc;Target=m130529_112732_42179_c100536522550000001823080011101380_s1_p0/37907_rlCCSfLc 67 174;Gap=M108;qual=len 98.4 score 99.8
Bvchr1.sca001	RefBeet-1.2	cDNA_match	2300242	2300448	100	-	.	ID=m130529_112732_42179_c100536522550000001823080011101380_s1_p0/37907_rlCCSfLc.path1;Name=m130529_112732_42179_c100536522550000001823080011101380_s1_p0/37907_rlCCSfLc;Target=m130529_112732_42179_c100536522550000001823080011101380_s1_p0/37907_rlCCSfLc 175 381;Gap=M207;qual=len 98.4 score 99.8
Bvchr1.sca001	RefBeet-1.2	cDNA_match	2299898	2300145	99	-	.	ID=m130529_112732_42179_c100536522550000001823080011101380_s1_p0/37907_rlCCSfLc.path1;Name=m130529_112732_42179_c100536522550000001823080011101380_s1_p0/37907_rlCCSfLc;Target=m130529_112732_42179_c100536522550000001823080011101380_s1_p0/37907_rlCCSfLc 382 630;Gap=M153 I1 M95;qual=len 98.4 score 99.8
Bvchr1.sca001	RefBeet-1.2	cDNA_match	252093	252234	95	+	.	ID=m130529_112732_42179_c100536522550000001823080011101380_s1_p0/38242_rlCCSfLc.path1;Name=m130529_112732_42179_c100536522550000001823080011101380_s1_p0/38242_rlCCSfLc;Target=m130529_112732_42179_c100536522550000001823080011101380_s1_p0/38242_rlCCSfLc 7 142;Gap=M38 D1 M5 D1 M8 D2 M37 D1 M22 D1 M26;qual=len 99.0 score 96.0
Bvchr1.sca001	RefBeet-1.2	cDNA_match	253120	253197	96	+	.	ID=m130529_112732_42179_c100536522550000001823080011101380_s1_p0/38242_rlCCSfLc.path1;Name=m130529_112732_42179_c100536522550000001823080011101380_s1_p0/38242_rlCCSfLc;Target=m130529_112732_42179_c100536522550000001823080011101380_s1_p0/38242_rlCCSfLc 143 217;Gap=M12 D1 M9 D1 M44 D1 M10;qual=len 99.0 score 96.0
Bvchr1.sca001	RefBeet-1.2	cDNA_match	255489	255855	97	+	.	ID=m130529_112732_42179_c100536522550000001823080011101380_s1_p0/38242_rlCCSfLc.path1;Name=m130529_112732_42179_c100536522550000001823080011101380_s1_p0/38242_rlCCSfLc;Target=m130529_112732_42179_c100536522550000001823080011101380_s1_p0/38242_rlCCSfLc 218 578;Gap=M21 D1 M27 D1 M74 I1 M57 D1 M91 D1 M43 D1 M10 D1 M11 D1 M26;qual=len 99.0 score 96.0
Bvchr1.sca001	RefBeet-1.2	cDNA_match	8064860	8064911	100	-	.	ID=m130529_112732_42179_c100536522550000001823080011101380_s1_p0/38423_rlCCSfLc.path1;Name=m130529_112732_42179_c100536522550000001823080011101380_s1_p0/38423_rlCCSfLc;Target=m130529_112732_42179_c100536522550000001823080011101380_s1_p0/38423_rlCCSfLc 7 58;Gap=M52;qual=len 98.1 score 100.0
Bvchr1.sca001	RefBeet-1.2	cDNA_match	8063607	8064212	100	-	.	ID=m130529_112732_42179_c100536522550000001823080011101380_s1_p0/38423_rlCCSfLc.path1;Name=m130529_112732_42179_c100536522550000001823080011101380_s1_p0/38423_rlCCSfLc;Target=m130529_112732_42179_c100536522550000001823080011101380_s1_p0/38423_rlCCSfLc 59 664;Gap=M606;qual=len 98.1 score 100.0
Bvchr1.sca001	RefBeet-1.2	cDNA_match	5924625	5924733	100	+	.	ID=m130529_112732_42179_c100536522550000001823080011101380_s1_p0/38387_rlCCSfLc.path1;Name=m130529_112732_42179_c100536522550000001823080011101380_s1_p0/38387_rlCCSfLc;Target=m130529_112732_42179_c100536522550000001823080011101380_s1_p0/38387_rlCCSfLc 9 117;Gap=M109;qual=len 99.2 score 96.2
Bvchr1.sca001	RefBeet-1.2	cDNA_match	5925889	5925959	100	+	.	ID=m130529_112732_42179_c100536522550000001823080011101380_s1_p0/38387_rlCCSfLc.path1;Name=m130529_112732_42179_c100536522550000001823080011101380_s1_p0/38387_rlCCSfLc;Target=m130529_112732_42179_c100536522550000001823080011101380_s1_p0/38387_rlCCSfLc 118 188;Gap=M71;qual=len 99.2 score 96.2
Bvchr1.sca001	RefBeet-1.2	cDNA_match	5926046	5926439	95	+	.	ID=m130529_112732_42179_c100536522550000001823080011101380_s1_p0/38387_rlCCSfLc.path1;Name=m130529_112732_42179_c100536522550000001823080011101380_s1_p0/38387_rlCCSfLc;Target=m130529_112732_42179_c100536522550000001823080011101380_s1_p0/38387_rlCCSfLc 189 582;Gap=M394;qual=len 99.2 score 96.2
Bvchr1.sca001	RefBeet-1.2	cDNA_match	5926528	5927141	93	+	.	ID=m130529_112732_42179_c100536522550000001823080011101380_s1_p0/38387_rlCCSfLc.path1;Name=m130529_112732_42179_c100536522550000001823080011101380_s1_p0/38387_rlCCSfLc;Target=m130529_112732_42179_c100536522550000001823080011101380_s1_p0/38387_rlCCSfLc 583 1195;Gap=M594 D1 M19;qual=len 99.2 score 96.2
Bvchr1.sca001	RefBeet-1.2	cDNA_match	5927236	5927550	93	+	.	ID=m130529_112732_42179_c100536522550000001823080011101380_s1_p0/38387_rlCCSfLc.path1;Name=m130529_112732_42179_c100536522550000001823080011101380_s1_p0/38387_rlCCSfLc;Target=m130529_112732_42179_c100536522550000001823080011101380_s1_p0/38387_rlCCSfLc 1196 1510;Gap=M62 D5 M7 I4 M4 I1 M237;qual=len 99.2 score 96.2
Bvchr1.sca001	RefBeet-1.2	cDNA_match	6107962	6108084	100	-	.	ID=m130529_112732_42179_c100536522550000001823080011101380_s1_p0/38580_rlCCSfLc.path1;Name=m130529_112732_42179_c100536522550000001823080011101380_s1_p0/38580_rlCCSfLc;Target=m130529_112732_42179_c100536522550000001823080011101380_s1_p0/38580_rlCCSfLc 7 129;Gap=M123;qual=len 97.8 score 99.0
Bvchr1.sca001	RefBeet-1.2	cDNA_match	6107213	6107335	100	-	.	ID=m130529_112732_42179_c100536522550000001823080011101380_s1_p0/38580_rlCCSfLc.path1;Name=m130529_112732_42179_c100536522550000001823080011101380_s1_p0/38580_rlCCSfLc;Target=m130529_112732_42179_c100536522550000001823080011101380_s1_p0/38580_rlCCSfLc 130 252;Gap=M123;qual=len 97.8 score 99.0
Bvchr1.sca001	RefBeet-1.2	cDNA_match	6105438	6105831	97	-	.	ID=m130529_112732_42179_c100536522550000001823080011101380_s1_p0/38580_rlCCSfLc.path1;Name=m130529_112732_42179_c100536522550000001823080011101380_s1_p0/38580_rlCCSfLc;Target=m130529_112732_42179_c100536522550000001823080011101380_s1_p0/38580_rlCCSfLc 253 637;Gap=M316 I1 M51 D9 M5 D1 M12;qual=len 97.8 score 99.0
Bvchr1.sca001	RefBeet-1.2	cDNA_match	5924625	5924733	100	+	.	ID=m130529_112732_42179_c100536522550000001823080011101380_s1_p0/38601_rlCCSfLc.path1;Name=m130529_112732_42179_c100536522550000001823080011101380_s1_p0/38601_rlCCSfLc;Target=m130529_112732_42179_c100536522550000001823080011101380_s1_p0/38601_rlCCSfLc 9 117;Gap=M109;qual=len 99.5 score 97.2
Bvchr1.sca001	RefBeet-1.2	cDNA_match	5925889	5925959	100	+	.	ID=m130529_112732_42179_c100536522550000001823080011101380_s1_p0/38601_rlCCSfLc.path1;Name=m130529_112732_42179_c100536522550000001823080011101380_s1_p0/38601_rlCCSfLc;Target=m130529_112732_42179_c100536522550000001823080011101380_s1_p0/38601_rlCCSfLc 118 188;Gap=M71;qual=len 99.5 score 97.2
Bvchr1.sca001	RefBeet-1.2	cDNA_match	5926046	5926439	88	+	.	ID=m130529_112732_42179_c100536522550000001823080011101380_s1_p0/38601_rlCCSfLc.path1;Name=m130529_112732_42179_c100536522550000001823080011101380_s1_p0/38601_rlCCSfLc;Target=m130529_112732_42179_c100536522550000001823080011101380_s1_p0/38601_rlCCSfLc 189 582;Gap=M394;qual=len 99.5 score 97.2
Bvchr1.sca001	RefBeet-1.2	cDNA_match	5926528	5927141	98	+	.	ID=m130529_112732_42179_c100536522550000001823080011101380_s1_p0/38601_rlCCSfLc.path1;Name=m130529_112732_42179_c100536522550000001823080011101380_s1_p0/38601_rlCCSfLc;Target=m130529_112732_42179_c100536522550000001823080011101380_s1_p0/38601_rlCCSfLc 583 1194;Gap=M64 D2 M548;qual=len 99.5 score 97.2
Bvchr1.sca001	RefBeet-1.2	cDNA_match	5927236	5927538	100	+	.	ID=m130529_112732_42179_c100536522550000001823080011101380_s1_p0/38601_rlCCSfLc.path1;Name=m130529_112732_42179_c100536522550000001823080011101380_s1_p0/38601_rlCCSfLc;Target=m130529_112732_42179_c100536522550000001823080011101380_s1_p0/38601_rlCCSfLc 1195 1497;Gap=M303;qual=len 99.5 score 97.2
Bvchr1.sca001	RefBeet-1.2	cDNA_match	5924634	5924733	100	+	.	ID=m130529_112732_42179_c100536522550000001823080011101380_s1_p0/38915_rlCCSfLc.path1;Name=m130529_112732_42179_c100536522550000001823080011101380_s1_p0/38915_rlCCSfLc;Target=m130529_112732_42179_c100536522550000001823080011101380_s1_p0/38915_rlCCSfLc 7 106;Gap=M100;qual=len 99.6 score 98.4
Bvchr1.sca001	RefBeet-1.2	cDNA_match	5925889	5925959	94	+	.	ID=m130529_112732_42179_c100536522550000001823080011101380_s1_p0/38915_rlCCSfLc.path1;Name=m130529_112732_42179_c100536522550000001823080011101380_s1_p0/38915_rlCCSfLc;Target=m130529_112732_42179_c100536522550000001823080011101380_s1_p0/38915_rlCCSfLc 107 177;Gap=M71;qual=len 99.6 score 98.4
Bvchr1.sca001	RefBeet-1.2	cDNA_match	5926046	5926439	99	+	.	ID=m130529_112732_42179_c100536522550000001823080011101380_s1_p0/38915_rlCCSfLc.path1;Name=m130529_112732_42179_c100536522550000001823080011101380_s1_p0/38915_rlCCSfLc;Target=m130529_112732_42179_c100536522550000001823080011101380_s1_p0/38915_rlCCSfLc 178 571;Gap=M394;qual=len 99.6 score 98.4
Bvchr1.sca001	RefBeet-1.2	cDNA_match	5926528	5927141	99	+	.	ID=m130529_112732_42179_c100536522550000001823080011101380_s1_p0/38915_rlCCSfLc.path1;Name=m130529_112732_42179_c100536522550000001823080011101380_s1_p0/38915_rlCCSfLc;Target=m130529_112732_42179_c100536522550000001823080011101380_s1_p0/38915_rlCCSfLc 572 1187;Gap=M187 I2 M427;qual=len 99.6 score 98.4
Bvchr1.sca001	RefBeet-1.2	cDNA_match	5927236	5927566	100	+	.	ID=m130529_112732_42179_c100536522550000001823080011101380_s1_p0/38915_rlCCSfLc.path1;Name=m130529_112732_42179_c100536522550000001823080011101380_s1_p0/38915_rlCCSfLc;Target=m130529_112732_42179_c100536522550000001823080011101380_s1_p0/38915_rlCCSfLc 1188 1518;Gap=M331;qual=len 99.6 score 98.4
Bvchr1.sca001	RefBeet-1.2	cDNA_match	6107962	6108095	100	-	.	ID=m130529_112732_42179_c100536522550000001823080011101380_s1_p0/39248_rlCCSfLc.path1;Name=m130529_112732_42179_c100536522550000001823080011101380_s1_p0/39248_rlCCSfLc;Target=m130529_112732_42179_c100536522550000001823080011101380_s1_p0/39248_rlCCSfLc 3 136;Gap=M134;qual=len 99.7 score 100.0
Bvchr1.sca001	RefBeet-1.2	cDNA_match	6107213	6107335	100	-	.	ID=m130529_112732_42179_c100536522550000001823080011101380_s1_p0/39248_rlCCSfLc.path1;Name=m130529_112732_42179_c100536522550000001823080011101380_s1_p0/39248_rlCCSfLc;Target=m130529_112732_42179_c100536522550000001823080011101380_s1_p0/39248_rlCCSfLc 137 259;Gap=M123;qual=len 99.7 score 100.0
Bvchr1.sca001	RefBeet-1.2	cDNA_match	6105465	6105831	100	-	.	ID=m130529_112732_42179_c100536522550000001823080011101380_s1_p0/39248_rlCCSfLc.path1;Name=m130529_112732_42179_c100536522550000001823080011101380_s1_p0/39248_rlCCSfLc;Target=m130529_112732_42179_c100536522550000001823080011101380_s1_p0/39248_rlCCSfLc 260 626;Gap=M367;qual=len 99.7 score 100.0
Bvchr1.sca001	RefBeet-1.2	cDNA_match	5925889	5925959	88	+	.	ID=m130529_112732_42179_c100536522550000001823080011101380_s1_p0/39157_rlCCSfLc.path2;Name=m130529_112732_42179_c100536522550000001823080011101380_s1_p0/39157_rlCCSfLc;Target=m130529_112732_42179_c100536522550000001823080011101380_s1_p0/39157_rlCCSfLc 121 188;Gap=M5 D3 M63;qual=len 91.7 score 92.2
Bvchr1.sca001	RefBeet-1.2	cDNA_match	5926046	5926439	97	+	.	ID=m130529_112732_42179_c100536522550000001823080011101380_s1_p0/39157_rlCCSfLc.path2;Name=m130529_112732_42179_c100536522550000001823080011101380_s1_p0/39157_rlCCSfLc;Target=m130529_112732_42179_c100536522550000001823080011101380_s1_p0/39157_rlCCSfLc 189 582;Gap=M394;qual=len 91.7 score 92.2
Bvchr1.sca001	RefBeet-1.2	cDNA_match	5926528	5927141	94	+	.	ID=m130529_112732_42179_c100536522550000001823080011101380_s1_p0/39157_rlCCSfLc.path2;Name=m130529_112732_42179_c100536522550000001823080011101380_s1_p0/39157_rlCCSfLc;Target=m130529_112732_42179_c100536522550000001823080011101380_s1_p0/39157_rlCCSfLc 583 1189;Gap=M135 D2 M34 D3 M12 D1 M408 D1 M18;qual=len 91.7 score 92.2
Bvchr1.sca001	RefBeet-1.2	cDNA_match	5927236	5927553	90	+	.	ID=m130529_112732_42179_c100536522550000001823080011101380_s1_p0/39157_rlCCSfLc.path2;Name=m130529_112732_42179_c100536522550000001823080011101380_s1_p0/39157_rlCCSfLc;Target=m130529_112732_42179_c100536522550000001823080011101380_s1_p0/39157_rlCCSfLc 1190 1498;Gap=M84 D5 M8 D4 M217;qual=len 91.7 score 92.2
Bvchr1.sca001	RefBeet-1.2	cDNA_match	6107962	6108095	100	-	.	ID=m130529_112732_42179_c100536522550000001823080011101380_s1_p0/40188_rlCCSfLc.path1;Name=m130529_112732_42179_c100536522550000001823080011101380_s1_p0/40188_rlCCSfLc;Target=m130529_112732_42179_c100536522550000001823080011101380_s1_p0/40188_rlCCSfLc 3 136;Gap=M134;qual=len 99.7 score 100.0
Bvchr1.sca001	RefBeet-1.2	cDNA_match	6107213	6107335	100	-	.	ID=m130529_112732_42179_c100536522550000001823080011101380_s1_p0/40188_rlCCSfLc.path1;Name=m130529_112732_42179_c100536522550000001823080011101380_s1_p0/40188_rlCCSfLc;Target=m130529_112732_42179_c100536522550000001823080011101380_s1_p0/40188_rlCCSfLc 137 259;Gap=M123;qual=len 99.7 score 100.0
Bvchr1.sca001	RefBeet-1.2	cDNA_match	6105465	6105831	100	-	.	ID=m130529_112732_42179_c100536522550000001823080011101380_s1_p0/40188_rlCCSfLc.path1;Name=m130529_112732_42179_c100536522550000001823080011101380_s1_p0/40188_rlCCSfLc;Target=m130529_112732_42179_c100536522550000001823080011101380_s1_p0/40188_rlCCSfLc 260 626;Gap=M367;qual=len 99.7 score 100.0
Bvchr1.sca001	RefBeet-1.2	cDNA_match	252093	252234	87	+	.	ID=m130529_112732_42179_c100536522550000001823080011101380_s1_p0/38994_rlCCSfLc.path1;Name=m130529_112732_42179_c100536522550000001823080011101380_s1_p0/38994_rlCCSfLc;Target=m130529_112732_42179_c100536522550000001823080011101380_s1_p0/38994_rlCCSfLc 6 131;Gap=M30 D1 M6 D2 M5 D1 M8 D2 M7 D1 M11 D3 M13 D2 M9 D1 M16 D1 M6 D1 M14 D1 M1;qual=len 97.7 score 92.0
Bvchr1.sca001	RefBeet-1.2	cDNA_match	253120	253197	94	+	.	ID=m130529_112732_42179_c100536522550000001823080011101380_s1_p0/38994_rlCCSfLc.path1;Name=m130529_112732_42179_c100536522550000001823080011101380_s1_p0/38994_rlCCSfLc;Target=m130529_112732_42179_c100536522550000001823080011101380_s1_p0/38994_rlCCSfLc 132 205;Gap=M12 D1 M24 D1 M12 D1 M16 D1 M10;qual=len 97.7 score 92.0
Bvchr1.sca001	RefBeet-1.2	cDNA_match	255489	255848	95	+	.	ID=m130529_112732_42179_c100536522550000001823080011101380_s1_p0/38994_rlCCSfLc.path1;Name=m130529_112732_42179_c100536522550000001823080011101380_s1_p0/38994_rlCCSfLc;Target=m130529_112732_42179_c100536522550000001823080011101380_s1_p0/38994_rlCCSfLc 206 547;Gap=M6 D1 M14 D1 M10 D1 M26 D1 M6 D1 M8 D1 M20 D1 M26 D1 M7 D1 M7 D1 M45 D1 M19 D1 M15 D1 M51 D1 M24 D1 M16 D3 M42;qual=len 97.7 score 92.0
Bvchr1.sca001	RefBeet-1.2	cDNA_match	1542589	1542681	100	+	.	ID=m130529_112732_42179_c100536522550000001823080011101380_s1_p0/40445_rlCCSfLc.path1;Name=m130529_112732_42179_c100536522550000001823080011101380_s1_p0/40445_rlCCSfLc;Target=m130529_112732_42179_c100536522550000001823080011101380_s1_p0/40445_rlCCSfLc 17 109;Gap=M93;qual=len 99.1 score 100.0
Bvchr1.sca001	RefBeet-1.2	cDNA_match	1542837	1543086	100	+	.	ID=m130529_112732_42179_c100536522550000001823080011101380_s1_p0/40445_rlCCSfLc.path1;Name=m130529_112732_42179_c100536522550000001823080011101380_s1_p0/40445_rlCCSfLc;Target=m130529_112732_42179_c100536522550000001823080011101380_s1_p0/40445_rlCCSfLc 110 359;Gap=M250;qual=len 99.1 score 100.0
Bvchr1.sca001	RefBeet-1.2	cDNA_match	1543224	1543343	100	+	.	ID=m130529_112732_42179_c100536522550000001823080011101380_s1_p0/40445_rlCCSfLc.path1;Name=m130529_112732_42179_c100536522550000001823080011101380_s1_p0/40445_rlCCSfLc;Target=m130529_112732_42179_c100536522550000001823080011101380_s1_p0/40445_rlCCSfLc 360 479;Gap=M120;qual=len 99.1 score 100.0
Bvchr1.sca001	RefBeet-1.2	cDNA_match	1543424	1543499	100	+	.	ID=m130529_112732_42179_c100536522550000001823080011101380_s1_p0/40445_rlCCSfLc.path1;Name=m130529_112732_42179_c100536522550000001823080011101380_s1_p0/40445_rlCCSfLc;Target=m130529_112732_42179_c100536522550000001823080011101380_s1_p0/40445_rlCCSfLc 480 555;Gap=M76;qual=len 99.1 score 100.0
Bvchr1.sca001	RefBeet-1.2	cDNA_match	1543650	1543858	100	+	.	ID=m130529_112732_42179_c100536522550000001823080011101380_s1_p0/40445_rlCCSfLc.path1;Name=m130529_112732_42179_c100536522550000001823080011101380_s1_p0/40445_rlCCSfLc;Target=m130529_112732_42179_c100536522550000001823080011101380_s1_p0/40445_rlCCSfLc 556 764;Gap=M209;qual=len 99.1 score 100.0
Bvchr1.sca001	RefBeet-1.2	cDNA_match	1543981	1544089	100	+	.	ID=m130529_112732_42179_c100536522550000001823080011101380_s1_p0/40445_rlCCSfLc.path1;Name=m130529_112732_42179_c100536522550000001823080011101380_s1_p0/40445_rlCCSfLc;Target=m130529_112732_42179_c100536522550000001823080011101380_s1_p0/40445_rlCCSfLc 765 873;Gap=M109;qual=len 99.1 score 100.0
Bvchr1.sca001	RefBeet-1.2	cDNA_match	1544548	1544640	100	+	.	ID=m130529_112732_42179_c100536522550000001823080011101380_s1_p0/40445_rlCCSfLc.path1;Name=m130529_112732_42179_c100536522550000001823080011101380_s1_p0/40445_rlCCSfLc;Target=m130529_112732_42179_c100536522550000001823080011101380_s1_p0/40445_rlCCSfLc 874 966;Gap=M93;qual=len 99.1 score 100.0
Bvchr1.sca001	RefBeet-1.2	cDNA_match	1547651	1547811	100	+	.	ID=m130529_112732_42179_c100536522550000001823080011101380_s1_p0/40445_rlCCSfLc.path1;Name=m130529_112732_42179_c100536522550000001823080011101380_s1_p0/40445_rlCCSfLc;Target=m130529_112732_42179_c100536522550000001823080011101380_s1_p0/40445_rlCCSfLc 967 1127;Gap=M161;qual=len 99.1 score 100.0
Bvchr1.sca001	RefBeet-1.2	cDNA_match	1548550	1549234	100	+	.	ID=m130529_112732_42179_c100536522550000001823080011101380_s1_p0/40445_rlCCSfLc.path1;Name=m130529_112732_42179_c100536522550000001823080011101380_s1_p0/40445_rlCCSfLc;Target=m130529_112732_42179_c100536522550000001823080011101380_s1_p0/40445_rlCCSfLc 1128 1812;Gap=M685;qual=len 99.1 score 100.0
Bvchr1.sca001	RefBeet-1.2	cDNA_match	252092	252234	96	+	.	ID=m130529_112732_42179_c100536522550000001823080011101380_s1_p0/40464_rlCCSfLc.path1;Name=m130529_112732_42179_c100536522550000001823080011101380_s1_p0/40464_rlCCSfLc;Target=m130529_112732_42179_c100536522550000001823080011101380_s1_p0/40464_rlCCSfLc 2 140;Gap=M74 D4 M65;qual=len 99.8 score 98.7
Bvchr1.sca001	RefBeet-1.2	cDNA_match	253120	253197	100	+	.	ID=m130529_112732_42179_c100536522550000001823080011101380_s1_p0/40464_rlCCSfLc.path1;Name=m130529_112732_42179_c100536522550000001823080011101380_s1_p0/40464_rlCCSfLc;Target=m130529_112732_42179_c100536522550000001823080011101380_s1_p0/40464_rlCCSfLc 141 218;Gap=M78;qual=len 99.8 score 98.7
Bvchr1.sca001	RefBeet-1.2	cDNA_match	255489	255867	100	+	.	ID=m130529_112732_42179_c100536522550000001823080011101380_s1_p0/40464_rlCCSfLc.path1;Name=m130529_112732_42179_c100536522550000001823080011101380_s1_p0/40464_rlCCSfLc;Target=m130529_112732_42179_c100536522550000001823080011101380_s1_p0/40464_rlCCSfLc 219 597;Gap=M379;qual=len 99.8 score 98.7
Bvchr1.sca001	RefBeet-1.2	cDNA_match	8187153	8187250	100	+	.	ID=m130529_112732_42179_c100536522550000001823080011101380_s1_p0/40562_rlCCSfLc.path1;Name=m130529_112732_42179_c100536522550000001823080011101380_s1_p0/40562_rlCCSfLc;Target=m130529_112732_42179_c100536522550000001823080011101380_s1_p0/40562_rlCCSfLc 7 104;Gap=M98;qual=len 99.3 score 100.0
Bvchr1.sca001	RefBeet-1.2	cDNA_match	8189933	8190193	100	+	.	ID=m130529_112732_42179_c100536522550000001823080011101380_s1_p0/40562_rlCCSfLc.path1;Name=m130529_112732_42179_c100536522550000001823080011101380_s1_p0/40562_rlCCSfLc;Target=m130529_112732_42179_c100536522550000001823080011101380_s1_p0/40562_rlCCSfLc 105 365;Gap=M261;qual=len 99.3 score 100.0
Bvchr1.sca001	RefBeet-1.2	cDNA_match	8190532	8191042	100	+	.	ID=m130529_112732_42179_c100536522550000001823080011101380_s1_p0/40562_rlCCSfLc.path1;Name=m130529_112732_42179_c100536522550000001823080011101380_s1_p0/40562_rlCCSfLc;Target=m130529_112732_42179_c100536522550000001823080011101380_s1_p0/40562_rlCCSfLc 366 876;Gap=M511;qual=len 99.3 score 100.0
Bvchr1.sca001	RefBeet-1.2	cDNA_match	252093	252234	98	+	.	ID=m130529_112732_42179_c100536522550000001823080011101380_s1_p0/40879_rlCCSfLc.path1;Name=m130529_112732_42179_c100536522550000001823080011101380_s1_p0/40879_rlCCSfLc;Target=m130529_112732_42179_c100536522550000001823080011101380_s1_p0/40879_rlCCSfLc 7 147;Gap=M67 D1 M74;qual=len 99.0 score 99.3
Bvchr1.sca001	RefBeet-1.2	cDNA_match	253120	253197	100	+	.	ID=m130529_112732_42179_c100536522550000001823080011101380_s1_p0/40879_rlCCSfLc.path1;Name=m130529_112732_42179_c100536522550000001823080011101380_s1_p0/40879_rlCCSfLc;Target=m130529_112732_42179_c100536522550000001823080011101380_s1_p0/40879_rlCCSfLc 148 225;Gap=M78;qual=len 99.0 score 99.3
Bvchr1.sca001	RefBeet-1.2	cDNA_match	255489	255872	100	+	.	ID=m130529_112732_42179_c100536522550000001823080011101380_s1_p0/40879_rlCCSfLc.path1;Name=m130529_112732_42179_c100536522550000001823080011101380_s1_p0/40879_rlCCSfLc;Target=m130529_112732_42179_c100536522550000001823080011101380_s1_p0/40879_rlCCSfLc 226 609;Gap=M384;qual=len 99.0 score 99.3
Bvchr1.sca001	RefBeet-1.2	cDNA_match	1189028	1189461	100	-	.	ID=m130529_112732_42179_c100536522550000001823080011101380_s1_p0/40916_rlCCSfLc.path1;Name=m130529_112732_42179_c100536522550000001823080011101380_s1_p0/40916_rlCCSfLc;Target=m130529_112732_42179_c100536522550000001823080011101380_s1_p0/40916_rlCCSfLc 8 441;Gap=M434;qual=len 99.3 score 100.0
Bvchr1.sca001	RefBeet-1.2	cDNA_match	1188575	1188655	100	-	.	ID=m130529_112732_42179_c100536522550000001823080011101380_s1_p0/40916_rlCCSfLc.path1;Name=m130529_112732_42179_c100536522550000001823080011101380_s1_p0/40916_rlCCSfLc;Target=m130529_112732_42179_c100536522550000001823080011101380_s1_p0/40916_rlCCSfLc 442 522;Gap=M81;qual=len 99.3 score 100.0
Bvchr1.sca001	RefBeet-1.2	cDNA_match	1187071	1187172	100	-	.	ID=m130529_112732_42179_c100536522550000001823080011101380_s1_p0/40916_rlCCSfLc.path1;Name=m130529_112732_42179_c100536522550000001823080011101380_s1_p0/40916_rlCCSfLc;Target=m130529_112732_42179_c100536522550000001823080011101380_s1_p0/40916_rlCCSfLc 523 624;Gap=M102;qual=len 99.3 score 100.0
Bvchr1.sca001	RefBeet-1.2	cDNA_match	1186880	1186954	100	-	.	ID=m130529_112732_42179_c100536522550000001823080011101380_s1_p0/40916_rlCCSfLc.path1;Name=m130529_112732_42179_c100536522550000001823080011101380_s1_p0/40916_rlCCSfLc;Target=m130529_112732_42179_c100536522550000001823080011101380_s1_p0/40916_rlCCSfLc 625 699;Gap=M75;qual=len 99.3 score 100.0
Bvchr1.sca001	RefBeet-1.2	cDNA_match	1186452	1186786	100	-	.	ID=m130529_112732_42179_c100536522550000001823080011101380_s1_p0/40916_rlCCSfLc.path1;Name=m130529_112732_42179_c100536522550000001823080011101380_s1_p0/40916_rlCCSfLc;Target=m130529_112732_42179_c100536522550000001823080011101380_s1_p0/40916_rlCCSfLc 700 1034;Gap=M335;qual=len 99.3 score 100.0
Bvchr1.sca001	RefBeet-1.2	cDNA_match	252093	252234	100	+	.	ID=m130529_112732_42179_c100536522550000001823080011101380_s1_p0/41108_rlCCSfLc.path1;Name=m130529_112732_42179_c100536522550000001823080011101380_s1_p0/41108_rlCCSfLc;Target=m130529_112732_42179_c100536522550000001823080011101380_s1_p0/41108_rlCCSfLc 7 148;Gap=M142;qual=len 98.5 score 100.0
Bvchr1.sca001	RefBeet-1.2	cDNA_match	253120	253197	100	+	.	ID=m130529_112732_42179_c100536522550000001823080011101380_s1_p0/41108_rlCCSfLc.path1;Name=m130529_112732_42179_c100536522550000001823080011101380_s1_p0/41108_rlCCSfLc;Target=m130529_112732_42179_c100536522550000001823080011101380_s1_p0/41108_rlCCSfLc 149 226;Gap=M78;qual=len 98.5 score 100.0
Bvchr1.sca001	RefBeet-1.2	cDNA_match	255489	255861	100	+	.	ID=m130529_112732_42179_c100536522550000001823080011101380_s1_p0/41108_rlCCSfLc.path1;Name=m130529_112732_42179_c100536522550000001823080011101380_s1_p0/41108_rlCCSfLc;Target=m130529_112732_42179_c100536522550000001823080011101380_s1_p0/41108_rlCCSfLc 227 599;Gap=M373;qual=len 98.5 score 100.0
Bvchr1.sca001	RefBeet-1.2	cDNA_match	5924627	5924733	100	+	.	ID=m130529_112732_42179_c100536522550000001823080011101380_s1_p0/41201_rlCCSfLc.path1;Name=m130529_112732_42179_c100536522550000001823080011101380_s1_p0/41201_rlCCSfLc;Target=m130529_112732_42179_c100536522550000001823080011101380_s1_p0/41201_rlCCSfLc 9 115;Gap=M107;qual=len 99.3 score 98.6
Bvchr1.sca001	RefBeet-1.2	cDNA_match	5925889	5925959	100	+	.	ID=m130529_112732_42179_c100536522550000001823080011101380_s1_p0/41201_rlCCSfLc.path1;Name=m130529_112732_42179_c100536522550000001823080011101380_s1_p0/41201_rlCCSfLc;Target=m130529_112732_42179_c100536522550000001823080011101380_s1_p0/41201_rlCCSfLc 116 186;Gap=M71;qual=len 99.3 score 98.6
Bvchr1.sca001	RefBeet-1.2	cDNA_match	5926046	5926439	95	+	.	ID=m130529_112732_42179_c100536522550000001823080011101380_s1_p0/41201_rlCCSfLc.path1;Name=m130529_112732_42179_c100536522550000001823080011101380_s1_p0/41201_rlCCSfLc;Target=m130529_112732_42179_c100536522550000001823080011101380_s1_p0/41201_rlCCSfLc 187 577;Gap=M5 D3 M386;qual=len 99.3 score 98.6
Bvchr1.sca001	RefBeet-1.2	cDNA_match	5926528	5927141	98	+	.	ID=m130529_112732_42179_c100536522550000001823080011101380_s1_p0/41201_rlCCSfLc.path1;Name=m130529_112732_42179_c100536522550000001823080011101380_s1_p0/41201_rlCCSfLc;Target=m130529_112732_42179_c100536522550000001823080011101380_s1_p0/41201_rlCCSfLc 578 1190;Gap=M26 I1 M305 D1 M20 D1 M261;qual=len 99.3 score 98.6
Bvchr1.sca001	RefBeet-1.2	cDNA_match	5927236	5927558	100	+	.	ID=m130529_112732_42179_c100536522550000001823080011101380_s1_p0/41201_rlCCSfLc.path1;Name=m130529_112732_42179_c100536522550000001823080011101380_s1_p0/41201_rlCCSfLc;Target=m130529_112732_42179_c100536522550000001823080011101380_s1_p0/41201_rlCCSfLc 1191 1513;Gap=M323;qual=len 99.3 score 98.6
Bvchr1.sca001	RefBeet-1.2	cDNA_match	4169626	4170103	100	-	.	ID=m130529_112732_42179_c100536522550000001823080011101380_s1_p0/41303_rlCCSfLc.path1;Name=m130529_112732_42179_c100536522550000001823080011101380_s1_p0/41303_rlCCSfLc;Target=m130529_112732_42179_c100536522550000001823080011101380_s1_p0/41303_rlCCSfLc 6 483;Gap=M478;qual=len 99.6 score 100.0
Bvchr1.sca001	RefBeet-1.2	cDNA_match	4166086	4166869	100	-	.	ID=m130529_112732_42179_c100536522550000001823080011101380_s1_p0/41303_rlCCSfLc.path1;Name=m130529_112732_42179_c100536522550000001823080011101380_s1_p0/41303_rlCCSfLc;Target=m130529_112732_42179_c100536522550000001823080011101380_s1_p0/41303_rlCCSfLc 484 1267;Gap=M784;qual=len 99.6 score 100.0
Bvchr1.sca001	RefBeet-1.2	cDNA_match	6107962	6108090	99	-	.	ID=m130529_112732_42179_c100536522550000001823080011101380_s1_p0/41374_rlCCSfLc.path1;Name=m130529_112732_42179_c100536522550000001823080011101380_s1_p0/41374_rlCCSfLc;Target=m130529_112732_42179_c100536522550000001823080011101380_s1_p0/41374_rlCCSfLc 9 136;Gap=M9 D1 M119;qual=len 98.4 score 99.3
Bvchr1.sca001	RefBeet-1.2	cDNA_match	6107213	6107335	100	-	.	ID=m130529_112732_42179_c100536522550000001823080011101380_s1_p0/41374_rlCCSfLc.path1;Name=m130529_112732_42179_c100536522550000001823080011101380_s1_p0/41374_rlCCSfLc;Target=m130529_112732_42179_c100536522550000001823080011101380_s1_p0/41374_rlCCSfLc 137 259;Gap=M123;qual=len 98.4 score 99.3
Bvchr1.sca001	RefBeet-1.2	cDNA_match	6105467	6105831	99	-	.	ID=m130529_112732_42179_c100536522550000001823080011101380_s1_p0/41374_rlCCSfLc.path1;Name=m130529_112732_42179_c100536522550000001823080011101380_s1_p0/41374_rlCCSfLc;Target=m130529_112732_42179_c100536522550000001823080011101380_s1_p0/41374_rlCCSfLc 260 621;Gap=M307 D1 M40 D2 M15;qual=len 98.4 score 99.3
Bvchr1.sca001	RefBeet-1.2	cDNA_match	5907807	5907899	93	+	.	ID=m130529_112732_42179_c100536522550000001823080011101380_s1_p0/41449_rlCCSfLc.path2;Name=m130529_112732_42179_c100536522550000001823080011101380_s1_p0/41449_rlCCSfLc;Target=m130529_112732_42179_c100536522550000001823080011101380_s1_p0/41449_rlCCSfLc 90 179;Gap=M16 D3 M74;qual=len 94.2 score 97.4
Bvchr1.sca001	RefBeet-1.2	cDNA_match	5908206	5908338	100	+	.	ID=m130529_112732_42179_c100536522550000001823080011101380_s1_p0/41449_rlCCSfLc.path2;Name=m130529_112732_42179_c100536522550000001823080011101380_s1_p0/41449_rlCCSfLc;Target=m130529_112732_42179_c100536522550000001823080011101380_s1_p0/41449_rlCCSfLc 180 312;Gap=M133;qual=len 94.2 score 97.4
Bvchr1.sca001	RefBeet-1.2	cDNA_match	5926179	5926439	100	+	.	ID=m130529_112732_42179_c100536522550000001823080011101380_s1_p0/41449_rlCCSfLc.path2;Name=m130529_112732_42179_c100536522550000001823080011101380_s1_p0/41449_rlCCSfLc;Target=m130529_112732_42179_c100536522550000001823080011101380_s1_p0/41449_rlCCSfLc 313 573;Gap=M261;qual=len 94.2 score 97.4
Bvchr1.sca001	RefBeet-1.2	cDNA_match	5926528	5927141	95	+	.	ID=m130529_112732_42179_c100536522550000001823080011101380_s1_p0/41449_rlCCSfLc.path2;Name=m130529_112732_42179_c100536522550000001823080011101380_s1_p0/41449_rlCCSfLc;Target=m130529_112732_42179_c100536522550000001823080011101380_s1_p0/41449_rlCCSfLc 574 1186;Gap=M368 D1 M118 D1 M10 I1 M116;qual=len 94.2 score 97.4
Bvchr1.sca001	RefBeet-1.2	cDNA_match	5927236	5927574	99	+	.	ID=m130529_112732_42179_c100536522550000001823080011101380_s1_p0/41449_rlCCSfLc.path2;Name=m130529_112732_42179_c100536522550000001823080011101380_s1_p0/41449_rlCCSfLc;Target=m130529_112732_42179_c100536522550000001823080011101380_s1_p0/41449_rlCCSfLc 1187 1524;Gap=M163 D1 M175;qual=len 94.2 score 97.4
Bvchr1.sca001	RefBeet-1.2	cDNA_match	5924667	5924733	90	+	.	ID=m130529_112732_42179_c100536522550000001823080011101380_s1_p0/41422_rlCCSfLc.path1;Name=m130529_112732_42179_c100536522550000001823080011101380_s1_p0/41422_rlCCSfLc;Target=m130529_112732_42179_c100536522550000001823080011101380_s1_p0/41422_rlCCSfLc 40 111;Gap=M10 I2 M15 I2 M12 I1 M30;qual=len 97.4 score 93.0
Bvchr1.sca001	RefBeet-1.2	cDNA_match	5925889	5925959	92	+	.	ID=m130529_112732_42179_c100536522550000001823080011101380_s1_p0/41422_rlCCSfLc.path1;Name=m130529_112732_42179_c100536522550000001823080011101380_s1_p0/41422_rlCCSfLc;Target=m130529_112732_42179_c100536522550000001823080011101380_s1_p0/41422_rlCCSfLc 112 182;Gap=M71;qual=len 97.4 score 93.0
Bvchr1.sca001	RefBeet-1.2	cDNA_match	5926046	5926439	91	+	.	ID=m130529_112732_42179_c100536522550000001823080011101380_s1_p0/41422_rlCCSfLc.path1;Name=m130529_112732_42179_c100536522550000001823080011101380_s1_p0/41422_rlCCSfLc;Target=m130529_112732_42179_c100536522550000001823080011101380_s1_p0/41422_rlCCSfLc 183 574;Gap=M332 D2 M60;qual=len 97.4 score 93.0
Bvchr1.sca001	RefBeet-1.2	cDNA_match	5926528	5927141	92	+	.	ID=m130529_112732_42179_c100536522550000001823080011101380_s1_p0/41422_rlCCSfLc.path1;Name=m130529_112732_42179_c100536522550000001823080011101380_s1_p0/41422_rlCCSfLc;Target=m130529_112732_42179_c100536522550000001823080011101380_s1_p0/41422_rlCCSfLc 575 1187;Gap=M496 D1 M41 D1 M18 I1 M57;qual=len 97.4 score 93.0
Bvchr1.sca001	RefBeet-1.2	cDNA_match	5927236	5927568	100	+	.	ID=m130529_112732_42179_c100536522550000001823080011101380_s1_p0/41422_rlCCSfLc.path1;Name=m130529_112732_42179_c100536522550000001823080011101380_s1_p0/41422_rlCCSfLc;Target=m130529_112732_42179_c100536522550000001823080011101380_s1_p0/41422_rlCCSfLc 1188 1520;Gap=M333;qual=len 97.4 score 93.0
Bvchr1.sca001	RefBeet-1.2	cDNA_match	252093	252234	100	+	.	ID=m130529_112732_42179_c100536522550000001823080011101380_s1_p0/41976_rlCCSfLc.path1;Name=m130529_112732_42179_c100536522550000001823080011101380_s1_p0/41976_rlCCSfLc;Target=m130529_112732_42179_c100536522550000001823080011101380_s1_p0/41976_rlCCSfLc 4 145;Gap=M142;qual=len 99.5 score 99.7
Bvchr1.sca001	RefBeet-1.2	cDNA_match	253120	253197	100	+	.	ID=m130529_112732_42179_c100536522550000001823080011101380_s1_p0/41976_rlCCSfLc.path1;Name=m130529_112732_42179_c100536522550000001823080011101380_s1_p0/41976_rlCCSfLc;Target=m130529_112732_42179_c100536522550000001823080011101380_s1_p0/41976_rlCCSfLc 146 223;Gap=M78;qual=len 99.5 score 99.7
Bvchr1.sca001	RefBeet-1.2	cDNA_match	255489	255837	99	+	.	ID=m130529_112732_42179_c100536522550000001823080011101380_s1_p0/41976_rlCCSfLc.path1;Name=m130529_112732_42179_c100536522550000001823080011101380_s1_p0/41976_rlCCSfLc;Target=m130529_112732_42179_c100536522550000001823080011101380_s1_p0/41976_rlCCSfLc 224 572;Gap=M349;qual=len 99.5 score 99.7
Bvchr1.sca001	RefBeet-1.2	cDNA_match	252093	252234	99	+	.	ID=m130529_112732_42179_c100536522550000001823080011101380_s1_p0/42134_rlCCSfLc.path1;Name=m130529_112732_42179_c100536522550000001823080011101380_s1_p0/42134_rlCCSfLc;Target=m130529_112732_42179_c100536522550000001823080011101380_s1_p0/42134_rlCCSfLc 5 145;Gap=M67 D1 M74;qual=len 99.2 score 99.3
Bvchr1.sca001	RefBeet-1.2	cDNA_match	253120	253197	100	+	.	ID=m130529_112732_42179_c100536522550000001823080011101380_s1_p0/42134_rlCCSfLc.path1;Name=m130529_112732_42179_c100536522550000001823080011101380_s1_p0/42134_rlCCSfLc;Target=m130529_112732_42179_c100536522550000001823080011101380_s1_p0/42134_rlCCSfLc 146 223;Gap=M78;qual=len 99.2 score 99.3
Bvchr1.sca001	RefBeet-1.2	cDNA_match	255489	255881	99	+	.	ID=m130529_112732_42179_c100536522550000001823080011101380_s1_p0/42134_rlCCSfLc.path1;Name=m130529_112732_42179_c100536522550000001823080011101380_s1_p0/42134_rlCCSfLc;Target=m130529_112732_42179_c100536522550000001823080011101380_s1_p0/42134_rlCCSfLc 224 615;Gap=M75 D1 M317;qual=len 99.2 score 99.3
Bvchr1.sca001	RefBeet-1.2	cDNA_match	6107962	6108090	100	-	.	ID=m130529_112732_42179_c100536522550000001823080011101380_s1_p0/42669_rlCCSfLc.path1;Name=m130529_112732_42179_c100536522550000001823080011101380_s1_p0/42669_rlCCSfLc;Target=m130529_112732_42179_c100536522550000001823080011101380_s1_p0/42669_rlCCSfLc 6 134;Gap=M129;qual=len 98.5 score 99.7
Bvchr1.sca001	RefBeet-1.2	cDNA_match	6107213	6107335	100	-	.	ID=m130529_112732_42179_c100536522550000001823080011101380_s1_p0/42669_rlCCSfLc.path1;Name=m130529_112732_42179_c100536522550000001823080011101380_s1_p0/42669_rlCCSfLc;Target=m130529_112732_42179_c100536522550000001823080011101380_s1_p0/42669_rlCCSfLc 135 257;Gap=M123;qual=len 98.5 score 99.7
Bvchr1.sca001	RefBeet-1.2	cDNA_match	6105482	6105831	99	-	.	ID=m130529_112732_42179_c100536522550000001823080011101380_s1_p0/42669_rlCCSfLc.path1;Name=m130529_112732_42179_c100536522550000001823080011101380_s1_p0/42669_rlCCSfLc;Target=m130529_112732_42179_c100536522550000001823080011101380_s1_p0/42669_rlCCSfLc 258 606;Gap=M320 D1 M29;qual=len 98.5 score 99.7
Bvchr1.sca001	RefBeet-1.2	cDNA_match	5924632	5924733	99	+	.	ID=m130529_112732_42179_c100536522550000001823080011101380_s1_p0/42741_rlCCSfLc.path1;Name=m130529_112732_42179_c100536522550000001823080011101380_s1_p0/42741_rlCCSfLc;Target=m130529_112732_42179_c100536522550000001823080011101380_s1_p0/42741_rlCCSfLc 8 110;Gap=M8 I1 M94;qual=len 99.5 score 97.8
Bvchr1.sca001	RefBeet-1.2	cDNA_match	5925889	5925959	97	+	.	ID=m130529_112732_42179_c100536522550000001823080011101380_s1_p0/42741_rlCCSfLc.path1;Name=m130529_112732_42179_c100536522550000001823080011101380_s1_p0/42741_rlCCSfLc;Target=m130529_112732_42179_c100536522550000001823080011101380_s1_p0/42741_rlCCSfLc 111 181;Gap=M71;qual=len 99.5 score 97.8
Bvchr1.sca001	RefBeet-1.2	cDNA_match	5926046	5926439	94	+	.	ID=m130529_112732_42179_c100536522550000001823080011101380_s1_p0/42741_rlCCSfLc.path1;Name=m130529_112732_42179_c100536522550000001823080011101380_s1_p0/42741_rlCCSfLc;Target=m130529_112732_42179_c100536522550000001823080011101380_s1_p0/42741_rlCCSfLc 182 575;Gap=M394;qual=len 99.5 score 97.8
Bvchr1.sca001	RefBeet-1.2	cDNA_match	5926528	5927141	99	+	.	ID=m130529_112732_42179_c100536522550000001823080011101380_s1_p0/42741_rlCCSfLc.path1;Name=m130529_112732_42179_c100536522550000001823080011101380_s1_p0/42741_rlCCSfLc;Target=m130529_112732_42179_c100536522550000001823080011101380_s1_p0/42741_rlCCSfLc 576 1189;Gap=M614;qual=len 99.5 score 97.8
Bvchr1.sca001	RefBeet-1.2	cDNA_match	5927236	5927568	100	+	.	ID=m130529_112732_42179_c100536522550000001823080011101380_s1_p0/42741_rlCCSfLc.path1;Name=m130529_112732_42179_c100536522550000001823080011101380_s1_p0/42741_rlCCSfLc;Target=m130529_112732_42179_c100536522550000001823080011101380_s1_p0/42741_rlCCSfLc 1190 1522;Gap=M333;qual=len 99.5 score 97.8
Bvchr1.sca001	RefBeet-1.2	cDNA_match	5924623	5924733	93	+	.	ID=m130529_112732_42179_c100536522550000001823080011101380_s1_p0/42817_rlCCSfLc.path1;Name=m130529_112732_42179_c100536522550000001823080011101380_s1_p0/42817_rlCCSfLc;Target=m130529_112732_42179_c100536522550000001823080011101380_s1_p0/42817_rlCCSfLc 6 118;Gap=M40 I1 M15 I1 M56;qual=len 99.7 score 97.4
Bvchr1.sca001	RefBeet-1.2	cDNA_match	5925889	5925959	100	+	.	ID=m130529_112732_42179_c100536522550000001823080011101380_s1_p0/42817_rlCCSfLc.path1;Name=m130529_112732_42179_c100536522550000001823080011101380_s1_p0/42817_rlCCSfLc;Target=m130529_112732_42179_c100536522550000001823080011101380_s1_p0/42817_rlCCSfLc 119 189;Gap=M71;qual=len 99.7 score 97.4
Bvchr1.sca001	RefBeet-1.2	cDNA_match	5926046	5926439	96	+	.	ID=m130529_112732_42179_c100536522550000001823080011101380_s1_p0/42817_rlCCSfLc.path1;Name=m130529_112732_42179_c100536522550000001823080011101380_s1_p0/42817_rlCCSfLc;Target=m130529_112732_42179_c100536522550000001823080011101380_s1_p0/42817_rlCCSfLc 190 583;Gap=M394;qual=len 99.7 score 97.4
Bvchr1.sca001	RefBeet-1.2	cDNA_match	5926528	5927141	98	+	.	ID=m130529_112732_42179_c100536522550000001823080011101380_s1_p0/42817_rlCCSfLc.path1;Name=m130529_112732_42179_c100536522550000001823080011101380_s1_p0/42817_rlCCSfLc;Target=m130529_112732_42179_c100536522550000001823080011101380_s1_p0/42817_rlCCSfLc 584 1195;Gap=M349 D2 M263;qual=len 99.7 score 97.4
Bvchr1.sca001	RefBeet-1.2	cDNA_match	5927236	5927579	100	+	.	ID=m130529_112732_42179_c100536522550000001823080011101380_s1_p0/42817_rlCCSfLc.path1;Name=m130529_112732_42179_c100536522550000001823080011101380_s1_p0/42817_rlCCSfLc;Target=m130529_112732_42179_c100536522550000001823080011101380_s1_p0/42817_rlCCSfLc 1196 1539;Gap=M344;qual=len 99.7 score 97.4
Bvchr1.sca001	RefBeet-1.2	cDNA_match	252093	252234	100	+	.	ID=m130529_112732_42179_c100536522550000001823080011101380_s1_p0/43030_rlCCSfLc.path1;Name=m130529_112732_42179_c100536522550000001823080011101380_s1_p0/43030_rlCCSfLc;Target=m130529_112732_42179_c100536522550000001823080011101380_s1_p0/43030_rlCCSfLc 7 148;Gap=M142;qual=len 97.4 score 99.7
Bvchr1.sca001	RefBeet-1.2	cDNA_match	253120	253197	100	+	.	ID=m130529_112732_42179_c100536522550000001823080011101380_s1_p0/43030_rlCCSfLc.path1;Name=m130529_112732_42179_c100536522550000001823080011101380_s1_p0/43030_rlCCSfLc;Target=m130529_112732_42179_c100536522550000001823080011101380_s1_p0/43030_rlCCSfLc 149 226;Gap=M78;qual=len 97.4 score 99.7
Bvchr1.sca001	RefBeet-1.2	cDNA_match	255489	255756	99	+	.	ID=m130529_112732_42179_c100536522550000001823080011101380_s1_p0/43030_rlCCSfLc.path1;Name=m130529_112732_42179_c100536522550000001823080011101380_s1_p0/43030_rlCCSfLc;Target=m130529_112732_42179_c100536522550000001823080011101380_s1_p0/43030_rlCCSfLc 227 494;Gap=M268;qual=len 97.4 score 99.7
Bvchr1.sca001	RefBeet-1.2	cDNA_match	5925899	5925959	90	+	.	ID=m130529_112732_42179_c100536522550000001823080011101380_s1_p0/42964_rlCCSfLc.path1;Name=m130529_112732_42179_c100536522550000001823080011101380_s1_p0/42964_rlCCSfLc;Target=m130529_112732_42179_c100536522550000001823080011101380_s1_p0/42964_rlCCSfLc 115 175;Gap=M11 D1 M13 I1 M36;qual=len 92.5 score 93.2
Bvchr1.sca001	RefBeet-1.2	cDNA_match	5926046	5926439	95	+	.	ID=m130529_112732_42179_c100536522550000001823080011101380_s1_p0/42964_rlCCSfLc.path1;Name=m130529_112732_42179_c100536522550000001823080011101380_s1_p0/42964_rlCCSfLc;Target=m130529_112732_42179_c100536522550000001823080011101380_s1_p0/42964_rlCCSfLc 176 569;Gap=M394;qual=len 92.5 score 93.2
Bvchr1.sca001	RefBeet-1.2	cDNA_match	5926528	5927141	88	+	.	ID=m130529_112732_42179_c100536522550000001823080011101380_s1_p0/42964_rlCCSfLc.path1;Name=m130529_112732_42179_c100536522550000001823080011101380_s1_p0/42964_rlCCSfLc;Target=m130529_112732_42179_c100536522550000001823080011101380_s1_p0/42964_rlCCSfLc 570 1180;Gap=M115 D2 M464 D1 M32;qual=len 92.5 score 93.2
Bvchr1.sca001	RefBeet-1.2	cDNA_match	5927236	5927569	100	+	.	ID=m130529_112732_42179_c100536522550000001823080011101380_s1_p0/42964_rlCCSfLc.path1;Name=m130529_112732_42179_c100536522550000001823080011101380_s1_p0/42964_rlCCSfLc;Target=m130529_112732_42179_c100536522550000001823080011101380_s1_p0/42964_rlCCSfLc 1181 1514;Gap=M334;qual=len 92.5 score 93.2
Bvchr1.sca001	RefBeet-1.2	cDNA_match	2301654	2301696	100	-	.	ID=m130529_112732_42179_c100536522550000001823080011101380_s1_p0/43106_rlCCSfLc.path1;Name=m130529_112732_42179_c100536522550000001823080011101380_s1_p0/43106_rlCCSfLc;Target=m130529_112732_42179_c100536522550000001823080011101380_s1_p0/43106_rlCCSfLc 5 47;Gap=M43;qual=len 99.4 score 99.8
Bvchr1.sca001	RefBeet-1.2	cDNA_match	2301432	2301539	100	-	.	ID=m130529_112732_42179_c100536522550000001823080011101380_s1_p0/43106_rlCCSfLc.path1;Name=m130529_112732_42179_c100536522550000001823080011101380_s1_p0/43106_rlCCSfLc;Target=m130529_112732_42179_c100536522550000001823080011101380_s1_p0/43106_rlCCSfLc 48 155;Gap=M108;qual=len 99.4 score 99.8
Bvchr1.sca001	RefBeet-1.2	cDNA_match	2300242	2300448	100	-	.	ID=m130529_112732_42179_c100536522550000001823080011101380_s1_p0/43106_rlCCSfLc.path1;Name=m130529_112732_42179_c100536522550000001823080011101380_s1_p0/43106_rlCCSfLc;Target=m130529_112732_42179_c100536522550000001823080011101380_s1_p0/43106_rlCCSfLc 156 362;Gap=M207;qual=len 99.4 score 99.8
Bvchr1.sca001	RefBeet-1.2	cDNA_match	2299890	2300145	99	-	.	ID=m130529_112732_42179_c100536522550000001823080011101380_s1_p0/43106_rlCCSfLc.path1;Name=m130529_112732_42179_c100536522550000001823080011101380_s1_p0/43106_rlCCSfLc;Target=m130529_112732_42179_c100536522550000001823080011101380_s1_p0/43106_rlCCSfLc 363 620;Gap=M153 I2 M103;qual=len 99.4 score 99.8
Bvchr1.sca001	RefBeet-1.2	cDNA_match	4421744	4422158	100	+	.	ID=m130529_112732_42179_c100536522550000001823080011101380_s1_p0/43346_rlCCSfLc.path1;Name=m130529_112732_42179_c100536522550000001823080011101380_s1_p0/43346_rlCCSfLc;Target=m130529_112732_42179_c100536522550000001823080011101380_s1_p0/43346_rlCCSfLc 6 420;Gap=M415;qual=len 99.6 score 100.0
Bvchr1.sca001	RefBeet-1.2	cDNA_match	4423462	4423512	100	+	.	ID=m130529_112732_42179_c100536522550000001823080011101380_s1_p0/43346_rlCCSfLc.path1;Name=m130529_112732_42179_c100536522550000001823080011101380_s1_p0/43346_rlCCSfLc;Target=m130529_112732_42179_c100536522550000001823080011101380_s1_p0/43346_rlCCSfLc 421 471;Gap=M51;qual=len 99.6 score 100.0
Bvchr1.sca001	RefBeet-1.2	cDNA_match	4423713	4423833	100	+	.	ID=m130529_112732_42179_c100536522550000001823080011101380_s1_p0/43346_rlCCSfLc.path1;Name=m130529_112732_42179_c100536522550000001823080011101380_s1_p0/43346_rlCCSfLc;Target=m130529_112732_42179_c100536522550000001823080011101380_s1_p0/43346_rlCCSfLc 472 592;Gap=M121;qual=len 99.6 score 100.0
Bvchr1.sca001	RefBeet-1.2	cDNA_match	4424523	4424657	100	+	.	ID=m130529_112732_42179_c100536522550000001823080011101380_s1_p0/43346_rlCCSfLc.path1;Name=m130529_112732_42179_c100536522550000001823080011101380_s1_p0/43346_rlCCSfLc;Target=m130529_112732_42179_c100536522550000001823080011101380_s1_p0/43346_rlCCSfLc 593 727;Gap=M135;qual=len 99.6 score 100.0
Bvchr1.sca001	RefBeet-1.2	cDNA_match	4425466	4425851	100	+	.	ID=m130529_112732_42179_c100536522550000001823080011101380_s1_p0/43346_rlCCSfLc.path1;Name=m130529_112732_42179_c100536522550000001823080011101380_s1_p0/43346_rlCCSfLc;Target=m130529_112732_42179_c100536522550000001823080011101380_s1_p0/43346_rlCCSfLc 728 1113;Gap=M386;qual=len 99.6 score 100.0
Bvchr1.sca001	RefBeet-1.2	cDNA_match	4245797	4246167	100	-	.	ID=m130529_112732_42179_c100536522550000001823080011101380_s1_p0/43441_rlCCSfLc.path1;Name=m130529_112732_42179_c100536522550000001823080011101380_s1_p0/43441_rlCCSfLc;Target=m130529_112732_42179_c100536522550000001823080011101380_s1_p0/43441_rlCCSfLc 18 388;Gap=M371;qual=len 98.6 score 100.0
Bvchr1.sca001	RefBeet-1.2	cDNA_match	4245208	4245388	100	-	.	ID=m130529_112732_42179_c100536522550000001823080011101380_s1_p0/43441_rlCCSfLc.path1;Name=m130529_112732_42179_c100536522550000001823080011101380_s1_p0/43441_rlCCSfLc;Target=m130529_112732_42179_c100536522550000001823080011101380_s1_p0/43441_rlCCSfLc 389 569;Gap=M181;qual=len 98.6 score 100.0
Bvchr1.sca001	RefBeet-1.2	cDNA_match	4244957	4245098	100	-	.	ID=m130529_112732_42179_c100536522550000001823080011101380_s1_p0/43441_rlCCSfLc.path1;Name=m130529_112732_42179_c100536522550000001823080011101380_s1_p0/43441_rlCCSfLc;Target=m130529_112732_42179_c100536522550000001823080011101380_s1_p0/43441_rlCCSfLc 570 711;Gap=M142;qual=len 98.6 score 100.0
Bvchr1.sca001	RefBeet-1.2	cDNA_match	4244789	4244858	100	-	.	ID=m130529_112732_42179_c100536522550000001823080011101380_s1_p0/43441_rlCCSfLc.path1;Name=m130529_112732_42179_c100536522550000001823080011101380_s1_p0/43441_rlCCSfLc;Target=m130529_112732_42179_c100536522550000001823080011101380_s1_p0/43441_rlCCSfLc 712 781;Gap=M70;qual=len 98.6 score 100.0
Bvchr1.sca001	RefBeet-1.2	cDNA_match	4243706	4244336	100	-	.	ID=m130529_112732_42179_c100536522550000001823080011101380_s1_p0/43441_rlCCSfLc.path1;Name=m130529_112732_42179_c100536522550000001823080011101380_s1_p0/43441_rlCCSfLc;Target=m130529_112732_42179_c100536522550000001823080011101380_s1_p0/43441_rlCCSfLc 782 1412;Gap=M631;qual=len 98.6 score 100.0
Bvchr1.sca001	RefBeet-1.2	cDNA_match	5924627	5924733	100	+	.	ID=m130529_112732_42179_c100536522550000001823080011101380_s1_p0/44086_rlCCSfLc.path1;Name=m130529_112732_42179_c100536522550000001823080011101380_s1_p0/44086_rlCCSfLc;Target=m130529_112732_42179_c100536522550000001823080011101380_s1_p0/44086_rlCCSfLc 7 113;Gap=M107;qual=len 99.6 score 98.8
Bvchr1.sca001	RefBeet-1.2	cDNA_match	5925889	5925959	95	+	.	ID=m130529_112732_42179_c100536522550000001823080011101380_s1_p0/44086_rlCCSfLc.path1;Name=m130529_112732_42179_c100536522550000001823080011101380_s1_p0/44086_rlCCSfLc;Target=m130529_112732_42179_c100536522550000001823080011101380_s1_p0/44086_rlCCSfLc 114 185;Gap=M34 I1 M37;qual=len 99.6 score 98.8
Bvchr1.sca001	RefBeet-1.2	cDNA_match	5926046	5926439	99	+	.	ID=m130529_112732_42179_c100536522550000001823080011101380_s1_p0/44086_rlCCSfLc.path1;Name=m130529_112732_42179_c100536522550000001823080011101380_s1_p0/44086_rlCCSfLc;Target=m130529_112732_42179_c100536522550000001823080011101380_s1_p0/44086_rlCCSfLc 186 578;Gap=M10 D1 M383;qual=len 99.6 score 98.8
Bvchr1.sca001	RefBeet-1.2	cDNA_match	5926528	5927141	100	+	.	ID=m130529_112732_42179_c100536522550000001823080011101380_s1_p0/44086_rlCCSfLc.path1;Name=m130529_112732_42179_c100536522550000001823080011101380_s1_p0/44086_rlCCSfLc;Target=m130529_112732_42179_c100536522550000001823080011101380_s1_p0/44086_rlCCSfLc 579 1192;Gap=M614;qual=len 99.6 score 98.8
Bvchr1.sca001	RefBeet-1.2	cDNA_match	5927236	5927568	100	+	.	ID=m130529_112732_42179_c100536522550000001823080011101380_s1_p0/44086_rlCCSfLc.path1;Name=m130529_112732_42179_c100536522550000001823080011101380_s1_p0/44086_rlCCSfLc;Target=m130529_112732_42179_c100536522550000001823080011101380_s1_p0/44086_rlCCSfLc 1193 1525;Gap=M333;qual=len 99.6 score 98.8
Bvchr1.sca001	RefBeet-1.2	cDNA_match	5924625	5924733	100	+	.	ID=m130529_112732_42179_c100536522550000001823080011101380_s1_p0/43921_rlCCSfLc.path1;Name=m130529_112732_42179_c100536522550000001823080011101380_s1_p0/43921_rlCCSfLc;Target=m130529_112732_42179_c100536522550000001823080011101380_s1_p0/43921_rlCCSfLc 7 115;Gap=M109;qual=len 98.8 score 99.4
Bvchr1.sca001	RefBeet-1.2	cDNA_match	5925889	5925959	100	+	.	ID=m130529_112732_42179_c100536522550000001823080011101380_s1_p0/43921_rlCCSfLc.path1;Name=m130529_112732_42179_c100536522550000001823080011101380_s1_p0/43921_rlCCSfLc;Target=m130529_112732_42179_c100536522550000001823080011101380_s1_p0/43921_rlCCSfLc 116 186;Gap=M71;qual=len 98.8 score 99.4
Bvchr1.sca001	RefBeet-1.2	cDNA_match	5926046	5926439	100	+	.	ID=m130529_112732_42179_c100536522550000001823080011101380_s1_p0/43921_rlCCSfLc.path1;Name=m130529_112732_42179_c100536522550000001823080011101380_s1_p0/43921_rlCCSfLc;Target=m130529_112732_42179_c100536522550000001823080011101380_s1_p0/43921_rlCCSfLc 187 580;Gap=M394;qual=len 98.8 score 99.4
Bvchr1.sca001	RefBeet-1.2	cDNA_match	5926528	5927141	97	+	.	ID=m130529_112732_42179_c100536522550000001823080011101380_s1_p0/43921_rlCCSfLc.path1;Name=m130529_112732_42179_c100536522550000001823080011101380_s1_p0/43921_rlCCSfLc;Target=m130529_112732_42179_c100536522550000001823080011101380_s1_p0/43921_rlCCSfLc 581 1191;Gap=M90 I1 M423 D2 M23 D1 M20 D1 M54;qual=len 98.8 score 99.4
Bvchr1.sca001	RefBeet-1.2	cDNA_match	5927236	5927555	100	+	.	ID=m130529_112732_42179_c100536522550000001823080011101380_s1_p0/43921_rlCCSfLc.path1;Name=m130529_112732_42179_c100536522550000001823080011101380_s1_p0/43921_rlCCSfLc;Target=m130529_112732_42179_c100536522550000001823080011101380_s1_p0/43921_rlCCSfLc 1192 1511;Gap=M320;qual=len 98.8 score 99.4
Bvchr1.sca001	RefBeet-1.2	cDNA_match	252093	252234	100	+	.	ID=m130529_112732_42179_c100536522550000001823080011101380_s1_p0/44504_rlCCSfLc.path1;Name=m130529_112732_42179_c100536522550000001823080011101380_s1_p0/44504_rlCCSfLc;Target=m130529_112732_42179_c100536522550000001823080011101380_s1_p0/44504_rlCCSfLc 7 148;Gap=M142;qual=len 98.5 score 100.0
Bvchr1.sca001	RefBeet-1.2	cDNA_match	253120	253197	100	+	.	ID=m130529_112732_42179_c100536522550000001823080011101380_s1_p0/44504_rlCCSfLc.path1;Name=m130529_112732_42179_c100536522550000001823080011101380_s1_p0/44504_rlCCSfLc;Target=m130529_112732_42179_c100536522550000001823080011101380_s1_p0/44504_rlCCSfLc 149 226;Gap=M78;qual=len 98.5 score 100.0
Bvchr1.sca001	RefBeet-1.2	cDNA_match	255489	255842	100	+	.	ID=m130529_112732_42179_c100536522550000001823080011101380_s1_p0/44504_rlCCSfLc.path1;Name=m130529_112732_42179_c100536522550000001823080011101380_s1_p0/44504_rlCCSfLc;Target=m130529_112732_42179_c100536522550000001823080011101380_s1_p0/44504_rlCCSfLc 227 580;Gap=M354;qual=len 98.5 score 100.0
Bvchr1.sca001	RefBeet-1.2	cDNA_match	6107962	6108090	100	-	.	ID=m130529_112732_42179_c100536522550000001823080011101380_s1_p0/44648_rlCCSfLc.path1;Name=m130529_112732_42179_c100536522550000001823080011101380_s1_p0/44648_rlCCSfLc;Target=m130529_112732_42179_c100536522550000001823080011101380_s1_p0/44648_rlCCSfLc 7 135;Gap=M129;qual=len 99.0 score 99.3
Bvchr1.sca001	RefBeet-1.2	cDNA_match	6107213	6107335	100	-	.	ID=m130529_112732_42179_c100536522550000001823080011101380_s1_p0/44648_rlCCSfLc.path1;Name=m130529_112732_42179_c100536522550000001823080011101380_s1_p0/44648_rlCCSfLc;Target=m130529_112732_42179_c100536522550000001823080011101380_s1_p0/44648_rlCCSfLc 136 258;Gap=M123;qual=len 99.0 score 99.3
Bvchr1.sca001	RefBeet-1.2	cDNA_match	6105463	6105831	98	-	.	ID=m130529_112732_42179_c100536522550000001823080011101380_s1_p0/44648_rlCCSfLc.path1;Name=m130529_112732_42179_c100536522550000001823080011101380_s1_p0/44648_rlCCSfLc;Target=m130529_112732_42179_c100536522550000001823080011101380_s1_p0/44648_rlCCSfLc 259 623;Gap=M343 D1 M7 D1 M6 D2 M9;qual=len 99.0 score 99.3
Bvchr1.sca001	RefBeet-1.2	cDNA_match	252093	252234	97	+	.	ID=m130529_112732_42179_c100536522550000001823080011101380_s1_p0/44706_rlCCSfLc.path1;Name=m130529_112732_42179_c100536522550000001823080011101380_s1_p0/44706_rlCCSfLc;Target=m130529_112732_42179_c100536522550000001823080011101380_s1_p0/44706_rlCCSfLc 7 147;Gap=M65 D1 M76;qual=len 98.8 score 98.3
Bvchr1.sca001	RefBeet-1.2	cDNA_match	253120	253197	98	+	.	ID=m130529_112732_42179_c100536522550000001823080011101380_s1_p0/44706_rlCCSfLc.path1;Name=m130529_112732_42179_c100536522550000001823080011101380_s1_p0/44706_rlCCSfLc;Target=m130529_112732_42179_c100536522550000001823080011101380_s1_p0/44706_rlCCSfLc 148 225;Gap=M78;qual=len 98.8 score 98.3
Bvchr1.sca001	RefBeet-1.2	cDNA_match	255489	255865	100	+	.	ID=m130529_112732_42179_c100536522550000001823080011101380_s1_p0/44706_rlCCSfLc.path1;Name=m130529_112732_42179_c100536522550000001823080011101380_s1_p0/44706_rlCCSfLc;Target=m130529_112732_42179_c100536522550000001823080011101380_s1_p0/44706_rlCCSfLc 226 602;Gap=M377;qual=len 98.8 score 98.3
Bvchr1.sca001	RefBeet-1.2	cDNA_match	6107962	6108095	99	-	.	ID=m130529_112732_42179_c100536522550000001823080011101380_s1_p0/44883_rlCCSfLc.path1;Name=m130529_112732_42179_c100536522550000001823080011101380_s1_p0/44883_rlCCSfLc;Target=m130529_112732_42179_c100536522550000001823080011101380_s1_p0/44883_rlCCSfLc 3 135;Gap=M32 D1 M101;qual=len 99.7 score 99.7
Bvchr1.sca001	RefBeet-1.2	cDNA_match	6107213	6107335	100	-	.	ID=m130529_112732_42179_c100536522550000001823080011101380_s1_p0/44883_rlCCSfLc.path1;Name=m130529_112732_42179_c100536522550000001823080011101380_s1_p0/44883_rlCCSfLc;Target=m130529_112732_42179_c100536522550000001823080011101380_s1_p0/44883_rlCCSfLc 136 258;Gap=M123;qual=len 99.7 score 99.7
Bvchr1.sca001	RefBeet-1.2	cDNA_match	6105416	6105831	100	-	.	ID=m130529_112732_42179_c100536522550000001823080011101380_s1_p0/44883_rlCCSfLc.path1;Name=m130529_112732_42179_c100536522550000001823080011101380_s1_p0/44883_rlCCSfLc;Target=m130529_112732_42179_c100536522550000001823080011101380_s1_p0/44883_rlCCSfLc 259 674;Gap=M416;qual=len 99.7 score 99.7
Bvchr1.sca001	RefBeet-1.2	cDNA_match	6107962	6108090	100	-	.	ID=m130529_112732_42179_c100536522550000001823080011101380_s1_p0/44986_rlCCSfLc.path1;Name=m130529_112732_42179_c100536522550000001823080011101380_s1_p0/44986_rlCCSfLc;Target=m130529_112732_42179_c100536522550000001823080011101380_s1_p0/44986_rlCCSfLc 7 135;Gap=M129;qual=len 98.0 score 99.7
Bvchr1.sca001	RefBeet-1.2	cDNA_match	6107213	6107335	100	-	.	ID=m130529_112732_42179_c100536522550000001823080011101380_s1_p0/44986_rlCCSfLc.path1;Name=m130529_112732_42179_c100536522550000001823080011101380_s1_p0/44986_rlCCSfLc;Target=m130529_112732_42179_c100536522550000001823080011101380_s1_p0/44986_rlCCSfLc 136 258;Gap=M123;qual=len 98.0 score 99.7
Bvchr1.sca001	RefBeet-1.2	cDNA_match	6105452	6105831	99	-	.	ID=m130529_112732_42179_c100536522550000001823080011101380_s1_p0/44986_rlCCSfLc.path1;Name=m130529_112732_42179_c100536522550000001823080011101380_s1_p0/44986_rlCCSfLc;Target=m130529_112732_42179_c100536522550000001823080011101380_s1_p0/44986_rlCCSfLc 259 638;Gap=M380;qual=len 98.0 score 99.7
Bvchr1.sca001	RefBeet-1.2	cDNA_match	252093	252234	95	+	.	ID=m130529_112732_42179_c100536522550000001823080011101380_s1_p0/45091_rlCCSfLc.path1;Name=m130529_112732_42179_c100536522550000001823080011101380_s1_p0/45091_rlCCSfLc;Target=m130529_112732_42179_c100536522550000001823080011101380_s1_p0/45091_rlCCSfLc 5 139;Gap=M40 D2 M9 D1 M10 D1 M27 D2 M48 D1 M1;qual=len 99.3 score 95.0
Bvchr1.sca001	RefBeet-1.2	cDNA_match	253120	253197	96	+	.	ID=m130529_112732_42179_c100536522550000001823080011101380_s1_p0/45091_rlCCSfLc.path1;Name=m130529_112732_42179_c100536522550000001823080011101380_s1_p0/45091_rlCCSfLc;Target=m130529_112732_42179_c100536522550000001823080011101380_s1_p0/45091_rlCCSfLc 140 214;Gap=M22 D1 M12 D1 M26 D1 M15;qual=len 99.3 score 95.0
Bvchr1.sca001	RefBeet-1.2	cDNA_match	255489	255849	94	+	.	ID=m130529_112732_42179_c100536522550000001823080011101380_s1_p0/45091_rlCCSfLc.path1;Name=m130529_112732_42179_c100536522550000001823080011101380_s1_p0/45091_rlCCSfLc;Target=m130529_112732_42179_c100536522550000001823080011101380_s1_p0/45091_rlCCSfLc 215 558;Gap=M21 D1 M11 D2 M31 D1 M8 D1 M20 D1 M34 D1 M6 D1 M15 D1 M6 D1 M28 D1 M7 D1 M77 D2 M31 D1 M11 D2 M38;qual=len 99.3 score 95.0
Bvchr1.sca001	RefBeet-1.2	cDNA_match	6107962	6108090	100	-	.	ID=m130529_112732_42179_c100536522550000001823080011101380_s1_p0/45654_rlCCSfLc.path1;Name=m130529_112732_42179_c100536522550000001823080011101380_s1_p0/45654_rlCCSfLc;Target=m130529_112732_42179_c100536522550000001823080011101380_s1_p0/45654_rlCCSfLc 7 135;Gap=M129;qual=len 99.1 score 100.0
Bvchr1.sca001	RefBeet-1.2	cDNA_match	6107213	6107335	100	-	.	ID=m130529_112732_42179_c100536522550000001823080011101380_s1_p0/45654_rlCCSfLc.path1;Name=m130529_112732_42179_c100536522550000001823080011101380_s1_p0/45654_rlCCSfLc;Target=m130529_112732_42179_c100536522550000001823080011101380_s1_p0/45654_rlCCSfLc 136 258;Gap=M123;qual=len 99.1 score 100.0
Bvchr1.sca001	RefBeet-1.2	cDNA_match	6105431	6105831	100	-	.	ID=m130529_112732_42179_c100536522550000001823080011101380_s1_p0/45654_rlCCSfLc.path1;Name=m130529_112732_42179_c100536522550000001823080011101380_s1_p0/45654_rlCCSfLc;Target=m130529_112732_42179_c100536522550000001823080011101380_s1_p0/45654_rlCCSfLc 259 659;Gap=M401;qual=len 99.1 score 100.0
Bvchr1.sca001	RefBeet-1.2	cDNA_match	252093	252234	100	+	.	ID=m130529_112732_42179_c100536522550000001823080011101380_s1_p0/45776_rlCCSfLc.path1;Name=m130529_112732_42179_c100536522550000001823080011101380_s1_p0/45776_rlCCSfLc;Target=m130529_112732_42179_c100536522550000001823080011101380_s1_p0/45776_rlCCSfLc 7 148;Gap=M142;qual=len 98.9 score 99.7
Bvchr1.sca001	RefBeet-1.2	cDNA_match	253120	253197	100	+	.	ID=m130529_112732_42179_c100536522550000001823080011101380_s1_p0/45776_rlCCSfLc.path1;Name=m130529_112732_42179_c100536522550000001823080011101380_s1_p0/45776_rlCCSfLc;Target=m130529_112732_42179_c100536522550000001823080011101380_s1_p0/45776_rlCCSfLc 149 226;Gap=M78;qual=len 98.9 score 99.7
Bvchr1.sca001	RefBeet-1.2	cDNA_match	255489	255881	99	+	.	ID=m130529_112732_42179_c100536522550000001823080011101380_s1_p0/45776_rlCCSfLc.path1;Name=m130529_112732_42179_c100536522550000001823080011101380_s1_p0/45776_rlCCSfLc;Target=m130529_112732_42179_c100536522550000001823080011101380_s1_p0/45776_rlCCSfLc 227 618;Gap=M262 D1 M130;qual=len 98.9 score 99.7
Bvchr1.sca001	RefBeet-1.2	cDNA_match	6107962	6108090	100	-	.	ID=m130529_112732_42179_c100536522550000001823080011101380_s1_p0/45844_rlCCSfLc.path1;Name=m130529_112732_42179_c100536522550000001823080011101380_s1_p0/45844_rlCCSfLc;Target=m130529_112732_42179_c100536522550000001823080011101380_s1_p0/45844_rlCCSfLc 8 136;Gap=M129;qual=len 98.9 score 100.0
Bvchr1.sca001	RefBeet-1.2	cDNA_match	6107213	6107335	100	-	.	ID=m130529_112732_42179_c100536522550000001823080011101380_s1_p0/45844_rlCCSfLc.path1;Name=m130529_112732_42179_c100536522550000001823080011101380_s1_p0/45844_rlCCSfLc;Target=m130529_112732_42179_c100536522550000001823080011101380_s1_p0/45844_rlCCSfLc 137 259;Gap=M123;qual=len 98.9 score 100.0
Bvchr1.sca001	RefBeet-1.2	cDNA_match	6105465	6105831	100	-	.	ID=m130529_112732_42179_c100536522550000001823080011101380_s1_p0/45844_rlCCSfLc.path1;Name=m130529_112732_42179_c100536522550000001823080011101380_s1_p0/45844_rlCCSfLc;Target=m130529_112732_42179_c100536522550000001823080011101380_s1_p0/45844_rlCCSfLc 260 626;Gap=M367;qual=len 98.9 score 100.0
Bvchr1.sca001	RefBeet-1.2	cDNA_match	252109	252234	100	+	.	ID=m130529_112732_42179_c100536522550000001823080011101380_s1_p0/45784_rlCCSfLc.path1;Name=m130529_112732_42179_c100536522550000001823080011101380_s1_p0/45784_rlCCSfLc;Target=m130529_112732_42179_c100536522550000001823080011101380_s1_p0/45784_rlCCSfLc 20 145;Gap=M126;qual=len 96.2 score 100.0
Bvchr1.sca001	RefBeet-1.2	cDNA_match	253120	253197	100	+	.	ID=m130529_112732_42179_c100536522550000001823080011101380_s1_p0/45784_rlCCSfLc.path1;Name=m130529_112732_42179_c100536522550000001823080011101380_s1_p0/45784_rlCCSfLc;Target=m130529_112732_42179_c100536522550000001823080011101380_s1_p0/45784_rlCCSfLc 146 223;Gap=M78;qual=len 96.2 score 100.0
Bvchr1.sca001	RefBeet-1.2	cDNA_match	255489	255848	100	+	.	ID=m130529_112732_42179_c100536522550000001823080011101380_s1_p0/45784_rlCCSfLc.path1;Name=m130529_112732_42179_c100536522550000001823080011101380_s1_p0/45784_rlCCSfLc;Target=m130529_112732_42179_c100536522550000001823080011101380_s1_p0/45784_rlCCSfLc 224 583;Gap=M360;qual=len 96.2 score 100.0
Bvchr1.sca001	RefBeet-1.2	cDNA_match	252092	252234	99	+	.	ID=m130529_112732_42179_c100536522550000001823080011101380_s1_p0/46294_rlCCSfLc.path1;Name=m130529_112732_42179_c100536522550000001823080011101380_s1_p0/46294_rlCCSfLc;Target=m130529_112732_42179_c100536522550000001823080011101380_s1_p0/46294_rlCCSfLc 2 143;Gap=M68 D1 M74;qual=len 99.3 score 99.7
Bvchr1.sca001	RefBeet-1.2	cDNA_match	253120	253197	100	+	.	ID=m130529_112732_42179_c100536522550000001823080011101380_s1_p0/46294_rlCCSfLc.path1;Name=m130529_112732_42179_c100536522550000001823080011101380_s1_p0/46294_rlCCSfLc;Target=m130529_112732_42179_c100536522550000001823080011101380_s1_p0/46294_rlCCSfLc 144 221;Gap=M78;qual=len 99.3 score 99.7
Bvchr1.sca001	RefBeet-1.2	cDNA_match	255489	255858	100	+	.	ID=m130529_112732_42179_c100536522550000001823080011101380_s1_p0/46294_rlCCSfLc.path1;Name=m130529_112732_42179_c100536522550000001823080011101380_s1_p0/46294_rlCCSfLc;Target=m130529_112732_42179_c100536522550000001823080011101380_s1_p0/46294_rlCCSfLc 222 591;Gap=M370;qual=len 99.3 score 99.7
Bvchr1.sca001	RefBeet-1.2	cDNA_match	6107962	6108087	99	-	.	ID=m130529_112732_42179_c100536522550000001823080011101380_s1_p0/46762_rlCCSfLc.path1;Name=m130529_112732_42179_c100536522550000001823080011101380_s1_p0/46762_rlCCSfLc;Target=m130529_112732_42179_c100536522550000001823080011101380_s1_p0/46762_rlCCSfLc 7 131;Gap=M6 D1 M119;qual=len 96.5 score 99.7
Bvchr1.sca001	RefBeet-1.2	cDNA_match	6107213	6107335	100	-	.	ID=m130529_112732_42179_c100536522550000001823080011101380_s1_p0/46762_rlCCSfLc.path1;Name=m130529_112732_42179_c100536522550000001823080011101380_s1_p0/46762_rlCCSfLc;Target=m130529_112732_42179_c100536522550000001823080011101380_s1_p0/46762_rlCCSfLc 132 254;Gap=M123;qual=len 96.5 score 99.7
Bvchr1.sca001	RefBeet-1.2	cDNA_match	6105453	6105831	100	-	.	ID=m130529_112732_42179_c100536522550000001823080011101380_s1_p0/46762_rlCCSfLc.path1;Name=m130529_112732_42179_c100536522550000001823080011101380_s1_p0/46762_rlCCSfLc;Target=m130529_112732_42179_c100536522550000001823080011101380_s1_p0/46762_rlCCSfLc 255 633;Gap=M379;qual=len 96.5 score 99.7
Bvchr1.sca001	RefBeet-1.2	cDNA_match	252093	252234	95	+	.	ID=m130529_112732_42179_c100536522550000001823080011101380_s1_p0/47748_rlCCSfLc.path1;Name=m130529_112732_42179_c100536522550000001823080011101380_s1_p0/47748_rlCCSfLc;Target=m130529_112732_42179_c100536522550000001823080011101380_s1_p0/47748_rlCCSfLc 8 148;Gap=M5 I1 M4 I1 M28 D3 M102;qual=len 98.8 score 98.3
Bvchr1.sca001	RefBeet-1.2	cDNA_match	253120	253197	100	+	.	ID=m130529_112732_42179_c100536522550000001823080011101380_s1_p0/47748_rlCCSfLc.path1;Name=m130529_112732_42179_c100536522550000001823080011101380_s1_p0/47748_rlCCSfLc;Target=m130529_112732_42179_c100536522550000001823080011101380_s1_p0/47748_rlCCSfLc 149 226;Gap=M78;qual=len 98.8 score 98.3
Bvchr1.sca001	RefBeet-1.2	cDNA_match	255489	255840	100	+	.	ID=m130529_112732_42179_c100536522550000001823080011101380_s1_p0/47748_rlCCSfLc.path1;Name=m130529_112732_42179_c100536522550000001823080011101380_s1_p0/47748_rlCCSfLc;Target=m130529_112732_42179_c100536522550000001823080011101380_s1_p0/47748_rlCCSfLc 227 578;Gap=M352;qual=len 98.8 score 98.3
Bvchr1.sca001	RefBeet-1.2	cDNA_match	6107962	6108090	100	-	.	ID=m130529_112732_42179_c100536522550000001823080011101380_s1_p0/47734_rlCCSfLc.path1;Name=m130529_112732_42179_c100536522550000001823080011101380_s1_p0/47734_rlCCSfLc;Target=m130529_112732_42179_c100536522550000001823080011101380_s1_p0/47734_rlCCSfLc 6 134;Gap=M129;qual=len 97.1 score 99.7
Bvchr1.sca001	RefBeet-1.2	cDNA_match	6107213	6107335	100	-	.	ID=m130529_112732_42179_c100536522550000001823080011101380_s1_p0/47734_rlCCSfLc.path1;Name=m130529_112732_42179_c100536522550000001823080011101380_s1_p0/47734_rlCCSfLc;Target=m130529_112732_42179_c100536522550000001823080011101380_s1_p0/47734_rlCCSfLc 135 257;Gap=M123;qual=len 97.1 score 99.7
Bvchr1.sca001	RefBeet-1.2	cDNA_match	6105438	6105831	99	-	.	ID=m130529_112732_42179_c100536522550000001823080011101380_s1_p0/47734_rlCCSfLc.path1;Name=m130529_112732_42179_c100536522550000001823080011101380_s1_p0/47734_rlCCSfLc;Target=m130529_112732_42179_c100536522550000001823080011101380_s1_p0/47734_rlCCSfLc 258 649;Gap=M302 D1 M17 D1 M73;qual=len 97.1 score 99.7
Bvchr1.sca001	RefBeet-1.2	cDNA_match	252093	252234	100	+	.	ID=m130529_112732_42179_c100536522550000001823080011101380_s1_p0/47446_rlCCSfLc.path1;Name=m130529_112732_42179_c100536522550000001823080011101380_s1_p0/47446_rlCCSfLc;Target=m130529_112732_42179_c100536522550000001823080011101380_s1_p0/47446_rlCCSfLc 4 145;Gap=M142;qual=len 90.1 score 99.3
Bvchr1.sca001	RefBeet-1.2	cDNA_match	253120	253197	100	+	.	ID=m130529_112732_42179_c100536522550000001823080011101380_s1_p0/47446_rlCCSfLc.path1;Name=m130529_112732_42179_c100536522550000001823080011101380_s1_p0/47446_rlCCSfLc;Target=m130529_112732_42179_c100536522550000001823080011101380_s1_p0/47446_rlCCSfLc 146 223;Gap=M78;qual=len 90.1 score 99.3
Bvchr1.sca001	RefBeet-1.2	cDNA_match	255489	255768	98	+	.	ID=m130529_112732_42179_c100536522550000001823080011101380_s1_p0/47446_rlCCSfLc.path1;Name=m130529_112732_42179_c100536522550000001823080011101380_s1_p0/47446_rlCCSfLc;Target=m130529_112732_42179_c100536522550000001823080011101380_s1_p0/47446_rlCCSfLc 224 502;Gap=M265 D1 M14;qual=len 90.1 score 99.3
Bvchr1.sca001	RefBeet-1.2	cDNA_match	252093	252234	98	+	.	ID=m130529_112732_42179_c100536522550000001823080011101380_s1_p0/48231_rlCCSfLc.path1;Name=m130529_112732_42179_c100536522550000001823080011101380_s1_p0/48231_rlCCSfLc;Target=m130529_112732_42179_c100536522550000001823080011101380_s1_p0/48231_rlCCSfLc 7 146;Gap=M20 D1 M9 D1 M111;qual=len 98.8 score 98.7
Bvchr1.sca001	RefBeet-1.2	cDNA_match	253120	253197	100	+	.	ID=m130529_112732_42179_c100536522550000001823080011101380_s1_p0/48231_rlCCSfLc.path1;Name=m130529_112732_42179_c100536522550000001823080011101380_s1_p0/48231_rlCCSfLc;Target=m130529_112732_42179_c100536522550000001823080011101380_s1_p0/48231_rlCCSfLc 147 224;Gap=M78;qual=len 98.8 score 98.7
Bvchr1.sca001	RefBeet-1.2	cDNA_match	255489	255784	98	+	.	ID=m130529_112732_42179_c100536522550000001823080011101380_s1_p0/48231_rlCCSfLc.path1;Name=m130529_112732_42179_c100536522550000001823080011101380_s1_p0/48231_rlCCSfLc;Target=m130529_112732_42179_c100536522550000001823080011101380_s1_p0/48231_rlCCSfLc 225 520;Gap=M25 I1 M263 D1 M7;qual=len 98.8 score 98.7
Bvchr1.sca001	RefBeet-1.2	cDNA_match	5924629	5924733	100	+	.	ID=m130529_112732_42179_c100536522550000001823080011101380_s1_p0/48541_rlCCSfLc.path1;Name=m130529_112732_42179_c100536522550000001823080011101380_s1_p0/48541_rlCCSfLc;Target=m130529_112732_42179_c100536522550000001823080011101380_s1_p0/48541_rlCCSfLc 13 117;Gap=M105;qual=len 99.2 score 97.4
Bvchr1.sca001	RefBeet-1.2	cDNA_match	5925889	5925959	100	+	.	ID=m130529_112732_42179_c100536522550000001823080011101380_s1_p0/48541_rlCCSfLc.path1;Name=m130529_112732_42179_c100536522550000001823080011101380_s1_p0/48541_rlCCSfLc;Target=m130529_112732_42179_c100536522550000001823080011101380_s1_p0/48541_rlCCSfLc 118 188;Gap=M71;qual=len 99.2 score 97.4
Bvchr1.sca001	RefBeet-1.2	cDNA_match	5926046	5926439	100	+	.	ID=m130529_112732_42179_c100536522550000001823080011101380_s1_p0/48541_rlCCSfLc.path1;Name=m130529_112732_42179_c100536522550000001823080011101380_s1_p0/48541_rlCCSfLc;Target=m130529_112732_42179_c100536522550000001823080011101380_s1_p0/48541_rlCCSfLc 189 582;Gap=M394;qual=len 99.2 score 97.4
Bvchr1.sca001	RefBeet-1.2	cDNA_match	5926528	5927141	90	+	.	ID=m130529_112732_42179_c100536522550000001823080011101380_s1_p0/48541_rlCCSfLc.path1;Name=m130529_112732_42179_c100536522550000001823080011101380_s1_p0/48541_rlCCSfLc;Target=m130529_112732_42179_c100536522550000001823080011101380_s1_p0/48541_rlCCSfLc 583 1195;Gap=M442 D1 M171;qual=len 99.2 score 97.4
Bvchr1.sca001	RefBeet-1.2	cDNA_match	5927236	5927570	97	+	.	ID=m130529_112732_42179_c100536522550000001823080011101380_s1_p0/48541_rlCCSfLc.path1;Name=m130529_112732_42179_c100536522550000001823080011101380_s1_p0/48541_rlCCSfLc;Target=m130529_112732_42179_c100536522550000001823080011101380_s1_p0/48541_rlCCSfLc 1196 1530;Gap=M335;qual=len 99.2 score 97.4
Bvchr1.sca001	RefBeet-1.2	cDNA_match	252093	252234	100	+	.	ID=m130529_112732_42179_c100536522550000001823080011101380_s1_p0/49135_rlCCSfLc.path1;Name=m130529_112732_42179_c100536522550000001823080011101380_s1_p0/49135_rlCCSfLc;Target=m130529_112732_42179_c100536522550000001823080011101380_s1_p0/49135_rlCCSfLc 7 148;Gap=M142;qual=len 98.9 score 99.7
Bvchr1.sca001	RefBeet-1.2	cDNA_match	253120	253197	100	+	.	ID=m130529_112732_42179_c100536522550000001823080011101380_s1_p0/49135_rlCCSfLc.path1;Name=m130529_112732_42179_c100536522550000001823080011101380_s1_p0/49135_rlCCSfLc;Target=m130529_112732_42179_c100536522550000001823080011101380_s1_p0/49135_rlCCSfLc 149 226;Gap=M78;qual=len 98.9 score 99.7
Bvchr1.sca001	RefBeet-1.2	cDNA_match	255489	255885	99	+	.	ID=m130529_112732_42179_c100536522550000001823080011101380_s1_p0/49135_rlCCSfLc.path1;Name=m130529_112732_42179_c100536522550000001823080011101380_s1_p0/49135_rlCCSfLc;Target=m130529_112732_42179_c100536522550000001823080011101380_s1_p0/49135_rlCCSfLc 227 623;Gap=M397;qual=len 98.9 score 99.7
Bvchr1.sca001	RefBeet-1.2	cDNA_match	4011372	4011711	100	+	.	ID=m130529_112732_42179_c100536522550000001823080011101380_s1_p0/49325_rlCCSfLc.path1;Name=m130529_112732_42179_c100536522550000001823080011101380_s1_p0/49325_rlCCSfLc;Target=m130529_112732_42179_c100536522550000001823080011101380_s1_p0/49325_rlCCSfLc 5 344;Gap=M340;qual=len 99.4 score 100.0
Bvchr1.sca001	RefBeet-1.2	cDNA_match	4013815	4013912	100	+	.	ID=m130529_112732_42179_c100536522550000001823080011101380_s1_p0/49325_rlCCSfLc.path1;Name=m130529_112732_42179_c100536522550000001823080011101380_s1_p0/49325_rlCCSfLc;Target=m130529_112732_42179_c100536522550000001823080011101380_s1_p0/49325_rlCCSfLc 345 442;Gap=M98;qual=len 99.4 score 100.0
Bvchr1.sca001	RefBeet-1.2	cDNA_match	4014015	4014122	100	+	.	ID=m130529_112732_42179_c100536522550000001823080011101380_s1_p0/49325_rlCCSfLc.path1;Name=m130529_112732_42179_c100536522550000001823080011101380_s1_p0/49325_rlCCSfLc;Target=m130529_112732_42179_c100536522550000001823080011101380_s1_p0/49325_rlCCSfLc 443 550;Gap=M108;qual=len 99.4 score 100.0
Bvchr1.sca001	RefBeet-1.2	cDNA_match	4014670	4014741	100	+	.	ID=m130529_112732_42179_c100536522550000001823080011101380_s1_p0/49325_rlCCSfLc.path1;Name=m130529_112732_42179_c100536522550000001823080011101380_s1_p0/49325_rlCCSfLc;Target=m130529_112732_42179_c100536522550000001823080011101380_s1_p0/49325_rlCCSfLc 551 622;Gap=M72;qual=len 99.4 score 100.0
Bvchr1.sca001	RefBeet-1.2	cDNA_match	4015550	4015923	100	+	.	ID=m130529_112732_42179_c100536522550000001823080011101380_s1_p0/49325_rlCCSfLc.path1;Name=m130529_112732_42179_c100536522550000001823080011101380_s1_p0/49325_rlCCSfLc;Target=m130529_112732_42179_c100536522550000001823080011101380_s1_p0/49325_rlCCSfLc 623 996;Gap=M374;qual=len 99.4 score 100.0
Bvchr1.sca001	RefBeet-1.2	cDNA_match	5924632	5924733	100	+	.	ID=m130529_112732_42179_c100536522550000001823080011101380_s1_p0/49495_rlCCSfLc.path1;Name=m130529_112732_42179_c100536522550000001823080011101380_s1_p0/49495_rlCCSfLc;Target=m130529_112732_42179_c100536522550000001823080011101380_s1_p0/49495_rlCCSfLc 11 112;Gap=M102;qual=len 99.3 score 97.4
Bvchr1.sca001	RefBeet-1.2	cDNA_match	5925889	5925959	94	+	.	ID=m130529_112732_42179_c100536522550000001823080011101380_s1_p0/49495_rlCCSfLc.path1;Name=m130529_112732_42179_c100536522550000001823080011101380_s1_p0/49495_rlCCSfLc;Target=m130529_112732_42179_c100536522550000001823080011101380_s1_p0/49495_rlCCSfLc 113 182;Gap=M47 D1 M23;qual=len 99.3 score 97.4
Bvchr1.sca001	RefBeet-1.2	cDNA_match	5926046	5926439	95	+	.	ID=m130529_112732_42179_c100536522550000001823080011101380_s1_p0/49495_rlCCSfLc.path1;Name=m130529_112732_42179_c100536522550000001823080011101380_s1_p0/49495_rlCCSfLc;Target=m130529_112732_42179_c100536522550000001823080011101380_s1_p0/49495_rlCCSfLc 183 574;Gap=M229 D2 M163;qual=len 99.3 score 97.4
Bvchr1.sca001	RefBeet-1.2	cDNA_match	5926528	5927141	99	+	.	ID=m130529_112732_42179_c100536522550000001823080011101380_s1_p0/49495_rlCCSfLc.path1;Name=m130529_112732_42179_c100536522550000001823080011101380_s1_p0/49495_rlCCSfLc;Target=m130529_112732_42179_c100536522550000001823080011101380_s1_p0/49495_rlCCSfLc 575 1188;Gap=M614;qual=len 99.3 score 97.4
Bvchr1.sca001	RefBeet-1.2	cDNA_match	5927236	5927570	99	+	.	ID=m130529_112732_42179_c100536522550000001823080011101380_s1_p0/49495_rlCCSfLc.path1;Name=m130529_112732_42179_c100536522550000001823080011101380_s1_p0/49495_rlCCSfLc;Target=m130529_112732_42179_c100536522550000001823080011101380_s1_p0/49495_rlCCSfLc 1189 1524;Gap=M153 I1 M182;qual=len 99.3 score 97.4
Bvchr1.sca001	RefBeet-1.2	cDNA_match	5924625	5924733	100	+	.	ID=m130529_112732_42179_c100536522550000001823080011101380_s1_p0/49797_rlCCSfLc.path1;Name=m130529_112732_42179_c100536522550000001823080011101380_s1_p0/49797_rlCCSfLc;Target=m130529_112732_42179_c100536522550000001823080011101380_s1_p0/49797_rlCCSfLc 9 117;Gap=M109;qual=len 99.5 score 100.0
Bvchr1.sca001	RefBeet-1.2	cDNA_match	5925889	5925959	100	+	.	ID=m130529_112732_42179_c100536522550000001823080011101380_s1_p0/49797_rlCCSfLc.path1;Name=m130529_112732_42179_c100536522550000001823080011101380_s1_p0/49797_rlCCSfLc;Target=m130529_112732_42179_c100536522550000001823080011101380_s1_p0/49797_rlCCSfLc 118 188;Gap=M71;qual=len 99.5 score 100.0
Bvchr1.sca001	RefBeet-1.2	cDNA_match	5926046	5926439	100	+	.	ID=m130529_112732_42179_c100536522550000001823080011101380_s1_p0/49797_rlCCSfLc.path1;Name=m130529_112732_42179_c100536522550000001823080011101380_s1_p0/49797_rlCCSfLc;Target=m130529_112732_42179_c100536522550000001823080011101380_s1_p0/49797_rlCCSfLc 189 582;Gap=M394;qual=len 99.5 score 100.0
Bvchr1.sca001	RefBeet-1.2	cDNA_match	5926528	5927141	100	+	.	ID=m130529_112732_42179_c100536522550000001823080011101380_s1_p0/49797_rlCCSfLc.path1;Name=m130529_112732_42179_c100536522550000001823080011101380_s1_p0/49797_rlCCSfLc;Target=m130529_112732_42179_c100536522550000001823080011101380_s1_p0/49797_rlCCSfLc 583 1196;Gap=M614;qual=len 99.5 score 100.0
Bvchr1.sca001	RefBeet-1.2	cDNA_match	5927236	5927568	100	+	.	ID=m130529_112732_42179_c100536522550000001823080011101380_s1_p0/49797_rlCCSfLc.path1;Name=m130529_112732_42179_c100536522550000001823080011101380_s1_p0/49797_rlCCSfLc;Target=m130529_112732_42179_c100536522550000001823080011101380_s1_p0/49797_rlCCSfLc 1197 1529;Gap=M333;qual=len 99.5 score 100.0
Bvchr1.sca001	RefBeet-1.2	cDNA_match	4023953	4024358	100	-	.	ID=m130529_112732_42179_c100536522550000001823080011101380_s1_p0/50290_rlCCSfLc.path1;Name=m130529_112732_42179_c100536522550000001823080011101380_s1_p0/50290_rlCCSfLc;Target=m130529_112732_42179_c100536522550000001823080011101380_s1_p0/50290_rlCCSfLc 6 411;Gap=M406;qual=len 98.8 score 100.0
Bvchr1.sca001	RefBeet-1.2	cDNA_match	4022934	4023251	100	-	.	ID=m130529_112732_42179_c100536522550000001823080011101380_s1_p0/50290_rlCCSfLc.path1;Name=m130529_112732_42179_c100536522550000001823080011101380_s1_p0/50290_rlCCSfLc;Target=m130529_112732_42179_c100536522550000001823080011101380_s1_p0/50290_rlCCSfLc 412 729;Gap=M318;qual=len 98.8 score 100.0
Bvchr1.sca001	RefBeet-1.2	cDNA_match	6107962	6108090	99	-	.	ID=m130529_112732_42179_c100536522550000001823080011101380_s1_p0/50303_rlCCSfLc.path1;Name=m130529_112732_42179_c100536522550000001823080011101380_s1_p0/50303_rlCCSfLc;Target=m130529_112732_42179_c100536522550000001823080011101380_s1_p0/50303_rlCCSfLc 7 136;Gap=M19 I1 M110;qual=len 99.1 score 99.0
Bvchr1.sca001	RefBeet-1.2	cDNA_match	6107213	6107335	100	-	.	ID=m130529_112732_42179_c100536522550000001823080011101380_s1_p0/50303_rlCCSfLc.path1;Name=m130529_112732_42179_c100536522550000001823080011101380_s1_p0/50303_rlCCSfLc;Target=m130529_112732_42179_c100536522550000001823080011101380_s1_p0/50303_rlCCSfLc 137 259;Gap=M123;qual=len 99.1 score 99.0
Bvchr1.sca001	RefBeet-1.2	cDNA_match	6105418	6105831	98	-	.	ID=m130529_112732_42179_c100536522550000001823080011101380_s1_p0/50303_rlCCSfLc.path1;Name=m130529_112732_42179_c100536522550000001823080011101380_s1_p0/50303_rlCCSfLc;Target=m130529_112732_42179_c100536522550000001823080011101380_s1_p0/50303_rlCCSfLc 260 669;Gap=M372 D1 M27 D2 M4 D1 M7;qual=len 99.1 score 99.0
Bvchr1.sca001	RefBeet-1.2	cDNA_match	5924627	5924733	95	+	.	ID=m130529_112732_42179_c100536522550000001823080011101380_s1_p0/50508_rlCCSfLc.path1;Name=m130529_112732_42179_c100536522550000001823080011101380_s1_p0/50508_rlCCSfLc;Target=m130529_112732_42179_c100536522550000001823080011101380_s1_p0/50508_rlCCSfLc 8 111;Gap=M95 D3 M9;qual=len 99.5 score 95.4
Bvchr1.sca001	RefBeet-1.2	cDNA_match	5925889	5925959	98	+	.	ID=m130529_112732_42179_c100536522550000001823080011101380_s1_p0/50508_rlCCSfLc.path1;Name=m130529_112732_42179_c100536522550000001823080011101380_s1_p0/50508_rlCCSfLc;Target=m130529_112732_42179_c100536522550000001823080011101380_s1_p0/50508_rlCCSfLc 112 182;Gap=M71;qual=len 99.5 score 95.4
Bvchr1.sca001	RefBeet-1.2	cDNA_match	5926046	5926439	89	+	.	ID=m130529_112732_42179_c100536522550000001823080011101380_s1_p0/50508_rlCCSfLc.path1;Name=m130529_112732_42179_c100536522550000001823080011101380_s1_p0/50508_rlCCSfLc;Target=m130529_112732_42179_c100536522550000001823080011101380_s1_p0/50508_rlCCSfLc 183 578;Gap=M106 I1 M127 I2 M12 I1 M27 D2 M120;qual=len 99.5 score 95.4
Bvchr1.sca001	RefBeet-1.2	cDNA_match	5926528	5927141	98	+	.	ID=m130529_112732_42179_c100536522550000001823080011101380_s1_p0/50508_rlCCSfLc.path1;Name=m130529_112732_42179_c100536522550000001823080011101380_s1_p0/50508_rlCCSfLc;Target=m130529_112732_42179_c100536522550000001823080011101380_s1_p0/50508_rlCCSfLc 579 1189;Gap=M7 D2 M594 D1 M10;qual=len 99.5 score 95.4
Bvchr1.sca001	RefBeet-1.2	cDNA_match	5927236	5927540	97	+	.	ID=m130529_112732_42179_c100536522550000001823080011101380_s1_p0/50508_rlCCSfLc.path1;Name=m130529_112732_42179_c100536522550000001823080011101380_s1_p0/50508_rlCCSfLc;Target=m130529_112732_42179_c100536522550000001823080011101380_s1_p0/50508_rlCCSfLc 1190 1493;Gap=M134 D1 M170;qual=len 99.5 score 95.4
Bvchr1.sca001	RefBeet-1.2	cDNA_match	252093	252234	97	+	.	ID=m130529_112732_42179_c100536522550000001823080011101380_s1_p0/49688_rlCCSfLc.path1;Name=m130529_112732_42179_c100536522550000001823080011101380_s1_p0/49688_rlCCSfLc;Target=m130529_112732_42179_c100536522550000001823080011101380_s1_p0/49688_rlCCSfLc 6 143;Gap=M38 D1 M16 D1 M11 D1 M72 D1 M1;qual=len 97.7 score 96.3
Bvchr1.sca001	RefBeet-1.2	cDNA_match	253120	253197	97	+	.	ID=m130529_112732_42179_c100536522550000001823080011101380_s1_p0/49688_rlCCSfLc.path1;Name=m130529_112732_42179_c100536522550000001823080011101380_s1_p0/49688_rlCCSfLc;Target=m130529_112732_42179_c100536522550000001823080011101380_s1_p0/49688_rlCCSfLc 144 219;Gap=M58 D1 M8 D1 M10;qual=len 97.7 score 96.3
Bvchr1.sca001	RefBeet-1.2	cDNA_match	255489	255852	95	+	.	ID=m130529_112732_42179_c100536522550000001823080011101380_s1_p0/49688_rlCCSfLc.path1;Name=m130529_112732_42179_c100536522550000001823080011101380_s1_p0/49688_rlCCSfLc;Target=m130529_112732_42179_c100536522550000001823080011101380_s1_p0/49688_rlCCSfLc 220 569;Gap=M21 D1 M10 D1 M26 D1 M15 D1 M55 D1 M42 D1 M30 D1 M65 D2 M16 D1 M27 D1 M5 D1 M16 D1 M14 D1 M8;qual=len 97.7 score 96.3
Bvchr1.sca001	RefBeet-1.2	cDNA_match	252093	252234	100	+	.	ID=m130529_112732_42179_c100536522550000001823080011101380_s1_p0/51447_rlCCSfLc.path1;Name=m130529_112732_42179_c100536522550000001823080011101380_s1_p0/51447_rlCCSfLc;Target=m130529_112732_42179_c100536522550000001823080011101380_s1_p0/51447_rlCCSfLc 9 150;Gap=M142;qual=len 98.7 score 100.0
Bvchr1.sca001	RefBeet-1.2	cDNA_match	253120	253197	100	+	.	ID=m130529_112732_42179_c100536522550000001823080011101380_s1_p0/51447_rlCCSfLc.path1;Name=m130529_112732_42179_c100536522550000001823080011101380_s1_p0/51447_rlCCSfLc;Target=m130529_112732_42179_c100536522550000001823080011101380_s1_p0/51447_rlCCSfLc 151 228;Gap=M78;qual=len 98.7 score 100.0
Bvchr1.sca001	RefBeet-1.2	cDNA_match	255489	255863	100	+	.	ID=m130529_112732_42179_c100536522550000001823080011101380_s1_p0/51447_rlCCSfLc.path1;Name=m130529_112732_42179_c100536522550000001823080011101380_s1_p0/51447_rlCCSfLc;Target=m130529_112732_42179_c100536522550000001823080011101380_s1_p0/51447_rlCCSfLc 229 603;Gap=M375;qual=len 98.7 score 100.0
Bvchr1.sca001	RefBeet-1.2	cDNA_match	252112	252234	97	+	.	ID=m130529_112732_42179_c100536522550000001823080011101380_s1_p0/51471_rlCCSfLc.path1;Name=m130529_112732_42179_c100536522550000001823080011101380_s1_p0/51471_rlCCSfLc;Target=m130529_112732_42179_c100536522550000001823080011101380_s1_p0/51471_rlCCSfLc 31 153;Gap=M123;qual=len 92.9 score 98.3
Bvchr1.sca001	RefBeet-1.2	cDNA_match	253120	253197	100	+	.	ID=m130529_112732_42179_c100536522550000001823080011101380_s1_p0/51471_rlCCSfLc.path1;Name=m130529_112732_42179_c100536522550000001823080011101380_s1_p0/51471_rlCCSfLc;Target=m130529_112732_42179_c100536522550000001823080011101380_s1_p0/51471_rlCCSfLc 154 231;Gap=M78;qual=len 92.9 score 98.3
Bvchr1.sca001	RefBeet-1.2	cDNA_match	255489	255857	98	+	.	ID=m130529_112732_42179_c100536522550000001823080011101380_s1_p0/51471_rlCCSfLc.path1;Name=m130529_112732_42179_c100536522550000001823080011101380_s1_p0/51471_rlCCSfLc;Target=m130529_112732_42179_c100536522550000001823080011101380_s1_p0/51471_rlCCSfLc 232 596;Gap=M96 D1 M92 D3 M177;qual=len 92.9 score 98.3
Bvchr1.sca001	RefBeet-1.2	cDNA_match	1189028	1189476	100	-	.	ID=m130529_112732_42179_c100536522550000001823080011101380_s1_p0/51660_rlCCSfLc.path1;Name=m130529_112732_42179_c100536522550000001823080011101380_s1_p0/51660_rlCCSfLc;Target=m130529_112732_42179_c100536522550000001823080011101380_s1_p0/51660_rlCCSfLc 5 453;Gap=M449;qual=len 99.5 score 100.0
Bvchr1.sca001	RefBeet-1.2	cDNA_match	1188575	1188655	100	-	.	ID=m130529_112732_42179_c100536522550000001823080011101380_s1_p0/51660_rlCCSfLc.path1;Name=m130529_112732_42179_c100536522550000001823080011101380_s1_p0/51660_rlCCSfLc;Target=m130529_112732_42179_c100536522550000001823080011101380_s1_p0/51660_rlCCSfLc 454 534;Gap=M81;qual=len 99.5 score 100.0
Bvchr1.sca001	RefBeet-1.2	cDNA_match	1187071	1187172	100	-	.	ID=m130529_112732_42179_c100536522550000001823080011101380_s1_p0/51660_rlCCSfLc.path1;Name=m130529_112732_42179_c100536522550000001823080011101380_s1_p0/51660_rlCCSfLc;Target=m130529_112732_42179_c100536522550000001823080011101380_s1_p0/51660_rlCCSfLc 535 636;Gap=M102;qual=len 99.5 score 100.0
Bvchr1.sca001	RefBeet-1.2	cDNA_match	1186880	1186954	100	-	.	ID=m130529_112732_42179_c100536522550000001823080011101380_s1_p0/51660_rlCCSfLc.path1;Name=m130529_112732_42179_c100536522550000001823080011101380_s1_p0/51660_rlCCSfLc;Target=m130529_112732_42179_c100536522550000001823080011101380_s1_p0/51660_rlCCSfLc 637 711;Gap=M75;qual=len 99.5 score 100.0
Bvchr1.sca001	RefBeet-1.2	cDNA_match	1186439	1186786	100	-	.	ID=m130529_112732_42179_c100536522550000001823080011101380_s1_p0/51660_rlCCSfLc.path1;Name=m130529_112732_42179_c100536522550000001823080011101380_s1_p0/51660_rlCCSfLc;Target=m130529_112732_42179_c100536522550000001823080011101380_s1_p0/51660_rlCCSfLc 712 1059;Gap=M348;qual=len 99.5 score 100.0
Bvchr1.sca001	RefBeet-1.2	cDNA_match	5924658	5924733	92	+	.	ID=m130529_112732_42179_c100536522550000001823080011101380_s1_p0/51606_rlCCSfLc.path1;Name=m130529_112732_42179_c100536522550000001823080011101380_s1_p0/51606_rlCCSfLc;Target=m130529_112732_42179_c100536522550000001823080011101380_s1_p0/51606_rlCCSfLc 7 83;Gap=M24 I1 M52;qual=len 99.6 score 96.0
Bvchr1.sca001	RefBeet-1.2	cDNA_match	5925889	5925959	95	+	.	ID=m130529_112732_42179_c100536522550000001823080011101380_s1_p0/51606_rlCCSfLc.path1;Name=m130529_112732_42179_c100536522550000001823080011101380_s1_p0/51606_rlCCSfLc;Target=m130529_112732_42179_c100536522550000001823080011101380_s1_p0/51606_rlCCSfLc 84 154;Gap=M71;qual=len 99.6 score 96.0
Bvchr1.sca001	RefBeet-1.2	cDNA_match	5926046	5926439	94	+	.	ID=m130529_112732_42179_c100536522550000001823080011101380_s1_p0/51606_rlCCSfLc.path1;Name=m130529_112732_42179_c100536522550000001823080011101380_s1_p0/51606_rlCCSfLc;Target=m130529_112732_42179_c100536522550000001823080011101380_s1_p0/51606_rlCCSfLc 155 542;Gap=M233 D1 M46 D5 M109;qual=len 99.6 score 96.0
Bvchr1.sca001	RefBeet-1.2	cDNA_match	5926528	5927141	99	+	.	ID=m130529_112732_42179_c100536522550000001823080011101380_s1_p0/51606_rlCCSfLc.path1;Name=m130529_112732_42179_c100536522550000001823080011101380_s1_p0/51606_rlCCSfLc;Target=m130529_112732_42179_c100536522550000001823080011101380_s1_p0/51606_rlCCSfLc 543 1153;Gap=M255 D3 M356;qual=len 99.6 score 96.0
Bvchr1.sca001	RefBeet-1.2	cDNA_match	5927236	5927568	100	+	.	ID=m130529_112732_42179_c100536522550000001823080011101380_s1_p0/51606_rlCCSfLc.path1;Name=m130529_112732_42179_c100536522550000001823080011101380_s1_p0/51606_rlCCSfLc;Target=m130529_112732_42179_c100536522550000001823080011101380_s1_p0/51606_rlCCSfLc 1154 1486;Gap=M333;qual=len 99.6 score 96.0
Bvchr1.sca001	RefBeet-1.2	cDNA_match	2301654	2301688	100	-	.	ID=m130529_112732_42179_c100536522550000001823080011101380_s1_p0/51893_rlCCSfLc.path1;Name=m130529_112732_42179_c100536522550000001823080011101380_s1_p0/51893_rlCCSfLc;Target=m130529_112732_42179_c100536522550000001823080011101380_s1_p0/51893_rlCCSfLc 6 40;Gap=M35;qual=len 99.2 score 99.8
Bvchr1.sca001	RefBeet-1.2	cDNA_match	2301432	2301539	100	-	.	ID=m130529_112732_42179_c100536522550000001823080011101380_s1_p0/51893_rlCCSfLc.path1;Name=m130529_112732_42179_c100536522550000001823080011101380_s1_p0/51893_rlCCSfLc;Target=m130529_112732_42179_c100536522550000001823080011101380_s1_p0/51893_rlCCSfLc 41 148;Gap=M108;qual=len 99.2 score 99.8
Bvchr1.sca001	RefBeet-1.2	cDNA_match	2300242	2300448	100	-	.	ID=m130529_112732_42179_c100536522550000001823080011101380_s1_p0/51893_rlCCSfLc.path1;Name=m130529_112732_42179_c100536522550000001823080011101380_s1_p0/51893_rlCCSfLc;Target=m130529_112732_42179_c100536522550000001823080011101380_s1_p0/51893_rlCCSfLc 149 355;Gap=M207;qual=len 99.2 score 99.8
Bvchr1.sca001	RefBeet-1.2	cDNA_match	2299901	2300145	99	-	.	ID=m130529_112732_42179_c100536522550000001823080011101380_s1_p0/51893_rlCCSfLc.path1;Name=m130529_112732_42179_c100536522550000001823080011101380_s1_p0/51893_rlCCSfLc;Target=m130529_112732_42179_c100536522550000001823080011101380_s1_p0/51893_rlCCSfLc 356 602;Gap=M153 I2 M92;qual=len 99.2 score 99.8
Bvchr1.sca001	RefBeet-1.2	cDNA_match	252089	252234	100	+	.	ID=m130529_112732_42179_c100536522550000001823080011101380_s1_p0/51913_rlCCSfLc.path1;Name=m130529_112732_42179_c100536522550000001823080011101380_s1_p0/51913_rlCCSfLc;Target=m130529_112732_42179_c100536522550000001823080011101380_s1_p0/51913_rlCCSfLc 7 152;Gap=M146;qual=len 98.9 score 100.0
Bvchr1.sca001	RefBeet-1.2	cDNA_match	253120	253197	100	+	.	ID=m130529_112732_42179_c100536522550000001823080011101380_s1_p0/51913_rlCCSfLc.path1;Name=m130529_112732_42179_c100536522550000001823080011101380_s1_p0/51913_rlCCSfLc;Target=m130529_112732_42179_c100536522550000001823080011101380_s1_p0/51913_rlCCSfLc 153 230;Gap=M78;qual=len 98.9 score 100.0
Bvchr1.sca001	RefBeet-1.2	cDNA_match	255489	255867	100	+	.	ID=m130529_112732_42179_c100536522550000001823080011101380_s1_p0/51913_rlCCSfLc.path1;Name=m130529_112732_42179_c100536522550000001823080011101380_s1_p0/51913_rlCCSfLc;Target=m130529_112732_42179_c100536522550000001823080011101380_s1_p0/51913_rlCCSfLc 231 609;Gap=M379;qual=len 98.9 score 100.0
Bvchr1.sca001	RefBeet-1.2	cDNA_match	7151391	7152500	99	-	.	ID=m130529_112732_42179_c100536522550000001823080011101380_s1_p0/52015_rlCCSfLc.path1;Name=m130529_112732_42179_c100536522550000001823080011101380_s1_p0/52015_rlCCSfLc;Target=m130529_112732_42179_c100536522550000001823080011101380_s1_p0/52015_rlCCSfLc 7 1115;Gap=M1019 D1 M90;qual=len 99.5 score 99.0
Bvchr1.sca001	RefBeet-1.2	cDNA_match	252093	252234	100	+	.	ID=m130529_112732_42179_c100536522550000001823080011101380_s1_p0/52042_rlCCSfLc.path1;Name=m130529_112732_42179_c100536522550000001823080011101380_s1_p0/52042_rlCCSfLc;Target=m130529_112732_42179_c100536522550000001823080011101380_s1_p0/52042_rlCCSfLc 7 148;Gap=M142;qual=len 99.1 score 97.3
Bvchr1.sca001	RefBeet-1.2	cDNA_match	253120	253197	93	+	.	ID=m130529_112732_42179_c100536522550000001823080011101380_s1_p0/52042_rlCCSfLc.path1;Name=m130529_112732_42179_c100536522550000001823080011101380_s1_p0/52042_rlCCSfLc;Target=m130529_112732_42179_c100536522550000001823080011101380_s1_p0/52042_rlCCSfLc 149 221;Gap=M65 D5 M8;qual=len 99.1 score 97.3
Bvchr1.sca001	RefBeet-1.2	cDNA_match	255489	255899	99	+	.	ID=m130529_112732_42179_c100536522550000001823080011101380_s1_p0/52042_rlCCSfLc.path1;Name=m130529_112732_42179_c100536522550000001823080011101380_s1_p0/52042_rlCCSfLc;Target=m130529_112732_42179_c100536522550000001823080011101380_s1_p0/52042_rlCCSfLc 222 633;Gap=M181 I1 M230;qual=len 99.1 score 97.3
Bvchr1.sca001	RefBeet-1.2	cDNA_match	6107962	6108095	98	-	.	ID=m130529_112732_42179_c100536522550000001823080011101380_s1_p0/52275_rlCCSfLc.path1;Name=m130529_112732_42179_c100536522550000001823080011101380_s1_p0/52275_rlCCSfLc;Target=m130529_112732_42179_c100536522550000001823080011101380_s1_p0/52275_rlCCSfLc 3 134;Gap=M14 D1 M15 D1 M103;qual=len 99.7 score 98.7
Bvchr1.sca001	RefBeet-1.2	cDNA_match	6107213	6107335	100	-	.	ID=m130529_112732_42179_c100536522550000001823080011101380_s1_p0/52275_rlCCSfLc.path1;Name=m130529_112732_42179_c100536522550000001823080011101380_s1_p0/52275_rlCCSfLc;Target=m130529_112732_42179_c100536522550000001823080011101380_s1_p0/52275_rlCCSfLc 135 257;Gap=M123;qual=len 99.7 score 98.7
Bvchr1.sca001	RefBeet-1.2	cDNA_match	6105425	6105831	98	-	.	ID=m130529_112732_42179_c100536522550000001823080011101380_s1_p0/52275_rlCCSfLc.path1;Name=m130529_112732_42179_c100536522550000001823080011101380_s1_p0/52275_rlCCSfLc;Target=m130529_112732_42179_c100536522550000001823080011101380_s1_p0/52275_rlCCSfLc 258 663;Gap=M299 D1 M10 I1 M36 I1 M15 D1 M33 D1 M11;qual=len 99.7 score 98.7
Bvchr1.sca001	RefBeet-1.2	cDNA_match	252093	252234	100	+	.	ID=m130529_112732_42179_c100536522550000001823080011101380_s1_p0/52481_rlCCSfLc.path1;Name=m130529_112732_42179_c100536522550000001823080011101380_s1_p0/52481_rlCCSfLc;Target=m130529_112732_42179_c100536522550000001823080011101380_s1_p0/52481_rlCCSfLc 4 145;Gap=M142;qual=len 99.4 score 100.0
Bvchr1.sca001	RefBeet-1.2	cDNA_match	253120	253197	100	+	.	ID=m130529_112732_42179_c100536522550000001823080011101380_s1_p0/52481_rlCCSfLc.path1;Name=m130529_112732_42179_c100536522550000001823080011101380_s1_p0/52481_rlCCSfLc;Target=m130529_112732_42179_c100536522550000001823080011101380_s1_p0/52481_rlCCSfLc 146 223;Gap=M78;qual=len 99.4 score 100.0
Bvchr1.sca001	RefBeet-1.2	cDNA_match	255489	255881	100	+	.	ID=m130529_112732_42179_c100536522550000001823080011101380_s1_p0/52481_rlCCSfLc.path1;Name=m130529_112732_42179_c100536522550000001823080011101380_s1_p0/52481_rlCCSfLc;Target=m130529_112732_42179_c100536522550000001823080011101380_s1_p0/52481_rlCCSfLc 224 616;Gap=M393;qual=len 99.4 score 100.0
Bvchr1.sca001	RefBeet-1.2	cDNA_match	7339268	7339452	100	+	.	ID=m130529_112732_42179_c100536522550000001823080011101380_s1_p0/52817_rlCCSfLc.path1;Name=m130529_112732_42179_c100536522550000001823080011101380_s1_p0/52817_rlCCSfLc;Target=m130529_112732_42179_c100536522550000001823080011101380_s1_p0/52817_rlCCSfLc 12 196;Gap=M185;qual=len 98.3 score 100.0
Bvchr1.sca001	RefBeet-1.2	cDNA_match	7340750	7340872	100	+	.	ID=m130529_112732_42179_c100536522550000001823080011101380_s1_p0/52817_rlCCSfLc.path1;Name=m130529_112732_42179_c100536522550000001823080011101380_s1_p0/52817_rlCCSfLc;Target=m130529_112732_42179_c100536522550000001823080011101380_s1_p0/52817_rlCCSfLc 197 319;Gap=M123;qual=len 98.3 score 100.0
Bvchr1.sca001	RefBeet-1.2	cDNA_match	7340970	7341282	100	+	.	ID=m130529_112732_42179_c100536522550000001823080011101380_s1_p0/52817_rlCCSfLc.path1;Name=m130529_112732_42179_c100536522550000001823080011101380_s1_p0/52817_rlCCSfLc;Target=m130529_112732_42179_c100536522550000001823080011101380_s1_p0/52817_rlCCSfLc 320 632;Gap=M313;qual=len 98.3 score 100.0
Bvchr1.sca001	RefBeet-1.2	cDNA_match	5924632	5924733	100	+	.	ID=m130529_112732_42179_c100536522550000001823080011101380_s1_p0/53160_rlCCSfLc.path1;Name=m130529_112732_42179_c100536522550000001823080011101380_s1_p0/53160_rlCCSfLc;Target=m130529_112732_42179_c100536522550000001823080011101380_s1_p0/53160_rlCCSfLc 11 112;Gap=M102;qual=len 99.3 score 96.0
Bvchr1.sca001	RefBeet-1.2	cDNA_match	5925889	5925959	100	+	.	ID=m130529_112732_42179_c100536522550000001823080011101380_s1_p0/53160_rlCCSfLc.path1;Name=m130529_112732_42179_c100536522550000001823080011101380_s1_p0/53160_rlCCSfLc;Target=m130529_112732_42179_c100536522550000001823080011101380_s1_p0/53160_rlCCSfLc 113 183;Gap=M71;qual=len 99.3 score 96.0
Bvchr1.sca001	RefBeet-1.2	cDNA_match	5926046	5926439	93	+	.	ID=m130529_112732_42179_c100536522550000001823080011101380_s1_p0/53160_rlCCSfLc.path1;Name=m130529_112732_42179_c100536522550000001823080011101380_s1_p0/53160_rlCCSfLc;Target=m130529_112732_42179_c100536522550000001823080011101380_s1_p0/53160_rlCCSfLc 184 579;Gap=M79 I1 M308 I1 M7;qual=len 99.3 score 96.0
Bvchr1.sca001	RefBeet-1.2	cDNA_match	5926528	5927141	98	+	.	ID=m130529_112732_42179_c100536522550000001823080011101380_s1_p0/53160_rlCCSfLc.path1;Name=m130529_112732_42179_c100536522550000001823080011101380_s1_p0/53160_rlCCSfLc;Target=m130529_112732_42179_c100536522550000001823080011101380_s1_p0/53160_rlCCSfLc 580 1197;Gap=M175 I2 M51 I2 M388;qual=len 99.3 score 96.0
Bvchr1.sca001	RefBeet-1.2	cDNA_match	5927236	5927568	89	+	.	ID=m130529_112732_42179_c100536522550000001823080011101380_s1_p0/53160_rlCCSfLc.path1;Name=m130529_112732_42179_c100536522550000001823080011101380_s1_p0/53160_rlCCSfLc;Target=m130529_112732_42179_c100536522550000001823080011101380_s1_p0/53160_rlCCSfLc 1198 1531;Gap=M62 D5 M7 I4 M4 I1 M29 I1 M226;qual=len 99.3 score 96.0
Bvchr1.sca001	RefBeet-1.2	cDNA_match	5924627	5924733	99	+	.	ID=m130529_112732_42179_c100536522550000001823080011101380_s1_p0/53710_rlCCSfLc.path1;Name=m130529_112732_42179_c100536522550000001823080011101380_s1_p0/53710_rlCCSfLc;Target=m130529_112732_42179_c100536522550000001823080011101380_s1_p0/53710_rlCCSfLc 10 115;Gap=M6 D1 M100;qual=len 99.4 score 98.2
Bvchr1.sca001	RefBeet-1.2	cDNA_match	5925889	5925959	100	+	.	ID=m130529_112732_42179_c100536522550000001823080011101380_s1_p0/53710_rlCCSfLc.path1;Name=m130529_112732_42179_c100536522550000001823080011101380_s1_p0/53710_rlCCSfLc;Target=m130529_112732_42179_c100536522550000001823080011101380_s1_p0/53710_rlCCSfLc 116 186;Gap=M71;qual=len 99.4 score 98.2
Bvchr1.sca001	RefBeet-1.2	cDNA_match	5926046	5926439	96	+	.	ID=m130529_112732_42179_c100536522550000001823080011101380_s1_p0/53710_rlCCSfLc.path1;Name=m130529_112732_42179_c100536522550000001823080011101380_s1_p0/53710_rlCCSfLc;Target=m130529_112732_42179_c100536522550000001823080011101380_s1_p0/53710_rlCCSfLc 187 582;Gap=M260 I2 M134;qual=len 99.4 score 98.2
Bvchr1.sca001	RefBeet-1.2	cDNA_match	5926528	5927141	96	+	.	ID=m130529_112732_42179_c100536522550000001823080011101380_s1_p0/53710_rlCCSfLc.path1;Name=m130529_112732_42179_c100536522550000001823080011101380_s1_p0/53710_rlCCSfLc;Target=m130529_112732_42179_c100536522550000001823080011101380_s1_p0/53710_rlCCSfLc 583 1193;Gap=M27 D1 M414 D2 M170;qual=len 99.4 score 98.2
Bvchr1.sca001	RefBeet-1.2	cDNA_match	5927236	5927588	100	+	.	ID=m130529_112732_42179_c100536522550000001823080011101380_s1_p0/53710_rlCCSfLc.path1;Name=m130529_112732_42179_c100536522550000001823080011101380_s1_p0/53710_rlCCSfLc;Target=m130529_112732_42179_c100536522550000001823080011101380_s1_p0/53710_rlCCSfLc 1194 1546;Gap=M353;qual=len 99.4 score 98.2
Bvchr1.sca001	RefBeet-1.2	cDNA_match	6107962	6108090	100	-	.	ID=m130529_112732_42179_c100536522550000001823080011101380_s1_p0/53726_rlCCSfLc.path1;Name=m130529_112732_42179_c100536522550000001823080011101380_s1_p0/53726_rlCCSfLc;Target=m130529_112732_42179_c100536522550000001823080011101380_s1_p0/53726_rlCCSfLc 6 134;Gap=M129;qual=len 98.9 score 100.0
Bvchr1.sca001	RefBeet-1.2	cDNA_match	6107213	6107335	100	-	.	ID=m130529_112732_42179_c100536522550000001823080011101380_s1_p0/53726_rlCCSfLc.path1;Name=m130529_112732_42179_c100536522550000001823080011101380_s1_p0/53726_rlCCSfLc;Target=m130529_112732_42179_c100536522550000001823080011101380_s1_p0/53726_rlCCSfLc 135 257;Gap=M123;qual=len 98.9 score 100.0
Bvchr1.sca001	RefBeet-1.2	cDNA_match	6105461	6105831	100	-	.	ID=m130529_112732_42179_c100536522550000001823080011101380_s1_p0/53726_rlCCSfLc.path1;Name=m130529_112732_42179_c100536522550000001823080011101380_s1_p0/53726_rlCCSfLc;Target=m130529_112732_42179_c100536522550000001823080011101380_s1_p0/53726_rlCCSfLc 258 628;Gap=M371;qual=len 98.9 score 100.0
Bvchr1.sca001	RefBeet-1.2	cDNA_match	4421744	4422158	100	+	.	ID=m130529_112732_42179_c100536522550000001823080011101380_s1_p0/53757_rlCCSfLc.path1;Name=m130529_112732_42179_c100536522550000001823080011101380_s1_p0/53757_rlCCSfLc;Target=m130529_112732_42179_c100536522550000001823080011101380_s1_p0/53757_rlCCSfLc 7 421;Gap=M415;qual=len 99.5 score 99.8
Bvchr1.sca001	RefBeet-1.2	cDNA_match	4423462	4423512	100	+	.	ID=m130529_112732_42179_c100536522550000001823080011101380_s1_p0/53757_rlCCSfLc.path1;Name=m130529_112732_42179_c100536522550000001823080011101380_s1_p0/53757_rlCCSfLc;Target=m130529_112732_42179_c100536522550000001823080011101380_s1_p0/53757_rlCCSfLc 422 472;Gap=M51;qual=len 99.5 score 99.8
Bvchr1.sca001	RefBeet-1.2	cDNA_match	4423713	4423833	100	+	.	ID=m130529_112732_42179_c100536522550000001823080011101380_s1_p0/53757_rlCCSfLc.path1;Name=m130529_112732_42179_c100536522550000001823080011101380_s1_p0/53757_rlCCSfLc;Target=m130529_112732_42179_c100536522550000001823080011101380_s1_p0/53757_rlCCSfLc 473 593;Gap=M121;qual=len 99.5 score 99.8
Bvchr1.sca001	RefBeet-1.2	cDNA_match	4424523	4424657	100	+	.	ID=m130529_112732_42179_c100536522550000001823080011101380_s1_p0/53757_rlCCSfLc.path1;Name=m130529_112732_42179_c100536522550000001823080011101380_s1_p0/53757_rlCCSfLc;Target=m130529_112732_42179_c100536522550000001823080011101380_s1_p0/53757_rlCCSfLc 594 728;Gap=M135;qual=len 99.5 score 99.8
Bvchr1.sca001	RefBeet-1.2	cDNA_match	4425466	4425835	99	+	.	ID=m130529_112732_42179_c100536522550000001823080011101380_s1_p0/53757_rlCCSfLc.path1;Name=m130529_112732_42179_c100536522550000001823080011101380_s1_p0/53757_rlCCSfLc;Target=m130529_112732_42179_c100536522550000001823080011101380_s1_p0/53757_rlCCSfLc 729 1097;Gap=M363 D1 M6;qual=len 99.5 score 99.8
Bvchr1.sca001	RefBeet-1.2	cDNA_match	6107962	6108090	99	-	.	ID=m130529_112732_42179_c100536522550000001823080011101380_s1_p0/53792_rlCCSfLc.path1;Name=m130529_112732_42179_c100536522550000001823080011101380_s1_p0/53792_rlCCSfLc;Target=m130529_112732_42179_c100536522550000001823080011101380_s1_p0/53792_rlCCSfLc 7 134;Gap=M127 D1 M1;qual=len 98.9 score 99.7
Bvchr1.sca001	RefBeet-1.2	cDNA_match	6107213	6107335	100	-	.	ID=m130529_112732_42179_c100536522550000001823080011101380_s1_p0/53792_rlCCSfLc.path1;Name=m130529_112732_42179_c100536522550000001823080011101380_s1_p0/53792_rlCCSfLc;Target=m130529_112732_42179_c100536522550000001823080011101380_s1_p0/53792_rlCCSfLc 135 257;Gap=M123;qual=len 98.9 score 99.7
Bvchr1.sca001	RefBeet-1.2	cDNA_match	6105535	6105831	100	-	.	ID=m130529_112732_42179_c100536522550000001823080011101380_s1_p0/53792_rlCCSfLc.path1;Name=m130529_112732_42179_c100536522550000001823080011101380_s1_p0/53792_rlCCSfLc;Target=m130529_112732_42179_c100536522550000001823080011101380_s1_p0/53792_rlCCSfLc 258 554;Gap=M297;qual=len 98.9 score 99.7
Bvchr1.sca001	RefBeet-1.2	cDNA_match	6107962	6108084	95	-	.	ID=m130529_112732_42179_c100536522550000001823080011101380_s1_p0/52801_rlCCSfLc.path1;Name=m130529_112732_42179_c100536522550000001823080011101380_s1_p0/52801_rlCCSfLc;Target=m130529_112732_42179_c100536522550000001823080011101380_s1_p0/52801_rlCCSfLc 6 122;Gap=M46 D1 M5 D1 M13 D1 M14 D1 M11 D1 M26 D1 M2;qual=len 99.2 score 95.3
Bvchr1.sca001	RefBeet-1.2	cDNA_match	6107213	6107335	97	-	.	ID=m130529_112732_42179_c100536522550000001823080011101380_s1_p0/52801_rlCCSfLc.path1;Name=m130529_112732_42179_c100536522550000001823080011101380_s1_p0/52801_rlCCSfLc;Target=m130529_112732_42179_c100536522550000001823080011101380_s1_p0/52801_rlCCSfLc 123 242;Gap=M42 D1 M37 D1 M21 D1 M20;qual=len 99.2 score 95.3
Bvchr1.sca001	RefBeet-1.2	cDNA_match	6105465	6105831	94	-	.	ID=m130529_112732_42179_c100536522550000001823080011101380_s1_p0/52801_rlCCSfLc.path1;Name=m130529_112732_42179_c100536522550000001823080011101380_s1_p0/52801_rlCCSfLc;Target=m130529_112732_42179_c100536522550000001823080011101380_s1_p0/52801_rlCCSfLc 243 594;Gap=M6 D3 M10 D1 M26 D1 M19 D2 M47 D1 M16 D1 M31 D1 M69 D1 M48 D1 M10 D1 M12 D1 M40 D1 M18;qual=len 99.2 score 95.3
Bvchr1.sca001	RefBeet-1.2	cDNA_match	6107962	6108083	98	-	.	ID=m130529_112732_42179_c100536522550000001823080011101380_s1_p0/53980_rlCCSfLc.path1;Name=m130529_112732_42179_c100536522550000001823080011101380_s1_p0/53980_rlCCSfLc;Target=m130529_112732_42179_c100536522550000001823080011101380_s1_p0/53980_rlCCSfLc 10 129;Gap=M8 D1 M3 D1 M109;qual=len 98.5 score 99.3
Bvchr1.sca001	RefBeet-1.2	cDNA_match	6107213	6107335	100	-	.	ID=m130529_112732_42179_c100536522550000001823080011101380_s1_p0/53980_rlCCSfLc.path1;Name=m130529_112732_42179_c100536522550000001823080011101380_s1_p0/53980_rlCCSfLc;Target=m130529_112732_42179_c100536522550000001823080011101380_s1_p0/53980_rlCCSfLc 130 252;Gap=M123;qual=len 98.5 score 99.3
Bvchr1.sca001	RefBeet-1.2	cDNA_match	6105465	6105831	100	-	.	ID=m130529_112732_42179_c100536522550000001823080011101380_s1_p0/53980_rlCCSfLc.path1;Name=m130529_112732_42179_c100536522550000001823080011101380_s1_p0/53980_rlCCSfLc;Target=m130529_112732_42179_c100536522550000001823080011101380_s1_p0/53980_rlCCSfLc 253 619;Gap=M367;qual=len 98.5 score 99.3
Bvchr1.sca001	RefBeet-1.2	cDNA_match	252093	252234	100	+	.	ID=m130529_112732_42179_c100536522550000001823080011101380_s1_p0/54242_rlCCSfLc.path1;Name=m130529_112732_42179_c100536522550000001823080011101380_s1_p0/54242_rlCCSfLc;Target=m130529_112732_42179_c100536522550000001823080011101380_s1_p0/54242_rlCCSfLc 7 148;Gap=M142;qual=len 98.3 score 99.3
Bvchr1.sca001	RefBeet-1.2	cDNA_match	253120	253197	98	+	.	ID=m130529_112732_42179_c100536522550000001823080011101380_s1_p0/54242_rlCCSfLc.path1;Name=m130529_112732_42179_c100536522550000001823080011101380_s1_p0/54242_rlCCSfLc;Target=m130529_112732_42179_c100536522550000001823080011101380_s1_p0/54242_rlCCSfLc 149 226;Gap=M78;qual=len 98.3 score 99.3
Bvchr1.sca001	RefBeet-1.2	cDNA_match	255489	255889	100	+	.	ID=m130529_112732_42179_c100536522550000001823080011101380_s1_p0/54242_rlCCSfLc.path1;Name=m130529_112732_42179_c100536522550000001823080011101380_s1_p0/54242_rlCCSfLc;Target=m130529_112732_42179_c100536522550000001823080011101380_s1_p0/54242_rlCCSfLc 227 627;Gap=M401;qual=len 98.3 score 99.3
Bvchr1.sca001	RefBeet-1.2	cDNA_match	5924634	5924733	100	+	.	ID=m130529_112732_42179_c100536522550000001823080011101380_s1_p0/54453_rlCCSfLc.path1;Name=m130529_112732_42179_c100536522550000001823080011101380_s1_p0/54453_rlCCSfLc;Target=m130529_112732_42179_c100536522550000001823080011101380_s1_p0/54453_rlCCSfLc 7 106;Gap=M100;qual=len 99.6 score 100.0
Bvchr1.sca001	RefBeet-1.2	cDNA_match	5925889	5925959	100	+	.	ID=m130529_112732_42179_c100536522550000001823080011101380_s1_p0/54453_rlCCSfLc.path1;Name=m130529_112732_42179_c100536522550000001823080011101380_s1_p0/54453_rlCCSfLc;Target=m130529_112732_42179_c100536522550000001823080011101380_s1_p0/54453_rlCCSfLc 107 177;Gap=M71;qual=len 99.6 score 100.0
Bvchr1.sca001	RefBeet-1.2	cDNA_match	5926046	5926439	100	+	.	ID=m130529_112732_42179_c100536522550000001823080011101380_s1_p0/54453_rlCCSfLc.path1;Name=m130529_112732_42179_c100536522550000001823080011101380_s1_p0/54453_rlCCSfLc;Target=m130529_112732_42179_c100536522550000001823080011101380_s1_p0/54453_rlCCSfLc 178 571;Gap=M394;qual=len 99.6 score 100.0
Bvchr1.sca001	RefBeet-1.2	cDNA_match	5926528	5927141	100	+	.	ID=m130529_112732_42179_c100536522550000001823080011101380_s1_p0/54453_rlCCSfLc.path1;Name=m130529_112732_42179_c100536522550000001823080011101380_s1_p0/54453_rlCCSfLc;Target=m130529_112732_42179_c100536522550000001823080011101380_s1_p0/54453_rlCCSfLc 572 1185;Gap=M614;qual=len 99.6 score 100.0
Bvchr1.sca001	RefBeet-1.2	cDNA_match	5927236	5927566	100	+	.	ID=m130529_112732_42179_c100536522550000001823080011101380_s1_p0/54453_rlCCSfLc.path1;Name=m130529_112732_42179_c100536522550000001823080011101380_s1_p0/54453_rlCCSfLc;Target=m130529_112732_42179_c100536522550000001823080011101380_s1_p0/54453_rlCCSfLc 1186 1516;Gap=M331;qual=len 99.6 score 100.0
Bvchr1.sca001	RefBeet-1.2	cDNA_match	252093	252234	100	+	.	ID=m130529_112732_42179_c100536522550000001823080011101380_s1_p0/54535_rlCCSfLc.path1;Name=m130529_112732_42179_c100536522550000001823080011101380_s1_p0/54535_rlCCSfLc;Target=m130529_112732_42179_c100536522550000001823080011101380_s1_p0/54535_rlCCSfLc 7 148;Gap=M142;qual=len 99.0 score 100.0
Bvchr1.sca001	RefBeet-1.2	cDNA_match	253120	253197	100	+	.	ID=m130529_112732_42179_c100536522550000001823080011101380_s1_p0/54535_rlCCSfLc.path1;Name=m130529_112732_42179_c100536522550000001823080011101380_s1_p0/54535_rlCCSfLc;Target=m130529_112732_42179_c100536522550000001823080011101380_s1_p0/54535_rlCCSfLc 149 226;Gap=M78;qual=len 99.0 score 100.0
Bvchr1.sca001	RefBeet-1.2	cDNA_match	255489	255872	100	+	.	ID=m130529_112732_42179_c100536522550000001823080011101380_s1_p0/54535_rlCCSfLc.path1;Name=m130529_112732_42179_c100536522550000001823080011101380_s1_p0/54535_rlCCSfLc;Target=m130529_112732_42179_c100536522550000001823080011101380_s1_p0/54535_rlCCSfLc 227 610;Gap=M384;qual=len 99.0 score 100.0
Bvchr1.sca001	RefBeet-1.2	cDNA_match	5924628	5924733	100	+	.	ID=m130529_112732_42179_c100536522550000001823080011101380_s1_p0/54743_rlCCSfLc.path1;Name=m130529_112732_42179_c100536522550000001823080011101380_s1_p0/54743_rlCCSfLc;Target=m130529_112732_42179_c100536522550000001823080011101380_s1_p0/54743_rlCCSfLc 5 110;Gap=M106;qual=len 99.7 score 94.8
Bvchr1.sca001	RefBeet-1.2	cDNA_match	5925889	5925959	97	+	.	ID=m130529_112732_42179_c100536522550000001823080011101380_s1_p0/54743_rlCCSfLc.path1;Name=m130529_112732_42179_c100536522550000001823080011101380_s1_p0/54743_rlCCSfLc;Target=m130529_112732_42179_c100536522550000001823080011101380_s1_p0/54743_rlCCSfLc 111 181;Gap=M71;qual=len 99.7 score 94.8
Bvchr1.sca001	RefBeet-1.2	cDNA_match	5926046	5926439	89	+	.	ID=m130529_112732_42179_c100536522550000001823080011101380_s1_p0/54743_rlCCSfLc.path1;Name=m130529_112732_42179_c100536522550000001823080011101380_s1_p0/54743_rlCCSfLc;Target=m130529_112732_42179_c100536522550000001823080011101380_s1_p0/54743_rlCCSfLc 182 570;Gap=M59 D2 M202 D2 M8 D1 M120;qual=len 99.7 score 94.8
Bvchr1.sca001	RefBeet-1.2	cDNA_match	5926528	5927141	92	+	.	ID=m130529_112732_42179_c100536522550000001823080011101380_s1_p0/54743_rlCCSfLc.path1;Name=m130529_112732_42179_c100536522550000001823080011101380_s1_p0/54743_rlCCSfLc;Target=m130529_112732_42179_c100536522550000001823080011101380_s1_p0/54743_rlCCSfLc 571 1182;Gap=M471 D2 M141;qual=len 99.7 score 94.8
Bvchr1.sca001	RefBeet-1.2	cDNA_match	5927236	5927568	96	+	.	ID=m130529_112732_42179_c100536522550000001823080011101380_s1_p0/54743_rlCCSfLc.path1;Name=m130529_112732_42179_c100536522550000001823080011101380_s1_p0/54743_rlCCSfLc;Target=m130529_112732_42179_c100536522550000001823080011101380_s1_p0/54743_rlCCSfLc 1183 1514;Gap=M134 D1 M198;qual=len 99.7 score 94.8
Bvchr1.sca001	RefBeet-1.2	cDNA_match	8049134	8049230	100	+	.	ID=m130529_112732_42179_c100536522550000001823080011101380_s1_p0/54787_rlCCSfLc.path1;Name=m130529_112732_42179_c100536522550000001823080011101380_s1_p0/54787_rlCCSfLc;Target=m130529_112732_42179_c100536522550000001823080011101380_s1_p0/54787_rlCCSfLc 14 110;Gap=M97;qual=len 98.4 score 100.0
Bvchr1.sca001	RefBeet-1.2	cDNA_match	8049822	8049889	100	+	.	ID=m130529_112732_42179_c100536522550000001823080011101380_s1_p0/54787_rlCCSfLc.path1;Name=m130529_112732_42179_c100536522550000001823080011101380_s1_p0/54787_rlCCSfLc;Target=m130529_112732_42179_c100536522550000001823080011101380_s1_p0/54787_rlCCSfLc 111 178;Gap=M68;qual=len 98.4 score 100.0
Bvchr1.sca001	RefBeet-1.2	cDNA_match	8050801	8050949	100	+	.	ID=m130529_112732_42179_c100536522550000001823080011101380_s1_p0/54787_rlCCSfLc.path1;Name=m130529_112732_42179_c100536522550000001823080011101380_s1_p0/54787_rlCCSfLc;Target=m130529_112732_42179_c100536522550000001823080011101380_s1_p0/54787_rlCCSfLc 179 327;Gap=M149;qual=len 98.4 score 100.0
Bvchr1.sca001	RefBeet-1.2	cDNA_match	8051088	8051144	100	+	.	ID=m130529_112732_42179_c100536522550000001823080011101380_s1_p0/54787_rlCCSfLc.path1;Name=m130529_112732_42179_c100536522550000001823080011101380_s1_p0/54787_rlCCSfLc;Target=m130529_112732_42179_c100536522550000001823080011101380_s1_p0/54787_rlCCSfLc 328 384;Gap=M57;qual=len 98.4 score 100.0
Bvchr1.sca001	RefBeet-1.2	cDNA_match	8051389	8051427	100	+	.	ID=m130529_112732_42179_c100536522550000001823080011101380_s1_p0/54787_rlCCSfLc.path1;Name=m130529_112732_42179_c100536522550000001823080011101380_s1_p0/54787_rlCCSfLc;Target=m130529_112732_42179_c100536522550000001823080011101380_s1_p0/54787_rlCCSfLc 385 423;Gap=M39;qual=len 98.4 score 100.0
Bvchr1.sca001	RefBeet-1.2	cDNA_match	8051575	8052000	100	+	.	ID=m130529_112732_42179_c100536522550000001823080011101380_s1_p0/54787_rlCCSfLc.path1;Name=m130529_112732_42179_c100536522550000001823080011101380_s1_p0/54787_rlCCSfLc;Target=m130529_112732_42179_c100536522550000001823080011101380_s1_p0/54787_rlCCSfLc 424 849;Gap=M426;qual=len 98.4 score 100.0
Bvchr1.sca001	RefBeet-1.2	cDNA_match	5924623	5924733	100	+	.	ID=m130529_112732_42179_c100536522550000001823080011101380_s1_p0/54977_rlCCSfLc.path1;Name=m130529_112732_42179_c100536522550000001823080011101380_s1_p0/54977_rlCCSfLc;Target=m130529_112732_42179_c100536522550000001823080011101380_s1_p0/54977_rlCCSfLc 10 120;Gap=M111;qual=len 99.4 score 94.6
Bvchr1.sca001	RefBeet-1.2	cDNA_match	5925889	5925959	90	+	.	ID=m130529_112732_42179_c100536522550000001823080011101380_s1_p0/54977_rlCCSfLc.path1;Name=m130529_112732_42179_c100536522550000001823080011101380_s1_p0/54977_rlCCSfLc;Target=m130529_112732_42179_c100536522550000001823080011101380_s1_p0/54977_rlCCSfLc 121 191;Gap=M71;qual=len 99.4 score 94.6
Bvchr1.sca001	RefBeet-1.2	cDNA_match	5926046	5926439	96	+	.	ID=m130529_112732_42179_c100536522550000001823080011101380_s1_p0/54977_rlCCSfLc.path1;Name=m130529_112732_42179_c100536522550000001823080011101380_s1_p0/54977_rlCCSfLc;Target=m130529_112732_42179_c100536522550000001823080011101380_s1_p0/54977_rlCCSfLc 192 585;Gap=M394;qual=len 99.4 score 94.6
Bvchr1.sca001	RefBeet-1.2	cDNA_match	5926528	5927141	93	+	.	ID=m130529_112732_42179_c100536522550000001823080011101380_s1_p0/54977_rlCCSfLc.path1;Name=m130529_112732_42179_c100536522550000001823080011101380_s1_p0/54977_rlCCSfLc;Target=m130529_112732_42179_c100536522550000001823080011101380_s1_p0/54977_rlCCSfLc 586 1191;Gap=M313 D1 M11 D2 M52 D3 M205 D2 M25;qual=len 99.4 score 94.6
Bvchr1.sca001	RefBeet-1.2	cDNA_match	5927236	5927568	94	+	.	ID=m130529_112732_42179_c100536522550000001823080011101380_s1_p0/54977_rlCCSfLc.path1;Name=m130529_112732_42179_c100536522550000001823080011101380_s1_p0/54977_rlCCSfLc;Target=m130529_112732_42179_c100536522550000001823080011101380_s1_p0/54977_rlCCSfLc 1192 1522;Gap=M75 I1 M9 D4 M119 I1 M126;qual=len 99.4 score 94.6
Bvchr1.sca001	RefBeet-1.2	cDNA_match	5924623	5924733	100	+	.	ID=m130529_112732_42179_c100536522550000001823080011101380_s1_p0/55284_rlCCSfLc.path1;Name=m130529_112732_42179_c100536522550000001823080011101380_s1_p0/55284_rlCCSfLc;Target=m130529_112732_42179_c100536522550000001823080011101380_s1_p0/55284_rlCCSfLc 9 119;Gap=M111;qual=len 97.5 score 95.8
Bvchr1.sca001	RefBeet-1.2	cDNA_match	5925889	5925959	94	+	.	ID=m130529_112732_42179_c100536522550000001823080011101380_s1_p0/55284_rlCCSfLc.path1;Name=m130529_112732_42179_c100536522550000001823080011101380_s1_p0/55284_rlCCSfLc;Target=m130529_112732_42179_c100536522550000001823080011101380_s1_p0/55284_rlCCSfLc 120 190;Gap=M71;qual=len 97.5 score 95.8
Bvchr1.sca001	RefBeet-1.2	cDNA_match	5926046	5926439	90	+	.	ID=m130529_112732_42179_c100536522550000001823080011101380_s1_p0/55284_rlCCSfLc.path1;Name=m130529_112732_42179_c100536522550000001823080011101380_s1_p0/55284_rlCCSfLc;Target=m130529_112732_42179_c100536522550000001823080011101380_s1_p0/55284_rlCCSfLc 191 581;Gap=M38 D1 M20 D2 M333;qual=len 97.5 score 95.8
Bvchr1.sca001	RefBeet-1.2	cDNA_match	5926528	5927141	96	+	.	ID=m130529_112732_42179_c100536522550000001823080011101380_s1_p0/55284_rlCCSfLc.path1;Name=m130529_112732_42179_c100536522550000001823080011101380_s1_p0/55284_rlCCSfLc;Target=m130529_112732_42179_c100536522550000001823080011101380_s1_p0/55284_rlCCSfLc 582 1195;Gap=M194 I1 M13 D1 M406;qual=len 97.5 score 95.8
Bvchr1.sca001	RefBeet-1.2	cDNA_match	5927236	5927523	99	+	.	ID=m130529_112732_42179_c100536522550000001823080011101380_s1_p0/55284_rlCCSfLc.path1;Name=m130529_112732_42179_c100536522550000001823080011101380_s1_p0/55284_rlCCSfLc;Target=m130529_112732_42179_c100536522550000001823080011101380_s1_p0/55284_rlCCSfLc 1196 1484;Gap=M251 I1 M37;qual=len 97.5 score 95.8
Bvchr1.sca001	RefBeet-1.2	cDNA_match	5924632	5924733	100	+	.	ID=m130529_112732_42179_c100536522550000001823080011101380_s1_p0/55644_rlCCSfLc.path1;Name=m130529_112732_42179_c100536522550000001823080011101380_s1_p0/55644_rlCCSfLc;Target=m130529_112732_42179_c100536522550000001823080011101380_s1_p0/55644_rlCCSfLc 8 109;Gap=M102;qual=len 99.3 score 97.4
Bvchr1.sca001	RefBeet-1.2	cDNA_match	5925889	5925959	97	+	.	ID=m130529_112732_42179_c100536522550000001823080011101380_s1_p0/55644_rlCCSfLc.path1;Name=m130529_112732_42179_c100536522550000001823080011101380_s1_p0/55644_rlCCSfLc;Target=m130529_112732_42179_c100536522550000001823080011101380_s1_p0/55644_rlCCSfLc 110 179;Gap=M68 D1 M2;qual=len 99.3 score 97.4
Bvchr1.sca001	RefBeet-1.2	cDNA_match	5926046	5926439	99	+	.	ID=m130529_112732_42179_c100536522550000001823080011101380_s1_p0/55644_rlCCSfLc.path1;Name=m130529_112732_42179_c100536522550000001823080011101380_s1_p0/55644_rlCCSfLc;Target=m130529_112732_42179_c100536522550000001823080011101380_s1_p0/55644_rlCCSfLc 180 573;Gap=M394;qual=len 99.3 score 97.4
Bvchr1.sca001	RefBeet-1.2	cDNA_match	5926528	5927141	93	+	.	ID=m130529_112732_42179_c100536522550000001823080011101380_s1_p0/55644_rlCCSfLc.path1;Name=m130529_112732_42179_c100536522550000001823080011101380_s1_p0/55644_rlCCSfLc;Target=m130529_112732_42179_c100536522550000001823080011101380_s1_p0/55644_rlCCSfLc 574 1182;Gap=M175 D2 M409 D1 M16 D2 M9;qual=len 99.3 score 97.4
Bvchr1.sca001	RefBeet-1.2	cDNA_match	5927236	5927566	98	+	.	ID=m130529_112732_42179_c100536522550000001823080011101380_s1_p0/55644_rlCCSfLc.path1;Name=m130529_112732_42179_c100536522550000001823080011101380_s1_p0/55644_rlCCSfLc;Target=m130529_112732_42179_c100536522550000001823080011101380_s1_p0/55644_rlCCSfLc 1183 1512;Gap=M8 D1 M322;qual=len 99.3 score 97.4
Bvchr1.sca001	RefBeet-1.2	cDNA_match	252093	252234	100	+	.	ID=m130529_112732_42179_c100536522550000001823080011101380_s1_p0/55740_rlCCSfLc.path1;Name=m130529_112732_42179_c100536522550000001823080011101380_s1_p0/55740_rlCCSfLc;Target=m130529_112732_42179_c100536522550000001823080011101380_s1_p0/55740_rlCCSfLc 7 148;Gap=M142;qual=len 99.1 score 100.0
Bvchr1.sca001	RefBeet-1.2	cDNA_match	253120	253197	100	+	.	ID=m130529_112732_42179_c100536522550000001823080011101380_s1_p0/55740_rlCCSfLc.path1;Name=m130529_112732_42179_c100536522550000001823080011101380_s1_p0/55740_rlCCSfLc;Target=m130529_112732_42179_c100536522550000001823080011101380_s1_p0/55740_rlCCSfLc 149 226;Gap=M78;qual=len 99.1 score 100.0
Bvchr1.sca001	RefBeet-1.2	cDNA_match	255489	255912	100	+	.	ID=m130529_112732_42179_c100536522550000001823080011101380_s1_p0/55740_rlCCSfLc.path1;Name=m130529_112732_42179_c100536522550000001823080011101380_s1_p0/55740_rlCCSfLc;Target=m130529_112732_42179_c100536522550000001823080011101380_s1_p0/55740_rlCCSfLc 227 650;Gap=M424;qual=len 99.1 score 100.0
Bvchr1.sca001	RefBeet-1.2	cDNA_match	6107962	6108084	100	-	.	ID=m130529_112732_42179_c100536522550000001823080011101380_s1_p0/55754_rlCCSfLc.path1;Name=m130529_112732_42179_c100536522550000001823080011101380_s1_p0/55754_rlCCSfLc;Target=m130529_112732_42179_c100536522550000001823080011101380_s1_p0/55754_rlCCSfLc 6 128;Gap=M123;qual=len 99.2 score 100.0
Bvchr1.sca001	RefBeet-1.2	cDNA_match	6107213	6107335	100	-	.	ID=m130529_112732_42179_c100536522550000001823080011101380_s1_p0/55754_rlCCSfLc.path1;Name=m130529_112732_42179_c100536522550000001823080011101380_s1_p0/55754_rlCCSfLc;Target=m130529_112732_42179_c100536522550000001823080011101380_s1_p0/55754_rlCCSfLc 129 251;Gap=M123;qual=len 99.2 score 100.0
Bvchr1.sca001	RefBeet-1.2	cDNA_match	6105466	6105831	100	-	.	ID=m130529_112732_42179_c100536522550000001823080011101380_s1_p0/55754_rlCCSfLc.path1;Name=m130529_112732_42179_c100536522550000001823080011101380_s1_p0/55754_rlCCSfLc;Target=m130529_112732_42179_c100536522550000001823080011101380_s1_p0/55754_rlCCSfLc 252 617;Gap=M366;qual=len 99.2 score 100.0
Bvchr1.sca001	RefBeet-1.2	cDNA_match	252093	252234	100	+	.	ID=m130529_112732_42179_c100536522550000001823080011101380_s1_p0/56030_rlCCSfLc.path1;Name=m130529_112732_42179_c100536522550000001823080011101380_s1_p0/56030_rlCCSfLc;Target=m130529_112732_42179_c100536522550000001823080011101380_s1_p0/56030_rlCCSfLc 7 148;Gap=M142;qual=len 97.5 score 100.0
Bvchr1.sca001	RefBeet-1.2	cDNA_match	253120	253197	100	+	.	ID=m130529_112732_42179_c100536522550000001823080011101380_s1_p0/56030_rlCCSfLc.path1;Name=m130529_112732_42179_c100536522550000001823080011101380_s1_p0/56030_rlCCSfLc;Target=m130529_112732_42179_c100536522550000001823080011101380_s1_p0/56030_rlCCSfLc 149 226;Gap=M78;qual=len 97.5 score 100.0
Bvchr1.sca001	RefBeet-1.2	cDNA_match	255489	255861	100	+	.	ID=m130529_112732_42179_c100536522550000001823080011101380_s1_p0/56030_rlCCSfLc.path1;Name=m130529_112732_42179_c100536522550000001823080011101380_s1_p0/56030_rlCCSfLc;Target=m130529_112732_42179_c100536522550000001823080011101380_s1_p0/56030_rlCCSfLc 227 599;Gap=M373;qual=len 97.5 score 100.0
Bvchr1.sca001	RefBeet-1.2	cDNA_match	6107962	6108095	91	-	.	ID=m130529_112732_42179_c100536522550000001823080011101380_s1_p0/55527_rlCCSfLc.path1;Name=m130529_112732_42179_c100536522550000001823080011101380_s1_p0/55527_rlCCSfLc;Target=m130529_112732_42179_c100536522550000001823080011101380_s1_p0/55527_rlCCSfLc 3 133;Gap=M7 D2 M39 I1 M9 D1 M23 I1 M15 D2 M36;qual=len 99.7 score 96.0
Bvchr1.sca001	RefBeet-1.2	cDNA_match	6107213	6107335	100	-	.	ID=m130529_112732_42179_c100536522550000001823080011101380_s1_p0/55527_rlCCSfLc.path1;Name=m130529_112732_42179_c100536522550000001823080011101380_s1_p0/55527_rlCCSfLc;Target=m130529_112732_42179_c100536522550000001823080011101380_s1_p0/55527_rlCCSfLc 134 256;Gap=M123;qual=len 99.7 score 96.0
Bvchr1.sca001	RefBeet-1.2	cDNA_match	6105463	6105831	97	-	.	ID=m130529_112732_42179_c100536522550000001823080011101380_s1_p0/55527_rlCCSfLc.path1;Name=m130529_112732_42179_c100536522550000001823080011101380_s1_p0/55527_rlCCSfLc;Target=m130529_112732_42179_c100536522550000001823080011101380_s1_p0/55527_rlCCSfLc 257 629;Gap=M294 D1 M18 I1 M9 I1 M34 I2 M7 I1 M6;qual=len 99.7 score 96.0
Bvchr1.sca001	RefBeet-1.2	cDNA_match	252093	252234	98	+	.	ID=m130529_112732_42179_c100536522550000001823080011101380_s1_p0/56450_rlCCSfLc.path1;Name=m130529_112732_42179_c100536522550000001823080011101380_s1_p0/56450_rlCCSfLc;Target=m130529_112732_42179_c100536522550000001823080011101380_s1_p0/56450_rlCCSfLc 7 147;Gap=M67 D1 M74;qual=len 94.6 score 98.0
Bvchr1.sca001	RefBeet-1.2	cDNA_match	253120	253197	96	+	.	ID=m130529_112732_42179_c100536522550000001823080011101380_s1_p0/56450_rlCCSfLc.path1;Name=m130529_112732_42179_c100536522550000001823080011101380_s1_p0/56450_rlCCSfLc;Target=m130529_112732_42179_c100536522550000001823080011101380_s1_p0/56450_rlCCSfLc 148 222;Gap=M60 D1 M6 D2 M9;qual=len 94.6 score 98.0
Bvchr1.sca001	RefBeet-1.2	cDNA_match	255489	255814	100	+	.	ID=m130529_112732_42179_c100536522550000001823080011101380_s1_p0/56450_rlCCSfLc.path1;Name=m130529_112732_42179_c100536522550000001823080011101380_s1_p0/56450_rlCCSfLc;Target=m130529_112732_42179_c100536522550000001823080011101380_s1_p0/56450_rlCCSfLc 223 548;Gap=M326;qual=len 94.6 score 98.0
Bvchr1.sca001	RefBeet-1.2	cDNA_match	252093	252234	100	+	.	ID=m130529_112732_42179_c100536522550000001823080011101380_s1_p0/56694_rlCCSfLc.path1;Name=m130529_112732_42179_c100536522550000001823080011101380_s1_p0/56694_rlCCSfLc;Target=m130529_112732_42179_c100536522550000001823080011101380_s1_p0/56694_rlCCSfLc 4 145;Gap=M142;qual=len 99.5 score 99.7
Bvchr1.sca001	RefBeet-1.2	cDNA_match	253120	253197	100	+	.	ID=m130529_112732_42179_c100536522550000001823080011101380_s1_p0/56694_rlCCSfLc.path1;Name=m130529_112732_42179_c100536522550000001823080011101380_s1_p0/56694_rlCCSfLc;Target=m130529_112732_42179_c100536522550000001823080011101380_s1_p0/56694_rlCCSfLc 146 223;Gap=M78;qual=len 99.5 score 99.7
Bvchr1.sca001	RefBeet-1.2	cDNA_match	255489	255865	99	+	.	ID=m130529_112732_42179_c100536522550000001823080011101380_s1_p0/56694_rlCCSfLc.path1;Name=m130529_112732_42179_c100536522550000001823080011101380_s1_p0/56694_rlCCSfLc;Target=m130529_112732_42179_c100536522550000001823080011101380_s1_p0/56694_rlCCSfLc 224 600;Gap=M377;qual=len 99.5 score 99.7
Bvchr1.sca001	RefBeet-1.2	cDNA_match	252093	252234	100	+	.	ID=m130529_112732_42179_c100536522550000001823080011101380_s1_p0/56961_rlCCSfLc.path1;Name=m130529_112732_42179_c100536522550000001823080011101380_s1_p0/56961_rlCCSfLc;Target=m130529_112732_42179_c100536522550000001823080011101380_s1_p0/56961_rlCCSfLc 7 148;Gap=M142;qual=len 99.0 score 100.0
Bvchr1.sca001	RefBeet-1.2	cDNA_match	253120	253197	100	+	.	ID=m130529_112732_42179_c100536522550000001823080011101380_s1_p0/56961_rlCCSfLc.path1;Name=m130529_112732_42179_c100536522550000001823080011101380_s1_p0/56961_rlCCSfLc;Target=m130529_112732_42179_c100536522550000001823080011101380_s1_p0/56961_rlCCSfLc 149 226;Gap=M78;qual=len 99.0 score 100.0
Bvchr1.sca001	RefBeet-1.2	cDNA_match	255489	255857	100	+	.	ID=m130529_112732_42179_c100536522550000001823080011101380_s1_p0/56961_rlCCSfLc.path1;Name=m130529_112732_42179_c100536522550000001823080011101380_s1_p0/56961_rlCCSfLc;Target=m130529_112732_42179_c100536522550000001823080011101380_s1_p0/56961_rlCCSfLc 227 595;Gap=M369;qual=len 99.0 score 100.0
Bvchr1.sca001	RefBeet-1.2	cDNA_match	252086	252234	98	+	.	ID=m130529_112732_42179_c100536522550000001823080011101380_s1_p0/56984_rlCCSfLc.path1;Name=m130529_112732_42179_c100536522550000001823080011101380_s1_p0/56984_rlCCSfLc;Target=m130529_112732_42179_c100536522550000001823080011101380_s1_p0/56984_rlCCSfLc 7 153;Gap=M74 D2 M73;qual=len 99.0 score 99.3
Bvchr1.sca001	RefBeet-1.2	cDNA_match	253120	253197	100	+	.	ID=m130529_112732_42179_c100536522550000001823080011101380_s1_p0/56984_rlCCSfLc.path1;Name=m130529_112732_42179_c100536522550000001823080011101380_s1_p0/56984_rlCCSfLc;Target=m130529_112732_42179_c100536522550000001823080011101380_s1_p0/56984_rlCCSfLc 154 231;Gap=M78;qual=len 99.0 score 99.3
Bvchr1.sca001	RefBeet-1.2	cDNA_match	255489	255855	100	+	.	ID=m130529_112732_42179_c100536522550000001823080011101380_s1_p0/56984_rlCCSfLc.path1;Name=m130529_112732_42179_c100536522550000001823080011101380_s1_p0/56984_rlCCSfLc;Target=m130529_112732_42179_c100536522550000001823080011101380_s1_p0/56984_rlCCSfLc 232 598;Gap=M367;qual=len 99.0 score 99.3
Bvchr1.sca001	RefBeet-1.2	cDNA_match	252093	252234	100	+	.	ID=m130529_112732_42179_c100536522550000001823080011101380_s1_p0/57292_rlCCSfLc.path1;Name=m130529_112732_42179_c100536522550000001823080011101380_s1_p0/57292_rlCCSfLc;Target=m130529_112732_42179_c100536522550000001823080011101380_s1_p0/57292_rlCCSfLc 7 148;Gap=M142;qual=len 99.0 score 100.0
Bvchr1.sca001	RefBeet-1.2	cDNA_match	253120	253197	100	+	.	ID=m130529_112732_42179_c100536522550000001823080011101380_s1_p0/57292_rlCCSfLc.path1;Name=m130529_112732_42179_c100536522550000001823080011101380_s1_p0/57292_rlCCSfLc;Target=m130529_112732_42179_c100536522550000001823080011101380_s1_p0/57292_rlCCSfLc 149 226;Gap=M78;qual=len 99.0 score 100.0
Bvchr1.sca001	RefBeet-1.2	cDNA_match	255489	255856	100	+	.	ID=m130529_112732_42179_c100536522550000001823080011101380_s1_p0/57292_rlCCSfLc.path1;Name=m130529_112732_42179_c100536522550000001823080011101380_s1_p0/57292_rlCCSfLc;Target=m130529_112732_42179_c100536522550000001823080011101380_s1_p0/57292_rlCCSfLc 227 594;Gap=M368;qual=len 99.0 score 100.0
Bvchr1.sca001	RefBeet-1.2	cDNA_match	252093	252234	96	+	.	ID=m130529_112732_42179_c100536522550000001823080011101380_s1_p0/57299_rlCCSfLc.path1;Name=m130529_112732_42179_c100536522550000001823080011101380_s1_p0/57299_rlCCSfLc;Target=m130529_112732_42179_c100536522550000001823080011101380_s1_p0/57299_rlCCSfLc 5 142;Gap=M64 D2 M16 D1 M9 D1 M49;qual=len 99.3 score 96.0
Bvchr1.sca001	RefBeet-1.2	cDNA_match	253120	253197	96	+	.	ID=m130529_112732_42179_c100536522550000001823080011101380_s1_p0/57299_rlCCSfLc.path1;Name=m130529_112732_42179_c100536522550000001823080011101380_s1_p0/57299_rlCCSfLc;Target=m130529_112732_42179_c100536522550000001823080011101380_s1_p0/57299_rlCCSfLc 143 219;Gap=M62 D1 M15;qual=len 99.3 score 96.0
Bvchr1.sca001	RefBeet-1.2	cDNA_match	255489	255841	96	+	.	ID=m130529_112732_42179_c100536522550000001823080011101380_s1_p0/57299_rlCCSfLc.path1;Name=m130529_112732_42179_c100536522550000001823080011101380_s1_p0/57299_rlCCSfLc;Target=m130529_112732_42179_c100536522550000001823080011101380_s1_p0/57299_rlCCSfLc 220 560;Gap=M15 D1 M5 D1 M52 D2 M12 D1 M7 D1 M162 D1 M13 D1 M24 D1 M8 D1 M16 D1 M9 D1 M18;qual=len 99.3 score 96.0
Bvchr1.sca001	RefBeet-1.2	cDNA_match	4421742	4422158	98	+	.	ID=m130529_112732_42179_c100536522550000001823080011101380_s1_p0/57591_rlCCSfLc.path1;Name=m130529_112732_42179_c100536522550000001823080011101380_s1_p0/57591_rlCCSfLc;Target=m130529_112732_42179_c100536522550000001823080011101380_s1_p0/57591_rlCCSfLc 8 423;Gap=M5 D2 M4 D1 M23 I2 M382;qual=len 99.4 score 99.6
Bvchr1.sca001	RefBeet-1.2	cDNA_match	4423462	4423512	100	+	.	ID=m130529_112732_42179_c100536522550000001823080011101380_s1_p0/57591_rlCCSfLc.path1;Name=m130529_112732_42179_c100536522550000001823080011101380_s1_p0/57591_rlCCSfLc;Target=m130529_112732_42179_c100536522550000001823080011101380_s1_p0/57591_rlCCSfLc 424 474;Gap=M51;qual=len 99.4 score 99.6
Bvchr1.sca001	RefBeet-1.2	cDNA_match	4423713	4423833	100	+	.	ID=m130529_112732_42179_c100536522550000001823080011101380_s1_p0/57591_rlCCSfLc.path1;Name=m130529_112732_42179_c100536522550000001823080011101380_s1_p0/57591_rlCCSfLc;Target=m130529_112732_42179_c100536522550000001823080011101380_s1_p0/57591_rlCCSfLc 475 595;Gap=M121;qual=len 99.4 score 99.6
Bvchr1.sca001	RefBeet-1.2	cDNA_match	4424523	4424657	100	+	.	ID=m130529_112732_42179_c100536522550000001823080011101380_s1_p0/57591_rlCCSfLc.path1;Name=m130529_112732_42179_c100536522550000001823080011101380_s1_p0/57591_rlCCSfLc;Target=m130529_112732_42179_c100536522550000001823080011101380_s1_p0/57591_rlCCSfLc 596 730;Gap=M135;qual=len 99.4 score 99.6
Bvchr1.sca001	RefBeet-1.2	cDNA_match	4425466	4425850	100	+	.	ID=m130529_112732_42179_c100536522550000001823080011101380_s1_p0/57591_rlCCSfLc.path1;Name=m130529_112732_42179_c100536522550000001823080011101380_s1_p0/57591_rlCCSfLc;Target=m130529_112732_42179_c100536522550000001823080011101380_s1_p0/57591_rlCCSfLc 731 1115;Gap=M385;qual=len 99.4 score 99.6
Bvchr1.sca001	RefBeet-1.2	cDNA_match	252093	252234	100	+	.	ID=m130529_112732_42179_c100536522550000001823080011101380_s1_p0/57771_rlCCSfLc.path1;Name=m130529_112732_42179_c100536522550000001823080011101380_s1_p0/57771_rlCCSfLc;Target=m130529_112732_42179_c100536522550000001823080011101380_s1_p0/57771_rlCCSfLc 7 148;Gap=M142;qual=len 98.9 score 99.3
Bvchr1.sca001	RefBeet-1.2	cDNA_match	253120	253197	100	+	.	ID=m130529_112732_42179_c100536522550000001823080011101380_s1_p0/57771_rlCCSfLc.path1;Name=m130529_112732_42179_c100536522550000001823080011101380_s1_p0/57771_rlCCSfLc;Target=m130529_112732_42179_c100536522550000001823080011101380_s1_p0/57771_rlCCSfLc 149 226;Gap=M78;qual=len 98.9 score 99.3
Bvchr1.sca001	RefBeet-1.2	cDNA_match	255489	255835	98	+	.	ID=m130529_112732_42179_c100536522550000001823080011101380_s1_p0/57771_rlCCSfLc.path1;Name=m130529_112732_42179_c100536522550000001823080011101380_s1_p0/57771_rlCCSfLc;Target=m130529_112732_42179_c100536522550000001823080011101380_s1_p0/57771_rlCCSfLc 227 568;Gap=M297 D3 M7 D1 M32 D1 M6;qual=len 98.9 score 99.3
Bvchr1.sca001	RefBeet-1.2	cDNA_match	5924625	5924733	100	+	.	ID=m130529_112732_42179_c100536522550000001823080011101380_s1_p0/57739_rlCCSfLc.path1;Name=m130529_112732_42179_c100536522550000001823080011101380_s1_p0/57739_rlCCSfLc;Target=m130529_112732_42179_c100536522550000001823080011101380_s1_p0/57739_rlCCSfLc 9 117;Gap=M109;qual=len 99.4 score 97.4
Bvchr1.sca001	RefBeet-1.2	cDNA_match	5925889	5925959	92	+	.	ID=m130529_112732_42179_c100536522550000001823080011101380_s1_p0/57739_rlCCSfLc.path1;Name=m130529_112732_42179_c100536522550000001823080011101380_s1_p0/57739_rlCCSfLc;Target=m130529_112732_42179_c100536522550000001823080011101380_s1_p0/57739_rlCCSfLc 118 188;Gap=M71;qual=len 99.4 score 97.4
Bvchr1.sca001	RefBeet-1.2	cDNA_match	5926046	5926439	99	+	.	ID=m130529_112732_42179_c100536522550000001823080011101380_s1_p0/57739_rlCCSfLc.path1;Name=m130529_112732_42179_c100536522550000001823080011101380_s1_p0/57739_rlCCSfLc;Target=m130529_112732_42179_c100536522550000001823080011101380_s1_p0/57739_rlCCSfLc 189 582;Gap=M394;qual=len 99.4 score 97.4
Bvchr1.sca001	RefBeet-1.2	cDNA_match	5926528	5927141	97	+	.	ID=m130529_112732_42179_c100536522550000001823080011101380_s1_p0/57739_rlCCSfLc.path1;Name=m130529_112732_42179_c100536522550000001823080011101380_s1_p0/57739_rlCCSfLc;Target=m130529_112732_42179_c100536522550000001823080011101380_s1_p0/57739_rlCCSfLc 583 1195;Gap=M544 D1 M69;qual=len 99.4 score 97.4
Bvchr1.sca001	RefBeet-1.2	cDNA_match	5927236	5927569	99	+	.	ID=m130529_112732_42179_c100536522550000001823080011101380_s1_p0/57739_rlCCSfLc.path1;Name=m130529_112732_42179_c100536522550000001823080011101380_s1_p0/57739_rlCCSfLc;Target=m130529_112732_42179_c100536522550000001823080011101380_s1_p0/57739_rlCCSfLc 1196 1530;Gap=M323 I1 M11;qual=len 99.4 score 97.4
Bvchr1.sca001	RefBeet-1.2	cDNA_match	252093	252234	100	+	.	ID=m130529_112732_42179_c100536522550000001823080011101380_s1_p0/57938_rlCCSfLc.path1;Name=m130529_112732_42179_c100536522550000001823080011101380_s1_p0/57938_rlCCSfLc;Target=m130529_112732_42179_c100536522550000001823080011101380_s1_p0/57938_rlCCSfLc 7 148;Gap=M142;qual=len 99.1 score 99.3
Bvchr1.sca001	RefBeet-1.2	cDNA_match	253120	253197	98	+	.	ID=m130529_112732_42179_c100536522550000001823080011101380_s1_p0/57938_rlCCSfLc.path1;Name=m130529_112732_42179_c100536522550000001823080011101380_s1_p0/57938_rlCCSfLc;Target=m130529_112732_42179_c100536522550000001823080011101380_s1_p0/57938_rlCCSfLc 149 226;Gap=M78;qual=len 99.1 score 99.3
Bvchr1.sca001	RefBeet-1.2	cDNA_match	255489	255912	100	+	.	ID=m130529_112732_42179_c100536522550000001823080011101380_s1_p0/57938_rlCCSfLc.path1;Name=m130529_112732_42179_c100536522550000001823080011101380_s1_p0/57938_rlCCSfLc;Target=m130529_112732_42179_c100536522550000001823080011101380_s1_p0/57938_rlCCSfLc 227 650;Gap=M424;qual=len 99.1 score 99.3
Bvchr1.sca001	RefBeet-1.2	cDNA_match	6107962	6108090	100	-	.	ID=m130529_112732_42179_c100536522550000001823080011101380_s1_p0/57946_rlCCSfLc.path1;Name=m130529_112732_42179_c100536522550000001823080011101380_s1_p0/57946_rlCCSfLc;Target=m130529_112732_42179_c100536522550000001823080011101380_s1_p0/57946_rlCCSfLc 8 136;Gap=M129;qual=len 98.6 score 99.7
Bvchr1.sca001	RefBeet-1.2	cDNA_match	6107213	6107335	100	-	.	ID=m130529_112732_42179_c100536522550000001823080011101380_s1_p0/57946_rlCCSfLc.path1;Name=m130529_112732_42179_c100536522550000001823080011101380_s1_p0/57946_rlCCSfLc;Target=m130529_112732_42179_c100536522550000001823080011101380_s1_p0/57946_rlCCSfLc 137 259;Gap=M123;qual=len 98.6 score 99.7
Bvchr1.sca001	RefBeet-1.2	cDNA_match	6105452	6105831	99	-	.	ID=m130529_112732_42179_c100536522550000001823080011101380_s1_p0/57946_rlCCSfLc.path1;Name=m130529_112732_42179_c100536522550000001823080011101380_s1_p0/57946_rlCCSfLc;Target=m130529_112732_42179_c100536522550000001823080011101380_s1_p0/57946_rlCCSfLc 260 638;Gap=M372 D1 M7;qual=len 98.6 score 99.7
Bvchr1.sca001	RefBeet-1.2	cDNA_match	4508165	4508323	100	+	.	ID=m130529_112732_42179_c100536522550000001823080011101380_s1_p0/58266_rlCCSfLc.path1;Name=m130529_112732_42179_c100536522550000001823080011101380_s1_p0/58266_rlCCSfLc;Target=m130529_112732_42179_c100536522550000001823080011101380_s1_p0/58266_rlCCSfLc 23 181;Gap=M159;qual=len 98.5 score 100.0
Bvchr1.sca001	RefBeet-1.2	cDNA_match	4509621	4510896	100	+	.	ID=m130529_112732_42179_c100536522550000001823080011101380_s1_p0/58266_rlCCSfLc.path1;Name=m130529_112732_42179_c100536522550000001823080011101380_s1_p0/58266_rlCCSfLc;Target=m130529_112732_42179_c100536522550000001823080011101380_s1_p0/58266_rlCCSfLc 182 1457;Gap=M1276;qual=len 98.5 score 100.0
Bvchr1.sca001	RefBeet-1.2	cDNA_match	6970554	6971075	100	-	.	ID=m130529_112732_42179_c100536522550000001823080011101380_s1_p0/58497_rlCCSfLc.path1;Name=m130529_112732_42179_c100536522550000001823080011101380_s1_p0/58497_rlCCSfLc;Target=m130529_112732_42179_c100536522550000001823080011101380_s1_p0/58497_rlCCSfLc 7 528;Gap=M522;qual=len 99.6 score 100.0
Bvchr1.sca001	RefBeet-1.2	cDNA_match	6969644	6969763	100	-	.	ID=m130529_112732_42179_c100536522550000001823080011101380_s1_p0/58497_rlCCSfLc.path1;Name=m130529_112732_42179_c100536522550000001823080011101380_s1_p0/58497_rlCCSfLc;Target=m130529_112732_42179_c100536522550000001823080011101380_s1_p0/58497_rlCCSfLc 529 648;Gap=M120;qual=len 99.6 score 100.0
Bvchr1.sca001	RefBeet-1.2	cDNA_match	6968502	6968748	100	-	.	ID=m130529_112732_42179_c100536522550000001823080011101380_s1_p0/58497_rlCCSfLc.path1;Name=m130529_112732_42179_c100536522550000001823080011101380_s1_p0/58497_rlCCSfLc;Target=m130529_112732_42179_c100536522550000001823080011101380_s1_p0/58497_rlCCSfLc 649 895;Gap=M247;qual=len 99.6 score 100.0
Bvchr1.sca001	RefBeet-1.2	cDNA_match	6967864	6968394	100	-	.	ID=m130529_112732_42179_c100536522550000001823080011101380_s1_p0/58497_rlCCSfLc.path1;Name=m130529_112732_42179_c100536522550000001823080011101380_s1_p0/58497_rlCCSfLc;Target=m130529_112732_42179_c100536522550000001823080011101380_s1_p0/58497_rlCCSfLc 896 1426;Gap=M531;qual=len 99.6 score 100.0
Bvchr1.sca001	RefBeet-1.2	cDNA_match	252093	252234	100	+	.	ID=m130529_112732_42179_c100536522550000001823080011101380_s1_p0/58602_rlCCSfLc.path1;Name=m130529_112732_42179_c100536522550000001823080011101380_s1_p0/58602_rlCCSfLc;Target=m130529_112732_42179_c100536522550000001823080011101380_s1_p0/58602_rlCCSfLc 7 148;Gap=M142;qual=len 98.9 score 99.3
Bvchr1.sca001	RefBeet-1.2	cDNA_match	253120	253197	98	+	.	ID=m130529_112732_42179_c100536522550000001823080011101380_s1_p0/58602_rlCCSfLc.path1;Name=m130529_112732_42179_c100536522550000001823080011101380_s1_p0/58602_rlCCSfLc;Target=m130529_112732_42179_c100536522550000001823080011101380_s1_p0/58602_rlCCSfLc 149 226;Gap=M78;qual=len 98.9 score 99.3
Bvchr1.sca001	RefBeet-1.2	cDNA_match	255489	255881	100	+	.	ID=m130529_112732_42179_c100536522550000001823080011101380_s1_p0/58602_rlCCSfLc.path1;Name=m130529_112732_42179_c100536522550000001823080011101380_s1_p0/58602_rlCCSfLc;Target=m130529_112732_42179_c100536522550000001823080011101380_s1_p0/58602_rlCCSfLc 227 619;Gap=M393;qual=len 98.9 score 99.3
Bvchr1.sca001	RefBeet-1.2	cDNA_match	6107962	6108090	100	-	.	ID=m130529_112732_42179_c100536522550000001823080011101380_s1_p0/58994_rlCCSfLc.path1;Name=m130529_112732_42179_c100536522550000001823080011101380_s1_p0/58994_rlCCSfLc;Target=m130529_112732_42179_c100536522550000001823080011101380_s1_p0/58994_rlCCSfLc 6 134;Gap=M129;qual=len 99.2 score 99.7
Bvchr1.sca001	RefBeet-1.2	cDNA_match	6107213	6107335	100	-	.	ID=m130529_112732_42179_c100536522550000001823080011101380_s1_p0/58994_rlCCSfLc.path1;Name=m130529_112732_42179_c100536522550000001823080011101380_s1_p0/58994_rlCCSfLc;Target=m130529_112732_42179_c100536522550000001823080011101380_s1_p0/58994_rlCCSfLc 135 257;Gap=M123;qual=len 99.2 score 99.7
Bvchr1.sca001	RefBeet-1.2	cDNA_match	6105421	6105831	99	-	.	ID=m130529_112732_42179_c100536522550000001823080011101380_s1_p0/58994_rlCCSfLc.path1;Name=m130529_112732_42179_c100536522550000001823080011101380_s1_p0/58994_rlCCSfLc;Target=m130529_112732_42179_c100536522550000001823080011101380_s1_p0/58994_rlCCSfLc 258 666;Gap=M381 D1 M17 D1 M11;qual=len 99.2 score 99.7
Bvchr1.sca001	RefBeet-1.2	cDNA_match	252093	252234	100	+	.	ID=m130529_112732_42179_c100536522550000001823080011101380_s1_p0/59011_rlCCSfLc.path1;Name=m130529_112732_42179_c100536522550000001823080011101380_s1_p0/59011_rlCCSfLc;Target=m130529_112732_42179_c100536522550000001823080011101380_s1_p0/59011_rlCCSfLc 7 148;Gap=M142;qual=len 98.5 score 100.0
Bvchr1.sca001	RefBeet-1.2	cDNA_match	253120	253197	100	+	.	ID=m130529_112732_42179_c100536522550000001823080011101380_s1_p0/59011_rlCCSfLc.path1;Name=m130529_112732_42179_c100536522550000001823080011101380_s1_p0/59011_rlCCSfLc;Target=m130529_112732_42179_c100536522550000001823080011101380_s1_p0/59011_rlCCSfLc 149 226;Gap=M78;qual=len 98.5 score 100.0
Bvchr1.sca001	RefBeet-1.2	cDNA_match	255489	255850	100	+	.	ID=m130529_112732_42179_c100536522550000001823080011101380_s1_p0/59011_rlCCSfLc.path1;Name=m130529_112732_42179_c100536522550000001823080011101380_s1_p0/59011_rlCCSfLc;Target=m130529_112732_42179_c100536522550000001823080011101380_s1_p0/59011_rlCCSfLc 227 588;Gap=M362;qual=len 98.5 score 100.0
Bvchr1.sca001	RefBeet-1.2	cDNA_match	3648295	3648414	100	+	.	ID=m130529_112732_42179_c100536522550000001823080011101380_s1_p0/59019_rlCCSfLc.path1;Name=m130529_112732_42179_c100536522550000001823080011101380_s1_p0/59019_rlCCSfLc;Target=m130529_112732_42179_c100536522550000001823080011101380_s1_p0/59019_rlCCSfLc 6 125;Gap=M120;qual=len 99.7 score 100.0
Bvchr1.sca001	RefBeet-1.2	cDNA_match	3649336	3650965	100	+	.	ID=m130529_112732_42179_c100536522550000001823080011101380_s1_p0/59019_rlCCSfLc.path1;Name=m130529_112732_42179_c100536522550000001823080011101380_s1_p0/59019_rlCCSfLc;Target=m130529_112732_42179_c100536522550000001823080011101380_s1_p0/59019_rlCCSfLc 126 1755;Gap=M1630;qual=len 99.7 score 100.0
Bvchr1.sca001	RefBeet-1.2	cDNA_match	4421744	4422158	100	+	.	ID=m130529_112732_42179_c100536522550000001823080011101380_s1_p0/59123_rlCCSfLc.path1;Name=m130529_112732_42179_c100536522550000001823080011101380_s1_p0/59123_rlCCSfLc;Target=m130529_112732_42179_c100536522550000001823080011101380_s1_p0/59123_rlCCSfLc 7 421;Gap=M415;qual=len 99.5 score 100.0
Bvchr1.sca001	RefBeet-1.2	cDNA_match	4423462	4423512	100	+	.	ID=m130529_112732_42179_c100536522550000001823080011101380_s1_p0/59123_rlCCSfLc.path1;Name=m130529_112732_42179_c100536522550000001823080011101380_s1_p0/59123_rlCCSfLc;Target=m130529_112732_42179_c100536522550000001823080011101380_s1_p0/59123_rlCCSfLc 422 472;Gap=M51;qual=len 99.5 score 100.0
Bvchr1.sca001	RefBeet-1.2	cDNA_match	4423713	4423833	100	+	.	ID=m130529_112732_42179_c100536522550000001823080011101380_s1_p0/59123_rlCCSfLc.path1;Name=m130529_112732_42179_c100536522550000001823080011101380_s1_p0/59123_rlCCSfLc;Target=m130529_112732_42179_c100536522550000001823080011101380_s1_p0/59123_rlCCSfLc 473 593;Gap=M121;qual=len 99.5 score 100.0
Bvchr1.sca001	RefBeet-1.2	cDNA_match	4424523	4424657	100	+	.	ID=m130529_112732_42179_c100536522550000001823080011101380_s1_p0/59123_rlCCSfLc.path1;Name=m130529_112732_42179_c100536522550000001823080011101380_s1_p0/59123_rlCCSfLc;Target=m130529_112732_42179_c100536522550000001823080011101380_s1_p0/59123_rlCCSfLc 594 728;Gap=M135;qual=len 99.5 score 100.0
Bvchr1.sca001	RefBeet-1.2	cDNA_match	4425466	4425848	100	+	.	ID=m130529_112732_42179_c100536522550000001823080011101380_s1_p0/59123_rlCCSfLc.path1;Name=m130529_112732_42179_c100536522550000001823080011101380_s1_p0/59123_rlCCSfLc;Target=m130529_112732_42179_c100536522550000001823080011101380_s1_p0/59123_rlCCSfLc 729 1111;Gap=M383;qual=len 99.5 score 100.0
Bvchr1.sca001	RefBeet-1.2	cDNA_match	252093	252234	99	+	.	ID=m130529_112732_42179_c100536522550000001823080011101380_s1_p0/59008_rlCCSfLc.path1;Name=m130529_112732_42179_c100536522550000001823080011101380_s1_p0/59008_rlCCSfLc;Target=m130529_112732_42179_c100536522550000001823080011101380_s1_p0/59008_rlCCSfLc 7 147;Gap=M67 D1 M74;qual=len 98.1 score 99.3
Bvchr1.sca001	RefBeet-1.2	cDNA_match	253120	253197	100	+	.	ID=m130529_112732_42179_c100536522550000001823080011101380_s1_p0/59008_rlCCSfLc.path1;Name=m130529_112732_42179_c100536522550000001823080011101380_s1_p0/59008_rlCCSfLc;Target=m130529_112732_42179_c100536522550000001823080011101380_s1_p0/59008_rlCCSfLc 148 225;Gap=M78;qual=len 98.1 score 99.3
Bvchr1.sca001	RefBeet-1.2	cDNA_match	255489	255848	99	+	.	ID=m130529_112732_42179_c100536522550000001823080011101380_s1_p0/59008_rlCCSfLc.path1;Name=m130529_112732_42179_c100536522550000001823080011101380_s1_p0/59008_rlCCSfLc;Target=m130529_112732_42179_c100536522550000001823080011101380_s1_p0/59008_rlCCSfLc 226 582;Gap=M346 D2 M6 D1 M5;qual=len 98.1 score 99.3
Bvchr1.sca001	RefBeet-1.2	cDNA_match	5924627	5924733	100	+	.	ID=m130529_112732_42179_c100536522550000001823080011101380_s1_p0/59505_rlCCSfLc.path1;Name=m130529_112732_42179_c100536522550000001823080011101380_s1_p0/59505_rlCCSfLc;Target=m130529_112732_42179_c100536522550000001823080011101380_s1_p0/59505_rlCCSfLc 9 115;Gap=M107;qual=len 99.5 score 96.0
Bvchr1.sca001	RefBeet-1.2	cDNA_match	5925889	5925953	96	+	.	ID=m130529_112732_42179_c100536522550000001823080011101380_s1_p0/59505_rlCCSfLc.path1;Name=m130529_112732_42179_c100536522550000001823080011101380_s1_p0/59505_rlCCSfLc;Target=m130529_112732_42179_c100536522550000001823080011101380_s1_p0/59505_rlCCSfLc 116 181;Gap=M61 I1 M4;qual=len 99.5 score 96.0
Bvchr1.sca001	RefBeet-1.2	cDNA_match	5926046	5926439	92	+	.	ID=m130529_112732_42179_c100536522550000001823080011101380_s1_p0/59505_rlCCSfLc.path1;Name=m130529_112732_42179_c100536522550000001823080011101380_s1_p0/59505_rlCCSfLc;Target=m130529_112732_42179_c100536522550000001823080011101380_s1_p0/59505_rlCCSfLc 182 575;Gap=M394;qual=len 99.5 score 96.0
Bvchr1.sca001	RefBeet-1.2	cDNA_match	5926528	5927141	94	+	.	ID=m130529_112732_42179_c100536522550000001823080011101380_s1_p0/59505_rlCCSfLc.path1;Name=m130529_112732_42179_c100536522550000001823080011101380_s1_p0/59505_rlCCSfLc;Target=m130529_112732_42179_c100536522550000001823080011101380_s1_p0/59505_rlCCSfLc 576 1190;Gap=M447 I1 M167;qual=len 99.5 score 96.0
Bvchr1.sca001	RefBeet-1.2	cDNA_match	5927236	5927566	98	+	.	ID=m130529_112732_42179_c100536522550000001823080011101380_s1_p0/59505_rlCCSfLc.path1;Name=m130529_112732_42179_c100536522550000001823080011101380_s1_p0/59505_rlCCSfLc;Target=m130529_112732_42179_c100536522550000001823080011101380_s1_p0/59505_rlCCSfLc 1191 1520;Gap=M54 I1 M152 D2 M123;qual=len 99.5 score 96.0
Bvchr1.sca001	RefBeet-1.2	cDNA_match	5924623	5924733	100	+	.	ID=m130529_112732_42179_c100536522550000001823080011101380_s1_p0/59524_rlCCSfLc.path1;Name=m130529_112732_42179_c100536522550000001823080011101380_s1_p0/59524_rlCCSfLc;Target=m130529_112732_42179_c100536522550000001823080011101380_s1_p0/59524_rlCCSfLc 7 117;Gap=M111;qual=len 99.5 score 99.8
Bvchr1.sca001	RefBeet-1.2	cDNA_match	5925889	5925959	100	+	.	ID=m130529_112732_42179_c100536522550000001823080011101380_s1_p0/59524_rlCCSfLc.path1;Name=m130529_112732_42179_c100536522550000001823080011101380_s1_p0/59524_rlCCSfLc;Target=m130529_112732_42179_c100536522550000001823080011101380_s1_p0/59524_rlCCSfLc 118 188;Gap=M71;qual=len 99.5 score 99.8
Bvchr1.sca001	RefBeet-1.2	cDNA_match	5926046	5926439	100	+	.	ID=m130529_112732_42179_c100536522550000001823080011101380_s1_p0/59524_rlCCSfLc.path1;Name=m130529_112732_42179_c100536522550000001823080011101380_s1_p0/59524_rlCCSfLc;Target=m130529_112732_42179_c100536522550000001823080011101380_s1_p0/59524_rlCCSfLc 189 582;Gap=M394;qual=len 99.5 score 99.8
Bvchr1.sca001	RefBeet-1.2	cDNA_match	5926528	5927141	100	+	.	ID=m130529_112732_42179_c100536522550000001823080011101380_s1_p0/59524_rlCCSfLc.path1;Name=m130529_112732_42179_c100536522550000001823080011101380_s1_p0/59524_rlCCSfLc;Target=m130529_112732_42179_c100536522550000001823080011101380_s1_p0/59524_rlCCSfLc 583 1196;Gap=M614;qual=len 99.5 score 99.8
Bvchr1.sca001	RefBeet-1.2	cDNA_match	5927236	5927550	99	+	.	ID=m130529_112732_42179_c100536522550000001823080011101380_s1_p0/59524_rlCCSfLc.path1;Name=m130529_112732_42179_c100536522550000001823080011101380_s1_p0/59524_rlCCSfLc;Target=m130529_112732_42179_c100536522550000001823080011101380_s1_p0/59524_rlCCSfLc 1197 1512;Gap=M4 I1 M311;qual=len 99.5 score 99.8
Bvchr1.sca001	RefBeet-1.2	cDNA_match	5924624	5924733	100	+	.	ID=m130529_112732_42179_c100536522550000001823080011101380_s1_p0/59711_rlCCSfLc.path1;Name=m130529_112732_42179_c100536522550000001823080011101380_s1_p0/59711_rlCCSfLc;Target=m130529_112732_42179_c100536522550000001823080011101380_s1_p0/59711_rlCCSfLc 5 114;Gap=M110;qual=len 99.7 score 96.4
Bvchr1.sca001	RefBeet-1.2	cDNA_match	5925889	5925959	100	+	.	ID=m130529_112732_42179_c100536522550000001823080011101380_s1_p0/59711_rlCCSfLc.path1;Name=m130529_112732_42179_c100536522550000001823080011101380_s1_p0/59711_rlCCSfLc;Target=m130529_112732_42179_c100536522550000001823080011101380_s1_p0/59711_rlCCSfLc 115 185;Gap=M71;qual=len 99.7 score 96.4
Bvchr1.sca001	RefBeet-1.2	cDNA_match	5926046	5926439	93	+	.	ID=m130529_112732_42179_c100536522550000001823080011101380_s1_p0/59711_rlCCSfLc.path1;Name=m130529_112732_42179_c100536522550000001823080011101380_s1_p0/59711_rlCCSfLc;Target=m130529_112732_42179_c100536522550000001823080011101380_s1_p0/59711_rlCCSfLc 186 579;Gap=M394;qual=len 99.7 score 96.4
Bvchr1.sca001	RefBeet-1.2	cDNA_match	5926528	5927141	90	+	.	ID=m130529_112732_42179_c100536522550000001823080011101380_s1_p0/59711_rlCCSfLc.path1;Name=m130529_112732_42179_c100536522550000001823080011101380_s1_p0/59711_rlCCSfLc;Target=m130529_112732_42179_c100536522550000001823080011101380_s1_p0/59711_rlCCSfLc 580 1194;Gap=M496 I1 M118;qual=len 99.7 score 96.4
Bvchr1.sca001	RefBeet-1.2	cDNA_match	5927236	5927568	99	+	.	ID=m130529_112732_42179_c100536522550000001823080011101380_s1_p0/59711_rlCCSfLc.path1;Name=m130529_112732_42179_c100536522550000001823080011101380_s1_p0/59711_rlCCSfLc;Target=m130529_112732_42179_c100536522550000001823080011101380_s1_p0/59711_rlCCSfLc 1195 1529;Gap=M115 I1 M92 I1 M126;qual=len 99.7 score 96.4
Bvchr1.sca001	RefBeet-1.2	cDNA_match	5924623	5924733	93	+	.	ID=m130529_112732_42179_c100536522550000001823080011101380_s1_p0/59865_rlCCSfLc.path1;Name=m130529_112732_42179_c100536522550000001823080011101380_s1_p0/59865_rlCCSfLc;Target=m130529_112732_42179_c100536522550000001823080011101380_s1_p0/59865_rlCCSfLc 7 117;Gap=M6 D1 M34 D1 M11 I1 M6 I1 M52;qual=len 99.6 score 98.6
Bvchr1.sca001	RefBeet-1.2	cDNA_match	5925889	5925959	100	+	.	ID=m130529_112732_42179_c100536522550000001823080011101380_s1_p0/59865_rlCCSfLc.path1;Name=m130529_112732_42179_c100536522550000001823080011101380_s1_p0/59865_rlCCSfLc;Target=m130529_112732_42179_c100536522550000001823080011101380_s1_p0/59865_rlCCSfLc 118 188;Gap=M71;qual=len 99.6 score 98.6
Bvchr1.sca001	RefBeet-1.2	cDNA_match	5926046	5926439	100	+	.	ID=m130529_112732_42179_c100536522550000001823080011101380_s1_p0/59865_rlCCSfLc.path1;Name=m130529_112732_42179_c100536522550000001823080011101380_s1_p0/59865_rlCCSfLc;Target=m130529_112732_42179_c100536522550000001823080011101380_s1_p0/59865_rlCCSfLc 189 582;Gap=M394;qual=len 99.6 score 98.6
Bvchr1.sca001	RefBeet-1.2	cDNA_match	5926528	5927141	100	+	.	ID=m130529_112732_42179_c100536522550000001823080011101380_s1_p0/59865_rlCCSfLc.path1;Name=m130529_112732_42179_c100536522550000001823080011101380_s1_p0/59865_rlCCSfLc;Target=m130529_112732_42179_c100536522550000001823080011101380_s1_p0/59865_rlCCSfLc 583 1196;Gap=M614;qual=len 99.6 score 98.6
Bvchr1.sca001	RefBeet-1.2	cDNA_match	5927236	5927566	100	+	.	ID=m130529_112732_42179_c100536522550000001823080011101380_s1_p0/59865_rlCCSfLc.path1;Name=m130529_112732_42179_c100536522550000001823080011101380_s1_p0/59865_rlCCSfLc;Target=m130529_112732_42179_c100536522550000001823080011101380_s1_p0/59865_rlCCSfLc 1197 1527;Gap=M331;qual=len 99.6 score 98.6
Bvchr1.sca001	RefBeet-1.2	cDNA_match	5924632	5924733	100	+	.	ID=m130529_112732_42179_c100536522550000001823080011101380_s1_p0/59838_rlCCSfLc.path1;Name=m130529_112732_42179_c100536522550000001823080011101380_s1_p0/59838_rlCCSfLc;Target=m130529_112732_42179_c100536522550000001823080011101380_s1_p0/59838_rlCCSfLc 10 111;Gap=M102;qual=len 99.4 score 98.4
Bvchr1.sca001	RefBeet-1.2	cDNA_match	5925889	5925959	100	+	.	ID=m130529_112732_42179_c100536522550000001823080011101380_s1_p0/59838_rlCCSfLc.path1;Name=m130529_112732_42179_c100536522550000001823080011101380_s1_p0/59838_rlCCSfLc;Target=m130529_112732_42179_c100536522550000001823080011101380_s1_p0/59838_rlCCSfLc 112 182;Gap=M71;qual=len 99.4 score 98.4
Bvchr1.sca001	RefBeet-1.2	cDNA_match	5926046	5926439	95	+	.	ID=m130529_112732_42179_c100536522550000001823080011101380_s1_p0/59838_rlCCSfLc.path1;Name=m130529_112732_42179_c100536522550000001823080011101380_s1_p0/59838_rlCCSfLc;Target=m130529_112732_42179_c100536522550000001823080011101380_s1_p0/59838_rlCCSfLc 183 578;Gap=M60 D1 M296 I2 M35 I1 M2;qual=len 99.4 score 98.4
Bvchr1.sca001	RefBeet-1.2	cDNA_match	5926528	5927141	99	+	.	ID=m130529_112732_42179_c100536522550000001823080011101380_s1_p0/59838_rlCCSfLc.path1;Name=m130529_112732_42179_c100536522550000001823080011101380_s1_p0/59838_rlCCSfLc;Target=m130529_112732_42179_c100536522550000001823080011101380_s1_p0/59838_rlCCSfLc 579 1192;Gap=M614;qual=len 99.4 score 98.4
Bvchr1.sca001	RefBeet-1.2	cDNA_match	5927236	5927568	98	+	.	ID=m130529_112732_42179_c100536522550000001823080011101380_s1_p0/59838_rlCCSfLc.path1;Name=m130529_112732_42179_c100536522550000001823080011101380_s1_p0/59838_rlCCSfLc;Target=m130529_112732_42179_c100536522550000001823080011101380_s1_p0/59838_rlCCSfLc 1193 1521;Gap=M97 D4 M232;qual=len 99.4 score 98.4
Bvchr1.sca001	RefBeet-1.2	cDNA_match	5924625	5924733	100	+	.	ID=m130529_112732_42179_c100536522550000001823080011101380_s1_p0/59905_rlCCSfLc.path1;Name=m130529_112732_42179_c100536522550000001823080011101380_s1_p0/59905_rlCCSfLc;Target=m130529_112732_42179_c100536522550000001823080011101380_s1_p0/59905_rlCCSfLc 5 113;Gap=M109;qual=len 99.7 score 97.8
Bvchr1.sca001	RefBeet-1.2	cDNA_match	5925889	5925959	94	+	.	ID=m130529_112732_42179_c100536522550000001823080011101380_s1_p0/59905_rlCCSfLc.path1;Name=m130529_112732_42179_c100536522550000001823080011101380_s1_p0/59905_rlCCSfLc;Target=m130529_112732_42179_c100536522550000001823080011101380_s1_p0/59905_rlCCSfLc 114 183;Gap=M30 D1 M40;qual=len 99.7 score 97.8
Bvchr1.sca001	RefBeet-1.2	cDNA_match	5926046	5926439	95	+	.	ID=m130529_112732_42179_c100536522550000001823080011101380_s1_p0/59905_rlCCSfLc.path1;Name=m130529_112732_42179_c100536522550000001823080011101380_s1_p0/59905_rlCCSfLc;Target=m130529_112732_42179_c100536522550000001823080011101380_s1_p0/59905_rlCCSfLc 184 576;Gap=M60 D1 M333;qual=len 99.7 score 97.8
Bvchr1.sca001	RefBeet-1.2	cDNA_match	5926528	5927141	100	+	.	ID=m130529_112732_42179_c100536522550000001823080011101380_s1_p0/59905_rlCCSfLc.path1;Name=m130529_112732_42179_c100536522550000001823080011101380_s1_p0/59905_rlCCSfLc;Target=m130529_112732_42179_c100536522550000001823080011101380_s1_p0/59905_rlCCSfLc 577 1190;Gap=M614;qual=len 99.7 score 97.8
Bvchr1.sca001	RefBeet-1.2	cDNA_match	5927236	5927569	100	+	.	ID=m130529_112732_42179_c100536522550000001823080011101380_s1_p0/59905_rlCCSfLc.path1;Name=m130529_112732_42179_c100536522550000001823080011101380_s1_p0/59905_rlCCSfLc;Target=m130529_112732_42179_c100536522550000001823080011101380_s1_p0/59905_rlCCSfLc 1191 1524;Gap=M334;qual=len 99.7 score 97.8
Bvchr1.sca001	RefBeet-1.2	cDNA_match	5924632	5924733	100	+	.	ID=m130529_112732_42179_c100536522550000001823080011101380_s1_p0/59828_rlCCSfLc.path1;Name=m130529_112732_42179_c100536522550000001823080011101380_s1_p0/59828_rlCCSfLc;Target=m130529_112732_42179_c100536522550000001823080011101380_s1_p0/59828_rlCCSfLc 13 114;Gap=M102;qual=len 98.3 score 99.2
Bvchr1.sca001	RefBeet-1.2	cDNA_match	5925889	5925959	100	+	.	ID=m130529_112732_42179_c100536522550000001823080011101380_s1_p0/59828_rlCCSfLc.path1;Name=m130529_112732_42179_c100536522550000001823080011101380_s1_p0/59828_rlCCSfLc;Target=m130529_112732_42179_c100536522550000001823080011101380_s1_p0/59828_rlCCSfLc 115 185;Gap=M71;qual=len 98.3 score 99.2
Bvchr1.sca001	RefBeet-1.2	cDNA_match	5926046	5926439	99	+	.	ID=m130529_112732_42179_c100536522550000001823080011101380_s1_p0/59828_rlCCSfLc.path1;Name=m130529_112732_42179_c100536522550000001823080011101380_s1_p0/59828_rlCCSfLc;Target=m130529_112732_42179_c100536522550000001823080011101380_s1_p0/59828_rlCCSfLc 186 578;Gap=M95 D1 M298;qual=len 98.3 score 99.2
Bvchr1.sca001	RefBeet-1.2	cDNA_match	5926528	5927141	100	+	.	ID=m130529_112732_42179_c100536522550000001823080011101380_s1_p0/59828_rlCCSfLc.path1;Name=m130529_112732_42179_c100536522550000001823080011101380_s1_p0/59828_rlCCSfLc;Target=m130529_112732_42179_c100536522550000001823080011101380_s1_p0/59828_rlCCSfLc 579 1192;Gap=M614;qual=len 98.3 score 99.2
Bvchr1.sca001	RefBeet-1.2	cDNA_match	5927236	5927540	97	+	.	ID=m130529_112732_42179_c100536522550000001823080011101380_s1_p0/59828_rlCCSfLc.path1;Name=m130529_112732_42179_c100536522550000001823080011101380_s1_p0/59828_rlCCSfLc;Target=m130529_112732_42179_c100536522550000001823080011101380_s1_p0/59828_rlCCSfLc 1193 1497;Gap=M305;qual=len 98.3 score 99.2
Bvchr1.sca001	RefBeet-1.2	cDNA_match	252093	252234	100	+	.	ID=m130529_112732_42179_c100536522550000001823080011101380_s1_p0/60232_rlCCSfLc.path1;Name=m130529_112732_42179_c100536522550000001823080011101380_s1_p0/60232_rlCCSfLc;Target=m130529_112732_42179_c100536522550000001823080011101380_s1_p0/60232_rlCCSfLc 7 148;Gap=M142;qual=len 98.2 score 99.0
Bvchr1.sca001	RefBeet-1.2	cDNA_match	253120	253197	100	+	.	ID=m130529_112732_42179_c100536522550000001823080011101380_s1_p0/60232_rlCCSfLc.path1;Name=m130529_112732_42179_c100536522550000001823080011101380_s1_p0/60232_rlCCSfLc;Target=m130529_112732_42179_c100536522550000001823080011101380_s1_p0/60232_rlCCSfLc 149 226;Gap=M78;qual=len 98.2 score 99.0
Bvchr1.sca001	RefBeet-1.2	cDNA_match	255489	255829	97	+	.	ID=m130529_112732_42179_c100536522550000001823080011101380_s1_p0/60232_rlCCSfLc.path1;Name=m130529_112732_42179_c100536522550000001823080011101380_s1_p0/60232_rlCCSfLc;Target=m130529_112732_42179_c100536522550000001823080011101380_s1_p0/60232_rlCCSfLc 227 561;Gap=M262 D4 M51 D2 M22;qual=len 98.2 score 99.0
Bvchr1.sca001	RefBeet-1.2	cDNA_match	5924624	5924733	87	+	.	ID=m130529_112732_42179_c100536522550000001823080011101380_s1_p0/60386_rlCCSfLc.path1;Name=m130529_112732_42179_c100536522550000001823080011101380_s1_p0/60386_rlCCSfLc;Target=m130529_112732_42179_c100536522550000001823080011101380_s1_p0/60386_rlCCSfLc 7 116;Gap=M29 I1 M19 D1 M61;qual=len 99.2 score 93.6
Bvchr1.sca001	RefBeet-1.2	cDNA_match	5925889	5925959	94	+	.	ID=m130529_112732_42179_c100536522550000001823080011101380_s1_p0/60386_rlCCSfLc.path1;Name=m130529_112732_42179_c100536522550000001823080011101380_s1_p0/60386_rlCCSfLc;Target=m130529_112732_42179_c100536522550000001823080011101380_s1_p0/60386_rlCCSfLc 117 187;Gap=M71;qual=len 99.2 score 93.6
Bvchr1.sca001	RefBeet-1.2	cDNA_match	5926046	5926439	97	+	.	ID=m130529_112732_42179_c100536522550000001823080011101380_s1_p0/60386_rlCCSfLc.path1;Name=m130529_112732_42179_c100536522550000001823080011101380_s1_p0/60386_rlCCSfLc;Target=m130529_112732_42179_c100536522550000001823080011101380_s1_p0/60386_rlCCSfLc 188 579;Gap=M57 D1 M123 D1 M212;qual=len 99.2 score 93.6
Bvchr1.sca001	RefBeet-1.2	cDNA_match	5926528	5927141	92	+	.	ID=m130529_112732_42179_c100536522550000001823080011101380_s1_p0/60386_rlCCSfLc.path1;Name=m130529_112732_42179_c100536522550000001823080011101380_s1_p0/60386_rlCCSfLc;Target=m130529_112732_42179_c100536522550000001823080011101380_s1_p0/60386_rlCCSfLc 580 1190;Gap=M135 D2 M16 D1 M460;qual=len 99.2 score 93.6
Bvchr1.sca001	RefBeet-1.2	cDNA_match	5927236	5927585	98	+	.	ID=m130529_112732_42179_c100536522550000001823080011101380_s1_p0/60386_rlCCSfLc.path1;Name=m130529_112732_42179_c100536522550000001823080011101380_s1_p0/60386_rlCCSfLc;Target=m130529_112732_42179_c100536522550000001823080011101380_s1_p0/60386_rlCCSfLc 1191 1538;Gap=M334 D2 M14;qual=len 99.2 score 93.6
Bvchr1.sca001	RefBeet-1.2	cDNA_match	252093	252234	100	+	.	ID=m130529_112732_42179_c100536522550000001823080011101380_s1_p0/60575_rlCCSfLc.path1;Name=m130529_112732_42179_c100536522550000001823080011101380_s1_p0/60575_rlCCSfLc;Target=m130529_112732_42179_c100536522550000001823080011101380_s1_p0/60575_rlCCSfLc 7 148;Gap=M142;qual=len 99.0 score 100.0
Bvchr1.sca001	RefBeet-1.2	cDNA_match	253120	253197	100	+	.	ID=m130529_112732_42179_c100536522550000001823080011101380_s1_p0/60575_rlCCSfLc.path1;Name=m130529_112732_42179_c100536522550000001823080011101380_s1_p0/60575_rlCCSfLc;Target=m130529_112732_42179_c100536522550000001823080011101380_s1_p0/60575_rlCCSfLc 149 226;Gap=M78;qual=len 99.0 score 100.0
Bvchr1.sca001	RefBeet-1.2	cDNA_match	255489	255865	100	+	.	ID=m130529_112732_42179_c100536522550000001823080011101380_s1_p0/60575_rlCCSfLc.path1;Name=m130529_112732_42179_c100536522550000001823080011101380_s1_p0/60575_rlCCSfLc;Target=m130529_112732_42179_c100536522550000001823080011101380_s1_p0/60575_rlCCSfLc 227 603;Gap=M377;qual=len 99.0 score 100.0
Bvchr1.sca001	RefBeet-1.2	cDNA_match	5924623	5924723	98	+	.	ID=m130529_112732_42179_c100536522550000001823080011101380_s1_p0/60801_rlCCSfLc.path1;Name=m130529_112732_42179_c100536522550000001823080011101380_s1_p0/60801_rlCCSfLc;Target=m130529_112732_42179_c100536522550000001823080011101380_s1_p0/60801_rlCCSfLc 7 108;Gap=M100 I1 M1;qual=len 99.5 score 97.4
Bvchr1.sca001	RefBeet-1.2	cDNA_match	5925889	5925959	100	+	.	ID=m130529_112732_42179_c100536522550000001823080011101380_s1_p0/60801_rlCCSfLc.path1;Name=m130529_112732_42179_c100536522550000001823080011101380_s1_p0/60801_rlCCSfLc;Target=m130529_112732_42179_c100536522550000001823080011101380_s1_p0/60801_rlCCSfLc 109 179;Gap=M71;qual=len 99.5 score 97.4
Bvchr1.sca001	RefBeet-1.2	cDNA_match	5926046	5926439	95	+	.	ID=m130529_112732_42179_c100536522550000001823080011101380_s1_p0/60801_rlCCSfLc.path1;Name=m130529_112732_42179_c100536522550000001823080011101380_s1_p0/60801_rlCCSfLc;Target=m130529_112732_42179_c100536522550000001823080011101380_s1_p0/60801_rlCCSfLc 180 571;Gap=M338 D1 M19 D1 M35;qual=len 99.5 score 97.4
Bvchr1.sca001	RefBeet-1.2	cDNA_match	5926528	5927141	95	+	.	ID=m130529_112732_42179_c100536522550000001823080011101380_s1_p0/60801_rlCCSfLc.path1;Name=m130529_112732_42179_c100536522550000001823080011101380_s1_p0/60801_rlCCSfLc;Target=m130529_112732_42179_c100536522550000001823080011101380_s1_p0/60801_rlCCSfLc 572 1185;Gap=M614;qual=len 99.5 score 97.4
Bvchr1.sca001	RefBeet-1.2	cDNA_match	5927236	5927568	99	+	.	ID=m130529_112732_42179_c100536522550000001823080011101380_s1_p0/60801_rlCCSfLc.path1;Name=m130529_112732_42179_c100536522550000001823080011101380_s1_p0/60801_rlCCSfLc;Target=m130529_112732_42179_c100536522550000001823080011101380_s1_p0/60801_rlCCSfLc 1186 1516;Gap=M232 D1 M90 D1 M9;qual=len 99.5 score 97.4
Bvchr1.sca001	RefBeet-1.2	cDNA_match	252093	252234	100	+	.	ID=m130529_112732_42179_c100536522550000001823080011101380_s1_p0/61230_rlCCSfLc.path1;Name=m130529_112732_42179_c100536522550000001823080011101380_s1_p0/61230_rlCCSfLc;Target=m130529_112732_42179_c100536522550000001823080011101380_s1_p0/61230_rlCCSfLc 7 148;Gap=M142;qual=len 99.0 score 100.0
Bvchr1.sca001	RefBeet-1.2	cDNA_match	253120	253197	100	+	.	ID=m130529_112732_42179_c100536522550000001823080011101380_s1_p0/61230_rlCCSfLc.path1;Name=m130529_112732_42179_c100536522550000001823080011101380_s1_p0/61230_rlCCSfLc;Target=m130529_112732_42179_c100536522550000001823080011101380_s1_p0/61230_rlCCSfLc 149 226;Gap=M78;qual=len 99.0 score 100.0
Bvchr1.sca001	RefBeet-1.2	cDNA_match	255489	255849	100	+	.	ID=m130529_112732_42179_c100536522550000001823080011101380_s1_p0/61230_rlCCSfLc.path1;Name=m130529_112732_42179_c100536522550000001823080011101380_s1_p0/61230_rlCCSfLc;Target=m130529_112732_42179_c100536522550000001823080011101380_s1_p0/61230_rlCCSfLc 227 587;Gap=M361;qual=len 99.0 score 100.0
Bvchr1.sca001	RefBeet-1.2	cDNA_match	252099	252234	91	+	.	ID=m130529_112732_42179_c100536522550000001823080011101380_s1_p0/61492_rlCCSfLc.path1;Name=m130529_112732_42179_c100536522550000001823080011101380_s1_p0/61492_rlCCSfLc;Target=m130529_112732_42179_c100536522550000001823080011101380_s1_p0/61492_rlCCSfLc 12 138;Gap=M34 D2 M24 D3 M30 D3 M16 D1 M23;qual=len 98.0 score 94.3
Bvchr1.sca001	RefBeet-1.2	cDNA_match	253120	253197	97	+	.	ID=m130529_112732_42179_c100536522550000001823080011101380_s1_p0/61492_rlCCSfLc.path1;Name=m130529_112732_42179_c100536522550000001823080011101380_s1_p0/61492_rlCCSfLc;Target=m130529_112732_42179_c100536522550000001823080011101380_s1_p0/61492_rlCCSfLc 139 215;Gap=M67 D1 M10;qual=len 98.0 score 94.3
Bvchr1.sca001	RefBeet-1.2	cDNA_match	255489	255835	95	+	.	ID=m130529_112732_42179_c100536522550000001823080011101380_s1_p0/61492_rlCCSfLc.path1;Name=m130529_112732_42179_c100536522550000001823080011101380_s1_p0/61492_rlCCSfLc;Target=m130529_112732_42179_c100536522550000001823080011101380_s1_p0/61492_rlCCSfLc 216 551;Gap=M59 D1 M6 D1 M8 D1 M7 D1 M4 D1 M14 D1 M6 D1 M12 D1 M15 D1 M10 D1 M18 I1 M12 D1 M91 D1 M73;qual=len 98.0 score 94.3
Bvchr1.sca001	RefBeet-1.2	cDNA_match	5924656	5924733	100	+	.	ID=m130529_112732_42179_c100536522550000001823080011101380_s1_p0/62001_rlCCSfLc.path1;Name=m130529_112732_42179_c100536522550000001823080011101380_s1_p0/62001_rlCCSfLc;Target=m130529_112732_42179_c100536522550000001823080011101380_s1_p0/62001_rlCCSfLc 31 108;Gap=M78;qual=len 98.0 score 99.0
Bvchr1.sca001	RefBeet-1.2	cDNA_match	5925889	5925959	100	+	.	ID=m130529_112732_42179_c100536522550000001823080011101380_s1_p0/62001_rlCCSfLc.path1;Name=m130529_112732_42179_c100536522550000001823080011101380_s1_p0/62001_rlCCSfLc;Target=m130529_112732_42179_c100536522550000001823080011101380_s1_p0/62001_rlCCSfLc 109 179;Gap=M71;qual=len 98.0 score 99.0
Bvchr1.sca001	RefBeet-1.2	cDNA_match	5926046	5926439	97	+	.	ID=m130529_112732_42179_c100536522550000001823080011101380_s1_p0/62001_rlCCSfLc.path1;Name=m130529_112732_42179_c100536522550000001823080011101380_s1_p0/62001_rlCCSfLc;Target=m130529_112732_42179_c100536522550000001823080011101380_s1_p0/62001_rlCCSfLc 180 573;Gap=M394;qual=len 98.0 score 99.0
Bvchr1.sca001	RefBeet-1.2	cDNA_match	5926528	5927141	99	+	.	ID=m130529_112732_42179_c100536522550000001823080011101380_s1_p0/62001_rlCCSfLc.path1;Name=m130529_112732_42179_c100536522550000001823080011101380_s1_p0/62001_rlCCSfLc;Target=m130529_112732_42179_c100536522550000001823080011101380_s1_p0/62001_rlCCSfLc 574 1187;Gap=M614;qual=len 98.0 score 99.0
Bvchr1.sca001	RefBeet-1.2	cDNA_match	5927236	5927570	99	+	.	ID=m130529_112732_42179_c100536522550000001823080011101380_s1_p0/62001_rlCCSfLc.path1;Name=m130529_112732_42179_c100536522550000001823080011101380_s1_p0/62001_rlCCSfLc;Target=m130529_112732_42179_c100536522550000001823080011101380_s1_p0/62001_rlCCSfLc 1188 1522;Gap=M335;qual=len 98.0 score 99.0
Bvchr1.sca001	RefBeet-1.2	cDNA_match	6107962	6108090	86	-	.	ID=m130529_112732_42179_c100536522550000001823080011101380_s1_p0/61860_rlCCSfLc.path1;Name=m130529_112732_42179_c100536522550000001823080011101380_s1_p0/61860_rlCCSfLc;Target=m130529_112732_42179_c100536522550000001823080011101380_s1_p0/61860_rlCCSfLc 10 150;Gap=M15 I2 M8 I1 M11 I1 M6 I3 M19 I1 M4 I3 M17 D1 M18 I1 M10 I1 M20;qual=len 91.5 score 91.0
Bvchr1.sca001	RefBeet-1.2	cDNA_match	6107213	6107335	93	-	.	ID=m130529_112732_42179_c100536522550000001823080011101380_s1_p0/61860_rlCCSfLc.path1;Name=m130529_112732_42179_c100536522550000001823080011101380_s1_p0/61860_rlCCSfLc;Target=m130529_112732_42179_c100536522550000001823080011101380_s1_p0/61860_rlCCSfLc 151 279;Gap=M7 I2 M24 I1 M27 I1 M19 I1 M38 I1 M8;qual=len 91.5 score 91.0
Bvchr1.sca001	RefBeet-1.2	cDNA_match	6105537	6105831	94	-	.	ID=m130529_112732_42179_c100536522550000001823080011101380_s1_p0/61860_rlCCSfLc.path1;Name=m130529_112732_42179_c100536522550000001823080011101380_s1_p0/61860_rlCCSfLc;Target=m130529_112732_42179_c100536522550000001823080011101380_s1_p0/61860_rlCCSfLc 280 588;Gap=M70 I1 M87 I1 M7 I2 M32 I1 M19 I3 M65 I3 M7 I3 M8;qual=len 91.5 score 91.0
Bvchr1.sca001	RefBeet-1.2	cDNA_match	252093	252234	97	+	.	ID=m130529_112732_42179_c100536522550000001823080011101380_s1_p0/62389_rlCCSfLc.path1;Name=m130529_112732_42179_c100536522550000001823080011101380_s1_p0/62389_rlCCSfLc;Target=m130529_112732_42179_c100536522550000001823080011101380_s1_p0/62389_rlCCSfLc 4 143;Gap=M138 D2 M2;qual=len 99.5 score 99.0
Bvchr1.sca001	RefBeet-1.2	cDNA_match	253120	253197	100	+	.	ID=m130529_112732_42179_c100536522550000001823080011101380_s1_p0/62389_rlCCSfLc.path1;Name=m130529_112732_42179_c100536522550000001823080011101380_s1_p0/62389_rlCCSfLc;Target=m130529_112732_42179_c100536522550000001823080011101380_s1_p0/62389_rlCCSfLc 144 221;Gap=M78;qual=len 99.5 score 99.0
Bvchr1.sca001	RefBeet-1.2	cDNA_match	255489	255853	100	+	.	ID=m130529_112732_42179_c100536522550000001823080011101380_s1_p0/62389_rlCCSfLc.path1;Name=m130529_112732_42179_c100536522550000001823080011101380_s1_p0/62389_rlCCSfLc;Target=m130529_112732_42179_c100536522550000001823080011101380_s1_p0/62389_rlCCSfLc 222 586;Gap=M365;qual=len 99.5 score 99.0
Bvchr1.sca001	RefBeet-1.2	cDNA_match	3338575	3340301	100	+	.	ID=m130529_112732_42179_c100536522550000001823080011101380_s1_p0/62560_rlCCSfLc.path1;Name=m130529_112732_42179_c100536522550000001823080011101380_s1_p0/62560_rlCCSfLc;Target=m130529_112732_42179_c100536522550000001823080011101380_s1_p0/62560_rlCCSfLc 7 1733;Gap=M1727;qual=len 99.7 score 100.0
Bvchr1.sca001	RefBeet-1.2	cDNA_match	6107962	6108090	100	-	.	ID=m130529_112732_42179_c100536522550000001823080011101380_s1_p0/63048_rlCCSfLc.path1;Name=m130529_112732_42179_c100536522550000001823080011101380_s1_p0/63048_rlCCSfLc;Target=m130529_112732_42179_c100536522550000001823080011101380_s1_p0/63048_rlCCSfLc 7 135;Gap=M129;qual=len 99.0 score 99.7
Bvchr1.sca001	RefBeet-1.2	cDNA_match	6107213	6107335	100	-	.	ID=m130529_112732_42179_c100536522550000001823080011101380_s1_p0/63048_rlCCSfLc.path1;Name=m130529_112732_42179_c100536522550000001823080011101380_s1_p0/63048_rlCCSfLc;Target=m130529_112732_42179_c100536522550000001823080011101380_s1_p0/63048_rlCCSfLc 136 258;Gap=M123;qual=len 99.0 score 99.7
Bvchr1.sca001	RefBeet-1.2	cDNA_match	6105465	6105831	99	-	.	ID=m130529_112732_42179_c100536522550000001823080011101380_s1_p0/63048_rlCCSfLc.path1;Name=m130529_112732_42179_c100536522550000001823080011101380_s1_p0/63048_rlCCSfLc;Target=m130529_112732_42179_c100536522550000001823080011101380_s1_p0/63048_rlCCSfLc 259 626;Gap=M327 I1 M40;qual=len 99.0 score 99.7
Bvchr1.sca001	RefBeet-1.2	cDNA_match	2933580	2933658	100	+	.	ID=m130529_112732_42179_c100536522550000001823080011101380_s1_p0/63089_rlCCSfLc.path1;Name=m130529_112732_42179_c100536522550000001823080011101380_s1_p0/63089_rlCCSfLc;Target=m130529_112732_42179_c100536522550000001823080011101380_s1_p0/63089_rlCCSfLc 7 85;Gap=M79;qual=len 99.3 score 99.8
Bvchr1.sca001	RefBeet-1.2	cDNA_match	2933775	2933903	99	+	.	ID=m130529_112732_42179_c100536522550000001823080011101380_s1_p0/63089_rlCCSfLc.path1;Name=m130529_112732_42179_c100536522550000001823080011101380_s1_p0/63089_rlCCSfLc;Target=m130529_112732_42179_c100536522550000001823080011101380_s1_p0/63089_rlCCSfLc 86 214;Gap=M129;qual=len 99.3 score 99.8
Bvchr1.sca001	RefBeet-1.2	cDNA_match	2937584	2937696	100	+	.	ID=m130529_112732_42179_c100536522550000001823080011101380_s1_p0/63089_rlCCSfLc.path1;Name=m130529_112732_42179_c100536522550000001823080011101380_s1_p0/63089_rlCCSfLc;Target=m130529_112732_42179_c100536522550000001823080011101380_s1_p0/63089_rlCCSfLc 215 327;Gap=M113;qual=len 99.3 score 99.8
Bvchr1.sca001	RefBeet-1.2	cDNA_match	2938072	2938298	100	+	.	ID=m130529_112732_42179_c100536522550000001823080011101380_s1_p0/63089_rlCCSfLc.path1;Name=m130529_112732_42179_c100536522550000001823080011101380_s1_p0/63089_rlCCSfLc;Target=m130529_112732_42179_c100536522550000001823080011101380_s1_p0/63089_rlCCSfLc 328 554;Gap=M227;qual=len 99.3 score 99.8
Bvchr1.sca001	RefBeet-1.2	cDNA_match	2938393	2938632	100	+	.	ID=m130529_112732_42179_c100536522550000001823080011101380_s1_p0/63089_rlCCSfLc.path1;Name=m130529_112732_42179_c100536522550000001823080011101380_s1_p0/63089_rlCCSfLc;Target=m130529_112732_42179_c100536522550000001823080011101380_s1_p0/63089_rlCCSfLc 555 794;Gap=M240;qual=len 99.3 score 99.8
Bvchr1.sca001	RefBeet-1.2	cDNA_match	2938713	2938991	100	+	.	ID=m130529_112732_42179_c100536522550000001823080011101380_s1_p0/63089_rlCCSfLc.path1;Name=m130529_112732_42179_c100536522550000001823080011101380_s1_p0/63089_rlCCSfLc;Target=m130529_112732_42179_c100536522550000001823080011101380_s1_p0/63089_rlCCSfLc 795 1073;Gap=M279;qual=len 99.3 score 99.8
Bvchr1.sca001	RefBeet-1.2	cDNA_match	5443921	5444172	100	-	.	ID=m130529_112732_42179_c100536522550000001823080011101380_s1_p0/63130_rlCCSfLc.path1;Name=m130529_112732_42179_c100536522550000001823080011101380_s1_p0/63130_rlCCSfLc;Target=m130529_112732_42179_c100536522550000001823080011101380_s1_p0/63130_rlCCSfLc 6 257;Gap=M252;qual=len 99.5 score 100.0
Bvchr1.sca001	RefBeet-1.2	cDNA_match	5443497	5443782	100	-	.	ID=m130529_112732_42179_c100536522550000001823080011101380_s1_p0/63130_rlCCSfLc.path1;Name=m130529_112732_42179_c100536522550000001823080011101380_s1_p0/63130_rlCCSfLc;Target=m130529_112732_42179_c100536522550000001823080011101380_s1_p0/63130_rlCCSfLc 258 543;Gap=M286;qual=len 99.5 score 100.0
Bvchr1.sca001	RefBeet-1.2	cDNA_match	5439811	5440377	100	-	.	ID=m130529_112732_42179_c100536522550000001823080011101380_s1_p0/63130_rlCCSfLc.path1;Name=m130529_112732_42179_c100536522550000001823080011101380_s1_p0/63130_rlCCSfLc;Target=m130529_112732_42179_c100536522550000001823080011101380_s1_p0/63130_rlCCSfLc 544 1110;Gap=M567;qual=len 99.5 score 100.0
Bvchr1.sca001	RefBeet-1.2	cDNA_match	252093	252234	100	+	.	ID=m130529_112732_42179_c100536522550000001823080011101380_s1_p0/63458_rlCCSfLc.path1;Name=m130529_112732_42179_c100536522550000001823080011101380_s1_p0/63458_rlCCSfLc;Target=m130529_112732_42179_c100536522550000001823080011101380_s1_p0/63458_rlCCSfLc 7 148;Gap=M142;qual=len 98.9 score 100.0
Bvchr1.sca001	RefBeet-1.2	cDNA_match	253120	253197	100	+	.	ID=m130529_112732_42179_c100536522550000001823080011101380_s1_p0/63458_rlCCSfLc.path1;Name=m130529_112732_42179_c100536522550000001823080011101380_s1_p0/63458_rlCCSfLc;Target=m130529_112732_42179_c100536522550000001823080011101380_s1_p0/63458_rlCCSfLc 149 226;Gap=M78;qual=len 98.9 score 100.0
Bvchr1.sca001	RefBeet-1.2	cDNA_match	255489	255911	100	+	.	ID=m130529_112732_42179_c100536522550000001823080011101380_s1_p0/63458_rlCCSfLc.path1;Name=m130529_112732_42179_c100536522550000001823080011101380_s1_p0/63458_rlCCSfLc;Target=m130529_112732_42179_c100536522550000001823080011101380_s1_p0/63458_rlCCSfLc 227 649;Gap=M423;qual=len 98.9 score 100.0
Bvchr1.sca001	RefBeet-1.2	cDNA_match	252089	252234	100	+	.	ID=m130529_112732_42179_c100536522550000001823080011101380_s1_p0/63553_rlCCSfLc.path1;Name=m130529_112732_42179_c100536522550000001823080011101380_s1_p0/63553_rlCCSfLc;Target=m130529_112732_42179_c100536522550000001823080011101380_s1_p0/63553_rlCCSfLc 7 152;Gap=M146;qual=len 99.0 score 100.0
Bvchr1.sca001	RefBeet-1.2	cDNA_match	253120	253197	100	+	.	ID=m130529_112732_42179_c100536522550000001823080011101380_s1_p0/63553_rlCCSfLc.path1;Name=m130529_112732_42179_c100536522550000001823080011101380_s1_p0/63553_rlCCSfLc;Target=m130529_112732_42179_c100536522550000001823080011101380_s1_p0/63553_rlCCSfLc 153 230;Gap=M78;qual=len 99.0 score 100.0
Bvchr1.sca001	RefBeet-1.2	cDNA_match	255489	255885	100	+	.	ID=m130529_112732_42179_c100536522550000001823080011101380_s1_p0/63553_rlCCSfLc.path1;Name=m130529_112732_42179_c100536522550000001823080011101380_s1_p0/63553_rlCCSfLc;Target=m130529_112732_42179_c100536522550000001823080011101380_s1_p0/63553_rlCCSfLc 231 627;Gap=M397;qual=len 99.0 score 100.0
Bvchr1.sca001	RefBeet-1.2	cDNA_match	4421748	4421837	100	+	.	ID=m130529_112732_42179_c100536522550000001823080011101380_s1_p0/63649_rlCCSfLc.path1;Name=m130529_112732_42179_c100536522550000001823080011101380_s1_p0/63649_rlCCSfLc;Target=m130529_112732_42179_c100536522550000001823080011101380_s1_p0/63649_rlCCSfLc 6 95;Gap=M90;qual=len 99.5 score 100.0
Bvchr1.sca001	RefBeet-1.2	cDNA_match	4421857	4422158	100	+	.	ID=m130529_112732_42179_c100536522550000001823080011101380_s1_p0/63649_rlCCSfLc.path1;Name=m130529_112732_42179_c100536522550000001823080011101380_s1_p0/63649_rlCCSfLc;Target=m130529_112732_42179_c100536522550000001823080011101380_s1_p0/63649_rlCCSfLc 96 397;Gap=M302;qual=len 99.5 score 100.0
Bvchr1.sca001	RefBeet-1.2	cDNA_match	4423462	4423512	100	+	.	ID=m130529_112732_42179_c100536522550000001823080011101380_s1_p0/63649_rlCCSfLc.path1;Name=m130529_112732_42179_c100536522550000001823080011101380_s1_p0/63649_rlCCSfLc;Target=m130529_112732_42179_c100536522550000001823080011101380_s1_p0/63649_rlCCSfLc 398 448;Gap=M51;qual=len 99.5 score 100.0
Bvchr1.sca001	RefBeet-1.2	cDNA_match	4423713	4423833	100	+	.	ID=m130529_112732_42179_c100536522550000001823080011101380_s1_p0/63649_rlCCSfLc.path1;Name=m130529_112732_42179_c100536522550000001823080011101380_s1_p0/63649_rlCCSfLc;Target=m130529_112732_42179_c100536522550000001823080011101380_s1_p0/63649_rlCCSfLc 449 569;Gap=M121;qual=len 99.5 score 100.0
Bvchr1.sca001	RefBeet-1.2	cDNA_match	4424523	4424657	100	+	.	ID=m130529_112732_42179_c100536522550000001823080011101380_s1_p0/63649_rlCCSfLc.path1;Name=m130529_112732_42179_c100536522550000001823080011101380_s1_p0/63649_rlCCSfLc;Target=m130529_112732_42179_c100536522550000001823080011101380_s1_p0/63649_rlCCSfLc 570 704;Gap=M135;qual=len 99.5 score 100.0
Bvchr1.sca001	RefBeet-1.2	cDNA_match	4425466	4425849	100	+	.	ID=m130529_112732_42179_c100536522550000001823080011101380_s1_p0/63649_rlCCSfLc.path1;Name=m130529_112732_42179_c100536522550000001823080011101380_s1_p0/63649_rlCCSfLc;Target=m130529_112732_42179_c100536522550000001823080011101380_s1_p0/63649_rlCCSfLc 705 1088;Gap=M384;qual=len 99.5 score 100.0
Bvchr1.sca001	RefBeet-1.2	cDNA_match	2277744	2277925	100	+	.	ID=m130529_112732_42179_c100536522550000001823080011101380_s1_p0/63722_rlCCSfLc.path1;Name=m130529_112732_42179_c100536522550000001823080011101380_s1_p0/63722_rlCCSfLc;Target=m130529_112732_42179_c100536522550000001823080011101380_s1_p0/63722_rlCCSfLc 7 188;Gap=M182;qual=len 99.0 score 100.0
Bvchr1.sca001	RefBeet-1.2	cDNA_match	2278018	2278078	100	+	.	ID=m130529_112732_42179_c100536522550000001823080011101380_s1_p0/63722_rlCCSfLc.path1;Name=m130529_112732_42179_c100536522550000001823080011101380_s1_p0/63722_rlCCSfLc;Target=m130529_112732_42179_c100536522550000001823080011101380_s1_p0/63722_rlCCSfLc 189 249;Gap=M61;qual=len 99.0 score 100.0
Bvchr1.sca001	RefBeet-1.2	cDNA_match	2278462	2278567	100	+	.	ID=m130529_112732_42179_c100536522550000001823080011101380_s1_p0/63722_rlCCSfLc.path1;Name=m130529_112732_42179_c100536522550000001823080011101380_s1_p0/63722_rlCCSfLc;Target=m130529_112732_42179_c100536522550000001823080011101380_s1_p0/63722_rlCCSfLc 250 355;Gap=M106;qual=len 99.0 score 100.0
Bvchr1.sca001	RefBeet-1.2	cDNA_match	2278659	2278903	100	+	.	ID=m130529_112732_42179_c100536522550000001823080011101380_s1_p0/63722_rlCCSfLc.path1;Name=m130529_112732_42179_c100536522550000001823080011101380_s1_p0/63722_rlCCSfLc;Target=m130529_112732_42179_c100536522550000001823080011101380_s1_p0/63722_rlCCSfLc 356 600;Gap=M245;qual=len 99.0 score 100.0
Bvchr1.sca001	RefBeet-1.2	cDNA_match	5924623	5924733	100	+	.	ID=m130529_112732_42179_c100536522550000001823080011101380_s1_p0/63719_rlCCSfLc.path1;Name=m130529_112732_42179_c100536522550000001823080011101380_s1_p0/63719_rlCCSfLc;Target=m130529_112732_42179_c100536522550000001823080011101380_s1_p0/63719_rlCCSfLc 4 114;Gap=M111;qual=len 99.8 score 96.0
Bvchr1.sca001	RefBeet-1.2	cDNA_match	5925889	5925959	92	+	.	ID=m130529_112732_42179_c100536522550000001823080011101380_s1_p0/63719_rlCCSfLc.path1;Name=m130529_112732_42179_c100536522550000001823080011101380_s1_p0/63719_rlCCSfLc;Target=m130529_112732_42179_c100536522550000001823080011101380_s1_p0/63719_rlCCSfLc 115 184;Gap=M25 D1 M45;qual=len 99.8 score 96.0
Bvchr1.sca001	RefBeet-1.2	cDNA_match	5926046	5926439	98	+	.	ID=m130529_112732_42179_c100536522550000001823080011101380_s1_p0/63719_rlCCSfLc.path1;Name=m130529_112732_42179_c100536522550000001823080011101380_s1_p0/63719_rlCCSfLc;Target=m130529_112732_42179_c100536522550000001823080011101380_s1_p0/63719_rlCCSfLc 185 578;Gap=M394;qual=len 99.8 score 96.0
Bvchr1.sca001	RefBeet-1.2	cDNA_match	5926528	5927141	91	+	.	ID=m130529_112732_42179_c100536522550000001823080011101380_s1_p0/63719_rlCCSfLc.path1;Name=m130529_112732_42179_c100536522550000001823080011101380_s1_p0/63719_rlCCSfLc;Target=m130529_112732_42179_c100536522550000001823080011101380_s1_p0/63719_rlCCSfLc 579 1189;Gap=M538 D1 M6 D1 M40 D1 M27;qual=len 99.8 score 96.0
Bvchr1.sca001	RefBeet-1.2	cDNA_match	5927236	5927568	99	+	.	ID=m130529_112732_42179_c100536522550000001823080011101380_s1_p0/63719_rlCCSfLc.path1;Name=m130529_112732_42179_c100536522550000001823080011101380_s1_p0/63719_rlCCSfLc;Target=m130529_112732_42179_c100536522550000001823080011101380_s1_p0/63719_rlCCSfLc 1190 1524;Gap=M18 I1 M189 I1 M126;qual=len 99.8 score 96.0
Bvchr1.sca001	RefBeet-1.2	cDNA_match	4421744	4422158	99	+	.	ID=m130529_112732_42179_c100536522550000001823080011101380_s1_p0/63800_rlCCSfLc.path1;Name=m130529_112732_42179_c100536522550000001823080011101380_s1_p0/63800_rlCCSfLc;Target=m130529_112732_42179_c100536522550000001823080011101380_s1_p0/63800_rlCCSfLc 6 421;Gap=M33 I1 M382;qual=len 99.5 score 99.8
Bvchr1.sca001	RefBeet-1.2	cDNA_match	4423462	4423512	100	+	.	ID=m130529_112732_42179_c100536522550000001823080011101380_s1_p0/63800_rlCCSfLc.path1;Name=m130529_112732_42179_c100536522550000001823080011101380_s1_p0/63800_rlCCSfLc;Target=m130529_112732_42179_c100536522550000001823080011101380_s1_p0/63800_rlCCSfLc 422 472;Gap=M51;qual=len 99.5 score 99.8
Bvchr1.sca001	RefBeet-1.2	cDNA_match	4423713	4423833	100	+	.	ID=m130529_112732_42179_c100536522550000001823080011101380_s1_p0/63800_rlCCSfLc.path1;Name=m130529_112732_42179_c100536522550000001823080011101380_s1_p0/63800_rlCCSfLc;Target=m130529_112732_42179_c100536522550000001823080011101380_s1_p0/63800_rlCCSfLc 473 593;Gap=M121;qual=len 99.5 score 99.8
Bvchr1.sca001	RefBeet-1.2	cDNA_match	4424523	4424657	100	+	.	ID=m130529_112732_42179_c100536522550000001823080011101380_s1_p0/63800_rlCCSfLc.path1;Name=m130529_112732_42179_c100536522550000001823080011101380_s1_p0/63800_rlCCSfLc;Target=m130529_112732_42179_c100536522550000001823080011101380_s1_p0/63800_rlCCSfLc 594 728;Gap=M135;qual=len 99.5 score 99.8
Bvchr1.sca001	RefBeet-1.2	cDNA_match	4425466	4425848	100	+	.	ID=m130529_112732_42179_c100536522550000001823080011101380_s1_p0/63800_rlCCSfLc.path1;Name=m130529_112732_42179_c100536522550000001823080011101380_s1_p0/63800_rlCCSfLc;Target=m130529_112732_42179_c100536522550000001823080011101380_s1_p0/63800_rlCCSfLc 729 1111;Gap=M383;qual=len 99.5 score 99.8
Bvchr1.sca001	RefBeet-1.2	cDNA_match	252093	252234	100	+	.	ID=m130529_112732_42179_c100536522550000001823080011101380_s1_p0/63911_rlCCSfLc.path1;Name=m130529_112732_42179_c100536522550000001823080011101380_s1_p0/63911_rlCCSfLc;Target=m130529_112732_42179_c100536522550000001823080011101380_s1_p0/63911_rlCCSfLc 4 145;Gap=M142;qual=len 99.5 score 100.0
Bvchr1.sca001	RefBeet-1.2	cDNA_match	253120	253197	100	+	.	ID=m130529_112732_42179_c100536522550000001823080011101380_s1_p0/63911_rlCCSfLc.path1;Name=m130529_112732_42179_c100536522550000001823080011101380_s1_p0/63911_rlCCSfLc;Target=m130529_112732_42179_c100536522550000001823080011101380_s1_p0/63911_rlCCSfLc 146 223;Gap=M78;qual=len 99.5 score 100.0
Bvchr1.sca001	RefBeet-1.2	cDNA_match	255489	255853	100	+	.	ID=m130529_112732_42179_c100536522550000001823080011101380_s1_p0/63911_rlCCSfLc.path1;Name=m130529_112732_42179_c100536522550000001823080011101380_s1_p0/63911_rlCCSfLc;Target=m130529_112732_42179_c100536522550000001823080011101380_s1_p0/63911_rlCCSfLc 224 588;Gap=M365;qual=len 99.5 score 100.0
Bvchr1.sca001	RefBeet-1.2	cDNA_match	6107962	6108090	99	-	.	ID=m130529_112732_42179_c100536522550000001823080011101380_s1_p0/64558_rlCCSfLc.path1;Name=m130529_112732_42179_c100536522550000001823080011101380_s1_p0/64558_rlCCSfLc;Target=m130529_112732_42179_c100536522550000001823080011101380_s1_p0/64558_rlCCSfLc 7 134;Gap=M22 D1 M106;qual=len 99.0 score 99.3
Bvchr1.sca001	RefBeet-1.2	cDNA_match	6107213	6107335	100	-	.	ID=m130529_112732_42179_c100536522550000001823080011101380_s1_p0/64558_rlCCSfLc.path1;Name=m130529_112732_42179_c100536522550000001823080011101380_s1_p0/64558_rlCCSfLc;Target=m130529_112732_42179_c100536522550000001823080011101380_s1_p0/64558_rlCCSfLc 135 257;Gap=M123;qual=len 99.0 score 99.3
Bvchr1.sca001	RefBeet-1.2	cDNA_match	6105465	6105831	99	-	.	ID=m130529_112732_42179_c100536522550000001823080011101380_s1_p0/64558_rlCCSfLc.path1;Name=m130529_112732_42179_c100536522550000001823080011101380_s1_p0/64558_rlCCSfLc;Target=m130529_112732_42179_c100536522550000001823080011101380_s1_p0/64558_rlCCSfLc 258 622;Gap=M348 D2 M17;qual=len 99.0 score 99.3
Bvchr1.sca001	RefBeet-1.2	cDNA_match	6107962	6108090	99	-	.	ID=m130529_112732_42179_c100536522550000001823080011101380_s1_p0/64808_rlCCSfLc.path1;Name=m130529_112732_42179_c100536522550000001823080011101380_s1_p0/64808_rlCCSfLc;Target=m130529_112732_42179_c100536522550000001823080011101380_s1_p0/64808_rlCCSfLc 7 134;Gap=M9 D1 M119;qual=len 99.0 score 99.7
Bvchr1.sca001	RefBeet-1.2	cDNA_match	6107213	6107335	100	-	.	ID=m130529_112732_42179_c100536522550000001823080011101380_s1_p0/64808_rlCCSfLc.path1;Name=m130529_112732_42179_c100536522550000001823080011101380_s1_p0/64808_rlCCSfLc;Target=m130529_112732_42179_c100536522550000001823080011101380_s1_p0/64808_rlCCSfLc 135 257;Gap=M123;qual=len 99.0 score 99.7
Bvchr1.sca001	RefBeet-1.2	cDNA_match	6105464	6105831	100	-	.	ID=m130529_112732_42179_c100536522550000001823080011101380_s1_p0/64808_rlCCSfLc.path1;Name=m130529_112732_42179_c100536522550000001823080011101380_s1_p0/64808_rlCCSfLc;Target=m130529_112732_42179_c100536522550000001823080011101380_s1_p0/64808_rlCCSfLc 258 625;Gap=M368;qual=len 99.0 score 99.7
Bvchr1.sca001	RefBeet-1.2	cDNA_match	5924632	5924733	100	+	.	ID=m130529_112732_42179_c100536522550000001823080011101380_s1_p0/64858_rlCCSfLc.path1;Name=m130529_112732_42179_c100536522550000001823080011101380_s1_p0/64858_rlCCSfLc;Target=m130529_112732_42179_c100536522550000001823080011101380_s1_p0/64858_rlCCSfLc 13 114;Gap=M102;qual=len 99.2 score 99.6
Bvchr1.sca001	RefBeet-1.2	cDNA_match	5925889	5925959	100	+	.	ID=m130529_112732_42179_c100536522550000001823080011101380_s1_p0/64858_rlCCSfLc.path1;Name=m130529_112732_42179_c100536522550000001823080011101380_s1_p0/64858_rlCCSfLc;Target=m130529_112732_42179_c100536522550000001823080011101380_s1_p0/64858_rlCCSfLc 115 185;Gap=M71;qual=len 99.2 score 99.6
Bvchr1.sca001	RefBeet-1.2	cDNA_match	5926046	5926439	99	+	.	ID=m130529_112732_42179_c100536522550000001823080011101380_s1_p0/64858_rlCCSfLc.path1;Name=m130529_112732_42179_c100536522550000001823080011101380_s1_p0/64858_rlCCSfLc;Target=m130529_112732_42179_c100536522550000001823080011101380_s1_p0/64858_rlCCSfLc 186 579;Gap=M394;qual=len 99.2 score 99.6
Bvchr1.sca001	RefBeet-1.2	cDNA_match	5926528	5927141	100	+	.	ID=m130529_112732_42179_c100536522550000001823080011101380_s1_p0/64858_rlCCSfLc.path1;Name=m130529_112732_42179_c100536522550000001823080011101380_s1_p0/64858_rlCCSfLc;Target=m130529_112732_42179_c100536522550000001823080011101380_s1_p0/64858_rlCCSfLc 580 1193;Gap=M614;qual=len 99.2 score 99.6
Bvchr1.sca001	RefBeet-1.2	cDNA_match	5927236	5927566	99	+	.	ID=m130529_112732_42179_c100536522550000001823080011101380_s1_p0/64858_rlCCSfLc.path1;Name=m130529_112732_42179_c100536522550000001823080011101380_s1_p0/64858_rlCCSfLc;Target=m130529_112732_42179_c100536522550000001823080011101380_s1_p0/64858_rlCCSfLc 1194 1525;Gap=M72 I1 M259;qual=len 99.2 score 99.6
Bvchr1.sca001	RefBeet-1.2	cDNA_match	252093	252234	95	+	.	ID=m130529_112732_42179_c100536522550000001823080011101380_s1_p0/64934_rlCCSfLc.path1;Name=m130529_112732_42179_c100536522550000001823080011101380_s1_p0/64934_rlCCSfLc;Target=m130529_112732_42179_c100536522550000001823080011101380_s1_p0/64934_rlCCSfLc 6 147;Gap=M30 D2 M19 D1 M10 I1 M24 I1 M31 I1 M25;qual=len 99.2 score 93.3
Bvchr1.sca001	RefBeet-1.2	cDNA_match	253120	253197	90	+	.	ID=m130529_112732_42179_c100536522550000001823080011101380_s1_p0/64934_rlCCSfLc.path1;Name=m130529_112732_42179_c100536522550000001823080011101380_s1_p0/64934_rlCCSfLc;Target=m130529_112732_42179_c100536522550000001823080011101380_s1_p0/64934_rlCCSfLc 148 228;Gap=M59 I1 M7 I1 M11 I1 M1;qual=len 99.2 score 93.3
Bvchr1.sca001	RefBeet-1.2	cDNA_match	255489	255856	95	+	.	ID=m130529_112732_42179_c100536522550000001823080011101380_s1_p0/64934_rlCCSfLc.path1;Name=m130529_112732_42179_c100536522550000001823080011101380_s1_p0/64934_rlCCSfLc;Target=m130529_112732_42179_c100536522550000001823080011101380_s1_p0/64934_rlCCSfLc 229 594;Gap=M26 I1 M33 I1 M7 D1 M8 D1 M12 D1 M7 D1 M6 D1 M21 I1 M33 I1 M23 D1 M14 I1 M77 D1 M33 I1 M37 D1 M23;qual=len 99.2 score 93.3
Bvchr1.sca001	RefBeet-1.2	cDNA_match	5924633	5924733	100	+	.	ID=m130529_112732_42179_c100536522550000001823080011101380_s1_p0/65200_rlCCSfLc.path1;Name=m130529_112732_42179_c100536522550000001823080011101380_s1_p0/65200_rlCCSfLc;Target=m130529_112732_42179_c100536522550000001823080011101380_s1_p0/65200_rlCCSfLc 12 112;Gap=M101;qual=len 99.1 score 99.2
Bvchr1.sca001	RefBeet-1.2	cDNA_match	5925889	5925959	100	+	.	ID=m130529_112732_42179_c100536522550000001823080011101380_s1_p0/65200_rlCCSfLc.path1;Name=m130529_112732_42179_c100536522550000001823080011101380_s1_p0/65200_rlCCSfLc;Target=m130529_112732_42179_c100536522550000001823080011101380_s1_p0/65200_rlCCSfLc 113 183;Gap=M71;qual=len 99.1 score 99.2
Bvchr1.sca001	RefBeet-1.2	cDNA_match	5926046	5926439	97	+	.	ID=m130529_112732_42179_c100536522550000001823080011101380_s1_p0/65200_rlCCSfLc.path1;Name=m130529_112732_42179_c100536522550000001823080011101380_s1_p0/65200_rlCCSfLc;Target=m130529_112732_42179_c100536522550000001823080011101380_s1_p0/65200_rlCCSfLc 184 577;Gap=M394;qual=len 99.1 score 99.2
Bvchr1.sca001	RefBeet-1.2	cDNA_match	5926528	5927141	100	+	.	ID=m130529_112732_42179_c100536522550000001823080011101380_s1_p0/65200_rlCCSfLc.path1;Name=m130529_112732_42179_c100536522550000001823080011101380_s1_p0/65200_rlCCSfLc;Target=m130529_112732_42179_c100536522550000001823080011101380_s1_p0/65200_rlCCSfLc 578 1191;Gap=M614;qual=len 99.1 score 99.2
Bvchr1.sca001	RefBeet-1.2	cDNA_match	5927236	5927561	99	+	.	ID=m130529_112732_42179_c100536522550000001823080011101380_s1_p0/65200_rlCCSfLc.path1;Name=m130529_112732_42179_c100536522550000001823080011101380_s1_p0/65200_rlCCSfLc;Target=m130529_112732_42179_c100536522550000001823080011101380_s1_p0/65200_rlCCSfLc 1192 1515;Gap=M315 D2 M9;qual=len 99.1 score 99.2
Bvchr1.sca001	RefBeet-1.2	cDNA_match	252093	252234	97	+	.	ID=m130529_112732_42179_c100536522550000001823080011101380_s1_p0/65314_rlCCSfLc.path1;Name=m130529_112732_42179_c100536522550000001823080011101380_s1_p0/65314_rlCCSfLc;Target=m130529_112732_42179_c100536522550000001823080011101380_s1_p0/65314_rlCCSfLc 7 147;Gap=M37 D2 M14 I1 M89;qual=len 98.2 score 99.0
Bvchr1.sca001	RefBeet-1.2	cDNA_match	253120	253197	100	+	.	ID=m130529_112732_42179_c100536522550000001823080011101380_s1_p0/65314_rlCCSfLc.path1;Name=m130529_112732_42179_c100536522550000001823080011101380_s1_p0/65314_rlCCSfLc;Target=m130529_112732_42179_c100536522550000001823080011101380_s1_p0/65314_rlCCSfLc 148 225;Gap=M78;qual=len 98.2 score 99.0
Bvchr1.sca001	RefBeet-1.2	cDNA_match	255489	255860	100	+	.	ID=m130529_112732_42179_c100536522550000001823080011101380_s1_p0/65314_rlCCSfLc.path1;Name=m130529_112732_42179_c100536522550000001823080011101380_s1_p0/65314_rlCCSfLc;Target=m130529_112732_42179_c100536522550000001823080011101380_s1_p0/65314_rlCCSfLc 226 597;Gap=M372;qual=len 98.2 score 99.0
Bvchr1.sca001	RefBeet-1.2	cDNA_match	5924623	5924733	100	+	.	ID=m130529_112732_42179_c100536522550000001823080011101380_s1_p0/65537_rlCCSfLc.path1;Name=m130529_112732_42179_c100536522550000001823080011101380_s1_p0/65537_rlCCSfLc;Target=m130529_112732_42179_c100536522550000001823080011101380_s1_p0/65537_rlCCSfLc 7 117;Gap=M111;qual=len 99.2 score 97.6
Bvchr1.sca001	RefBeet-1.2	cDNA_match	5925889	5925959	88	+	.	ID=m130529_112732_42179_c100536522550000001823080011101380_s1_p0/65537_rlCCSfLc.path1;Name=m130529_112732_42179_c100536522550000001823080011101380_s1_p0/65537_rlCCSfLc;Target=m130529_112732_42179_c100536522550000001823080011101380_s1_p0/65537_rlCCSfLc 118 197;Gap=M49 I9 M22;qual=len 99.2 score 97.6
Bvchr1.sca001	RefBeet-1.2	cDNA_match	5926046	5926439	100	+	.	ID=m130529_112732_42179_c100536522550000001823080011101380_s1_p0/65537_rlCCSfLc.path1;Name=m130529_112732_42179_c100536522550000001823080011101380_s1_p0/65537_rlCCSfLc;Target=m130529_112732_42179_c100536522550000001823080011101380_s1_p0/65537_rlCCSfLc 198 591;Gap=M394;qual=len 99.2 score 97.6
[truncated: 10,302 more rows]
