# Supplementary material for: Exploiting single-molecule transcript sequencing for eukaryotic gene prediction
Source: Genome Biol. 2015 Sep 2;16(1):184. doi: 10.1186/s13059-015-0729-7 (PMC4556409; doi:10.1186/s13059-015-0729-7)
Supplement: Additional file 4: — Sample data for testing pipeline functionality. (ZIP 18664 kb) [file 13059_2015_729_MOESM4_ESM.zip › 13059_2015_729_MOESM4_ESM/sample.alignment-RefBeet-1.1-genes.gff]

Bvchr1.sca001	RefBeet-1.2	cDNA_match	61930	62211	100	+	.	ID=Bv1_000050_ykpj.t1_length=282.path1;Name=Bv1_000050_ykpj.t1_length=282;Target=Bv1_000050_ykpj.t1_length=282 1 282;Gap=M282
Bvchr1.sca001	RefBeet-1.2	cDNA_match	103543	103692	100	+	.	ID=Bv1_000091z5_dgxh.t1_length=150.path1;Name=Bv1_000091z5_dgxh.t1_length=150;Target=Bv1_000091z5_dgxh.t1_length=150 1 150;Gap=M150
Bvchr1.sca001	RefBeet-1.2	cDNA_match	94456	94995	100	-	.	ID=Bv1_000080_gaix.t1_length=540.path1;Name=Bv1_000080_gaix.t1_length=540;Target=Bv1_000080_gaix.t1_length=540 1 540;Gap=M540
Bvchr1.sca001	RefBeet-1.2	cDNA_match	96671	96991	100	+	.	ID=Bv1_000090_ayqs.t1_length=321.path1;Name=Bv1_000090_ayqs.t1_length=321;Target=Bv1_000090_ayqs.t1_length=321 1 321;Gap=M321
Bvchr1.sca001	RefBeet-1.2	cDNA_match	119997	120788	100	+	.	ID=Bv1_000100_pnxw.t1_length=792.path1;Name=Bv1_000100_pnxw.t1_length=792;Target=Bv1_000100_pnxw.t1_length=792 1 792;Gap=M792
Bvchr1.sca001	RefBeet-1.2	cDNA_match	92234	92339	100	+	.	ID=Bv1_000070_xuzy.t1_length=228.path1;Name=Bv1_000070_xuzy.t1_length=228;Target=Bv1_000070_xuzy.t1_length=228 1 106;Gap=M106
Bvchr1.sca001	RefBeet-1.2	cDNA_match	92413	92534	100	+	.	ID=Bv1_000070_xuzy.t1_length=228.path1;Name=Bv1_000070_xuzy.t1_length=228;Target=Bv1_000070_xuzy.t1_length=228 107 228;Gap=M122
Bvchr1.sca001	RefBeet-1.2	cDNA_match	51962	52650	100	+	.	ID=Bv1_000040_cpku.t1_length=969.path1;Name=Bv1_000040_cpku.t1_length=969;Target=Bv1_000040_cpku.t1_length=969 1 689;Gap=M689
Bvchr1.sca001	RefBeet-1.2	cDNA_match	52754	53033	100	+	.	ID=Bv1_000040_cpku.t1_length=969.path1;Name=Bv1_000040_cpku.t1_length=969;Target=Bv1_000040_cpku.t1_length=969 690 969;Gap=M280
Bvchr1.sca001	RefBeet-1.2	cDNA_match	30006	30057	100	-	.	ID=Bv1_000020_oary.t1_length=669.path1;Name=Bv1_000020_oary.t1_length=669;Target=Bv1_000020_oary.t1_length=669 1 52;Gap=M52
Bvchr1.sca001	RefBeet-1.2	cDNA_match	29560	29714	100	-	.	ID=Bv1_000020_oary.t1_length=669.path1;Name=Bv1_000020_oary.t1_length=669;Target=Bv1_000020_oary.t1_length=669 53 207;Gap=M155
Bvchr1.sca001	RefBeet-1.2	cDNA_match	26595	27056	100	-	.	ID=Bv1_000020_oary.t1_length=669.path1;Name=Bv1_000020_oary.t1_length=669;Target=Bv1_000020_oary.t1_length=669 208 669;Gap=M462
Bvchr1.sca001	RefBeet-1.2	cDNA_match	10280	10441	100	+	.	ID=Bv1_000010_iiuw.t1_length=1680.path1;Name=Bv1_000010_iiuw.t1_length=1680;Target=Bv1_000010_iiuw.t1_length=1680 1 162;Gap=M162
Bvchr1.sca001	RefBeet-1.2	cDNA_match	11579	11706	100	+	.	ID=Bv1_000010_iiuw.t1_length=1680.path1;Name=Bv1_000010_iiuw.t1_length=1680;Target=Bv1_000010_iiuw.t1_length=1680 163 290;Gap=M128
Bvchr1.sca001	RefBeet-1.2	cDNA_match	12998	13148	100	+	.	ID=Bv1_000010_iiuw.t1_length=1680.path1;Name=Bv1_000010_iiuw.t1_length=1680;Target=Bv1_000010_iiuw.t1_length=1680 291 441;Gap=M151
Bvchr1.sca001	RefBeet-1.2	cDNA_match	13280	13483	100	+	.	ID=Bv1_000010_iiuw.t1_length=1680.path1;Name=Bv1_000010_iiuw.t1_length=1680;Target=Bv1_000010_iiuw.t1_length=1680 442 645;Gap=M204
Bvchr1.sca001	RefBeet-1.2	cDNA_match	19664	20088	100	+	.	ID=Bv1_000010_iiuw.t1_length=1680.path1;Name=Bv1_000010_iiuw.t1_length=1680;Target=Bv1_000010_iiuw.t1_length=1680 646 1070;Gap=M425
Bvchr1.sca001	RefBeet-1.2	cDNA_match	21206	21398	100	+	.	ID=Bv1_000010_iiuw.t1_length=1680.path1;Name=Bv1_000010_iiuw.t1_length=1680;Target=Bv1_000010_iiuw.t1_length=1680 1071 1263;Gap=M193
Bvchr1.sca001	RefBeet-1.2	cDNA_match	21482	21577	100	+	.	ID=Bv1_000010_iiuw.t1_length=1680.path1;Name=Bv1_000010_iiuw.t1_length=1680;Target=Bv1_000010_iiuw.t1_length=1680 1264 1359;Gap=M96
Bvchr1.sca001	RefBeet-1.2	cDNA_match	23113	23268	100	+	.	ID=Bv1_000010_iiuw.t1_length=1680.path1;Name=Bv1_000010_iiuw.t1_length=1680;Target=Bv1_000010_iiuw.t1_length=1680 1360 1515;Gap=M156
Bvchr1.sca001	RefBeet-1.2	cDNA_match	23608	23772	100	+	.	ID=Bv1_000010_iiuw.t1_length=1680.path1;Name=Bv1_000010_iiuw.t1_length=1680;Target=Bv1_000010_iiuw.t1_length=1680 1516 1680;Gap=M165
Bvchr1.sca001	RefBeet-1.2	cDNA_match	68304	68503	100	-	.	ID=Bv1_000060_ctkw.t1_length=1191.path1;Name=Bv1_000060_ctkw.t1_length=1191;Target=Bv1_000060_ctkw.t1_length=1191 1 200;Gap=M200
Bvchr1.sca001	RefBeet-1.2	cDNA_match	68106	68168	100	-	.	ID=Bv1_000060_ctkw.t1_length=1191.path1;Name=Bv1_000060_ctkw.t1_length=1191;Target=Bv1_000060_ctkw.t1_length=1191 201 263;Gap=M63
Bvchr1.sca001	RefBeet-1.2	cDNA_match	67107	67223	100	-	.	ID=Bv1_000060_ctkw.t1_length=1191.path1;Name=Bv1_000060_ctkw.t1_length=1191;Target=Bv1_000060_ctkw.t1_length=1191 264 380;Gap=M117
Bvchr1.sca001	RefBeet-1.2	cDNA_match	65186	65432	100	-	.	ID=Bv1_000060_ctkw.t1_length=1191.path1;Name=Bv1_000060_ctkw.t1_length=1191;Target=Bv1_000060_ctkw.t1_length=1191 381 627;Gap=M247
Bvchr1.sca001	RefBeet-1.2	cDNA_match	64931	65089	100	-	.	ID=Bv1_000060_ctkw.t1_length=1191.path1;Name=Bv1_000060_ctkw.t1_length=1191;Target=Bv1_000060_ctkw.t1_length=1191 628 786;Gap=M159
Bvchr1.sca001	RefBeet-1.2	cDNA_match	64665	64816	100	-	.	ID=Bv1_000060_ctkw.t1_length=1191.path1;Name=Bv1_000060_ctkw.t1_length=1191;Target=Bv1_000060_ctkw.t1_length=1191 787 938;Gap=M152
Bvchr1.sca001	RefBeet-1.2	cDNA_match	64302	64554	100	-	.	ID=Bv1_000060_ctkw.t1_length=1191.path1;Name=Bv1_000060_ctkw.t1_length=1191;Target=Bv1_000060_ctkw.t1_length=1191 939 1191;Gap=M253
Bvchr1.sca001	RefBeet-1.2	cDNA_match	149601	150520	100	-	.	ID=Bv1_000130_fdjg.t1_length=1314.path1;Name=Bv1_000130_fdjg.t1_length=1314;Target=Bv1_000130_fdjg.t1_length=1314 1 920;Gap=M920
Bvchr1.sca001	RefBeet-1.2	cDNA_match	149035	149263	100	-	.	ID=Bv1_000130_fdjg.t1_length=1314.path1;Name=Bv1_000130_fdjg.t1_length=1314;Target=Bv1_000130_fdjg.t1_length=1314 921 1149;Gap=M229
Bvchr1.sca001	RefBeet-1.2	cDNA_match	148746	148910	100	-	.	ID=Bv1_000130_fdjg.t1_length=1314.path1;Name=Bv1_000130_fdjg.t1_length=1314;Target=Bv1_000130_fdjg.t1_length=1314 1150 1314;Gap=M165
Bvchr1.sca001	RefBeet-1.2	cDNA_match	90022	90346	100	-	.	ID=Bv1_000061z4_nwyi.t1_length=1371.path1;Name=Bv1_000061z4_nwyi.t1_length=1371;Target=Bv1_000061z4_nwyi.t1_length=1371 1 325;Gap=M325
Bvchr1.sca001	RefBeet-1.2	cDNA_match	89192	89886	100	-	.	ID=Bv1_000061z4_nwyi.t1_length=1371.path1;Name=Bv1_000061z4_nwyi.t1_length=1371;Target=Bv1_000061z4_nwyi.t1_length=1371 326 1020;Gap=M695
Bvchr1.sca001	RefBeet-1.2	cDNA_match	88967	89126	100	-	.	ID=Bv1_000061z4_nwyi.t1_length=1371.path1;Name=Bv1_000061z4_nwyi.t1_length=1371;Target=Bv1_000061z4_nwyi.t1_length=1371 1021 1180;Gap=M160
Bvchr1.sca001	RefBeet-1.2	cDNA_match	88187	88377	100	-	.	ID=Bv1_000061z4_nwyi.t1_length=1371.path1;Name=Bv1_000061z4_nwyi.t1_length=1371;Target=Bv1_000061z4_nwyi.t1_length=1371 1181 1371;Gap=M191
Bvchr1.sca001	RefBeet-1.2	cDNA_match	47895	47913	100	-	.	ID=Bv1_000030_uojq.t1_length=1767.path1;Name=Bv1_000030_uojq.t1_length=1767;Target=Bv1_000030_uojq.t1_length=1767 1 19;Gap=M19
Bvchr1.sca001	RefBeet-1.2	cDNA_match	47286	47819	100	-	.	ID=Bv1_000030_uojq.t1_length=1767.path1;Name=Bv1_000030_uojq.t1_length=1767;Target=Bv1_000030_uojq.t1_length=1767 20 553;Gap=M534
Bvchr1.sca001	RefBeet-1.2	cDNA_match	46204	46739	100	-	.	ID=Bv1_000030_uojq.t1_length=1767.path1;Name=Bv1_000030_uojq.t1_length=1767;Target=Bv1_000030_uojq.t1_length=1767 554 1089;Gap=M536
Bvchr1.sca001	RefBeet-1.2	cDNA_match	40317	40680	100	-	.	ID=Bv1_000030_uojq.t1_length=1767.path1;Name=Bv1_000030_uojq.t1_length=1767;Target=Bv1_000030_uojq.t1_length=1767 1090 1453;Gap=M364
Bvchr1.sca001	RefBeet-1.2	cDNA_match	40108	40208	100	-	.	ID=Bv1_000030_uojq.t1_length=1767.path1;Name=Bv1_000030_uojq.t1_length=1767;Target=Bv1_000030_uojq.t1_length=1767 1454 1554;Gap=M101
Bvchr1.sca001	RefBeet-1.2	cDNA_match	38893	38989	100	-	.	ID=Bv1_000030_uojq.t1_length=1767.path1;Name=Bv1_000030_uojq.t1_length=1767;Target=Bv1_000030_uojq.t1_length=1767 1555 1651;Gap=M97
Bvchr1.sca001	RefBeet-1.2	cDNA_match	38560	38675	100	-	.	ID=Bv1_000030_uojq.t1_length=1767.path1;Name=Bv1_000030_uojq.t1_length=1767;Target=Bv1_000030_uojq.t1_length=1767 1652 1767;Gap=M116
Bvchr1.sca001	RefBeet-1.2	cDNA_match	158361	158567	100	-	.	ID=Bv1_000140_mcgx.t1_length=1353.path1;Name=Bv1_000140_mcgx.t1_length=1353;Target=Bv1_000140_mcgx.t1_length=1353 1 207;Gap=M207
Bvchr1.sca001	RefBeet-1.2	cDNA_match	154619	155764	100	-	.	ID=Bv1_000140_mcgx.t1_length=1353.path1;Name=Bv1_000140_mcgx.t1_length=1353;Target=Bv1_000140_mcgx.t1_length=1353 208 1353;Gap=M1146
Bvchr1.sca001	RefBeet-1.2	cDNA_match	164760	164936	100	-	.	ID=Bv1_000150_amqi.t1_length=435.path1;Name=Bv1_000150_amqi.t1_length=435;Target=Bv1_000150_amqi.t1_length=435 1 177;Gap=M177
Bvchr1.sca001	RefBeet-1.2	cDNA_match	164140	164208	100	-	.	ID=Bv1_000150_amqi.t1_length=435.path1;Name=Bv1_000150_amqi.t1_length=435;Target=Bv1_000150_amqi.t1_length=435 178 246;Gap=M69
Bvchr1.sca001	RefBeet-1.2	cDNA_match	163359	163547	100	-	.	ID=Bv1_000150_amqi.t1_length=435.path1;Name=Bv1_000150_amqi.t1_length=435;Target=Bv1_000150_amqi.t1_length=435 247 435;Gap=M189
Bvchr1.sca001	RefBeet-1.2	cDNA_match	180556	183234	100	+	.	ID=Bv1_000180_efnn.t1_length=2679.path1;Name=Bv1_000180_efnn.t1_length=2679;Target=Bv1_000180_efnn.t1_length=2679 1 2679;Gap=M2679
Bvchr1.sca001	RefBeet-1.2	cDNA_match	167583	167720	100	-	.	ID=Bv1_000160_wzah.t1_length=1314.path1;Name=Bv1_000160_wzah.t1_length=1314;Target=Bv1_000160_wzah.t1_length=1314 1 138;Gap=M138
Bvchr1.sca001	RefBeet-1.2	cDNA_match	167342	167489	100	-	.	ID=Bv1_000160_wzah.t1_length=1314.path1;Name=Bv1_000160_wzah.t1_length=1314;Target=Bv1_000160_wzah.t1_length=1314 139 286;Gap=M148
Bvchr1.sca001	RefBeet-1.2	cDNA_match	167144	167251	100	-	.	ID=Bv1_000160_wzah.t1_length=1314.path1;Name=Bv1_000160_wzah.t1_length=1314;Target=Bv1_000160_wzah.t1_length=1314 287 394;Gap=M108
Bvchr1.sca001	RefBeet-1.2	cDNA_match	166916	167040	100	-	.	ID=Bv1_000160_wzah.t1_length=1314.path1;Name=Bv1_000160_wzah.t1_length=1314;Target=Bv1_000160_wzah.t1_length=1314 395 519;Gap=M125
Bvchr1.sca001	RefBeet-1.2	cDNA_match	166516	166778	100	-	.	ID=Bv1_000160_wzah.t1_length=1314.path1;Name=Bv1_000160_wzah.t1_length=1314;Target=Bv1_000160_wzah.t1_length=1314 520 782;Gap=M263
Bvchr1.sca001	RefBeet-1.2	cDNA_match	166328	166418	100	-	.	ID=Bv1_000160_wzah.t1_length=1314.path1;Name=Bv1_000160_wzah.t1_length=1314;Target=Bv1_000160_wzah.t1_length=1314 783 873;Gap=M91
Bvchr1.sca001	RefBeet-1.2	cDNA_match	165565	166005	100	-	.	ID=Bv1_000160_wzah.t1_length=1314.path1;Name=Bv1_000160_wzah.t1_length=1314;Target=Bv1_000160_wzah.t1_length=1314 874 1314;Gap=M441
Bvchr1.sca001	RefBeet-1.2	cDNA_match	190379	190878	100	+	.	ID=Bv1_000200_ckiq.t1_length=1041.path1;Name=Bv1_000200_ckiq.t1_length=1041;Target=Bv1_000200_ckiq.t1_length=1041 1 500;Gap=M500
Bvchr1.sca001	RefBeet-1.2	cDNA_match	191374	191701	100	+	.	ID=Bv1_000200_ckiq.t1_length=1041.path1;Name=Bv1_000200_ckiq.t1_length=1041;Target=Bv1_000200_ckiq.t1_length=1041 501 828;Gap=M328
Bvchr1.sca001	RefBeet-1.2	cDNA_match	192484	192696	100	+	.	ID=Bv1_000200_ckiq.t1_length=1041.path1;Name=Bv1_000200_ckiq.t1_length=1041;Target=Bv1_000200_ckiq.t1_length=1041 829 1041;Gap=M213
Bvchr1.sca001	RefBeet-1.2	cDNA_match	230252	230954	100	-	.	ID=Bv1_000250_ccns.t1_length=1326.path1;Name=Bv1_000250_ccns.t1_length=1326;Target=Bv1_000250_ccns.t1_length=1326 1 703;Gap=M703
Bvchr1.sca001	RefBeet-1.2	cDNA_match	229205	229827	100	-	.	ID=Bv1_000250_ccns.t1_length=1326.path1;Name=Bv1_000250_ccns.t1_length=1326;Target=Bv1_000250_ccns.t1_length=1326 704 1326;Gap=M623
Bvchr1.sca001	RefBeet-1.2	cDNA_match	253127	253197	100	+	.	ID=Bv1_000280_qwdp.t1_length=165.path1;Name=Bv1_000280_qwdp.t1_length=165;Target=Bv1_000280_qwdp.t1_length=165 1 71;Gap=M71
Bvchr1.sca001	RefBeet-1.2	cDNA_match	255489	255582	100	+	.	ID=Bv1_000280_qwdp.t1_length=165.path1;Name=Bv1_000280_qwdp.t1_length=165;Target=Bv1_000280_qwdp.t1_length=165 72 165;Gap=M94
Bvchr1.sca001	RefBeet-1.2	cDNA_match	196222	196839	100	-	.	ID=Bv1_000210_iemq.t1_length=1614.path1;Name=Bv1_000210_iemq.t1_length=1614;Target=Bv1_000210_iemq.t1_length=1614 1 618;Gap=M618
Bvchr1.sca001	RefBeet-1.2	cDNA_match	196039	196116	100	-	.	ID=Bv1_000210_iemq.t1_length=1614.path1;Name=Bv1_000210_iemq.t1_length=1614;Target=Bv1_000210_iemq.t1_length=1614 619 696;Gap=M78
Bvchr1.sca001	RefBeet-1.2	cDNA_match	194973	195071	100	-	.	ID=Bv1_000210_iemq.t1_length=1614.path1;Name=Bv1_000210_iemq.t1_length=1614;Target=Bv1_000210_iemq.t1_length=1614 697 795;Gap=M99
Bvchr1.sca001	RefBeet-1.2	cDNA_match	194166	194358	100	-	.	ID=Bv1_000210_iemq.t1_length=1614.path1;Name=Bv1_000210_iemq.t1_length=1614;Target=Bv1_000210_iemq.t1_length=1614 796 988;Gap=M193
Bvchr1.sca001	RefBeet-1.2	cDNA_match	193659	194065	100	-	.	ID=Bv1_000210_iemq.t1_length=1614.path1;Name=Bv1_000210_iemq.t1_length=1614;Target=Bv1_000210_iemq.t1_length=1614 989 1395;Gap=M407
Bvchr1.sca001	RefBeet-1.2	cDNA_match	193260	193478	100	-	.	ID=Bv1_000210_iemq.t1_length=1614.path1;Name=Bv1_000210_iemq.t1_length=1614;Target=Bv1_000210_iemq.t1_length=1614 1396 1614;Gap=M219
Bvchr1.sca001	RefBeet-1.2	cDNA_match	255463	255615	100	-	.	ID=Bv1_000290_gyhc.t1_length=153.path1;Name=Bv1_000290_gyhc.t1_length=153;Target=Bv1_000290_gyhc.t1_length=153 1 153;Gap=M153
Bvchr1.sca001	RefBeet-1.2	cDNA_match	75125	75586	100	-	.	ID=Bv1_000061z1_ucqn.t1_length=462.path1;Name=Bv1_000061z1_ucqn.t1_length=462;Target=Bv1_000061z1_ucqn.t1_length=462 1 462;Gap=M462
Bvchr1.sca001	RefBeet-1.2	cDNA_match	133051	133101	100	+	.	ID=Bv1_000110_tftr.t1_length=213.path1;Name=Bv1_000110_tftr.t1_length=213;Target=Bv1_000110_tftr.t1_length=213 1 51;Gap=M51
Bvchr1.sca001	RefBeet-1.2	cDNA_match	133497	133562	100	+	.	ID=Bv1_000110_tftr.t1_length=213.path1;Name=Bv1_000110_tftr.t1_length=213;Target=Bv1_000110_tftr.t1_length=213 52 117;Gap=M66
Bvchr1.sca001	RefBeet-1.2	cDNA_match	133813	133908	100	+	.	ID=Bv1_000110_tftr.t1_length=213.path1;Name=Bv1_000110_tftr.t1_length=213;Target=Bv1_000110_tftr.t1_length=213 118 213;Gap=M96
Bvchr1.sca001	RefBeet-1.2	cDNA_match	330830	330902	100	+	.	ID=Bv1_000340_ofuz.t1_length=258.path1;Name=Bv1_000340_ofuz.t1_length=258;Target=Bv1_000340_ofuz.t1_length=258 1 73;Gap=M73
Bvchr1.sca001	RefBeet-1.2	cDNA_match	331007	331059	100	+	.	ID=Bv1_000340_ofuz.t1_length=258.path1;Name=Bv1_000340_ofuz.t1_length=258;Target=Bv1_000340_ofuz.t1_length=258 74 126;Gap=M53
Bvchr1.sca001	RefBeet-1.2	cDNA_match	331155	331286	100	+	.	ID=Bv1_000340_ofuz.t1_length=258.path1;Name=Bv1_000340_ofuz.t1_length=258;Target=Bv1_000340_ofuz.t1_length=258 127 258;Gap=M132
Bvchr1.sca001	RefBeet-1.2	cDNA_match	86987	87643	100	-	.	ID=Bv1_000061z3_jpjk.t1_length=1323.path1;Name=Bv1_000061z3_jpjk.t1_length=1323;Target=Bv1_000061z3_jpjk.t1_length=1323 1 657;Gap=M657
Bvchr1.sca001	RefBeet-1.2	cDNA_match	86250	86915	100	-	.	ID=Bv1_000061z3_jpjk.t1_length=1323.path1;Name=Bv1_000061z3_jpjk.t1_length=1323;Target=Bv1_000061z3_jpjk.t1_length=1323 658 1323;Gap=M666
Bvchr1.sca001	RefBeet-1.2	cDNA_match	211384	211548	100	-	.	ID=Bv1_000220_pnqr.t1_length=1413.path1;Name=Bv1_000220_pnqr.t1_length=1413;Target=Bv1_000220_pnqr.t1_length=1413 1 165;Gap=M165
Bvchr1.sca001	RefBeet-1.2	cDNA_match	210852	211037	100	-	.	ID=Bv1_000220_pnqr.t1_length=1413.path1;Name=Bv1_000220_pnqr.t1_length=1413;Target=Bv1_000220_pnqr.t1_length=1413 166 351;Gap=M186
Bvchr1.sca001	RefBeet-1.2	cDNA_match	210576	210688	100	-	.	ID=Bv1_000220_pnqr.t1_length=1413.path1;Name=Bv1_000220_pnqr.t1_length=1413;Target=Bv1_000220_pnqr.t1_length=1413 352 464;Gap=M113
Bvchr1.sca001	RefBeet-1.2	cDNA_match	210285	210468	100	-	.	ID=Bv1_000220_pnqr.t1_length=1413.path1;Name=Bv1_000220_pnqr.t1_length=1413;Target=Bv1_000220_pnqr.t1_length=1413 465 648;Gap=M184
Bvchr1.sca001	RefBeet-1.2	cDNA_match	210080	210177	100	-	.	ID=Bv1_000220_pnqr.t1_length=1413.path1;Name=Bv1_000220_pnqr.t1_length=1413;Target=Bv1_000220_pnqr.t1_length=1413 649 746;Gap=M98
Bvchr1.sca001	RefBeet-1.2	cDNA_match	209754	209961	100	-	.	ID=Bv1_000220_pnqr.t1_length=1413.path1;Name=Bv1_000220_pnqr.t1_length=1413;Target=Bv1_000220_pnqr.t1_length=1413 747 954;Gap=M208
Bvchr1.sca001	RefBeet-1.2	cDNA_match	209396	209653	100	-	.	ID=Bv1_000220_pnqr.t1_length=1413.path1;Name=Bv1_000220_pnqr.t1_length=1413;Target=Bv1_000220_pnqr.t1_length=1413 955 1212;Gap=M258
Bvchr1.sca001	RefBeet-1.2	cDNA_match	208765	208965	100	-	.	ID=Bv1_000220_pnqr.t1_length=1413.path1;Name=Bv1_000220_pnqr.t1_length=1413;Target=Bv1_000220_pnqr.t1_length=1413 1213 1413;Gap=M201
Bvchr1.sca001	RefBeet-1.2	cDNA_match	298633	299582	100	+	.	ID=Bv1_000320_xgug.t1_length=2118.path1;Name=Bv1_000320_xgug.t1_length=2118;Target=Bv1_000320_xgug.t1_length=2118 1 950;Gap=M950
Bvchr1.sca001	RefBeet-1.2	cDNA_match	299689	299853	100	+	.	ID=Bv1_000320_xgug.t1_length=2118.path1;Name=Bv1_000320_xgug.t1_length=2118;Target=Bv1_000320_xgug.t1_length=2118 951 1115;Gap=M165
Bvchr1.sca001	RefBeet-1.2	cDNA_match	299942	300107	100	+	.	ID=Bv1_000320_xgug.t1_length=2118.path1;Name=Bv1_000320_xgug.t1_length=2118;Target=Bv1_000320_xgug.t1_length=2118 1116 1281;Gap=M166
Bvchr1.sca001	RefBeet-1.2	cDNA_match	300272	300382	100	+	.	ID=Bv1_000320_xgug.t1_length=2118.path1;Name=Bv1_000320_xgug.t1_length=2118;Target=Bv1_000320_xgug.t1_length=2118 1282 1392;Gap=M111
Bvchr1.sca001	RefBeet-1.2	cDNA_match	300492	300685	100	+	.	ID=Bv1_000320_xgug.t1_length=2118.path1;Name=Bv1_000320_xgug.t1_length=2118;Target=Bv1_000320_xgug.t1_length=2118 1393 1586;Gap=M194
Bvchr1.sca001	RefBeet-1.2	cDNA_match	300769	300896	100	+	.	ID=Bv1_000320_xgug.t1_length=2118.path1;Name=Bv1_000320_xgug.t1_length=2118;Target=Bv1_000320_xgug.t1_length=2118 1587 1714;Gap=M128
Bvchr1.sca001	RefBeet-1.2	cDNA_match	300987	301080	100	+	.	ID=Bv1_000320_xgug.t1_length=2118.path1;Name=Bv1_000320_xgug.t1_length=2118;Target=Bv1_000320_xgug.t1_length=2118 1715 1808;Gap=M94
Bvchr1.sca001	RefBeet-1.2	cDNA_match	301664	301973	100	+	.	ID=Bv1_000320_xgug.t1_length=2118.path1;Name=Bv1_000320_xgug.t1_length=2118;Target=Bv1_000320_xgug.t1_length=2118 1809 2118;Gap=M310
Bvchr1.sca001	RefBeet-1.2	cDNA_match	354397	354944	100	+	.	ID=Bv1_000360_ecyn.t1_length=972.path1;Name=Bv1_000360_ecyn.t1_length=972;Target=Bv1_000360_ecyn.t1_length=972 1 548;Gap=M548
Bvchr1.sca001	RefBeet-1.2	cDNA_match	355043	355174	100	+	.	ID=Bv1_000360_ecyn.t1_length=972.path1;Name=Bv1_000360_ecyn.t1_length=972;Target=Bv1_000360_ecyn.t1_length=972 549 680;Gap=M132
Bvchr1.sca001	RefBeet-1.2	cDNA_match	355280	355427	100	+	.	ID=Bv1_000360_ecyn.t1_length=972.path1;Name=Bv1_000360_ecyn.t1_length=972;Target=Bv1_000360_ecyn.t1_length=972 681 828;Gap=M148
Bvchr1.sca001	RefBeet-1.2	cDNA_match	355655	355798	100	+	.	ID=Bv1_000360_ecyn.t1_length=972.path1;Name=Bv1_000360_ecyn.t1_length=972;Target=Bv1_000360_ecyn.t1_length=972 829 972;Gap=M144
Bvchr1.sca001	RefBeet-1.2	cDNA_match	188820	188983	100	+	.	ID=Bv1_000190_nxgw.t1_length=210.path1;Name=Bv1_000190_nxgw.t1_length=210;Target=Bv1_000190_nxgw.t1_length=210 9 172;Gap=M164
Bvchr1.sca001	RefBeet-1.2	cDNA_match	189060	189097	100	+	.	ID=Bv1_000190_nxgw.t1_length=210.path1;Name=Bv1_000190_nxgw.t1_length=210;Target=Bv1_000190_nxgw.t1_length=210 173 210;Gap=M38
Bvchr1.sca001	RefBeet-1.2	cDNA_match	340876	341937	100	-	.	ID=Bv1_000350_hyix.t1_length=1062.path1;Name=Bv1_000350_hyix.t1_length=1062;Target=Bv1_000350_hyix.t1_length=1062 1 1062;Gap=M1062
Bvchr1.sca001	RefBeet-1.2	cDNA_match	369053	369160	100	-	.	ID=Bv1_000370_cpzc.t1_length=516.path1;Name=Bv1_000370_cpzc.t1_length=516;Target=Bv1_000370_cpzc.t1_length=516 1 108;Gap=M108
Bvchr1.sca001	RefBeet-1.2	cDNA_match	368742	368966	100	-	.	ID=Bv1_000370_cpzc.t1_length=516.path1;Name=Bv1_000370_cpzc.t1_length=516;Target=Bv1_000370_cpzc.t1_length=516 109 333;Gap=M225
Bvchr1.sca001	RefBeet-1.2	cDNA_match	368149	368331	100	-	.	ID=Bv1_000370_cpzc.t1_length=516.path1;Name=Bv1_000370_cpzc.t1_length=516;Target=Bv1_000370_cpzc.t1_length=516 334 516;Gap=M183
Bvchr1.sca001	RefBeet-1.2	cDNA_match	216178	216260	100	+	.	ID=Bv1_000230_aysj.t1_length=294.path1;Name=Bv1_000230_aysj.t1_length=294;Target=Bv1_000230_aysj.t1_length=294 1 83;Gap=M83
Bvchr1.sca001	RefBeet-1.2	cDNA_match	216364	216461	100	+	.	ID=Bv1_000230_aysj.t1_length=294.path1;Name=Bv1_000230_aysj.t1_length=294;Target=Bv1_000230_aysj.t1_length=294 84 181;Gap=M98
Bvchr1.sca001	RefBeet-1.2	cDNA_match	218209	218241	100	+	.	ID=Bv1_000230_aysj.t1_length=294.path1;Name=Bv1_000230_aysj.t1_length=294;Target=Bv1_000230_aysj.t1_length=294 182 214;Gap=M33
Bvchr1.sca001	RefBeet-1.2	cDNA_match	219036	219115	100	+	.	ID=Bv1_000230_aysj.t1_length=294.path1;Name=Bv1_000230_aysj.t1_length=294;Target=Bv1_000230_aysj.t1_length=294 215 294;Gap=M80
Bvchr1.sca001	RefBeet-1.2	cDNA_match	259762	260024	100	+	.	ID=Bv1_000300_pzof.t1_length=984.path1;Name=Bv1_000300_pzof.t1_length=984;Target=Bv1_000300_pzof.t1_length=984 1 263;Gap=M263
Bvchr1.sca001	RefBeet-1.2	cDNA_match	260109	260170	100	+	.	ID=Bv1_000300_pzof.t1_length=984.path1;Name=Bv1_000300_pzof.t1_length=984;Target=Bv1_000300_pzof.t1_length=984 264 325;Gap=M62
Bvchr1.sca001	RefBeet-1.2	cDNA_match	260264	260412	100	+	.	ID=Bv1_000300_pzof.t1_length=984.path1;Name=Bv1_000300_pzof.t1_length=984;Target=Bv1_000300_pzof.t1_length=984 326 474;Gap=M149
Bvchr1.sca001	RefBeet-1.2	cDNA_match	260645	260765	100	+	.	ID=Bv1_000300_pzof.t1_length=984.path1;Name=Bv1_000300_pzof.t1_length=984;Target=Bv1_000300_pzof.t1_length=984 475 595;Gap=M121
Bvchr1.sca001	RefBeet-1.2	cDNA_match	260921	261076	100	+	.	ID=Bv1_000300_pzof.t1_length=984.path1;Name=Bv1_000300_pzof.t1_length=984;Target=Bv1_000300_pzof.t1_length=984 596 751;Gap=M156
Bvchr1.sca001	RefBeet-1.2	cDNA_match	264148	264193	100	+	.	ID=Bv1_000300_pzof.t1_length=984.path1;Name=Bv1_000300_pzof.t1_length=984;Target=Bv1_000300_pzof.t1_length=984 752 797;Gap=M46
Bvchr1.sca001	RefBeet-1.2	cDNA_match	265549	265615	100	+	.	ID=Bv1_000300_pzof.t1_length=984.path1;Name=Bv1_000300_pzof.t1_length=984;Target=Bv1_000300_pzof.t1_length=984 798 864;Gap=M67
Bvchr1.sca001	RefBeet-1.2	cDNA_match	266433	266509	100	+	.	ID=Bv1_000300_pzof.t1_length=984.path1;Name=Bv1_000300_pzof.t1_length=984;Target=Bv1_000300_pzof.t1_length=984 865 941;Gap=M77
Bvchr1.sca001	RefBeet-1.2	cDNA_match	267932	267974	100	+	.	ID=Bv1_000300_pzof.t1_length=984.path1;Name=Bv1_000300_pzof.t1_length=984;Target=Bv1_000300_pzof.t1_length=984 942 984;Gap=M43
Bvchr1.sca001	RefBeet-1.2	cDNA_match	376318	376425	100	-	.	ID=Bv1_000380_ezio.t1_length=516.path1;Name=Bv1_000380_ezio.t1_length=516;Target=Bv1_000380_ezio.t1_length=516 1 108;Gap=M108
Bvchr1.sca001	RefBeet-1.2	cDNA_match	376006	376230	100	-	.	ID=Bv1_000380_ezio.t1_length=516.path1;Name=Bv1_000380_ezio.t1_length=516;Target=Bv1_000380_ezio.t1_length=516 109 333;Gap=M225
Bvchr1.sca001	RefBeet-1.2	cDNA_match	375111	375293	100	-	.	ID=Bv1_000380_ezio.t1_length=516.path1;Name=Bv1_000380_ezio.t1_length=516;Target=Bv1_000380_ezio.t1_length=516 334 516;Gap=M183
Bvchr1.sca001	RefBeet-1.2	cDNA_match	417574	417795	100	-	.	ID=Bv1_000401z8_eqsk.t1_length=222.path1;Name=Bv1_000401z8_eqsk.t1_length=222;Target=Bv1_000401z8_eqsk.t1_length=222 1 222;Gap=M222
Bvchr1.sca001	RefBeet-1.2	cDNA_match	240876	241020	100	+	.	ID=Bv1_000260_wqjx.t1_length=2469.path1;Name=Bv1_000260_wqjx.t1_length=2469;Target=Bv1_000260_wqjx.t1_length=2469 1 145;Gap=M145
Bvchr1.sca001	RefBeet-1.2	cDNA_match	241313	241711	100	+	.	ID=Bv1_000260_wqjx.t1_length=2469.path1;Name=Bv1_000260_wqjx.t1_length=2469;Target=Bv1_000260_wqjx.t1_length=2469 146 544;Gap=M399
Bvchr1.sca001	RefBeet-1.2	cDNA_match	242033	243045	100	+	.	ID=Bv1_000260_wqjx.t1_length=2469.path1;Name=Bv1_000260_wqjx.t1_length=2469;Target=Bv1_000260_wqjx.t1_length=2469 545 1557;Gap=M1013
Bvchr1.sca001	RefBeet-1.2	cDNA_match	243478	243678	100	+	.	ID=Bv1_000260_wqjx.t1_length=2469.path1;Name=Bv1_000260_wqjx.t1_length=2469;Target=Bv1_000260_wqjx.t1_length=2469 1558 1758;Gap=M201
Bvchr1.sca001	RefBeet-1.2	cDNA_match	244002	244163	100	+	.	ID=Bv1_000260_wqjx.t1_length=2469.path1;Name=Bv1_000260_wqjx.t1_length=2469;Target=Bv1_000260_wqjx.t1_length=2469 1759 1920;Gap=M162
Bvchr1.sca001	RefBeet-1.2	cDNA_match	244272	244820	100	+	.	ID=Bv1_000260_wqjx.t1_length=2469.path1;Name=Bv1_000260_wqjx.t1_length=2469;Target=Bv1_000260_wqjx.t1_length=2469 1921 2469;Gap=M549
Bvchr1.sca001	RefBeet-1.2	cDNA_match	395781	396248	100	-	.	ID=Bv1_000400_ahhr.t1_length=468.path1;Name=Bv1_000400_ahhr.t1_length=468;Target=Bv1_000400_ahhr.t1_length=468 1 468;Gap=M468
Bvchr1.sca001	RefBeet-1.2	cDNA_match	391829	391954	100	-	.	ID=Bv1_000390_fwtz.t1_length=870.path1;Name=Bv1_000390_fwtz.t1_length=870;Target=Bv1_000390_fwtz.t1_length=870 1 126;Gap=M126
Bvchr1.sca001	RefBeet-1.2	cDNA_match	391637	391693	100	-	.	ID=Bv1_000390_fwtz.t1_length=870.path1;Name=Bv1_000390_fwtz.t1_length=870;Target=Bv1_000390_fwtz.t1_length=870 127 183;Gap=M57
Bvchr1.sca001	RefBeet-1.2	cDNA_match	391422	391514	100	-	.	ID=Bv1_000390_fwtz.t1_length=870.path1;Name=Bv1_000390_fwtz.t1_length=870;Target=Bv1_000390_fwtz.t1_length=870 184 276;Gap=M93
Bvchr1.sca001	RefBeet-1.2	cDNA_match	387041	387119	100	-	.	ID=Bv1_000390_fwtz.t1_length=870.path1;Name=Bv1_000390_fwtz.t1_length=870;Target=Bv1_000390_fwtz.t1_length=870 277 355;Gap=M79
Bvchr1.sca001	RefBeet-1.2	cDNA_match	386818	386942	100	-	.	ID=Bv1_000390_fwtz.t1_length=870.path1;Name=Bv1_000390_fwtz.t1_length=870;Target=Bv1_000390_fwtz.t1_length=870 356 480;Gap=M125
Bvchr1.sca001	RefBeet-1.2	cDNA_match	385329	385478	100	-	.	ID=Bv1_000390_fwtz.t1_length=870.path1;Name=Bv1_000390_fwtz.t1_length=870;Target=Bv1_000390_fwtz.t1_length=870 481 630;Gap=M150
Bvchr1.sca001	RefBeet-1.2	cDNA_match	384875	385114	100	-	.	ID=Bv1_000390_fwtz.t1_length=870.path1;Name=Bv1_000390_fwtz.t1_length=870;Target=Bv1_000390_fwtz.t1_length=870 631 870;Gap=M240
Bvchr1.sca001	RefBeet-1.2	cDNA_match	453524	453769	100	+	.	ID=Bv1_000420_fhar.t1_length=525.path1;Name=Bv1_000420_fhar.t1_length=525;Target=Bv1_000420_fhar.t1_length=525 1 246;Gap=M246
Bvchr1.sca001	RefBeet-1.2	cDNA_match	454076	454252	100	+	.	ID=Bv1_000420_fhar.t1_length=525.path1;Name=Bv1_000420_fhar.t1_length=525;Target=Bv1_000420_fhar.t1_length=525 247 423;Gap=M177
Bvchr1.sca001	RefBeet-1.2	cDNA_match	454394	454495	100	+	.	ID=Bv1_000420_fhar.t1_length=525.path1;Name=Bv1_000420_fhar.t1_length=525;Target=Bv1_000420_fhar.t1_length=525 424 525;Gap=M102
Bvchr1.sca001	RefBeet-1.2	cDNA_match	455761	456705	100	-	.	ID=Bv1_000430_ptxm.t1_length=945.path1;Name=Bv1_000430_ptxm.t1_length=945;Target=Bv1_000430_ptxm.t1_length=945 1 945;Gap=M945
Bvchr1.sca001	RefBeet-1.2	cDNA_match	424433	425456	100	-	.	ID=Bv1_000410_tgrr.t1_length=2718.path1;Name=Bv1_000410_tgrr.t1_length=2718;Target=Bv1_000410_tgrr.t1_length=2718 1 1024;Gap=M1024
Bvchr1.sca001	RefBeet-1.2	cDNA_match	424095	424235	100	-	.	ID=Bv1_000410_tgrr.t1_length=2718.path1;Name=Bv1_000410_tgrr.t1_length=2718;Target=Bv1_000410_tgrr.t1_length=2718 1025 1165;Gap=M141
Bvchr1.sca001	RefBeet-1.2	cDNA_match	422774	423006	100	-	.	ID=Bv1_000410_tgrr.t1_length=2718.path1;Name=Bv1_000410_tgrr.t1_length=2718;Target=Bv1_000410_tgrr.t1_length=2718 1166 1398;Gap=M233
Bvchr1.sca001	RefBeet-1.2	cDNA_match	419112	420431	100	-	.	ID=Bv1_000410_tgrr.t1_length=2718.path1;Name=Bv1_000410_tgrr.t1_length=2718;Target=Bv1_000410_tgrr.t1_length=2718 1399 2718;Gap=M1320
Bvchr1.sca001	RefBeet-1.2	cDNA_match	137555	137611	100	+	.	ID=Bv1_000120_apyy.t1_length=261.path1;Name=Bv1_000120_apyy.t1_length=261;Target=Bv1_000120_apyy.t1_length=261 1 57;Gap=M57
Bvchr1.sca001	RefBeet-1.2	cDNA_match	137708	137765	100	+	.	ID=Bv1_000120_apyy.t1_length=261.path1;Name=Bv1_000120_apyy.t1_length=261;Target=Bv1_000120_apyy.t1_length=261 58 115;Gap=M58
Bvchr1.sca001	RefBeet-1.2	cDNA_match	138226	138297	100	+	.	ID=Bv1_000120_apyy.t1_length=261.path1;Name=Bv1_000120_apyy.t1_length=261;Target=Bv1_000120_apyy.t1_length=261 116 187;Gap=M72
Bvchr1.sca001	RefBeet-1.2	cDNA_match	138377	138450	100	+	.	ID=Bv1_000120_apyy.t1_length=261.path1;Name=Bv1_000120_apyy.t1_length=261;Target=Bv1_000120_apyy.t1_length=261 188 261;Gap=M74
Bvchr1.sca001	RefBeet-1.2	cDNA_match	491604	491664	100	-	.	ID=Bv1_000460_nedh.t1_length=1050.path1;Name=Bv1_000460_nedh.t1_length=1050;Target=Bv1_000460_nedh.t1_length=1050 1 61;Gap=M61
Bvchr1.sca001	RefBeet-1.2	cDNA_match	490906	490953	100	-	.	ID=Bv1_000460_nedh.t1_length=1050.path1;Name=Bv1_000460_nedh.t1_length=1050;Target=Bv1_000460_nedh.t1_length=1050 62 109;Gap=M48
Bvchr1.sca001	RefBeet-1.2	cDNA_match	489487	490427	100	-	.	ID=Bv1_000460_nedh.t1_length=1050.path1;Name=Bv1_000460_nedh.t1_length=1050;Target=Bv1_000460_nedh.t1_length=1050 110 1050;Gap=M941
Bvchr1.sca001	RefBeet-1.2	cDNA_match	501469	501601	100	-	.	ID=Bv1_000470_twmo.t1_length=408.path1;Name=Bv1_000470_twmo.t1_length=408;Target=Bv1_000470_twmo.t1_length=408 1 133;Gap=M133
Bvchr1.sca001	RefBeet-1.2	cDNA_match	501289	501376	100	-	.	ID=Bv1_000470_twmo.t1_length=408.path1;Name=Bv1_000470_twmo.t1_length=408;Target=Bv1_000470_twmo.t1_length=408 134 221;Gap=M88
Bvchr1.sca001	RefBeet-1.2	cDNA_match	500260	500412	100	-	.	ID=Bv1_000470_twmo.t1_length=408.path1;Name=Bv1_000470_twmo.t1_length=408;Target=Bv1_000470_twmo.t1_length=408 222 374;Gap=M153
Bvchr1.sca001	RefBeet-1.2	cDNA_match	497856	497889	100	-	.	ID=Bv1_000470_twmo.t1_length=408.path1;Name=Bv1_000470_twmo.t1_length=408;Target=Bv1_000470_twmo.t1_length=408 375 408;Gap=M34
Bvchr1.sca001	RefBeet-1.2	cDNA_match	360553	361077	100	+	.	ID=Bv1_000361z7_pxhz.t1_length=750.path1;Name=Bv1_000361z7_pxhz.t1_length=750;Target=Bv1_000361z7_pxhz.t1_length=750 1 525;Gap=M525
Bvchr1.sca001	RefBeet-1.2	cDNA_match	361760	361984	100	+	.	ID=Bv1_000361z7_pxhz.t1_length=750.path1;Name=Bv1_000361z7_pxhz.t1_length=750;Target=Bv1_000361z7_pxhz.t1_length=750 526 750;Gap=M225
Bvchr1.sca001	RefBeet-1.2	cDNA_match	484033	484123	100	+	.	ID=Bv1_000450_qumn.t1_length=1866.path1;Name=Bv1_000450_qumn.t1_length=1866;Target=Bv1_000450_qumn.t1_length=1866 1 91;Gap=M91
Bvchr1.sca001	RefBeet-1.2	cDNA_match	484232	485016	100	+	.	ID=Bv1_000450_qumn.t1_length=1866.path1;Name=Bv1_000450_qumn.t1_length=1866;Target=Bv1_000450_qumn.t1_length=1866 92 876;Gap=M785
Bvchr1.sca001	RefBeet-1.2	cDNA_match	485111	485200	100	+	.	ID=Bv1_000450_qumn.t1_length=1866.path1;Name=Bv1_000450_qumn.t1_length=1866;Target=Bv1_000450_qumn.t1_length=1866 877 966;Gap=M90
Bvchr1.sca001	RefBeet-1.2	cDNA_match	486758	487525	100	+	.	ID=Bv1_000450_qumn.t1_length=1866.path1;Name=Bv1_000450_qumn.t1_length=1866;Target=Bv1_000450_qumn.t1_length=1866 967 1734;Gap=M768
Bvchr1.sca001	RefBeet-1.2	cDNA_match	487863	487994	100	+	.	ID=Bv1_000450_qumn.t1_length=1866.path1;Name=Bv1_000450_qumn.t1_length=1866;Target=Bv1_000450_qumn.t1_length=1866 1735 1866;Gap=M132
Bvchr1.sca001	RefBeet-1.2	cDNA_match	532084	532893	100	-	.	ID=Bv1_000500_rcun.t1_length=810.path1;Name=Bv1_000500_rcun.t1_length=810;Target=Bv1_000500_rcun.t1_length=810 1 810;Gap=M810
Bvchr1.sca001	RefBeet-1.2	cDNA_match	554865	554881	100	-	.	ID=Bv1_000520_iwzy.t1_length=1122.path1;Name=Bv1_000520_iwzy.t1_length=1122;Target=Bv1_000520_iwzy.t1_length=1122 1 17;Gap=M17
Bvchr1.sca001	RefBeet-1.2	cDNA_match	554615	554711	100	-	.	ID=Bv1_000520_iwzy.t1_length=1122.path1;Name=Bv1_000520_iwzy.t1_length=1122;Target=Bv1_000520_iwzy.t1_length=1122 18 114;Gap=M97
Bvchr1.sca001	RefBeet-1.2	cDNA_match	554400	554458	100	-	.	ID=Bv1_000520_iwzy.t1_length=1122.path1;Name=Bv1_000520_iwzy.t1_length=1122;Target=Bv1_000520_iwzy.t1_length=1122 115 173;Gap=M59
Bvchr1.sca001	RefBeet-1.2	cDNA_match	554096	554310	100	-	.	ID=Bv1_000520_iwzy.t1_length=1122.path1;Name=Bv1_000520_iwzy.t1_length=1122;Target=Bv1_000520_iwzy.t1_length=1122 174 388;Gap=M215
Bvchr1.sca001	RefBeet-1.2	cDNA_match	553955	554018	100	-	.	ID=Bv1_000520_iwzy.t1_length=1122.path1;Name=Bv1_000520_iwzy.t1_length=1122;Target=Bv1_000520_iwzy.t1_length=1122 389 452;Gap=M64
Bvchr1.sca001	RefBeet-1.2	cDNA_match	552490	552562	100	-	.	ID=Bv1_000520_iwzy.t1_length=1122.path1;Name=Bv1_000520_iwzy.t1_length=1122;Target=Bv1_000520_iwzy.t1_length=1122 453 525;Gap=M73
Bvchr1.sca001	RefBeet-1.2	cDNA_match	552281	552401	100	-	.	ID=Bv1_000520_iwzy.t1_length=1122.path1;Name=Bv1_000520_iwzy.t1_length=1122;Target=Bv1_000520_iwzy.t1_length=1122 526 646;Gap=M121
Bvchr1.sca001	RefBeet-1.2	cDNA_match	552058	552145	100	-	.	ID=Bv1_000520_iwzy.t1_length=1122.path1;Name=Bv1_000520_iwzy.t1_length=1122;Target=Bv1_000520_iwzy.t1_length=1122 647 734;Gap=M88
Bvchr1.sca001	RefBeet-1.2	cDNA_match	551823	551948	100	-	.	ID=Bv1_000520_iwzy.t1_length=1122.path1;Name=Bv1_000520_iwzy.t1_length=1122;Target=Bv1_000520_iwzy.t1_length=1122 735 860;Gap=M126
Bvchr1.sca001	RefBeet-1.2	cDNA_match	551382	551491	100	-	.	ID=Bv1_000520_iwzy.t1_length=1122.path1;Name=Bv1_000520_iwzy.t1_length=1122;Target=Bv1_000520_iwzy.t1_length=1122 861 970;Gap=M110
Bvchr1.sca001	RefBeet-1.2	cDNA_match	550490	550641	100	-	.	ID=Bv1_000520_iwzy.t1_length=1122.path1;Name=Bv1_000520_iwzy.t1_length=1122;Target=Bv1_000520_iwzy.t1_length=1122 971 1122;Gap=M152
Bvchr1.sca001	RefBeet-1.2	cDNA_match	220981	221274	100	+	.	ID=Bv1_000240_ykom.t1_length=1671.path1;Name=Bv1_000240_ykom.t1_length=1671;Target=Bv1_000240_ykom.t1_length=1671 1 294;Gap=M294
Bvchr1.sca001	RefBeet-1.2	cDNA_match	221582	221657	100	+	.	ID=Bv1_000240_ykom.t1_length=1671.path1;Name=Bv1_000240_ykom.t1_length=1671;Target=Bv1_000240_ykom.t1_length=1671 295 370;Gap=M76
Bvchr1.sca001	RefBeet-1.2	cDNA_match	221769	221836	100	+	.	ID=Bv1_000240_ykom.t1_length=1671.path1;Name=Bv1_000240_ykom.t1_length=1671;Target=Bv1_000240_ykom.t1_length=1671 371 438;Gap=M68
Bvchr1.sca001	RefBeet-1.2	cDNA_match	221997	222085	100	+	.	ID=Bv1_000240_ykom.t1_length=1671.path1;Name=Bv1_000240_ykom.t1_length=1671;Target=Bv1_000240_ykom.t1_length=1671 439 527;Gap=M89
Bvchr1.sca001	RefBeet-1.2	cDNA_match	223450	223647	100	+	.	ID=Bv1_000240_ykom.t1_length=1671.path1;Name=Bv1_000240_ykom.t1_length=1671;Target=Bv1_000240_ykom.t1_length=1671 528 725;Gap=M198
Bvchr1.sca001	RefBeet-1.2	cDNA_match	223906	224110	100	+	.	ID=Bv1_000240_ykom.t1_length=1671.path1;Name=Bv1_000240_ykom.t1_length=1671;Target=Bv1_000240_ykom.t1_length=1671 726 930;Gap=M205
Bvchr1.sca001	RefBeet-1.2	cDNA_match	224225	224392	100	+	.	ID=Bv1_000240_ykom.t1_length=1671.path1;Name=Bv1_000240_ykom.t1_length=1671;Target=Bv1_000240_ykom.t1_length=1671 931 1098;Gap=M168
Bvchr1.sca001	RefBeet-1.2	cDNA_match	224618	224785	100	+	.	ID=Bv1_000240_ykom.t1_length=1671.path1;Name=Bv1_000240_ykom.t1_length=1671;Target=Bv1_000240_ykom.t1_length=1671 1099 1266;Gap=M168
Bvchr1.sca001	RefBeet-1.2	cDNA_match	224994	225184	100	+	.	ID=Bv1_000240_ykom.t1_length=1671.path1;Name=Bv1_000240_ykom.t1_length=1671;Target=Bv1_000240_ykom.t1_length=1671 1267 1457;Gap=M191
Bvchr1.sca001	RefBeet-1.2	cDNA_match	225421	225634	100	+	.	ID=Bv1_000240_ykom.t1_length=1671.path1;Name=Bv1_000240_ykom.t1_length=1671;Target=Bv1_000240_ykom.t1_length=1671 1458 1671;Gap=M214
Bvchr1.sca001	RefBeet-1.2	cDNA_match	561151	561396	100	-	.	ID=Bv1_000531z9_jxhx.t1_length=246.path1;Name=Bv1_000531z9_jxhx.t1_length=246;Target=Bv1_000531z9_jxhx.t1_length=246 1 246;Gap=M246
Bvchr1.sca001	RefBeet-1.2	cDNA_match	548056	548165	100	-	.	ID=Bv1_000510_gnit.t1_length=1527.path1;Name=Bv1_000510_gnit.t1_length=1527;Target=Bv1_000510_gnit.t1_length=1527 1 110;Gap=M110
Bvchr1.sca001	RefBeet-1.2	cDNA_match	546789	546936	100	-	.	ID=Bv1_000510_gnit.t1_length=1527.path1;Name=Bv1_000510_gnit.t1_length=1527;Target=Bv1_000510_gnit.t1_length=1527 111 258;Gap=M148
Bvchr1.sca001	RefBeet-1.2	cDNA_match	546518	546688	100	-	.	ID=Bv1_000510_gnit.t1_length=1527.path1;Name=Bv1_000510_gnit.t1_length=1527;Target=Bv1_000510_gnit.t1_length=1527 259 429;Gap=M171
Bvchr1.sca001	RefBeet-1.2	cDNA_match	545093	545272	100	-	.	ID=Bv1_000510_gnit.t1_length=1527.path1;Name=Bv1_000510_gnit.t1_length=1527;Target=Bv1_000510_gnit.t1_length=1527 430 609;Gap=M180
Bvchr1.sca001	RefBeet-1.2	cDNA_match	543417	544334	100	-	.	ID=Bv1_000510_gnit.t1_length=1527.path1;Name=Bv1_000510_gnit.t1_length=1527;Target=Bv1_000510_gnit.t1_length=1527 610 1527;Gap=M918
Bvchr1.sca001	RefBeet-1.2	cDNA_match	176509	176638	100	-	.	ID=Bv1_000170_utwn.t1_length=3237.path1;Name=Bv1_000170_utwn.t1_length=3237;Target=Bv1_000170_utwn.t1_length=3237 1 130;Gap=M130
Bvchr1.sca001	RefBeet-1.2	cDNA_match	175576	175928	100	-	.	ID=Bv1_000170_utwn.t1_length=3237.path1;Name=Bv1_000170_utwn.t1_length=3237;Target=Bv1_000170_utwn.t1_length=3237 131 483;Gap=M353
Bvchr1.sca001	RefBeet-1.2	cDNA_match	175404	175457	100	-	.	ID=Bv1_000170_utwn.t1_length=3237.path1;Name=Bv1_000170_utwn.t1_length=3237;Target=Bv1_000170_utwn.t1_length=3237 484 537;Gap=M54
Bvchr1.sca001	RefBeet-1.2	cDNA_match	175233	175301	100	-	.	ID=Bv1_000170_utwn.t1_length=3237.path1;Name=Bv1_000170_utwn.t1_length=3237;Target=Bv1_000170_utwn.t1_length=3237 538 606;Gap=M69
Bvchr1.sca001	RefBeet-1.2	cDNA_match	170979	173159	100	-	.	ID=Bv1_000170_utwn.t1_length=3237.path1;Name=Bv1_000170_utwn.t1_length=3237;Target=Bv1_000170_utwn.t1_length=3237 607 2787;Gap=M2181
Bvchr1.sca001	RefBeet-1.2	cDNA_match	170661	170732	100	-	.	ID=Bv1_000170_utwn.t1_length=3237.path1;Name=Bv1_000170_utwn.t1_length=3237;Target=Bv1_000170_utwn.t1_length=3237 2788 2859;Gap=M72
Bvchr1.sca001	RefBeet-1.2	cDNA_match	170198	170575	100	-	.	ID=Bv1_000170_utwn.t1_length=3237.path1;Name=Bv1_000170_utwn.t1_length=3237;Target=Bv1_000170_utwn.t1_length=3237 2860 3237;Gap=M378
Bvchr1.sca001	RefBeet-1.2	cDNA_match	274121	274549	100	+	.	ID=Bv1_000310_dnyg.t1_length=2304.path1;Name=Bv1_000310_dnyg.t1_length=2304;Target=Bv1_000310_dnyg.t1_length=2304 1 429;Gap=M429
Bvchr1.sca001	RefBeet-1.2	cDNA_match	274628	274984	100	+	.	ID=Bv1_000310_dnyg.t1_length=2304.path1;Name=Bv1_000310_dnyg.t1_length=2304;Target=Bv1_000310_dnyg.t1_length=2304 430 786;Gap=M357
Bvchr1.sca001	RefBeet-1.2	cDNA_match	277047	277146	100	+	.	ID=Bv1_000310_dnyg.t1_length=2304.path1;Name=Bv1_000310_dnyg.t1_length=2304;Target=Bv1_000310_dnyg.t1_length=2304 787 886;Gap=M100
Bvchr1.sca001	RefBeet-1.2	cDNA_match	277773	278215	100	+	.	ID=Bv1_000310_dnyg.t1_length=2304.path1;Name=Bv1_000310_dnyg.t1_length=2304;Target=Bv1_000310_dnyg.t1_length=2304 887 1329;Gap=M443
Bvchr1.sca001	RefBeet-1.2	cDNA_match	278794	278949	100	+	.	ID=Bv1_000310_dnyg.t1_length=2304.path1;Name=Bv1_000310_dnyg.t1_length=2304;Target=Bv1_000310_dnyg.t1_length=2304 1330 1485;Gap=M156
Bvchr1.sca001	RefBeet-1.2	cDNA_match	279272	279439	100	+	.	ID=Bv1_000310_dnyg.t1_length=2304.path1;Name=Bv1_000310_dnyg.t1_length=2304;Target=Bv1_000310_dnyg.t1_length=2304 1486 1653;Gap=M168
Bvchr1.sca001	RefBeet-1.2	cDNA_match	279546	279686	100	+	.	ID=Bv1_000310_dnyg.t1_length=2304.path1;Name=Bv1_000310_dnyg.t1_length=2304;Target=Bv1_000310_dnyg.t1_length=2304 1654 1794;Gap=M141
Bvchr1.sca001	RefBeet-1.2	cDNA_match	280773	281003	100	+	.	ID=Bv1_000310_dnyg.t1_length=2304.path1;Name=Bv1_000310_dnyg.t1_length=2304;Target=Bv1_000310_dnyg.t1_length=2304 1795 2025;Gap=M231
Bvchr1.sca001	RefBeet-1.2	cDNA_match	281325	281438	100	+	.	ID=Bv1_000310_dnyg.t1_length=2304.path1;Name=Bv1_000310_dnyg.t1_length=2304;Target=Bv1_000310_dnyg.t1_length=2304 2026 2139;Gap=M114
Bvchr1.sca001	RefBeet-1.2	cDNA_match	281584	281748	100	+	.	ID=Bv1_000310_dnyg.t1_length=2304.path1;Name=Bv1_000310_dnyg.t1_length=2304;Target=Bv1_000310_dnyg.t1_length=2304 2140 2304;Gap=M165
Bvchr1.sca001	RefBeet-1.2	cDNA_match	556175	557653	100	-	.	ID=Bv1_000530_urud.t1_length=1479.path1;Name=Bv1_000530_urud.t1_length=1479;Target=Bv1_000530_urud.t1_length=1479 1 1479;Gap=M1479
Bvchr1.sca001	RefBeet-1.2	cDNA_match	564813	565850	100	+	.	ID=Bv1_000540_ghtj.t1_length=1734.path1;Name=Bv1_000540_ghtj.t1_length=1734;Target=Bv1_000540_ghtj.t1_length=1734 1 1038;Gap=M1038
Bvchr1.sca001	RefBeet-1.2	cDNA_match	566681	567376	100	+	.	ID=Bv1_000540_ghtj.t1_length=1734.path1;Name=Bv1_000540_ghtj.t1_length=1734;Target=Bv1_000540_ghtj.t1_length=1734 1039 1734;Gap=M696
Bvchr1.sca001	RefBeet-1.2	cDNA_match	577799	578305	100	+	.	ID=Bv1_000550_kfez.t1_length=717.path1;Name=Bv1_000550_kfez.t1_length=717;Target=Bv1_000550_kfez.t1_length=717 1 507;Gap=M507
Bvchr1.sca001	RefBeet-1.2	cDNA_match	579871	580080	100	+	.	ID=Bv1_000550_kfez.t1_length=717.path1;Name=Bv1_000550_kfez.t1_length=717;Target=Bv1_000550_kfez.t1_length=717 508 717;Gap=M210
Bvchr1.sca001	RefBeet-1.2	cDNA_match	250858	250957	100	-	.	ID=Bv1_000270_ourr.t2_length=1500.path1;Name=Bv1_000270_ourr.t2_length=1500;Target=Bv1_000270_ourr.t2_length=1500 1 100;Gap=M100
Bvchr1.sca001	RefBeet-1.2	cDNA_match	249984	250129	100	-	.	ID=Bv1_000270_ourr.t2_length=1500.path1;Name=Bv1_000270_ourr.t2_length=1500;Target=Bv1_000270_ourr.t2_length=1500 101 246;Gap=M146
Bvchr1.sca001	RefBeet-1.2	cDNA_match	249270	249404	100	-	.	ID=Bv1_000270_ourr.t2_length=1500.path1;Name=Bv1_000270_ourr.t2_length=1500;Target=Bv1_000270_ourr.t2_length=1500 247 381;Gap=M135
Bvchr1.sca001	RefBeet-1.2	cDNA_match	248882	248936	100	-	.	ID=Bv1_000270_ourr.t2_length=1500.path1;Name=Bv1_000270_ourr.t2_length=1500;Target=Bv1_000270_ourr.t2_length=1500 382 436;Gap=M55
Bvchr1.sca001	RefBeet-1.2	cDNA_match	248655	248773	100	-	.	ID=Bv1_000270_ourr.t2_length=1500.path1;Name=Bv1_000270_ourr.t2_length=1500;Target=Bv1_000270_ourr.t2_length=1500 437 555;Gap=M119
Bvchr1.sca001	RefBeet-1.2	cDNA_match	248363	248413	100	-	.	ID=Bv1_000270_ourr.t2_length=1500.path1;Name=Bv1_000270_ourr.t2_length=1500;Target=Bv1_000270_ourr.t2_length=1500 556 606;Gap=M51
Bvchr1.sca001	RefBeet-1.2	cDNA_match	248172	248260	100	-	.	ID=Bv1_000270_ourr.t2_length=1500.path1;Name=Bv1_000270_ourr.t2_length=1500;Target=Bv1_000270_ourr.t2_length=1500 607 695;Gap=M89
Bvchr1.sca001	RefBeet-1.2	cDNA_match	248013	248094	100	-	.	ID=Bv1_000270_ourr.t2_length=1500.path1;Name=Bv1_000270_ourr.t2_length=1500;Target=Bv1_000270_ourr.t2_length=1500 696 777;Gap=M82
Bvchr1.sca001	RefBeet-1.2	cDNA_match	247621	247725	100	-	.	ID=Bv1_000270_ourr.t2_length=1500.path1;Name=Bv1_000270_ourr.t2_length=1500;Target=Bv1_000270_ourr.t2_length=1500 778 882;Gap=M105
Bvchr1.sca001	RefBeet-1.2	cDNA_match	247456	247546	100	-	.	ID=Bv1_000270_ourr.t2_length=1500.path1;Name=Bv1_000270_ourr.t2_length=1500;Target=Bv1_000270_ourr.t2_length=1500 883 973;Gap=M91
Bvchr1.sca001	RefBeet-1.2	cDNA_match	247262	247381	100	-	.	ID=Bv1_000270_ourr.t2_length=1500.path1;Name=Bv1_000270_ourr.t2_length=1500;Target=Bv1_000270_ourr.t2_length=1500 974 1093;Gap=M120
Bvchr1.sca001	RefBeet-1.2	cDNA_match	247003	247109	100	-	.	ID=Bv1_000270_ourr.t2_length=1500.path1;Name=Bv1_000270_ourr.t2_length=1500;Target=Bv1_000270_ourr.t2_length=1500 1094 1200;Gap=M107
Bvchr1.sca001	RefBeet-1.2	cDNA_match	246343	246412	100	-	.	ID=Bv1_000270_ourr.t2_length=1500.path1;Name=Bv1_000270_ourr.t2_length=1500;Target=Bv1_000270_ourr.t2_length=1500 1201 1270;Gap=M70
Bvchr1.sca001	RefBeet-1.2	cDNA_match	246107	246170	100	-	.	ID=Bv1_000270_ourr.t2_length=1500.path1;Name=Bv1_000270_ourr.t2_length=1500;Target=Bv1_000270_ourr.t2_length=1500 1271 1334;Gap=M64
Bvchr1.sca001	RefBeet-1.2	cDNA_match	245697	245862	100	-	.	ID=Bv1_000270_ourr.t2_length=1500.path1;Name=Bv1_000270_ourr.t2_length=1500;Target=Bv1_000270_ourr.t2_length=1500 1335 1500;Gap=M166
Bvchr1.sca001	RefBeet-1.2	cDNA_match	592484	592591	100	+	.	ID=Bv1_000570_ffrq.t1_length=108.path1;Name=Bv1_000570_ffrq.t1_length=108;Target=Bv1_000570_ffrq.t1_length=108 1 108;Gap=M108
Bvchr1.sca001	RefBeet-1.2	cDNA_match	581404	581524	100	+	.	ID=Bv1_000560_yixq.t1_length=285.path1;Name=Bv1_000560_yixq.t1_length=285;Target=Bv1_000560_yixq.t1_length=285 1 121;Gap=M121
Bvchr1.sca001	RefBeet-1.2	cDNA_match	581661	581824	100	+	.	ID=Bv1_000560_yixq.t1_length=285.path1;Name=Bv1_000560_yixq.t1_length=285;Target=Bv1_000560_yixq.t1_length=285 122 285;Gap=M164
Bvchr1.sca001	RefBeet-1.2	cDNA_match	476481	477484	100	-	.	ID=Bv1_000440_zfic.t1_length=1767.path1;Name=Bv1_000440_zfic.t1_length=1767;Target=Bv1_000440_zfic.t1_length=1767 1 1004;Gap=M1004
Bvchr1.sca001	RefBeet-1.2	cDNA_match	475479	475563	100	-	.	ID=Bv1_000440_zfic.t1_length=1767.path1;Name=Bv1_000440_zfic.t1_length=1767;Target=Bv1_000440_zfic.t1_length=1767 1005 1089;Gap=M85
Bvchr1.sca001	RefBeet-1.2	cDNA_match	475270	475332	100	-	.	ID=Bv1_000440_zfic.t1_length=1767.path1;Name=Bv1_000440_zfic.t1_length=1767;Target=Bv1_000440_zfic.t1_length=1767 1090 1152;Gap=M63
Bvchr1.sca001	RefBeet-1.2	cDNA_match	474895	475052	100	-	.	ID=Bv1_000440_zfic.t1_length=1767.path1;Name=Bv1_000440_zfic.t1_length=1767;Target=Bv1_000440_zfic.t1_length=1767 1153 1310;Gap=M158
Bvchr1.sca001	RefBeet-1.2	cDNA_match	473480	473552	100	-	.	ID=Bv1_000440_zfic.t1_length=1767.path1;Name=Bv1_000440_zfic.t1_length=1767;Target=Bv1_000440_zfic.t1_length=1767 1311 1383;Gap=M73
Bvchr1.sca001	RefBeet-1.2	cDNA_match	473277	473336	100	-	.	ID=Bv1_000440_zfic.t1_length=1767.path1;Name=Bv1_000440_zfic.t1_length=1767;Target=Bv1_000440_zfic.t1_length=1767 1384 1443;Gap=M60
Bvchr1.sca001	RefBeet-1.2	cDNA_match	470619	470729	100	-	.	ID=Bv1_000440_zfic.t1_length=1767.path1;Name=Bv1_000440_zfic.t1_length=1767;Target=Bv1_000440_zfic.t1_length=1767 1444 1554;Gap=M111
Bvchr1.sca001	RefBeet-1.2	cDNA_match	466711	466923	100	-	.	ID=Bv1_000440_zfic.t1_length=1767.path1;Name=Bv1_000440_zfic.t1_length=1767;Target=Bv1_000440_zfic.t1_length=1767 1555 1767;Gap=M213
Bvchr1.sca001	RefBeet-1.2	cDNA_match	662073	662375	100	-	.	ID=Bv1_000620_kdst.t1_length=303.path1;Name=Bv1_000620_kdst.t1_length=303;Target=Bv1_000620_kdst.t1_length=303 1 303;Gap=M303
Bvchr1.sca001	RefBeet-1.2	cDNA_match	602445	602588	100	-	.	ID=Bv1_000580_aahw.t1_length=753.path1;Name=Bv1_000580_aahw.t1_length=753;Target=Bv1_000580_aahw.t1_length=753 1 144;Gap=M144
Bvchr1.sca001	RefBeet-1.2	cDNA_match	601514	602122	100	-	.	ID=Bv1_000580_aahw.t1_length=753.path1;Name=Bv1_000580_aahw.t1_length=753;Target=Bv1_000580_aahw.t1_length=753 145 753;Gap=M609
Bvchr1.sca001	RefBeet-1.2	cDNA_match	660370	660973	100	-	.	ID=Bv1_000610_zjoi.t2_length=1410.path1;Name=Bv1_000610_zjoi.t2_length=1410;Target=Bv1_000610_zjoi.t2_length=1410 1 604;Gap=M604
Bvchr1.sca001	RefBeet-1.2	cDNA_match	657561	657814	100	-	.	ID=Bv1_000610_zjoi.t2_length=1410.path1;Name=Bv1_000610_zjoi.t2_length=1410;Target=Bv1_000610_zjoi.t2_length=1410 605 858;Gap=M254
Bvchr1.sca001	RefBeet-1.2	cDNA_match	655777	656328	100	-	.	ID=Bv1_000610_zjoi.t2_length=1410.path1;Name=Bv1_000610_zjoi.t2_length=1410;Target=Bv1_000610_zjoi.t2_length=1410 859 1410;Gap=M552
Bvchr1.sca001	RefBeet-1.2	cDNA_match	654694	655329	100	+	.	ID=Bv1_000600_qham.t1_length=636.path1;Name=Bv1_000600_qham.t1_length=636;Target=Bv1_000600_qham.t1_length=636 1 636;Gap=M636
Bvchr1.sca001	RefBeet-1.2	cDNA_match	674096	674377	100	+	.	ID=Bv1_000630_gmir.t1_length=978.path1;Name=Bv1_000630_gmir.t1_length=978;Target=Bv1_000630_gmir.t1_length=978 1 282;Gap=M282
Bvchr1.sca001	RefBeet-1.2	cDNA_match	676376	676606	100	+	.	ID=Bv1_000630_gmir.t1_length=978.path1;Name=Bv1_000630_gmir.t1_length=978;Target=Bv1_000630_gmir.t1_length=978 283 513;Gap=M231
Bvchr1.sca001	RefBeet-1.2	cDNA_match	678036	678276	100	+	.	ID=Bv1_000630_gmir.t1_length=978.path1;Name=Bv1_000630_gmir.t1_length=978;Target=Bv1_000630_gmir.t1_length=978 514 754;Gap=M241
Bvchr1.sca001	RefBeet-1.2	cDNA_match	679940	680163	100	+	.	ID=Bv1_000630_gmir.t1_length=978.path1;Name=Bv1_000630_gmir.t1_length=978;Target=Bv1_000630_gmir.t1_length=978 755 978;Gap=M224
Bvchr1.sca001	RefBeet-1.2	cDNA_match	523406	523718	100	+	.	ID=Bv1_000490_jfiq.t1_length=1344.path1;Name=Bv1_000490_jfiq.t1_length=1344;Target=Bv1_000490_jfiq.t1_length=1344 1 313;Gap=M313
Bvchr1.sca001	RefBeet-1.2	cDNA_match	525410	525498	100	+	.	ID=Bv1_000490_jfiq.t1_length=1344.path1;Name=Bv1_000490_jfiq.t1_length=1344;Target=Bv1_000490_jfiq.t1_length=1344 314 402;Gap=M89
Bvchr1.sca001	RefBeet-1.2	cDNA_match	525637	525696	100	+	.	ID=Bv1_000490_jfiq.t1_length=1344.path1;Name=Bv1_000490_jfiq.t1_length=1344;Target=Bv1_000490_jfiq.t1_length=1344 403 462;Gap=M60
Bvchr1.sca001	RefBeet-1.2	cDNA_match	526997	527206	100	+	.	ID=Bv1_000490_jfiq.t1_length=1344.path1;Name=Bv1_000490_jfiq.t1_length=1344;Target=Bv1_000490_jfiq.t1_length=1344 463 672;Gap=M210
Bvchr1.sca001	RefBeet-1.2	cDNA_match	529134	529202	100	+	.	ID=Bv1_000490_jfiq.t1_length=1344.path1;Name=Bv1_000490_jfiq.t1_length=1344;Target=Bv1_000490_jfiq.t1_length=1344 673 741;Gap=M69
Bvchr1.sca001	RefBeet-1.2	cDNA_match	529404	529565	100	+	.	ID=Bv1_000490_jfiq.t1_length=1344.path1;Name=Bv1_000490_jfiq.t1_length=1344;Target=Bv1_000490_jfiq.t1_length=1344 742 903;Gap=M162
Bvchr1.sca001	RefBeet-1.2	cDNA_match	530080	530173	100	+	.	ID=Bv1_000490_jfiq.t1_length=1344.path1;Name=Bv1_000490_jfiq.t1_length=1344;Target=Bv1_000490_jfiq.t1_length=1344 904 997;Gap=M94
Bvchr1.sca001	RefBeet-1.2	cDNA_match	530355	530497	100	+	.	ID=Bv1_000490_jfiq.t1_length=1344.path1;Name=Bv1_000490_jfiq.t1_length=1344;Target=Bv1_000490_jfiq.t1_length=1344 998 1140;Gap=M143
Bvchr1.sca001	RefBeet-1.2	cDNA_match	530924	531127	100	+	.	ID=Bv1_000490_jfiq.t1_length=1344.path1;Name=Bv1_000490_jfiq.t1_length=1344;Target=Bv1_000490_jfiq.t1_length=1344 1141 1344;Gap=M204
Bvchr1.sca001	RefBeet-1.2	cDNA_match	681510	681908	100	+	.	ID=Bv1_000640_wade.t1_length=1083.path1;Name=Bv1_000640_wade.t1_length=1083;Target=Bv1_000640_wade.t1_length=1083 1 399;Gap=M399
Bvchr1.sca001	RefBeet-1.2	cDNA_match	682189	682416	100	+	.	ID=Bv1_000640_wade.t1_length=1083.path1;Name=Bv1_000640_wade.t1_length=1083;Target=Bv1_000640_wade.t1_length=1083 400 627;Gap=M228
Bvchr1.sca001	RefBeet-1.2	cDNA_match	682923	683166	100	+	.	ID=Bv1_000640_wade.t1_length=1083.path1;Name=Bv1_000640_wade.t1_length=1083;Target=Bv1_000640_wade.t1_length=1083 628 871;Gap=M244
Bvchr1.sca001	RefBeet-1.2	cDNA_match	686539	686750	100	+	.	ID=Bv1_000640_wade.t1_length=1083.path1;Name=Bv1_000640_wade.t1_length=1083;Target=Bv1_000640_wade.t1_length=1083 872 1083;Gap=M212
Bvchr1.sca001	RefBeet-1.2	cDNA_match	708419	710455	100	+	.	ID=Bv1_000670_czwr.t1_length=2037.path1;Name=Bv1_000670_czwr.t1_length=2037;Target=Bv1_000670_czwr.t1_length=2037 1 2037;Gap=M2037
Bvchr1.sca001	RefBeet-1.2	cDNA_match	721596	722015	100	+	.	ID=Bv1_000690_mpuq.t1_length=1008.path1;Name=Bv1_000690_mpuq.t1_length=1008;Target=Bv1_000690_mpuq.t1_length=1008 1 420;Gap=M420
Bvchr1.sca001	RefBeet-1.2	cDNA_match	725898	726485	100	+	.	ID=Bv1_000690_mpuq.t1_length=1008.path1;Name=Bv1_000690_mpuq.t1_length=1008;Target=Bv1_000690_mpuq.t1_length=1008 421 1008;Gap=M588
Bvchr1.sca001	RefBeet-1.2	cDNA_match	711539	712234	100	+	.	ID=Bv1_000680_phuh.t1_length=2148.path1;Name=Bv1_000680_phuh.t1_length=2148;Target=Bv1_000680_phuh.t1_length=2148 1 696;Gap=M696
Bvchr1.sca001	RefBeet-1.2	cDNA_match	714984	715199	100	+	.	ID=Bv1_000680_phuh.t1_length=2148.path1;Name=Bv1_000680_phuh.t1_length=2148;Target=Bv1_000680_phuh.t1_length=2148 697 912;Gap=M216
Bvchr1.sca001	RefBeet-1.2	cDNA_match	715303	715613	100	+	.	ID=Bv1_000680_phuh.t1_length=2148.path1;Name=Bv1_000680_phuh.t1_length=2148;Target=Bv1_000680_phuh.t1_length=2148 913 1223;Gap=M311
Bvchr1.sca001	RefBeet-1.2	cDNA_match	716099	716210	100	+	.	ID=Bv1_000680_phuh.t1_length=2148.path1;Name=Bv1_000680_phuh.t1_length=2148;Target=Bv1_000680_phuh.t1_length=2148 1224 1335;Gap=M112
Bvchr1.sca001	RefBeet-1.2	cDNA_match	716305	716541	100	+	.	ID=Bv1_000680_phuh.t1_length=2148.path1;Name=Bv1_000680_phuh.t1_length=2148;Target=Bv1_000680_phuh.t1_length=2148 1336 1572;Gap=M237
Bvchr1.sca001	RefBeet-1.2	cDNA_match	716684	716770	100	+	.	ID=Bv1_000680_phuh.t1_length=2148.path1;Name=Bv1_000680_phuh.t1_length=2148;Target=Bv1_000680_phuh.t1_length=2148 1573 1659;Gap=M87
Bvchr1.sca001	RefBeet-1.2	cDNA_match	717274	717762	100	+	.	ID=Bv1_000680_phuh.t1_length=2148.path1;Name=Bv1_000680_phuh.t1_length=2148;Target=Bv1_000680_phuh.t1_length=2148 1660 2148;Gap=M489
Bvchr1.sca001	RefBeet-1.2	cDNA_match	690500	690883	100	+	.	ID=Bv1_000650_ochx.t1_length=1947.path1;Name=Bv1_000650_ochx.t1_length=1947;Target=Bv1_000650_ochx.t1_length=1947 1 384;Gap=M384
Bvchr1.sca001	RefBeet-1.2	cDNA_match	691500	691727	100	+	.	ID=Bv1_000650_ochx.t1_length=1947.path1;Name=Bv1_000650_ochx.t1_length=1947;Target=Bv1_000650_ochx.t1_length=1947 385 612;Gap=M228
Bvchr1.sca001	RefBeet-1.2	cDNA_match	691874	692129	100	+	.	ID=Bv1_000650_ochx.t1_length=1947.path1;Name=Bv1_000650_ochx.t1_length=1947;Target=Bv1_000650_ochx.t1_length=1947 613 868;Gap=M256
Bvchr1.sca001	RefBeet-1.2	cDNA_match	692305	692498	100	+	.	ID=Bv1_000650_ochx.t1_length=1947.path1;Name=Bv1_000650_ochx.t1_length=1947;Target=Bv1_000650_ochx.t1_length=1947 869 1062;Gap=M194
Bvchr1.sca001	RefBeet-1.2	cDNA_match	694056	694235	100	+	.	ID=Bv1_000650_ochx.t1_length=1947.path1;Name=Bv1_000650_ochx.t1_length=1947;Target=Bv1_000650_ochx.t1_length=1947 1063 1242;Gap=M180
Bvchr1.sca001	RefBeet-1.2	cDNA_match	695653	695883	100	+	.	ID=Bv1_000650_ochx.t1_length=1947.path1;Name=Bv1_000650_ochx.t1_length=1947;Target=Bv1_000650_ochx.t1_length=1947 1243 1473;Gap=M231
Bvchr1.sca001	RefBeet-1.2	cDNA_match	696732	696981	100	+	.	ID=Bv1_000650_ochx.t1_length=1947.path1;Name=Bv1_000650_ochx.t1_length=1947;Target=Bv1_000650_ochx.t1_length=1947 1474 1723;Gap=M250
Bvchr1.sca001	RefBeet-1.2	cDNA_match	697872	698095	100	+	.	ID=Bv1_000650_ochx.t1_length=1947.path1;Name=Bv1_000650_ochx.t1_length=1947;Target=Bv1_000650_ochx.t1_length=1947 1724 1947;Gap=M224
Bvchr1.sca001	RefBeet-1.2	cDNA_match	741298	741370	100	+	.	ID=Bv1_000710_rqfn.t1_length=804.path1;Name=Bv1_000710_rqfn.t1_length=804;Target=Bv1_000710_rqfn.t1_length=804 1 73;Gap=M73
Bvchr1.sca001	RefBeet-1.2	cDNA_match	741500	741582	100	+	.	ID=Bv1_000710_rqfn.t1_length=804.path1;Name=Bv1_000710_rqfn.t1_length=804;Target=Bv1_000710_rqfn.t1_length=804 74 156;Gap=M83
Bvchr1.sca001	RefBeet-1.2	cDNA_match	741941	742078	100	+	.	ID=Bv1_000710_rqfn.t1_length=804.path1;Name=Bv1_000710_rqfn.t1_length=804;Target=Bv1_000710_rqfn.t1_length=804 157 294;Gap=M138
Bvchr1.sca001	RefBeet-1.2	cDNA_match	742987	743121	100	+	.	ID=Bv1_000710_rqfn.t1_length=804.path1;Name=Bv1_000710_rqfn.t1_length=804;Target=Bv1_000710_rqfn.t1_length=804 295 429;Gap=M135
Bvchr1.sca001	RefBeet-1.2	cDNA_match	744400	744548	100	+	.	ID=Bv1_000710_rqfn.t1_length=804.path1;Name=Bv1_000710_rqfn.t1_length=804;Target=Bv1_000710_rqfn.t1_length=804 430 578;Gap=M149
Bvchr1.sca001	RefBeet-1.2	cDNA_match	744635	744776	100	+	.	ID=Bv1_000710_rqfn.t1_length=804.path1;Name=Bv1_000710_rqfn.t1_length=804;Target=Bv1_000710_rqfn.t1_length=804 579 720;Gap=M142
Bvchr1.sca001	RefBeet-1.2	cDNA_match	744922	745005	100	+	.	ID=Bv1_000710_rqfn.t1_length=804.path1;Name=Bv1_000710_rqfn.t1_length=804;Target=Bv1_000710_rqfn.t1_length=804 721 804;Gap=M84
Bvchr1.sca001	RefBeet-1.2	cDNA_match	747301	747459	100	+	.	ID=Bv1_000720_hitc.t1_length=963.path1;Name=Bv1_000720_hitc.t1_length=963;Target=Bv1_000720_hitc.t1_length=963 1 159;Gap=M159
Bvchr1.sca001	RefBeet-1.2	cDNA_match	748594	748702	100	+	.	ID=Bv1_000720_hitc.t1_length=963.path1;Name=Bv1_000720_hitc.t1_length=963;Target=Bv1_000720_hitc.t1_length=963 160 268;Gap=M109
Bvchr1.sca001	RefBeet-1.2	cDNA_match	749593	749654	100	+	.	ID=Bv1_000720_hitc.t1_length=963.path1;Name=Bv1_000720_hitc.t1_length=963;Target=Bv1_000720_hitc.t1_length=963 269 330;Gap=M62
Bvchr1.sca001	RefBeet-1.2	cDNA_match	751261	751398	100	+	.	ID=Bv1_000720_hitc.t1_length=963.path1;Name=Bv1_000720_hitc.t1_length=963;Target=Bv1_000720_hitc.t1_length=963 331 468;Gap=M138
Bvchr1.sca001	RefBeet-1.2	cDNA_match	752617	752736	100	+	.	ID=Bv1_000720_hitc.t1_length=963.path1;Name=Bv1_000720_hitc.t1_length=963;Target=Bv1_000720_hitc.t1_length=963 469 588;Gap=M120
Bvchr1.sca001	RefBeet-1.2	cDNA_match	753326	753474	100	+	.	ID=Bv1_000720_hitc.t1_length=963.path1;Name=Bv1_000720_hitc.t1_length=963;Target=Bv1_000720_hitc.t1_length=963 589 737;Gap=M149
Bvchr1.sca001	RefBeet-1.2	cDNA_match	753666	753807	100	+	.	ID=Bv1_000720_hitc.t1_length=963.path1;Name=Bv1_000720_hitc.t1_length=963;Target=Bv1_000720_hitc.t1_length=963 738 879;Gap=M142
Bvchr1.sca001	RefBeet-1.2	cDNA_match	753991	754074	100	+	.	ID=Bv1_000720_hitc.t1_length=963.path1;Name=Bv1_000720_hitc.t1_length=963;Target=Bv1_000720_hitc.t1_length=963 880 963;Gap=M84
Bvchr1.sca001	RefBeet-1.2	cDNA_match	820769	821127	100	+	.	ID=Bv1_000750_pjej.t1_length=378.path1;Name=Bv1_000750_pjej.t1_length=378;Target=Bv1_000750_pjej.t1_length=378 1 359;Gap=M359
Bvchr1.sca001	RefBeet-1.2	cDNA_match	821910	821928	100	+	.	ID=Bv1_000750_pjej.t1_length=378.path1;Name=Bv1_000750_pjej.t1_length=378;Target=Bv1_000750_pjej.t1_length=378 360 378;Gap=M19
Bvchr1.sca001	RefBeet-1.2	cDNA_match	763180	763506	100	+	.	ID=Bv1_000730_wmjz.t1_length=1968.path1;Name=Bv1_000730_wmjz.t1_length=1968;Target=Bv1_000730_wmjz.t1_length=1968 1 327;Gap=M327
Bvchr1.sca001	RefBeet-1.2	cDNA_match	766212	766543	100	+	.	ID=Bv1_000730_wmjz.t1_length=1968.path1;Name=Bv1_000730_wmjz.t1_length=1968;Target=Bv1_000730_wmjz.t1_length=1968 328 659;Gap=M332
Bvchr1.sca001	RefBeet-1.2	cDNA_match	766661	766753	100	+	.	ID=Bv1_000730_wmjz.t1_length=1968.path1;Name=Bv1_000730_wmjz.t1_length=1968;Target=Bv1_000730_wmjz.t1_length=1968 660 752;Gap=M93
Bvchr1.sca001	RefBeet-1.2	cDNA_match	766852	766939	100	+	.	ID=Bv1_000730_wmjz.t1_length=1968.path1;Name=Bv1_000730_wmjz.t1_length=1968;Target=Bv1_000730_wmjz.t1_length=1968 753 840;Gap=M88
Bvchr1.sca001	RefBeet-1.2	cDNA_match	767579	767672	100	+	.	ID=Bv1_000730_wmjz.t1_length=1968.path1;Name=Bv1_000730_wmjz.t1_length=1968;Target=Bv1_000730_wmjz.t1_length=1968 841 934;Gap=M94
Bvchr1.sca001	RefBeet-1.2	cDNA_match	768283	768383	100	+	.	ID=Bv1_000730_wmjz.t1_length=1968.path1;Name=Bv1_000730_wmjz.t1_length=1968;Target=Bv1_000730_wmjz.t1_length=1968 935 1035;Gap=M101
Bvchr1.sca001	RefBeet-1.2	cDNA_match	769857	769926	100	+	.	ID=Bv1_000730_wmjz.t1_length=1968.path1;Name=Bv1_000730_wmjz.t1_length=1968;Target=Bv1_000730_wmjz.t1_length=1968 1036 1105;Gap=M70
Bvchr1.sca001	RefBeet-1.2	cDNA_match	771595	771698	100	+	.	ID=Bv1_000730_wmjz.t1_length=1968.path1;Name=Bv1_000730_wmjz.t1_length=1968;Target=Bv1_000730_wmjz.t1_length=1968 1106 1209;Gap=M104
Bvchr1.sca001	RefBeet-1.2	cDNA_match	771989	772105	100	+	.	ID=Bv1_000730_wmjz.t1_length=1968.path1;Name=Bv1_000730_wmjz.t1_length=1968;Target=Bv1_000730_wmjz.t1_length=1968 1210 1326;Gap=M117
Bvchr1.sca001	RefBeet-1.2	cDNA_match	772809	772885	100	+	.	ID=Bv1_000730_wmjz.t1_length=1968.path1;Name=Bv1_000730_wmjz.t1_length=1968;Target=Bv1_000730_wmjz.t1_length=1968 1327 1403;Gap=M77
Bvchr1.sca001	RefBeet-1.2	cDNA_match	773060	773104	100	+	.	ID=Bv1_000730_wmjz.t1_length=1968.path1;Name=Bv1_000730_wmjz.t1_length=1968;Target=Bv1_000730_wmjz.t1_length=1968 1404 1448;Gap=M45
Bvchr1.sca001	RefBeet-1.2	cDNA_match	773202	773721	100	+	.	ID=Bv1_000730_wmjz.t1_length=1968.path1;Name=Bv1_000730_wmjz.t1_length=1968;Target=Bv1_000730_wmjz.t1_length=1968 1449 1968;Gap=M520
Bvchr1.sca001	RefBeet-1.2	cDNA_match	804627	805922	100	+	.	ID=Bv1_000740_gzum.t1_length=1575.path1;Name=Bv1_000740_gzum.t1_length=1575;Target=Bv1_000740_gzum.t1_length=1575 1 1296;Gap=M1296
Bvchr1.sca001	RefBeet-1.2	cDNA_match	808839	808902	100	+	.	ID=Bv1_000740_gzum.t1_length=1575.path1;Name=Bv1_000740_gzum.t1_length=1575;Target=Bv1_000740_gzum.t1_length=1575 1297 1360;Gap=M64
Bvchr1.sca001	RefBeet-1.2	cDNA_match	809020	809063	100	+	.	ID=Bv1_000740_gzum.t1_length=1575.path1;Name=Bv1_000740_gzum.t1_length=1575;Target=Bv1_000740_gzum.t1_length=1575 1361 1404;Gap=M44
Bvchr1.sca001	RefBeet-1.2	cDNA_match	809650	809820	100	+	.	ID=Bv1_000740_gzum.t1_length=1575.path1;Name=Bv1_000740_gzum.t1_length=1575;Target=Bv1_000740_gzum.t1_length=1575 1405 1575;Gap=M171
Bvchr1.sca001	RefBeet-1.2	cDNA_match	817096	817803	100	+	.	ID=Bv1_000741z10_rktt.t1_length=948.path1;Name=Bv1_000741z10_rktt.t1_length=948;Target=Bv1_000741z10_rktt.t1_length=948 1 708;Gap=M708
Bvchr1.sca001	RefBeet-1.2	cDNA_match	818038	818101	100	+	.	ID=Bv1_000741z10_rktt.t1_length=948.path1;Name=Bv1_000741z10_rktt.t1_length=948;Target=Bv1_000741z10_rktt.t1_length=948 709 772;Gap=M64
Bvchr1.sca001	RefBeet-1.2	cDNA_match	818196	818227	100	+	.	ID=Bv1_000741z10_rktt.t1_length=948.path1;Name=Bv1_000741z10_rktt.t1_length=948;Target=Bv1_000741z10_rktt.t1_length=948 773 804;Gap=M32
Bvchr1.sca001	RefBeet-1.2	cDNA_match	818500	818643	100	+	.	ID=Bv1_000741z10_rktt.t1_length=948.path1;Name=Bv1_000741z10_rktt.t1_length=948;Target=Bv1_000741z10_rktt.t1_length=948 805 948;Gap=M144
Bvchr1.sca001	RefBeet-1.2	cDNA_match	864582	864828	100	-	.	ID=Bv1_000791z12_woah.t1_length=444.path1;Name=Bv1_000791z12_woah.t1_length=444;Target=Bv1_000791z12_woah.t1_length=444 6 252;Gap=M247
Bvchr1.sca001	RefBeet-1.2	cDNA_match	863942	864133	100	-	.	ID=Bv1_000791z12_woah.t1_length=444.path1;Name=Bv1_000791z12_woah.t1_length=444;Target=Bv1_000791z12_woah.t1_length=444 253 444;Gap=M192
Bvchr1.sca001	RefBeet-1.2	cDNA_match	859940	860097	100	-	.	ID=Bv1_000790_ktzs.t2_length=252.path1;Name=Bv1_000790_ktzs.t2_length=252;Target=Bv1_000790_ktzs.t2_length=252 1 158;Gap=M158
Bvchr1.sca001	RefBeet-1.2	cDNA_match	857949	858042	100	-	.	ID=Bv1_000790_ktzs.t2_length=252.path1;Name=Bv1_000790_ktzs.t2_length=252;Target=Bv1_000790_ktzs.t2_length=252 159 252;Gap=M94
Bvchr1.sca001	RefBeet-1.2	cDNA_match	836155	836399	100	+	.	ID=Bv1_000770_meja.t1_length=1710.path1;Name=Bv1_000770_meja.t1_length=1710;Target=Bv1_000770_meja.t1_length=1710 1 245;Gap=M245
Bvchr1.sca001	RefBeet-1.2	cDNA_match	836481	836570	100	+	.	ID=Bv1_000770_meja.t1_length=1710.path1;Name=Bv1_000770_meja.t1_length=1710;Target=Bv1_000770_meja.t1_length=1710 246 335;Gap=M90
Bvchr1.sca001	RefBeet-1.2	cDNA_match	837684	837745	100	+	.	ID=Bv1_000770_meja.t1_length=1710.path1;Name=Bv1_000770_meja.t1_length=1710;Target=Bv1_000770_meja.t1_length=1710 336 397;Gap=M62
Bvchr1.sca001	RefBeet-1.2	cDNA_match	838751	838851	100	+	.	ID=Bv1_000770_meja.t1_length=1710.path1;Name=Bv1_000770_meja.t1_length=1710;Target=Bv1_000770_meja.t1_length=1710 398 498;Gap=M101
Bvchr1.sca001	RefBeet-1.2	cDNA_match	839536	839625	100	+	.	ID=Bv1_000770_meja.t1_length=1710.path1;Name=Bv1_000770_meja.t1_length=1710;Target=Bv1_000770_meja.t1_length=1710 499 588;Gap=M90
Bvchr1.sca001	RefBeet-1.2	cDNA_match	840352	840474	100	+	.	ID=Bv1_000770_meja.t1_length=1710.path1;Name=Bv1_000770_meja.t1_length=1710;Target=Bv1_000770_meja.t1_length=1710 589 711;Gap=M123
Bvchr1.sca001	RefBeet-1.2	cDNA_match	841279	841356	100	+	.	ID=Bv1_000770_meja.t1_length=1710.path1;Name=Bv1_000770_meja.t1_length=1710;Target=Bv1_000770_meja.t1_length=1710 712 789;Gap=M78
Bvchr1.sca001	RefBeet-1.2	cDNA_match	841790	841875	100	+	.	ID=Bv1_000770_meja.t1_length=1710.path1;Name=Bv1_000770_meja.t1_length=1710;Target=Bv1_000770_meja.t1_length=1710 790 875;Gap=M86
Bvchr1.sca001	RefBeet-1.2	cDNA_match	842023	842071	100	+	.	ID=Bv1_000770_meja.t1_length=1710.path1;Name=Bv1_000770_meja.t1_length=1710;Target=Bv1_000770_meja.t1_length=1710 876 924;Gap=M49
Bvchr1.sca001	RefBeet-1.2	cDNA_match	842749	842805	100	+	.	ID=Bv1_000770_meja.t1_length=1710.path1;Name=Bv1_000770_meja.t1_length=1710;Target=Bv1_000770_meja.t1_length=1710 925 981;Gap=M57
Bvchr1.sca001	RefBeet-1.2	cDNA_match	842904	843034	100	+	.	ID=Bv1_000770_meja.t1_length=1710.path1;Name=Bv1_000770_meja.t1_length=1710;Target=Bv1_000770_meja.t1_length=1710 982 1112;Gap=M131
Bvchr1.sca001	RefBeet-1.2	cDNA_match	843118	843201	100	+	.	ID=Bv1_000770_meja.t1_length=1710.path1;Name=Bv1_000770_meja.t1_length=1710;Target=Bv1_000770_meja.t1_length=1710 1113 1196;Gap=M84
Bvchr1.sca001	RefBeet-1.2	cDNA_match	843881	843950	100	+	.	ID=Bv1_000770_meja.t1_length=1710.path1;Name=Bv1_000770_meja.t1_length=1710;Target=Bv1_000770_meja.t1_length=1710 1197 1266;Gap=M70
Bvchr1.sca001	RefBeet-1.2	cDNA_match	844040	844483	100	+	.	ID=Bv1_000770_meja.t1_length=1710.path1;Name=Bv1_000770_meja.t1_length=1710;Target=Bv1_000770_meja.t1_length=1710 1267 1710;Gap=M444
Bvchr1.sca001	RefBeet-1.2	cDNA_match	834324	834400	100	-	.	ID=Bv1_000761z11_cpgi.t1_length=465.path1;Name=Bv1_000761z11_cpgi.t1_length=465;Target=Bv1_000761z11_cpgi.t1_length=465 1 77;Gap=M77
Bvchr1.sca001	RefBeet-1.2	cDNA_match	833574	833961	100	-	.	ID=Bv1_000761z11_cpgi.t1_length=465.path1;Name=Bv1_000761z11_cpgi.t1_length=465;Target=Bv1_000761z11_cpgi.t1_length=465 78 465;Gap=M388
Bvchr1.sca001	RefBeet-1.2	cDNA_match	866169	866309	100	+	.	ID=Bv1_000800_accp.t1_length=489.path1;Name=Bv1_000800_accp.t1_length=489;Target=Bv1_000800_accp.t1_length=489 1 141;Gap=M141
Bvchr1.sca001	RefBeet-1.2	cDNA_match	867747	867852	100	+	.	ID=Bv1_000800_accp.t1_length=489.path1;Name=Bv1_000800_accp.t1_length=489;Target=Bv1_000800_accp.t1_length=489 142 247;Gap=M106
Bvchr1.sca001	RefBeet-1.2	cDNA_match	868034	868182	100	+	.	ID=Bv1_000800_accp.t1_length=489.path1;Name=Bv1_000800_accp.t1_length=489;Target=Bv1_000800_accp.t1_length=489 248 396;Gap=M149
Bvchr1.sca001	RefBeet-1.2	cDNA_match	868279	868371	100	+	.	ID=Bv1_000800_accp.t1_length=489.path1;Name=Bv1_000800_accp.t1_length=489;Target=Bv1_000800_accp.t1_length=489 397 489;Gap=M93
Bvchr1.sca001	RefBeet-1.2	cDNA_match	853872	855170	100	+	.	ID=Bv1_000780_ymmj.t1_length=1299.path1;Name=Bv1_000780_ymmj.t1_length=1299;Target=Bv1_000780_ymmj.t1_length=1299 1 1299;Gap=M1299
Bvchr1.sca001	RefBeet-1.2	cDNA_match	873978	874061	100	-	.	ID=Bv1_000810_ykfy.t1_length=1317.path1;Name=Bv1_000810_ykfy.t1_length=1317;Target=Bv1_000810_ykfy.t1_length=1317 1 84;Gap=M84
Bvchr1.sca001	RefBeet-1.2	cDNA_match	873807	873890	100	-	.	ID=Bv1_000810_ykfy.t1_length=1317.path1;Name=Bv1_000810_ykfy.t1_length=1317;Target=Bv1_000810_ykfy.t1_length=1317 85 168;Gap=M84
Bvchr1.sca001	RefBeet-1.2	cDNA_match	873420	873596	100	-	.	ID=Bv1_000810_ykfy.t1_length=1317.path1;Name=Bv1_000810_ykfy.t1_length=1317;Target=Bv1_000810_ykfy.t1_length=1317 169 345;Gap=M177
Bvchr1.sca001	RefBeet-1.2	cDNA_match	870251	870489	100	-	.	ID=Bv1_000810_ykfy.t1_length=1317.path1;Name=Bv1_000810_ykfy.t1_length=1317;Target=Bv1_000810_ykfy.t1_length=1317 346 584;Gap=M239
Bvchr1.sca001	RefBeet-1.2	cDNA_match	870041	870152	100	-	.	ID=Bv1_000810_ykfy.t1_length=1317.path1;Name=Bv1_000810_ykfy.t1_length=1317;Target=Bv1_000810_ykfy.t1_length=1317 585 696;Gap=M112
Bvchr1.sca001	RefBeet-1.2	cDNA_match	869705	869941	100	-	.	ID=Bv1_000810_ykfy.t1_length=1317.path1;Name=Bv1_000810_ykfy.t1_length=1317;Target=Bv1_000810_ykfy.t1_length=1317 697 933;Gap=M237
Bvchr1.sca001	RefBeet-1.2	cDNA_match	869230	869613	100	-	.	ID=Bv1_000810_ykfy.t1_length=1317.path1;Name=Bv1_000810_ykfy.t1_length=1317;Target=Bv1_000810_ykfy.t1_length=1317 934 1317;Gap=M384
Bvchr1.sca001	RefBeet-1.2	cDNA_match	123325	123334	100	+	.	ID=Bv1_000101z6_ppps.t1_length=888.path1;Name=Bv1_000101z6_ppps.t1_length=888;Target=Bv1_000101z6_ppps.t1_length=888 1 10;Gap=M10
Bvchr1.sca001	RefBeet-1.2	cDNA_match	123415	123749	100	+	.	ID=Bv1_000101z6_ppps.t1_length=888.path1;Name=Bv1_000101z6_ppps.t1_length=888;Target=Bv1_000101z6_ppps.t1_length=888 11 345;Gap=M335
Bvchr1.sca001	RefBeet-1.2	cDNA_match	123832	124374	100	+	.	ID=Bv1_000101z6_ppps.t1_length=888.path1;Name=Bv1_000101z6_ppps.t1_length=888;Target=Bv1_000101z6_ppps.t1_length=888 346 888;Gap=M543
Bvchr1.sca001	RefBeet-1.2	cDNA_match	901957	902688	100	+	.	ID=Bv1_000830_poqd.t1_length=732.path1;Name=Bv1_000830_poqd.t1_length=732;Target=Bv1_000830_poqd.t1_length=732 1 732;Gap=M732
Bvchr1.sca001	RefBeet-1.2	cDNA_match	703198	703581	100	-	.	ID=Bv1_000660_qkxk.t1_length=1104.path1;Name=Bv1_000660_qkxk.t1_length=1104;Target=Bv1_000660_qkxk.t1_length=1104 1 384;Gap=M384
Bvchr1.sca001	RefBeet-1.2	cDNA_match	702326	702553	100	-	.	ID=Bv1_000660_qkxk.t1_length=1104.path1;Name=Bv1_000660_qkxk.t1_length=1104;Target=Bv1_000660_qkxk.t1_length=1104 385 612;Gap=M228
Bvchr1.sca001	RefBeet-1.2	cDNA_match	701924	702179	100	-	.	ID=Bv1_000660_qkxk.t1_length=1104.path1;Name=Bv1_000660_qkxk.t1_length=1104;Target=Bv1_000660_qkxk.t1_length=1104 613 868;Gap=M256
Bvchr1.sca001	RefBeet-1.2	cDNA_match	701392	701627	100	-	.	ID=Bv1_000660_qkxk.t1_length=1104.path1;Name=Bv1_000660_qkxk.t1_length=1104;Target=Bv1_000660_qkxk.t1_length=1104 869 1104;Gap=M236
Bvchr1.sca001	RefBeet-1.2	cDNA_match	690500	690883	97	+	.	ID=Bv1_000660_qkxk.t1_length=1104.path2;Name=Bv1_000660_qkxk.t1_length=1104;Target=Bv1_000660_qkxk.t1_length=1104 1 384;Gap=M384
Bvchr1.sca001	RefBeet-1.2	cDNA_match	691500	691727	98	+	.	ID=Bv1_000660_qkxk.t1_length=1104.path2;Name=Bv1_000660_qkxk.t1_length=1104;Target=Bv1_000660_qkxk.t1_length=1104 385 612;Gap=M228
Bvchr1.sca001	RefBeet-1.2	cDNA_match	691874	692129	99	+	.	ID=Bv1_000660_qkxk.t1_length=1104.path2;Name=Bv1_000660_qkxk.t1_length=1104;Target=Bv1_000660_qkxk.t1_length=1104 613 868;Gap=M256
Bvchr1.sca001	RefBeet-1.2	cDNA_match	692305	692540	99	+	.	ID=Bv1_000660_qkxk.t1_length=1104.path2;Name=Bv1_000660_qkxk.t1_length=1104;Target=Bv1_000660_qkxk.t1_length=1104 869 1104;Gap=M236
Bvchr1.sca001	RefBeet-1.2	cDNA_match	907219	908295	100	-	.	ID=Bv1_000850_yurr.t1_length=1548.path1;Name=Bv1_000850_yurr.t1_length=1548;Target=Bv1_000850_yurr.t1_length=1548 1 1077;Gap=M1077
Bvchr1.sca001	RefBeet-1.2	cDNA_match	906963	907112	100	-	.	ID=Bv1_000850_yurr.t1_length=1548.path1;Name=Bv1_000850_yurr.t1_length=1548;Target=Bv1_000850_yurr.t1_length=1548 1078 1227;Gap=M150
Bvchr1.sca001	RefBeet-1.2	cDNA_match	906299	906619	100	-	.	ID=Bv1_000850_yurr.t1_length=1548.path1;Name=Bv1_000850_yurr.t1_length=1548;Target=Bv1_000850_yurr.t1_length=1548 1228 1548;Gap=M321
Bvchr1.sca001	RefBeet-1.2	cDNA_match	895630	895921	100	+	.	ID=Bv1_000820_agef.t1_length=3297.path1;Name=Bv1_000820_agef.t1_length=3297;Target=Bv1_000820_agef.t1_length=3297 1 292;Gap=M292
Bvchr1.sca001	RefBeet-1.2	cDNA_match	896232	896440	100	+	.	ID=Bv1_000820_agef.t1_length=3297.path1;Name=Bv1_000820_agef.t1_length=3297;Target=Bv1_000820_agef.t1_length=3297 293 501;Gap=M209
Bvchr1.sca001	RefBeet-1.2	cDNA_match	896689	898743	100	+	.	ID=Bv1_000820_agef.t1_length=3297.path1;Name=Bv1_000820_agef.t1_length=3297;Target=Bv1_000820_agef.t1_length=3297 502 2556;Gap=M2055
Bvchr1.sca001	RefBeet-1.2	cDNA_match	898873	899008	100	+	.	ID=Bv1_000820_agef.t1_length=3297.path1;Name=Bv1_000820_agef.t1_length=3297;Target=Bv1_000820_agef.t1_length=3297 2557 2692;Gap=M136
Bvchr1.sca001	RefBeet-1.2	cDNA_match	899088	899437	100	+	.	ID=Bv1_000820_agef.t1_length=3297.path1;Name=Bv1_000820_agef.t1_length=3297;Target=Bv1_000820_agef.t1_length=3297 2693 3042;Gap=M350
Bvchr1.sca001	RefBeet-1.2	cDNA_match	899527	899781	100	+	.	ID=Bv1_000820_agef.t1_length=3297.path1;Name=Bv1_000820_agef.t1_length=3297;Target=Bv1_000820_agef.t1_length=3297 3043 3297;Gap=M255
Bvchr1.sca001	RefBeet-1.2	cDNA_match	823581	824030	100	+	.	ID=Bv1_000760_fkrd.t1_length=5793.path1;Name=Bv1_000760_fkrd.t1_length=5793;Target=Bv1_000760_fkrd.t1_length=5793 1 450;Gap=M450
Bvchr1.sca001	RefBeet-1.2	cDNA_match	824737	825189	100	+	.	ID=Bv1_000760_fkrd.t1_length=5793.path1;Name=Bv1_000760_fkrd.t1_length=5793;Target=Bv1_000760_fkrd.t1_length=5793 451 903;Gap=M453
Bvchr1.sca001	RefBeet-1.2	cDNA_match	825671	825976	100	+	.	ID=Bv1_000760_fkrd.t1_length=5793.path1;Name=Bv1_000760_fkrd.t1_length=5793;Target=Bv1_000760_fkrd.t1_length=5793 904 1209;Gap=M306
Bvchr1.sca001	RefBeet-1.2	cDNA_match	826108	826171	100	+	.	ID=Bv1_000760_fkrd.t1_length=5793.path1;Name=Bv1_000760_fkrd.t1_length=5793;Target=Bv1_000760_fkrd.t1_length=5793 1210 1273;Gap=M64
Bvchr1.sca001	RefBeet-1.2	cDNA_match	826288	826331	100	+	.	ID=Bv1_000760_fkrd.t1_length=5793.path1;Name=Bv1_000760_fkrd.t1_length=5793;Target=Bv1_000760_fkrd.t1_length=5793 1274 1317;Gap=M44
Bvchr1.sca001	RefBeet-1.2	cDNA_match	826739	826868	100	+	.	ID=Bv1_000760_fkrd.t1_length=5793.path1;Name=Bv1_000760_fkrd.t1_length=5793;Target=Bv1_000760_fkrd.t1_length=5793 1318 1447;Gap=M130
Bvchr1.sca001	RefBeet-1.2	cDNA_match	827708	828323	100	+	.	ID=Bv1_000760_fkrd.t1_length=5793.path1;Name=Bv1_000760_fkrd.t1_length=5793;Target=Bv1_000760_fkrd.t1_length=5793 1448 2063;Gap=M616
Bvchr1.sca001	RefBeet-1.2	cDNA_match	828412	832141	100	+	.	ID=Bv1_000760_fkrd.t1_length=5793.path1;Name=Bv1_000760_fkrd.t1_length=5793;Target=Bv1_000760_fkrd.t1_length=5793 2064 5793;Gap=M3730
Bvchr1.sca001	RefBeet-1.2	cDNA_match	953504	953821	100	-	.	ID=Bv1_000890_yodk.t1_length=1050.path1;Name=Bv1_000890_yodk.t1_length=1050;Target=Bv1_000890_yodk.t1_length=1050 1 318;Gap=M318
Bvchr1.sca001	RefBeet-1.2	cDNA_match	950672	950842	100	-	.	ID=Bv1_000890_yodk.t1_length=1050.path1;Name=Bv1_000890_yodk.t1_length=1050;Target=Bv1_000890_yodk.t1_length=1050 319 489;Gap=M171
Bvchr1.sca001	RefBeet-1.2	cDNA_match	949864	950098	100	-	.	ID=Bv1_000890_yodk.t1_length=1050.path1;Name=Bv1_000890_yodk.t1_length=1050;Target=Bv1_000890_yodk.t1_length=1050 490 724;Gap=M235
Bvchr1.sca001	RefBeet-1.2	cDNA_match	948585	948807	100	-	.	ID=Bv1_000890_yodk.t1_length=1050.path1;Name=Bv1_000890_yodk.t1_length=1050;Target=Bv1_000890_yodk.t1_length=1050 725 947;Gap=M223
Bvchr1.sca001	RefBeet-1.2	cDNA_match	948395	948497	100	-	.	ID=Bv1_000890_yodk.t1_length=1050.path1;Name=Bv1_000890_yodk.t1_length=1050;Target=Bv1_000890_yodk.t1_length=1050 948 1050;Gap=M103
Bvchr1.sca001	RefBeet-1.2	cDNA_match	937750	937855	100	+	.	ID=Bv1_000870_kqgq.t1_length=543.path1;Name=Bv1_000870_kqgq.t1_length=543;Target=Bv1_000870_kqgq.t1_length=543 1 106;Gap=M106
Bvchr1.sca001	RefBeet-1.2	cDNA_match	937933	938285	100	+	.	ID=Bv1_000870_kqgq.t1_length=543.path1;Name=Bv1_000870_kqgq.t1_length=543;Target=Bv1_000870_kqgq.t1_length=543 107 459;Gap=M353
Bvchr1.sca001	RefBeet-1.2	cDNA_match	938369	938452	100	+	.	ID=Bv1_000870_kqgq.t1_length=543.path1;Name=Bv1_000870_kqgq.t1_length=543;Target=Bv1_000870_kqgq.t1_length=543 460 543;Gap=M84
Bvchr1.sca001	RefBeet-1.2	cDNA_match	927999	928437	100	+	.	ID=Bv1_000860_xiej.t1_length=1893.path1;Name=Bv1_000860_xiej.t1_length=1893;Target=Bv1_000860_xiej.t1_length=1893 1 439;Gap=M439
Bvchr1.sca001	RefBeet-1.2	cDNA_match	929794	929934	100	+	.	ID=Bv1_000860_xiej.t1_length=1893.path1;Name=Bv1_000860_xiej.t1_length=1893;Target=Bv1_000860_xiej.t1_length=1893 440 580;Gap=M141
Bvchr1.sca001	RefBeet-1.2	cDNA_match	931020	931375	100	+	.	ID=Bv1_000860_xiej.t1_length=1893.path1;Name=Bv1_000860_xiej.t1_length=1893;Target=Bv1_000860_xiej.t1_length=1893 581 936;Gap=M356
Bvchr1.sca001	RefBeet-1.2	cDNA_match	933102	933846	100	+	.	ID=Bv1_000860_xiej.t1_length=1893.path1;Name=Bv1_000860_xiej.t1_length=1893;Target=Bv1_000860_xiej.t1_length=1893 937 1681;Gap=M745
Bvchr1.sca001	RefBeet-1.2	cDNA_match	933947	934043	100	+	.	ID=Bv1_000860_xiej.t1_length=1893.path1;Name=Bv1_000860_xiej.t1_length=1893;Target=Bv1_000860_xiej.t1_length=1893 1682 1778;Gap=M97
Bvchr1.sca001	RefBeet-1.2	cDNA_match	934134	934188	100	+	.	ID=Bv1_000860_xiej.t1_length=1893.path1;Name=Bv1_000860_xiej.t1_length=1893;Target=Bv1_000860_xiej.t1_length=1893 1779 1833;Gap=M55
Bvchr1.sca001	RefBeet-1.2	cDNA_match	935160	935219	100	+	.	ID=Bv1_000860_xiej.t1_length=1893.path1;Name=Bv1_000860_xiej.t1_length=1893;Target=Bv1_000860_xiej.t1_length=1893 1834 1893;Gap=M60
Bvchr1.sca001	RefBeet-1.2	cDNA_match	939721	941262	100	-	.	ID=Bv1_000880_pchj.t1_length=1542.path1;Name=Bv1_000880_pchj.t1_length=1542;Target=Bv1_000880_pchj.t1_length=1542 1 1542;Gap=M1542
Bvchr1.sca001	RefBeet-1.2	cDNA_match	973254	973528	100	-	.	ID=Bv1_000910_rpfo.t1_length=1263.path1;Name=Bv1_000910_rpfo.t1_length=1263;Target=Bv1_000910_rpfo.t1_length=1263 1 275;Gap=M275
Bvchr1.sca001	RefBeet-1.2	cDNA_match	970606	970677	100	-	.	ID=Bv1_000910_rpfo.t1_length=1263.path1;Name=Bv1_000910_rpfo.t1_length=1263;Target=Bv1_000910_rpfo.t1_length=1263 276 347;Gap=M72
Bvchr1.sca001	RefBeet-1.2	cDNA_match	969242	969622	100	-	.	ID=Bv1_000910_rpfo.t1_length=1263.path1;Name=Bv1_000910_rpfo.t1_length=1263;Target=Bv1_000910_rpfo.t1_length=1263 348 728;Gap=M381
Bvchr1.sca001	RefBeet-1.2	cDNA_match	968119	968653	100	-	.	ID=Bv1_000910_rpfo.t1_length=1263.path1;Name=Bv1_000910_rpfo.t1_length=1263;Target=Bv1_000910_rpfo.t1_length=1263 729 1263;Gap=M535
Bvchr1.sca001	RefBeet-1.2	cDNA_match	733630	735314	100	-	.	ID=Bv1_000700_ftcz.t1_length=2064.path1;Name=Bv1_000700_ftcz.t1_length=2064;Target=Bv1_000700_ftcz.t1_length=2064 1 1685;Gap=M1685
Bvchr1.sca001	RefBeet-1.2	cDNA_match	733180	733558	100	-	.	ID=Bv1_000700_ftcz.t1_length=2064.path1;Name=Bv1_000700_ftcz.t1_length=2064;Target=Bv1_000700_ftcz.t1_length=2064 1686 2064;Gap=M379
Bvchr1.sca001	RefBeet-1.2	cDNA_match	978366	979091	100	+	.	ID=Bv1_000920_psuy.t1_length=1266.path1;Name=Bv1_000920_psuy.t1_length=1266;Target=Bv1_000920_psuy.t1_length=1266 1 726;Gap=M726
Bvchr1.sca001	RefBeet-1.2	cDNA_match	979749	979940	100	+	.	ID=Bv1_000920_psuy.t1_length=1266.path1;Name=Bv1_000920_psuy.t1_length=1266;Target=Bv1_000920_psuy.t1_length=1266 727 918;Gap=M192
Bvchr1.sca001	RefBeet-1.2	cDNA_match	980065	980152	100	+	.	ID=Bv1_000920_psuy.t1_length=1266.path1;Name=Bv1_000920_psuy.t1_length=1266;Target=Bv1_000920_psuy.t1_length=1266 919 1006;Gap=M88
Bvchr1.sca001	RefBeet-1.2	cDNA_match	980960	981030	100	+	.	ID=Bv1_000920_psuy.t1_length=1266.path1;Name=Bv1_000920_psuy.t1_length=1266;Target=Bv1_000920_psuy.t1_length=1266 1007 1077;Gap=M71
Bvchr1.sca001	RefBeet-1.2	cDNA_match	981122	981310	100	+	.	ID=Bv1_000920_psuy.t1_length=1266.path1;Name=Bv1_000920_psuy.t1_length=1266;Target=Bv1_000920_psuy.t1_length=1266 1078 1266;Gap=M189
Bvchr1.sca001	RefBeet-1.2	cDNA_match	986371	988290	100	-	.	ID=Bv1_000940_moaq.t1_length=1920.path1;Name=Bv1_000940_moaq.t1_length=1920;Target=Bv1_000940_moaq.t1_length=1920 1 1920;Gap=M1920
Bvchr1.sca001	RefBeet-1.2	cDNA_match	905255	905494	100	-	.	ID=Bv1_000840_pkez.t1_length=771.path1;Name=Bv1_000840_pkez.t1_length=771;Target=Bv1_000840_pkez.t1_length=771 1 240;Gap=M240
Bvchr1.sca001	RefBeet-1.2	cDNA_match	904638	905168	100	-	.	ID=Bv1_000840_pkez.t1_length=771.path1;Name=Bv1_000840_pkez.t1_length=771;Target=Bv1_000840_pkez.t1_length=771 241 771;Gap=M531
Bvchr1.sca001	RefBeet-1.2	cDNA_match	982703	985163	100	-	.	ID=Bv1_000930_djas.t1_length=2769.path1;Name=Bv1_000930_djas.t1_length=2769;Target=Bv1_000930_djas.t1_length=2769 1 2461;Gap=M2461
Bvchr1.sca001	RefBeet-1.2	cDNA_match	982252	982559	100	-	.	ID=Bv1_000930_djas.t1_length=2769.path1;Name=Bv1_000930_djas.t1_length=2769;Target=Bv1_000930_djas.t1_length=2769 2462 2769;Gap=M308
Bvchr1.sca001	RefBeet-1.2	cDNA_match	1001061	1001606	100	+	.	ID=Bv1_000960_dqrm.t1_length=546.path1;Name=Bv1_000960_dqrm.t1_length=546;Target=Bv1_000960_dqrm.t1_length=546 1 546;Gap=M546
Bvchr1.sca001	RefBeet-1.2	cDNA_match	992385	992544	100	+	.	ID=Bv1_000950_frfm.t1_length=1038.path1;Name=Bv1_000950_frfm.t1_length=1038;Target=Bv1_000950_frfm.t1_length=1038 1 160;Gap=M160
Bvchr1.sca001	RefBeet-1.2	cDNA_match	994523	994579	100	+	.	ID=Bv1_000950_frfm.t1_length=1038.path1;Name=Bv1_000950_frfm.t1_length=1038;Target=Bv1_000950_frfm.t1_length=1038 161 217;Gap=M57
Bvchr1.sca001	RefBeet-1.2	cDNA_match	996647	996737	100	+	.	ID=Bv1_000950_frfm.t1_length=1038.path1;Name=Bv1_000950_frfm.t1_length=1038;Target=Bv1_000950_frfm.t1_length=1038 218 308;Gap=M91
Bvchr1.sca001	RefBeet-1.2	cDNA_match	996838	996998	100	+	.	ID=Bv1_000950_frfm.t1_length=1038.path1;Name=Bv1_000950_frfm.t1_length=1038;Target=Bv1_000950_frfm.t1_length=1038 309 469;Gap=M161
Bvchr1.sca001	RefBeet-1.2	cDNA_match	997175	997302	100	+	.	ID=Bv1_000950_frfm.t1_length=1038.path1;Name=Bv1_000950_frfm.t1_length=1038;Target=Bv1_000950_frfm.t1_length=1038 470 597;Gap=M128
Bvchr1.sca001	RefBeet-1.2	cDNA_match	997395	997532	100	+	.	ID=Bv1_000950_frfm.t1_length=1038.path1;Name=Bv1_000950_frfm.t1_length=1038;Target=Bv1_000950_frfm.t1_length=1038 598 735;Gap=M138
Bvchr1.sca001	RefBeet-1.2	cDNA_match	998327	998419	100	+	.	ID=Bv1_000950_frfm.t1_length=1038.path1;Name=Bv1_000950_frfm.t1_length=1038;Target=Bv1_000950_frfm.t1_length=1038 736 828;Gap=M93
Bvchr1.sca001	RefBeet-1.2	cDNA_match	998598	998703	100	+	.	ID=Bv1_000950_frfm.t1_length=1038.path1;Name=Bv1_000950_frfm.t1_length=1038;Target=Bv1_000950_frfm.t1_length=1038 829 934;Gap=M106
Bvchr1.sca001	RefBeet-1.2	cDNA_match	998798	998901	100	+	.	ID=Bv1_000950_frfm.t1_length=1038.path1;Name=Bv1_000950_frfm.t1_length=1038;Target=Bv1_000950_frfm.t1_length=1038 935 1038;Gap=M104
Bvchr1.sca001	RefBeet-1.2	cDNA_match	326180	326656	100	-	.	ID=Bv1_000330_dtzj.t1_length=4422.path1;Name=Bv1_000330_dtzj.t1_length=4422;Target=Bv1_000330_dtzj.t1_length=4422 1 477;Gap=M477
Bvchr1.sca001	RefBeet-1.2	cDNA_match	322141	326085	100	-	.	ID=Bv1_000330_dtzj.t1_length=4422.path1;Name=Bv1_000330_dtzj.t1_length=4422;Target=Bv1_000330_dtzj.t1_length=4422 478 4422;Gap=M3945
Bvchr1.sca001	RefBeet-1.2	cDNA_match	1025885	1026166	100	-	.	ID=Bv1_000991z14_owfe.t1_length=282.path1;Name=Bv1_000991z14_owfe.t1_length=282;Target=Bv1_000991z14_owfe.t1_length=282 1 282;Gap=M282
Bvchr1.sca001	RefBeet-1.2	cDNA_match	1010662	1011609	100	+	.	ID=Bv1_000980_twpf.t1_length=948.path1;Name=Bv1_000980_twpf.t1_length=948;Target=Bv1_000980_twpf.t1_length=948 1 948;Gap=M948
Bvchr1.sca001	RefBeet-1.2	cDNA_match	1005823	1005945	100	+	.	ID=Bv1_000970_rdqx.t1_length=1143.path1;Name=Bv1_000970_rdqx.t1_length=1143;Target=Bv1_000970_rdqx.t1_length=1143 1 123;Gap=M123
Bvchr1.sca001	RefBeet-1.2	cDNA_match	1006475	1006558	100	+	.	ID=Bv1_000970_rdqx.t1_length=1143.path1;Name=Bv1_000970_rdqx.t1_length=1143;Target=Bv1_000970_rdqx.t1_length=1143 124 207;Gap=M84
Bvchr1.sca001	RefBeet-1.2	cDNA_match	1006673	1006827	100	+	.	ID=Bv1_000970_rdqx.t1_length=1143.path1;Name=Bv1_000970_rdqx.t1_length=1143;Target=Bv1_000970_rdqx.t1_length=1143 208 362;Gap=M155
Bvchr1.sca001	RefBeet-1.2	cDNA_match	1006955	1007052	100	+	.	ID=Bv1_000970_rdqx.t1_length=1143.path1;Name=Bv1_000970_rdqx.t1_length=1143;Target=Bv1_000970_rdqx.t1_length=1143 363 460;Gap=M98
Bvchr1.sca001	RefBeet-1.2	cDNA_match	1007255	1007363	100	+	.	ID=Bv1_000970_rdqx.t1_length=1143.path1;Name=Bv1_000970_rdqx.t1_length=1143;Target=Bv1_000970_rdqx.t1_length=1143 461 569;Gap=M109
Bvchr1.sca001	RefBeet-1.2	cDNA_match	1007963	1008120	100	+	.	ID=Bv1_000970_rdqx.t1_length=1143.path1;Name=Bv1_000970_rdqx.t1_length=1143;Target=Bv1_000970_rdqx.t1_length=1143 570 727;Gap=M158
Bvchr1.sca001	RefBeet-1.2	cDNA_match	1008459	1008601	100	+	.	ID=Bv1_000970_rdqx.t1_length=1143.path1;Name=Bv1_000970_rdqx.t1_length=1143;Target=Bv1_000970_rdqx.t1_length=1143 728 870;Gap=M143
Bvchr1.sca001	RefBeet-1.2	cDNA_match	1008709	1008849	100	+	.	ID=Bv1_000970_rdqx.t1_length=1143.path1;Name=Bv1_000970_rdqx.t1_length=1143;Target=Bv1_000970_rdqx.t1_length=1143 871 1011;Gap=M141
Bvchr1.sca001	RefBeet-1.2	cDNA_match	1009157	1009288	100	+	.	ID=Bv1_000970_rdqx.t1_length=1143.path1;Name=Bv1_000970_rdqx.t1_length=1143;Target=Bv1_000970_rdqx.t1_length=1143 1012 1143;Gap=M132
Bvchr1.sca001	RefBeet-1.2	cDNA_match	1034050	1034103	100	-	.	ID=Bv1_001010_ohtg.t1_length=294.path1;Name=Bv1_001010_ohtg.t1_length=294;Target=Bv1_001010_ohtg.t1_length=294 1 54;Gap=M54
Bvchr1.sca001	RefBeet-1.2	cDNA_match	1033897	1033954	100	-	.	ID=Bv1_001010_ohtg.t1_length=294.path1;Name=Bv1_001010_ohtg.t1_length=294;Target=Bv1_001010_ohtg.t1_length=294 55 112;Gap=M58
Bvchr1.sca001	RefBeet-1.2	cDNA_match	1032220	1032401	100	-	.	ID=Bv1_001010_ohtg.t1_length=294.path1;Name=Bv1_001010_ohtg.t1_length=294;Target=Bv1_001010_ohtg.t1_length=294 113 294;Gap=M182
Bvchr1.sca001	RefBeet-1.2	cDNA_match	1029022	1029090	100	+	.	ID=Bv1_001000_ndes.t1_length=351.path1;Name=Bv1_001000_ndes.t1_length=351;Target=Bv1_001000_ndes.t1_length=351 1 69;Gap=M69
Bvchr1.sca001	RefBeet-1.2	cDNA_match	1029836	1029935	100	+	.	ID=Bv1_001000_ndes.t1_length=351.path1;Name=Bv1_001000_ndes.t1_length=351;Target=Bv1_001000_ndes.t1_length=351 70 169;Gap=M100
Bvchr1.sca001	RefBeet-1.2	cDNA_match	1030611	1030792	100	+	.	ID=Bv1_001000_ndes.t1_length=351.path1;Name=Bv1_001000_ndes.t1_length=351;Target=Bv1_001000_ndes.t1_length=351 170 351;Gap=M182
Bvchr1.sca001	RefBeet-1.2	cDNA_match	1100733	1100870	100	+	.	ID=Bv1_001041z16_gguc.t1_length=138.path1;Name=Bv1_001041z16_gguc.t1_length=138;Target=Bv1_001041z16_gguc.t1_length=138 1 138;Gap=M138
Bvchr1.sca001	RefBeet-1.2	cDNA_match	1041556	1043166	100	+	.	ID=Bv1_001020_npks.t1_length=1611.path1;Name=Bv1_001020_npks.t1_length=1611;Target=Bv1_001020_npks.t1_length=1611 1 1611;Gap=M1611
Bvchr1.sca001	RefBeet-1.2	cDNA_match	1106744	1106926	100	+	.	ID=Bv1_001050_jkmf.t1_length=183.path1;Name=Bv1_001050_jkmf.t1_length=183;Target=Bv1_001050_jkmf.t1_length=183 1 183;Gap=M183
Bvchr1.sca001	RefBeet-1.2	cDNA_match	1045486	1045908	100	+	.	ID=Bv1_001030_iptn.t1_length=1791.path1;Name=Bv1_001030_iptn.t1_length=1791;Target=Bv1_001030_iptn.t1_length=1791 1 423;Gap=M423
Bvchr1.sca001	RefBeet-1.2	cDNA_match	1046554	1046870	100	+	.	ID=Bv1_001030_iptn.t1_length=1791.path1;Name=Bv1_001030_iptn.t1_length=1791;Target=Bv1_001030_iptn.t1_length=1791 424 740;Gap=M317
Bvchr1.sca001	RefBeet-1.2	cDNA_match	1047056	1047133	100	+	.	ID=Bv1_001030_iptn.t1_length=1791.path1;Name=Bv1_001030_iptn.t1_length=1791;Target=Bv1_001030_iptn.t1_length=1791 741 818;Gap=M78
Bvchr1.sca001	RefBeet-1.2	cDNA_match	1047290	1047392	100	+	.	ID=Bv1_001030_iptn.t1_length=1791.path1;Name=Bv1_001030_iptn.t1_length=1791;Target=Bv1_001030_iptn.t1_length=1791 819 921;Gap=M103
Bvchr1.sca001	RefBeet-1.2	cDNA_match	1047613	1047701	100	+	.	ID=Bv1_001030_iptn.t1_length=1791.path1;Name=Bv1_001030_iptn.t1_length=1791;Target=Bv1_001030_iptn.t1_length=1791 922 1010;Gap=M89
Bvchr1.sca001	RefBeet-1.2	cDNA_match	1050821	1050932	100	+	.	ID=Bv1_001030_iptn.t1_length=1791.path1;Name=Bv1_001030_iptn.t1_length=1791;Target=Bv1_001030_iptn.t1_length=1791 1011 1122;Gap=M112
Bvchr1.sca001	RefBeet-1.2	cDNA_match	1051925	1051978	100	+	.	ID=Bv1_001030_iptn.t1_length=1791.path1;Name=Bv1_001030_iptn.t1_length=1791;Target=Bv1_001030_iptn.t1_length=1791 1123 1176;Gap=M54
Bvchr1.sca001	RefBeet-1.2	cDNA_match	1052055	1052103	100	+	.	ID=Bv1_001030_iptn.t1_length=1791.path1;Name=Bv1_001030_iptn.t1_length=1791;Target=Bv1_001030_iptn.t1_length=1791 1177 1225;Gap=M49
Bvchr1.sca001	RefBeet-1.2	cDNA_match	1052539	1052639	100	+	.	ID=Bv1_001030_iptn.t1_length=1791.path1;Name=Bv1_001030_iptn.t1_length=1791;Target=Bv1_001030_iptn.t1_length=1791 1226 1326;Gap=M101
Bvchr1.sca001	RefBeet-1.2	cDNA_match	1053461	1053576	100	+	.	ID=Bv1_001030_iptn.t1_length=1791.path1;Name=Bv1_001030_iptn.t1_length=1791;Target=Bv1_001030_iptn.t1_length=1791 1327 1442;Gap=M116
Bvchr1.sca001	RefBeet-1.2	cDNA_match	1053665	1054013	100	+	.	ID=Bv1_001030_iptn.t1_length=1791.path1;Name=Bv1_001030_iptn.t1_length=1791;Target=Bv1_001030_iptn.t1_length=1791 1443 1791;Gap=M349
Bvchr1.sca001	RefBeet-1.2	cDNA_match	919168	919343	100	+	.	ID=Bv1_000851z13_yyzh.t1_length=312.path1;Name=Bv1_000851z13_yyzh.t1_length=312;Target=Bv1_000851z13_yyzh.t1_length=312 1 176;Gap=M176
Bvchr1.sca001	RefBeet-1.2	cDNA_match	919451	919586	100	+	.	ID=Bv1_000851z13_yyzh.t1_length=312.path1;Name=Bv1_000851z13_yyzh.t1_length=312;Target=Bv1_000851z13_yyzh.t1_length=312 177 312;Gap=M136
Bvchr1.sca001	RefBeet-1.2	cDNA_match	1150400	1150562	100	-	.	ID=Bv1_001070_strk.t1_length=1050.path1;Name=Bv1_001070_strk.t1_length=1050;Target=Bv1_001070_strk.t1_length=1050 1 163;Gap=M163
Bvchr1.sca001	RefBeet-1.2	cDNA_match	1149456	1149727	100	-	.	ID=Bv1_001070_strk.t1_length=1050.path1;Name=Bv1_001070_strk.t1_length=1050;Target=Bv1_001070_strk.t1_length=1050 164 435;Gap=M272
Bvchr1.sca001	RefBeet-1.2	cDNA_match	1147995	1148609	100	-	.	ID=Bv1_001070_strk.t1_length=1050.path1;Name=Bv1_001070_strk.t1_length=1050;Target=Bv1_001070_strk.t1_length=1050 436 1050;Gap=M615
Bvchr1.sca001	RefBeet-1.2	cDNA_match	1181937	1182202	100	+	.	ID=Bv1_001090_ysrx.t1_length=840.path1;Name=Bv1_001090_ysrx.t1_length=840;Target=Bv1_001090_ysrx.t1_length=840 1 266;Gap=M266
Bvchr1.sca001	RefBeet-1.2	cDNA_match	1183570	1183840	100	+	.	ID=Bv1_001090_ysrx.t1_length=840.path1;Name=Bv1_001090_ysrx.t1_length=840;Target=Bv1_001090_ysrx.t1_length=840 267 537;Gap=M271
Bvchr1.sca001	RefBeet-1.2	cDNA_match	1183952	1184122	100	+	.	ID=Bv1_001090_ysrx.t1_length=840.path1;Name=Bv1_001090_ysrx.t1_length=840;Target=Bv1_001090_ysrx.t1_length=840 538 708;Gap=M171
Bvchr1.sca001	RefBeet-1.2	cDNA_match	1185084	1185215	100	+	.	ID=Bv1_001090_ysrx.t1_length=840.path1;Name=Bv1_001090_ysrx.t1_length=840;Target=Bv1_001090_ysrx.t1_length=840 709 840;Gap=M132
Bvchr1.sca001	RefBeet-1.2	cDNA_match	1177657	1177821	100	-	.	ID=Bv1_001080_eaih.t1_length=1035.path1;Name=Bv1_001080_eaih.t1_length=1035;Target=Bv1_001080_eaih.t1_length=1035 1 165;Gap=M165
Bvchr1.sca001	RefBeet-1.2	cDNA_match	1176988	1177076	100	-	.	ID=Bv1_001080_eaih.t1_length=1035.path1;Name=Bv1_001080_eaih.t1_length=1035;Target=Bv1_001080_eaih.t1_length=1035 166 254;Gap=M89
Bvchr1.sca001	RefBeet-1.2	cDNA_match	1176370	1176481	100	-	.	ID=Bv1_001080_eaih.t1_length=1035.path1;Name=Bv1_001080_eaih.t1_length=1035;Target=Bv1_001080_eaih.t1_length=1035 255 366;Gap=M112
Bvchr1.sca001	RefBeet-1.2	cDNA_match	1175183	1175285	100	-	.	ID=Bv1_001080_eaih.t1_length=1035.path1;Name=Bv1_001080_eaih.t1_length=1035;Target=Bv1_001080_eaih.t1_length=1035 367 469;Gap=M103
Bvchr1.sca001	RefBeet-1.2	cDNA_match	1174835	1174935	100	-	.	ID=Bv1_001080_eaih.t1_length=1035.path1;Name=Bv1_001080_eaih.t1_length=1035;Target=Bv1_001080_eaih.t1_length=1035 470 570;Gap=M101
Bvchr1.sca001	RefBeet-1.2	cDNA_match	1174225	1174340	100	-	.	ID=Bv1_001080_eaih.t1_length=1035.path1;Name=Bv1_001080_eaih.t1_length=1035;Target=Bv1_001080_eaih.t1_length=1035 571 686;Gap=M116
Bvchr1.sca001	RefBeet-1.2	cDNA_match	1173789	1174137	100	-	.	ID=Bv1_001080_eaih.t1_length=1035.path1;Name=Bv1_001080_eaih.t1_length=1035;Target=Bv1_001080_eaih.t1_length=1035 687 1035;Gap=M349
Bvchr1.sca001	RefBeet-1.2	cDNA_match	514569	515919	100	-	.	ID=Bv1_000480_xpyy.t1_length=4431.path1;Name=Bv1_000480_xpyy.t1_length=4431;Target=Bv1_000480_xpyy.t1_length=4431 1 1351;Gap=M1351
Bvchr1.sca001	RefBeet-1.2	cDNA_match	512638	512723	100	-	.	ID=Bv1_000480_xpyy.t1_length=4431.path1;Name=Bv1_000480_xpyy.t1_length=4431;Target=Bv1_000480_xpyy.t1_length=4431 1352 1437;Gap=M86
Bvchr1.sca001	RefBeet-1.2	cDNA_match	512155	512538	100	-	.	ID=Bv1_000480_xpyy.t1_length=4431.path1;Name=Bv1_000480_xpyy.t1_length=4431;Target=Bv1_000480_xpyy.t1_length=4431 1438 1821;Gap=M384
Bvchr1.sca001	RefBeet-1.2	cDNA_match	511975	512058	100	-	.	ID=Bv1_000480_xpyy.t1_length=4431.path1;Name=Bv1_000480_xpyy.t1_length=4431;Target=Bv1_000480_xpyy.t1_length=4431 1822 1905;Gap=M84
Bvchr1.sca001	RefBeet-1.2	cDNA_match	511479	511847	100	-	.	ID=Bv1_000480_xpyy.t1_length=4431.path1;Name=Bv1_000480_xpyy.t1_length=4431;Target=Bv1_000480_xpyy.t1_length=4431 1906 2274;Gap=M369
Bvchr1.sca001	RefBeet-1.2	cDNA_match	510525	510585	100	-	.	ID=Bv1_000480_xpyy.t1_length=4431.path1;Name=Bv1_000480_xpyy.t1_length=4431;Target=Bv1_000480_xpyy.t1_length=4431 2275 2335;Gap=M61
Bvchr1.sca001	RefBeet-1.2	cDNA_match	510195	510339	100	-	.	ID=Bv1_000480_xpyy.t1_length=4431.path1;Name=Bv1_000480_xpyy.t1_length=4431;Target=Bv1_000480_xpyy.t1_length=4431 2336 2480;Gap=M145
Bvchr1.sca001	RefBeet-1.2	cDNA_match	509965	510059	100	-	.	ID=Bv1_000480_xpyy.t1_length=4431.path1;Name=Bv1_000480_xpyy.t1_length=4431;Target=Bv1_000480_xpyy.t1_length=4431 2481 2575;Gap=M95
Bvchr1.sca001	RefBeet-1.2	cDNA_match	509655	509879	100	-	.	ID=Bv1_000480_xpyy.t1_length=4431.path1;Name=Bv1_000480_xpyy.t1_length=4431;Target=Bv1_000480_xpyy.t1_length=4431 2576 2800;Gap=M225
Bvchr1.sca001	RefBeet-1.2	cDNA_match	509256	509503	100	-	.	ID=Bv1_000480_xpyy.t1_length=4431.path1;Name=Bv1_000480_xpyy.t1_length=4431;Target=Bv1_000480_xpyy.t1_length=4431 2801 3048;Gap=M248
Bvchr1.sca001	RefBeet-1.2	cDNA_match	508928	509140	100	-	.	ID=Bv1_000480_xpyy.t1_length=4431.path1;Name=Bv1_000480_xpyy.t1_length=4431;Target=Bv1_000480_xpyy.t1_length=4431 3049 3261;Gap=M213
Bvchr1.sca001	RefBeet-1.2	cDNA_match	508623	508841	100	-	.	ID=Bv1_000480_xpyy.t1_length=4431.path1;Name=Bv1_000480_xpyy.t1_length=4431;Target=Bv1_000480_xpyy.t1_length=4431 3262 3480;Gap=M219
Bvchr1.sca001	RefBeet-1.2	cDNA_match	508478	508531	100	-	.	ID=Bv1_000480_xpyy.t1_length=4431.path1;Name=Bv1_000480_xpyy.t1_length=4431;Target=Bv1_000480_xpyy.t1_length=4431 3481 3534;Gap=M54
Bvchr1.sca001	RefBeet-1.2	cDNA_match	508279	508344	100	-	.	ID=Bv1_000480_xpyy.t1_length=4431.path1;Name=Bv1_000480_xpyy.t1_length=4431;Target=Bv1_000480_xpyy.t1_length=4431 3535 3600;Gap=M66
Bvchr1.sca001	RefBeet-1.2	cDNA_match	508032	508175	100	-	.	ID=Bv1_000480_xpyy.t1_length=4431.path1;Name=Bv1_000480_xpyy.t1_length=4431;Target=Bv1_000480_xpyy.t1_length=4431 3601 3744;Gap=M144
Bvchr1.sca001	RefBeet-1.2	cDNA_match	507890	507943	100	-	.	ID=Bv1_000480_xpyy.t1_length=4431.path1;Name=Bv1_000480_xpyy.t1_length=4431;Target=Bv1_000480_xpyy.t1_length=4431 3745 3798;Gap=M54
Bvchr1.sca001	RefBeet-1.2	cDNA_match	507105	507164	100	-	.	ID=Bv1_000480_xpyy.t1_length=4431.path1;Name=Bv1_000480_xpyy.t1_length=4431;Target=Bv1_000480_xpyy.t1_length=4431 3799 3858;Gap=M60
Bvchr1.sca001	RefBeet-1.2	cDNA_match	506298	506696	100	-	.	ID=Bv1_000480_xpyy.t1_length=4431.path1;Name=Bv1_000480_xpyy.t1_length=4431;Target=Bv1_000480_xpyy.t1_length=4431 3859 4257;Gap=M399
Bvchr1.sca001	RefBeet-1.2	cDNA_match	505405	505578	100	-	.	ID=Bv1_000480_xpyy.t1_length=4431.path1;Name=Bv1_000480_xpyy.t1_length=4431;Target=Bv1_000480_xpyy.t1_length=4431 4258 4431;Gap=M174
Bvchr1.sca001	RefBeet-1.2	cDNA_match	1128217	1128400	100	+	.	ID=Bv1_001060_gmxy.t1_length=549.path1;Name=Bv1_001060_gmxy.t1_length=549;Target=Bv1_001060_gmxy.t1_length=549 1 184;Gap=M184
Bvchr1.sca001	RefBeet-1.2	cDNA_match	1128506	1128820	100	+	.	ID=Bv1_001060_gmxy.t1_length=549.path1;Name=Bv1_001060_gmxy.t1_length=549;Target=Bv1_001060_gmxy.t1_length=549 185 499;Gap=M315
Bvchr1.sca001	RefBeet-1.2	cDNA_match	1129377	1129426	100	+	.	ID=Bv1_001060_gmxy.t1_length=549.path1;Name=Bv1_001060_gmxy.t1_length=549;Target=Bv1_001060_gmxy.t1_length=549 500 549;Gap=M50
Bvchr1.sca001	RefBeet-1.2	cDNA_match	1207926	1208041	100	-	.	ID=Bv1_001120_jirh.t1_length=294.path1;Name=Bv1_001120_jirh.t1_length=294;Target=Bv1_001120_jirh.t1_length=294 1 116;Gap=M116
Bvchr1.sca001	RefBeet-1.2	cDNA_match	1207188	1207285	100	-	.	ID=Bv1_001120_jirh.t1_length=294.path1;Name=Bv1_001120_jirh.t1_length=294;Target=Bv1_001120_jirh.t1_length=294 117 214;Gap=M98
Bvchr1.sca001	RefBeet-1.2	cDNA_match	1206122	1206201	100	-	.	ID=Bv1_001120_jirh.t1_length=294.path1;Name=Bv1_001120_jirh.t1_length=294;Target=Bv1_001120_jirh.t1_length=294 215 294;Gap=M80
Bvchr1.sca001	RefBeet-1.2	cDNA_match	1202009	1203976	100	-	.	ID=Bv1_001110_kfgd.t1_length=1968.path1;Name=Bv1_001110_kfgd.t1_length=1968;Target=Bv1_001110_kfgd.t1_length=1968 1 1968;Gap=M1968
Bvchr1.sca001	RefBeet-1.2	cDNA_match	1269869	1270126	100	+	.	ID=Bv1_001150_owtt.t1_length=258.path1;Name=Bv1_001150_owtt.t1_length=258;Target=Bv1_001150_owtt.t1_length=258 1 258;Gap=M258
Bvchr1.sca001	RefBeet-1.2	cDNA_match	1061986	1062043	100	-	.	ID=Bv1_001031z15_xqxa.t1_length=174.path1;Name=Bv1_001031z15_xqxa.t1_length=174;Target=Bv1_001031z15_xqxa.t1_length=174 1 58;Gap=M58
Bvchr1.sca001	RefBeet-1.2	cDNA_match	1061782	1061897	100	-	.	ID=Bv1_001031z15_xqxa.t1_length=174.path1;Name=Bv1_001031z15_xqxa.t1_length=174;Target=Bv1_001031z15_xqxa.t1_length=174 59 174;Gap=M116
Bvchr1.sca001	RefBeet-1.2	cDNA_match	1288654	1288738	100	+	.	ID=Bv1_001160_tedw.t1_length=1302.path1;Name=Bv1_001160_tedw.t1_length=1302;Target=Bv1_001160_tedw.t1_length=1302 1 85;Gap=M85
Bvchr1.sca001	RefBeet-1.2	cDNA_match	1288877	1289107	100	+	.	ID=Bv1_001160_tedw.t1_length=1302.path1;Name=Bv1_001160_tedw.t1_length=1302;Target=Bv1_001160_tedw.t1_length=1302 86 316;Gap=M231
Bvchr1.sca001	RefBeet-1.2	cDNA_match	1291597	1291995	100	+	.	ID=Bv1_001160_tedw.t1_length=1302.path1;Name=Bv1_001160_tedw.t1_length=1302;Target=Bv1_001160_tedw.t1_length=1302 317 715;Gap=M399
Bvchr1.sca001	RefBeet-1.2	cDNA_match	1292352	1292938	100	+	.	ID=Bv1_001160_tedw.t1_length=1302.path1;Name=Bv1_001160_tedw.t1_length=1302;Target=Bv1_001160_tedw.t1_length=1302 716 1302;Gap=M587
Bvchr1.sca001	RefBeet-1.2	cDNA_match	1020252	1020537	100	-	.	ID=Bv1_000990_awoq.t1_length=2130.path1;Name=Bv1_000990_awoq.t1_length=2130;Target=Bv1_000990_awoq.t1_length=2130 1 286;Gap=M286
Bvchr1.sca001	RefBeet-1.2	cDNA_match	1017503	1018258	100	-	.	ID=Bv1_000990_awoq.t1_length=2130.path1;Name=Bv1_000990_awoq.t1_length=2130;Target=Bv1_000990_awoq.t1_length=2130 287 1042;Gap=M756
Bvchr1.sca001	RefBeet-1.2	cDNA_match	1017005	1017360	100	-	.	ID=Bv1_000990_awoq.t1_length=2130.path1;Name=Bv1_000990_awoq.t1_length=2130;Target=Bv1_000990_awoq.t1_length=2130 1043 1398;Gap=M356
Bvchr1.sca001	RefBeet-1.2	cDNA_match	1016602	1016813	100	-	.	ID=Bv1_000990_awoq.t1_length=2130.path1;Name=Bv1_000990_awoq.t1_length=2130;Target=Bv1_000990_awoq.t1_length=2130 1399 1610;Gap=M212
Bvchr1.sca001	RefBeet-1.2	cDNA_match	1014998	1015254	100	-	.	ID=Bv1_000990_awoq.t1_length=2130.path1;Name=Bv1_000990_awoq.t1_length=2130;Target=Bv1_000990_awoq.t1_length=2130 1611 1867;Gap=M257
Bvchr1.sca001	RefBeet-1.2	cDNA_match	1014737	1014915	100	-	.	ID=Bv1_000990_awoq.t1_length=2130.path1;Name=Bv1_000990_awoq.t1_length=2130;Target=Bv1_000990_awoq.t1_length=2130 1868 2046;Gap=M179
Bvchr1.sca001	RefBeet-1.2	cDNA_match	1014573	1014656	100	-	.	ID=Bv1_000990_awoq.t1_length=2130.path1;Name=Bv1_000990_awoq.t1_length=2130;Target=Bv1_000990_awoq.t1_length=2130 2047 2130;Gap=M84
Bvchr1.sca001	RefBeet-1.2	cDNA_match	1098979	1099158	100	+	.	ID=Bv1_001040_fofx.t1_length=180.path1;Name=Bv1_001040_fofx.t1_length=180;Target=Bv1_001040_fofx.t1_length=180 1 180;Gap=M180
Bvchr1.sca001	RefBeet-1.2	cDNA_match	1218220	1218371	100	-	.	ID=Bv1_001130_mjwx.t1_length=4425.path1;Name=Bv1_001130_mjwx.t1_length=4425;Target=Bv1_001130_mjwx.t1_length=4425 1 152;Gap=M152
Bvchr1.sca001	RefBeet-1.2	cDNA_match	1218013	1218119	100	-	.	ID=Bv1_001130_mjwx.t1_length=4425.path1;Name=Bv1_001130_mjwx.t1_length=4425;Target=Bv1_001130_mjwx.t1_length=4425 153 259;Gap=M107
Bvchr1.sca001	RefBeet-1.2	cDNA_match	1215818	1216025	100	-	.	ID=Bv1_001130_mjwx.t1_length=4425.path1;Name=Bv1_001130_mjwx.t1_length=4425;Target=Bv1_001130_mjwx.t1_length=4425 260 467;Gap=M208
Bvchr1.sca001	RefBeet-1.2	cDNA_match	1215197	1215737	100	-	.	ID=Bv1_001130_mjwx.t1_length=4425.path1;Name=Bv1_001130_mjwx.t1_length=4425;Target=Bv1_001130_mjwx.t1_length=4425 468 1008;Gap=M541
Bvchr1.sca001	RefBeet-1.2	cDNA_match	1214856	1215107	100	-	.	ID=Bv1_001130_mjwx.t1_length=4425.path1;Name=Bv1_001130_mjwx.t1_length=4425;Target=Bv1_001130_mjwx.t1_length=4425 1009 1260;Gap=M252
Bvchr1.sca001	RefBeet-1.2	cDNA_match	1214556	1214747	100	-	.	ID=Bv1_001130_mjwx.t1_length=4425.path1;Name=Bv1_001130_mjwx.t1_length=4425;Target=Bv1_001130_mjwx.t1_length=4425 1261 1452;Gap=M192
Bvchr1.sca001	RefBeet-1.2	cDNA_match	1214379	1214453	100	-	.	ID=Bv1_001130_mjwx.t1_length=4425.path1;Name=Bv1_001130_mjwx.t1_length=4425;Target=Bv1_001130_mjwx.t1_length=4425 1453 1527;Gap=M75
Bvchr1.sca001	RefBeet-1.2	cDNA_match	1211678	1214203	100	-	.	ID=Bv1_001130_mjwx.t1_length=4425.path1;Name=Bv1_001130_mjwx.t1_length=4425;Target=Bv1_001130_mjwx.t1_length=4425 1528 4053;Gap=M2526
Bvchr1.sca001	RefBeet-1.2	cDNA_match	1210044	1210415	100	-	.	ID=Bv1_001130_mjwx.t1_length=4425.path1;Name=Bv1_001130_mjwx.t1_length=4425;Target=Bv1_001130_mjwx.t1_length=4425 4054 4425;Gap=M372
Bvchr1.sca001	RefBeet-1.2	cDNA_match	1320147	1320578	100	-	.	ID=Bv1_001200_ptoj.t1_length=1176.path1;Name=Bv1_001200_ptoj.t1_length=1176;Target=Bv1_001200_ptoj.t1_length=1176 1 432;Gap=M432
Bvchr1.sca001	RefBeet-1.2	cDNA_match	1316722	1316895	100	-	.	ID=Bv1_001200_ptoj.t1_length=1176.path1;Name=Bv1_001200_ptoj.t1_length=1176;Target=Bv1_001200_ptoj.t1_length=1176 433 606;Gap=M174
Bvchr1.sca001	RefBeet-1.2	cDNA_match	1316037	1316606	100	-	.	ID=Bv1_001200_ptoj.t1_length=1176.path1;Name=Bv1_001200_ptoj.t1_length=1176;Target=Bv1_001200_ptoj.t1_length=1176 607 1176;Gap=M570
Bvchr1.sca001	RefBeet-1.2	cDNA_match	1301239	1302618	100	-	.	ID=Bv1_001180_hqtc.t1_length=1380.path1;Name=Bv1_001180_hqtc.t1_length=1380;Target=Bv1_001180_hqtc.t1_length=1380 1 1380;Gap=M1380
Bvchr1.sca001	RefBeet-1.2	cDNA_match	1325511	1325753	100	+	.	ID=Bv1_001210_gatn.t1_length=243.path1;Name=Bv1_001210_gatn.t1_length=243;Target=Bv1_001210_gatn.t1_length=243 1 243;Gap=M243
Bvchr1.sca001	RefBeet-1.2	cDNA_match	1341610	1341798	100	-	.	ID=Bv1_001230_guzj.t1_length=189.path1;Name=Bv1_001230_guzj.t1_length=189;Target=Bv1_001230_guzj.t1_length=189 1 189;Gap=M189
Bvchr1.sca001	RefBeet-1.2	cDNA_match	1351215	1351541	100	+	.	ID=Bv1_001241z21_yrwi.t1_length=327.path1;Name=Bv1_001241z21_yrwi.t1_length=327;Target=Bv1_001241z21_yrwi.t1_length=327 1 327;Gap=M327
Bvchr1.sca001	RefBeet-1.2	cDNA_match	1337199	1337576	100	+	.	ID=Bv1_001220_oroi.t1_length=1665.path1;Name=Bv1_001220_oroi.t1_length=1665;Target=Bv1_001220_oroi.t1_length=1665 1 378;Gap=M378
Bvchr1.sca001	RefBeet-1.2	cDNA_match	1337689	1338120	100	+	.	ID=Bv1_001220_oroi.t1_length=1665.path1;Name=Bv1_001220_oroi.t1_length=1665;Target=Bv1_001220_oroi.t1_length=1665 379 810;Gap=M432
Bvchr1.sca001	RefBeet-1.2	cDNA_match	1338788	1339346	100	+	.	ID=Bv1_001220_oroi.t1_length=1665.path1;Name=Bv1_001220_oroi.t1_length=1665;Target=Bv1_001220_oroi.t1_length=1665 811 1369;Gap=M559
Bvchr1.sca001	RefBeet-1.2	cDNA_match	1340126	1340421	100	+	.	ID=Bv1_001220_oroi.t1_length=1665.path1;Name=Bv1_001220_oroi.t1_length=1665;Target=Bv1_001220_oroi.t1_length=1665 1370 1665;Gap=M296
Bvchr1.sca001	RefBeet-1.2	cDNA_match	1356219	1356568	100	-	.	ID=Bv1_001250_oini.t1_length=768.path1;Name=Bv1_001250_oini.t1_length=768;Target=Bv1_001250_oini.t1_length=768 1 350;Gap=M350
Bvchr1.sca001	RefBeet-1.2	cDNA_match	1355184	1355601	100	-	.	ID=Bv1_001250_oini.t1_length=768.path1;Name=Bv1_001250_oini.t1_length=768;Target=Bv1_001250_oini.t1_length=768 351 768;Gap=M418
Bvchr1.sca001	RefBeet-1.2	cDNA_match	1166885	1167575	100	-	.	ID=Bv1_001071z20_fdzw.t2_length=1308.path1;Name=Bv1_001071z20_fdzw.t2_length=1308;Target=Bv1_001071z20_fdzw.t2_length=1308 1 691;Gap=M691
Bvchr1.sca001	RefBeet-1.2	cDNA_match	1166014	1166630	100	-	.	ID=Bv1_001071z20_fdzw.t2_length=1308.path1;Name=Bv1_001071z20_fdzw.t2_length=1308;Target=Bv1_001071z20_fdzw.t2_length=1308 692 1308;Gap=M617
Bvchr1.sca001	RefBeet-1.2	cDNA_match	1194771	1195353	100	-	.	ID=Bv1_001100_nsyq.t1_length=1539.path1;Name=Bv1_001100_nsyq.t1_length=1539;Target=Bv1_001100_nsyq.t1_length=1539 1 583;Gap=M583
Bvchr1.sca001	RefBeet-1.2	cDNA_match	1193435	1193578	100	-	.	ID=Bv1_001100_nsyq.t1_length=1539.path1;Name=Bv1_001100_nsyq.t1_length=1539;Target=Bv1_001100_nsyq.t1_length=1539 584 727;Gap=M144
Bvchr1.sca001	RefBeet-1.2	cDNA_match	1193174	1193326	100	-	.	ID=Bv1_001100_nsyq.t1_length=1539.path1;Name=Bv1_001100_nsyq.t1_length=1539;Target=Bv1_001100_nsyq.t1_length=1539 728 880;Gap=M153
Bvchr1.sca001	RefBeet-1.2	cDNA_match	1192954	1193069	100	-	.	ID=Bv1_001100_nsyq.t1_length=1539.path1;Name=Bv1_001100_nsyq.t1_length=1539;Target=Bv1_001100_nsyq.t1_length=1539 881 996;Gap=M116
Bvchr1.sca001	RefBeet-1.2	cDNA_match	1192140	1192307	100	-	.	ID=Bv1_001100_nsyq.t1_length=1539.path1;Name=Bv1_001100_nsyq.t1_length=1539;Target=Bv1_001100_nsyq.t1_length=1539 997 1164;Gap=M168
Bvchr1.sca001	RefBeet-1.2	cDNA_match	1191822	1192046	100	-	.	ID=Bv1_001100_nsyq.t1_length=1539.path1;Name=Bv1_001100_nsyq.t1_length=1539;Target=Bv1_001100_nsyq.t1_length=1539 1165 1389;Gap=M225
Bvchr1.sca001	RefBeet-1.2	cDNA_match	1190465	1190614	100	-	.	ID=Bv1_001100_nsyq.t1_length=1539.path1;Name=Bv1_001100_nsyq.t1_length=1539;Target=Bv1_001100_nsyq.t1_length=1539 1390 1539;Gap=M150
Bvchr1.sca001	RefBeet-1.2	cDNA_match	1359671	1359686	100	-	.	ID=Bv1_001260_xrne.t1_length=1143.path1;Name=Bv1_001260_xrne.t1_length=1143;Target=Bv1_001260_xrne.t1_length=1143 1 16;Gap=M16
Bvchr1.sca001	RefBeet-1.2	cDNA_match	1357869	1358995	100	-	.	ID=Bv1_001260_xrne.t1_length=1143.path1;Name=Bv1_001260_xrne.t1_length=1143;Target=Bv1_001260_xrne.t1_length=1143 17 1143;Gap=M1127
Bvchr1.sca001	RefBeet-1.2	cDNA_match	637369	637588	100	+	.	ID=Bv1_000590_nkif.t1_length=5166.path1;Name=Bv1_000590_nkif.t1_length=5166;Target=Bv1_000590_nkif.t1_length=5166 1 220;Gap=M220
Bvchr1.sca001	RefBeet-1.2	cDNA_match	637684	637720	100	+	.	ID=Bv1_000590_nkif.t1_length=5166.path1;Name=Bv1_000590_nkif.t1_length=5166;Target=Bv1_000590_nkif.t1_length=5166 221 257;Gap=M37
Bvchr1.sca001	RefBeet-1.2	cDNA_match	637874	638422	100	+	.	ID=Bv1_000590_nkif.t1_length=5166.path1;Name=Bv1_000590_nkif.t1_length=5166;Target=Bv1_000590_nkif.t1_length=5166 258 806;Gap=M549
Bvchr1.sca001	RefBeet-1.2	cDNA_match	638813	638966	100	+	.	ID=Bv1_000590_nkif.t1_length=5166.path1;Name=Bv1_000590_nkif.t1_length=5166;Target=Bv1_000590_nkif.t1_length=5166 807 960;Gap=M154
Bvchr1.sca001	RefBeet-1.2	cDNA_match	639053	639394	100	+	.	ID=Bv1_000590_nkif.t1_length=5166.path1;Name=Bv1_000590_nkif.t1_length=5166;Target=Bv1_000590_nkif.t1_length=5166 961 1302;Gap=M342
Bvchr1.sca001	RefBeet-1.2	cDNA_match	640677	641624	100	+	.	ID=Bv1_000590_nkif.t1_length=5166.path1;Name=Bv1_000590_nkif.t1_length=5166;Target=Bv1_000590_nkif.t1_length=5166 1303 2250;Gap=M948
Bvchr1.sca001	RefBeet-1.2	cDNA_match	641902	642224	100	+	.	ID=Bv1_000590_nkif.t1_length=5166.path1;Name=Bv1_000590_nkif.t1_length=5166;Target=Bv1_000590_nkif.t1_length=5166 2251 2573;Gap=M323
Bvchr1.sca001	RefBeet-1.2	cDNA_match	642466	642592	100	+	.	ID=Bv1_000590_nkif.t1_length=5166.path1;Name=Bv1_000590_nkif.t1_length=5166;Target=Bv1_000590_nkif.t1_length=5166 2574 2700;Gap=M127
Bvchr1.sca001	RefBeet-1.2	cDNA_match	642919	643074	100	+	.	ID=Bv1_000590_nkif.t1_length=5166.path1;Name=Bv1_000590_nkif.t1_length=5166;Target=Bv1_000590_nkif.t1_length=5166 2701 2856;Gap=M156
Bvchr1.sca001	RefBeet-1.2	cDNA_match	643761	645446	100	+	.	ID=Bv1_000590_nkif.t1_length=5166.path1;Name=Bv1_000590_nkif.t1_length=5166;Target=Bv1_000590_nkif.t1_length=5166 2857 4542;Gap=M1686
Bvchr1.sca001	RefBeet-1.2	cDNA_match	645576	645842	100	+	.	ID=Bv1_000590_nkif.t1_length=5166.path1;Name=Bv1_000590_nkif.t1_length=5166;Target=Bv1_000590_nkif.t1_length=5166 4543 4809;Gap=M267
Bvchr1.sca001	RefBeet-1.2	cDNA_match	646568	646924	100	+	.	ID=Bv1_000590_nkif.t1_length=5166.path1;Name=Bv1_000590_nkif.t1_length=5166;Target=Bv1_000590_nkif.t1_length=5166 4810 5166;Gap=M357
Bvchr1.sca001	RefBeet-1.2	cDNA_match	1299292	1299507	100	-	.	ID=Bv1_001170_ofhp.t1_length=1287.path1;Name=Bv1_001170_ofhp.t1_length=1287;Target=Bv1_001170_ofhp.t1_length=1287 1 216;Gap=M216
Bvchr1.sca001	RefBeet-1.2	cDNA_match	1297619	1297722	100	-	.	ID=Bv1_001170_ofhp.t1_length=1287.path1;Name=Bv1_001170_ofhp.t1_length=1287;Target=Bv1_001170_ofhp.t1_length=1287 217 320;Gap=M104
Bvchr1.sca001	RefBeet-1.2	cDNA_match	1297040	1297410	100	-	.	ID=Bv1_001170_ofhp.t1_length=1287.path1;Name=Bv1_001170_ofhp.t1_length=1287;Target=Bv1_001170_ofhp.t1_length=1287 321 691;Gap=M371
Bvchr1.sca001	RefBeet-1.2	cDNA_match	1295869	1296176	100	-	.	ID=Bv1_001170_ofhp.t1_length=1287.path1;Name=Bv1_001170_ofhp.t1_length=1287;Target=Bv1_001170_ofhp.t1_length=1287 692 999;Gap=M308
Bvchr1.sca001	RefBeet-1.2	cDNA_match	1295203	1295490	100	-	.	ID=Bv1_001170_ofhp.t1_length=1287.path1;Name=Bv1_001170_ofhp.t1_length=1287;Target=Bv1_001170_ofhp.t1_length=1287 1000 1287;Gap=M288
Bvchr1.sca001	RefBeet-1.2	cDNA_match	1379618	1379750	100	+	.	ID=Bv1_001280_iquc.t1_length=1026.path1;Name=Bv1_001280_iquc.t1_length=1026;Target=Bv1_001280_iquc.t1_length=1026 1 133;Gap=M133
Bvchr1.sca001	RefBeet-1.2	cDNA_match	1379933	1380062	100	+	.	ID=Bv1_001280_iquc.t1_length=1026.path1;Name=Bv1_001280_iquc.t1_length=1026;Target=Bv1_001280_iquc.t1_length=1026 134 263;Gap=M130
Bvchr1.sca001	RefBeet-1.2	cDNA_match	1380239	1381001	100	+	.	ID=Bv1_001280_iquc.t1_length=1026.path1;Name=Bv1_001280_iquc.t1_length=1026;Target=Bv1_001280_iquc.t1_length=1026 264 1026;Gap=M763
Bvchr1.sca001	RefBeet-1.2	cDNA_match	1118950	1119691	100	-	.	ID=Bv1_001051z18_hwei.t1_length=1281.path1;Name=Bv1_001051z18_hwei.t1_length=1281;Target=Bv1_001051z18_hwei.t1_length=1281 1 742;Gap=M742
Bvchr1.sca001	RefBeet-1.2	cDNA_match	1118246	1118784	100	-	.	ID=Bv1_001051z18_hwei.t1_length=1281.path1;Name=Bv1_001051z18_hwei.t1_length=1281;Target=Bv1_001051z18_hwei.t1_length=1281 743 1281;Gap=M539
Bvchr1.sca001	RefBeet-1.2	cDNA_match	1415037	1415936	100	+	.	ID=Bv1_001300_sidm.t1_length=1500.path1;Name=Bv1_001300_sidm.t1_length=1500;Target=Bv1_001300_sidm.t1_length=1500 1 900;Gap=M900
Bvchr1.sca001	RefBeet-1.2	cDNA_match	1416675	1417274	100	+	.	ID=Bv1_001300_sidm.t1_length=1500.path1;Name=Bv1_001300_sidm.t1_length=1500;Target=Bv1_001300_sidm.t1_length=1500 901 1500;Gap=M600
Bvchr1.sca001	RefBeet-1.2	cDNA_match	1406376	1407275	100	+	.	ID=Bv1_001290_xkhk.t1_length=1506.path1;Name=Bv1_001290_xkhk.t1_length=1506;Target=Bv1_001290_xkhk.t1_length=1506 1 900;Gap=M900
Bvchr1.sca001	RefBeet-1.2	cDNA_match	1407822	1408427	100	+	.	ID=Bv1_001290_xkhk.t1_length=1506.path1;Name=Bv1_001290_xkhk.t1_length=1506;Target=Bv1_001290_xkhk.t1_length=1506 901 1506;Gap=M606
Bvchr1.sca001	RefBeet-1.2	cDNA_match	1234949	1235792	100	-	.	ID=Bv1_001140_gjid.t1_length=1890.path1;Name=Bv1_001140_gjid.t1_length=1890;Target=Bv1_001140_gjid.t1_length=1890 1 844;Gap=M844
Bvchr1.sca001	RefBeet-1.2	cDNA_match	1224975	1226020	100	-	.	ID=Bv1_001140_gjid.t1_length=1890.path1;Name=Bv1_001140_gjid.t1_length=1890;Target=Bv1_001140_gjid.t1_length=1890 845 1890;Gap=M1046
Bvchr1.sca001	RefBeet-1.2	cDNA_match	1314617	1314769	100	-	.	ID=Bv1_001190_ugji.t1_length=1626.path1;Name=Bv1_001190_ugji.t1_length=1626;Target=Bv1_001190_ugji.t1_length=1626 1 153;Gap=M153
Bvchr1.sca001	RefBeet-1.2	cDNA_match	1313796	1313926	100	-	.	ID=Bv1_001190_ugji.t1_length=1626.path1;Name=Bv1_001190_ugji.t1_length=1626;Target=Bv1_001190_ugji.t1_length=1626 154 284;Gap=M131
Bvchr1.sca001	RefBeet-1.2	cDNA_match	1313262	1313379	100	-	.	ID=Bv1_001190_ugji.t1_length=1626.path1;Name=Bv1_001190_ugji.t1_length=1626;Target=Bv1_001190_ugji.t1_length=1626 285 402;Gap=M118
Bvchr1.sca001	RefBeet-1.2	cDNA_match	1310773	1310825	100	-	.	ID=Bv1_001190_ugji.t1_length=1626.path1;Name=Bv1_001190_ugji.t1_length=1626;Target=Bv1_001190_ugji.t1_length=1626 403 455;Gap=M53
Bvchr1.sca001	RefBeet-1.2	cDNA_match	1309740	1309789	100	-	.	ID=Bv1_001190_ugji.t1_length=1626.path1;Name=Bv1_001190_ugji.t1_length=1626;Target=Bv1_001190_ugji.t1_length=1626 456 505;Gap=M50
Bvchr1.sca001	RefBeet-1.2	cDNA_match	1309566	1309664	100	-	.	ID=Bv1_001190_ugji.t1_length=1626.path1;Name=Bv1_001190_ugji.t1_length=1626;Target=Bv1_001190_ugji.t1_length=1626 506 604;Gap=M99
Bvchr1.sca001	RefBeet-1.2	cDNA_match	1309360	1309469	100	-	.	ID=Bv1_001190_ugji.t1_length=1626.path1;Name=Bv1_001190_ugji.t1_length=1626;Target=Bv1_001190_ugji.t1_length=1626 605 714;Gap=M110
Bvchr1.sca001	RefBeet-1.2	cDNA_match	1309120	1309247	100	-	.	ID=Bv1_001190_ugji.t1_length=1626.path1;Name=Bv1_001190_ugji.t1_length=1626;Target=Bv1_001190_ugji.t1_length=1626 715 842;Gap=M128
Bvchr1.sca001	RefBeet-1.2	cDNA_match	1309001	1309033	100	-	.	ID=Bv1_001190_ugji.t1_length=1626.path1;Name=Bv1_001190_ugji.t1_length=1626;Target=Bv1_001190_ugji.t1_length=1626 843 875;Gap=M33
Bvchr1.sca001	RefBeet-1.2	cDNA_match	1308675	1308741	100	-	.	ID=Bv1_001190_ugji.t1_length=1626.path1;Name=Bv1_001190_ugji.t1_length=1626;Target=Bv1_001190_ugji.t1_length=1626 876 942;Gap=M67
Bvchr1.sca001	RefBeet-1.2	cDNA_match	1306152	1306235	100	-	.	ID=Bv1_001190_ugji.t1_length=1626.path1;Name=Bv1_001190_ugji.t1_length=1626;Target=Bv1_001190_ugji.t1_length=1626 943 1026;Gap=M84
Bvchr1.sca001	RefBeet-1.2	cDNA_match	1305666	1305728	100	-	.	ID=Bv1_001190_ugji.t1_length=1626.path1;Name=Bv1_001190_ugji.t1_length=1626;Target=Bv1_001190_ugji.t1_length=1626 1027 1089;Gap=M63
Bvchr1.sca001	RefBeet-1.2	cDNA_match	1305390	1305534	100	-	.	ID=Bv1_001190_ugji.t1_length=1626.path1;Name=Bv1_001190_ugji.t1_length=1626;Target=Bv1_001190_ugji.t1_length=1626 1090 1234;Gap=M145
Bvchr1.sca001	RefBeet-1.2	cDNA_match	1304904	1305068	100	-	.	ID=Bv1_001190_ugji.t1_length=1626.path1;Name=Bv1_001190_ugji.t1_length=1626;Target=Bv1_001190_ugji.t1_length=1626 1235 1399;Gap=M165
Bvchr1.sca001	RefBeet-1.2	cDNA_match	1304443	1304537	100	-	.	ID=Bv1_001190_ugji.t1_length=1626.path1;Name=Bv1_001190_ugji.t1_length=1626;Target=Bv1_001190_ugji.t1_length=1626 1400 1494;Gap=M95
Bvchr1.sca001	RefBeet-1.2	cDNA_match	1304104	1304235	100	-	.	ID=Bv1_001190_ugji.t1_length=1626.path1;Name=Bv1_001190_ugji.t1_length=1626;Target=Bv1_001190_ugji.t1_length=1626 1495 1626;Gap=M132
Bvchr1.sca001	RefBeet-1.2	cDNA_match	1425250	1425750	100	+	.	ID=Bv1_001320_zice.t1_length=1599.path1;Name=Bv1_001320_zice.t1_length=1599;Target=Bv1_001320_zice.t1_length=1599 1 501;Gap=M501
Bvchr1.sca001	RefBeet-1.2	cDNA_match	1426950	1427414	100	+	.	ID=Bv1_001320_zice.t1_length=1599.path1;Name=Bv1_001320_zice.t1_length=1599;Target=Bv1_001320_zice.t1_length=1599 502 966;Gap=M465
Bvchr1.sca001	RefBeet-1.2	cDNA_match	1427711	1428088	100	+	.	ID=Bv1_001320_zice.t1_length=1599.path1;Name=Bv1_001320_zice.t1_length=1599;Target=Bv1_001320_zice.t1_length=1599 967 1344;Gap=M378
Bvchr1.sca001	RefBeet-1.2	cDNA_match	1428208	1428275	100	+	.	ID=Bv1_001320_zice.t1_length=1599.path1;Name=Bv1_001320_zice.t1_length=1599;Target=Bv1_001320_zice.t1_length=1599 1345 1412;Gap=M68
Bvchr1.sca001	RefBeet-1.2	cDNA_match	1428991	1429177	100	+	.	ID=Bv1_001320_zice.t1_length=1599.path1;Name=Bv1_001320_zice.t1_length=1599;Target=Bv1_001320_zice.t1_length=1599 1413 1599;Gap=M187
Bvchr1.sca001	RefBeet-1.2	cDNA_match	1113871	1113898	100	-	.	ID=Bv1_001051z17_jttu.t1_length=288.path1;Name=Bv1_001051z17_jttu.t1_length=288;Target=Bv1_001051z17_jttu.t1_length=288 1 28;Gap=M28
Bvchr1.sca001	RefBeet-1.2	cDNA_match	1113619	1113760	100	-	.	ID=Bv1_001051z17_jttu.t1_length=288.path1;Name=Bv1_001051z17_jttu.t1_length=288;Target=Bv1_001051z17_jttu.t1_length=288 29 170;Gap=M142
Bvchr1.sca001	RefBeet-1.2	cDNA_match	1113429	1113546	100	-	.	ID=Bv1_001051z17_jttu.t1_length=288.path1;Name=Bv1_001051z17_jttu.t1_length=288;Target=Bv1_001051z17_jttu.t1_length=288 171 288;Gap=M118
Bvchr1.sca001	RefBeet-1.2	cDNA_match	1457717	1458339	100	-	.	ID=Bv1_001350_mfwa.t1_length=1044.path1;Name=Bv1_001350_mfwa.t1_length=1044;Target=Bv1_001350_mfwa.t1_length=1044 1 623;Gap=M623
Bvchr1.sca001	RefBeet-1.2	cDNA_match	1456753	1456828	100	-	.	ID=Bv1_001350_mfwa.t1_length=1044.path1;Name=Bv1_001350_mfwa.t1_length=1044;Target=Bv1_001350_mfwa.t1_length=1044 624 699;Gap=M76
Bvchr1.sca001	RefBeet-1.2	cDNA_match	1456292	1456418	100	-	.	ID=Bv1_001350_mfwa.t1_length=1044.path1;Name=Bv1_001350_mfwa.t1_length=1044;Target=Bv1_001350_mfwa.t1_length=1044 700 826;Gap=M127
Bvchr1.sca001	RefBeet-1.2	cDNA_match	1455974	1456191	100	-	.	ID=Bv1_001350_mfwa.t1_length=1044.path1;Name=Bv1_001350_mfwa.t1_length=1044;Target=Bv1_001350_mfwa.t1_length=1044 827 1044;Gap=M218
Bvchr1.sca001	RefBeet-1.2	cDNA_match	1345864	1345990	100	+	.	ID=Bv1_001240_nywa.t1_length=1473.path1;Name=Bv1_001240_nywa.t1_length=1473;Target=Bv1_001240_nywa.t1_length=1473 1 127;Gap=M127
Bvchr1.sca001	RefBeet-1.2	cDNA_match	1346414	1346535	100	+	.	ID=Bv1_001240_nywa.t1_length=1473.path1;Name=Bv1_001240_nywa.t1_length=1473;Target=Bv1_001240_nywa.t1_length=1473 128 249;Gap=M122
Bvchr1.sca001	RefBeet-1.2	cDNA_match	1346630	1346682	100	+	.	ID=Bv1_001240_nywa.t1_length=1473.path1;Name=Bv1_001240_nywa.t1_length=1473;Target=Bv1_001240_nywa.t1_length=1473 250 302;Gap=M53
Bvchr1.sca001	RefBeet-1.2	cDNA_match	1346791	1346863	100	+	.	ID=Bv1_001240_nywa.t1_length=1473.path1;Name=Bv1_001240_nywa.t1_length=1473;Target=Bv1_001240_nywa.t1_length=1473 303 375;Gap=M73
Bvchr1.sca001	RefBeet-1.2	cDNA_match	1347026	1347127	100	+	.	ID=Bv1_001240_nywa.t1_length=1473.path1;Name=Bv1_001240_nywa.t1_length=1473;Target=Bv1_001240_nywa.t1_length=1473 376 477;Gap=M102
Bvchr1.sca001	RefBeet-1.2	cDNA_match	1347210	1347311	100	+	.	ID=Bv1_001240_nywa.t1_length=1473.path1;Name=Bv1_001240_nywa.t1_length=1473;Target=Bv1_001240_nywa.t1_length=1473 478 579;Gap=M102
Bvchr1.sca001	RefBeet-1.2	cDNA_match	1347407	1347478	100	+	.	ID=Bv1_001240_nywa.t1_length=1473.path1;Name=Bv1_001240_nywa.t1_length=1473;Target=Bv1_001240_nywa.t1_length=1473 580 651;Gap=M72
Bvchr1.sca001	RefBeet-1.2	cDNA_match	1347576	1347638	100	+	.	ID=Bv1_001240_nywa.t1_length=1473.path1;Name=Bv1_001240_nywa.t1_length=1473;Target=Bv1_001240_nywa.t1_length=1473 652 714;Gap=M63
Bvchr1.sca001	RefBeet-1.2	cDNA_match	1347759	1347800	100	+	.	ID=Bv1_001240_nywa.t1_length=1473.path1;Name=Bv1_001240_nywa.t1_length=1473;Target=Bv1_001240_nywa.t1_length=1473 715 756;Gap=M42
Bvchr1.sca001	RefBeet-1.2	cDNA_match	1348016	1348075	100	+	.	ID=Bv1_001240_nywa.t1_length=1473.path1;Name=Bv1_001240_nywa.t1_length=1473;Target=Bv1_001240_nywa.t1_length=1473 757 816;Gap=M60
Bvchr1.sca001	RefBeet-1.2	cDNA_match	1348166	1348276	100	+	.	ID=Bv1_001240_nywa.t1_length=1473.path1;Name=Bv1_001240_nywa.t1_length=1473;Target=Bv1_001240_nywa.t1_length=1473 817 927;Gap=M111
Bvchr1.sca001	RefBeet-1.2	cDNA_match	1349079	1349249	100	+	.	ID=Bv1_001240_nywa.t1_length=1473.path1;Name=Bv1_001240_nywa.t1_length=1473;Target=Bv1_001240_nywa.t1_length=1473 928 1098;Gap=M171
Bvchr1.sca001	RefBeet-1.2	cDNA_match	1349398	1349488	100	+	.	ID=Bv1_001240_nywa.t1_length=1473.path1;Name=Bv1_001240_nywa.t1_length=1473;Target=Bv1_001240_nywa.t1_length=1473 1099 1189;Gap=M91
Bvchr1.sca001	RefBeet-1.2	cDNA_match	1349735	1350018	100	+	.	ID=Bv1_001240_nywa.t1_length=1473.path1;Name=Bv1_001240_nywa.t1_length=1473;Target=Bv1_001240_nywa.t1_length=1473 1190 1473;Gap=M284
Bvchr1.sca001	RefBeet-1.2	cDNA_match	1450388	1450465	100	+	.	ID=Bv1_001340_dpig.t1_length=1086.path1;Name=Bv1_001340_dpig.t1_length=1086;Target=Bv1_001340_dpig.t1_length=1086 1 78;Gap=M78
Bvchr1.sca001	RefBeet-1.2	cDNA_match	1451394	1451609	100	+	.	ID=Bv1_001340_dpig.t1_length=1086.path1;Name=Bv1_001340_dpig.t1_length=1086;Target=Bv1_001340_dpig.t1_length=1086 79 294;Gap=M216
Bvchr1.sca001	RefBeet-1.2	cDNA_match	1452070	1452211	100	+	.	ID=Bv1_001340_dpig.t1_length=1086.path1;Name=Bv1_001340_dpig.t1_length=1086;Target=Bv1_001340_dpig.t1_length=1086 295 436;Gap=M142
Bvchr1.sca001	RefBeet-1.2	cDNA_match	1452522	1452766	100	+	.	ID=Bv1_001340_dpig.t1_length=1086.path1;Name=Bv1_001340_dpig.t1_length=1086;Target=Bv1_001340_dpig.t1_length=1086 437 681;Gap=M245
Bvchr1.sca001	RefBeet-1.2	cDNA_match	1453100	1453283	100	+	.	ID=Bv1_001340_dpig.t1_length=1086.path1;Name=Bv1_001340_dpig.t1_length=1086;Target=Bv1_001340_dpig.t1_length=1086 682 865;Gap=M184
Bvchr1.sca001	RefBeet-1.2	cDNA_match	1454159	1454226	100	+	.	ID=Bv1_001340_dpig.t1_length=1086.path1;Name=Bv1_001340_dpig.t1_length=1086;Target=Bv1_001340_dpig.t1_length=1086 866 933;Gap=M68
Bvchr1.sca001	RefBeet-1.2	cDNA_match	1454598	1454750	100	+	.	ID=Bv1_001340_dpig.t1_length=1086.path1;Name=Bv1_001340_dpig.t1_length=1086;Target=Bv1_001340_dpig.t1_length=1086 934 1086;Gap=M153
Bvchr1.sca001	RefBeet-1.2	cDNA_match	1483369	1483456	100	-	.	ID=Bv1_001390_pzpo.t1_length=333.path1;Name=Bv1_001390_pzpo.t1_length=333;Target=Bv1_001390_pzpo.t1_length=333 1 88;Gap=M88
Bvchr1.sca001	RefBeet-1.2	cDNA_match	1483143	1483243	100	-	.	ID=Bv1_001390_pzpo.t1_length=333.path1;Name=Bv1_001390_pzpo.t1_length=333;Target=Bv1_001390_pzpo.t1_length=333 89 189;Gap=M101
Bvchr1.sca001	RefBeet-1.2	cDNA_match	1482416	1482559	100	-	.	ID=Bv1_001390_pzpo.t1_length=333.path1;Name=Bv1_001390_pzpo.t1_length=333;Target=Bv1_001390_pzpo.t1_length=333 190 333;Gap=M144
Bvchr1.sca001	RefBeet-1.2	cDNA_match	1470631	1470983	100	-	.	ID=Bv1_001360_qdto.t1_length=1353.path1;Name=Bv1_001360_qdto.t1_length=1353;Target=Bv1_001360_qdto.t1_length=1353 1 353;Gap=M353
Bvchr1.sca001	RefBeet-1.2	cDNA_match	1466258	1466404	100	-	.	ID=Bv1_001360_qdto.t1_length=1353.path1;Name=Bv1_001360_qdto.t1_length=1353;Target=Bv1_001360_qdto.t1_length=1353 354 500;Gap=M147
Bvchr1.sca001	RefBeet-1.2	cDNA_match	1465962	1466048	100	-	.	ID=Bv1_001360_qdto.t1_length=1353.path1;Name=Bv1_001360_qdto.t1_length=1353;Target=Bv1_001360_qdto.t1_length=1353 501 587;Gap=M87
Bvchr1.sca001	RefBeet-1.2	cDNA_match	1465489	1465534	100	-	.	ID=Bv1_001360_qdto.t1_length=1353.path1;Name=Bv1_001360_qdto.t1_length=1353;Target=Bv1_001360_qdto.t1_length=1353 588 633;Gap=M46
Bvchr1.sca001	RefBeet-1.2	cDNA_match	1464890	1464966	100	-	.	ID=Bv1_001360_qdto.t1_length=1353.path1;Name=Bv1_001360_qdto.t1_length=1353;Target=Bv1_001360_qdto.t1_length=1353 634 710;Gap=M77
Bvchr1.sca001	RefBeet-1.2	cDNA_match	1464296	1464458	100	-	.	ID=Bv1_001360_qdto.t1_length=1353.path1;Name=Bv1_001360_qdto.t1_length=1353;Target=Bv1_001360_qdto.t1_length=1353 711 873;Gap=M163
Bvchr1.sca001	RefBeet-1.2	cDNA_match	1463755	1463823	100	-	.	ID=Bv1_001360_qdto.t1_length=1353.path1;Name=Bv1_001360_qdto.t1_length=1353;Target=Bv1_001360_qdto.t1_length=1353 874 942;Gap=M69
Bvchr1.sca001	RefBeet-1.2	cDNA_match	1463006	1463065	100	-	.	ID=Bv1_001360_qdto.t1_length=1353.path1;Name=Bv1_001360_qdto.t1_length=1353;Target=Bv1_001360_qdto.t1_length=1353 943 1002;Gap=M60
Bvchr1.sca001	RefBeet-1.2	cDNA_match	1461335	1461421	100	-	.	ID=Bv1_001360_qdto.t1_length=1353.path1;Name=Bv1_001360_qdto.t1_length=1353;Target=Bv1_001360_qdto.t1_length=1353 1003 1089;Gap=M87
Bvchr1.sca001	RefBeet-1.2	cDNA_match	1460649	1460912	100	-	.	ID=Bv1_001360_qdto.t1_length=1353.path1;Name=Bv1_001360_qdto.t1_length=1353;Target=Bv1_001360_qdto.t1_length=1353 1090 1353;Gap=M264
Bvchr1.sca001	RefBeet-1.2	cDNA_match	1487613	1487819	100	+	.	ID=Bv1_001400_nupk.t1_length=207.path1;Name=Bv1_001400_nupk.t1_length=207;Target=Bv1_001400_nupk.t1_length=207 1 207;Gap=M207
Bvchr1.sca001	RefBeet-1.2	cDNA_match	1478224	1479669	100	+	.	ID=Bv1_001380_utxu.t1_length=1446.path1;Name=Bv1_001380_utxu.t1_length=1446;Target=Bv1_001380_utxu.t1_length=1446 1 1446;Gap=M1446
Bvchr1.sca001	RefBeet-1.2	cDNA_match	1498270	1498315	100	+	.	ID=Bv1_001420_dfyi.t1_length=249.path1;Name=Bv1_001420_dfyi.t1_length=249;Target=Bv1_001420_dfyi.t1_length=249 1 46;Gap=M46
Bvchr1.sca001	RefBeet-1.2	cDNA_match	1499237	1499439	100	+	.	ID=Bv1_001420_dfyi.t1_length=249.path1;Name=Bv1_001420_dfyi.t1_length=249;Target=Bv1_001420_dfyi.t1_length=249 47 249;Gap=M203
Bvchr1.sca001	RefBeet-1.2	cDNA_match	1490670	1492130	100	+	.	ID=Bv1_001410_xwqc.t1_length=1461.path1;Name=Bv1_001410_xwqc.t1_length=1461;Target=Bv1_001410_xwqc.t1_length=1461 1 1461;Gap=M1461
Bvchr1.sca001	RefBeet-1.2	cDNA_match	1363694	1364158	100	+	.	ID=Bv1_001270_azqs.t1_length=1797.path1;Name=Bv1_001270_azqs.t1_length=1797;Target=Bv1_001270_azqs.t1_length=1797 1 465;Gap=M465
Bvchr1.sca001	RefBeet-1.2	cDNA_match	1366420	1366492	100	+	.	ID=Bv1_001270_azqs.t1_length=1797.path1;Name=Bv1_001270_azqs.t1_length=1797;Target=Bv1_001270_azqs.t1_length=1797 466 538;Gap=M73
Bvchr1.sca001	RefBeet-1.2	cDNA_match	1366833	1366900	100	+	.	ID=Bv1_001270_azqs.t1_length=1797.path1;Name=Bv1_001270_azqs.t1_length=1797;Target=Bv1_001270_azqs.t1_length=1797 539 606;Gap=M68
Bvchr1.sca001	RefBeet-1.2	cDNA_match	1370730	1370818	100	+	.	ID=Bv1_001270_azqs.t1_length=1797.path1;Name=Bv1_001270_azqs.t1_length=1797;Target=Bv1_001270_azqs.t1_length=1797 607 695;Gap=M89
Bvchr1.sca001	RefBeet-1.2	cDNA_match	1371784	1371981	100	+	.	ID=Bv1_001270_azqs.t1_length=1797.path1;Name=Bv1_001270_azqs.t1_length=1797;Target=Bv1_001270_azqs.t1_length=1797 696 893;Gap=M198
Bvchr1.sca001	RefBeet-1.2	cDNA_match	1372078	1372282	100	+	.	ID=Bv1_001270_azqs.t1_length=1797.path1;Name=Bv1_001270_azqs.t1_length=1797;Target=Bv1_001270_azqs.t1_length=1797 894 1098;Gap=M205
Bvchr1.sca001	RefBeet-1.2	cDNA_match	1372409	1372576	100	+	.	ID=Bv1_001270_azqs.t1_length=1797.path1;Name=Bv1_001270_azqs.t1_length=1797;Target=Bv1_001270_azqs.t1_length=1797 1099 1266;Gap=M168
Bvchr1.sca001	RefBeet-1.2	cDNA_match	1372814	1372981	100	+	.	ID=Bv1_001270_azqs.t1_length=1797.path1;Name=Bv1_001270_azqs.t1_length=1797;Target=Bv1_001270_azqs.t1_length=1797 1267 1434;Gap=M168
Bvchr1.sca001	RefBeet-1.2	cDNA_match	1373066	1373256	100	+	.	ID=Bv1_001270_azqs.t1_length=1797.path1;Name=Bv1_001270_azqs.t1_length=1797;Target=Bv1_001270_azqs.t1_length=1797 1435 1625;Gap=M191
Bvchr1.sca001	RefBeet-1.2	cDNA_match	1373878	1374049	100	+	.	ID=Bv1_001270_azqs.t1_length=1797.path1;Name=Bv1_001270_azqs.t1_length=1797;Target=Bv1_001270_azqs.t1_length=1797 1626 1797;Gap=M172
Bvchr1.sca001	RefBeet-1.2	cDNA_match	1473582	1473701	100	+	.	ID=Bv1_001370_weum.t1_length=534.path1;Name=Bv1_001370_weum.t1_length=534;Target=Bv1_001370_weum.t1_length=534 1 120;Gap=M120
Bvchr1.sca001	RefBeet-1.2	cDNA_match	1474252	1474304	100	+	.	ID=Bv1_001370_weum.t1_length=534.path1;Name=Bv1_001370_weum.t1_length=534;Target=Bv1_001370_weum.t1_length=534 121 173;Gap=M53
Bvchr1.sca001	RefBeet-1.2	cDNA_match	1475785	1475857	100	+	.	ID=Bv1_001370_weum.t1_length=534.path1;Name=Bv1_001370_weum.t1_length=534;Target=Bv1_001370_weum.t1_length=534 174 246;Gap=M73
Bvchr1.sca001	RefBeet-1.2	cDNA_match	1475945	1476049	100	+	.	ID=Bv1_001370_weum.t1_length=534.path1;Name=Bv1_001370_weum.t1_length=534;Target=Bv1_001370_weum.t1_length=534 247 351;Gap=M105
Bvchr1.sca001	RefBeet-1.2	cDNA_match	1476577	1476657	100	+	.	ID=Bv1_001370_weum.t1_length=534.path1;Name=Bv1_001370_weum.t1_length=534;Target=Bv1_001370_weum.t1_length=534 352 432;Gap=M81
Bvchr1.sca001	RefBeet-1.2	cDNA_match	1476759	1476860	100	+	.	ID=Bv1_001370_weum.t1_length=534.path1;Name=Bv1_001370_weum.t1_length=534;Target=Bv1_001370_weum.t1_length=534 433 534;Gap=M102
Bvchr1.sca001	RefBeet-1.2	cDNA_match	1504189	1504395	100	-	.	ID=Bv1_001430_osza.t1_length=414.path1;Name=Bv1_001430_osza.t1_length=414;Target=Bv1_001430_osza.t1_length=414 1 207;Gap=M207
Bvchr1.sca001	RefBeet-1.2	cDNA_match	1503952	1504029	100	-	.	ID=Bv1_001430_osza.t1_length=414.path1;Name=Bv1_001430_osza.t1_length=414;Target=Bv1_001430_osza.t1_length=414 208 285;Gap=M78
Bvchr1.sca001	RefBeet-1.2	cDNA_match	1500188	1500316	100	-	.	ID=Bv1_001430_osza.t1_length=414.path1;Name=Bv1_001430_osza.t1_length=414;Target=Bv1_001430_osza.t1_length=414 286 414;Gap=M129
Bvchr1.sca001	RefBeet-1.2	cDNA_match	1512247	1512444	100	-	.	ID=Bv1_001440_jutx.t1_length=393.path1;Name=Bv1_001440_jutx.t1_length=393;Target=Bv1_001440_jutx.t1_length=393 1 198;Gap=M198
Bvchr1.sca001	RefBeet-1.2	cDNA_match	1511952	1512011	100	-	.	ID=Bv1_001440_jutx.t1_length=393.path1;Name=Bv1_001440_jutx.t1_length=393;Target=Bv1_001440_jutx.t1_length=393 199 258;Gap=M60
Bvchr1.sca001	RefBeet-1.2	cDNA_match	1510942	1510988	100	-	.	ID=Bv1_001440_jutx.t1_length=393.path1;Name=Bv1_001440_jutx.t1_length=393;Target=Bv1_001440_jutx.t1_length=393 259 305;Gap=M47
Bvchr1.sca001	RefBeet-1.2	cDNA_match	1510696	1510783	100	-	.	ID=Bv1_001440_jutx.t1_length=393.path1;Name=Bv1_001440_jutx.t1_length=393;Target=Bv1_001440_jutx.t1_length=393 306 393;Gap=M88
Bvchr1.sca001	RefBeet-1.2	cDNA_match	1519954	1520868	100	-	.	ID=Bv1_001460_jjwj.t1_length=915.path1;Name=Bv1_001460_jjwj.t1_length=915;Target=Bv1_001460_jjwj.t1_length=915 1 915;Gap=M915
Bvchr1.sca001	RefBeet-1.2	cDNA_match	1516851	1517033	100	-	.	ID=Bv1_001450_jfuq.t1_length=2106.path1;Name=Bv1_001450_jfuq.t1_length=2106;Target=Bv1_001450_jfuq.t1_length=2106 1 183;Gap=M183
Bvchr1.sca001	RefBeet-1.2	cDNA_match	1515799	1516011	100	-	.	ID=Bv1_001450_jfuq.t1_length=2106.path1;Name=Bv1_001450_jfuq.t1_length=2106;Target=Bv1_001450_jfuq.t1_length=2106 184 396;Gap=M213
Bvchr1.sca001	RefBeet-1.2	cDNA_match	1513764	1515473	100	-	.	ID=Bv1_001450_jfuq.t1_length=2106.path1;Name=Bv1_001450_jfuq.t1_length=2106;Target=Bv1_001450_jfuq.t1_length=2106 397 2106;Gap=M1710
Bvchr1.sca001	RefBeet-1.2	cDNA_match	1577247	1578734	100	-	.	ID=Bv1_001500_scmx.t1_length=1488.path1;Name=Bv1_001500_scmx.t1_length=1488;Target=Bv1_001500_scmx.t1_length=1488 1 1488;Gap=M1488
Bvchr1.sca001	RefBeet-1.2	cDNA_match	1540242	1540406	100	+	.	ID=Bv1_001480_iiwe.t1_length=1857.path1;Name=Bv1_001480_iiwe.t1_length=1857;Target=Bv1_001480_iiwe.t1_length=1857 1 165;Gap=M165
Bvchr1.sca001	RefBeet-1.2	cDNA_match	1540500	1540538	100	+	.	ID=Bv1_001480_iiwe.t1_length=1857.path1;Name=Bv1_001480_iiwe.t1_length=1857;Target=Bv1_001480_iiwe.t1_length=1857 166 204;Gap=M39
Bvchr1.sca001	RefBeet-1.2	cDNA_match	1542590	1542681	100	+	.	ID=Bv1_001480_iiwe.t1_length=1857.path1;Name=Bv1_001480_iiwe.t1_length=1857;Target=Bv1_001480_iiwe.t1_length=1857 205 296;Gap=M92
Bvchr1.sca001	RefBeet-1.2	cDNA_match	1542837	1543086	100	+	.	ID=Bv1_001480_iiwe.t1_length=1857.path1;Name=Bv1_001480_iiwe.t1_length=1857;Target=Bv1_001480_iiwe.t1_length=1857 297 546;Gap=M250
Bvchr1.sca001	RefBeet-1.2	cDNA_match	1543224	1543343	100	+	.	ID=Bv1_001480_iiwe.t1_length=1857.path1;Name=Bv1_001480_iiwe.t1_length=1857;Target=Bv1_001480_iiwe.t1_length=1857 547 666;Gap=M120
Bvchr1.sca001	RefBeet-1.2	cDNA_match	1543424	1543499	100	+	.	ID=Bv1_001480_iiwe.t1_length=1857.path1;Name=Bv1_001480_iiwe.t1_length=1857;Target=Bv1_001480_iiwe.t1_length=1857 667 742;Gap=M76
Bvchr1.sca001	RefBeet-1.2	cDNA_match	1543650	1543858	100	+	.	ID=Bv1_001480_iiwe.t1_length=1857.path1;Name=Bv1_001480_iiwe.t1_length=1857;Target=Bv1_001480_iiwe.t1_length=1857 743 951;Gap=M209
Bvchr1.sca001	RefBeet-1.2	cDNA_match	1543981	1544089	100	+	.	ID=Bv1_001480_iiwe.t1_length=1857.path1;Name=Bv1_001480_iiwe.t1_length=1857;Target=Bv1_001480_iiwe.t1_length=1857 952 1060;Gap=M109
Bvchr1.sca001	RefBeet-1.2	cDNA_match	1544548	1544640	100	+	.	ID=Bv1_001480_iiwe.t1_length=1857.path1;Name=Bv1_001480_iiwe.t1_length=1857;Target=Bv1_001480_iiwe.t1_length=1857 1061 1153;Gap=M93
Bvchr1.sca001	RefBeet-1.2	cDNA_match	1547651	1547811	100	+	.	ID=Bv1_001480_iiwe.t1_length=1857.path1;Name=Bv1_001480_iiwe.t1_length=1857;Target=Bv1_001480_iiwe.t1_length=1857 1154 1314;Gap=M161
Bvchr1.sca001	RefBeet-1.2	cDNA_match	1548550	1549092	100	+	.	ID=Bv1_001480_iiwe.t1_length=1857.path1;Name=Bv1_001480_iiwe.t1_length=1857;Target=Bv1_001480_iiwe.t1_length=1857 1315 1857;Gap=M543
Bvchr1.sca001	RefBeet-1.2	cDNA_match	1549482	1552640	100	-	.	ID=Bv1_001490_srtz.t1_length=3159.path1;Name=Bv1_001490_srtz.t1_length=3159;Target=Bv1_001490_srtz.t1_length=3159 1 3159;Gap=M3159
Bvchr1.sca001	RefBeet-1.2	cDNA_match	1593562	1594243	100	-	.	ID=Bv1_001520_cedf.t1_length=693.path1;Name=Bv1_001520_cedf.t1_length=693;Target=Bv1_001520_cedf.t1_length=693 12 693;Gap=M682
Bvchr1.sca001	RefBeet-1.2	cDNA_match	1589802	1590725	100	+	.	ID=Bv1_001510_uati.t1_length=1272.path1;Name=Bv1_001510_uati.t1_length=1272;Target=Bv1_001510_uati.t1_length=1272 1 924;Gap=M924
Bvchr1.sca001	RefBeet-1.2	cDNA_match	1591668	1592015	100	+	.	ID=Bv1_001510_uati.t1_length=1272.path1;Name=Bv1_001510_uati.t1_length=1272;Target=Bv1_001510_uati.t1_length=1272 925 1272;Gap=M348
Bvchr1.sca001	RefBeet-1.2	cDNA_match	1165202	1165464	100	-	.	ID=Bv1_001071z19_uwnm.t1_length=2895.path1;Name=Bv1_001071z19_uwnm.t1_length=2895;Target=Bv1_001071z19_uwnm.t1_length=2895 1 263;Gap=M263
Bvchr1.sca001	RefBeet-1.2	cDNA_match	1163903	1164831	100	-	.	ID=Bv1_001071z19_uwnm.t1_length=2895.path1;Name=Bv1_001071z19_uwnm.t1_length=2895;Target=Bv1_001071z19_uwnm.t1_length=2895 264 1192;Gap=M929
Bvchr1.sca001	RefBeet-1.2	cDNA_match	1163393	1163656	100	-	.	ID=Bv1_001071z19_uwnm.t1_length=2895.path1;Name=Bv1_001071z19_uwnm.t1_length=2895;Target=Bv1_001071z19_uwnm.t1_length=2895 1193 1456;Gap=M264
Bvchr1.sca001	RefBeet-1.2	cDNA_match	1161774	1163212	100	-	.	ID=Bv1_001071z19_uwnm.t1_length=2895.path1;Name=Bv1_001071z19_uwnm.t1_length=2895;Target=Bv1_001071z19_uwnm.t1_length=2895 1457 2895;Gap=M1439
Bvchr1.sca001	RefBeet-1.2	cDNA_match	1402340	1402528	100	-	.	ID=Bv1_001281z22_qwpq.t1_length=189.path1;Name=Bv1_001281z22_qwpq.t1_length=189;Target=Bv1_001281z22_qwpq.t1_length=189 1 189;Gap=M189
Bvchr1.sca001	RefBeet-1.2	cDNA_match	1605289	1605795	100	-	.	ID=Bv1_001530_zhap.t1_length=831.path1;Name=Bv1_001530_zhap.t1_length=831;Target=Bv1_001530_zhap.t1_length=831 1 507;Gap=M507
Bvchr1.sca001	RefBeet-1.2	cDNA_match	1604832	1604972	100	-	.	ID=Bv1_001530_zhap.t1_length=831.path1;Name=Bv1_001530_zhap.t1_length=831;Target=Bv1_001530_zhap.t1_length=831 508 648;Gap=M141
Bvchr1.sca001	RefBeet-1.2	cDNA_match	1604653	1604718	100	-	.	ID=Bv1_001530_zhap.t1_length=831.path1;Name=Bv1_001530_zhap.t1_length=831;Target=Bv1_001530_zhap.t1_length=831 649 714;Gap=M66
Bvchr1.sca001	RefBeet-1.2	cDNA_match	1599596	1599664	100	-	.	ID=Bv1_001530_zhap.t1_length=831.path1;Name=Bv1_001530_zhap.t1_length=831;Target=Bv1_001530_zhap.t1_length=831 715 783;Gap=M69
Bvchr1.sca001	RefBeet-1.2	cDNA_match	1599380	1599427	100	-	.	ID=Bv1_001530_zhap.t1_length=831.path1;Name=Bv1_001530_zhap.t1_length=831;Target=Bv1_001530_zhap.t1_length=831 784 831;Gap=M48
Bvchr1.sca001	RefBeet-1.2	cDNA_match	1626548	1626677	100	+	.	ID=Bv1_001560_ewdr.t1_length=303.path1;Name=Bv1_001560_ewdr.t1_length=303;Target=Bv1_001560_ewdr.t1_length=303 1 130;Gap=M130
Bvchr1.sca001	RefBeet-1.2	cDNA_match	1628058	1628230	100	+	.	ID=Bv1_001560_ewdr.t1_length=303.path1;Name=Bv1_001560_ewdr.t1_length=303;Target=Bv1_001560_ewdr.t1_length=303 131 303;Gap=M173
Bvchr1.sca001	RefBeet-1.2	cDNA_match	1622248	1622340	100	-	.	ID=Bv1_001550_jzpq.t1_length=1773.path1;Name=Bv1_001550_jzpq.t1_length=1773;Target=Bv1_001550_jzpq.t1_length=1773 1 93;Gap=M93
Bvchr1.sca001	RefBeet-1.2	cDNA_match	1620534	1620726	100	-	.	ID=Bv1_001550_jzpq.t1_length=1773.path1;Name=Bv1_001550_jzpq.t1_length=1773;Target=Bv1_001550_jzpq.t1_length=1773 94 286;Gap=M193
Bvchr1.sca001	RefBeet-1.2	cDNA_match	1620294	1620398	100	-	.	ID=Bv1_001550_jzpq.t1_length=1773.path1;Name=Bv1_001550_jzpq.t1_length=1773;Target=Bv1_001550_jzpq.t1_length=1773 287 391;Gap=M105
Bvchr1.sca001	RefBeet-1.2	cDNA_match	1620053	1620070	100	-	.	ID=Bv1_001550_jzpq.t1_length=1773.path1;Name=Bv1_001550_jzpq.t1_length=1773;Target=Bv1_001550_jzpq.t1_length=1773 392 409;Gap=M18
Bvchr1.sca001	RefBeet-1.2	cDNA_match	1619862	1619959	100	-	.	ID=Bv1_001550_jzpq.t1_length=1773.path1;Name=Bv1_001550_jzpq.t1_length=1773;Target=Bv1_001550_jzpq.t1_length=1773 410 507;Gap=M98
Bvchr1.sca001	RefBeet-1.2	cDNA_match	1619614	1619766	100	-	.	ID=Bv1_001550_jzpq.t1_length=1773.path1;Name=Bv1_001550_jzpq.t1_length=1773;Target=Bv1_001550_jzpq.t1_length=1773 508 660;Gap=M153
Bvchr1.sca001	RefBeet-1.2	cDNA_match	1618990	1619124	100	-	.	ID=Bv1_001550_jzpq.t1_length=1773.path1;Name=Bv1_001550_jzpq.t1_length=1773;Target=Bv1_001550_jzpq.t1_length=1773 661 795;Gap=M135
Bvchr1.sca001	RefBeet-1.2	cDNA_match	1618728	1618894	100	-	.	ID=Bv1_001550_jzpq.t1_length=1773.path1;Name=Bv1_001550_jzpq.t1_length=1773;Target=Bv1_001550_jzpq.t1_length=1773 796 962;Gap=M167
Bvchr1.sca001	RefBeet-1.2	cDNA_match	1618396	1618490	100	-	.	ID=Bv1_001550_jzpq.t1_length=1773.path1;Name=Bv1_001550_jzpq.t1_length=1773;Target=Bv1_001550_jzpq.t1_length=1773 963 1057;Gap=M95
Bvchr1.sca001	RefBeet-1.2	cDNA_match	1617942	1618315	100	-	.	ID=Bv1_001550_jzpq.t1_length=1773.path1;Name=Bv1_001550_jzpq.t1_length=1773;Target=Bv1_001550_jzpq.t1_length=1773 1058 1431;Gap=M374
Bvchr1.sca001	RefBeet-1.2	cDNA_match	1617559	1617832	100	-	.	ID=Bv1_001550_jzpq.t1_length=1773.path1;Name=Bv1_001550_jzpq.t1_length=1773;Target=Bv1_001550_jzpq.t1_length=1773 1432 1705;Gap=M274
Bvchr1.sca001	RefBeet-1.2	cDNA_match	1617070	1617137	100	-	.	ID=Bv1_001550_jzpq.t1_length=1773.path1;Name=Bv1_001550_jzpq.t1_length=1773;Target=Bv1_001550_jzpq.t1_length=1773 1706 1773;Gap=M68
Bvchr1.sca001	RefBeet-1.2	cDNA_match	1629076	1629223	100	+	.	ID=Bv1_001570_xzdn.t1_length=1740.path1;Name=Bv1_001570_xzdn.t1_length=1740;Target=Bv1_001570_xzdn.t1_length=1740 1 148;Gap=M148
Bvchr1.sca001	RefBeet-1.2	cDNA_match	1629784	1630001	100	+	.	ID=Bv1_001570_xzdn.t1_length=1740.path1;Name=Bv1_001570_xzdn.t1_length=1740;Target=Bv1_001570_xzdn.t1_length=1740 149 366;Gap=M218
Bvchr1.sca001	RefBeet-1.2	cDNA_match	1631202	1632575	100	+	.	ID=Bv1_001570_xzdn.t1_length=1740.path1;Name=Bv1_001570_xzdn.t1_length=1740;Target=Bv1_001570_xzdn.t1_length=1740 367 1740;Gap=M1374
Bvchr1.sca001	RefBeet-1.2	cDNA_match	1419663	1420374	100	+	.	ID=Bv1_001310_edfk.t1_length=1317.path1;Name=Bv1_001310_edfk.t1_length=1317;Target=Bv1_001310_edfk.t1_length=1317 1 712;Gap=M712
Bvchr1.sca001	RefBeet-1.2	cDNA_match	1420468	1421072	100	+	.	ID=Bv1_001310_edfk.t1_length=1317.path1;Name=Bv1_001310_edfk.t1_length=1317;Target=Bv1_001310_edfk.t1_length=1317 713 1317;Gap=M605
Bvchr1.sca001	RefBeet-1.2	cDNA_match	1647057	1647213	100	+	.	ID=Bv1_001580_ptqf.t1_length=1725.path1;Name=Bv1_001580_ptqf.t1_length=1725;Target=Bv1_001580_ptqf.t1_length=1725 1 157;Gap=M157
Bvchr1.sca001	RefBeet-1.2	cDNA_match	1647318	1647535	100	+	.	ID=Bv1_001580_ptqf.t1_length=1725.path1;Name=Bv1_001580_ptqf.t1_length=1725;Target=Bv1_001580_ptqf.t1_length=1725 158 375;Gap=M218
Bvchr1.sca001	RefBeet-1.2	cDNA_match	1649509	1650041	100	+	.	ID=Bv1_001580_ptqf.t1_length=1725.path1;Name=Bv1_001580_ptqf.t1_length=1725;Target=Bv1_001580_ptqf.t1_length=1725 376 908;Gap=M533
Bvchr1.sca001	RefBeet-1.2	cDNA_match	1650802	1651618	100	+	.	ID=Bv1_001580_ptqf.t1_length=1725.path1;Name=Bv1_001580_ptqf.t1_length=1725;Target=Bv1_001580_ptqf.t1_length=1725 909 1725;Gap=M817
Bvchr1.sca001	RefBeet-1.2	cDNA_match	1652830	1652983	100	+	.	ID=Bv1_001590_fgwn.t1_length=1731.path1;Name=Bv1_001590_fgwn.t1_length=1731;Target=Bv1_001590_fgwn.t1_length=1731 1 154;Gap=M154
Bvchr1.sca001	RefBeet-1.2	cDNA_match	1653213	1653430	100	+	.	ID=Bv1_001590_fgwn.t1_length=1731.path1;Name=Bv1_001590_fgwn.t1_length=1731;Target=Bv1_001590_fgwn.t1_length=1731 155 372;Gap=M218
Bvchr1.sca001	RefBeet-1.2	cDNA_match	1655018	1655565	100	+	.	ID=Bv1_001590_fgwn.t1_length=1731.path1;Name=Bv1_001590_fgwn.t1_length=1731;Target=Bv1_001590_fgwn.t1_length=1731 373 920;Gap=M548
Bvchr1.sca001	RefBeet-1.2	cDNA_match	1656343	1657153	100	+	.	ID=Bv1_001590_fgwn.t1_length=1731.path1;Name=Bv1_001590_fgwn.t1_length=1731;Target=Bv1_001590_fgwn.t1_length=1731 921 1731;Gap=M811
Bvchr1.sca001	RefBeet-1.2	cDNA_match	1679785	1681005	100	+	.	ID=Bv1_001600_qucw.t1_length=1740.path1;Name=Bv1_001600_qucw.t1_length=1740;Target=Bv1_001600_qucw.t1_length=1740 1 1221;Gap=M1221
Bvchr1.sca001	RefBeet-1.2	cDNA_match	1681337	1681461	100	+	.	ID=Bv1_001600_qucw.t1_length=1740.path1;Name=Bv1_001600_qucw.t1_length=1740;Target=Bv1_001600_qucw.t1_length=1740 1222 1346;Gap=M125
Bvchr1.sca001	RefBeet-1.2	cDNA_match	1681579	1681720	100	+	.	ID=Bv1_001600_qucw.t1_length=1740.path1;Name=Bv1_001600_qucw.t1_length=1740;Target=Bv1_001600_qucw.t1_length=1740 1347 1488;Gap=M142
Bvchr1.sca001	RefBeet-1.2	cDNA_match	1682349	1682600	100	+	.	ID=Bv1_001600_qucw.t1_length=1740.path1;Name=Bv1_001600_qucw.t1_length=1740;Target=Bv1_001600_qucw.t1_length=1740 1489 1740;Gap=M252
Bvchr1.sca001	RefBeet-1.2	cDNA_match	1695976	1696518	100	+	.	ID=Bv1_001610_oetf.t1_length=2010.path1;Name=Bv1_001610_oetf.t1_length=2010;Target=Bv1_001610_oetf.t1_length=2010 1 543;Gap=M543
Bvchr1.sca001	RefBeet-1.2	cDNA_match	1697013	1697265	100	+	.	ID=Bv1_001610_oetf.t1_length=2010.path1;Name=Bv1_001610_oetf.t1_length=2010;Target=Bv1_001610_oetf.t1_length=2010 544 796;Gap=M253
Bvchr1.sca001	RefBeet-1.2	cDNA_match	1697577	1697656	100	+	.	ID=Bv1_001610_oetf.t1_length=2010.path1;Name=Bv1_001610_oetf.t1_length=2010;Target=Bv1_001610_oetf.t1_length=2010 797 876;Gap=M80
Bvchr1.sca001	RefBeet-1.2	cDNA_match	1697746	1697888	100	+	.	ID=Bv1_001610_oetf.t1_length=2010.path1;Name=Bv1_001610_oetf.t1_length=2010;Target=Bv1_001610_oetf.t1_length=2010 877 1019;Gap=M143
Bvchr1.sca001	RefBeet-1.2	cDNA_match	1698569	1698667	100	+	.	ID=Bv1_001610_oetf.t1_length=2010.path1;Name=Bv1_001610_oetf.t1_length=2010;Target=Bv1_001610_oetf.t1_length=2010 1020 1118;Gap=M99
Bvchr1.sca001	RefBeet-1.2	cDNA_match	1698752	1698941	100	+	.	ID=Bv1_001610_oetf.t1_length=2010.path1;Name=Bv1_001610_oetf.t1_length=2010;Target=Bv1_001610_oetf.t1_length=2010 1119 1308;Gap=M190
Bvchr1.sca001	RefBeet-1.2	cDNA_match	1699585	1699822	100	+	.	ID=Bv1_001610_oetf.t1_length=2010.path1;Name=Bv1_001610_oetf.t1_length=2010;Target=Bv1_001610_oetf.t1_length=2010 1309 1546;Gap=M238
Bvchr1.sca001	RefBeet-1.2	cDNA_match	1699924	1699982	100	+	.	ID=Bv1_001610_oetf.t1_length=2010.path1;Name=Bv1_001610_oetf.t1_length=2010;Target=Bv1_001610_oetf.t1_length=2010 1547 1605;Gap=M59
Bvchr1.sca001	RefBeet-1.2	cDNA_match	1700071	1700475	100	+	.	ID=Bv1_001610_oetf.t1_length=2010.path1;Name=Bv1_001610_oetf.t1_length=2010;Target=Bv1_001610_oetf.t1_length=2010 1606 2010;Gap=M405
Bvchr1.sca001	RefBeet-1.2	cDNA_match	1447277	1447318	100	-	.	ID=Bv1_001330_nkgu.t1_length=4053.path1;Name=Bv1_001330_nkgu.t1_length=4053;Target=Bv1_001330_nkgu.t1_length=4053 1 42;Gap=M42
Bvchr1.sca001	RefBeet-1.2	cDNA_match	1446875	1447193	100	-	.	ID=Bv1_001330_nkgu.t1_length=4053.path1;Name=Bv1_001330_nkgu.t1_length=4053;Target=Bv1_001330_nkgu.t1_length=4053 43 361;Gap=M319
Bvchr1.sca001	RefBeet-1.2	cDNA_match	1446299	1446442	100	-	.	ID=Bv1_001330_nkgu.t1_length=4053.path1;Name=Bv1_001330_nkgu.t1_length=4053;Target=Bv1_001330_nkgu.t1_length=4053 362 505;Gap=M144
Bvchr1.sca001	RefBeet-1.2	cDNA_match	1446052	1446134	100	-	.	ID=Bv1_001330_nkgu.t1_length=4053.path1;Name=Bv1_001330_nkgu.t1_length=4053;Target=Bv1_001330_nkgu.t1_length=4053 506 588;Gap=M83
Bvchr1.sca001	RefBeet-1.2	cDNA_match	1445821	1445935	100	-	.	ID=Bv1_001330_nkgu.t1_length=4053.path1;Name=Bv1_001330_nkgu.t1_length=4053;Target=Bv1_001330_nkgu.t1_length=4053 589 703;Gap=M115
Bvchr1.sca001	RefBeet-1.2	cDNA_match	1445030	1445121	100	-	.	ID=Bv1_001330_nkgu.t1_length=4053.path1;Name=Bv1_001330_nkgu.t1_length=4053;Target=Bv1_001330_nkgu.t1_length=4053 704 795;Gap=M92
Bvchr1.sca001	RefBeet-1.2	cDNA_match	1444870	1444924	100	-	.	ID=Bv1_001330_nkgu.t1_length=4053.path1;Name=Bv1_001330_nkgu.t1_length=4053;Target=Bv1_001330_nkgu.t1_length=4053 796 850;Gap=M55
Bvchr1.sca001	RefBeet-1.2	cDNA_match	1444665	1444786	100	-	.	ID=Bv1_001330_nkgu.t1_length=4053.path1;Name=Bv1_001330_nkgu.t1_length=4053;Target=Bv1_001330_nkgu.t1_length=4053 851 972;Gap=M122
Bvchr1.sca001	RefBeet-1.2	cDNA_match	1444475	1444588	100	-	.	ID=Bv1_001330_nkgu.t1_length=4053.path1;Name=Bv1_001330_nkgu.t1_length=4053;Target=Bv1_001330_nkgu.t1_length=4053 973 1086;Gap=M114
Bvchr1.sca001	RefBeet-1.2	cDNA_match	1440632	1440825	100	-	.	ID=Bv1_001330_nkgu.t1_length=4053.path1;Name=Bv1_001330_nkgu.t1_length=4053;Target=Bv1_001330_nkgu.t1_length=4053 1087 1280;Gap=M194
Bvchr1.sca001	RefBeet-1.2	cDNA_match	1440026	1440156	100	-	.	ID=Bv1_001330_nkgu.t1_length=4053.path1;Name=Bv1_001330_nkgu.t1_length=4053;Target=Bv1_001330_nkgu.t1_length=4053 1281 1411;Gap=M131
Bvchr1.sca001	RefBeet-1.2	cDNA_match	1438308	1438368	100	-	.	ID=Bv1_001330_nkgu.t1_length=4053.path1;Name=Bv1_001330_nkgu.t1_length=4053;Target=Bv1_001330_nkgu.t1_length=4053 1412 1472;Gap=M61
Bvchr1.sca001	RefBeet-1.2	cDNA_match	1438118	1438188	100	-	.	ID=Bv1_001330_nkgu.t1_length=4053.path1;Name=Bv1_001330_nkgu.t1_length=4053;Target=Bv1_001330_nkgu.t1_length=4053 1473 1543;Gap=M71
Bvchr1.sca001	RefBeet-1.2	cDNA_match	1436831	1436880	100	-	.	ID=Bv1_001330_nkgu.t1_length=4053.path1;Name=Bv1_001330_nkgu.t1_length=4053;Target=Bv1_001330_nkgu.t1_length=4053 1544 1593;Gap=M50
Bvchr1.sca001	RefBeet-1.2	cDNA_match	1436587	1436752	100	-	.	ID=Bv1_001330_nkgu.t1_length=4053.path1;Name=Bv1_001330_nkgu.t1_length=4053;Target=Bv1_001330_nkgu.t1_length=4053 1594 1759;Gap=M166
Bvchr1.sca001	RefBeet-1.2	cDNA_match	1436363	1436490	100	-	.	ID=Bv1_001330_nkgu.t1_length=4053.path1;Name=Bv1_001330_nkgu.t1_length=4053;Target=Bv1_001330_nkgu.t1_length=4053 1760 1887;Gap=M128
Bvchr1.sca001	RefBeet-1.2	cDNA_match	1435948	1436274	100	-	.	ID=Bv1_001330_nkgu.t1_length=4053.path1;Name=Bv1_001330_nkgu.t1_length=4053;Target=Bv1_001330_nkgu.t1_length=4053 1888 2214;Gap=M327
Bvchr1.sca001	RefBeet-1.2	cDNA_match	1435795	1435858	100	-	.	ID=Bv1_001330_nkgu.t1_length=4053.path1;Name=Bv1_001330_nkgu.t1_length=4053;Target=Bv1_001330_nkgu.t1_length=4053 2215 2278;Gap=M64
Bvchr1.sca001	RefBeet-1.2	cDNA_match	1434190	1434660	100	-	.	ID=Bv1_001330_nkgu.t1_length=4053.path1;Name=Bv1_001330_nkgu.t1_length=4053;Target=Bv1_001330_nkgu.t1_length=4053 2279 2749;Gap=M471
Bvchr1.sca001	RefBeet-1.2	cDNA_match	1433565	1434107	100	-	.	ID=Bv1_001330_nkgu.t1_length=4053.path1;Name=Bv1_001330_nkgu.t1_length=4053;Target=Bv1_001330_nkgu.t1_length=4053 2750 3292;Gap=M543
Bvchr1.sca001	RefBeet-1.2	cDNA_match	1433323	1433368	100	-	.	ID=Bv1_001330_nkgu.t1_length=4053.path1;Name=Bv1_001330_nkgu.t1_length=4053;Target=Bv1_001330_nkgu.t1_length=4053 3293 3338;Gap=M46
Bvchr1.sca001	RefBeet-1.2	cDNA_match	1432398	1432553	100	-	.	ID=Bv1_001330_nkgu.t1_length=4053.path1;Name=Bv1_001330_nkgu.t1_length=4053;Target=Bv1_001330_nkgu.t1_length=4053 3339 3494;Gap=M156
Bvchr1.sca001	RefBeet-1.2	cDNA_match	1431300	1431858	100	-	.	ID=Bv1_001330_nkgu.t1_length=4053.path1;Name=Bv1_001330_nkgu.t1_length=4053;Target=Bv1_001330_nkgu.t1_length=4053 3495 4053;Gap=M559
Bvchr1.sca001	RefBeet-1.2	cDNA_match	1743257	1743853	100	-	.	ID=Bv1_001660_yoto.t1_length=597.path1;Name=Bv1_001660_yoto.t1_length=597;Target=Bv1_001660_yoto.t1_length=597 1 597;Gap=M597
Bvchr1.sca001	RefBeet-1.2	cDNA_match	1723277	1724493	100	+	.	ID=Bv1_001630_xhgw.t1_length=1221.path1;Name=Bv1_001630_xhgw.t1_length=1221;Target=Bv1_001630_xhgw.t1_length=1221 1 1217;Gap=M1217
Bvchr1.sca001	RefBeet-1.2	cDNA_match	1732053	1732102	100	-	.	ID=Bv1_001650_enku.t1_length=849.path1;Name=Bv1_001650_enku.t1_length=849;Target=Bv1_001650_enku.t1_length=849 1 50;Gap=M50
Bvchr1.sca001	RefBeet-1.2	cDNA_match	1731770	1731929	100	-	.	ID=Bv1_001650_enku.t1_length=849.path1;Name=Bv1_001650_enku.t1_length=849;Target=Bv1_001650_enku.t1_length=849 51 210;Gap=M160
Bvchr1.sca001	RefBeet-1.2	cDNA_match	1730744	1731382	100	-	.	ID=Bv1_001650_enku.t1_length=849.path1;Name=Bv1_001650_enku.t1_length=849;Target=Bv1_001650_enku.t1_length=849 211 849;Gap=M639
Bvchr1.sca001	RefBeet-1.2	cDNA_match	1774696	1775148	100	+	.	ID=Bv1_001690_upxi.t1_length=942.path1;Name=Bv1_001690_upxi.t1_length=942;Target=Bv1_001690_upxi.t1_length=942 1 453;Gap=M453
Bvchr1.sca001	RefBeet-1.2	cDNA_match	1775254	1775348	100	+	.	ID=Bv1_001690_upxi.t1_length=942.path1;Name=Bv1_001690_upxi.t1_length=942;Target=Bv1_001690_upxi.t1_length=942 454 548;Gap=M95
Bvchr1.sca001	RefBeet-1.2	cDNA_match	1775956	1776085	100	+	.	ID=Bv1_001690_upxi.t1_length=942.path1;Name=Bv1_001690_upxi.t1_length=942;Target=Bv1_001690_upxi.t1_length=942 549 678;Gap=M130
Bvchr1.sca001	RefBeet-1.2	cDNA_match	1776430	1776693	100	+	.	ID=Bv1_001690_upxi.t1_length=942.path1;Name=Bv1_001690_upxi.t1_length=942;Target=Bv1_001690_upxi.t1_length=942 679 942;Gap=M264
Bvchr1.sca001	RefBeet-1.2	cDNA_match	1727749	1728081	100	-	.	ID=Bv1_001640_mupk.t1_length=333.path1;Name=Bv1_001640_mupk.t1_length=333;Target=Bv1_001640_mupk.t1_length=333 1 333;Gap=M333
Bvchr1.sca001	RefBeet-1.2	cDNA_match	1789537	1789770	100	-	.	ID=Bv1_001700_oono.t1_length=1380.path1;Name=Bv1_001700_oono.t1_length=1380;Target=Bv1_001700_oono.t1_length=1380 29 262;Gap=M234
Bvchr1.sca001	RefBeet-1.2	cDNA_match	1789354	1789447	100	-	.	ID=Bv1_001700_oono.t1_length=1380.path1;Name=Bv1_001700_oono.t1_length=1380;Target=Bv1_001700_oono.t1_length=1380 263 356;Gap=M94
Bvchr1.sca001	RefBeet-1.2	cDNA_match	1788869	1789238	100	-	.	ID=Bv1_001700_oono.t1_length=1380.path1;Name=Bv1_001700_oono.t1_length=1380;Target=Bv1_001700_oono.t1_length=1380 357 726;Gap=M370
Bvchr1.sca001	RefBeet-1.2	cDNA_match	1788568	1788789	100	-	.	ID=Bv1_001700_oono.t1_length=1380.path1;Name=Bv1_001700_oono.t1_length=1380;Target=Bv1_001700_oono.t1_length=1380 727 948;Gap=M222
Bvchr1.sca001	RefBeet-1.2	cDNA_match	1787833	1788264	100	-	.	ID=Bv1_001700_oono.t1_length=1380.path1;Name=Bv1_001700_oono.t1_length=1380;Target=Bv1_001700_oono.t1_length=1380 949 1380;Gap=M432
Bvchr1.sca001	RefBeet-1.2	cDNA_match	1819468	1819830	100	+	.	ID=Bv1_001730_doyw.t1_length=363.path1;Name=Bv1_001730_doyw.t1_length=363;Target=Bv1_001730_doyw.t1_length=363 1 363;Gap=M363
Bvchr1.sca001	RefBeet-1.2	cDNA_match	1525573	1525716	100	+	.	ID=Bv1_001470_nmiw.t2_length=2751.path1;Name=Bv1_001470_nmiw.t2_length=2751;Target=Bv1_001470_nmiw.t2_length=2751 1 144;Gap=M144
Bvchr1.sca001	RefBeet-1.2	cDNA_match	1525808	1526178	100	+	.	ID=Bv1_001470_nmiw.t2_length=2751.path1;Name=Bv1_001470_nmiw.t2_length=2751;Target=Bv1_001470_nmiw.t2_length=2751 145 515;Gap=M371
Bvchr1.sca001	RefBeet-1.2	cDNA_match	1526740	1526962	100	+	.	ID=Bv1_001470_nmiw.t2_length=2751.path1;Name=Bv1_001470_nmiw.t2_length=2751;Target=Bv1_001470_nmiw.t2_length=2751 516 738;Gap=M223
Bvchr1.sca001	RefBeet-1.2	cDNA_match	1527598	1527674	100	+	.	ID=Bv1_001470_nmiw.t2_length=2751.path1;Name=Bv1_001470_nmiw.t2_length=2751;Target=Bv1_001470_nmiw.t2_length=2751 739 815;Gap=M77
Bvchr1.sca001	RefBeet-1.2	cDNA_match	1528402	1528589	100	+	.	ID=Bv1_001470_nmiw.t2_length=2751.path1;Name=Bv1_001470_nmiw.t2_length=2751;Target=Bv1_001470_nmiw.t2_length=2751 816 1003;Gap=M188
Bvchr1.sca001	RefBeet-1.2	cDNA_match	1528681	1528778	100	+	.	ID=Bv1_001470_nmiw.t2_length=2751.path1;Name=Bv1_001470_nmiw.t2_length=2751;Target=Bv1_001470_nmiw.t2_length=2751 1004 1101;Gap=M98
Bvchr1.sca001	RefBeet-1.2	cDNA_match	1529553	1529686	100	+	.	ID=Bv1_001470_nmiw.t2_length=2751.path1;Name=Bv1_001470_nmiw.t2_length=2751;Target=Bv1_001470_nmiw.t2_length=2751 1102 1235;Gap=M134
Bvchr1.sca001	RefBeet-1.2	cDNA_match	1529777	1529911	100	+	.	ID=Bv1_001470_nmiw.t2_length=2751.path1;Name=Bv1_001470_nmiw.t2_length=2751;Target=Bv1_001470_nmiw.t2_length=2751 1236 1370;Gap=M135
Bvchr1.sca001	RefBeet-1.2	cDNA_match	1530626	1531022	100	+	.	ID=Bv1_001470_nmiw.t2_length=2751.path1;Name=Bv1_001470_nmiw.t2_length=2751;Target=Bv1_001470_nmiw.t2_length=2751 1371 1767;Gap=M397
Bvchr1.sca001	RefBeet-1.2	cDNA_match	1531113	1531234	100	+	.	ID=Bv1_001470_nmiw.t2_length=2751.path1;Name=Bv1_001470_nmiw.t2_length=2751;Target=Bv1_001470_nmiw.t2_length=2751 1768 1889;Gap=M122
Bvchr1.sca001	RefBeet-1.2	cDNA_match	1532057	1532155	100	+	.	ID=Bv1_001470_nmiw.t2_length=2751.path1;Name=Bv1_001470_nmiw.t2_length=2751;Target=Bv1_001470_nmiw.t2_length=2751 1890 1988;Gap=M99
Bvchr1.sca001	RefBeet-1.2	cDNA_match	1532371	1532583	100	+	.	ID=Bv1_001470_nmiw.t2_length=2751.path1;Name=Bv1_001470_nmiw.t2_length=2751;Target=Bv1_001470_nmiw.t2_length=2751 1989 2201;Gap=M213
Bvchr1.sca001	RefBeet-1.2	cDNA_match	1532921	1533112	100	+	.	ID=Bv1_001470_nmiw.t2_length=2751.path1;Name=Bv1_001470_nmiw.t2_length=2751;Target=Bv1_001470_nmiw.t2_length=2751 2202 2393;Gap=M192
Bvchr1.sca001	RefBeet-1.2	cDNA_match	1533432	1533543	100	+	.	ID=Bv1_001470_nmiw.t2_length=2751.path1;Name=Bv1_001470_nmiw.t2_length=2751;Target=Bv1_001470_nmiw.t2_length=2751 2394 2505;Gap=M112
Bvchr1.sca001	RefBeet-1.2	cDNA_match	1533851	1534096	100	+	.	ID=Bv1_001470_nmiw.t2_length=2751.path1;Name=Bv1_001470_nmiw.t2_length=2751;Target=Bv1_001470_nmiw.t2_length=2751 2506 2751;Gap=M246
Bvchr1.sca001	RefBeet-1.2	cDNA_match	1803752	1805809	100	-	.	ID=Bv1_001720_gsjt.t1_length=2058.path1;Name=Bv1_001720_gsjt.t1_length=2058;Target=Bv1_001720_gsjt.t1_length=2058 1 2058;Gap=M2058
Bvchr1.sca001	RefBeet-1.2	cDNA_match	1826923	1828224	100	+	.	ID=Bv1_001740_ewhy.t1_length=1302.path1;Name=Bv1_001740_ewhy.t1_length=1302;Target=Bv1_001740_ewhy.t1_length=1302 1 1302;Gap=M1302
Bvchr1.sca001	RefBeet-1.2	cDNA_match	1885445	1885645	100	-	.	ID=Bv1_001780_xahi.t1_length=627.path1;Name=Bv1_001780_xahi.t1_length=627;Target=Bv1_001780_xahi.t1_length=627 1 201;Gap=M201
Bvchr1.sca001	RefBeet-1.2	cDNA_match	1885127	1885312	100	-	.	ID=Bv1_001780_xahi.t1_length=627.path1;Name=Bv1_001780_xahi.t1_length=627;Target=Bv1_001780_xahi.t1_length=627 202 387;Gap=M186
Bvchr1.sca001	RefBeet-1.2	cDNA_match	1884739	1884852	100	-	.	ID=Bv1_001780_xahi.t1_length=627.path1;Name=Bv1_001780_xahi.t1_length=627;Target=Bv1_001780_xahi.t1_length=627 388 501;Gap=M114
Bvchr1.sca001	RefBeet-1.2	cDNA_match	1884499	1884624	100	-	.	ID=Bv1_001780_xahi.t1_length=627.path1;Name=Bv1_001780_xahi.t1_length=627;Target=Bv1_001780_xahi.t1_length=627 502 627;Gap=M126
Bvchr1.sca001	RefBeet-1.2	cDNA_match	1861254	1861590	100	-	.	ID=Bv1_001760_oyuy.t1_length=978.path1;Name=Bv1_001760_oyuy.t1_length=978;Target=Bv1_001760_oyuy.t1_length=978 1 337;Gap=M337
Bvchr1.sca001	RefBeet-1.2	cDNA_match	1860737	1860840	100	-	.	ID=Bv1_001760_oyuy.t1_length=978.path1;Name=Bv1_001760_oyuy.t1_length=978;Target=Bv1_001760_oyuy.t1_length=978 338 441;Gap=M104
Bvchr1.sca001	RefBeet-1.2	cDNA_match	1860604	1860661	100	-	.	ID=Bv1_001760_oyuy.t1_length=978.path1;Name=Bv1_001760_oyuy.t1_length=978;Target=Bv1_001760_oyuy.t1_length=978 442 499;Gap=M58
Bvchr1.sca001	RefBeet-1.2	cDNA_match	1860191	1860269	100	-	.	ID=Bv1_001760_oyuy.t1_length=978.path1;Name=Bv1_001760_oyuy.t1_length=978;Target=Bv1_001760_oyuy.t1_length=978 500 578;Gap=M79
Bvchr1.sca001	RefBeet-1.2	cDNA_match	1857774	1857814	100	-	.	ID=Bv1_001760_oyuy.t1_length=978.path1;Name=Bv1_001760_oyuy.t1_length=978;Target=Bv1_001760_oyuy.t1_length=978 579 619;Gap=M41
Bvchr1.sca001	RefBeet-1.2	cDNA_match	1856818	1856863	100	-	.	ID=Bv1_001760_oyuy.t1_length=978.path1;Name=Bv1_001760_oyuy.t1_length=978;Target=Bv1_001760_oyuy.t1_length=978 620 665;Gap=M46
Bvchr1.sca001	RefBeet-1.2	cDNA_match	1855674	1855768	100	-	.	ID=Bv1_001760_oyuy.t1_length=978.path1;Name=Bv1_001760_oyuy.t1_length=978;Target=Bv1_001760_oyuy.t1_length=978 666 760;Gap=M95
Bvchr1.sca001	RefBeet-1.2	cDNA_match	1855178	1855281	100	-	.	ID=Bv1_001760_oyuy.t1_length=978.path1;Name=Bv1_001760_oyuy.t1_length=978;Target=Bv1_001760_oyuy.t1_length=978 761 864;Gap=M104
Bvchr1.sca001	RefBeet-1.2	cDNA_match	1855054	1855101	100	-	.	ID=Bv1_001760_oyuy.t1_length=978.path1;Name=Bv1_001760_oyuy.t1_length=978;Target=Bv1_001760_oyuy.t1_length=978 865 912;Gap=M48
Bvchr1.sca001	RefBeet-1.2	cDNA_match	1854629	1854694	100	-	.	ID=Bv1_001760_oyuy.t1_length=978.path1;Name=Bv1_001760_oyuy.t1_length=978;Target=Bv1_001760_oyuy.t1_length=978 913 978;Gap=M66
Bvchr1.sca001	RefBeet-1.2	cDNA_match	1883582	1884136	100	+	.	ID=Bv1_001770_sycp.t1_length=555.path1;Name=Bv1_001770_sycp.t1_length=555;Target=Bv1_001770_sycp.t1_length=555 1 555;Gap=M555
Bvchr1.sca001	RefBeet-1.2	cDNA_match	1890781	1891105	100	-	.	ID=Bv1_001790_iokn.t1_length=762.path1;Name=Bv1_001790_iokn.t1_length=762;Target=Bv1_001790_iokn.t1_length=762 1 325;Gap=M325
Bvchr1.sca001	RefBeet-1.2	cDNA_match	1890015	1890151	100	-	.	ID=Bv1_001790_iokn.t1_length=762.path1;Name=Bv1_001790_iokn.t1_length=762;Target=Bv1_001790_iokn.t1_length=762 326 462;Gap=M137
Bvchr1.sca001	RefBeet-1.2	cDNA_match	1889294	1889593	100	-	.	ID=Bv1_001790_iokn.t1_length=762.path1;Name=Bv1_001790_iokn.t1_length=762;Target=Bv1_001790_iokn.t1_length=762 463 762;Gap=M300
Bvchr1.sca001	RefBeet-1.2	cDNA_match	1614918	1615025	100	-	.	ID=Bv1_001540_answ.t1_length=1788.path1;Name=Bv1_001540_answ.t1_length=1788;Target=Bv1_001540_answ.t1_length=1788 1 108;Gap=M108
Bvchr1.sca001	RefBeet-1.2	cDNA_match	1613544	1613736	100	-	.	ID=Bv1_001540_answ.t1_length=1788.path1;Name=Bv1_001540_answ.t1_length=1788;Target=Bv1_001540_answ.t1_length=1788 109 301;Gap=M193
Bvchr1.sca001	RefBeet-1.2	cDNA_match	1613303	1613407	100	-	.	ID=Bv1_001540_answ.t1_length=1788.path1;Name=Bv1_001540_answ.t1_length=1788;Target=Bv1_001540_answ.t1_length=1788 302 406;Gap=M105
Bvchr1.sca001	RefBeet-1.2	cDNA_match	1613075	1613092	100	-	.	ID=Bv1_001540_answ.t1_length=1788.path1;Name=Bv1_001540_answ.t1_length=1788;Target=Bv1_001540_answ.t1_length=1788 407 424;Gap=M18
Bvchr1.sca001	RefBeet-1.2	cDNA_match	1612879	1612976	100	-	.	ID=Bv1_001540_answ.t1_length=1788.path1;Name=Bv1_001540_answ.t1_length=1788;Target=Bv1_001540_answ.t1_length=1788 425 522;Gap=M98
Bvchr1.sca001	RefBeet-1.2	cDNA_match	1612638	1612790	100	-	.	ID=Bv1_001540_answ.t1_length=1788.path1;Name=Bv1_001540_answ.t1_length=1788;Target=Bv1_001540_answ.t1_length=1788 523 675;Gap=M153
Bvchr1.sca001	RefBeet-1.2	cDNA_match	1612247	1612381	100	-	.	ID=Bv1_001540_answ.t1_length=1788.path1;Name=Bv1_001540_answ.t1_length=1788;Target=Bv1_001540_answ.t1_length=1788 676 810;Gap=M135
Bvchr1.sca001	RefBeet-1.2	cDNA_match	1611998	1612164	100	-	.	ID=Bv1_001540_answ.t1_length=1788.path1;Name=Bv1_001540_answ.t1_length=1788;Target=Bv1_001540_answ.t1_length=1788 811 977;Gap=M167
Bvchr1.sca001	RefBeet-1.2	cDNA_match	1611624	1611718	100	-	.	ID=Bv1_001540_answ.t1_length=1788.path1;Name=Bv1_001540_answ.t1_length=1788;Target=Bv1_001540_answ.t1_length=1788 978 1072;Gap=M95
Bvchr1.sca001	RefBeet-1.2	cDNA_match	1611100	1611473	100	-	.	ID=Bv1_001540_answ.t1_length=1788.path1;Name=Bv1_001540_answ.t1_length=1788;Target=Bv1_001540_answ.t1_length=1788 1073 1446;Gap=M374
Bvchr1.sca001	RefBeet-1.2	cDNA_match	1608443	1608716	100	-	.	ID=Bv1_001540_answ.t1_length=1788.path1;Name=Bv1_001540_answ.t1_length=1788;Target=Bv1_001540_answ.t1_length=1788 1447 1720;Gap=M274
Bvchr1.sca001	RefBeet-1.2	cDNA_match	1607853	1607920	100	-	.	ID=Bv1_001540_answ.t1_length=1788.path1;Name=Bv1_001540_answ.t1_length=1788;Target=Bv1_001540_answ.t1_length=1788 1721 1788;Gap=M68
Bvchr1.sca001	RefBeet-1.2	cDNA_match	1902944	1903082	100	-	.	ID=Bv1_001800_owzx.t1_length=951.path1;Name=Bv1_001800_owzx.t1_length=951;Target=Bv1_001800_owzx.t1_length=951 1 139;Gap=M139
Bvchr1.sca001	RefBeet-1.2	cDNA_match	1899008	1899137	100	-	.	ID=Bv1_001800_owzx.t1_length=951.path1;Name=Bv1_001800_owzx.t1_length=951;Target=Bv1_001800_owzx.t1_length=951 140 269;Gap=M130
Bvchr1.sca001	RefBeet-1.2	cDNA_match	1898208	1898889	100	-	.	ID=Bv1_001800_owzx.t1_length=951.path1;Name=Bv1_001800_owzx.t1_length=951;Target=Bv1_001800_owzx.t1_length=951 270 951;Gap=M682
Bvchr1.sca001	RefBeet-1.2	cDNA_match	1831474	1834030	100	-	.	ID=Bv1_001750_iqfr.t1_length=2928.path1;Name=Bv1_001750_iqfr.t1_length=2928;Target=Bv1_001750_iqfr.t1_length=2928 1 2557;Gap=M2557
Bvchr1.sca001	RefBeet-1.2	cDNA_match	1830502	1830872	100	-	.	ID=Bv1_001750_iqfr.t1_length=2928.path1;Name=Bv1_001750_iqfr.t1_length=2928;Target=Bv1_001750_iqfr.t1_length=2928 2558 2928;Gap=M371
Bvchr1.sca001	RefBeet-1.2	cDNA_match	1918263	1918577	100	-	.	ID=Bv1_001810_morm.t1_length=2274.path1;Name=Bv1_001810_morm.t1_length=2274;Target=Bv1_001810_morm.t1_length=2274 1 315;Gap=M315
Bvchr1.sca001	RefBeet-1.2	cDNA_match	1918009	1918181	100	-	.	ID=Bv1_001810_morm.t1_length=2274.path1;Name=Bv1_001810_morm.t1_length=2274;Target=Bv1_001810_morm.t1_length=2274 316 488;Gap=M173
Bvchr1.sca001	RefBeet-1.2	cDNA_match	1917835	1917907	100	-	.	ID=Bv1_001810_morm.t1_length=2274.path1;Name=Bv1_001810_morm.t1_length=2274;Target=Bv1_001810_morm.t1_length=2274 489 561;Gap=M73
Bvchr1.sca001	RefBeet-1.2	cDNA_match	1917350	1917484	100	-	.	ID=Bv1_001810_morm.t1_length=2274.path1;Name=Bv1_001810_morm.t1_length=2274;Target=Bv1_001810_morm.t1_length=2274 562 696;Gap=M135
Bvchr1.sca001	RefBeet-1.2	cDNA_match	1917023	1917233	100	-	.	ID=Bv1_001810_morm.t1_length=2274.path1;Name=Bv1_001810_morm.t1_length=2274;Target=Bv1_001810_morm.t1_length=2274 697 907;Gap=M211
Bvchr1.sca001	RefBeet-1.2	cDNA_match	1916635	1916783	100	-	.	ID=Bv1_001810_morm.t1_length=2274.path1;Name=Bv1_001810_morm.t1_length=2274;Target=Bv1_001810_morm.t1_length=2274 908 1056;Gap=M149
Bvchr1.sca001	RefBeet-1.2	cDNA_match	1916099	1916197	100	-	.	ID=Bv1_001810_morm.t1_length=2274.path1;Name=Bv1_001810_morm.t1_length=2274;Target=Bv1_001810_morm.t1_length=2274 1057 1155;Gap=M99
Bvchr1.sca001	RefBeet-1.2	cDNA_match	1914915	1914975	100	-	.	ID=Bv1_001810_morm.t1_length=2274.path1;Name=Bv1_001810_morm.t1_length=2274;Target=Bv1_001810_morm.t1_length=2274 1156 1216;Gap=M61
Bvchr1.sca001	RefBeet-1.2	cDNA_match	1914395	1914545	100	-	.	ID=Bv1_001810_morm.t1_length=2274.path1;Name=Bv1_001810_morm.t1_length=2274;Target=Bv1_001810_morm.t1_length=2274 1217 1367;Gap=M151
Bvchr1.sca001	RefBeet-1.2	cDNA_match	1911467	1911561	100	-	.	ID=Bv1_001810_morm.t1_length=2274.path1;Name=Bv1_001810_morm.t1_length=2274;Target=Bv1_001810_morm.t1_length=2274 1368 1462;Gap=M95
Bvchr1.sca001	RefBeet-1.2	cDNA_match	1911248	1911356	100	-	.	ID=Bv1_001810_morm.t1_length=2274.path1;Name=Bv1_001810_morm.t1_length=2274;Target=Bv1_001810_morm.t1_length=2274 1463 1571;Gap=M109
Bvchr1.sca001	RefBeet-1.2	cDNA_match	1910647	1910812	100	-	.	ID=Bv1_001810_morm.t1_length=2274.path1;Name=Bv1_001810_morm.t1_length=2274;Target=Bv1_001810_morm.t1_length=2274 1572 1737;Gap=M166
Bvchr1.sca001	RefBeet-1.2	cDNA_match	1910087	1910248	100	-	.	ID=Bv1_001810_morm.t1_length=2274.path1;Name=Bv1_001810_morm.t1_length=2274;Target=Bv1_001810_morm.t1_length=2274 1738 1899;Gap=M162
Bvchr1.sca001	RefBeet-1.2	cDNA_match	1909490	1909655	100	-	.	ID=Bv1_001810_morm.t1_length=2274.path1;Name=Bv1_001810_morm.t1_length=2274;Target=Bv1_001810_morm.t1_length=2274 1900 2065;Gap=M166
Bvchr1.sca001	RefBeet-1.2	cDNA_match	1909207	1909370	100	-	.	ID=Bv1_001810_morm.t1_length=2274.path1;Name=Bv1_001810_morm.t1_length=2274;Target=Bv1_001810_morm.t1_length=2274 2066 2229;Gap=M164
Bvchr1.sca001	RefBeet-1.2	cDNA_match	1908120	1908164	100	-	.	ID=Bv1_001810_morm.t1_length=2274.path1;Name=Bv1_001810_morm.t1_length=2274;Target=Bv1_001810_morm.t1_length=2274 2230 2274;Gap=M45
Bvchr1.sca001	RefBeet-1.2	cDNA_match	1704526	1704633	100	-	.	ID=Bv1_001620_adjx.t1_length=981.path1;Name=Bv1_001620_adjx.t1_length=981;Target=Bv1_001620_adjx.t1_length=981 1 108;Gap=M108
Bvchr1.sca001	RefBeet-1.2	cDNA_match	1703568	1703712	100	-	.	ID=Bv1_001620_adjx.t1_length=981.path1;Name=Bv1_001620_adjx.t1_length=981;Target=Bv1_001620_adjx.t1_length=981 109 253;Gap=M145
Bvchr1.sca001	RefBeet-1.2	cDNA_match	1703309	1703436	100	-	.	ID=Bv1_001620_adjx.t1_length=981.path1;Name=Bv1_001620_adjx.t1_length=981;Target=Bv1_001620_adjx.t1_length=981 254 381;Gap=M128
Bvchr1.sca001	RefBeet-1.2	cDNA_match	1703028	1703099	100	-	.	ID=Bv1_001620_adjx.t1_length=981.path1;Name=Bv1_001620_adjx.t1_length=981;Target=Bv1_001620_adjx.t1_length=981 382 453;Gap=M72
Bvchr1.sca001	RefBeet-1.2	cDNA_match	1702146	1702349	100	-	.	ID=Bv1_001620_adjx.t1_length=981.path1;Name=Bv1_001620_adjx.t1_length=981;Target=Bv1_001620_adjx.t1_length=981 454 657;Gap=M204
Bvchr1.sca001	RefBeet-1.2	cDNA_match	1702015	1702056	100	-	.	ID=Bv1_001620_adjx.t1_length=981.path1;Name=Bv1_001620_adjx.t1_length=981;Target=Bv1_001620_adjx.t1_length=981 658 699;Gap=M42
Bvchr1.sca001	RefBeet-1.2	cDNA_match	1701603	1701815	100	-	.	ID=Bv1_001620_adjx.t1_length=981.path1;Name=Bv1_001620_adjx.t1_length=981;Target=Bv1_001620_adjx.t1_length=981 700 912;Gap=M213
Bvchr1.sca001	RefBeet-1.2	cDNA_match	1701144	1701212	100	-	.	ID=Bv1_001620_adjx.t1_length=981.path1;Name=Bv1_001620_adjx.t1_length=981;Target=Bv1_001620_adjx.t1_length=981 913 981;Gap=M69
Bvchr1.sca001	RefBeet-1.2	cDNA_match	1735355	1735411	100	+	.	ID=Bv1_001680_utwj.t1_length=369.path1;Name=Bv1_001680_utwj.t1_length=369;Target=Bv1_001680_utwj.t1_length=369 1 57;Gap=M57
Bvchr1.sca001	RefBeet-1.2	cDNA_match	1735538	1735849	100	+	.	ID=Bv1_001680_utwj.t1_length=369.path1;Name=Bv1_001680_utwj.t1_length=369;Target=Bv1_001680_utwj.t1_length=369 58 369;Gap=M312
Bvchr1.sca001	RefBeet-1.2	cDNA_match	1766688	1766744	100	+	.	ID=Bv1_001680_utwj.t1_length=369.path2;Name=Bv1_001680_utwj.t1_length=369;Target=Bv1_001680_utwj.t1_length=369 1 57;Gap=M57
Bvchr1.sca001	RefBeet-1.2	cDNA_match	1766871	1767182	100	+	.	ID=Bv1_001680_utwj.t1_length=369.path2;Name=Bv1_001680_utwj.t1_length=369;Target=Bv1_001680_utwj.t1_length=369 58 369;Gap=M312
Bvchr1.sca001	RefBeet-1.2	cDNA_match	1954952	1955048	100	-	.	ID=Bv1_001830_rprr.t1_length=561.path1;Name=Bv1_001830_rprr.t1_length=561;Target=Bv1_001830_rprr.t1_length=561 1 97;Gap=M97
Bvchr1.sca001	RefBeet-1.2	cDNA_match	1953434	1953633	100	-	.	ID=Bv1_001830_rprr.t1_length=561.path1;Name=Bv1_001830_rprr.t1_length=561;Target=Bv1_001830_rprr.t1_length=561 98 297;Gap=M200
Bvchr1.sca001	RefBeet-1.2	cDNA_match	1952411	1952512	100	-	.	ID=Bv1_001830_rprr.t1_length=561.path1;Name=Bv1_001830_rprr.t1_length=561;Target=Bv1_001830_rprr.t1_length=561 298 399;Gap=M102
Bvchr1.sca001	RefBeet-1.2	cDNA_match	1952249	1952300	100	-	.	ID=Bv1_001830_rprr.t1_length=561.path1;Name=Bv1_001830_rprr.t1_length=561;Target=Bv1_001830_rprr.t1_length=561 400 451;Gap=M52
Bvchr1.sca001	RefBeet-1.2	cDNA_match	1952055	1952164	100	-	.	ID=Bv1_001830_rprr.t1_length=561.path1;Name=Bv1_001830_rprr.t1_length=561;Target=Bv1_001830_rprr.t1_length=561 452 561;Gap=M110
Bvchr1.sca001	RefBeet-1.2	cDNA_match	1975689	1975765	100	-	.	ID=Bv1_001870_umgt.t1_length=540.path1;Name=Bv1_001870_umgt.t1_length=540;Target=Bv1_001870_umgt.t1_length=540 1 77;Gap=M77
Bvchr1.sca001	RefBeet-1.2	cDNA_match	1975454	1975604	100	-	.	ID=Bv1_001870_umgt.t1_length=540.path1;Name=Bv1_001870_umgt.t1_length=540;Target=Bv1_001870_umgt.t1_length=540 78 228;Gap=M151
Bvchr1.sca001	RefBeet-1.2	cDNA_match	1975061	1975372	100	-	.	ID=Bv1_001870_umgt.t1_length=540.path1;Name=Bv1_001870_umgt.t1_length=540;Target=Bv1_001870_umgt.t1_length=540 229 540;Gap=M312
Bvchr1.sca001	RefBeet-1.2	cDNA_match	1756355	1756761	100	-	.	ID=Bv1_001670_shuh.t1_length=624.path1;Name=Bv1_001670_shuh.t1_length=624;Target=Bv1_001670_shuh.t1_length=624 1 407;Gap=M407
Bvchr1.sca001	RefBeet-1.2	cDNA_match	1755756	1755972	100	-	.	ID=Bv1_001670_shuh.t1_length=624.path1;Name=Bv1_001670_shuh.t1_length=624;Target=Bv1_001670_shuh.t1_length=624 408 624;Gap=M217
Bvchr1.sca001	RefBeet-1.2	cDNA_match	1943986	1944201	100	+	.	ID=Bv1_001820_yemc.t2_length=3534.path1;Name=Bv1_001820_yemc.t2_length=3534;Target=Bv1_001820_yemc.t2_length=3534 1 216;Gap=M216
Bvchr1.sca001	RefBeet-1.2	cDNA_match	1944917	1945041	100	+	.	ID=Bv1_001820_yemc.t2_length=3534.path1;Name=Bv1_001820_yemc.t2_length=3534;Target=Bv1_001820_yemc.t2_length=3534 217 341;Gap=M125
Bvchr1.sca001	RefBeet-1.2	cDNA_match	1945545	1945989	100	+	.	ID=Bv1_001820_yemc.t2_length=3534.path1;Name=Bv1_001820_yemc.t2_length=3534;Target=Bv1_001820_yemc.t2_length=3534 342 786;Gap=M445
Bvchr1.sca001	RefBeet-1.2	cDNA_match	1946468	1946583	100	+	.	ID=Bv1_001820_yemc.t2_length=3534.path1;Name=Bv1_001820_yemc.t2_length=3534;Target=Bv1_001820_yemc.t2_length=3534 787 902;Gap=M116
Bvchr1.sca001	RefBeet-1.2	cDNA_match	1947020	1947779	100	+	.	ID=Bv1_001820_yemc.t2_length=3534.path1;Name=Bv1_001820_yemc.t2_length=3534;Target=Bv1_001820_yemc.t2_length=3534 903 1662;Gap=M760
Bvchr1.sca001	RefBeet-1.2	cDNA_match	1947875	1948336	100	+	.	ID=Bv1_001820_yemc.t2_length=3534.path1;Name=Bv1_001820_yemc.t2_length=3534;Target=Bv1_001820_yemc.t2_length=3534 1663 2124;Gap=M462
Bvchr1.sca001	RefBeet-1.2	cDNA_match	1948461	1948649	100	+	.	ID=Bv1_001820_yemc.t2_length=3534.path1;Name=Bv1_001820_yemc.t2_length=3534;Target=Bv1_001820_yemc.t2_length=3534 2125 2313;Gap=M189
Bvchr1.sca001	RefBeet-1.2	cDNA_match	1948787	1949005	100	+	.	ID=Bv1_001820_yemc.t2_length=3534.path1;Name=Bv1_001820_yemc.t2_length=3534;Target=Bv1_001820_yemc.t2_length=3534 2314 2532;Gap=M219
Bvchr1.sca001	RefBeet-1.2	cDNA_match	1949337	1949664	100	+	.	ID=Bv1_001820_yemc.t2_length=3534.path1;Name=Bv1_001820_yemc.t2_length=3534;Target=Bv1_001820_yemc.t2_length=3534 2533 2860;Gap=M328
Bvchr1.sca001	RefBeet-1.2	cDNA_match	1949898	1950087	100	+	.	ID=Bv1_001820_yemc.t2_length=3534.path1;Name=Bv1_001820_yemc.t2_length=3534;Target=Bv1_001820_yemc.t2_length=3534 2861 3050;Gap=M190
Bvchr1.sca001	RefBeet-1.2	cDNA_match	1950342	1950825	100	+	.	ID=Bv1_001820_yemc.t2_length=3534.path1;Name=Bv1_001820_yemc.t2_length=3534;Target=Bv1_001820_yemc.t2_length=3534 3051 3534;Gap=M484
Bvchr1.sca001	RefBeet-1.2	cDNA_match	1990332	1990721	100	+	.	ID=Bv1_001890_odzx.t1_length=390.path1;Name=Bv1_001890_odzx.t1_length=390;Target=Bv1_001890_odzx.t1_length=390 1 390;Gap=M390
Bvchr1.sca001	RefBeet-1.2	cDNA_match	1978067	1978297	100	+	.	ID=Bv1_001880_qpae.t1_length=690.path1;Name=Bv1_001880_qpae.t1_length=690;Target=Bv1_001880_qpae.t1_length=690 1 231;Gap=M231
Bvchr1.sca001	RefBeet-1.2	cDNA_match	1979582	1979634	100	+	.	ID=Bv1_001880_qpae.t1_length=690.path1;Name=Bv1_001880_qpae.t1_length=690;Target=Bv1_001880_qpae.t1_length=690 232 284;Gap=M53
Bvchr1.sca001	RefBeet-1.2	cDNA_match	1980110	1980301	100	+	.	ID=Bv1_001880_qpae.t1_length=690.path1;Name=Bv1_001880_qpae.t1_length=690;Target=Bv1_001880_qpae.t1_length=690 285 476;Gap=M192
Bvchr1.sca001	RefBeet-1.2	cDNA_match	1980826	1981039	100	+	.	ID=Bv1_001880_qpae.t1_length=690.path1;Name=Bv1_001880_qpae.t1_length=690;Target=Bv1_001880_qpae.t1_length=690 477 690;Gap=M214
Bvchr1.sca001	RefBeet-1.2	cDNA_match	1970710	1971696	100	+	.	ID=Bv1_001860_ifrq.t1_length=1518.path1;Name=Bv1_001860_ifrq.t1_length=1518;Target=Bv1_001860_ifrq.t1_length=1518 1 987;Gap=M987
Bvchr1.sca001	RefBeet-1.2	cDNA_match	1972662	1972786	100	+	.	ID=Bv1_001860_ifrq.t1_length=1518.path1;Name=Bv1_001860_ifrq.t1_length=1518;Target=Bv1_001860_ifrq.t1_length=1518 988 1112;Gap=M125
Bvchr1.sca001	RefBeet-1.2	cDNA_match	1972869	1973019	100	+	.	ID=Bv1_001860_ifrq.t1_length=1518.path1;Name=Bv1_001860_ifrq.t1_length=1518;Target=Bv1_001860_ifrq.t1_length=1518 1113 1263;Gap=M151
Bvchr1.sca001	RefBeet-1.2	cDNA_match	1973115	1973369	100	+	.	ID=Bv1_001860_ifrq.t1_length=1518.path1;Name=Bv1_001860_ifrq.t1_length=1518;Target=Bv1_001860_ifrq.t1_length=1518 1264 1518;Gap=M255
Bvchr1.sca001	RefBeet-1.2	cDNA_match	2006543	2007502	100	-	.	ID=Bv1_001940_cdth.t1_length=960.path1;Name=Bv1_001940_cdth.t1_length=960;Target=Bv1_001940_cdth.t1_length=960 1 960;Gap=M960
Bvchr1.sca001	RefBeet-1.2	cDNA_match	2001772	2002011	100	+	.	ID=Bv1_001930_okfa.t1_length=1065.path1;Name=Bv1_001930_okfa.t1_length=1065;Target=Bv1_001930_okfa.t1_length=1065 1 240;Gap=M240
Bvchr1.sca001	RefBeet-1.2	cDNA_match	2002111	2002191	100	+	.	ID=Bv1_001930_okfa.t1_length=1065.path1;Name=Bv1_001930_okfa.t1_length=1065;Target=Bv1_001930_okfa.t1_length=1065 241 321;Gap=M81
Bvchr1.sca001	RefBeet-1.2	cDNA_match	2002291	2002386	100	+	.	ID=Bv1_001930_okfa.t1_length=1065.path1;Name=Bv1_001930_okfa.t1_length=1065;Target=Bv1_001930_okfa.t1_length=1065 322 417;Gap=M96
Bvchr1.sca001	RefBeet-1.2	cDNA_match	2003866	2003949	100	+	.	ID=Bv1_001930_okfa.t1_length=1065.path1;Name=Bv1_001930_okfa.t1_length=1065;Target=Bv1_001930_okfa.t1_length=1065 418 501;Gap=M84
Bvchr1.sca001	RefBeet-1.2	cDNA_match	2004051	2004120	100	+	.	ID=Bv1_001930_okfa.t1_length=1065.path1;Name=Bv1_001930_okfa.t1_length=1065;Target=Bv1_001930_okfa.t1_length=1065 502 571;Gap=M70
Bvchr1.sca001	RefBeet-1.2	cDNA_match	2004332	2004414	100	+	.	ID=Bv1_001930_okfa.t1_length=1065.path1;Name=Bv1_001930_okfa.t1_length=1065;Target=Bv1_001930_okfa.t1_length=1065 572 654;Gap=M83
Bvchr1.sca001	RefBeet-1.2	cDNA_match	2004926	2005005	100	+	.	ID=Bv1_001930_okfa.t1_length=1065.path1;Name=Bv1_001930_okfa.t1_length=1065;Target=Bv1_001930_okfa.t1_length=1065 655 734;Gap=M80
Bvchr1.sca001	RefBeet-1.2	cDNA_match	2005410	2005508	100	+	.	ID=Bv1_001930_okfa.t1_length=1065.path1;Name=Bv1_001930_okfa.t1_length=1065;Target=Bv1_001930_okfa.t1_length=1065 735 833;Gap=M99
Bvchr1.sca001	RefBeet-1.2	cDNA_match	2005597	2005699	100	+	.	ID=Bv1_001930_okfa.t1_length=1065.path1;Name=Bv1_001930_okfa.t1_length=1065;Target=Bv1_001930_okfa.t1_length=1065 834 936;Gap=M103
Bvchr1.sca001	RefBeet-1.2	cDNA_match	2006078	2006167	100	+	.	ID=Bv1_001930_okfa.t1_length=1065.path1;Name=Bv1_001930_okfa.t1_length=1065;Target=Bv1_001930_okfa.t1_length=1065 937 1026;Gap=M90
Bvchr1.sca001	RefBeet-1.2	cDNA_match	2006294	2006332	100	+	.	ID=Bv1_001930_okfa.t1_length=1065.path1;Name=Bv1_001930_okfa.t1_length=1065;Target=Bv1_001930_okfa.t1_length=1065 1027 1065;Gap=M39
Bvchr1.sca001	RefBeet-1.2	cDNA_match	2031875	2032013	100	-	.	ID=Bv1_001960_wzqf.t1_length=654.path1;Name=Bv1_001960_wzqf.t1_length=654;Target=Bv1_001960_wzqf.t1_length=654 1 139;Gap=M139
Bvchr1.sca001	RefBeet-1.2	cDNA_match	2031648	2031676	100	-	.	ID=Bv1_001960_wzqf.t1_length=654.path1;Name=Bv1_001960_wzqf.t1_length=654;Target=Bv1_001960_wzqf.t1_length=654 140 168;Gap=M29
Bvchr1.sca001	RefBeet-1.2	cDNA_match	2031073	2031138	100	-	.	ID=Bv1_001960_wzqf.t1_length=654.path1;Name=Bv1_001960_wzqf.t1_length=654;Target=Bv1_001960_wzqf.t1_length=654 169 234;Gap=M66
Bvchr1.sca001	RefBeet-1.2	cDNA_match	2030803	2030910	100	-	.	ID=Bv1_001960_wzqf.t1_length=654.path1;Name=Bv1_001960_wzqf.t1_length=654;Target=Bv1_001960_wzqf.t1_length=654 235 342;Gap=M108
Bvchr1.sca001	RefBeet-1.2	cDNA_match	2030291	2030356	100	-	.	ID=Bv1_001960_wzqf.t1_length=654.path1;Name=Bv1_001960_wzqf.t1_length=654;Target=Bv1_001960_wzqf.t1_length=654 343 408;Gap=M66
Bvchr1.sca001	RefBeet-1.2	cDNA_match	2030078	2030198	100	-	.	ID=Bv1_001960_wzqf.t1_length=654.path1;Name=Bv1_001960_wzqf.t1_length=654;Target=Bv1_001960_wzqf.t1_length=654 409 529;Gap=M121
Bvchr1.sca001	RefBeet-1.2	cDNA_match	2029782	2029863	100	-	.	ID=Bv1_001960_wzqf.t1_length=654.path1;Name=Bv1_001960_wzqf.t1_length=654;Target=Bv1_001960_wzqf.t1_length=654 530 611;Gap=M82
Bvchr1.sca001	RefBeet-1.2	cDNA_match	2029457	2029499	100	-	.	ID=Bv1_001960_wzqf.t1_length=654.path1;Name=Bv1_001960_wzqf.t1_length=654;Target=Bv1_001960_wzqf.t1_length=654 612 654;Gap=M43
Bvchr1.sca001	RefBeet-1.2	cDNA_match	1995835	1995883	100	+	.	ID=Bv1_001910_ncwg.t1_length=198.path1;Name=Bv1_001910_ncwg.t1_length=198;Target=Bv1_001910_ncwg.t1_length=198 1 49;Gap=M49
Bvchr1.sca001	RefBeet-1.2	cDNA_match	1995959	1996107	100	+	.	ID=Bv1_001910_ncwg.t1_length=198.path1;Name=Bv1_001910_ncwg.t1_length=198;Target=Bv1_001910_ncwg.t1_length=198 50 198;Gap=M149
Bvchr1.sca001	RefBeet-1.2	cDNA_match	2063239	2063362	100	-	.	ID=Bv1_001980_pked.t2_length=1848.path1;Name=Bv1_001980_pked.t2_length=1848;Target=Bv1_001980_pked.t2_length=1848 1 124;Gap=M124
Bvchr1.sca001	RefBeet-1.2	cDNA_match	2061956	2062177	100	-	.	ID=Bv1_001980_pked.t2_length=1848.path1;Name=Bv1_001980_pked.t2_length=1848;Target=Bv1_001980_pked.t2_length=1848 125 346;Gap=M222
Bvchr1.sca001	RefBeet-1.2	cDNA_match	2060962	2061303	100	-	.	ID=Bv1_001980_pked.t2_length=1848.path1;Name=Bv1_001980_pked.t2_length=1848;Target=Bv1_001980_pked.t2_length=1848 347 688;Gap=M342
Bvchr1.sca001	RefBeet-1.2	cDNA_match	2060194	2060355	100	-	.	ID=Bv1_001980_pked.t2_length=1848.path1;Name=Bv1_001980_pked.t2_length=1848;Target=Bv1_001980_pked.t2_length=1848 689 850;Gap=M162
Bvchr1.sca001	RefBeet-1.2	cDNA_match	2059942	2060087	100	-	.	ID=Bv1_001980_pked.t2_length=1848.path1;Name=Bv1_001980_pked.t2_length=1848;Target=Bv1_001980_pked.t2_length=1848 851 996;Gap=M146
Bvchr1.sca001	RefBeet-1.2	cDNA_match	2059681	2059775	100	-	.	ID=Bv1_001980_pked.t2_length=1848.path1;Name=Bv1_001980_pked.t2_length=1848;Target=Bv1_001980_pked.t2_length=1848 997 1091;Gap=M95
Bvchr1.sca001	RefBeet-1.2	cDNA_match	2059378	2059486	100	-	.	ID=Bv1_001980_pked.t2_length=1848.path1;Name=Bv1_001980_pked.t2_length=1848;Target=Bv1_001980_pked.t2_length=1848 1092 1200;Gap=M109
Bvchr1.sca001	RefBeet-1.2	cDNA_match	2058580	2058757	100	-	.	ID=Bv1_001980_pked.t2_length=1848.path1;Name=Bv1_001980_pked.t2_length=1848;Target=Bv1_001980_pked.t2_length=1848 1201 1378;Gap=M178
Bvchr1.sca001	RefBeet-1.2	cDNA_match	2058231	2058460	100	-	.	ID=Bv1_001980_pked.t2_length=1848.path1;Name=Bv1_001980_pked.t2_length=1848;Target=Bv1_001980_pked.t2_length=1848 1379 1608;Gap=M230
Bvchr1.sca001	RefBeet-1.2	cDNA_match	2057900	2058139	100	-	.	ID=Bv1_001980_pked.t2_length=1848.path1;Name=Bv1_001980_pked.t2_length=1848;Target=Bv1_001980_pked.t2_length=1848 1609 1848;Gap=M240
Bvchr1.sca001	RefBeet-1.2	cDNA_match	2068730	2068737	100	+	.	ID=Bv1_001990_ekgh.t2_length=1302.path1;Name=Bv1_001990_ekgh.t2_length=1302;Target=Bv1_001990_ekgh.t2_length=1302 1 8;Gap=M8
Bvchr1.sca001	RefBeet-1.2	cDNA_match	2069642	2069774	100	+	.	ID=Bv1_001990_ekgh.t2_length=1302.path1;Name=Bv1_001990_ekgh.t2_length=1302;Target=Bv1_001990_ekgh.t2_length=1302 9 141;Gap=M133
Bvchr1.sca001	RefBeet-1.2	cDNA_match	2069881	2069990	100	+	.	ID=Bv1_001990_ekgh.t2_length=1302.path1;Name=Bv1_001990_ekgh.t2_length=1302;Target=Bv1_001990_ekgh.t2_length=1302 142 251;Gap=M110
Bvchr1.sca001	RefBeet-1.2	cDNA_match	2070715	2070926	100	+	.	ID=Bv1_001990_ekgh.t2_length=1302.path1;Name=Bv1_001990_ekgh.t2_length=1302;Target=Bv1_001990_ekgh.t2_length=1302 252 463;Gap=M212
Bvchr1.sca001	RefBeet-1.2	cDNA_match	2071148	2071638	100	+	.	ID=Bv1_001990_ekgh.t2_length=1302.path1;Name=Bv1_001990_ekgh.t2_length=1302;Target=Bv1_001990_ekgh.t2_length=1302 464 954;Gap=M491
Bvchr1.sca001	RefBeet-1.2	cDNA_match	2071868	2072155	100	+	.	ID=Bv1_001990_ekgh.t2_length=1302.path1;Name=Bv1_001990_ekgh.t2_length=1302;Target=Bv1_001990_ekgh.t2_length=1302 955 1242;Gap=M288
Bvchr1.sca001	RefBeet-1.2	cDNA_match	2072392	2072451	100	+	.	ID=Bv1_001990_ekgh.t2_length=1302.path1;Name=Bv1_001990_ekgh.t2_length=1302;Target=Bv1_001990_ekgh.t2_length=1302 1243 1302;Gap=M60
Bvchr1.sca001	RefBeet-1.2	cDNA_match	1931654	1931822	100	-	.	ID=Bv1_001811z25_wesq.t1_length=5097.path1;Name=Bv1_001811z25_wesq.t1_length=5097;Target=Bv1_001811z25_wesq.t1_length=5097 1 169;Gap=M169
Bvchr1.sca001	RefBeet-1.2	cDNA_match	1930446	1931488	100	-	.	ID=Bv1_001811z25_wesq.t1_length=5097.path1;Name=Bv1_001811z25_wesq.t1_length=5097;Target=Bv1_001811z25_wesq.t1_length=5097 170 1212;Gap=M1043
Bvchr1.sca001	RefBeet-1.2	cDNA_match	1928974	1930389	100	-	.	ID=Bv1_001811z25_wesq.t1_length=5097.path1;Name=Bv1_001811z25_wesq.t1_length=5097;Target=Bv1_001811z25_wesq.t1_length=5097 1213 2628;Gap=M1416
Bvchr1.sca001	RefBeet-1.2	cDNA_match	1926328	1928796	100	-	.	ID=Bv1_001811z25_wesq.t1_length=5097.path1;Name=Bv1_001811z25_wesq.t1_length=5097;Target=Bv1_001811z25_wesq.t1_length=5097 2629 5097;Gap=M2469
Bvchr1.sca001	RefBeet-1.2	cDNA_match	2037454	2037518	100	-	.	ID=Bv1_001970_aicq.t1_length=1710.path1;Name=Bv1_001970_aicq.t1_length=1710;Target=Bv1_001970_aicq.t1_length=1710 1 65;Gap=M65
Bvchr1.sca001	RefBeet-1.2	cDNA_match	2036506	2037029	100	-	.	ID=Bv1_001970_aicq.t1_length=1710.path1;Name=Bv1_001970_aicq.t1_length=1710;Target=Bv1_001970_aicq.t1_length=1710 66 589;Gap=M524
Bvchr1.sca001	RefBeet-1.2	cDNA_match	2035705	2035788	100	-	.	ID=Bv1_001970_aicq.t1_length=1710.path1;Name=Bv1_001970_aicq.t1_length=1710;Target=Bv1_001970_aicq.t1_length=1710 590 673;Gap=M84
Bvchr1.sca001	RefBeet-1.2	cDNA_match	2034439	2035475	100	-	.	ID=Bv1_001970_aicq.t1_length=1710.path1;Name=Bv1_001970_aicq.t1_length=1710;Target=Bv1_001970_aicq.t1_length=1710 674 1710;Gap=M1037
Bvchr1.sca001	RefBeet-1.2	cDNA_match	2107566	2107604	100	-	.	ID=Bv1_002030_aexm.t1_length=276.path1;Name=Bv1_002030_aexm.t1_length=276;Target=Bv1_002030_aexm.t1_length=276 1 39;Gap=M39
Bvchr1.sca001	RefBeet-1.2	cDNA_match	2107094	2107205	100	-	.	ID=Bv1_002030_aexm.t1_length=276.path1;Name=Bv1_002030_aexm.t1_length=276;Target=Bv1_002030_aexm.t1_length=276 40 151;Gap=M112
Bvchr1.sca001	RefBeet-1.2	cDNA_match	2106233	2106357	100	-	.	ID=Bv1_002030_aexm.t1_length=276.path1;Name=Bv1_002030_aexm.t1_length=276;Target=Bv1_002030_aexm.t1_length=276 152 276;Gap=M125
Bvchr1.sca001	RefBeet-1.2	cDNA_match	2096210	2096432	100	-	.	ID=Bv1_002020_txmr.t1_length=1998.path1;Name=Bv1_002020_txmr.t1_length=1998;Target=Bv1_002020_txmr.t1_length=1998 3 225;Gap=M223
Bvchr1.sca001	RefBeet-1.2	cDNA_match	2095822	2096113	100	-	.	ID=Bv1_002020_txmr.t1_length=1998.path1;Name=Bv1_002020_txmr.t1_length=1998;Target=Bv1_002020_txmr.t1_length=1998 226 517;Gap=M292
Bvchr1.sca001	RefBeet-1.2	cDNA_match	2094669	2095735	100	-	.	ID=Bv1_002020_txmr.t1_length=1998.path1;Name=Bv1_002020_txmr.t1_length=1998;Target=Bv1_002020_txmr.t1_length=1998 518 1584;Gap=M1067
Bvchr1.sca001	RefBeet-1.2	cDNA_match	2094142	2094555	100	-	.	ID=Bv1_002020_txmr.t1_length=1998.path1;Name=Bv1_002020_txmr.t1_length=1998;Target=Bv1_002020_txmr.t1_length=1998 1585 1998;Gap=M414
Bvchr1.sca001	RefBeet-1.2	cDNA_match	2014738	2015856	100	+	.	ID=Bv1_001950_imjw.t1_length=5919.path1;Name=Bv1_001950_imjw.t1_length=5919;Target=Bv1_001950_imjw.t1_length=5919 1 1119;Gap=M1119
Bvchr1.sca001	RefBeet-1.2	cDNA_match	2015938	2016051	100	+	.	ID=Bv1_001950_imjw.t1_length=5919.path1;Name=Bv1_001950_imjw.t1_length=5919;Target=Bv1_001950_imjw.t1_length=5919 1120 1233;Gap=M114
Bvchr1.sca001	RefBeet-1.2	cDNA_match	2018932	2019142	100	+	.	ID=Bv1_001950_imjw.t1_length=5919.path1;Name=Bv1_001950_imjw.t1_length=5919;Target=Bv1_001950_imjw.t1_length=5919 1234 1444;Gap=M211
Bvchr1.sca001	RefBeet-1.2	cDNA_match	2019313	2019707	100	+	.	ID=Bv1_001950_imjw.t1_length=5919.path1;Name=Bv1_001950_imjw.t1_length=5919;Target=Bv1_001950_imjw.t1_length=5919 1445 1839;Gap=M395
Bvchr1.sca001	RefBeet-1.2	cDNA_match	2019804	2020035	100	+	.	ID=Bv1_001950_imjw.t1_length=5919.path1;Name=Bv1_001950_imjw.t1_length=5919;Target=Bv1_001950_imjw.t1_length=5919 1840 2071;Gap=M232
Bvchr1.sca001	RefBeet-1.2	cDNA_match	2020667	2020839	100	+	.	ID=Bv1_001950_imjw.t1_length=5919.path1;Name=Bv1_001950_imjw.t1_length=5919;Target=Bv1_001950_imjw.t1_length=5919 2072 2244;Gap=M173
Bvchr1.sca001	RefBeet-1.2	cDNA_match	2020923	2021045	100	+	.	ID=Bv1_001950_imjw.t1_length=5919.path1;Name=Bv1_001950_imjw.t1_length=5919;Target=Bv1_001950_imjw.t1_length=5919 2245 2367;Gap=M123
Bvchr1.sca001	RefBeet-1.2	cDNA_match	2021685	2021845	100	+	.	ID=Bv1_001950_imjw.t1_length=5919.path1;Name=Bv1_001950_imjw.t1_length=5919;Target=Bv1_001950_imjw.t1_length=5919 2368 2528;Gap=M161
Bvchr1.sca001	RefBeet-1.2	cDNA_match	2021952	2022185	100	+	.	ID=Bv1_001950_imjw.t1_length=5919.path1;Name=Bv1_001950_imjw.t1_length=5919;Target=Bv1_001950_imjw.t1_length=5919 2529 2762;Gap=M234
Bvchr1.sca001	RefBeet-1.2	cDNA_match	2022294	2022444	100	+	.	ID=Bv1_001950_imjw.t1_length=5919.path1;Name=Bv1_001950_imjw.t1_length=5919;Target=Bv1_001950_imjw.t1_length=5919 2763 2913;Gap=M151
Bvchr1.sca001	RefBeet-1.2	cDNA_match	2022554	2022736	100	+	.	ID=Bv1_001950_imjw.t1_length=5919.path1;Name=Bv1_001950_imjw.t1_length=5919;Target=Bv1_001950_imjw.t1_length=5919 2914 3096;Gap=M183
Bvchr1.sca001	RefBeet-1.2	cDNA_match	2023204	2023365	100	+	.	ID=Bv1_001950_imjw.t1_length=5919.path1;Name=Bv1_001950_imjw.t1_length=5919;Target=Bv1_001950_imjw.t1_length=5919 3097 3258;Gap=M162
Bvchr1.sca001	RefBeet-1.2	cDNA_match	2023446	2023541	100	+	.	ID=Bv1_001950_imjw.t1_length=5919.path1;Name=Bv1_001950_imjw.t1_length=5919;Target=Bv1_001950_imjw.t1_length=5919 3259 3354;Gap=M96
Bvchr1.sca001	RefBeet-1.2	cDNA_match	2023668	2024293	100	+	.	ID=Bv1_001950_imjw.t1_length=5919.path1;Name=Bv1_001950_imjw.t1_length=5919;Target=Bv1_001950_imjw.t1_length=5919 3355 3980;Gap=M626
Bvchr1.sca001	RefBeet-1.2	cDNA_match	2024639	2024739	100	+	.	ID=Bv1_001950_imjw.t1_length=5919.path1;Name=Bv1_001950_imjw.t1_length=5919;Target=Bv1_001950_imjw.t1_length=5919 3981 4081;Gap=M101
Bvchr1.sca001	RefBeet-1.2	cDNA_match	2024809	2025008	100	+	.	ID=Bv1_001950_imjw.t1_length=5919.path1;Name=Bv1_001950_imjw.t1_length=5919;Target=Bv1_001950_imjw.t1_length=5919 4082 4281;Gap=M200
Bvchr1.sca001	RefBeet-1.2	cDNA_match	2025106	2026026	100	+	.	ID=Bv1_001950_imjw.t1_length=5919.path1;Name=Bv1_001950_imjw.t1_length=5919;Target=Bv1_001950_imjw.t1_length=5919 4282 5202;Gap=M921
Bvchr1.sca001	RefBeet-1.2	cDNA_match	2026219	2026383	100	+	.	ID=Bv1_001950_imjw.t1_length=5919.path1;Name=Bv1_001950_imjw.t1_length=5919;Target=Bv1_001950_imjw.t1_length=5919 5203 5367;Gap=M165
Bvchr1.sca001	RefBeet-1.2	cDNA_match	2026481	2026854	100	+	.	ID=Bv1_001950_imjw.t1_length=5919.path1;Name=Bv1_001950_imjw.t1_length=5919;Target=Bv1_001950_imjw.t1_length=5919 5368 5741;Gap=M374
Bvchr1.sca001	RefBeet-1.2	cDNA_match	2027292	2027469	100	+	.	ID=Bv1_001950_imjw.t1_length=5919.path1;Name=Bv1_001950_imjw.t1_length=5919;Target=Bv1_001950_imjw.t1_length=5919 5742 5919;Gap=M178
Bvchr1.sca001	RefBeet-1.2	cDNA_match	2118668	2118931	100	+	.	ID=Bv1_002040_chst.t1_length=264.path1;Name=Bv1_002040_chst.t1_length=264;Target=Bv1_002040_chst.t1_length=264 1 264;Gap=M264
Bvchr1.sca001	RefBeet-1.2	cDNA_match	2086881	2087117	100	+	.	ID=Bv1_002010_eooz.t1_length=2037.path1;Name=Bv1_002010_eooz.t1_length=2037;Target=Bv1_002010_eooz.t1_length=2037 1 237;Gap=M237
Bvchr1.sca001	RefBeet-1.2	cDNA_match	2087202	2087319	100	+	.	ID=Bv1_002010_eooz.t1_length=2037.path1;Name=Bv1_002010_eooz.t1_length=2037;Target=Bv1_002010_eooz.t1_length=2037 238 355;Gap=M118
Bvchr1.sca001	RefBeet-1.2	cDNA_match	2087803	2087861	100	+	.	ID=Bv1_002010_eooz.t1_length=2037.path1;Name=Bv1_002010_eooz.t1_length=2037;Target=Bv1_002010_eooz.t1_length=2037 356 414;Gap=M59
Bvchr1.sca001	RefBeet-1.2	cDNA_match	2088152	2088216	100	+	.	ID=Bv1_002010_eooz.t1_length=2037.path1;Name=Bv1_002010_eooz.t1_length=2037;Target=Bv1_002010_eooz.t1_length=2037 415 479;Gap=M65
Bvchr1.sca001	RefBeet-1.2	cDNA_match	2088840	2088933	100	+	.	ID=Bv1_002010_eooz.t1_length=2037.path1;Name=Bv1_002010_eooz.t1_length=2037;Target=Bv1_002010_eooz.t1_length=2037 480 573;Gap=M94
Bvchr1.sca001	RefBeet-1.2	cDNA_match	2089015	2089095	100	+	.	ID=Bv1_002010_eooz.t1_length=2037.path1;Name=Bv1_002010_eooz.t1_length=2037;Target=Bv1_002010_eooz.t1_length=2037 574 654;Gap=M81
Bvchr1.sca001	RefBeet-1.2	cDNA_match	2089247	2089358	100	+	.	ID=Bv1_002010_eooz.t1_length=2037.path1;Name=Bv1_002010_eooz.t1_length=2037;Target=Bv1_002010_eooz.t1_length=2037 655 766;Gap=M112
Bvchr1.sca001	RefBeet-1.2	cDNA_match	2091294	2091348	100	+	.	ID=Bv1_002010_eooz.t1_length=2037.path1;Name=Bv1_002010_eooz.t1_length=2037;Target=Bv1_002010_eooz.t1_length=2037 767 821;Gap=M55
Bvchr1.sca001	RefBeet-1.2	cDNA_match	2091618	2091898	100	+	.	ID=Bv1_002010_eooz.t1_length=2037.path1;Name=Bv1_002010_eooz.t1_length=2037;Target=Bv1_002010_eooz.t1_length=2037 822 1102;Gap=M281
Bvchr1.sca001	RefBeet-1.2	cDNA_match	2091970	2092334	100	+	.	ID=Bv1_002010_eooz.t1_length=2037.path1;Name=Bv1_002010_eooz.t1_length=2037;Target=Bv1_002010_eooz.t1_length=2037 1103 1467;Gap=M365
Bvchr1.sca001	RefBeet-1.2	cDNA_match	2092589	2092874	100	+	.	ID=Bv1_002010_eooz.t1_length=2037.path1;Name=Bv1_002010_eooz.t1_length=2037;Target=Bv1_002010_eooz.t1_length=2037 1468 1753;Gap=M286
Bvchr1.sca001	RefBeet-1.2	cDNA_match	2093000	2093070	100	+	.	ID=Bv1_002010_eooz.t1_length=2037.path1;Name=Bv1_002010_eooz.t1_length=2037;Target=Bv1_002010_eooz.t1_length=2037 1754 1824;Gap=M71
Bvchr1.sca001	RefBeet-1.2	cDNA_match	2093170	2093382	100	+	.	ID=Bv1_002010_eooz.t1_length=2037.path1;Name=Bv1_002010_eooz.t1_length=2037;Target=Bv1_002010_eooz.t1_length=2037 1825 2037;Gap=M213
Bvchr1.sca001	RefBeet-1.2	cDNA_match	1798749	1798844	100	+	.	ID=Bv1_001710_jtza.t1_length=684.path1;Name=Bv1_001710_jtza.t1_length=684;Target=Bv1_001710_jtza.t1_length=684 1 96;Gap=M96
Bvchr1.sca001	RefBeet-1.2	cDNA_match	1799440	1799568	100	+	.	ID=Bv1_001710_jtza.t1_length=684.path1;Name=Bv1_001710_jtza.t1_length=684;Target=Bv1_001710_jtza.t1_length=684 97 225;Gap=M129
Bvchr1.sca001	RefBeet-1.2	cDNA_match	1799647	1799781	100	+	.	ID=Bv1_001710_jtza.t1_length=684.path1;Name=Bv1_001710_jtza.t1_length=684;Target=Bv1_001710_jtza.t1_length=684 226 360;Gap=M135
Bvchr1.sca001	RefBeet-1.2	cDNA_match	1800432	1800578	100	+	.	ID=Bv1_001710_jtza.t1_length=684.path1;Name=Bv1_001710_jtza.t1_length=684;Target=Bv1_001710_jtza.t1_length=684 361 507;Gap=M147
Bvchr1.sca001	RefBeet-1.2	cDNA_match	1800752	1800826	100	+	.	ID=Bv1_001710_jtza.t1_length=684.path1;Name=Bv1_001710_jtza.t1_length=684;Target=Bv1_001710_jtza.t1_length=684 508 582;Gap=M75
Bvchr1.sca001	RefBeet-1.2	cDNA_match	1802710	1802811	100	+	.	ID=Bv1_001710_jtza.t1_length=684.path1;Name=Bv1_001710_jtza.t1_length=684;Target=Bv1_001710_jtza.t1_length=684 583 684;Gap=M102
Bvchr1.sca001	RefBeet-1.2	cDNA_match	2124240	2124715	100	+	.	ID=Bv1_002050_xiyt.t1_length=1149.path1;Name=Bv1_002050_xiyt.t1_length=1149;Target=Bv1_002050_xiyt.t1_length=1149 1 476;Gap=M476
Bvchr1.sca001	RefBeet-1.2	cDNA_match	2128245	2128555	100	+	.	ID=Bv1_002050_xiyt.t1_length=1149.path1;Name=Bv1_002050_xiyt.t1_length=1149;Target=Bv1_002050_xiyt.t1_length=1149 477 787;Gap=M311
Bvchr1.sca001	RefBeet-1.2	cDNA_match	2129273	2129337	100	+	.	ID=Bv1_002050_xiyt.t1_length=1149.path1;Name=Bv1_002050_xiyt.t1_length=1149;Target=Bv1_002050_xiyt.t1_length=1149 788 852;Gap=M65
Bvchr1.sca001	RefBeet-1.2	cDNA_match	2129576	2129872	100	+	.	ID=Bv1_002050_xiyt.t1_length=1149.path1;Name=Bv1_002050_xiyt.t1_length=1149;Target=Bv1_002050_xiyt.t1_length=1149 853 1149;Gap=M297
Bvchr1.sca001	RefBeet-1.2	cDNA_match	1992740	1992921	100	+	.	ID=Bv1_001900_nkmm.t1_length=1050.path1;Name=Bv1_001900_nkmm.t1_length=1050;Target=Bv1_001900_nkmm.t1_length=1050 1 182;Gap=M182
Bvchr1.sca001	RefBeet-1.2	cDNA_match	1993000	1993068	100	+	.	ID=Bv1_001900_nkmm.t1_length=1050.path1;Name=Bv1_001900_nkmm.t1_length=1050;Target=Bv1_001900_nkmm.t1_length=1050 183 251;Gap=M69
Bvchr1.sca001	RefBeet-1.2	cDNA_match	1993202	1993318	100	+	.	ID=Bv1_001900_nkmm.t1_length=1050.path1;Name=Bv1_001900_nkmm.t1_length=1050;Target=Bv1_001900_nkmm.t1_length=1050 252 368;Gap=M117
Bvchr1.sca001	RefBeet-1.2	cDNA_match	1993397	1993811	100	+	.	ID=Bv1_001900_nkmm.t1_length=1050.path1;Name=Bv1_001900_nkmm.t1_length=1050;Target=Bv1_001900_nkmm.t1_length=1050 369 783;Gap=M415
Bvchr1.sca001	RefBeet-1.2	cDNA_match	1994110	1994261	100	+	.	ID=Bv1_001900_nkmm.t1_length=1050.path1;Name=Bv1_001900_nkmm.t1_length=1050;Target=Bv1_001900_nkmm.t1_length=1050 784 935;Gap=M152
Bvchr1.sca001	RefBeet-1.2	cDNA_match	1994858	1994972	100	+	.	ID=Bv1_001900_nkmm.t1_length=1050.path1;Name=Bv1_001900_nkmm.t1_length=1050;Target=Bv1_001900_nkmm.t1_length=1050 936 1050;Gap=M115
Bvchr1.sca001	RefBeet-1.2	cDNA_match	2132852	2133372	100	-	.	ID=Bv1_002060_swde.t1_length=1191.path1;Name=Bv1_002060_swde.t1_length=1191;Target=Bv1_002060_swde.t1_length=1191 1 521;Gap=M521
Bvchr1.sca001	RefBeet-1.2	cDNA_match	2131528	2131838	100	-	.	ID=Bv1_002060_swde.t1_length=1191.path1;Name=Bv1_002060_swde.t1_length=1191;Target=Bv1_002060_swde.t1_length=1191 522 832;Gap=M311
Bvchr1.sca001	RefBeet-1.2	cDNA_match	2131374	2131438	100	-	.	ID=Bv1_002060_swde.t1_length=1191.path1;Name=Bv1_002060_swde.t1_length=1191;Target=Bv1_002060_swde.t1_length=1191 833 897;Gap=M65
Bvchr1.sca001	RefBeet-1.2	cDNA_match	2130489	2130782	100	-	.	ID=Bv1_002060_swde.t1_length=1191.path1;Name=Bv1_002060_swde.t1_length=1191;Target=Bv1_002060_swde.t1_length=1191 898 1191;Gap=M294
Bvchr1.sca001	RefBeet-1.2	cDNA_match	2137803	2138323	100	+	.	ID=Bv1_002070_guiy.t1_length=1203.path1;Name=Bv1_002070_guiy.t1_length=1203;Target=Bv1_002070_guiy.t1_length=1203 1 521;Gap=M521
Bvchr1.sca001	RefBeet-1.2	cDNA_match	2138933	2139243	100	+	.	ID=Bv1_002070_guiy.t1_length=1203.path1;Name=Bv1_002070_guiy.t1_length=1203;Target=Bv1_002070_guiy.t1_length=1203 522 832;Gap=M311
Bvchr1.sca001	RefBeet-1.2	cDNA_match	2139333	2139397	100	+	.	ID=Bv1_002070_guiy.t1_length=1203.path1;Name=Bv1_002070_guiy.t1_length=1203;Target=Bv1_002070_guiy.t1_length=1203 833 897;Gap=M65
Bvchr1.sca001	RefBeet-1.2	cDNA_match	2140020	2140325	100	+	.	ID=Bv1_002070_guiy.t1_length=1203.path1;Name=Bv1_002070_guiy.t1_length=1203;Target=Bv1_002070_guiy.t1_length=1203 898 1203;Gap=M306
Bvchr1.sca001	RefBeet-1.2	cDNA_match	2150889	2151205	100	+	.	ID=Bv1_002080_xere.t1_length=993.path1;Name=Bv1_002080_xere.t1_length=993;Target=Bv1_002080_xere.t1_length=993 1 317;Gap=M317
Bvchr1.sca001	RefBeet-1.2	cDNA_match	2152883	2153193	100	+	.	ID=Bv1_002080_xere.t1_length=993.path1;Name=Bv1_002080_xere.t1_length=993;Target=Bv1_002080_xere.t1_length=993 318 628;Gap=M311
Bvchr1.sca001	RefBeet-1.2	cDNA_match	2154395	2154459	100	+	.	ID=Bv1_002080_xere.t1_length=993.path1;Name=Bv1_002080_xere.t1_length=993;Target=Bv1_002080_xere.t1_length=993 629 693;Gap=M65
Bvchr1.sca001	RefBeet-1.2	cDNA_match	2154556	2154855	100	+	.	ID=Bv1_002080_xere.t1_length=993.path1;Name=Bv1_002080_xere.t1_length=993;Target=Bv1_002080_xere.t1_length=993 694 993;Gap=M300
Bvchr1.sca001	RefBeet-1.2	cDNA_match	1965068	1965188	100	-	.	ID=Bv1_001850_sads.t1_length=279.path1;Name=Bv1_001850_sads.t1_length=279;Target=Bv1_001850_sads.t1_length=279 1 121;Gap=M121
Bvchr1.sca001	RefBeet-1.2	cDNA_match	1964159	1964301	100	-	.	ID=Bv1_001850_sads.t1_length=279.path1;Name=Bv1_001850_sads.t1_length=279;Target=Bv1_001850_sads.t1_length=279 122 264;Gap=M143
Bvchr1.sca001	RefBeet-1.2	cDNA_match	1962105	1962119	100	-	.	ID=Bv1_001850_sads.t1_length=279.path1;Name=Bv1_001850_sads.t1_length=279;Target=Bv1_001850_sads.t1_length=279 265 279;Gap=M15
Bvchr1.sca001	RefBeet-1.2	cDNA_match	1996895	1997076	100	+	.	ID=Bv1_001920_sums.t1_length=1107.path1;Name=Bv1_001920_sums.t1_length=1107;Target=Bv1_001920_sums.t1_length=1107 1 182;Gap=M182
Bvchr1.sca001	RefBeet-1.2	cDNA_match	1997168	1997230	100	+	.	ID=Bv1_001920_sums.t1_length=1107.path1;Name=Bv1_001920_sums.t1_length=1107;Target=Bv1_001920_sums.t1_length=1107 183 245;Gap=M63
Bvchr1.sca001	RefBeet-1.2	cDNA_match	1997354	1997470	100	+	.	ID=Bv1_001920_sums.t1_length=1107.path1;Name=Bv1_001920_sums.t1_length=1107;Target=Bv1_001920_sums.t1_length=1107 246 362;Gap=M117
Bvchr1.sca001	RefBeet-1.2	cDNA_match	1998402	1998819	100	+	.	ID=Bv1_001920_sums.t1_length=1107.path1;Name=Bv1_001920_sums.t1_length=1107;Target=Bv1_001920_sums.t1_length=1107 363 780;Gap=M418
Bvchr1.sca001	RefBeet-1.2	cDNA_match	1999304	1999455	100	+	.	ID=Bv1_001920_sums.t1_length=1107.path1;Name=Bv1_001920_sums.t1_length=1107;Target=Bv1_001920_sums.t1_length=1107 781 932;Gap=M152
Bvchr1.sca001	RefBeet-1.2	cDNA_match	1999848	2000022	100	+	.	ID=Bv1_001920_sums.t1_length=1107.path1;Name=Bv1_001920_sums.t1_length=1107;Target=Bv1_001920_sums.t1_length=1107 933 1107;Gap=M175
Bvchr1.sca001	RefBeet-1.2	cDNA_match	2080920	2084183	100	+	.	ID=Bv1_002000_zruk.t1_length=3264.path1;Name=Bv1_002000_zruk.t1_length=3264;Target=Bv1_002000_zruk.t1_length=3264 1 3264;Gap=M3264
Bvchr1.sca001	RefBeet-1.2	cDNA_match	2175715	2175828	100	+	.	ID=Bv1_002090_ehgj.t1_length=1110.path1;Name=Bv1_002090_ehgj.t1_length=1110;Target=Bv1_002090_ehgj.t1_length=1110 1 114;Gap=M114
Bvchr1.sca001	RefBeet-1.2	cDNA_match	2176042	2176361	100	+	.	ID=Bv1_002090_ehgj.t1_length=1110.path1;Name=Bv1_002090_ehgj.t1_length=1110;Target=Bv1_002090_ehgj.t1_length=1110 115 434;Gap=M320
Bvchr1.sca001	RefBeet-1.2	cDNA_match	2177557	2177867	100	+	.	ID=Bv1_002090_ehgj.t1_length=1110.path1;Name=Bv1_002090_ehgj.t1_length=1110;Target=Bv1_002090_ehgj.t1_length=1110 435 745;Gap=M311
Bvchr1.sca001	RefBeet-1.2	cDNA_match	2179108	2179172	100	+	.	ID=Bv1_002090_ehgj.t1_length=1110.path1;Name=Bv1_002090_ehgj.t1_length=1110;Target=Bv1_002090_ehgj.t1_length=1110 746 810;Gap=M65
Bvchr1.sca001	RefBeet-1.2	cDNA_match	2179269	2179568	100	+	.	ID=Bv1_002090_ehgj.t1_length=1110.path1;Name=Bv1_002090_ehgj.t1_length=1110;Target=Bv1_002090_ehgj.t1_length=1110 811 1110;Gap=M300
Bvchr1.sca001	RefBeet-1.2	cDNA_match	2188693	2189129	100	+	.	ID=Bv1_002100_exzk.t1_length=1113.path1;Name=Bv1_002100_exzk.t1_length=1113;Target=Bv1_002100_exzk.t1_length=1113 1 437;Gap=M437
Bvchr1.sca001	RefBeet-1.2	cDNA_match	2191393	2191706	100	+	.	ID=Bv1_002100_exzk.t1_length=1113.path1;Name=Bv1_002100_exzk.t1_length=1113;Target=Bv1_002100_exzk.t1_length=1113 438 751;Gap=M314
Bvchr1.sca001	RefBeet-1.2	cDNA_match	2192252	2192316	100	+	.	ID=Bv1_002100_exzk.t1_length=1113.path1;Name=Bv1_002100_exzk.t1_length=1113;Target=Bv1_002100_exzk.t1_length=1113 752 816;Gap=M65
Bvchr1.sca001	RefBeet-1.2	cDNA_match	2192479	2192775	100	+	.	ID=Bv1_002100_exzk.t1_length=1113.path1;Name=Bv1_002100_exzk.t1_length=1113;Target=Bv1_002100_exzk.t1_length=1113 817 1113;Gap=M297
Bvchr1.sca001	RefBeet-1.2	cDNA_match	2198247	2198686	100	+	.	ID=Bv1_002110_myou.t1_length=1116.path1;Name=Bv1_002110_myou.t1_length=1116;Target=Bv1_002110_myou.t1_length=1116 1 440;Gap=M440
Bvchr1.sca001	RefBeet-1.2	cDNA_match	2199607	2199920	100	+	.	ID=Bv1_002110_myou.t1_length=1116.path1;Name=Bv1_002110_myou.t1_length=1116;Target=Bv1_002110_myou.t1_length=1116 441 754;Gap=M314
Bvchr1.sca001	RefBeet-1.2	cDNA_match	2200188	2200252	100	+	.	ID=Bv1_002110_myou.t1_length=1116.path1;Name=Bv1_002110_myou.t1_length=1116;Target=Bv1_002110_myou.t1_length=1116 755 819;Gap=M65
Bvchr1.sca001	RefBeet-1.2	cDNA_match	2200671	2200967	100	+	.	ID=Bv1_002110_myou.t1_length=1116.path1;Name=Bv1_002110_myou.t1_length=1116;Target=Bv1_002110_myou.t1_length=1116 820 1116;Gap=M297
Bvchr1.sca001	RefBeet-1.2	cDNA_match	2203879	2204336	100	+	.	ID=Bv1_002120_mede.t1_length=1128.path1;Name=Bv1_002120_mede.t1_length=1128;Target=Bv1_002120_mede.t1_length=1128 1 458;Gap=M458
Bvchr1.sca001	RefBeet-1.2	cDNA_match	2206148	2206455	100	+	.	ID=Bv1_002120_mede.t1_length=1128.path1;Name=Bv1_002120_mede.t1_length=1128;Target=Bv1_002120_mede.t1_length=1128 459 766;Gap=M308
Bvchr1.sca001	RefBeet-1.2	cDNA_match	2207452	2207516	100	+	.	ID=Bv1_002120_mede.t1_length=1128.path1;Name=Bv1_002120_mede.t1_length=1128;Target=Bv1_002120_mede.t1_length=1128 767 831;Gap=M65
Bvchr1.sca001	RefBeet-1.2	cDNA_match	2207628	2207924	100	+	.	ID=Bv1_002120_mede.t1_length=1128.path1;Name=Bv1_002120_mede.t1_length=1128;Target=Bv1_002120_mede.t1_length=1128 832 1128;Gap=M297
Bvchr1.sca001	RefBeet-1.2	cDNA_match	1824993	1826161	100	-	.	ID=Bv1_001731z24_nutu.t2_length=2988.path3;Name=Bv1_001731z24_nutu.t2_length=2988;Target=Bv1_001731z24_nutu.t2_length=2988 1 1169;Gap=M1169
Bvchr1.sca001	RefBeet-1.2	cDNA_match	1823695	1824850	100	-	.	ID=Bv1_001731z24_nutu.t2_length=2988.path3;Name=Bv1_001731z24_nutu.t2_length=2988;Target=Bv1_001731z24_nutu.t2_length=2988 1170 2325;Gap=M1156
Bvchr1.sca001	RefBeet-1.2	cDNA_match	1822860	1823510	100	-	.	ID=Bv1_001731z24_nutu.t2_length=2988.path3;Name=Bv1_001731z24_nutu.t2_length=2988;Target=Bv1_001731z24_nutu.t2_length=2988 2326 2976;Gap=M651
Bvchr1.sca001	RefBeet-1.2	cDNA_match	2230629	2230973	100	-	.	ID=Bv1_002140_gcco.t1_length=942.path1;Name=Bv1_002140_gcco.t1_length=942;Target=Bv1_002140_gcco.t1_length=942 1 345;Gap=M345
Bvchr1.sca001	RefBeet-1.2	cDNA_match	2229354	2229866	100	-	.	ID=Bv1_002140_gcco.t1_length=942.path1;Name=Bv1_002140_gcco.t1_length=942;Target=Bv1_002140_gcco.t1_length=942 346 858;Gap=M513
Bvchr1.sca001	RefBeet-1.2	cDNA_match	2228253	2228336	100	-	.	ID=Bv1_002140_gcco.t1_length=942.path1;Name=Bv1_002140_gcco.t1_length=942;Target=Bv1_002140_gcco.t1_length=942 859 942;Gap=M84
Bvchr1.sca001	RefBeet-1.2	cDNA_match	2240668	2241927	100	-	.	ID=Bv1_002150_xpwe.t1_length=1260.path1;Name=Bv1_002150_xpwe.t1_length=1260;Target=Bv1_002150_xpwe.t1_length=1260 1 1260;Gap=M1260
Bvchr1.sca001	RefBeet-1.2	cDNA_match	2256833	2257807	100	-	.	ID=Bv1_002160_neis.t1_length=975.path1;Name=Bv1_002160_neis.t1_length=975;Target=Bv1_002160_neis.t1_length=975 1 975;Gap=M975
Bvchr1.sca001	RefBeet-1.2	cDNA_match	1936582	1936759	100	-	.	ID=Bv1_001811z26_chxm.t1_length=3966.path1;Name=Bv1_001811z26_chxm.t1_length=3966;Target=Bv1_001811z26_chxm.t1_length=3966 1 178;Gap=M178
Bvchr1.sca001	RefBeet-1.2	cDNA_match	1934341	1936487	100	-	.	ID=Bv1_001811z26_chxm.t1_length=3966.path1;Name=Bv1_001811z26_chxm.t1_length=3966;Target=Bv1_001811z26_chxm.t1_length=3966 179 2325;Gap=M2147
Bvchr1.sca001	RefBeet-1.2	cDNA_match	1933322	1934146	100	-	.	ID=Bv1_001811z26_chxm.t1_length=3966.path1;Name=Bv1_001811z26_chxm.t1_length=3966;Target=Bv1_001811z26_chxm.t1_length=3966 2326 3150;Gap=M825
Bvchr1.sca001	RefBeet-1.2	cDNA_match	1932372	1933187	100	-	.	ID=Bv1_001811z26_chxm.t1_length=3966.path1;Name=Bv1_001811z26_chxm.t1_length=3966;Target=Bv1_001811z26_chxm.t1_length=3966 3151 3966;Gap=M816
Bvchr1.sca001	RefBeet-1.2	cDNA_match	2274073	2274270	100	+	.	ID=Bv1_002190_epju.t1_length=198.path1;Name=Bv1_002190_epju.t1_length=198;Target=Bv1_002190_epju.t1_length=198 1 198;Gap=M198
Bvchr1.sca001	RefBeet-1.2	cDNA_match	2272046	2273119	100	+	.	ID=Bv1_002180_ikqn.t1_length=1074.path1;Name=Bv1_002180_ikqn.t1_length=1074;Target=Bv1_002180_ikqn.t1_length=1074 1 1074;Gap=M1074
Bvchr1.sca001	RefBeet-1.2	cDNA_match	2301432	2301500	100	-	.	ID=Bv1_002220_rrwi.t1_length=429.path1;Name=Bv1_002220_rrwi.t1_length=429;Target=Bv1_002220_rrwi.t1_length=429 1 69;Gap=M69
Bvchr1.sca001	RefBeet-1.2	cDNA_match	2300089	2300448	100	-	.	ID=Bv1_002220_rrwi.t1_length=429.path1;Name=Bv1_002220_rrwi.t1_length=429;Target=Bv1_002220_rrwi.t1_length=429 70 429;Gap=M360
Bvchr1.sca001	RefBeet-1.2	cDNA_match	2321355	2321446	100	-	.	ID=Bv1_002240_xudp.t1_length=504.path1;Name=Bv1_002240_xudp.t1_length=504;Target=Bv1_002240_xudp.t1_length=504 1 92;Gap=M92
Bvchr1.sca001	RefBeet-1.2	cDNA_match	2320138	2320174	100	-	.	ID=Bv1_002240_xudp.t1_length=504.path1;Name=Bv1_002240_xudp.t1_length=504;Target=Bv1_002240_xudp.t1_length=504 93 129;Gap=M37
Bvchr1.sca001	RefBeet-1.2	cDNA_match	2319543	2319816	100	-	.	ID=Bv1_002240_xudp.t1_length=504.path1;Name=Bv1_002240_xudp.t1_length=504;Target=Bv1_002240_xudp.t1_length=504 130 403;Gap=M274
Bvchr1.sca001	RefBeet-1.2	cDNA_match	2318361	2318461	100	-	.	ID=Bv1_002240_xudp.t1_length=504.path1;Name=Bv1_002240_xudp.t1_length=504;Target=Bv1_002240_xudp.t1_length=504 404 504;Gap=M101
Bvchr1.sca001	RefBeet-1.2	cDNA_match	2308553	2308639	100	-	.	ID=Bv1_002230_gtmz.t1_length=780.path1;Name=Bv1_002230_gtmz.t1_length=780;Target=Bv1_002230_gtmz.t1_length=780 1 87;Gap=M87
Bvchr1.sca001	RefBeet-1.2	cDNA_match	2307659	2307724	100	-	.	ID=Bv1_002230_gtmz.t1_length=780.path1;Name=Bv1_002230_gtmz.t1_length=780;Target=Bv1_002230_gtmz.t1_length=780 88 153;Gap=M66
Bvchr1.sca001	RefBeet-1.2	cDNA_match	2307403	2307477	100	-	.	ID=Bv1_002230_gtmz.t1_length=780.path1;Name=Bv1_002230_gtmz.t1_length=780;Target=Bv1_002230_gtmz.t1_length=780 154 228;Gap=M75
Bvchr1.sca001	RefBeet-1.2	cDNA_match	2307176	2307335	100	-	.	ID=Bv1_002230_gtmz.t1_length=780.path1;Name=Bv1_002230_gtmz.t1_length=780;Target=Bv1_002230_gtmz.t1_length=780 229 388;Gap=M160
Bvchr1.sca001	RefBeet-1.2	cDNA_match	2306747	2306793	100	-	.	ID=Bv1_002230_gtmz.t1_length=780.path1;Name=Bv1_002230_gtmz.t1_length=780;Target=Bv1_002230_gtmz.t1_length=780 389 435;Gap=M47
Bvchr1.sca001	RefBeet-1.2	cDNA_match	2306380	2306437	100	-	.	ID=Bv1_002230_gtmz.t1_length=780.path1;Name=Bv1_002230_gtmz.t1_length=780;Target=Bv1_002230_gtmz.t1_length=780 436 493;Gap=M58
Bvchr1.sca001	RefBeet-1.2	cDNA_match	2305990	2306039	100	-	.	ID=Bv1_002230_gtmz.t1_length=780.path1;Name=Bv1_002230_gtmz.t1_length=780;Target=Bv1_002230_gtmz.t1_length=780 494 543;Gap=M50
Bvchr1.sca001	RefBeet-1.2	cDNA_match	2305854	2305910	100	-	.	ID=Bv1_002230_gtmz.t1_length=780.path1;Name=Bv1_002230_gtmz.t1_length=780;Target=Bv1_002230_gtmz.t1_length=780 544 600;Gap=M57
Bvchr1.sca001	RefBeet-1.2	cDNA_match	2305002	2305105	100	-	.	ID=Bv1_002230_gtmz.t1_length=780.path1;Name=Bv1_002230_gtmz.t1_length=780;Target=Bv1_002230_gtmz.t1_length=780 601 704;Gap=M104
Bvchr1.sca001	RefBeet-1.2	cDNA_match	2304803	2304847	100	-	.	ID=Bv1_002230_gtmz.t1_length=780.path1;Name=Bv1_002230_gtmz.t1_length=780;Target=Bv1_002230_gtmz.t1_length=780 705 749;Gap=M45
Bvchr1.sca001	RefBeet-1.2	cDNA_match	2304676	2304706	100	-	.	ID=Bv1_002230_gtmz.t1_length=780.path1;Name=Bv1_002230_gtmz.t1_length=780;Target=Bv1_002230_gtmz.t1_length=780 750 780;Gap=M31
Bvchr1.sca001	RefBeet-1.2	cDNA_match	2352188	2352688	100	+	.	ID=Bv1_002250_qseg.t1_length=501.path1;Name=Bv1_002250_qseg.t1_length=501;Target=Bv1_002250_qseg.t1_length=501 1 501;Gap=M501
Bvchr1.sca001	RefBeet-1.2	cDNA_match	2403606	2403700	100	+	.	ID=Bv1_002290_pdox.t1_length=267.path1;Name=Bv1_002290_pdox.t1_length=267;Target=Bv1_002290_pdox.t1_length=267 1 95;Gap=M95
Bvchr1.sca001	RefBeet-1.2	cDNA_match	2403882	2403988	100	+	.	ID=Bv1_002290_pdox.t1_length=267.path1;Name=Bv1_002290_pdox.t1_length=267;Target=Bv1_002290_pdox.t1_length=267 96 202;Gap=M107
Bvchr1.sca001	RefBeet-1.2	cDNA_match	2404100	2404164	100	+	.	ID=Bv1_002290_pdox.t1_length=267.path1;Name=Bv1_002290_pdox.t1_length=267;Target=Bv1_002290_pdox.t1_length=267 203 267;Gap=M65
Bvchr1.sca001	RefBeet-1.2	cDNA_match	1959301	1959438	100	+	.	ID=Bv1_001840_pxgh.t1_length=957.path1;Name=Bv1_001840_pxgh.t1_length=957;Target=Bv1_001840_pxgh.t1_length=957 1 138;Gap=M138
Bvchr1.sca001	RefBeet-1.2	cDNA_match	1960174	1960469	100	+	.	ID=Bv1_001840_pxgh.t1_length=957.path1;Name=Bv1_001840_pxgh.t1_length=957;Target=Bv1_001840_pxgh.t1_length=957 139 434;Gap=M296
Bvchr1.sca001	RefBeet-1.2	cDNA_match	1960904	1961426	100	+	.	ID=Bv1_001840_pxgh.t1_length=957.path1;Name=Bv1_001840_pxgh.t1_length=957;Target=Bv1_001840_pxgh.t1_length=957 435 957;Gap=M523
Bvchr1.sca001	RefBeet-1.2	cDNA_match	2358903	2359583	100	+	.	ID=Bv1_002260_iufk.t1_length=681.path1;Name=Bv1_002260_iufk.t1_length=681;Target=Bv1_002260_iufk.t1_length=681 1 681;Gap=M681
Bvchr1.sca001	RefBeet-1.2	cDNA_match	2342028	2343314	100	+	.	ID=Bv1_002241z28_iays.t1_length=1287.path1;Name=Bv1_002241z28_iays.t1_length=1287;Target=Bv1_002241z28_iays.t1_length=1287 1 1287;Gap=M1287
Bvchr1.sca001	RefBeet-1.2	cDNA_match	2378461	2378588	100	+	.	ID=Bv1_002280_rapp.t1_length=1392.path1;Name=Bv1_002280_rapp.t1_length=1392;Target=Bv1_002280_rapp.t1_length=1392 1 128;Gap=M128
Bvchr1.sca001	RefBeet-1.2	cDNA_match	2379504	2379646	100	+	.	ID=Bv1_002280_rapp.t1_length=1392.path1;Name=Bv1_002280_rapp.t1_length=1392;Target=Bv1_002280_rapp.t1_length=1392 129 271;Gap=M143
Bvchr1.sca001	RefBeet-1.2	cDNA_match	2379792	2380069	100	+	.	ID=Bv1_002280_rapp.t1_length=1392.path1;Name=Bv1_002280_rapp.t1_length=1392;Target=Bv1_002280_rapp.t1_length=1392 272 549;Gap=M278
Bvchr1.sca001	RefBeet-1.2	cDNA_match	2381129	2381971	100	+	.	ID=Bv1_002280_rapp.t1_length=1392.path1;Name=Bv1_002280_rapp.t1_length=1392;Target=Bv1_002280_rapp.t1_length=1392 550 1392;Gap=M843
Bvchr1.sca001	RefBeet-1.2	cDNA_match	2407645	2407791	100	+	.	ID=Bv1_002300_hmcs.t1_length=1725.path1;Name=Bv1_002300_hmcs.t1_length=1725;Target=Bv1_002300_hmcs.t1_length=1725 1 147;Gap=M147
Bvchr1.sca001	RefBeet-1.2	cDNA_match	2407889	2408209	100	+	.	ID=Bv1_002300_hmcs.t1_length=1725.path1;Name=Bv1_002300_hmcs.t1_length=1725;Target=Bv1_002300_hmcs.t1_length=1725 148 468;Gap=M321
Bvchr1.sca001	RefBeet-1.2	cDNA_match	2408301	2408546	100	+	.	ID=Bv1_002300_hmcs.t1_length=1725.path1;Name=Bv1_002300_hmcs.t1_length=1725;Target=Bv1_002300_hmcs.t1_length=1725 469 714;Gap=M246
Bvchr1.sca001	RefBeet-1.2	cDNA_match	2408635	2408778	100	+	.	ID=Bv1_002300_hmcs.t1_length=1725.path1;Name=Bv1_002300_hmcs.t1_length=1725;Target=Bv1_002300_hmcs.t1_length=1725 715 858;Gap=M144
Bvchr1.sca001	RefBeet-1.2	cDNA_match	2409232	2410098	100	+	.	ID=Bv1_002300_hmcs.t1_length=1725.path1;Name=Bv1_002300_hmcs.t1_length=1725;Target=Bv1_002300_hmcs.t1_length=1725 859 1725;Gap=M867
Bvchr1.sca001	RefBeet-1.2	cDNA_match	2335442	2340778	100	+	.	ID=Bv1_002241z27_khmq.t1_length=5337.path1;Name=Bv1_002241z27_khmq.t1_length=5337;Target=Bv1_002241z27_khmq.t1_length=5337 1 5337;Gap=M5337
Bvchr1.sca001	RefBeet-1.2	cDNA_match	2445178	2445630	100	-	.	ID=Bv1_002350_jsuj.t1_length=453.path1;Name=Bv1_002350_jsuj.t1_length=453;Target=Bv1_002350_jsuj.t1_length=453 1 453;Gap=M453
Bvchr1.sca001	RefBeet-1.2	cDNA_match	2210616	2210787	100	-	.	ID=Bv1_002130_grta.t1_length=582.path1;Name=Bv1_002130_grta.t1_length=582;Target=Bv1_002130_grta.t1_length=582 1 172;Gap=M172
Bvchr1.sca001	RefBeet-1.2	cDNA_match	2209862	2210025	100	-	.	ID=Bv1_002130_grta.t1_length=582.path1;Name=Bv1_002130_grta.t1_length=582;Target=Bv1_002130_grta.t1_length=582 173 336;Gap=M164
Bvchr1.sca001	RefBeet-1.2	cDNA_match	2209653	2209739	100	-	.	ID=Bv1_002130_grta.t1_length=582.path1;Name=Bv1_002130_grta.t1_length=582;Target=Bv1_002130_grta.t1_length=582 337 423;Gap=M87
Bvchr1.sca001	RefBeet-1.2	cDNA_match	2209135	2209197	100	-	.	ID=Bv1_002130_grta.t1_length=582.path1;Name=Bv1_002130_grta.t1_length=582;Target=Bv1_002130_grta.t1_length=582 424 486;Gap=M63
Bvchr1.sca001	RefBeet-1.2	cDNA_match	2208983	2209020	100	-	.	ID=Bv1_002130_grta.t1_length=582.path1;Name=Bv1_002130_grta.t1_length=582;Target=Bv1_002130_grta.t1_length=582 487 524;Gap=M38
Bvchr1.sca001	RefBeet-1.2	cDNA_match	2208601	2208658	100	-	.	ID=Bv1_002130_grta.t1_length=582.path1;Name=Bv1_002130_grta.t1_length=582;Target=Bv1_002130_grta.t1_length=582 525 582;Gap=M58
Bvchr1.sca001	RefBeet-1.2	cDNA_match	2435592	2435730	100	+	.	ID=Bv1_002330_jdzm.t1_length=1875.path1;Name=Bv1_002330_jdzm.t1_length=1875;Target=Bv1_002330_jdzm.t1_length=1875 1 139;Gap=M139
Bvchr1.sca001	RefBeet-1.2	cDNA_match	2436314	2436540	100	+	.	ID=Bv1_002330_jdzm.t1_length=1875.path1;Name=Bv1_002330_jdzm.t1_length=1875;Target=Bv1_002330_jdzm.t1_length=1875 140 366;Gap=M227
Bvchr1.sca001	RefBeet-1.2	cDNA_match	2438043	2438465	100	+	.	ID=Bv1_002330_jdzm.t1_length=1875.path1;Name=Bv1_002330_jdzm.t1_length=1875;Target=Bv1_002330_jdzm.t1_length=1875 367 789;Gap=M423
Bvchr1.sca001	RefBeet-1.2	cDNA_match	2438665	2438923	100	+	.	ID=Bv1_002330_jdzm.t1_length=1875.path1;Name=Bv1_002330_jdzm.t1_length=1875;Target=Bv1_002330_jdzm.t1_length=1875 790 1048;Gap=M259
Bvchr1.sca001	RefBeet-1.2	cDNA_match	2439108	2439209	100	+	.	ID=Bv1_002330_jdzm.t1_length=1875.path1;Name=Bv1_002330_jdzm.t1_length=1875;Target=Bv1_002330_jdzm.t1_length=1875 1049 1150;Gap=M102
Bvchr1.sca001	RefBeet-1.2	cDNA_match	2439798	2440522	100	+	.	ID=Bv1_002330_jdzm.t1_length=1875.path1;Name=Bv1_002330_jdzm.t1_length=1875;Target=Bv1_002330_jdzm.t1_length=1875 1151 1875;Gap=M725
Bvchr1.sca001	RefBeet-1.2	cDNA_match	2429442	2429552	100	+	.	ID=Bv1_002320_rqps.t1_length=1623.path1;Name=Bv1_002320_rqps.t1_length=1623;Target=Bv1_002320_rqps.t1_length=1623 1 111;Gap=M111
Bvchr1.sca001	RefBeet-1.2	cDNA_match	2430578	2431000	100	+	.	ID=Bv1_002320_rqps.t1_length=1623.path1;Name=Bv1_002320_rqps.t1_length=1623;Target=Bv1_002320_rqps.t1_length=1623 112 534;Gap=M423
Bvchr1.sca001	RefBeet-1.2	cDNA_match	2432289	2432544	100	+	.	ID=Bv1_002320_rqps.t1_length=1623.path1;Name=Bv1_002320_rqps.t1_length=1623;Target=Bv1_002320_rqps.t1_length=1623 535 790;Gap=M256
Bvchr1.sca001	RefBeet-1.2	cDNA_match	2432667	2432786	100	+	.	ID=Bv1_002320_rqps.t1_length=1623.path1;Name=Bv1_002320_rqps.t1_length=1623;Target=Bv1_002320_rqps.t1_length=1623 791 910;Gap=M120
Bvchr1.sca001	RefBeet-1.2	cDNA_match	2433145	2433857	100	+	.	ID=Bv1_002320_rqps.t1_length=1623.path1;Name=Bv1_002320_rqps.t1_length=1623;Target=Bv1_002320_rqps.t1_length=1623 911 1623;Gap=M713
Bvchr1.sca001	RefBeet-1.2	cDNA_match	2446899	2447347	100	-	.	ID=Bv1_002360_zhdx.t1_length=597.path1;Name=Bv1_002360_zhdx.t1_length=597;Target=Bv1_002360_zhdx.t1_length=597 1 449;Gap=M449
Bvchr1.sca001	RefBeet-1.2	cDNA_match	2446143	2446290	100	-	.	ID=Bv1_002360_zhdx.t1_length=597.path1;Name=Bv1_002360_zhdx.t1_length=597;Target=Bv1_002360_zhdx.t1_length=597 450 597;Gap=M148
Bvchr1.sca001	RefBeet-1.2	cDNA_match	2487536	2487703	100	+	.	ID=Bv1_002390_huch.t1_length=168.path1;Name=Bv1_002390_huch.t1_length=168;Target=Bv1_002390_huch.t1_length=168 1 168;Gap=M168
Bvchr1.sca001	RefBeet-1.2	cDNA_match	2279841	2279894	100	+	.	ID=Bv1_002200_zhtt.t1_length=135.path1;Name=Bv1_002200_zhtt.t1_length=135;Target=Bv1_002200_zhtt.t1_length=135 1 54;Gap=M54
Bvchr1.sca001	RefBeet-1.2	cDNA_match	2280022	2280102	100	+	.	ID=Bv1_002200_zhtt.t1_length=135.path1;Name=Bv1_002200_zhtt.t1_length=135;Target=Bv1_002200_zhtt.t1_length=135 55 135;Gap=M81
Bvchr1.sca001	RefBeet-1.2	cDNA_match	2472333	2472509	100	-	.	ID=Bv1_002380_rzqd.t1_length=1329.path1;Name=Bv1_002380_rzqd.t1_length=1329;Target=Bv1_002380_rzqd.t1_length=1329 1 177;Gap=M177
Bvchr1.sca001	RefBeet-1.2	cDNA_match	2471541	2471603	100	-	.	ID=Bv1_002380_rzqd.t1_length=1329.path1;Name=Bv1_002380_rzqd.t1_length=1329;Target=Bv1_002380_rzqd.t1_length=1329 178 240;Gap=M63
Bvchr1.sca001	RefBeet-1.2	cDNA_match	2470453	2470524	100	-	.	ID=Bv1_002380_rzqd.t1_length=1329.path1;Name=Bv1_002380_rzqd.t1_length=1329;Target=Bv1_002380_rzqd.t1_length=1329 241 312;Gap=M72
Bvchr1.sca001	RefBeet-1.2	cDNA_match	2470211	2470318	100	-	.	ID=Bv1_002380_rzqd.t1_length=1329.path1;Name=Bv1_002380_rzqd.t1_length=1329;Target=Bv1_002380_rzqd.t1_length=1329 313 420;Gap=M108
Bvchr1.sca001	RefBeet-1.2	cDNA_match	2469984	2470064	100	-	.	ID=Bv1_002380_rzqd.t1_length=1329.path1;Name=Bv1_002380_rzqd.t1_length=1329;Target=Bv1_002380_rzqd.t1_length=1329 421 501;Gap=M81
Bvchr1.sca001	RefBeet-1.2	cDNA_match	2469168	2469221	100	-	.	ID=Bv1_002380_rzqd.t1_length=1329.path1;Name=Bv1_002380_rzqd.t1_length=1329;Target=Bv1_002380_rzqd.t1_length=1329 502 555;Gap=M54
Bvchr1.sca001	RefBeet-1.2	cDNA_match	2468975	2469100	100	-	.	ID=Bv1_002380_rzqd.t1_length=1329.path1;Name=Bv1_002380_rzqd.t1_length=1329;Target=Bv1_002380_rzqd.t1_length=1329 556 681;Gap=M126
Bvchr1.sca001	RefBeet-1.2	cDNA_match	2468669	2468758	100	-	.	ID=Bv1_002380_rzqd.t1_length=1329.path1;Name=Bv1_002380_rzqd.t1_length=1329;Target=Bv1_002380_rzqd.t1_length=1329 682 771;Gap=M90
Bvchr1.sca001	RefBeet-1.2	cDNA_match	2468446	2468568	100	-	.	ID=Bv1_002380_rzqd.t1_length=1329.path1;Name=Bv1_002380_rzqd.t1_length=1329;Target=Bv1_002380_rzqd.t1_length=1329 772 894;Gap=M123
Bvchr1.sca001	RefBeet-1.2	cDNA_match	2467887	2467994	100	-	.	ID=Bv1_002380_rzqd.t1_length=1329.path1;Name=Bv1_002380_rzqd.t1_length=1329;Target=Bv1_002380_rzqd.t1_length=1329 895 1002;Gap=M108
Bvchr1.sca001	RefBeet-1.2	cDNA_match	2467489	2467605	100	-	.	ID=Bv1_002380_rzqd.t1_length=1329.path1;Name=Bv1_002380_rzqd.t1_length=1329;Target=Bv1_002380_rzqd.t1_length=1329 1003 1119;Gap=M117
Bvchr1.sca001	RefBeet-1.2	cDNA_match	2467336	2467392	100	-	.	ID=Bv1_002380_rzqd.t1_length=1329.path1;Name=Bv1_002380_rzqd.t1_length=1329;Target=Bv1_002380_rzqd.t1_length=1329 1120 1176;Gap=M57
Bvchr1.sca001	RefBeet-1.2	cDNA_match	2466974	2467048	100	-	.	ID=Bv1_002380_rzqd.t1_length=1329.path1;Name=Bv1_002380_rzqd.t1_length=1329;Target=Bv1_002380_rzqd.t1_length=1329 1177 1251;Gap=M75
Bvchr1.sca001	RefBeet-1.2	cDNA_match	2466782	2466859	100	-	.	ID=Bv1_002380_rzqd.t1_length=1329.path1;Name=Bv1_002380_rzqd.t1_length=1329;Target=Bv1_002380_rzqd.t1_length=1329 1252 1329;Gap=M78
Bvchr1.sca001	RefBeet-1.2	cDNA_match	2451347	2452933	100	-	.	ID=Bv1_002370_dexr.t1_length=1587.path1;Name=Bv1_002370_dexr.t1_length=1587;Target=Bv1_002370_dexr.t1_length=1587 1 1587;Gap=M1587
Bvchr1.sca001	RefBeet-1.2	cDNA_match	2265472	2265661	100	-	.	ID=Bv1_002170_hdgf.t1_length=1926.path1;Name=Bv1_002170_hdgf.t1_length=1926;Target=Bv1_002170_hdgf.t1_length=1926 1 190;Gap=M190
Bvchr1.sca001	RefBeet-1.2	cDNA_match	2263964	2264125	100	-	.	ID=Bv1_002170_hdgf.t1_length=1926.path1;Name=Bv1_002170_hdgf.t1_length=1926;Target=Bv1_002170_hdgf.t1_length=1926 191 352;Gap=M162
Bvchr1.sca001	RefBeet-1.2	cDNA_match	2263725	2263855	100	-	.	ID=Bv1_002170_hdgf.t1_length=1926.path1;Name=Bv1_002170_hdgf.t1_length=1926;Target=Bv1_002170_hdgf.t1_length=1926 353 483;Gap=M131
Bvchr1.sca001	RefBeet-1.2	cDNA_match	2263473	2263595	100	-	.	ID=Bv1_002170_hdgf.t1_length=1926.path1;Name=Bv1_002170_hdgf.t1_length=1926;Target=Bv1_002170_hdgf.t1_length=1926 484 606;Gap=M123
Bvchr1.sca001	RefBeet-1.2	cDNA_match	2263267	2263375	100	-	.	ID=Bv1_002170_hdgf.t1_length=1926.path1;Name=Bv1_002170_hdgf.t1_length=1926;Target=Bv1_002170_hdgf.t1_length=1926 607 715;Gap=M109
Bvchr1.sca001	RefBeet-1.2	cDNA_match	2262787	2263162	100	-	.	ID=Bv1_002170_hdgf.t1_length=1926.path1;Name=Bv1_002170_hdgf.t1_length=1926;Target=Bv1_002170_hdgf.t1_length=1926 716 1091;Gap=M376
Bvchr1.sca001	RefBeet-1.2	cDNA_match	2261967	2262693	100	-	.	ID=Bv1_002170_hdgf.t1_length=1926.path1;Name=Bv1_002170_hdgf.t1_length=1926;Target=Bv1_002170_hdgf.t1_length=1926 1092 1818;Gap=M727
Bvchr1.sca001	RefBeet-1.2	cDNA_match	2261345	2261452	100	-	.	ID=Bv1_002170_hdgf.t1_length=1926.path1;Name=Bv1_002170_hdgf.t1_length=1926;Target=Bv1_002170_hdgf.t1_length=1926 1819 1926;Gap=M108
Bvchr1.sca001	RefBeet-1.2	cDNA_match	2521980	2522582	100	-	.	ID=Bv1_002421z29_rdsy.t1_length=603.path1;Name=Bv1_002421z29_rdsy.t1_length=603;Target=Bv1_002421z29_rdsy.t1_length=603 1 603;Gap=M603
Bvchr1.sca001	RefBeet-1.2	cDNA_match	2504464	2505732	100	+	.	ID=Bv1_002410_axyi.t1_length=1269.path1;Name=Bv1_002410_axyi.t1_length=1269;Target=Bv1_002410_axyi.t1_length=1269 1 1269;Gap=M1269
Bvchr1.sca001	RefBeet-1.2	cDNA_match	2363405	2363464	100	+	.	ID=Bv1_002270_pwhy.t1_length=744.path1;Name=Bv1_002270_pwhy.t1_length=744;Target=Bv1_002270_pwhy.t1_length=744 1 60;Gap=M60
Bvchr1.sca001	RefBeet-1.2	cDNA_match	2363586	2363688	100	+	.	ID=Bv1_002270_pwhy.t1_length=744.path1;Name=Bv1_002270_pwhy.t1_length=744;Target=Bv1_002270_pwhy.t1_length=744 61 163;Gap=M103
Bvchr1.sca001	RefBeet-1.2	cDNA_match	2365930	2366009	100	+	.	ID=Bv1_002270_pwhy.t1_length=744.path1;Name=Bv1_002270_pwhy.t1_length=744;Target=Bv1_002270_pwhy.t1_length=744 164 243;Gap=M80
Bvchr1.sca001	RefBeet-1.2	cDNA_match	2366363	2366671	100	+	.	ID=Bv1_002270_pwhy.t1_length=744.path1;Name=Bv1_002270_pwhy.t1_length=744;Target=Bv1_002270_pwhy.t1_length=744 244 552;Gap=M309
Bvchr1.sca001	RefBeet-1.2	cDNA_match	2367325	2367401	100	+	.	ID=Bv1_002270_pwhy.t1_length=744.path1;Name=Bv1_002270_pwhy.t1_length=744;Target=Bv1_002270_pwhy.t1_length=744 553 629;Gap=M77
Bvchr1.sca001	RefBeet-1.2	cDNA_match	2368379	2368421	100	+	.	ID=Bv1_002270_pwhy.t1_length=744.path1;Name=Bv1_002270_pwhy.t1_length=744;Target=Bv1_002270_pwhy.t1_length=744 630 672;Gap=M43
Bvchr1.sca001	RefBeet-1.2	cDNA_match	2368532	2368600	100	+	.	ID=Bv1_002270_pwhy.t1_length=744.path1;Name=Bv1_002270_pwhy.t1_length=744;Target=Bv1_002270_pwhy.t1_length=744 673 741;Gap=M69
Bvchr1.sca001	RefBeet-1.2	cDNA_match	2523244	2523324	100	+	.	ID=Bv1_002430_oaoi.t1_length=687.path1;Name=Bv1_002430_oaoi.t1_length=687;Target=Bv1_002430_oaoi.t1_length=687 1 81;Gap=M81
Bvchr1.sca001	RefBeet-1.2	cDNA_match	2525708	2525784	100	+	.	ID=Bv1_002430_oaoi.t1_length=687.path1;Name=Bv1_002430_oaoi.t1_length=687;Target=Bv1_002430_oaoi.t1_length=687 82 158;Gap=M77
Bvchr1.sca001	RefBeet-1.2	cDNA_match	2526488	2526572	100	+	.	ID=Bv1_002430_oaoi.t1_length=687.path1;Name=Bv1_002430_oaoi.t1_length=687;Target=Bv1_002430_oaoi.t1_length=687 159 243;Gap=M85
Bvchr1.sca001	RefBeet-1.2	cDNA_match	2526656	2527099	100	+	.	ID=Bv1_002430_oaoi.t1_length=687.path1;Name=Bv1_002430_oaoi.t1_length=687;Target=Bv1_002430_oaoi.t1_length=687 244 687;Gap=M444
Bvchr1.sca001	RefBeet-1.2	cDNA_match	2566928	2567203	100	+	.	ID=Bv1_002470_mgys.t1_length=276.path1;Name=Bv1_002470_mgys.t1_length=276;Target=Bv1_002470_mgys.t1_length=276 1 276;Gap=M276
Bvchr1.sca001	RefBeet-1.2	cDNA_match	2530434	2531411	100	+	.	ID=Bv1_002440_tpzf.t1_length=978.path1;Name=Bv1_002440_tpzf.t1_length=978;Target=Bv1_002440_tpzf.t1_length=978 1 978;Gap=M978
Bvchr1.sca001	RefBeet-1.2	cDNA_match	2412397	2412531	100	-	.	ID=Bv1_002310_exug.t1_length=774.path1;Name=Bv1_002310_exug.t1_length=774;Target=Bv1_002310_exug.t1_length=774 1 135;Gap=M135
Bvchr1.sca001	RefBeet-1.2	cDNA_match	2412100	2412325	100	-	.	ID=Bv1_002310_exug.t1_length=774.path1;Name=Bv1_002310_exug.t1_length=774;Target=Bv1_002310_exug.t1_length=774 136 361;Gap=M226
Bvchr1.sca001	RefBeet-1.2	cDNA_match	2411720	2412034	100	-	.	ID=Bv1_002310_exug.t1_length=774.path1;Name=Bv1_002310_exug.t1_length=774;Target=Bv1_002310_exug.t1_length=774 362 676;Gap=M315
Bvchr1.sca001	RefBeet-1.2	cDNA_match	2411097	2411194	100	-	.	ID=Bv1_002310_exug.t1_length=774.path1;Name=Bv1_002310_exug.t1_length=774;Target=Bv1_002310_exug.t1_length=774 677 774;Gap=M98
Bvchr1.sca001	RefBeet-1.2	cDNA_match	2548020	2549393	100	-	.	ID=Bv1_002460_iagh.t1_length=1374.path1;Name=Bv1_002460_iagh.t1_length=1374;Target=Bv1_002460_iagh.t1_length=1374 1 1374;Gap=M1374
Bvchr1.sca001	RefBeet-1.2	cDNA_match	2283451	2284956	100	+	.	ID=Bv1_002210_cste.t1_length=5898.path1;Name=Bv1_002210_cste.t1_length=5898;Target=Bv1_002210_cste.t1_length=5898 1 1506;Gap=M1506
Bvchr1.sca001	RefBeet-1.2	cDNA_match	2285288	2285596	100	+	.	ID=Bv1_002210_cste.t1_length=5898.path1;Name=Bv1_002210_cste.t1_length=5898;Target=Bv1_002210_cste.t1_length=5898 1507 1815;Gap=M309
Bvchr1.sca001	RefBeet-1.2	cDNA_match	2285744	2285965	100	+	.	ID=Bv1_002210_cste.t1_length=5898.path1;Name=Bv1_002210_cste.t1_length=5898;Target=Bv1_002210_cste.t1_length=5898 1816 2037;Gap=M222
Bvchr1.sca001	RefBeet-1.2	cDNA_match	2286081	2286201	100	+	.	ID=Bv1_002210_cste.t1_length=5898.path1;Name=Bv1_002210_cste.t1_length=5898;Target=Bv1_002210_cste.t1_length=5898 2038 2158;Gap=M121
Bvchr1.sca001	RefBeet-1.2	cDNA_match	2286266	2286471	100	+	.	ID=Bv1_002210_cste.t1_length=5898.path1;Name=Bv1_002210_cste.t1_length=5898;Target=Bv1_002210_cste.t1_length=5898 2159 2364;Gap=M206
Bvchr1.sca001	RefBeet-1.2	cDNA_match	2286832	2287462	100	+	.	ID=Bv1_002210_cste.t1_length=5898.path1;Name=Bv1_002210_cste.t1_length=5898;Target=Bv1_002210_cste.t1_length=5898 2365 2995;Gap=M631
Bvchr1.sca001	RefBeet-1.2	cDNA_match	2289474	2289538	100	+	.	ID=Bv1_002210_cste.t1_length=5898.path1;Name=Bv1_002210_cste.t1_length=5898;Target=Bv1_002210_cste.t1_length=5898 2996 3060;Gap=M65
Bvchr1.sca001	RefBeet-1.2	cDNA_match	2289624	2289725	100	+	.	ID=Bv1_002210_cste.t1_length=5898.path1;Name=Bv1_002210_cste.t1_length=5898;Target=Bv1_002210_cste.t1_length=5898 3061 3162;Gap=M102
Bvchr1.sca001	RefBeet-1.2	cDNA_match	2289823	2289962	100	+	.	ID=Bv1_002210_cste.t1_length=5898.path1;Name=Bv1_002210_cste.t1_length=5898;Target=Bv1_002210_cste.t1_length=5898 3163 3302;Gap=M140
Bvchr1.sca001	RefBeet-1.2	cDNA_match	2290411	2290466	100	+	.	ID=Bv1_002210_cste.t1_length=5898.path1;Name=Bv1_002210_cste.t1_length=5898;Target=Bv1_002210_cste.t1_length=5898 3303 3358;Gap=M56
Bvchr1.sca001	RefBeet-1.2	cDNA_match	2291662	2292326	100	+	.	ID=Bv1_002210_cste.t1_length=5898.path1;Name=Bv1_002210_cste.t1_length=5898;Target=Bv1_002210_cste.t1_length=5898 3359 4023;Gap=M665
Bvchr1.sca001	RefBeet-1.2	cDNA_match	2292441	2292631	100	+	.	ID=Bv1_002210_cste.t1_length=5898.path1;Name=Bv1_002210_cste.t1_length=5898;Target=Bv1_002210_cste.t1_length=5898 4024 4214;Gap=M191
Bvchr1.sca001	RefBeet-1.2	cDNA_match	2292834	2293137	100	+	.	ID=Bv1_002210_cste.t1_length=5898.path1;Name=Bv1_002210_cste.t1_length=5898;Target=Bv1_002210_cste.t1_length=5898 4215 4518;Gap=M304
Bvchr1.sca001	RefBeet-1.2	cDNA_match	2294868	2295155	100	+	.	ID=Bv1_002210_cste.t1_length=5898.path1;Name=Bv1_002210_cste.t1_length=5898;Target=Bv1_002210_cste.t1_length=5898 4519 4806;Gap=M288
Bvchr1.sca001	RefBeet-1.2	cDNA_match	2295218	2295327	100	+	.	ID=Bv1_002210_cste.t1_length=5898.path1;Name=Bv1_002210_cste.t1_length=5898;Target=Bv1_002210_cste.t1_length=5898 4807 4916;Gap=M110
Bvchr1.sca001	RefBeet-1.2	cDNA_match	2296117	2296429	100	+	.	ID=Bv1_002210_cste.t1_length=5898.path1;Name=Bv1_002210_cste.t1_length=5898;Target=Bv1_002210_cste.t1_length=5898 4917 5229;Gap=M313
Bvchr1.sca001	RefBeet-1.2	cDNA_match	2296905	2297306	100	+	.	ID=Bv1_002210_cste.t1_length=5898.path1;Name=Bv1_002210_cste.t1_length=5898;Target=Bv1_002210_cste.t1_length=5898 5230 5631;Gap=M402
Bvchr1.sca001	RefBeet-1.2	cDNA_match	2298159	2298399	100	+	.	ID=Bv1_002210_cste.t1_length=5898.path1;Name=Bv1_002210_cste.t1_length=5898;Target=Bv1_002210_cste.t1_length=5898 5632 5872;Gap=M241
Bvchr1.sca001	RefBeet-1.2	cDNA_match	2298481	2298506	100	+	.	ID=Bv1_002210_cste.t1_length=5898.path1;Name=Bv1_002210_cste.t1_length=5898;Target=Bv1_002210_cste.t1_length=5898 5873 5898;Gap=M26
Bvchr1.sca001	RefBeet-1.2	cDNA_match	2651414	2651515	100	-	.	ID=Bv1_002530_xfdr.t1_length=102.path1;Name=Bv1_002530_xfdr.t1_length=102;Target=Bv1_002530_xfdr.t1_length=102 1 102;Gap=M102
Bvchr1.sca001	RefBeet-1.2	cDNA_match	2643660	2644037	100	-	.	ID=Bv1_002520_uxdq.t1_length=378.path1;Name=Bv1_002520_uxdq.t1_length=378;Target=Bv1_002520_uxdq.t1_length=378 1 378;Gap=M378
Bvchr1.sca001	RefBeet-1.2	cDNA_match	2572163	2572578	100	-	.	ID=Bv1_002480_eufs.t1_length=1428.path1;Name=Bv1_002480_eufs.t1_length=1428;Target=Bv1_002480_eufs.t1_length=1428 1 416;Gap=M416
Bvchr1.sca001	RefBeet-1.2	cDNA_match	2570373	2570493	100	-	.	ID=Bv1_002480_eufs.t1_length=1428.path1;Name=Bv1_002480_eufs.t1_length=1428;Target=Bv1_002480_eufs.t1_length=1428 417 537;Gap=M121
Bvchr1.sca001	RefBeet-1.2	cDNA_match	2570150	2570269	100	-	.	ID=Bv1_002480_eufs.t1_length=1428.path1;Name=Bv1_002480_eufs.t1_length=1428;Target=Bv1_002480_eufs.t1_length=1428 538 657;Gap=M120
Bvchr1.sca001	RefBeet-1.2	cDNA_match	2569780	2570010	100	-	.	ID=Bv1_002480_eufs.t1_length=1428.path1;Name=Bv1_002480_eufs.t1_length=1428;Target=Bv1_002480_eufs.t1_length=1428 658 888;Gap=M231
Bvchr1.sca001	RefBeet-1.2	cDNA_match	2568648	2569187	100	-	.	ID=Bv1_002480_eufs.t1_length=1428.path1;Name=Bv1_002480_eufs.t1_length=1428;Target=Bv1_002480_eufs.t1_length=1428 889 1428;Gap=M540
Bvchr1.sca001	RefBeet-1.2	cDNA_match	2495160	2495177	100	-	.	ID=Bv1_002400_xskn.t1_length=195.path1;Name=Bv1_002400_xskn.t1_length=195;Target=Bv1_002400_xskn.t1_length=195 1 18;Gap=M18
Bvchr1.sca001	RefBeet-1.2	cDNA_match	2494975	2495051	100	-	.	ID=Bv1_002400_xskn.t1_length=195.path1;Name=Bv1_002400_xskn.t1_length=195;Target=Bv1_002400_xskn.t1_length=195 19 95;Gap=M77
Bvchr1.sca001	RefBeet-1.2	cDNA_match	2494792	2494891	100	-	.	ID=Bv1_002400_xskn.t1_length=195.path1;Name=Bv1_002400_xskn.t1_length=195;Target=Bv1_002400_xskn.t1_length=195 96 195;Gap=M100
Bvchr1.sca001	RefBeet-1.2	cDNA_match	2611857	2612075	100	-	.	ID=Bv1_002500_yidu.t1_length=1266.path1;Name=Bv1_002500_yidu.t1_length=1266;Target=Bv1_002500_yidu.t1_length=1266 1 219;Gap=M219
Bvchr1.sca001	RefBeet-1.2	cDNA_match	2610881	2611069	100	-	.	ID=Bv1_002500_yidu.t1_length=1266.path1;Name=Bv1_002500_yidu.t1_length=1266;Target=Bv1_002500_yidu.t1_length=1266 220 408;Gap=M189
Bvchr1.sca001	RefBeet-1.2	cDNA_match	2610700	2610753	100	-	.	ID=Bv1_002500_yidu.t1_length=1266.path1;Name=Bv1_002500_yidu.t1_length=1266;Target=Bv1_002500_yidu.t1_length=1266 409 462;Gap=M54
Bvchr1.sca001	RefBeet-1.2	cDNA_match	2608262	2608372	100	-	.	ID=Bv1_002500_yidu.t1_length=1266.path1;Name=Bv1_002500_yidu.t1_length=1266;Target=Bv1_002500_yidu.t1_length=1266 463 573;Gap=M111
Bvchr1.sca001	RefBeet-1.2	cDNA_match	2605536	2605598	100	-	.	ID=Bv1_002500_yidu.t1_length=1266.path1;Name=Bv1_002500_yidu.t1_length=1266;Target=Bv1_002500_yidu.t1_length=1266 574 636;Gap=M63
Bvchr1.sca001	RefBeet-1.2	cDNA_match	2605192	2605446	100	-	.	ID=Bv1_002500_yidu.t1_length=1266.path1;Name=Bv1_002500_yidu.t1_length=1266;Target=Bv1_002500_yidu.t1_length=1266 637 891;Gap=M255
Bvchr1.sca001	RefBeet-1.2	cDNA_match	2603841	2603987	100	-	.	ID=Bv1_002500_yidu.t1_length=1266.path1;Name=Bv1_002500_yidu.t1_length=1266;Target=Bv1_002500_yidu.t1_length=1266 892 1038;Gap=M147
Bvchr1.sca001	RefBeet-1.2	cDNA_match	2603728	2603755	100	-	.	ID=Bv1_002500_yidu.t1_length=1266.path1;Name=Bv1_002500_yidu.t1_length=1266;Target=Bv1_002500_yidu.t1_length=1266 1039 1066;Gap=M28
Bvchr1.sca001	RefBeet-1.2	cDNA_match	2602020	2602090	100	-	.	ID=Bv1_002500_yidu.t1_length=1266.path1;Name=Bv1_002500_yidu.t1_length=1266;Target=Bv1_002500_yidu.t1_length=1266 1067 1137;Gap=M71
Bvchr1.sca001	RefBeet-1.2	cDNA_match	2600414	2600473	100	-	.	ID=Bv1_002500_yidu.t1_length=1266.path1;Name=Bv1_002500_yidu.t1_length=1266;Target=Bv1_002500_yidu.t1_length=1266 1138 1197;Gap=M60
Bvchr1.sca001	RefBeet-1.2	cDNA_match	2599750	2599818	100	-	.	ID=Bv1_002500_yidu.t1_length=1266.path1;Name=Bv1_002500_yidu.t1_length=1266;Target=Bv1_002500_yidu.t1_length=1266 1198 1266;Gap=M69
Bvchr1.sca001	RefBeet-1.2	cDNA_match	2614014	2614029	100	+	.	ID=Bv1_002510_uhsd.t1_length=2355.path1;Name=Bv1_002510_uhsd.t1_length=2355;Target=Bv1_002510_uhsd.t1_length=2355 1 16;Gap=M16
Bvchr1.sca001	RefBeet-1.2	cDNA_match	2614187	2614338	100	+	.	ID=Bv1_002510_uhsd.t1_length=2355.path1;Name=Bv1_002510_uhsd.t1_length=2355;Target=Bv1_002510_uhsd.t1_length=2355 17 168;Gap=M152
Bvchr1.sca001	RefBeet-1.2	cDNA_match	2615907	2615963	100	+	.	ID=Bv1_002510_uhsd.t1_length=2355.path1;Name=Bv1_002510_uhsd.t1_length=2355;Target=Bv1_002510_uhsd.t1_length=2355 169 225;Gap=M57
Bvchr1.sca001	RefBeet-1.2	cDNA_match	2617413	2617473	100	+	.	ID=Bv1_002510_uhsd.t1_length=2355.path1;Name=Bv1_002510_uhsd.t1_length=2355;Target=Bv1_002510_uhsd.t1_length=2355 226 286;Gap=M61
Bvchr1.sca001	RefBeet-1.2	cDNA_match	2618308	2620376	100	+	.	ID=Bv1_002510_uhsd.t1_length=2355.path1;Name=Bv1_002510_uhsd.t1_length=2355;Target=Bv1_002510_uhsd.t1_length=2355 287 2355;Gap=M2069
Bvchr1.sca001	RefBeet-1.2	cDNA_match	2684596	2685495	100	-	.	ID=Bv1_002550_pcha.t1_length=900.path1;Name=Bv1_002550_pcha.t1_length=900;Target=Bv1_002550_pcha.t1_length=900 1 900;Gap=M900
Bvchr1.sca001	RefBeet-1.2	cDNA_match	2694890	2695162	100	+	.	ID=Bv1_002560_nawq.t1_length=633.path1;Name=Bv1_002560_nawq.t1_length=633;Target=Bv1_002560_nawq.t1_length=633 1 273;Gap=M273
Bvchr1.sca001	RefBeet-1.2	cDNA_match	2695293	2695652	100	+	.	ID=Bv1_002560_nawq.t1_length=633.path1;Name=Bv1_002560_nawq.t1_length=633;Target=Bv1_002560_nawq.t1_length=633 274 633;Gap=M360
Bvchr1.sca001	RefBeet-1.2	cDNA_match	2746099	2746446	100	+	.	ID=Bv1_002581z31_oaui.t1_length=348.path1;Name=Bv1_002581z31_oaui.t1_length=348;Target=Bv1_002581z31_oaui.t1_length=348 1 348;Gap=M348
Bvchr1.sca001	RefBeet-1.2	cDNA_match	2726445	2727395	100	+	.	ID=Bv1_002580_ujcg.t1_length=1578.path1;Name=Bv1_002580_ujcg.t1_length=1578;Target=Bv1_002580_ujcg.t1_length=1578 1 951;Gap=M951
Bvchr1.sca001	RefBeet-1.2	cDNA_match	2728175	2728801	100	+	.	ID=Bv1_002580_ujcg.t1_length=1578.path1;Name=Bv1_002580_ujcg.t1_length=1578;Target=Bv1_002580_ujcg.t1_length=1578 952 1578;Gap=M627
Bvchr1.sca001	RefBeet-1.2	cDNA_match	2711373	2711681	100	+	.	ID=Bv1_002570_nyjs.t1_length=831.path1;Name=Bv1_002570_nyjs.t1_length=831;Target=Bv1_002570_nyjs.t1_length=831 1 309;Gap=M309
Bvchr1.sca001	RefBeet-1.2	cDNA_match	2712270	2712416	100	+	.	ID=Bv1_002570_nyjs.t1_length=831.path1;Name=Bv1_002570_nyjs.t1_length=831;Target=Bv1_002570_nyjs.t1_length=831 310 456;Gap=M147
Bvchr1.sca001	RefBeet-1.2	cDNA_match	2714384	2714592	100	+	.	ID=Bv1_002570_nyjs.t1_length=831.path1;Name=Bv1_002570_nyjs.t1_length=831;Target=Bv1_002570_nyjs.t1_length=831 457 665;Gap=M209
Bvchr1.sca001	RefBeet-1.2	cDNA_match	2714833	2714998	100	+	.	ID=Bv1_002570_nyjs.t1_length=831.path1;Name=Bv1_002570_nyjs.t1_length=831;Target=Bv1_002570_nyjs.t1_length=831 666 831;Gap=M166
Bvchr1.sca001	RefBeet-1.2	cDNA_match	2784683	2785540	100	+	.	ID=Bv1_002590_zftr.t1_length=1485.path1;Name=Bv1_002590_zftr.t1_length=1485;Target=Bv1_002590_zftr.t1_length=1485 1 858;Gap=M858
Bvchr1.sca001	RefBeet-1.2	cDNA_match	2786665	2787291	100	+	.	ID=Bv1_002590_zftr.t1_length=1485.path1;Name=Bv1_002590_zftr.t1_length=1485;Target=Bv1_002590_zftr.t1_length=1485 859 1485;Gap=M627
Bvchr1.sca001	RefBeet-1.2	cDNA_match	2807271	2807357	100	-	.	ID=Bv1_002620_txed.t1_length=417.path1;Name=Bv1_002620_txed.t1_length=417;Target=Bv1_002620_txed.t1_length=417 1 87;Gap=M87
Bvchr1.sca001	RefBeet-1.2	cDNA_match	2804823	2804889	100	-	.	ID=Bv1_002620_txed.t1_length=417.path1;Name=Bv1_002620_txed.t1_length=417;Target=Bv1_002620_txed.t1_length=417 88 154;Gap=M67
Bvchr1.sca001	RefBeet-1.2	cDNA_match	2804471	2804733	100	-	.	ID=Bv1_002620_txed.t1_length=417.path1;Name=Bv1_002620_txed.t1_length=417;Target=Bv1_002620_txed.t1_length=417 155 417;Gap=M263
Bvchr1.sca001	RefBeet-1.2	cDNA_match	2823437	2823478	100	-	.	ID=Bv1_002640_xsno.t1_length=846.path1;Name=Bv1_002640_xsno.t1_length=846;Target=Bv1_002640_xsno.t1_length=846 1 42;Gap=M42
Bvchr1.sca001	RefBeet-1.2	cDNA_match	2822888	2823055	100	-	.	ID=Bv1_002640_xsno.t1_length=846.path1;Name=Bv1_002640_xsno.t1_length=846;Target=Bv1_002640_xsno.t1_length=846 43 210;Gap=M168
Bvchr1.sca001	RefBeet-1.2	cDNA_match	2822766	2822813	100	-	.	ID=Bv1_002640_xsno.t1_length=846.path1;Name=Bv1_002640_xsno.t1_length=846;Target=Bv1_002640_xsno.t1_length=846 211 258;Gap=M48
Bvchr1.sca001	RefBeet-1.2	cDNA_match	2822599	2822678	100	-	.	ID=Bv1_002640_xsno.t1_length=846.path1;Name=Bv1_002640_xsno.t1_length=846;Target=Bv1_002640_xsno.t1_length=846 259 338;Gap=M80
Bvchr1.sca001	RefBeet-1.2	cDNA_match	2822026	2822514	100	-	.	ID=Bv1_002640_xsno.t1_length=846.path1;Name=Bv1_002640_xsno.t1_length=846;Target=Bv1_002640_xsno.t1_length=846 339 827;Gap=M489
Bvchr1.sca001	RefBeet-1.2	cDNA_match	2821915	2821933	100	-	.	ID=Bv1_002640_xsno.t1_length=846.path1;Name=Bv1_002640_xsno.t1_length=846;Target=Bv1_002640_xsno.t1_length=846 828 846;Gap=M19
Bvchr1.sca001	RefBeet-1.2	cDNA_match	2819613	2819675	100	-	.	ID=Bv1_002630_kaif.t1_length=885.path1;Name=Bv1_002630_kaif.t1_length=885;Target=Bv1_002630_kaif.t1_length=885 5 67;Gap=M63
Bvchr1.sca001	RefBeet-1.2	cDNA_match	2818390	2819051	100	-	.	ID=Bv1_002630_kaif.t1_length=885.path1;Name=Bv1_002630_kaif.t1_length=885;Target=Bv1_002630_kaif.t1_length=885 68 729;Gap=M662
Bvchr1.sca001	RefBeet-1.2	cDNA_match	2817569	2817710	100	-	.	ID=Bv1_002630_kaif.t1_length=885.path1;Name=Bv1_002630_kaif.t1_length=885;Target=Bv1_002630_kaif.t1_length=885 730 871;Gap=M142
Bvchr1.sca001	RefBeet-1.2	cDNA_match	2815400	2815413	100	-	.	ID=Bv1_002630_kaif.t1_length=885.path1;Name=Bv1_002630_kaif.t1_length=885;Target=Bv1_002630_kaif.t1_length=885 872 885;Gap=M14
Bvchr1.sca001	RefBeet-1.2	cDNA_match	2517228	2517431	100	-	.	ID=Bv1_002420_giok.t1_length=933.path1;Name=Bv1_002420_giok.t1_length=933;Target=Bv1_002420_giok.t1_length=933 1 204;Gap=M204
Bvchr1.sca001	RefBeet-1.2	cDNA_match	2514494	2514719	100	-	.	ID=Bv1_002420_giok.t1_length=933.path1;Name=Bv1_002420_giok.t1_length=933;Target=Bv1_002420_giok.t1_length=933 205 430;Gap=M226
Bvchr1.sca001	RefBeet-1.2	cDNA_match	2513823	2513914	100	-	.	ID=Bv1_002420_giok.t1_length=933.path1;Name=Bv1_002420_giok.t1_length=933;Target=Bv1_002420_giok.t1_length=933 431 522;Gap=M92
Bvchr1.sca001	RefBeet-1.2	cDNA_match	2510890	2511016	100	-	.	ID=Bv1_002420_giok.t1_length=933.path1;Name=Bv1_002420_giok.t1_length=933;Target=Bv1_002420_giok.t1_length=933 523 649;Gap=M127
Bvchr1.sca001	RefBeet-1.2	cDNA_match	2510710	2510795	100	-	.	ID=Bv1_002420_giok.t1_length=933.path1;Name=Bv1_002420_giok.t1_length=933;Target=Bv1_002420_giok.t1_length=933 650 735;Gap=M86
Bvchr1.sca001	RefBeet-1.2	cDNA_match	2509970	2510050	100	-	.	ID=Bv1_002420_giok.t1_length=933.path1;Name=Bv1_002420_giok.t1_length=933;Target=Bv1_002420_giok.t1_length=933 736 816;Gap=M81
Bvchr1.sca001	RefBeet-1.2	cDNA_match	2509618	2509734	100	-	.	ID=Bv1_002420_giok.t1_length=933.path1;Name=Bv1_002420_giok.t1_length=933;Target=Bv1_002420_giok.t1_length=933 817 933;Gap=M117
Bvchr1.sca001	RefBeet-1.2	cDNA_match	2681871	2682818	100	-	.	ID=Bv1_002540_rdmn.t1_length=948.path1;Name=Bv1_002540_rdmn.t1_length=948;Target=Bv1_002540_rdmn.t1_length=948 1 948;Gap=M948
Bvchr1.sca001	RefBeet-1.2	cDNA_match	2830786	2832402	100	-	.	ID=Bv1_002650_sqcd.t1_length=1617.path1;Name=Bv1_002650_sqcd.t1_length=1617;Target=Bv1_002650_sqcd.t1_length=1617 1 1617;Gap=M1617
Bvchr1.sca001	RefBeet-1.2	cDNA_match	2837076	2837291	100	-	.	ID=Bv1_002660_ptkg.t1_length=813.path1;Name=Bv1_002660_ptkg.t1_length=813;Target=Bv1_002660_ptkg.t1_length=813 1 216;Gap=M216
Bvchr1.sca001	RefBeet-1.2	cDNA_match	2836727	2836984	100	-	.	ID=Bv1_002660_ptkg.t1_length=813.path1;Name=Bv1_002660_ptkg.t1_length=813;Target=Bv1_002660_ptkg.t1_length=813 217 474;Gap=M258
Bvchr1.sca001	RefBeet-1.2	cDNA_match	2834965	2835124	100	-	.	ID=Bv1_002660_ptkg.t1_length=813.path1;Name=Bv1_002660_ptkg.t1_length=813;Target=Bv1_002660_ptkg.t1_length=813 475 634;Gap=M160
Bvchr1.sca001	RefBeet-1.2	cDNA_match	2834623	2834801	100	-	.	ID=Bv1_002660_ptkg.t1_length=813.path1;Name=Bv1_002660_ptkg.t1_length=813;Target=Bv1_002660_ptkg.t1_length=813 635 813;Gap=M179
Bvchr1.sca001	RefBeet-1.2	cDNA_match	2864788	2866218	100	+	.	ID=Bv1_002670_itzi.t1_length=1431.path1;Name=Bv1_002670_itzi.t1_length=1431;Target=Bv1_002670_itzi.t1_length=1431 1 1431;Gap=M1431
Bvchr1.sca001	RefBeet-1.2	cDNA_match	2801607	2803622	100	-	.	ID=Bv1_002610_djqj.t1_length=5913.path1;Name=Bv1_002610_djqj.t1_length=5913;Target=Bv1_002610_djqj.t1_length=5913 1 2016;Gap=M2016
Bvchr1.sca001	RefBeet-1.2	cDNA_match	2799242	2801448	100	-	.	ID=Bv1_002610_djqj.t1_length=5913.path1;Name=Bv1_002610_djqj.t1_length=5913;Target=Bv1_002610_djqj.t1_length=5913 2017 4223;Gap=M2207
Bvchr1.sca001	RefBeet-1.2	cDNA_match	2797409	2799098	100	-	.	ID=Bv1_002610_djqj.t1_length=5913.path1;Name=Bv1_002610_djqj.t1_length=5913;Target=Bv1_002610_djqj.t1_length=5913 4224 5913;Gap=M1690
Bvchr1.sca001	RefBeet-1.2	cDNA_match	2588548	2589090	100	+	.	ID=Bv1_002490_qgwp.t1_length=1791.path1;Name=Bv1_002490_qgwp.t1_length=1791;Target=Bv1_002490_qgwp.t1_length=1791 1 543;Gap=M543
Bvchr1.sca001	RefBeet-1.2	cDNA_match	2593499	2593629	100	+	.	ID=Bv1_002490_qgwp.t1_length=1791.path1;Name=Bv1_002490_qgwp.t1_length=1791;Target=Bv1_002490_qgwp.t1_length=1791 544 674;Gap=M131
Bvchr1.sca001	RefBeet-1.2	cDNA_match	2594041	2594082	100	+	.	ID=Bv1_002490_qgwp.t1_length=1791.path1;Name=Bv1_002490_qgwp.t1_length=1791;Target=Bv1_002490_qgwp.t1_length=1791 675 716;Gap=M42
Bvchr1.sca001	RefBeet-1.2	cDNA_match	2594168	2594276	100	+	.	ID=Bv1_002490_qgwp.t1_length=1791.path1;Name=Bv1_002490_qgwp.t1_length=1791;Target=Bv1_002490_qgwp.t1_length=1791 717 825;Gap=M109
Bvchr1.sca001	RefBeet-1.2	cDNA_match	2594364	2594442	100	+	.	ID=Bv1_002490_qgwp.t1_length=1791.path1;Name=Bv1_002490_qgwp.t1_length=1791;Target=Bv1_002490_qgwp.t1_length=1791 826 904;Gap=M79
Bvchr1.sca001	RefBeet-1.2	cDNA_match	2595765	2596061	100	+	.	ID=Bv1_002490_qgwp.t1_length=1791.path1;Name=Bv1_002490_qgwp.t1_length=1791;Target=Bv1_002490_qgwp.t1_length=1791 905 1201;Gap=M297
Bvchr1.sca001	RefBeet-1.2	cDNA_match	2596298	2596407	100	+	.	ID=Bv1_002490_qgwp.t1_length=1791.path1;Name=Bv1_002490_qgwp.t1_length=1791;Target=Bv1_002490_qgwp.t1_length=1791 1202 1311;Gap=M110
Bvchr1.sca001	RefBeet-1.2	cDNA_match	2597254	2597361	100	+	.	ID=Bv1_002490_qgwp.t1_length=1791.path1;Name=Bv1_002490_qgwp.t1_length=1791;Target=Bv1_002490_qgwp.t1_length=1791 1312 1419;Gap=M108
Bvchr1.sca001	RefBeet-1.2	cDNA_match	2597449	2597511	100	+	.	ID=Bv1_002490_qgwp.t1_length=1791.path1;Name=Bv1_002490_qgwp.t1_length=1791;Target=Bv1_002490_qgwp.t1_length=1791 1420 1482;Gap=M63
Bvchr1.sca001	RefBeet-1.2	cDNA_match	2597600	2597767	100	+	.	ID=Bv1_002490_qgwp.t1_length=1791.path1;Name=Bv1_002490_qgwp.t1_length=1791;Target=Bv1_002490_qgwp.t1_length=1791 1483 1650;Gap=M168
Bvchr1.sca001	RefBeet-1.2	cDNA_match	2598049	2598189	100	+	.	ID=Bv1_002490_qgwp.t1_length=1791.path1;Name=Bv1_002490_qgwp.t1_length=1791;Target=Bv1_002490_qgwp.t1_length=1791 1651 1791;Gap=M141
Bvchr1.sca001	RefBeet-1.2	cDNA_match	2894875	2894935	100	-	.	ID=Bv1_002710_umou.t1_length=291.path1;Name=Bv1_002710_umou.t1_length=291;Target=Bv1_002710_umou.t1_length=291 1 61;Gap=M61
Bvchr1.sca001	RefBeet-1.2	cDNA_match	2894584	2894813	100	-	.	ID=Bv1_002710_umou.t1_length=291.path1;Name=Bv1_002710_umou.t1_length=291;Target=Bv1_002710_umou.t1_length=291 62 291;Gap=M230
Bvchr1.sca001	RefBeet-1.2	cDNA_match	2904036	2904283	100	+	.	ID=Bv1_002720_nyks.t1_length=714.path1;Name=Bv1_002720_nyks.t1_length=714;Target=Bv1_002720_nyks.t1_length=714 1 248;Gap=M248
Bvchr1.sca001	RefBeet-1.2	cDNA_match	2907315	2907780	100	+	.	ID=Bv1_002720_nyks.t1_length=714.path1;Name=Bv1_002720_nyks.t1_length=714;Target=Bv1_002720_nyks.t1_length=714 249 714;Gap=M466
Bvchr1.sca001	RefBeet-1.2	cDNA_match	2701001	2702305	100	+	.	ID=Bv1_002561z30_ucgq.t1_length=4944.path1;Name=Bv1_002561z30_ucgq.t1_length=4944;Target=Bv1_002561z30_ucgq.t1_length=4944 1 1305;Gap=M1305
Bvchr1.sca001	RefBeet-1.2	cDNA_match	2703443	2707081	100	+	.	ID=Bv1_002561z30_ucgq.t1_length=4944.path1;Name=Bv1_002561z30_ucgq.t1_length=4944;Target=Bv1_002561z30_ucgq.t1_length=4944 1306 4944;Gap=M3639
Bvchr1.sca001	RefBeet-1.2	cDNA_match	2911450	2912067	100	+	.	ID=Bv1_002730_euia.t1_length=618.path1;Name=Bv1_002730_euia.t1_length=618;Target=Bv1_002730_euia.t1_length=618 1 618;Gap=M618
Bvchr1.sca001	RefBeet-1.2	cDNA_match	2916442	2917368	100	+	.	ID=Bv1_002740_psps.t1_length=1545.path1;Name=Bv1_002740_psps.t1_length=1545;Target=Bv1_002740_psps.t1_length=1545 1 927;Gap=M927
Bvchr1.sca001	RefBeet-1.2	cDNA_match	2917571	2918188	100	+	.	ID=Bv1_002740_psps.t1_length=1545.path1;Name=Bv1_002740_psps.t1_length=1545;Target=Bv1_002740_psps.t1_length=1545 928 1545;Gap=M618
Bvchr1.sca001	RefBeet-1.2	cDNA_match	2886421	2886555	100	+	.	ID=Bv1_002700_pggp.t2_length=459.path1;Name=Bv1_002700_pggp.t2_length=459;Target=Bv1_002700_pggp.t2_length=459 1 135;Gap=M135
Bvchr1.sca001	RefBeet-1.2	cDNA_match	2887794	2887810	100	+	.	ID=Bv1_002700_pggp.t2_length=459.path1;Name=Bv1_002700_pggp.t2_length=459;Target=Bv1_002700_pggp.t2_length=459 136 152;Gap=M17
Bvchr1.sca001	RefBeet-1.2	cDNA_match	2887940	2888088	100	+	.	ID=Bv1_002700_pggp.t2_length=459.path1;Name=Bv1_002700_pggp.t2_length=459;Target=Bv1_002700_pggp.t2_length=459 153 301;Gap=M149
Bvchr1.sca001	RefBeet-1.2	cDNA_match	2889643	2889800	100	+	.	ID=Bv1_002700_pggp.t2_length=459.path1;Name=Bv1_002700_pggp.t2_length=459;Target=Bv1_002700_pggp.t2_length=459 302 459;Gap=M158
Bvchr1.sca001	RefBeet-1.2	cDNA_match	2843394	2844054	100	+	.	ID=Bv1_002661z32_uapr.t1_length=6384.path1;Name=Bv1_002661z32_uapr.t1_length=6384;Target=Bv1_002661z32_uapr.t1_length=6384 1 661;Gap=M661
Bvchr1.sca001	RefBeet-1.2	cDNA_match	2844115	2844244	100	+	.	ID=Bv1_002661z32_uapr.t1_length=6384.path1;Name=Bv1_002661z32_uapr.t1_length=6384;Target=Bv1_002661z32_uapr.t1_length=6384 662 791;Gap=M130
Bvchr1.sca001	RefBeet-1.2	cDNA_match	2844334	2846115	100	+	.	ID=Bv1_002661z32_uapr.t1_length=6384.path1;Name=Bv1_002661z32_uapr.t1_length=6384;Target=Bv1_002661z32_uapr.t1_length=6384 792 2573;Gap=M1782
Bvchr1.sca001	RefBeet-1.2	cDNA_match	2846185	2846441	100	+	.	ID=Bv1_002661z32_uapr.t1_length=6384.path1;Name=Bv1_002661z32_uapr.t1_length=6384;Target=Bv1_002661z32_uapr.t1_length=6384 2574 2830;Gap=M257
Bvchr1.sca001	RefBeet-1.2	cDNA_match	2846517	2849182	100	+	.	ID=Bv1_002661z32_uapr.t1_length=6384.path1;Name=Bv1_002661z32_uapr.t1_length=6384;Target=Bv1_002661z32_uapr.t1_length=6384 2831 5496;Gap=M2666
Bvchr1.sca001	RefBeet-1.2	cDNA_match	2849885	2850292	100	+	.	ID=Bv1_002661z32_uapr.t1_length=6384.path1;Name=Bv1_002661z32_uapr.t1_length=6384;Target=Bv1_002661z32_uapr.t1_length=6384 5497 5904;Gap=M408
Bvchr1.sca001	RefBeet-1.2	cDNA_match	2850461	2850561	100	+	.	ID=Bv1_002661z32_uapr.t1_length=6384.path1;Name=Bv1_002661z32_uapr.t1_length=6384;Target=Bv1_002661z32_uapr.t1_length=6384 5905 6005;Gap=M101
Bvchr1.sca001	RefBeet-1.2	cDNA_match	2850801	2850879	100	+	.	ID=Bv1_002661z32_uapr.t1_length=6384.path1;Name=Bv1_002661z32_uapr.t1_length=6384;Target=Bv1_002661z32_uapr.t1_length=6384 6006 6084;Gap=M79
Bvchr1.sca001	RefBeet-1.2	cDNA_match	2850974	2851273	100	+	.	ID=Bv1_002661z32_uapr.t1_length=6384.path1;Name=Bv1_002661z32_uapr.t1_length=6384;Target=Bv1_002661z32_uapr.t1_length=6384 6085 6384;Gap=M300
Bvchr1.sca001	RefBeet-1.2	cDNA_match	2938391	2938632	100	+	.	ID=Bv1_002770_fexw.t1_length=276.path1;Name=Bv1_002770_fexw.t1_length=276;Target=Bv1_002770_fexw.t1_length=276 4 245;Gap=M242
Bvchr1.sca001	RefBeet-1.2	cDNA_match	2938713	2938743	100	+	.	ID=Bv1_002770_fexw.t1_length=276.path1;Name=Bv1_002770_fexw.t1_length=276;Target=Bv1_002770_fexw.t1_length=276 246 276;Gap=M31
Bvchr1.sca001	RefBeet-1.2	cDNA_match	2921901	2923386	100	-	.	ID=Bv1_002750_mczy.t1_length=3180.path1;Name=Bv1_002750_mczy.t1_length=3180;Target=Bv1_002750_mczy.t1_length=3180 1 1486;Gap=M1486
Bvchr1.sca001	RefBeet-1.2	cDNA_match	2921521	2921642	100	-	.	ID=Bv1_002750_mczy.t1_length=3180.path1;Name=Bv1_002750_mczy.t1_length=3180;Target=Bv1_002750_mczy.t1_length=3180 1487 1608;Gap=M122
Bvchr1.sca001	RefBeet-1.2	cDNA_match	2921156	2921434	100	-	.	ID=Bv1_002750_mczy.t1_length=3180.path1;Name=Bv1_002750_mczy.t1_length=3180;Target=Bv1_002750_mczy.t1_length=3180 1609 1887;Gap=M279
Bvchr1.sca001	RefBeet-1.2	cDNA_match	2920552	2920935	100	-	.	ID=Bv1_002750_mczy.t1_length=3180.path1;Name=Bv1_002750_mczy.t1_length=3180;Target=Bv1_002750_mczy.t1_length=3180 1888 2271;Gap=M384
Bvchr1.sca001	RefBeet-1.2	cDNA_match	2920218	2920327	100	-	.	ID=Bv1_002750_mczy.t1_length=3180.path1;Name=Bv1_002750_mczy.t1_length=3180;Target=Bv1_002750_mczy.t1_length=3180 2272 2381;Gap=M110
Bvchr1.sca001	RefBeet-1.2	cDNA_match	2919880	2920108	100	-	.	ID=Bv1_002750_mczy.t1_length=3180.path1;Name=Bv1_002750_mczy.t1_length=3180;Target=Bv1_002750_mczy.t1_length=3180 2382 2610;Gap=M229
Bvchr1.sca001	RefBeet-1.2	cDNA_match	2918974	2919543	100	-	.	ID=Bv1_002750_mczy.t1_length=3180.path1;Name=Bv1_002750_mczy.t1_length=3180;Target=Bv1_002750_mczy.t1_length=3180 2611 3180;Gap=M570
Bvchr1.sca001	RefBeet-1.2	cDNA_match	2882131	2882253	100	+	.	ID=Bv1_002690_sxai.t1_length=123.path1;Name=Bv1_002690_sxai.t1_length=123;Target=Bv1_002690_sxai.t1_length=123 1 123;Gap=M123
Bvchr1.sca001	RefBeet-1.2	cDNA_match	2874001	2874086	100	+	.	ID=Bv1_002680_muuu.t1_length=525.path1;Name=Bv1_002680_muuu.t1_length=525;Target=Bv1_002680_muuu.t1_length=525 1 86;Gap=M86
Bvchr1.sca001	RefBeet-1.2	cDNA_match	2874531	2874678	100	+	.	ID=Bv1_002680_muuu.t1_length=525.path1;Name=Bv1_002680_muuu.t1_length=525;Target=Bv1_002680_muuu.t1_length=525 87 234;Gap=M148
Bvchr1.sca001	RefBeet-1.2	cDNA_match	2874793	2875083	100	+	.	ID=Bv1_002680_muuu.t1_length=525.path1;Name=Bv1_002680_muuu.t1_length=525;Target=Bv1_002680_muuu.t1_length=525 235 525;Gap=M291
Bvchr1.sca001	RefBeet-1.2	cDNA_match	2939117	2939488	100	-	.	ID=Bv1_002780_oxhx.t1_length=372.path1;Name=Bv1_002780_oxhx.t1_length=372;Target=Bv1_002780_oxhx.t1_length=372 1 372;Gap=M372
Bvchr1.sca001	RefBeet-1.2	cDNA_match	2943338	2943430	100	-	.	ID=Bv1_002790_nkrz.t1_length=327.path1;Name=Bv1_002790_nkrz.t1_length=327;Target=Bv1_002790_nkrz.t1_length=327 1 93;Gap=M93
Bvchr1.sca001	RefBeet-1.2	cDNA_match	2942467	2942700	100	-	.	ID=Bv1_002790_nkrz.t1_length=327.path1;Name=Bv1_002790_nkrz.t1_length=327;Target=Bv1_002790_nkrz.t1_length=327 94 327;Gap=M234
Bvchr1.sca001	RefBeet-1.2	cDNA_match	2974728	2975318	100	+	.	ID=Bv1_002820_cycr.t1_length=591.path1;Name=Bv1_002820_cycr.t1_length=591;Target=Bv1_002820_cycr.t1_length=591 1 591;Gap=M591
Bvchr1.sca001	RefBeet-1.2	cDNA_match	2542608	2542721	100	+	.	ID=Bv1_002450_acen.t1_length=114.path1;Name=Bv1_002450_acen.t1_length=114;Target=Bv1_002450_acen.t1_length=114 1 114;Gap=M114
Bvchr1.sca001	RefBeet-1.2	cDNA_match	1055892	1056005	99	+	.	ID=Bv1_002450_acen.t1_length=114.path5;Name=Bv1_002450_acen.t1_length=114;Target=Bv1_002450_acen.t1_length=114 1 114;Gap=M114
Bvchr1.sca001	RefBeet-1.2	cDNA_match	2977019	2977229	100	-	.	ID=Bv1_002830_jitd.t1_length=957.path1;Name=Bv1_002830_jitd.t1_length=957;Target=Bv1_002830_jitd.t1_length=957 1 211;Gap=M211
Bvchr1.sca001	RefBeet-1.2	cDNA_match	2976802	2976920	100	-	.	ID=Bv1_002830_jitd.t1_length=957.path1;Name=Bv1_002830_jitd.t1_length=957;Target=Bv1_002830_jitd.t1_length=957 212 330;Gap=M119
Bvchr1.sca001	RefBeet-1.2	cDNA_match	2976366	2976509	100	-	.	ID=Bv1_002830_jitd.t1_length=957.path1;Name=Bv1_002830_jitd.t1_length=957;Target=Bv1_002830_jitd.t1_length=957 331 474;Gap=M144
Bvchr1.sca001	RefBeet-1.2	cDNA_match	2975788	2976270	100	-	.	ID=Bv1_002830_jitd.t1_length=957.path1;Name=Bv1_002830_jitd.t1_length=957;Target=Bv1_002830_jitd.t1_length=957 475 957;Gap=M483
Bvchr1.sca001	RefBeet-1.2	cDNA_match	2960083	2960451	100	+	.	ID=Bv1_002810_jare.t1_length=3291.path1;Name=Bv1_002810_jare.t1_length=3291;Target=Bv1_002810_jare.t1_length=3291 1 369;Gap=M369
Bvchr1.sca001	RefBeet-1.2	cDNA_match	2962701	2962980	100	+	.	ID=Bv1_002810_jare.t1_length=3291.path1;Name=Bv1_002810_jare.t1_length=3291;Target=Bv1_002810_jare.t1_length=3291 370 649;Gap=M280
Bvchr1.sca001	RefBeet-1.2	cDNA_match	2963501	2963865	100	+	.	ID=Bv1_002810_jare.t1_length=3291.path1;Name=Bv1_002810_jare.t1_length=3291;Target=Bv1_002810_jare.t1_length=3291 650 1014;Gap=M365
Bvchr1.sca001	RefBeet-1.2	cDNA_match	2964755	2964881	100	+	.	ID=Bv1_002810_jare.t1_length=3291.path1;Name=Bv1_002810_jare.t1_length=3291;Target=Bv1_002810_jare.t1_length=3291 1015 1141;Gap=M127
Bvchr1.sca001	RefBeet-1.2	cDNA_match	2965365	2966378	100	+	.	ID=Bv1_002810_jare.t1_length=3291.path1;Name=Bv1_002810_jare.t1_length=3291;Target=Bv1_002810_jare.t1_length=3291 1142 2155;Gap=M1014
Bvchr1.sca001	RefBeet-1.2	cDNA_match	2966530	2967266	100	+	.	ID=Bv1_002810_jare.t1_length=3291.path1;Name=Bv1_002810_jare.t1_length=3291;Target=Bv1_002810_jare.t1_length=3291 2156 2892;Gap=M737
Bvchr1.sca001	RefBeet-1.2	cDNA_match	2967653	2968051	100	+	.	ID=Bv1_002810_jare.t1_length=3291.path1;Name=Bv1_002810_jare.t1_length=3291;Target=Bv1_002810_jare.t1_length=3291 2893 3291;Gap=M399
Bvchr1.sca001	RefBeet-1.2	cDNA_match	3020636	3021688	100	+	.	ID=Bv1_002870_kgfs.t1_length=1053.path1;Name=Bv1_002870_kgfs.t1_length=1053;Target=Bv1_002870_kgfs.t1_length=1053 1 1053;Gap=M1053
Bvchr1.sca001	RefBeet-1.2	cDNA_match	2985756	2989769	100	+	.	ID=Bv1_002840_raok.t1_length=4014.path1;Name=Bv1_002840_raok.t1_length=4014;Target=Bv1_002840_raok.t1_length=4014 1 4014;Gap=M4014
Bvchr1.sca001	RefBeet-1.2	cDNA_match	3065562	3065694	100	+	.	ID=Bv1_002900_dwki.t1_length=1008.path1;Name=Bv1_002900_dwki.t1_length=1008;Target=Bv1_002900_dwki.t1_length=1008 1 133;Gap=M133
Bvchr1.sca001	RefBeet-1.2	cDNA_match	3066476	3067350	100	+	.	ID=Bv1_002900_dwki.t1_length=1008.path1;Name=Bv1_002900_dwki.t1_length=1008;Target=Bv1_002900_dwki.t1_length=1008 134 1008;Gap=M875
Bvchr1.sca001	RefBeet-1.2	cDNA_match	3056273	3058066	100	-	.	ID=Bv1_002890_fdwr.t1_length=1794.path1;Name=Bv1_002890_fdwr.t1_length=1794;Target=Bv1_002890_fdwr.t1_length=1794 1 1794;Gap=M1794
Bvchr1.sca001	RefBeet-1.2	cDNA_match	3050378	3051559	100	+	.	ID=Bv1_002880_geqg.t1_length=2238.path1;Name=Bv1_002880_geqg.t1_length=2238;Target=Bv1_002880_geqg.t1_length=2238 1 1182;Gap=M1182
Bvchr1.sca001	RefBeet-1.2	cDNA_match	3051642	3051732	100	+	.	ID=Bv1_002880_geqg.t1_length=2238.path1;Name=Bv1_002880_geqg.t1_length=2238;Target=Bv1_002880_geqg.t1_length=2238 1183 1273;Gap=M91
Bvchr1.sca001	RefBeet-1.2	cDNA_match	3051835	3051992	100	+	.	ID=Bv1_002880_geqg.t1_length=2238.path1;Name=Bv1_002880_geqg.t1_length=2238;Target=Bv1_002880_geqg.t1_length=2238 1274 1431;Gap=M158
Bvchr1.sca001	RefBeet-1.2	cDNA_match	3052083	3052134	100	+	.	ID=Bv1_002880_geqg.t1_length=2238.path1;Name=Bv1_002880_geqg.t1_length=2238;Target=Bv1_002880_geqg.t1_length=2238 1432 1483;Gap=M52
Bvchr1.sca001	RefBeet-1.2	cDNA_match	3052839	3052918	100	+	.	ID=Bv1_002880_geqg.t1_length=2238.path1;Name=Bv1_002880_geqg.t1_length=2238;Target=Bv1_002880_geqg.t1_length=2238 1484 1563;Gap=M80
Bvchr1.sca001	RefBeet-1.2	cDNA_match	3053032	3053125	100	+	.	ID=Bv1_002880_geqg.t1_length=2238.path1;Name=Bv1_002880_geqg.t1_length=2238;Target=Bv1_002880_geqg.t1_length=2238 1564 1657;Gap=M94
Bvchr1.sca001	RefBeet-1.2	cDNA_match	3053279	3053859	100	+	.	ID=Bv1_002880_geqg.t1_length=2238.path1;Name=Bv1_002880_geqg.t1_length=2238;Target=Bv1_002880_geqg.t1_length=2238 1658 2238;Gap=M581
Bvchr1.sca001	RefBeet-1.2	cDNA_match	80460	81071	100	-	.	ID=Bv1_000061z2_khsk.t1_length=612.path1;Name=Bv1_000061z2_khsk.t1_length=612;Target=Bv1_000061z2_khsk.t1_length=612 1 612;Gap=M612
Bvchr1.sca001	RefBeet-1.2	cDNA_match	3092747	3092872	100	+	.	ID=Bv1_002940_monq.t1_length=126.path1;Name=Bv1_002940_monq.t1_length=126;Target=Bv1_002940_monq.t1_length=126 1 126;Gap=M126
Bvchr1.sca001	RefBeet-1.2	cDNA_match	3080876	3080962	100	+	.	ID=Bv1_002920_eowz.t1_length=594.path1;Name=Bv1_002920_eowz.t1_length=594;Target=Bv1_002920_eowz.t1_length=594 1 87;Gap=M87
Bvchr1.sca001	RefBeet-1.2	cDNA_match	3081060	3081109	100	+	.	ID=Bv1_002920_eowz.t1_length=594.path1;Name=Bv1_002920_eowz.t1_length=594;Target=Bv1_002920_eowz.t1_length=594 88 137;Gap=M50
Bvchr1.sca001	RefBeet-1.2	cDNA_match	3081197	3081254	100	+	.	ID=Bv1_002920_eowz.t1_length=594.path1;Name=Bv1_002920_eowz.t1_length=594;Target=Bv1_002920_eowz.t1_length=594 138 195;Gap=M58
Bvchr1.sca001	RefBeet-1.2	cDNA_match	3082872	3082904	100	+	.	ID=Bv1_002920_eowz.t1_length=594.path1;Name=Bv1_002920_eowz.t1_length=594;Target=Bv1_002920_eowz.t1_length=594 196 228;Gap=M33
Bvchr1.sca001	RefBeet-1.2	cDNA_match	3083109	3083204	100	+	.	ID=Bv1_002920_eowz.t1_length=594.path1;Name=Bv1_002920_eowz.t1_length=594;Target=Bv1_002920_eowz.t1_length=594 229 324;Gap=M96
Bvchr1.sca001	RefBeet-1.2	cDNA_match	3083743	3083910	100	+	.	ID=Bv1_002920_eowz.t1_length=594.path1;Name=Bv1_002920_eowz.t1_length=594;Target=Bv1_002920_eowz.t1_length=594 325 492;Gap=M168
Bvchr1.sca001	RefBeet-1.2	cDNA_match	3083993	3084094	100	+	.	ID=Bv1_002920_eowz.t1_length=594.path1;Name=Bv1_002920_eowz.t1_length=594;Target=Bv1_002920_eowz.t1_length=594 493 594;Gap=M102
Bvchr1.sca001	RefBeet-1.2	cDNA_match	3124602	3125096	100	+	.	ID=Bv1_002970_sudi.t1_length=495.path1;Name=Bv1_002970_sudi.t1_length=495;Target=Bv1_002970_sudi.t1_length=495 1 495;Gap=M495
Bvchr1.sca001	RefBeet-1.2	cDNA_match	3161800	3162384	100	-	.	ID=Bv1_003000_ohne.t1_length=663.path1;Name=Bv1_003000_ohne.t1_length=663;Target=Bv1_003000_ohne.t1_length=663 1 585;Gap=M585
Bvchr1.sca001	RefBeet-1.2	cDNA_match	3156102	3156179	100	-	.	ID=Bv1_003000_ohne.t1_length=663.path1;Name=Bv1_003000_ohne.t1_length=663;Target=Bv1_003000_ohne.t1_length=663 586 663;Gap=M78
Bvchr1.sca001	RefBeet-1.2	cDNA_match	2950488	2950525	100	-	.	ID=Bv1_002800_sged.t1_length=1482.path1;Name=Bv1_002800_sged.t1_length=1482;Target=Bv1_002800_sged.t1_length=1482 1 38;Gap=M38
Bvchr1.sca001	RefBeet-1.2	cDNA_match	2950147	2950367	100	-	.	ID=Bv1_002800_sged.t1_length=1482.path1;Name=Bv1_002800_sged.t1_length=1482;Target=Bv1_002800_sged.t1_length=1482 39 259;Gap=M221
Bvchr1.sca001	RefBeet-1.2	cDNA_match	2949906	2950063	100	-	.	ID=Bv1_002800_sged.t1_length=1482.path1;Name=Bv1_002800_sged.t1_length=1482;Target=Bv1_002800_sged.t1_length=1482 260 417;Gap=M158
Bvchr1.sca001	RefBeet-1.2	cDNA_match	2948956	2949370	100	-	.	ID=Bv1_002800_sged.t1_length=1482.path1;Name=Bv1_002800_sged.t1_length=1482;Target=Bv1_002800_sged.t1_length=1482 418 832;Gap=M415
Bvchr1.sca001	RefBeet-1.2	cDNA_match	2948679	2948882	100	-	.	ID=Bv1_002800_sged.t1_length=1482.path1;Name=Bv1_002800_sged.t1_length=1482;Target=Bv1_002800_sged.t1_length=1482 833 1036;Gap=M204
Bvchr1.sca001	RefBeet-1.2	cDNA_match	2947918	2948363	100	-	.	ID=Bv1_002800_sged.t1_length=1482.path1;Name=Bv1_002800_sged.t1_length=1482;Target=Bv1_002800_sged.t1_length=1482 1037 1482;Gap=M446
Bvchr1.sca001	RefBeet-1.2	cDNA_match	3145618	3146537	100	+	.	ID=Bv1_002980_fojr.t4_length=1395.path1;Name=Bv1_002980_fojr.t4_length=1395;Target=Bv1_002980_fojr.t4_length=1395 1 920;Gap=M920
Bvchr1.sca001	RefBeet-1.2	cDNA_match	3148379	3148853	100	+	.	ID=Bv1_002980_fojr.t4_length=1395.path1;Name=Bv1_002980_fojr.t4_length=1395;Target=Bv1_002980_fojr.t4_length=1395 921 1395;Gap=M475
Bvchr1.sca001	RefBeet-1.2	cDNA_match	3007955	3008002	100	+	.	ID=Bv1_002860_gjdz.t1_length=324.path1;Name=Bv1_002860_gjdz.t1_length=324;Target=Bv1_002860_gjdz.t1_length=324 1 48;Gap=M48
Bvchr1.sca001	RefBeet-1.2	cDNA_match	3008096	3008175	100	+	.	ID=Bv1_002860_gjdz.t1_length=324.path1;Name=Bv1_002860_gjdz.t1_length=324;Target=Bv1_002860_gjdz.t1_length=324 49 128;Gap=M80
Bvchr1.sca001	RefBeet-1.2	cDNA_match	3008322	3008405	100	+	.	ID=Bv1_002860_gjdz.t1_length=324.path1;Name=Bv1_002860_gjdz.t1_length=324;Target=Bv1_002860_gjdz.t1_length=324 129 212;Gap=M84
Bvchr1.sca001	RefBeet-1.2	cDNA_match	3008706	3008817	100	+	.	ID=Bv1_002860_gjdz.t1_length=324.path1;Name=Bv1_002860_gjdz.t1_length=324;Target=Bv1_002860_gjdz.t1_length=324 213 324;Gap=M112
Bvchr1.sca001	RefBeet-1.2	cDNA_match	3170351	3171506	100	-	.	ID=Bv1_003010_uqoa.t1_length=1170.path1;Name=Bv1_003010_uqoa.t1_length=1170;Target=Bv1_003010_uqoa.t1_length=1170 1 1156;Gap=M1156
Bvchr1.sca001	RefBeet-1.2	cDNA_match	3170008	3170021	100	-	.	ID=Bv1_003010_uqoa.t1_length=1170.path1;Name=Bv1_003010_uqoa.t1_length=1170;Target=Bv1_003010_uqoa.t1_length=1170 1157 1170;Gap=M14
Bvchr1.sca001	RefBeet-1.2	cDNA_match	3167088	3169655	100	-	.	ID=Bv1_003001z34_srzf.t1_length=2568.path1;Name=Bv1_003001z34_srzf.t1_length=2568;Target=Bv1_003001z34_srzf.t1_length=2568 1 2568;Gap=M2568
Bvchr1.sca001	RefBeet-1.2	cDNA_match	3150047	3150125	100	+	.	ID=Bv1_002990_gwdi.t1_length=195.path1;Name=Bv1_002990_gwdi.t1_length=195;Target=Bv1_002990_gwdi.t1_length=195 1 79;Gap=M79
Bvchr1.sca001	RefBeet-1.2	cDNA_match	3151433	3151515	100	+	.	ID=Bv1_002990_gwdi.t1_length=195.path1;Name=Bv1_002990_gwdi.t1_length=195;Target=Bv1_002990_gwdi.t1_length=195 80 162;Gap=M83
Bvchr1.sca001	RefBeet-1.2	cDNA_match	3152126	3152158	100	+	.	ID=Bv1_002990_gwdi.t1_length=195.path1;Name=Bv1_002990_gwdi.t1_length=195;Target=Bv1_002990_gwdi.t1_length=195 163 195;Gap=M33
Bvchr1.sca001	RefBeet-1.2	cDNA_match	2993300	2993485	100	+	.	ID=Bv1_002850_whci.t1_length=474.path1;Name=Bv1_002850_whci.t1_length=474;Target=Bv1_002850_whci.t1_length=474 1 186;Gap=M186
Bvchr1.sca001	RefBeet-1.2	cDNA_match	2995534	2995682	100	+	.	ID=Bv1_002850_whci.t1_length=474.path1;Name=Bv1_002850_whci.t1_length=474;Target=Bv1_002850_whci.t1_length=474 187 335;Gap=M149
Bvchr1.sca001	RefBeet-1.2	cDNA_match	3001958	3002096	100	+	.	ID=Bv1_002850_whci.t1_length=474.path1;Name=Bv1_002850_whci.t1_length=474;Target=Bv1_002850_whci.t1_length=474 336 474;Gap=M139
Bvchr1.sca001	RefBeet-1.2	cDNA_match	3185731	3185773	100	-	.	ID=Bv1_003020_qzmp.t1_length=2007.path1;Name=Bv1_003020_qzmp.t1_length=2007;Target=Bv1_003020_qzmp.t1_length=2007 1 43;Gap=M43
Bvchr1.sca001	RefBeet-1.2	cDNA_match	3185263	3185378	100	-	.	ID=Bv1_003020_qzmp.t1_length=2007.path1;Name=Bv1_003020_qzmp.t1_length=2007;Target=Bv1_003020_qzmp.t1_length=2007 44 159;Gap=M116
Bvchr1.sca001	RefBeet-1.2	cDNA_match	3185013	3185108	100	-	.	ID=Bv1_003020_qzmp.t1_length=2007.path1;Name=Bv1_003020_qzmp.t1_length=2007;Target=Bv1_003020_qzmp.t1_length=2007 160 255;Gap=M96
Bvchr1.sca001	RefBeet-1.2	cDNA_match	3184815	3184871	100	-	.	ID=Bv1_003020_qzmp.t1_length=2007.path1;Name=Bv1_003020_qzmp.t1_length=2007;Target=Bv1_003020_qzmp.t1_length=2007 256 312;Gap=M57
Bvchr1.sca001	RefBeet-1.2	cDNA_match	3184548	3184700	100	-	.	ID=Bv1_003020_qzmp.t1_length=2007.path1;Name=Bv1_003020_qzmp.t1_length=2007;Target=Bv1_003020_qzmp.t1_length=2007 313 465;Gap=M153
Bvchr1.sca001	RefBeet-1.2	cDNA_match	3184375	3184459	100	-	.	ID=Bv1_003020_qzmp.t1_length=2007.path1;Name=Bv1_003020_qzmp.t1_length=2007;Target=Bv1_003020_qzmp.t1_length=2007 466 550;Gap=M85
Bvchr1.sca001	RefBeet-1.2	cDNA_match	3184142	3184232	100	-	.	ID=Bv1_003020_qzmp.t1_length=2007.path1;Name=Bv1_003020_qzmp.t1_length=2007;Target=Bv1_003020_qzmp.t1_length=2007 551 641;Gap=M91
Bvchr1.sca001	RefBeet-1.2	cDNA_match	3183875	3184039	100	-	.	ID=Bv1_003020_qzmp.t1_length=2007.path1;Name=Bv1_003020_qzmp.t1_length=2007;Target=Bv1_003020_qzmp.t1_length=2007 642 806;Gap=M165
Bvchr1.sca001	RefBeet-1.2	cDNA_match	3183663	3183776	100	-	.	ID=Bv1_003020_qzmp.t1_length=2007.path1;Name=Bv1_003020_qzmp.t1_length=2007;Target=Bv1_003020_qzmp.t1_length=2007 807 920;Gap=M114
Bvchr1.sca001	RefBeet-1.2	cDNA_match	3183355	3183427	100	-	.	ID=Bv1_003020_qzmp.t1_length=2007.path1;Name=Bv1_003020_qzmp.t1_length=2007;Target=Bv1_003020_qzmp.t1_length=2007 921 993;Gap=M73
Bvchr1.sca001	RefBeet-1.2	cDNA_match	3183115	3183265	100	-	.	ID=Bv1_003020_qzmp.t1_length=2007.path1;Name=Bv1_003020_qzmp.t1_length=2007;Target=Bv1_003020_qzmp.t1_length=2007 994 1144;Gap=M151
Bvchr1.sca001	RefBeet-1.2	cDNA_match	3182498	3183021	100	-	.	ID=Bv1_003020_qzmp.t1_length=2007.path1;Name=Bv1_003020_qzmp.t1_length=2007;Target=Bv1_003020_qzmp.t1_length=2007 1145 1668;Gap=M524
Bvchr1.sca001	RefBeet-1.2	cDNA_match	3181869	3182056	100	-	.	ID=Bv1_003020_qzmp.t1_length=2007.path1;Name=Bv1_003020_qzmp.t1_length=2007;Target=Bv1_003020_qzmp.t1_length=2007 1669 1856;Gap=M188
Bvchr1.sca001	RefBeet-1.2	cDNA_match	3181628	3181778	100	-	.	ID=Bv1_003020_qzmp.t1_length=2007.path1;Name=Bv1_003020_qzmp.t1_length=2007;Target=Bv1_003020_qzmp.t1_length=2007 1857 2007;Gap=M151
Bvchr1.sca001	RefBeet-1.2	cDNA_match	3219053	3219604	100	+	.	ID=Bv1_003030_zepi.t1_length=552.path1;Name=Bv1_003030_zepi.t1_length=552;Target=Bv1_003030_zepi.t1_length=552 1 552;Gap=M552
Bvchr1.sca001	RefBeet-1.2	cDNA_match	3220703	3221176	100	+	.	ID=Bv1_003040_hnuf.t1_length=474.path1;Name=Bv1_003040_hnuf.t1_length=474;Target=Bv1_003040_hnuf.t1_length=474 1 474;Gap=M474
Bvchr1.sca001	RefBeet-1.2	cDNA_match	3075901	3076034	100	-	.	ID=Bv1_002910_jxsh.t1_length=2223.path1;Name=Bv1_002910_jxsh.t1_length=2223;Target=Bv1_002910_jxsh.t1_length=2223 1 134;Gap=M134
Bvchr1.sca001	RefBeet-1.2	cDNA_match	3075720	3075819	100	-	.	ID=Bv1_002910_jxsh.t1_length=2223.path1;Name=Bv1_002910_jxsh.t1_length=2223;Target=Bv1_002910_jxsh.t1_length=2223 135 234;Gap=M100
Bvchr1.sca001	RefBeet-1.2	cDNA_match	3074659	3074844	100	-	.	ID=Bv1_002910_jxsh.t1_length=2223.path1;Name=Bv1_002910_jxsh.t1_length=2223;Target=Bv1_002910_jxsh.t1_length=2223 235 420;Gap=M186
Bvchr1.sca001	RefBeet-1.2	cDNA_match	3073716	3073763	100	-	.	ID=Bv1_002910_jxsh.t1_length=2223.path1;Name=Bv1_002910_jxsh.t1_length=2223;Target=Bv1_002910_jxsh.t1_length=2223 421 468;Gap=M48
Bvchr1.sca001	RefBeet-1.2	cDNA_match	3073434	3073637	100	-	.	ID=Bv1_002910_jxsh.t1_length=2223.path1;Name=Bv1_002910_jxsh.t1_length=2223;Target=Bv1_002910_jxsh.t1_length=2223 469 672;Gap=M204
Bvchr1.sca001	RefBeet-1.2	cDNA_match	3073265	3073342	100	-	.	ID=Bv1_002910_jxsh.t1_length=2223.path1;Name=Bv1_002910_jxsh.t1_length=2223;Target=Bv1_002910_jxsh.t1_length=2223 673 750;Gap=M78
Bvchr1.sca001	RefBeet-1.2	cDNA_match	3073011	3073100	100	-	.	ID=Bv1_002910_jxsh.t1_length=2223.path1;Name=Bv1_002910_jxsh.t1_length=2223;Target=Bv1_002910_jxsh.t1_length=2223 751 840;Gap=M90
Bvchr1.sca001	RefBeet-1.2	cDNA_match	3072835	3072915	100	-	.	ID=Bv1_002910_jxsh.t1_length=2223.path1;Name=Bv1_002910_jxsh.t1_length=2223;Target=Bv1_002910_jxsh.t1_length=2223 841 921;Gap=M81
Bvchr1.sca001	RefBeet-1.2	cDNA_match	3072690	3072749	100	-	.	ID=Bv1_002910_jxsh.t1_length=2223.path1;Name=Bv1_002910_jxsh.t1_length=2223;Target=Bv1_002910_jxsh.t1_length=2223 922 981;Gap=M60
Bvchr1.sca001	RefBeet-1.2	cDNA_match	3071791	3071823	100	-	.	ID=Bv1_002910_jxsh.t1_length=2223.path1;Name=Bv1_002910_jxsh.t1_length=2223;Target=Bv1_002910_jxsh.t1_length=2223 982 1014;Gap=M33
Bvchr1.sca001	RefBeet-1.2	cDNA_match	3071622	3071708	100	-	.	ID=Bv1_002910_jxsh.t1_length=2223.path1;Name=Bv1_002910_jxsh.t1_length=2223;Target=Bv1_002910_jxsh.t1_length=2223 1015 1101;Gap=M87
Bvchr1.sca001	RefBeet-1.2	cDNA_match	3071365	3071514	100	-	.	ID=Bv1_002910_jxsh.t1_length=2223.path1;Name=Bv1_002910_jxsh.t1_length=2223;Target=Bv1_002910_jxsh.t1_length=2223 1102 1251;Gap=M150
Bvchr1.sca001	RefBeet-1.2	cDNA_match	3071222	3071277	100	-	.	ID=Bv1_002910_jxsh.t1_length=2223.path1;Name=Bv1_002910_jxsh.t1_length=2223;Target=Bv1_002910_jxsh.t1_length=2223 1252 1307;Gap=M56
Bvchr1.sca001	RefBeet-1.2	cDNA_match	3071010	3071130	100	-	.	ID=Bv1_002910_jxsh.t1_length=2223.path1;Name=Bv1_002910_jxsh.t1_length=2223;Target=Bv1_002910_jxsh.t1_length=2223 1308 1428;Gap=M121
Bvchr1.sca001	RefBeet-1.2	cDNA_match	3070746	3070907	100	-	.	ID=Bv1_002910_jxsh.t1_length=2223.path1;Name=Bv1_002910_jxsh.t1_length=2223;Target=Bv1_002910_jxsh.t1_length=2223 1429 1590;Gap=M162
Bvchr1.sca001	RefBeet-1.2	cDNA_match	3070511	3070654	100	-	.	ID=Bv1_002910_jxsh.t1_length=2223.path1;Name=Bv1_002910_jxsh.t1_length=2223;Target=Bv1_002910_jxsh.t1_length=2223 1591 1734;Gap=M144
Bvchr1.sca001	RefBeet-1.2	cDNA_match	3070194	3070412	100	-	.	ID=Bv1_002910_jxsh.t1_length=2223.path1;Name=Bv1_002910_jxsh.t1_length=2223;Target=Bv1_002910_jxsh.t1_length=2223 1735 1953;Gap=M219
Bvchr1.sca001	RefBeet-1.2	cDNA_match	3069945	3070112	100	-	.	ID=Bv1_002910_jxsh.t1_length=2223.path1;Name=Bv1_002910_jxsh.t1_length=2223;Target=Bv1_002910_jxsh.t1_length=2223 1954 2121;Gap=M168
Bvchr1.sca001	RefBeet-1.2	cDNA_match	3069539	3069640	100	-	.	ID=Bv1_002910_jxsh.t1_length=2223.path1;Name=Bv1_002910_jxsh.t1_length=2223;Target=Bv1_002910_jxsh.t1_length=2223 2122 2223;Gap=M102
Bvchr1.sca001	RefBeet-1.2	cDNA_match	3087535	3087680	100	-	.	ID=Bv1_002930_ezsd.t1_length=1593.path1;Name=Bv1_002930_ezsd.t1_length=1593;Target=Bv1_002930_ezsd.t1_length=1593 1 146;Gap=M146
Bvchr1.sca001	RefBeet-1.2	cDNA_match	3087205	3087449	100	-	.	ID=Bv1_002930_ezsd.t1_length=1593.path1;Name=Bv1_002930_ezsd.t1_length=1593;Target=Bv1_002930_ezsd.t1_length=1593 147 391;Gap=M245
Bvchr1.sca001	RefBeet-1.2	cDNA_match	3086983	3087111	100	-	.	ID=Bv1_002930_ezsd.t1_length=1593.path1;Name=Bv1_002930_ezsd.t1_length=1593;Target=Bv1_002930_ezsd.t1_length=1593 392 520;Gap=M129
Bvchr1.sca001	RefBeet-1.2	cDNA_match	3085803	3086744	100	-	.	ID=Bv1_002930_ezsd.t1_length=1593.path1;Name=Bv1_002930_ezsd.t1_length=1593;Target=Bv1_002930_ezsd.t1_length=1593 521 1462;Gap=M942
Bvchr1.sca001	RefBeet-1.2	cDNA_match	3085577	3085707	100	-	.	ID=Bv1_002930_ezsd.t1_length=1593.path1;Name=Bv1_002930_ezsd.t1_length=1593;Target=Bv1_002930_ezsd.t1_length=1593 1463 1593;Gap=M131
Bvchr1.sca001	RefBeet-1.2	cDNA_match	3266754	3267044	100	+	.	ID=Bv1_003051z36_eqhq.t1_length=291.path1;Name=Bv1_003051z36_eqhq.t1_length=291;Target=Bv1_003051z36_eqhq.t1_length=291 1 291;Gap=M291
Bvchr1.sca001	RefBeet-1.2	cDNA_match	3105716	3106094	100	+	.	ID=Bv1_002960_qeps.t1_length=7584.path1;Name=Bv1_002960_qeps.t1_length=7584;Target=Bv1_002960_qeps.t1_length=7584 1 379;Gap=M379
Bvchr1.sca001	RefBeet-1.2	cDNA_match	3107847	3110528	100	+	.	ID=Bv1_002960_qeps.t1_length=7584.path1;Name=Bv1_002960_qeps.t1_length=7584;Target=Bv1_002960_qeps.t1_length=7584 380 3061;Gap=M2682
Bvchr1.sca001	RefBeet-1.2	cDNA_match	3111503	3111962	100	+	.	ID=Bv1_002960_qeps.t1_length=7584.path1;Name=Bv1_002960_qeps.t1_length=7584;Target=Bv1_002960_qeps.t1_length=7584 3062 3521;Gap=M460
Bvchr1.sca001	RefBeet-1.2	cDNA_match	3113076	3113304	100	+	.	ID=Bv1_002960_qeps.t1_length=7584.path1;Name=Bv1_002960_qeps.t1_length=7584;Target=Bv1_002960_qeps.t1_length=7584 3522 3750;Gap=M229
Bvchr1.sca001	RefBeet-1.2	cDNA_match	3114686	3114850	100	+	.	ID=Bv1_002960_qeps.t1_length=7584.path1;Name=Bv1_002960_qeps.t1_length=7584;Target=Bv1_002960_qeps.t1_length=7584 3751 3915;Gap=M165
Bvchr1.sca001	RefBeet-1.2	cDNA_match	3114999	3115271	100	+	.	ID=Bv1_002960_qeps.t1_length=7584.path1;Name=Bv1_002960_qeps.t1_length=7584;Target=Bv1_002960_qeps.t1_length=7584 3916 4188;Gap=M273
Bvchr1.sca001	RefBeet-1.2	cDNA_match	3115360	3115605	100	+	.	ID=Bv1_002960_qeps.t1_length=7584.path1;Name=Bv1_002960_qeps.t1_length=7584;Target=Bv1_002960_qeps.t1_length=7584 4189 4434;Gap=M246
Bvchr1.sca001	RefBeet-1.2	cDNA_match	3116438	3116833	100	+	.	ID=Bv1_002960_qeps.t1_length=7584.path1;Name=Bv1_002960_qeps.t1_length=7584;Target=Bv1_002960_qeps.t1_length=7584 4435 4830;Gap=M396
Bvchr1.sca001	RefBeet-1.2	cDNA_match	3116950	3118320	100	+	.	ID=Bv1_002960_qeps.t1_length=7584.path1;Name=Bv1_002960_qeps.t1_length=7584;Target=Bv1_002960_qeps.t1_length=7584 4831 6201;Gap=M1371
Bvchr1.sca001	RefBeet-1.2	cDNA_match	3118416	3118472	100	+	.	ID=Bv1_002960_qeps.t1_length=7584.path1;Name=Bv1_002960_qeps.t1_length=7584;Target=Bv1_002960_qeps.t1_length=7584 6202 6258;Gap=M57
Bvchr1.sca001	RefBeet-1.2	cDNA_match	3119347	3119769	100	+	.	ID=Bv1_002960_qeps.t1_length=7584.path1;Name=Bv1_002960_qeps.t1_length=7584;Target=Bv1_002960_qeps.t1_length=7584 6259 6681;Gap=M423
Bvchr1.sca001	RefBeet-1.2	cDNA_match	3120802	3121025	100	+	.	ID=Bv1_002960_qeps.t1_length=7584.path1;Name=Bv1_002960_qeps.t1_length=7584;Target=Bv1_002960_qeps.t1_length=7584 6682 6905;Gap=M224
Bvchr1.sca001	RefBeet-1.2	cDNA_match	3122280	3122413	100	+	.	ID=Bv1_002960_qeps.t1_length=7584.path1;Name=Bv1_002960_qeps.t1_length=7584;Target=Bv1_002960_qeps.t1_length=7584 6906 7039;Gap=M134
Bvchr1.sca001	RefBeet-1.2	cDNA_match	3122581	3122847	100	+	.	ID=Bv1_002960_qeps.t1_length=7584.path1;Name=Bv1_002960_qeps.t1_length=7584;Target=Bv1_002960_qeps.t1_length=7584 7040 7306;Gap=M267
Bvchr1.sca001	RefBeet-1.2	cDNA_match	3122923	3123101	100	+	.	ID=Bv1_002960_qeps.t1_length=7584.path1;Name=Bv1_002960_qeps.t1_length=7584;Target=Bv1_002960_qeps.t1_length=7584 7307 7485;Gap=M179
Bvchr1.sca001	RefBeet-1.2	cDNA_match	3123183	3123281	100	+	.	ID=Bv1_002960_qeps.t1_length=7584.path1;Name=Bv1_002960_qeps.t1_length=7584;Target=Bv1_002960_qeps.t1_length=7584 7486 7584;Gap=M99
Bvchr1.sca001	RefBeet-1.2	cDNA_match	3272459	3272695	100	-	.	ID=Bv1_003060_ogzq.t1_length=237.path1;Name=Bv1_003060_ogzq.t1_length=237;Target=Bv1_003060_ogzq.t1_length=237 1 237;Gap=M237
Bvchr1.sca001	RefBeet-1.2	cDNA_match	3250057	3252054	100	+	.	ID=Bv1_003050_doao.t1_length=1998.path1;Name=Bv1_003050_doao.t1_length=1998;Target=Bv1_003050_doao.t1_length=1998 1 1998;Gap=M1998
Bvchr1.sca001	RefBeet-1.2	cDNA_match	3292410	3292522	100	+	.	ID=Bv1_003070_zhjk.t1_length=456.path1;Name=Bv1_003070_zhjk.t1_length=456;Target=Bv1_003070_zhjk.t1_length=456 1 113;Gap=M113
Bvchr1.sca001	RefBeet-1.2	cDNA_match	3292606	3292720	100	+	.	ID=Bv1_003070_zhjk.t1_length=456.path1;Name=Bv1_003070_zhjk.t1_length=456;Target=Bv1_003070_zhjk.t1_length=456 114 228;Gap=M115
Bvchr1.sca001	RefBeet-1.2	cDNA_match	3293357	3293584	100	+	.	ID=Bv1_003070_zhjk.t1_length=456.path1;Name=Bv1_003070_zhjk.t1_length=456;Target=Bv1_003070_zhjk.t1_length=456 229 456;Gap=M228
Bvchr1.sca001	RefBeet-1.2	cDNA_match	3309650	3310102	100	+	.	ID=Bv1_003081z37_phaz.t1_length=453.path1;Name=Bv1_003081z37_phaz.t1_length=453;Target=Bv1_003081z37_phaz.t1_length=453 1 453;Gap=M453
Bvchr1.sca001	RefBeet-1.2	cDNA_match	3311897	3312454	100	+	.	ID=Bv1_003090_wwiu.t1_length=558.path1;Name=Bv1_003090_wwiu.t1_length=558;Target=Bv1_003090_wwiu.t1_length=558 1 558;Gap=M558
Bvchr1.sca001	RefBeet-1.2	cDNA_match	3328077	3328178	100	+	.	ID=Bv1_003120_mets.t1_length=693.path1;Name=Bv1_003120_mets.t1_length=693;Target=Bv1_003120_mets.t1_length=693 1 102;Gap=M102
Bvchr1.sca001	RefBeet-1.2	cDNA_match	3328826	3329416	100	+	.	ID=Bv1_003120_mets.t1_length=693.path1;Name=Bv1_003120_mets.t1_length=693;Target=Bv1_003120_mets.t1_length=693 103 693;Gap=M591
Bvchr1.sca001	RefBeet-1.2	cDNA_match	3316064	3316372	100	-	.	ID=Bv1_003100_ksok.t1_length=1569.path1;Name=Bv1_003100_ksok.t1_length=1569;Target=Bv1_003100_ksok.t1_length=1569 1 309;Gap=M309
Bvchr1.sca001	RefBeet-1.2	cDNA_match	3315407	3315512	100	-	.	ID=Bv1_003100_ksok.t1_length=1569.path1;Name=Bv1_003100_ksok.t1_length=1569;Target=Bv1_003100_ksok.t1_length=1569 310 415;Gap=M106
Bvchr1.sca001	RefBeet-1.2	cDNA_match	3314052	3314139	100	-	.	ID=Bv1_003100_ksok.t1_length=1569.path1;Name=Bv1_003100_ksok.t1_length=1569;Target=Bv1_003100_ksok.t1_length=1569 416 503;Gap=M88
Bvchr1.sca001	RefBeet-1.2	cDNA_match	3312843	3313908	100	-	.	ID=Bv1_003100_ksok.t1_length=1569.path1;Name=Bv1_003100_ksok.t1_length=1569;Target=Bv1_003100_ksok.t1_length=1569 504 1569;Gap=M1066
Bvchr1.sca001	RefBeet-1.2	cDNA_match	3318855	3319772	100	-	.	ID=Bv1_003110_dxwu.t1_length=1554.path1;Name=Bv1_003110_dxwu.t1_length=1554;Target=Bv1_003110_dxwu.t1_length=1554 1 918;Gap=M918
Bvchr1.sca001	RefBeet-1.2	cDNA_match	3317392	3318027	100	-	.	ID=Bv1_003110_dxwu.t1_length=1554.path1;Name=Bv1_003110_dxwu.t1_length=1554;Target=Bv1_003110_dxwu.t1_length=1554 919 1554;Gap=M636
Bvchr1.sca001	RefBeet-1.2	cDNA_match	3338619	3340073	100	+	.	ID=Bv1_003130_spiz.t1_length=1455.path1;Name=Bv1_003130_spiz.t1_length=1455;Target=Bv1_003130_spiz.t1_length=1455 1 1455;Gap=M1455
Bvchr1.sca001	RefBeet-1.2	cDNA_match	3371264	3372058	100	-	.	ID=Bv1_003180_ckxq.t1_length=795.path1;Name=Bv1_003180_ckxq.t1_length=795;Target=Bv1_003180_ckxq.t1_length=795 1 795;Gap=M795
Bvchr1.sca001	RefBeet-1.2	cDNA_match	3343728	3343925	100	+	.	ID=Bv1_003140_zofa.t1_length=2007.path1;Name=Bv1_003140_zofa.t1_length=2007;Target=Bv1_003140_zofa.t1_length=2007 1 198;Gap=M198
Bvchr1.sca001	RefBeet-1.2	cDNA_match	3344048	3345856	100	+	.	ID=Bv1_003140_zofa.t1_length=2007.path1;Name=Bv1_003140_zofa.t1_length=2007;Target=Bv1_003140_zofa.t1_length=2007 199 2007;Gap=M1809
Bvchr1.sca001	RefBeet-1.2	cDNA_match	3376125	3377456	100	-	.	ID=Bv1_003190_ejss.t1_length=1716.path1;Name=Bv1_003190_ejss.t1_length=1716;Target=Bv1_003190_ejss.t1_length=1716 1 1332;Gap=M1332
Bvchr1.sca001	RefBeet-1.2	cDNA_match	3375169	3375552	100	-	.	ID=Bv1_003190_ejss.t1_length=1716.path1;Name=Bv1_003190_ejss.t1_length=1716;Target=Bv1_003190_ejss.t1_length=1716 1333 1716;Gap=M384
Bvchr1.sca001	RefBeet-1.2	cDNA_match	3386035	3386113	100	-	.	ID=Bv1_003200_rakg.t1_length=660.path1;Name=Bv1_003200_rakg.t1_length=660;Target=Bv1_003200_rakg.t1_length=660 1 79;Gap=M79
Bvchr1.sca001	RefBeet-1.2	cDNA_match	3385206	3385288	100	-	.	ID=Bv1_003200_rakg.t1_length=660.path1;Name=Bv1_003200_rakg.t1_length=660;Target=Bv1_003200_rakg.t1_length=660 80 162;Gap=M83
Bvchr1.sca001	RefBeet-1.2	cDNA_match	3384563	3384622	100	-	.	ID=Bv1_003200_rakg.t1_length=660.path1;Name=Bv1_003200_rakg.t1_length=660;Target=Bv1_003200_rakg.t1_length=660 163 222;Gap=M60
Bvchr1.sca001	RefBeet-1.2	cDNA_match	3383678	3383786	100	-	.	ID=Bv1_003200_rakg.t1_length=660.path1;Name=Bv1_003200_rakg.t1_length=660;Target=Bv1_003200_rakg.t1_length=660 223 331;Gap=M109
Bvchr1.sca001	RefBeet-1.2	cDNA_match	3383530	3383582	100	-	.	ID=Bv1_003200_rakg.t1_length=660.path1;Name=Bv1_003200_rakg.t1_length=660;Target=Bv1_003200_rakg.t1_length=660 332 384;Gap=M53
Bvchr1.sca001	RefBeet-1.2	cDNA_match	3382208	3382288	100	-	.	ID=Bv1_003200_rakg.t1_length=660.path1;Name=Bv1_003200_rakg.t1_length=660;Target=Bv1_003200_rakg.t1_length=660 385 465;Gap=M81
Bvchr1.sca001	RefBeet-1.2	cDNA_match	3381994	3382106	100	-	.	ID=Bv1_003200_rakg.t1_length=660.path1;Name=Bv1_003200_rakg.t1_length=660;Target=Bv1_003200_rakg.t1_length=660 466 578;Gap=M113
Bvchr1.sca001	RefBeet-1.2	cDNA_match	3381339	3381420	100	-	.	ID=Bv1_003200_rakg.t1_length=660.path1;Name=Bv1_003200_rakg.t1_length=660;Target=Bv1_003200_rakg.t1_length=660 579 660;Gap=M82
Bvchr1.sca001	RefBeet-1.2	cDNA_match	3349908	3349982	100	-	.	ID=Bv1_003150_crmm.t1_length=390.path1;Name=Bv1_003150_crmm.t1_length=390;Target=Bv1_003150_crmm.t1_length=390 1 75;Gap=M75
Bvchr1.sca001	RefBeet-1.2	cDNA_match	3349137	3349451	100	-	.	ID=Bv1_003150_crmm.t1_length=390.path1;Name=Bv1_003150_crmm.t1_length=390;Target=Bv1_003150_crmm.t1_length=390 76 390;Gap=M315
Bvchr1.sca001	RefBeet-1.2	cDNA_match	3364637	3367607	100	+	.	ID=Bv1_003170_kwyn.t1_length=4035.path1;Name=Bv1_003170_kwyn.t1_length=4035;Target=Bv1_003170_kwyn.t1_length=4035 1 2971;Gap=M2971
Bvchr1.sca001	RefBeet-1.2	cDNA_match	3367885	3368480	100	+	.	ID=Bv1_003170_kwyn.t1_length=4035.path1;Name=Bv1_003170_kwyn.t1_length=4035;Target=Bv1_003170_kwyn.t1_length=4035 2972 3567;Gap=M596
Bvchr1.sca001	RefBeet-1.2	cDNA_match	3368800	3369009	100	+	.	ID=Bv1_003170_kwyn.t1_length=4035.path1;Name=Bv1_003170_kwyn.t1_length=4035;Target=Bv1_003170_kwyn.t1_length=4035 3568 3777;Gap=M210
Bvchr1.sca001	RefBeet-1.2	cDNA_match	3369430	3369644	100	+	.	ID=Bv1_003170_kwyn.t1_length=4035.path1;Name=Bv1_003170_kwyn.t1_length=4035;Target=Bv1_003170_kwyn.t1_length=4035 3778 3992;Gap=M215
Bvchr1.sca001	RefBeet-1.2	cDNA_match	3369765	3369807	100	+	.	ID=Bv1_003170_kwyn.t1_length=4035.path1;Name=Bv1_003170_kwyn.t1_length=4035;Target=Bv1_003170_kwyn.t1_length=4035 3993 4035;Gap=M43
Bvchr1.sca001	RefBeet-1.2	cDNA_match	3391443	3391787	100	-	.	ID=Bv1_003210_txdq.t1_length=507.path1;Name=Bv1_003210_txdq.t1_length=507;Target=Bv1_003210_txdq.t1_length=507 1 345;Gap=M345
Bvchr1.sca001	RefBeet-1.2	cDNA_match	3388203	3388364	100	-	.	ID=Bv1_003210_txdq.t1_length=507.path1;Name=Bv1_003210_txdq.t1_length=507;Target=Bv1_003210_txdq.t1_length=507 346 507;Gap=M162
Bvchr1.sca001	RefBeet-1.2	cDNA_match	3100620	3101147	100	-	.	ID=Bv1_002950_zahj.t1_length=1833.path1;Name=Bv1_002950_zahj.t1_length=1833;Target=Bv1_002950_zahj.t1_length=1833 1 528;Gap=M528
Bvchr1.sca001	RefBeet-1.2	cDNA_match	3098154	3098597	100	-	.	ID=Bv1_002950_zahj.t1_length=1833.path1;Name=Bv1_002950_zahj.t1_length=1833;Target=Bv1_002950_zahj.t1_length=1833 529 972;Gap=M444
Bvchr1.sca001	RefBeet-1.2	cDNA_match	3097186	3097744	100	-	.	ID=Bv1_002950_zahj.t1_length=1833.path1;Name=Bv1_002950_zahj.t1_length=1833;Target=Bv1_002950_zahj.t1_length=1833 973 1531;Gap=M559
Bvchr1.sca001	RefBeet-1.2	cDNA_match	3096714	3097015	100	-	.	ID=Bv1_002950_zahj.t1_length=1833.path1;Name=Bv1_002950_zahj.t1_length=1833;Target=Bv1_002950_zahj.t1_length=1833 1532 1833;Gap=M302
Bvchr1.sca001	RefBeet-1.2	cDNA_match	3414713	3414982	100	+	.	ID=Bv1_003240_pqkd.t1_length=1581.path1;Name=Bv1_003240_pqkd.t1_length=1581;Target=Bv1_003240_pqkd.t1_length=1581 1 270;Gap=M270
Bvchr1.sca001	RefBeet-1.2	cDNA_match	3416012	3416617	100	+	.	ID=Bv1_003240_pqkd.t1_length=1581.path1;Name=Bv1_003240_pqkd.t1_length=1581;Target=Bv1_003240_pqkd.t1_length=1581 271 876;Gap=M606
Bvchr1.sca001	RefBeet-1.2	cDNA_match	3417443	3417509	100	+	.	ID=Bv1_003240_pqkd.t1_length=1581.path1;Name=Bv1_003240_pqkd.t1_length=1581;Target=Bv1_003240_pqkd.t1_length=1581 877 943;Gap=M67
Bvchr1.sca001	RefBeet-1.2	cDNA_match	3417716	3417828	100	+	.	ID=Bv1_003240_pqkd.t1_length=1581.path1;Name=Bv1_003240_pqkd.t1_length=1581;Target=Bv1_003240_pqkd.t1_length=1581 944 1056;Gap=M113
Bvchr1.sca001	RefBeet-1.2	cDNA_match	3418004	3418213	100	+	.	ID=Bv1_003240_pqkd.t1_length=1581.path1;Name=Bv1_003240_pqkd.t1_length=1581;Target=Bv1_003240_pqkd.t1_length=1581 1057 1266;Gap=M210
Bvchr1.sca001	RefBeet-1.2	cDNA_match	3419974	3420111	100	+	.	ID=Bv1_003240_pqkd.t1_length=1581.path1;Name=Bv1_003240_pqkd.t1_length=1581;Target=Bv1_003240_pqkd.t1_length=1581 1267 1404;Gap=M138
Bvchr1.sca001	RefBeet-1.2	cDNA_match	3420892	3421068	100	+	.	ID=Bv1_003240_pqkd.t1_length=1581.path1;Name=Bv1_003240_pqkd.t1_length=1581;Target=Bv1_003240_pqkd.t1_length=1581 1405 1581;Gap=M177
Bvchr1.sca001	RefBeet-1.2	cDNA_match	3396232	3396360	100	+	.	ID=Bv1_003220_ooez.t1_length=1830.path1;Name=Bv1_003220_ooez.t1_length=1830;Target=Bv1_003220_ooez.t1_length=1830 1 129;Gap=M129
Bvchr1.sca001	RefBeet-1.2	cDNA_match	3397206	3397269	100	+	.	ID=Bv1_003220_ooez.t1_length=1830.path1;Name=Bv1_003220_ooez.t1_length=1830;Target=Bv1_003220_ooez.t1_length=1830 130 193;Gap=M64
Bvchr1.sca001	RefBeet-1.2	cDNA_match	3397357	3397461	100	+	.	ID=Bv1_003220_ooez.t1_length=1830.path1;Name=Bv1_003220_ooez.t1_length=1830;Target=Bv1_003220_ooez.t1_length=1830 194 298;Gap=M105
Bvchr1.sca001	RefBeet-1.2	cDNA_match	3397615	3397716	100	+	.	ID=Bv1_003220_ooez.t1_length=1830.path1;Name=Bv1_003220_ooez.t1_length=1830;Target=Bv1_003220_ooez.t1_length=1830 299 400;Gap=M102
Bvchr1.sca001	RefBeet-1.2	cDNA_match	3398307	3398357	100	+	.	ID=Bv1_003220_ooez.t1_length=1830.path1;Name=Bv1_003220_ooez.t1_length=1830;Target=Bv1_003220_ooez.t1_length=1830 401 451;Gap=M51
Bvchr1.sca001	RefBeet-1.2	cDNA_match	3398453	3398514	100	+	.	ID=Bv1_003220_ooez.t1_length=1830.path1;Name=Bv1_003220_ooez.t1_length=1830;Target=Bv1_003220_ooez.t1_length=1830 452 513;Gap=M62
Bvchr1.sca001	RefBeet-1.2	cDNA_match	3398971	3399061	100	+	.	ID=Bv1_003220_ooez.t1_length=1830.path1;Name=Bv1_003220_ooez.t1_length=1830;Target=Bv1_003220_ooez.t1_length=1830 514 604;Gap=M91
Bvchr1.sca001	RefBeet-1.2	cDNA_match	3399640	3399704	100	+	.	ID=Bv1_003220_ooez.t1_length=1830.path1;Name=Bv1_003220_ooez.t1_length=1830;Target=Bv1_003220_ooez.t1_length=1830 605 669;Gap=M65
Bvchr1.sca001	RefBeet-1.2	cDNA_match	3399880	3400074	100	+	.	ID=Bv1_003220_ooez.t1_length=1830.path1;Name=Bv1_003220_ooez.t1_length=1830;Target=Bv1_003220_ooez.t1_length=1830 670 864;Gap=M195
Bvchr1.sca001	RefBeet-1.2	cDNA_match	3400155	3400274	100	+	.	ID=Bv1_003220_ooez.t1_length=1830.path1;Name=Bv1_003220_ooez.t1_length=1830;Target=Bv1_003220_ooez.t1_length=1830 865 984;Gap=M120
Bvchr1.sca001	RefBeet-1.2	cDNA_match	3401511	3401581	100	+	.	ID=Bv1_003220_ooez.t1_length=1830.path1;Name=Bv1_003220_ooez.t1_length=1830;Target=Bv1_003220_ooez.t1_length=1830 985 1055;Gap=M71
Bvchr1.sca001	RefBeet-1.2	cDNA_match	3401738	3401963	100	+	.	ID=Bv1_003220_ooez.t1_length=1830.path1;Name=Bv1_003220_ooez.t1_length=1830;Target=Bv1_003220_ooez.t1_length=1830 1056 1281;Gap=M226
Bvchr1.sca001	RefBeet-1.2	cDNA_match	3402784	3402834	100	+	.	ID=Bv1_003220_ooez.t1_length=1830.path1;Name=Bv1_003220_ooez.t1_length=1830;Target=Bv1_003220_ooez.t1_length=1830 1282 1332;Gap=M51
Bvchr1.sca001	RefBeet-1.2	cDNA_match	3403403	3403631	100	+	.	ID=Bv1_003220_ooez.t1_length=1830.path1;Name=Bv1_003220_ooez.t1_length=1830;Target=Bv1_003220_ooez.t1_length=1830 1333 1561;Gap=M229
Bvchr1.sca001	RefBeet-1.2	cDNA_match	3404739	3404878	100	+	.	ID=Bv1_003220_ooez.t1_length=1830.path1;Name=Bv1_003220_ooez.t1_length=1830;Target=Bv1_003220_ooez.t1_length=1830 1562 1701;Gap=M140
Bvchr1.sca001	RefBeet-1.2	cDNA_match	3404952	3405080	100	+	.	ID=Bv1_003220_ooez.t1_length=1830.path1;Name=Bv1_003220_ooez.t1_length=1830;Target=Bv1_003220_ooez.t1_length=1830 1702 1830;Gap=M129
Bvchr1.sca001	RefBeet-1.2	cDNA_match	3407192	3407410	100	+	.	ID=Bv1_003230_ptoi.t1_length=1530.path1;Name=Bv1_003230_ptoi.t1_length=1530;Target=Bv1_003230_ptoi.t1_length=1530 1 219;Gap=M219
Bvchr1.sca001	RefBeet-1.2	cDNA_match	3408758	3409348	100	+	.	ID=Bv1_003230_ptoi.t1_length=1530.path1;Name=Bv1_003230_ptoi.t1_length=1530;Target=Bv1_003230_ptoi.t1_length=1530 220 810;Gap=M591
Bvchr1.sca001	RefBeet-1.2	cDNA_match	3409471	3409537	100	+	.	ID=Bv1_003230_ptoi.t1_length=1530.path1;Name=Bv1_003230_ptoi.t1_length=1530;Target=Bv1_003230_ptoi.t1_length=1530 811 877;Gap=M67
Bvchr1.sca001	RefBeet-1.2	cDNA_match	3409634	3409746	100	+	.	ID=Bv1_003230_ptoi.t1_length=1530.path1;Name=Bv1_003230_ptoi.t1_length=1530;Target=Bv1_003230_ptoi.t1_length=1530 878 990;Gap=M113
Bvchr1.sca001	RefBeet-1.2	cDNA_match	3409865	3410074	100	+	.	ID=Bv1_003230_ptoi.t1_length=1530.path1;Name=Bv1_003230_ptoi.t1_length=1530;Target=Bv1_003230_ptoi.t1_length=1530 991 1200;Gap=M210
Bvchr1.sca001	RefBeet-1.2	cDNA_match	3410401	3410538	100	+	.	ID=Bv1_003230_ptoi.t1_length=1530.path1;Name=Bv1_003230_ptoi.t1_length=1530;Target=Bv1_003230_ptoi.t1_length=1530 1201 1338;Gap=M138
Bvchr1.sca001	RefBeet-1.2	cDNA_match	3411011	3411202	100	+	.	ID=Bv1_003230_ptoi.t1_length=1530.path1;Name=Bv1_003230_ptoi.t1_length=1530;Target=Bv1_003230_ptoi.t1_length=1530 1339 1530;Gap=M192
Bvchr1.sca001	RefBeet-1.2	cDNA_match	3458652	3458755	100	-	.	ID=Bv1_003270_esoo.t2_length=369.path1;Name=Bv1_003270_esoo.t2_length=369;Target=Bv1_003270_esoo.t2_length=369 1 104;Gap=M104
Bvchr1.sca001	RefBeet-1.2	cDNA_match	3458402	3458498	100	-	.	ID=Bv1_003270_esoo.t2_length=369.path1;Name=Bv1_003270_esoo.t2_length=369;Target=Bv1_003270_esoo.t2_length=369 105 201;Gap=M97
Bvchr1.sca001	RefBeet-1.2	cDNA_match	3458233	3458316	100	-	.	ID=Bv1_003270_esoo.t2_length=369.path1;Name=Bv1_003270_esoo.t2_length=369;Target=Bv1_003270_esoo.t2_length=369 202 285;Gap=M84
Bvchr1.sca001	RefBeet-1.2	cDNA_match	3457649	3457732	100	-	.	ID=Bv1_003270_esoo.t2_length=369.path1;Name=Bv1_003270_esoo.t2_length=369;Target=Bv1_003270_esoo.t2_length=369 286 369;Gap=M84
Bvchr1.sca001	RefBeet-1.2	cDNA_match	3424055	3424303	100	+	.	ID=Bv1_003250_gpxp.t1_length=1212.path1;Name=Bv1_003250_gpxp.t1_length=1212;Target=Bv1_003250_gpxp.t1_length=1212 1 249;Gap=M249
Bvchr1.sca001	RefBeet-1.2	cDNA_match	3425437	3425833	100	+	.	ID=Bv1_003250_gpxp.t1_length=1212.path1;Name=Bv1_003250_gpxp.t1_length=1212;Target=Bv1_003250_gpxp.t1_length=1212 250 646;Gap=M397
Bvchr1.sca001	RefBeet-1.2	cDNA_match	3426418	3426713	100	+	.	ID=Bv1_003250_gpxp.t1_length=1212.path1;Name=Bv1_003250_gpxp.t1_length=1212;Target=Bv1_003250_gpxp.t1_length=1212 647 942;Gap=M296
Bvchr1.sca001	RefBeet-1.2	cDNA_match	3426961	3427230	100	+	.	ID=Bv1_003250_gpxp.t1_length=1212.path1;Name=Bv1_003250_gpxp.t1_length=1212;Target=Bv1_003250_gpxp.t1_length=1212 943 1212;Gap=M270
Bvchr1.sca001	RefBeet-1.2	cDNA_match	3356394	3356612	100	+	.	ID=Bv1_003160_ykhw.t1_length=969.path1;Name=Bv1_003160_ykhw.t1_length=969;Target=Bv1_003160_ykhw.t1_length=969 1 219;Gap=M219
Bvchr1.sca001	RefBeet-1.2	cDNA_match	3361348	3361734	100	+	.	ID=Bv1_003160_ykhw.t1_length=969.path1;Name=Bv1_003160_ykhw.t1_length=969;Target=Bv1_003160_ykhw.t1_length=969 220 606;Gap=M387
Bvchr1.sca001	RefBeet-1.2	cDNA_match	3363098	3363460	100	+	.	ID=Bv1_003160_ykhw.t1_length=969.path1;Name=Bv1_003160_ykhw.t1_length=969;Target=Bv1_003160_ykhw.t1_length=969 607 969;Gap=M363
Bvchr1.sca001	RefBeet-1.2	cDNA_match	3485282	3485589	100	-	.	ID=Bv1_003300_mhyy.t1_length=1056.path1;Name=Bv1_003300_mhyy.t1_length=1056;Target=Bv1_003300_mhyy.t1_length=1056 1 308;Gap=M308
Bvchr1.sca001	RefBeet-1.2	cDNA_match	3483572	3484172	100	-	.	ID=Bv1_003300_mhyy.t1_length=1056.path1;Name=Bv1_003300_mhyy.t1_length=1056;Target=Bv1_003300_mhyy.t1_length=1056 309 909;Gap=M601
Bvchr1.sca001	RefBeet-1.2	cDNA_match	3483010	3483156	100	-	.	ID=Bv1_003300_mhyy.t1_length=1056.path1;Name=Bv1_003300_mhyy.t1_length=1056;Target=Bv1_003300_mhyy.t1_length=1056 910 1056;Gap=M147
Bvchr1.sca001	RefBeet-1.2	cDNA_match	3474759	3474850	100	+	.	ID=Bv1_003290_kchz.t1_length=1890.path1;Name=Bv1_003290_kchz.t1_length=1890;Target=Bv1_003290_kchz.t1_length=1890 1 92;Gap=M92
Bvchr1.sca001	RefBeet-1.2	cDNA_match	3475979	3476178	100	+	.	ID=Bv1_003290_kchz.t1_length=1890.path1;Name=Bv1_003290_kchz.t1_length=1890;Target=Bv1_003290_kchz.t1_length=1890 93 292;Gap=M200
Bvchr1.sca001	RefBeet-1.2	cDNA_match	3476283	3476327	100	+	.	ID=Bv1_003290_kchz.t1_length=1890.path1;Name=Bv1_003290_kchz.t1_length=1890;Target=Bv1_003290_kchz.t1_length=1890 293 337;Gap=M45
Bvchr1.sca001	RefBeet-1.2	cDNA_match	3476461	3476628	100	+	.	ID=Bv1_003290_kchz.t1_length=1890.path1;Name=Bv1_003290_kchz.t1_length=1890;Target=Bv1_003290_kchz.t1_length=1890 338 505;Gap=M168
Bvchr1.sca001	RefBeet-1.2	cDNA_match	3476736	3476783	100	+	.	ID=Bv1_003290_kchz.t1_length=1890.path1;Name=Bv1_003290_kchz.t1_length=1890;Target=Bv1_003290_kchz.t1_length=1890 506 553;Gap=M48
Bvchr1.sca001	RefBeet-1.2	cDNA_match	3476902	3477072	100	+	.	ID=Bv1_003290_kchz.t1_length=1890.path1;Name=Bv1_003290_kchz.t1_length=1890;Target=Bv1_003290_kchz.t1_length=1890 554 724;Gap=M171
Bvchr1.sca001	RefBeet-1.2	cDNA_match	3477302	3477409	100	+	.	ID=Bv1_003290_kchz.t1_length=1890.path1;Name=Bv1_003290_kchz.t1_length=1890;Target=Bv1_003290_kchz.t1_length=1890 725 832;Gap=M108
Bvchr1.sca001	RefBeet-1.2	cDNA_match	3477575	3477653	100	+	.	ID=Bv1_003290_kchz.t1_length=1890.path1;Name=Bv1_003290_kchz.t1_length=1890;Target=Bv1_003290_kchz.t1_length=1890 833 911;Gap=M79
Bvchr1.sca001	RefBeet-1.2	cDNA_match	3478691	3479220	100	+	.	ID=Bv1_003290_kchz.t1_length=1890.path1;Name=Bv1_003290_kchz.t1_length=1890;Target=Bv1_003290_kchz.t1_length=1890 912 1441;Gap=M530
Bvchr1.sca001	RefBeet-1.2	cDNA_match	3481580	3482028	100	+	.	ID=Bv1_003290_kchz.t1_length=1890.path1;Name=Bv1_003290_kchz.t1_length=1890;Target=Bv1_003290_kchz.t1_length=1890 1442 1890;Gap=M449
Bvchr1.sca001	RefBeet-1.2	cDNA_match	3493562	3493923	100	+	.	ID=Bv1_003320_nqee.t1_length=393.path1;Name=Bv1_003320_nqee.t1_length=393;Target=Bv1_003320_nqee.t1_length=393 1 362;Gap=M362
Bvchr1.sca001	RefBeet-1.2	cDNA_match	3494135	3494165	100	+	.	ID=Bv1_003320_nqee.t1_length=393.path1;Name=Bv1_003320_nqee.t1_length=393;Target=Bv1_003320_nqee.t1_length=393 363 393;Gap=M31
Bvchr1.sca001	RefBeet-1.2	cDNA_match	3495690	3496079	100	+	.	ID=Bv1_003330_enju.t1_length=390.path1;Name=Bv1_003330_enju.t1_length=390;Target=Bv1_003330_enju.t1_length=390 1 390;Gap=M390
Bvchr1.sca001	RefBeet-1.2	cDNA_match	3511773	3511831	100	-	.	ID=Bv1_003370_anam.t1_length=840.path1;Name=Bv1_003370_anam.t1_length=840;Target=Bv1_003370_anam.t1_length=840 1 59;Gap=M59
Bvchr1.sca001	RefBeet-1.2	cDNA_match	3510672	3511221	100	-	.	ID=Bv1_003370_anam.t1_length=840.path1;Name=Bv1_003370_anam.t1_length=840;Target=Bv1_003370_anam.t1_length=840 60 609;Gap=M550
Bvchr1.sca001	RefBeet-1.2	cDNA_match	3509928	3510158	100	-	.	ID=Bv1_003370_anam.t1_length=840.path1;Name=Bv1_003370_anam.t1_length=840;Target=Bv1_003370_anam.t1_length=840 610 840;Gap=M231
Bvchr1.sca001	RefBeet-1.2	cDNA_match	3507498	3507620	100	+	.	ID=Bv1_003360_qsmx.t1_length=1203.path1;Name=Bv1_003360_qsmx.t1_length=1203;Target=Bv1_003360_qsmx.t1_length=1203 1 123;Gap=M123
Bvchr1.sca001	RefBeet-1.2	cDNA_match	3507900	3508220	100	+	.	ID=Bv1_003360_qsmx.t1_length=1203.path1;Name=Bv1_003360_qsmx.t1_length=1203;Target=Bv1_003360_qsmx.t1_length=1203 124 444;Gap=M321
Bvchr1.sca001	RefBeet-1.2	cDNA_match	3508554	3509069	100	+	.	ID=Bv1_003360_qsmx.t1_length=1203.path1;Name=Bv1_003360_qsmx.t1_length=1203;Target=Bv1_003360_qsmx.t1_length=1203 445 960;Gap=M516
Bvchr1.sca001	RefBeet-1.2	cDNA_match	3509224	3509466	100	+	.	ID=Bv1_003360_qsmx.t1_length=1203.path1;Name=Bv1_003360_qsmx.t1_length=1203;Target=Bv1_003360_qsmx.t1_length=1203 961 1203;Gap=M243
Bvchr1.sca001	RefBeet-1.2	cDNA_match	3505785	3506056	100	-	.	ID=Bv1_003350_izyj.t1_length=1311.path1;Name=Bv1_003350_izyj.t1_length=1311;Target=Bv1_003350_izyj.t1_length=1311 1 272;Gap=M272
Bvchr1.sca001	RefBeet-1.2	cDNA_match	3505175	3505286	100	-	.	ID=Bv1_003350_izyj.t1_length=1311.path1;Name=Bv1_003350_izyj.t1_length=1311;Target=Bv1_003350_izyj.t1_length=1311 273 384;Gap=M112
Bvchr1.sca001	RefBeet-1.2	cDNA_match	3504701	3504937	100	-	.	ID=Bv1_003350_izyj.t1_length=1311.path1;Name=Bv1_003350_izyj.t1_length=1311;Target=Bv1_003350_izyj.t1_length=1311 385 621;Gap=M237
Bvchr1.sca001	RefBeet-1.2	cDNA_match	3504054	3504448	100	-	.	ID=Bv1_003350_izyj.t1_length=1311.path1;Name=Bv1_003350_izyj.t1_length=1311;Target=Bv1_003350_izyj.t1_length=1311 622 1016;Gap=M395
Bvchr1.sca001	RefBeet-1.2	cDNA_match	3503379	3503673	100	-	.	ID=Bv1_003350_izyj.t1_length=1311.path1;Name=Bv1_003350_izyj.t1_length=1311;Target=Bv1_003350_izyj.t1_length=1311 1017 1311;Gap=M295
Bvchr1.sca001	RefBeet-1.2	cDNA_match	3497641	3497792	100	+	.	ID=Bv1_003340_psht.t1_length=1995.path1;Name=Bv1_003340_psht.t1_length=1995;Target=Bv1_003340_psht.t1_length=1995 1 152;Gap=M152
Bvchr1.sca001	RefBeet-1.2	cDNA_match	3498010	3498073	100	+	.	ID=Bv1_003340_psht.t1_length=1995.path1;Name=Bv1_003340_psht.t1_length=1995;Target=Bv1_003340_psht.t1_length=1995 153 216;Gap=M64
Bvchr1.sca001	RefBeet-1.2	cDNA_match	3498175	3498264	100	+	.	ID=Bv1_003340_psht.t1_length=1995.path1;Name=Bv1_003340_psht.t1_length=1995;Target=Bv1_003340_psht.t1_length=1995 217 306;Gap=M90
Bvchr1.sca001	RefBeet-1.2	cDNA_match	3498722	3498778	100	+	.	ID=Bv1_003340_psht.t1_length=1995.path1;Name=Bv1_003340_psht.t1_length=1995;Target=Bv1_003340_psht.t1_length=1995 307 363;Gap=M57
Bvchr1.sca001	RefBeet-1.2	cDNA_match	3498865	3498913	100	+	.	ID=Bv1_003340_psht.t1_length=1995.path1;Name=Bv1_003340_psht.t1_length=1995;Target=Bv1_003340_psht.t1_length=1995 364 412;Gap=M49
Bvchr1.sca001	RefBeet-1.2	cDNA_match	3499027	3499103	100	+	.	ID=Bv1_003340_psht.t1_length=1995.path1;Name=Bv1_003340_psht.t1_length=1995;Target=Bv1_003340_psht.t1_length=1995 413 489;Gap=M77
Bvchr1.sca001	RefBeet-1.2	cDNA_match	3499394	3499433	100	+	.	ID=Bv1_003340_psht.t1_length=1995.path1;Name=Bv1_003340_psht.t1_length=1995;Target=Bv1_003340_psht.t1_length=1995 490 529;Gap=M40
Bvchr1.sca001	RefBeet-1.2	cDNA_match	3499524	3499618	100	+	.	ID=Bv1_003340_psht.t1_length=1995.path1;Name=Bv1_003340_psht.t1_length=1995;Target=Bv1_003340_psht.t1_length=1995 530 624;Gap=M95
Bvchr1.sca001	RefBeet-1.2	cDNA_match	3499736	3499903	100	+	.	ID=Bv1_003340_psht.t1_length=1995.path1;Name=Bv1_003340_psht.t1_length=1995;Target=Bv1_003340_psht.t1_length=1995 625 792;Gap=M168
Bvchr1.sca001	RefBeet-1.2	cDNA_match	3500010	3500120	100	+	.	ID=Bv1_003340_psht.t1_length=1995.path1;Name=Bv1_003340_psht.t1_length=1995;Target=Bv1_003340_psht.t1_length=1995 793 903;Gap=M111
Bvchr1.sca001	RefBeet-1.2	cDNA_match	3500206	3500293	100	+	.	ID=Bv1_003340_psht.t1_length=1995.path1;Name=Bv1_003340_psht.t1_length=1995;Target=Bv1_003340_psht.t1_length=1995 904 991;Gap=M88
Bvchr1.sca001	RefBeet-1.2	cDNA_match	3500664	3500730	100	+	.	ID=Bv1_003340_psht.t1_length=1995.path1;Name=Bv1_003340_psht.t1_length=1995;Target=Bv1_003340_psht.t1_length=1995 992 1058;Gap=M67
Bvchr1.sca001	RefBeet-1.2	cDNA_match	3500813	3500888	100	+	.	ID=Bv1_003340_psht.t1_length=1995.path1;Name=Bv1_003340_psht.t1_length=1995;Target=Bv1_003340_psht.t1_length=1995 1059 1134;Gap=M76
Bvchr1.sca001	RefBeet-1.2	cDNA_match	3500982	3501099	100	+	.	ID=Bv1_003340_psht.t1_length=1995.path1;Name=Bv1_003340_psht.t1_length=1995;Target=Bv1_003340_psht.t1_length=1995 1135 1252;Gap=M118
Bvchr1.sca001	RefBeet-1.2	cDNA_match	3501400	3501648	100	+	.	ID=Bv1_003340_psht.t1_length=1995.path1;Name=Bv1_003340_psht.t1_length=1995;Target=Bv1_003340_psht.t1_length=1995 1253 1501;Gap=M249
Bvchr1.sca001	RefBeet-1.2	cDNA_match	3501745	3501884	100	+	.	ID=Bv1_003340_psht.t1_length=1995.path1;Name=Bv1_003340_psht.t1_length=1995;Target=Bv1_003340_psht.t1_length=1995 1502 1641;Gap=M140
Bvchr1.sca001	RefBeet-1.2	cDNA_match	3502465	3502647	100	+	.	ID=Bv1_003340_psht.t1_length=1995.path1;Name=Bv1_003340_psht.t1_length=1995;Target=Bv1_003340_psht.t1_length=1995 1642 1824;Gap=M183
Bvchr1.sca001	RefBeet-1.2	cDNA_match	3502868	3502987	100	+	.	ID=Bv1_003340_psht.t1_length=1995.path1;Name=Bv1_003340_psht.t1_length=1995;Target=Bv1_003340_psht.t1_length=1995 1825 1944;Gap=M120
Bvchr1.sca001	RefBeet-1.2	cDNA_match	3503071	3503121	100	+	.	ID=Bv1_003340_psht.t1_length=1995.path1;Name=Bv1_003340_psht.t1_length=1995;Target=Bv1_003340_psht.t1_length=1995 1945 1995;Gap=M51
Bvchr1.sca001	RefBeet-1.2	cDNA_match	3541836	3542078	100	+	.	ID=Bv1_003400_gjyn.t1_length=669.path1;Name=Bv1_003400_gjyn.t1_length=669;Target=Bv1_003400_gjyn.t1_length=669 1 243;Gap=M243
Bvchr1.sca001	RefBeet-1.2	cDNA_match	3542173	3542208	100	+	.	ID=Bv1_003400_gjyn.t1_length=669.path1;Name=Bv1_003400_gjyn.t1_length=669;Target=Bv1_003400_gjyn.t1_length=669 244 279;Gap=M36
Bvchr1.sca001	RefBeet-1.2	cDNA_match	3542296	3542466	100	+	.	ID=Bv1_003400_gjyn.t1_length=669.path1;Name=Bv1_003400_gjyn.t1_length=669;Target=Bv1_003400_gjyn.t1_length=669 280 450;Gap=M171
Bvchr1.sca001	RefBeet-1.2	cDNA_match	3544765	3544983	100	+	.	ID=Bv1_003400_gjyn.t1_length=669.path1;Name=Bv1_003400_gjyn.t1_length=669;Target=Bv1_003400_gjyn.t1_length=669 451 669;Gap=M219
Bvchr1.sca001	RefBeet-1.2	cDNA_match	3528810	3528868	100	-	.	ID=Bv1_003380_czog.t1_length=2181.path1;Name=Bv1_003380_czog.t1_length=2181;Target=Bv1_003380_czog.t1_length=2181 1 59;Gap=M59
Bvchr1.sca001	RefBeet-1.2	cDNA_match	3528032	3528608	100	-	.	ID=Bv1_003380_czog.t1_length=2181.path1;Name=Bv1_003380_czog.t1_length=2181;Target=Bv1_003380_czog.t1_length=2181 60 636;Gap=M577
Bvchr1.sca001	RefBeet-1.2	cDNA_match	3527357	3527569	100	-	.	ID=Bv1_003380_czog.t1_length=2181.path1;Name=Bv1_003380_czog.t1_length=2181;Target=Bv1_003380_czog.t1_length=2181 637 849;Gap=M213
Bvchr1.sca001	RefBeet-1.2	cDNA_match	3526641	3526933	100	-	.	ID=Bv1_003380_czog.t1_length=2181.path1;Name=Bv1_003380_czog.t1_length=2181;Target=Bv1_003380_czog.t1_length=2181 850 1142;Gap=M293
Bvchr1.sca001	RefBeet-1.2	cDNA_match	3526314	3526425	100	-	.	ID=Bv1_003380_czog.t1_length=2181.path1;Name=Bv1_003380_czog.t1_length=2181;Target=Bv1_003380_czog.t1_length=2181 1143 1254;Gap=M112
Bvchr1.sca001	RefBeet-1.2	cDNA_match	3525421	3525657	100	-	.	ID=Bv1_003380_czog.t1_length=2181.path1;Name=Bv1_003380_czog.t1_length=2181;Target=Bv1_003380_czog.t1_length=2181 1255 1491;Gap=M237
Bvchr1.sca001	RefBeet-1.2	cDNA_match	3524897	3525291	100	-	.	ID=Bv1_003380_czog.t1_length=2181.path1;Name=Bv1_003380_czog.t1_length=2181;Target=Bv1_003380_czog.t1_length=2181 1492 1886;Gap=M395
Bvchr1.sca001	RefBeet-1.2	cDNA_match	3524061	3524355	100	-	.	ID=Bv1_003380_czog.t1_length=2181.path1;Name=Bv1_003380_czog.t1_length=2181;Target=Bv1_003380_czog.t1_length=2181 1887 2181;Gap=M295
Bvchr1.sca001	RefBeet-1.2	cDNA_match	3558997	3559104	100	+	.	ID=Bv1_003410_tjda.t1_length=975.path1;Name=Bv1_003410_tjda.t1_length=975;Target=Bv1_003410_tjda.t1_length=975 1 108;Gap=M108
Bvchr1.sca001	RefBeet-1.2	cDNA_match	3559268	3559408	100	+	.	ID=Bv1_003410_tjda.t1_length=975.path1;Name=Bv1_003410_tjda.t1_length=975;Target=Bv1_003410_tjda.t1_length=975 109 249;Gap=M141
Bvchr1.sca001	RefBeet-1.2	cDNA_match	3559698	3559769	100	+	.	ID=Bv1_003410_tjda.t1_length=975.path1;Name=Bv1_003410_tjda.t1_length=975;Target=Bv1_003410_tjda.t1_length=975 250 321;Gap=M72
Bvchr1.sca001	RefBeet-1.2	cDNA_match	3559843	3559968	100	+	.	ID=Bv1_003410_tjda.t1_length=975.path1;Name=Bv1_003410_tjda.t1_length=975;Target=Bv1_003410_tjda.t1_length=975 322 447;Gap=M126
Bvchr1.sca001	RefBeet-1.2	cDNA_match	3560212	3560268	100	+	.	ID=Bv1_003410_tjda.t1_length=975.path1;Name=Bv1_003410_tjda.t1_length=975;Target=Bv1_003410_tjda.t1_length=975 448 504;Gap=M57
Bvchr1.sca001	RefBeet-1.2	cDNA_match	3560535	3560636	100	+	.	ID=Bv1_003410_tjda.t1_length=975.path1;Name=Bv1_003410_tjda.t1_length=975;Target=Bv1_003410_tjda.t1_length=975 505 606;Gap=M102
Bvchr1.sca001	RefBeet-1.2	cDNA_match	3561391	3561468	100	+	.	ID=Bv1_003410_tjda.t1_length=975.path1;Name=Bv1_003410_tjda.t1_length=975;Target=Bv1_003410_tjda.t1_length=975 607 684;Gap=M78
Bvchr1.sca001	RefBeet-1.2	cDNA_match	3561561	3561701	100	+	.	ID=Bv1_003410_tjda.t1_length=975.path1;Name=Bv1_003410_tjda.t1_length=975;Target=Bv1_003410_tjda.t1_length=975 685 825;Gap=M141
Bvchr1.sca001	RefBeet-1.2	cDNA_match	3564050	3564199	100	+	.	ID=Bv1_003410_tjda.t1_length=975.path1;Name=Bv1_003410_tjda.t1_length=975;Target=Bv1_003410_tjda.t1_length=975 826 975;Gap=M150
Bvchr1.sca001	RefBeet-1.2	cDNA_match	961130	961201	100	-	.	ID=Bv1_000900_kkwz.t1_length=501.path1;Name=Bv1_000900_kkwz.t1_length=501;Target=Bv1_000900_kkwz.t1_length=501 1 72;Gap=M72
Bvchr1.sca001	RefBeet-1.2	cDNA_match	960588	960833	100	-	.	ID=Bv1_000900_kkwz.t1_length=501.path1;Name=Bv1_000900_kkwz.t1_length=501;Target=Bv1_000900_kkwz.t1_length=501 73 318;Gap=M246
Bvchr1.sca001	RefBeet-1.2	cDNA_match	960208	960360	100	-	.	ID=Bv1_000900_kkwz.t1_length=501.path1;Name=Bv1_000900_kkwz.t1_length=501;Target=Bv1_000900_kkwz.t1_length=501 319 471;Gap=M153
Bvchr1.sca001	RefBeet-1.2	cDNA_match	959872	959901	100	-	.	ID=Bv1_000900_kkwz.t1_length=501.path1;Name=Bv1_000900_kkwz.t1_length=501;Target=Bv1_000900_kkwz.t1_length=501 472 501;Gap=M30
Bvchr1.sca001	RefBeet-1.2	cDNA_match	3605502	3605600	100	+	.	ID=Bv1_003450_qfuz.t1_length=507.path1;Name=Bv1_003450_qfuz.t1_length=507;Target=Bv1_003450_qfuz.t1_length=507 1 99;Gap=M99
Bvchr1.sca001	RefBeet-1.2	cDNA_match	3606457	3606672	100	+	.	ID=Bv1_003450_qfuz.t1_length=507.path1;Name=Bv1_003450_qfuz.t1_length=507;Target=Bv1_003450_qfuz.t1_length=507 100 315;Gap=M216
Bvchr1.sca001	RefBeet-1.2	cDNA_match	3607807	3607998	100	+	.	ID=Bv1_003450_qfuz.t1_length=507.path1;Name=Bv1_003450_qfuz.t1_length=507;Target=Bv1_003450_qfuz.t1_length=507 316 507;Gap=M192
Bvchr1.sca001	RefBeet-1.2	cDNA_match	3487197	3487332	100	+	.	ID=Bv1_003310_doeg.t1_length=1554.path1;Name=Bv1_003310_doeg.t1_length=1554;Target=Bv1_003310_doeg.t1_length=1554 1 136;Gap=M136
Bvchr1.sca001	RefBeet-1.2	cDNA_match	3487784	3488145	100	+	.	ID=Bv1_003310_doeg.t1_length=1554.path1;Name=Bv1_003310_doeg.t1_length=1554;Target=Bv1_003310_doeg.t1_length=1554 137 498;Gap=M362
Bvchr1.sca001	RefBeet-1.2	cDNA_match	3488413	3488583	100	+	.	ID=Bv1_003310_doeg.t1_length=1554.path1;Name=Bv1_003310_doeg.t1_length=1554;Target=Bv1_003310_doeg.t1_length=1554 499 669;Gap=M171
Bvchr1.sca001	RefBeet-1.2	cDNA_match	3488925	3489049	100	+	.	ID=Bv1_003310_doeg.t1_length=1554.path1;Name=Bv1_003310_doeg.t1_length=1554;Target=Bv1_003310_doeg.t1_length=1554 670 794;Gap=M125
Bvchr1.sca001	RefBeet-1.2	cDNA_match	3489180	3489228	100	+	.	ID=Bv1_003310_doeg.t1_length=1554.path1;Name=Bv1_003310_doeg.t1_length=1554;Target=Bv1_003310_doeg.t1_length=1554 795 843;Gap=M49
Bvchr1.sca001	RefBeet-1.2	cDNA_match	3489480	3489638	100	+	.	ID=Bv1_003310_doeg.t1_length=1554.path1;Name=Bv1_003310_doeg.t1_length=1554;Target=Bv1_003310_doeg.t1_length=1554 844 1002;Gap=M159
Bvchr1.sca001	RefBeet-1.2	cDNA_match	3490666	3490751	100	+	.	ID=Bv1_003310_doeg.t1_length=1554.path1;Name=Bv1_003310_doeg.t1_length=1554;Target=Bv1_003310_doeg.t1_length=1554 1003 1088;Gap=M86
Bvchr1.sca001	RefBeet-1.2	cDNA_match	3491178	3491249	100	+	.	ID=Bv1_003310_doeg.t1_length=1554.path1;Name=Bv1_003310_doeg.t1_length=1554;Target=Bv1_003310_doeg.t1_length=1554 1089 1160;Gap=M72
Bvchr1.sca001	RefBeet-1.2	cDNA_match	3491815	3491964	100	+	.	ID=Bv1_003310_doeg.t1_length=1554.path1;Name=Bv1_003310_doeg.t1_length=1554;Target=Bv1_003310_doeg.t1_length=1554 1161 1310;Gap=M150
Bvchr1.sca001	RefBeet-1.2	cDNA_match	3492579	3492822	100	+	.	ID=Bv1_003310_doeg.t1_length=1554.path1;Name=Bv1_003310_doeg.t1_length=1554;Target=Bv1_003310_doeg.t1_length=1554 1311 1554;Gap=M244
Bvchr1.sca001	RefBeet-1.2	cDNA_match	3591141	3591803	100	-	.	ID=Bv1_003440_oefn.t1_length=2037.path1;Name=Bv1_003440_oefn.t1_length=2037;Target=Bv1_003440_oefn.t1_length=2037 1 663;Gap=M663
Bvchr1.sca001	RefBeet-1.2	cDNA_match	3589968	3590447	100	-	.	ID=Bv1_003440_oefn.t1_length=2037.path1;Name=Bv1_003440_oefn.t1_length=2037;Target=Bv1_003440_oefn.t1_length=2037 664 1143;Gap=M480
Bvchr1.sca001	RefBeet-1.2	cDNA_match	3589557	3589616	100	-	.	ID=Bv1_003440_oefn.t1_length=2037.path1;Name=Bv1_003440_oefn.t1_length=2037;Target=Bv1_003440_oefn.t1_length=2037 1144 1203;Gap=M60
Bvchr1.sca001	RefBeet-1.2	cDNA_match	3589035	3589451	100	-	.	ID=Bv1_003440_oefn.t1_length=2037.path1;Name=Bv1_003440_oefn.t1_length=2037;Target=Bv1_003440_oefn.t1_length=2037 1204 1620;Gap=M417
Bvchr1.sca001	RefBeet-1.2	cDNA_match	3588089	3588505	100	-	.	ID=Bv1_003440_oefn.t1_length=2037.path1;Name=Bv1_003440_oefn.t1_length=2037;Target=Bv1_003440_oefn.t1_length=2037 1621 2037;Gap=M417
Bvchr1.sca001	RefBeet-1.2	cDNA_match	3207559	3208806	100	+	.	ID=Bv1_003021z35_uerf.t1_length=3123.path1;Name=Bv1_003021z35_uerf.t1_length=3123;Target=Bv1_003021z35_uerf.t1_length=3123 1 1248;Gap=M1248
Bvchr1.sca001	RefBeet-1.2	cDNA_match	3209091	3209325	100	+	.	ID=Bv1_003021z35_uerf.t1_length=3123.path1;Name=Bv1_003021z35_uerf.t1_length=3123;Target=Bv1_003021z35_uerf.t1_length=3123 1249 1483;Gap=M235
Bvchr1.sca001	RefBeet-1.2	cDNA_match	3210431	3212070	100	+	.	ID=Bv1_003021z35_uerf.t1_length=3123.path1;Name=Bv1_003021z35_uerf.t1_length=3123;Target=Bv1_003021z35_uerf.t1_length=3123 1484 3123;Gap=M1640
Bvchr1.sca001	RefBeet-1.2	cDNA_match	3571429	3572258	100	-	.	ID=Bv1_003420_jfmn.t1_length=2235.path1;Name=Bv1_003420_jfmn.t1_length=2235;Target=Bv1_003420_jfmn.t1_length=2235 1 830;Gap=M830
Bvchr1.sca001	RefBeet-1.2	cDNA_match	3570594	3570700	100	-	.	ID=Bv1_003420_jfmn.t1_length=2235.path1;Name=Bv1_003420_jfmn.t1_length=2235;Target=Bv1_003420_jfmn.t1_length=2235 831 937;Gap=M107
Bvchr1.sca001	RefBeet-1.2	cDNA_match	3569456	3569511	100	-	.	ID=Bv1_003420_jfmn.t1_length=2235.path1;Name=Bv1_003420_jfmn.t1_length=2235;Target=Bv1_003420_jfmn.t1_length=2235 938 993;Gap=M56
Bvchr1.sca001	RefBeet-1.2	cDNA_match	3569037	3569261	100	-	.	ID=Bv1_003420_jfmn.t1_length=2235.path1;Name=Bv1_003420_jfmn.t1_length=2235;Target=Bv1_003420_jfmn.t1_length=2235 994 1218;Gap=M225
Bvchr1.sca001	RefBeet-1.2	cDNA_match	3568686	3568892	100	-	.	ID=Bv1_003420_jfmn.t1_length=2235.path1;Name=Bv1_003420_jfmn.t1_length=2235;Target=Bv1_003420_jfmn.t1_length=2235 1219 1425;Gap=M207
Bvchr1.sca001	RefBeet-1.2	cDNA_match	3568466	3568552	100	-	.	ID=Bv1_003420_jfmn.t1_length=2235.path1;Name=Bv1_003420_jfmn.t1_length=2235;Target=Bv1_003420_jfmn.t1_length=2235 1426 1512;Gap=M87
Bvchr1.sca001	RefBeet-1.2	cDNA_match	3567345	3567440	100	-	.	ID=Bv1_003420_jfmn.t1_length=2235.path1;Name=Bv1_003420_jfmn.t1_length=2235;Target=Bv1_003420_jfmn.t1_length=2235 1513 1608;Gap=M96
Bvchr1.sca001	RefBeet-1.2	cDNA_match	3566929	3567144	100	-	.	ID=Bv1_003420_jfmn.t1_length=2235.path1;Name=Bv1_003420_jfmn.t1_length=2235;Target=Bv1_003420_jfmn.t1_length=2235 1609 1824;Gap=M216
Bvchr1.sca001	RefBeet-1.2	cDNA_match	3566500	3566682	100	-	.	ID=Bv1_003420_jfmn.t1_length=2235.path1;Name=Bv1_003420_jfmn.t1_length=2235;Target=Bv1_003420_jfmn.t1_length=2235 1825 2007;Gap=M183
Bvchr1.sca001	RefBeet-1.2	cDNA_match	3566155	3566382	100	-	.	ID=Bv1_003420_jfmn.t1_length=2235.path1;Name=Bv1_003420_jfmn.t1_length=2235;Target=Bv1_003420_jfmn.t1_length=2235 2008 2235;Gap=M228
Bvchr1.sca001	RefBeet-1.2	cDNA_match	3611966	3614785	100	-	.	ID=Bv1_003460_taqr.t1_length=2820.path1;Name=Bv1_003460_taqr.t1_length=2820;Target=Bv1_003460_taqr.t1_length=2820 1 2820;Gap=M2820
Bvchr1.sca001	RefBeet-1.2	cDNA_match	3522239	3522744	100	+	.	ID=Bv1_003371z38_tqma.t1_length=777.path1;Name=Bv1_003371z38_tqma.t1_length=777;Target=Bv1_003371z38_tqma.t1_length=777 1 506;Gap=M506
Bvchr1.sca001	RefBeet-1.2	cDNA_match	3522837	3523107	100	+	.	ID=Bv1_003371z38_tqma.t1_length=777.path1;Name=Bv1_003371z38_tqma.t1_length=777;Target=Bv1_003371z38_tqma.t1_length=777 507 777;Gap=M271
Bvchr1.sca001	RefBeet-1.2	cDNA_match	3460860	3461684	100	+	.	ID=Bv1_003280_rgik.t1_length=3057.path1;Name=Bv1_003280_rgik.t1_length=3057;Target=Bv1_003280_rgik.t1_length=3057 1 825;Gap=M825
Bvchr1.sca001	RefBeet-1.2	cDNA_match	3461794	3461849	100	+	.	ID=Bv1_003280_rgik.t1_length=3057.path1;Name=Bv1_003280_rgik.t1_length=3057;Target=Bv1_003280_rgik.t1_length=3057 826 881;Gap=M56
Bvchr1.sca001	RefBeet-1.2	cDNA_match	3462257	3462455	100	+	.	ID=Bv1_003280_rgik.t1_length=3057.path1;Name=Bv1_003280_rgik.t1_length=3057;Target=Bv1_003280_rgik.t1_length=3057 882 1080;Gap=M199
Bvchr1.sca001	RefBeet-1.2	cDNA_match	3462946	3463059	100	+	.	ID=Bv1_003280_rgik.t1_length=3057.path1;Name=Bv1_003280_rgik.t1_length=3057;Target=Bv1_003280_rgik.t1_length=3057 1081 1194;Gap=M114
Bvchr1.sca001	RefBeet-1.2	cDNA_match	3463145	3463213	100	+	.	ID=Bv1_003280_rgik.t1_length=3057.path1;Name=Bv1_003280_rgik.t1_length=3057;Target=Bv1_003280_rgik.t1_length=3057 1195 1263;Gap=M69
Bvchr1.sca001	RefBeet-1.2	cDNA_match	3463302	3463370	100	+	.	ID=Bv1_003280_rgik.t1_length=3057.path1;Name=Bv1_003280_rgik.t1_length=3057;Target=Bv1_003280_rgik.t1_length=3057 1264 1332;Gap=M69
Bvchr1.sca001	RefBeet-1.2	cDNA_match	3463474	3463562	100	+	.	ID=Bv1_003280_rgik.t1_length=3057.path1;Name=Bv1_003280_rgik.t1_length=3057;Target=Bv1_003280_rgik.t1_length=3057 1333 1421;Gap=M89
Bvchr1.sca001	RefBeet-1.2	cDNA_match	3463702	3463776	100	+	.	ID=Bv1_003280_rgik.t1_length=3057.path1;Name=Bv1_003280_rgik.t1_length=3057;Target=Bv1_003280_rgik.t1_length=3057 1422 1496;Gap=M75
Bvchr1.sca001	RefBeet-1.2	cDNA_match	3463949	3464084	100	+	.	ID=Bv1_003280_rgik.t1_length=3057.path1;Name=Bv1_003280_rgik.t1_length=3057;Target=Bv1_003280_rgik.t1_length=3057 1497 1632;Gap=M136
Bvchr1.sca001	RefBeet-1.2	cDNA_match	3466135	3466210	100	+	.	ID=Bv1_003280_rgik.t1_length=3057.path1;Name=Bv1_003280_rgik.t1_length=3057;Target=Bv1_003280_rgik.t1_length=3057 1633 1708;Gap=M76
Bvchr1.sca001	RefBeet-1.2	cDNA_match	3466345	3466444	100	+	.	ID=Bv1_003280_rgik.t1_length=3057.path1;Name=Bv1_003280_rgik.t1_length=3057;Target=Bv1_003280_rgik.t1_length=3057 1709 1808;Gap=M100
Bvchr1.sca001	RefBeet-1.2	cDNA_match	3466561	3466685	100	+	.	ID=Bv1_003280_rgik.t1_length=3057.path1;Name=Bv1_003280_rgik.t1_length=3057;Target=Bv1_003280_rgik.t1_length=3057 1809 1933;Gap=M125
Bvchr1.sca001	RefBeet-1.2	cDNA_match	3467039	3467184	100	+	.	ID=Bv1_003280_rgik.t1_length=3057.path1;Name=Bv1_003280_rgik.t1_length=3057;Target=Bv1_003280_rgik.t1_length=3057 1934 2079;Gap=M146
Bvchr1.sca001	RefBeet-1.2	cDNA_match	3467384	3467488	100	+	.	ID=Bv1_003280_rgik.t1_length=3057.path1;Name=Bv1_003280_rgik.t1_length=3057;Target=Bv1_003280_rgik.t1_length=3057 2080 2184;Gap=M105
Bvchr1.sca001	RefBeet-1.2	cDNA_match	3468897	3468961	100	+	.	ID=Bv1_003280_rgik.t1_length=3057.path1;Name=Bv1_003280_rgik.t1_length=3057;Target=Bv1_003280_rgik.t1_length=3057 2185 2249;Gap=M65
Bvchr1.sca001	RefBeet-1.2	cDNA_match	3469206	3469425	100	+	.	ID=Bv1_003280_rgik.t1_length=3057.path1;Name=Bv1_003280_rgik.t1_length=3057;Target=Bv1_003280_rgik.t1_length=3057 2250 2469;Gap=M220
Bvchr1.sca001	RefBeet-1.2	cDNA_match	3469633	3469719	100	+	.	ID=Bv1_003280_rgik.t1_length=3057.path1;Name=Bv1_003280_rgik.t1_length=3057;Target=Bv1_003280_rgik.t1_length=3057 2470 2556;Gap=M87
Bvchr1.sca001	RefBeet-1.2	cDNA_match	3469918	3469974	100	+	.	ID=Bv1_003280_rgik.t1_length=3057.path1;Name=Bv1_003280_rgik.t1_length=3057;Target=Bv1_003280_rgik.t1_length=3057 2557 2613;Gap=M57
Bvchr1.sca001	RefBeet-1.2	cDNA_match	3470049	3470138	100	+	.	ID=Bv1_003280_rgik.t1_length=3057.path1;Name=Bv1_003280_rgik.t1_length=3057;Target=Bv1_003280_rgik.t1_length=3057 2614 2703;Gap=M90
Bvchr1.sca001	RefBeet-1.2	cDNA_match	3471038	3471124	100	+	.	ID=Bv1_003280_rgik.t1_length=3057.path1;Name=Bv1_003280_rgik.t1_length=3057;Target=Bv1_003280_rgik.t1_length=3057 2704 2790;Gap=M87
Bvchr1.sca001	RefBeet-1.2	cDNA_match	3471896	3471970	100	+	.	ID=Bv1_003280_rgik.t1_length=3057.path1;Name=Bv1_003280_rgik.t1_length=3057;Target=Bv1_003280_rgik.t1_length=3057 2791 2865;Gap=M75
Bvchr1.sca001	RefBeet-1.2	cDNA_match	3472285	3472385	100	+	.	ID=Bv1_003280_rgik.t1_length=3057.path1;Name=Bv1_003280_rgik.t1_length=3057;Target=Bv1_003280_rgik.t1_length=3057 2866 2966;Gap=M101
Bvchr1.sca001	RefBeet-1.2	cDNA_match	3472531	3472621	100	+	.	ID=Bv1_003280_rgik.t1_length=3057.path1;Name=Bv1_003280_rgik.t1_length=3057;Target=Bv1_003280_rgik.t1_length=3057 2967 3057;Gap=M91
Bvchr1.sca001	RefBeet-1.2	cDNA_match	3624184	3624818	100	+	.	ID=Bv1_003480_wzzj.t1_length=1410.path1;Name=Bv1_003480_wzzj.t1_length=1410;Target=Bv1_003480_wzzj.t1_length=1410 1 635;Gap=M635
Bvchr1.sca001	RefBeet-1.2	cDNA_match	3625793	3625895	100	+	.	ID=Bv1_003480_wzzj.t1_length=1410.path1;Name=Bv1_003480_wzzj.t1_length=1410;Target=Bv1_003480_wzzj.t1_length=1410 636 738;Gap=M103
Bvchr1.sca001	RefBeet-1.2	cDNA_match	3625983	3626069	100	+	.	ID=Bv1_003480_wzzj.t1_length=1410.path1;Name=Bv1_003480_wzzj.t1_length=1410;Target=Bv1_003480_wzzj.t1_length=1410 739 825;Gap=M87
Bvchr1.sca001	RefBeet-1.2	cDNA_match	3626504	3626581	100	+	.	ID=Bv1_003480_wzzj.t1_length=1410.path1;Name=Bv1_003480_wzzj.t1_length=1410;Target=Bv1_003480_wzzj.t1_length=1410 826 903;Gap=M78
Bvchr1.sca001	RefBeet-1.2	cDNA_match	3626675	3626749	100	+	.	ID=Bv1_003480_wzzj.t1_length=1410.path1;Name=Bv1_003480_wzzj.t1_length=1410;Target=Bv1_003480_wzzj.t1_length=1410 904 978;Gap=M75
Bvchr1.sca001	RefBeet-1.2	cDNA_match	3626964	3627044	100	+	.	ID=Bv1_003480_wzzj.t1_length=1410.path1;Name=Bv1_003480_wzzj.t1_length=1410;Target=Bv1_003480_wzzj.t1_length=1410 979 1059;Gap=M81
Bvchr1.sca001	RefBeet-1.2	cDNA_match	3627137	3627439	100	+	.	ID=Bv1_003480_wzzj.t1_length=1410.path1;Name=Bv1_003480_wzzj.t1_length=1410;Target=Bv1_003480_wzzj.t1_length=1410 1060 1362;Gap=M303
Bvchr1.sca001	RefBeet-1.2	cDNA_match	3627544	3627591	100	+	.	ID=Bv1_003480_wzzj.t1_length=1410.path1;Name=Bv1_003480_wzzj.t1_length=1410;Target=Bv1_003480_wzzj.t1_length=1410 1363 1410;Gap=M48
Bvchr1.sca001	RefBeet-1.2	cDNA_match	3630886	3631019	100	+	.	ID=Bv1_003490_mzed.t1_length=2220.path1;Name=Bv1_003490_mzed.t1_length=2220;Target=Bv1_003490_mzed.t1_length=2220 1 134;Gap=M134
Bvchr1.sca001	RefBeet-1.2	cDNA_match	3631103	3631202	100	+	.	ID=Bv1_003490_mzed.t1_length=2220.path1;Name=Bv1_003490_mzed.t1_length=2220;Target=Bv1_003490_mzed.t1_length=2220 135 234;Gap=M100
Bvchr1.sca001	RefBeet-1.2	cDNA_match	3631722	3631907	100	+	.	ID=Bv1_003490_mzed.t1_length=2220.path1;Name=Bv1_003490_mzed.t1_length=2220;Target=Bv1_003490_mzed.t1_length=2220 235 420;Gap=M186
Bvchr1.sca001	RefBeet-1.2	cDNA_match	3632038	3632085	100	+	.	ID=Bv1_003490_mzed.t1_length=2220.path1;Name=Bv1_003490_mzed.t1_length=2220;Target=Bv1_003490_mzed.t1_length=2220 421 468;Gap=M48
Bvchr1.sca001	RefBeet-1.2	cDNA_match	3632178	3632381	100	+	.	ID=Bv1_003490_mzed.t1_length=2220.path1;Name=Bv1_003490_mzed.t1_length=2220;Target=Bv1_003490_mzed.t1_length=2220 469 672;Gap=M204
Bvchr1.sca001	RefBeet-1.2	cDNA_match	3632462	3632539	100	+	.	ID=Bv1_003490_mzed.t1_length=2220.path1;Name=Bv1_003490_mzed.t1_length=2220;Target=Bv1_003490_mzed.t1_length=2220 673 750;Gap=M78
Bvchr1.sca001	RefBeet-1.2	cDNA_match	3632712	3632801	100	+	.	ID=Bv1_003490_mzed.t1_length=2220.path1;Name=Bv1_003490_mzed.t1_length=2220;Target=Bv1_003490_mzed.t1_length=2220 751 840;Gap=M90
Bvchr1.sca001	RefBeet-1.2	cDNA_match	3632920	3633000	100	+	.	ID=Bv1_003490_mzed.t1_length=2220.path1;Name=Bv1_003490_mzed.t1_length=2220;Target=Bv1_003490_mzed.t1_length=2220 841 921;Gap=M81
Bvchr1.sca001	RefBeet-1.2	cDNA_match	3633079	3633138	100	+	.	ID=Bv1_003490_mzed.t1_length=2220.path1;Name=Bv1_003490_mzed.t1_length=2220;Target=Bv1_003490_mzed.t1_length=2220 922 981;Gap=M60
Bvchr1.sca001	RefBeet-1.2	cDNA_match	3633594	3633623	100	+	.	ID=Bv1_003490_mzed.t1_length=2220.path1;Name=Bv1_003490_mzed.t1_length=2220;Target=Bv1_003490_mzed.t1_length=2220 982 1011;Gap=M30
Bvchr1.sca001	RefBeet-1.2	cDNA_match	3633702	3633788	100	+	.	ID=Bv1_003490_mzed.t1_length=2220.path1;Name=Bv1_003490_mzed.t1_length=2220;Target=Bv1_003490_mzed.t1_length=2220 1012 1098;Gap=M87
Bvchr1.sca001	RefBeet-1.2	cDNA_match	3633867	3634016	100	+	.	ID=Bv1_003490_mzed.t1_length=2220.path1;Name=Bv1_003490_mzed.t1_length=2220;Target=Bv1_003490_mzed.t1_length=2220 1099 1248;Gap=M150
Bvchr1.sca001	RefBeet-1.2	cDNA_match	3634101	3634156	100	+	.	ID=Bv1_003490_mzed.t1_length=2220.path1;Name=Bv1_003490_mzed.t1_length=2220;Target=Bv1_003490_mzed.t1_length=2220 1249 1304;Gap=M56
Bvchr1.sca001	RefBeet-1.2	cDNA_match	3634274	3634394	100	+	.	ID=Bv1_003490_mzed.t1_length=2220.path1;Name=Bv1_003490_mzed.t1_length=2220;Target=Bv1_003490_mzed.t1_length=2220 1305 1425;Gap=M121
Bvchr1.sca001	RefBeet-1.2	cDNA_match	3634480	3634641	100	+	.	ID=Bv1_003490_mzed.t1_length=2220.path1;Name=Bv1_003490_mzed.t1_length=2220;Target=Bv1_003490_mzed.t1_length=2220 1426 1587;Gap=M162
Bvchr1.sca001	RefBeet-1.2	cDNA_match	3634760	3634903	100	+	.	ID=Bv1_003490_mzed.t1_length=2220.path1;Name=Bv1_003490_mzed.t1_length=2220;Target=Bv1_003490_mzed.t1_length=2220 1588 1731;Gap=M144
Bvchr1.sca001	RefBeet-1.2	cDNA_match	3634986	3635204	100	+	.	ID=Bv1_003490_mzed.t1_length=2220.path1;Name=Bv1_003490_mzed.t1_length=2220;Target=Bv1_003490_mzed.t1_length=2220 1732 1950;Gap=M219
Bvchr1.sca001	RefBeet-1.2	cDNA_match	3635300	3635467	100	+	.	ID=Bv1_003490_mzed.t1_length=2220.path1;Name=Bv1_003490_mzed.t1_length=2220;Target=Bv1_003490_mzed.t1_length=2220 1951 2118;Gap=M168
Bvchr1.sca001	RefBeet-1.2	cDNA_match	3637953	3638054	100	+	.	ID=Bv1_003490_mzed.t1_length=2220.path1;Name=Bv1_003490_mzed.t1_length=2220;Target=Bv1_003490_mzed.t1_length=2220 2119 2220;Gap=M102
Bvchr1.sca001	RefBeet-1.2	cDNA_match	3649336	3650712	100	+	.	ID=Bv1_003510_nxxs.t1_length=1377.path1;Name=Bv1_003510_nxxs.t1_length=1377;Target=Bv1_003510_nxxs.t1_length=1377 1 1377;Gap=M1377
Bvchr1.sca001	RefBeet-1.2	cDNA_match	3651642	3651698	100	+	.	ID=Bv1_003511z39_iqxa.t1_length=1620.path1;Name=Bv1_003511z39_iqxa.t1_length=1620;Target=Bv1_003511z39_iqxa.t1_length=1620 1 57;Gap=M57
Bvchr1.sca001	RefBeet-1.2	cDNA_match	3652229	3652452	100	+	.	ID=Bv1_003511z39_iqxa.t1_length=1620.path1;Name=Bv1_003511z39_iqxa.t1_length=1620;Target=Bv1_003511z39_iqxa.t1_length=1620 58 281;Gap=M224
Bvchr1.sca001	RefBeet-1.2	cDNA_match	3652721	3652921	100	+	.	ID=Bv1_003511z39_iqxa.t1_length=1620.path1;Name=Bv1_003511z39_iqxa.t1_length=1620;Target=Bv1_003511z39_iqxa.t1_length=1620 282 482;Gap=M201
Bvchr1.sca001	RefBeet-1.2	cDNA_match	3652997	3653330	100	+	.	ID=Bv1_003511z39_iqxa.t1_length=1620.path1;Name=Bv1_003511z39_iqxa.t1_length=1620;Target=Bv1_003511z39_iqxa.t1_length=1620 483 816;Gap=M334
Bvchr1.sca001	RefBeet-1.2	cDNA_match	3653390	3653614	100	+	.	ID=Bv1_003511z39_iqxa.t1_length=1620.path1;Name=Bv1_003511z39_iqxa.t1_length=1620;Target=Bv1_003511z39_iqxa.t1_length=1620 817 1041;Gap=M225
Bvchr1.sca001	RefBeet-1.2	cDNA_match	3653705	3654085	100	+	.	ID=Bv1_003511z39_iqxa.t1_length=1620.path1;Name=Bv1_003511z39_iqxa.t1_length=1620;Target=Bv1_003511z39_iqxa.t1_length=1620 1042 1422;Gap=M381
Bvchr1.sca001	RefBeet-1.2	cDNA_match	3654199	3654252	100	+	.	ID=Bv1_003511z39_iqxa.t1_length=1620.path1;Name=Bv1_003511z39_iqxa.t1_length=1620;Target=Bv1_003511z39_iqxa.t1_length=1620 1423 1476;Gap=M54
Bvchr1.sca001	RefBeet-1.2	cDNA_match	3654353	3654496	100	+	.	ID=Bv1_003511z39_iqxa.t1_length=1620.path1;Name=Bv1_003511z39_iqxa.t1_length=1620;Target=Bv1_003511z39_iqxa.t1_length=1620 1477 1620;Gap=M144
Bvchr1.sca001	RefBeet-1.2	cDNA_match	3641695	3645699	100	+	.	ID=Bv1_003500_aysa.t1_length=4005.path1;Name=Bv1_003500_aysa.t1_length=4005;Target=Bv1_003500_aysa.t1_length=4005 1 4005;Gap=M4005
Bvchr1.sca001	RefBeet-1.2	cDNA_match	3538380	3538394	100	-	.	ID=Bv1_003390_jsci.t1_length=1116.path1;Name=Bv1_003390_jsci.t1_length=1116;Target=Bv1_003390_jsci.t1_length=1116 1 15;Gap=M15
Bvchr1.sca001	RefBeet-1.2	cDNA_match	3537286	3537450	100	-	.	ID=Bv1_003390_jsci.t1_length=1116.path1;Name=Bv1_003390_jsci.t1_length=1116;Target=Bv1_003390_jsci.t1_length=1116 16 180;Gap=M165
Bvchr1.sca001	RefBeet-1.2	cDNA_match	3537090	3537195	100	-	.	ID=Bv1_003390_jsci.t1_length=1116.path1;Name=Bv1_003390_jsci.t1_length=1116;Target=Bv1_003390_jsci.t1_length=1116 181 286;Gap=M106
Bvchr1.sca001	RefBeet-1.2	cDNA_match	3536395	3536577	100	-	.	ID=Bv1_003390_jsci.t1_length=1116.path1;Name=Bv1_003390_jsci.t1_length=1116;Target=Bv1_003390_jsci.t1_length=1116 287 469;Gap=M183
Bvchr1.sca001	RefBeet-1.2	cDNA_match	3535378	3535543	100	-	.	ID=Bv1_003390_jsci.t1_length=1116.path1;Name=Bv1_003390_jsci.t1_length=1116;Target=Bv1_003390_jsci.t1_length=1116 470 635;Gap=M166
Bvchr1.sca001	RefBeet-1.2	cDNA_match	3534355	3534680	100	-	.	ID=Bv1_003390_jsci.t1_length=1116.path1;Name=Bv1_003390_jsci.t1_length=1116;Target=Bv1_003390_jsci.t1_length=1116 636 961;Gap=M326
Bvchr1.sca001	RefBeet-1.2	cDNA_match	3533439	3533528	100	-	.	ID=Bv1_003390_jsci.t1_length=1116.path1;Name=Bv1_003390_jsci.t1_length=1116;Target=Bv1_003390_jsci.t1_length=1116 962 1051;Gap=M90
Bvchr1.sca001	RefBeet-1.2	cDNA_match	3533200	3533264	100	-	.	ID=Bv1_003390_jsci.t1_length=1116.path1;Name=Bv1_003390_jsci.t1_length=1116;Target=Bv1_003390_jsci.t1_length=1116 1052 1116;Gap=M65
Bvchr1.sca001	RefBeet-1.2	cDNA_match	3685008	3685153	100	+	.	ID=Bv1_003520_qcmg.t1_length=882.path1;Name=Bv1_003520_qcmg.t1_length=882;Target=Bv1_003520_qcmg.t1_length=882 1 146;Gap=M146
Bvchr1.sca001	RefBeet-1.2	cDNA_match	3685283	3685423	100	+	.	ID=Bv1_003520_qcmg.t1_length=882.path1;Name=Bv1_003520_qcmg.t1_length=882;Target=Bv1_003520_qcmg.t1_length=882 147 287;Gap=M141
Bvchr1.sca001	RefBeet-1.2	cDNA_match	3688426	3689020	100	+	.	ID=Bv1_003520_qcmg.t1_length=882.path1;Name=Bv1_003520_qcmg.t1_length=882;Target=Bv1_003520_qcmg.t1_length=882 288 882;Gap=M595
Bvchr1.sca001	RefBeet-1.2	cDNA_match	3695847	3697268	100	-	.	ID=Bv1_003530_zciq.t1_length=1422.path1;Name=Bv1_003530_zciq.t1_length=1422;Target=Bv1_003530_zciq.t1_length=1422 1 1422;Gap=M1422
Bvchr1.sca001	RefBeet-1.2	cDNA_match	3705581	3707008	100	-	.	ID=Bv1_003531z42_gcna.t1_length=1428.path1;Name=Bv1_003531z42_gcna.t1_length=1428;Target=Bv1_003531z42_gcna.t1_length=1428 1 1428;Gap=M1428
Bvchr1.sca001	RefBeet-1.2	cDNA_match	2791967	2792241	100	-	.	ID=Bv1_002600_mdro.t1_length=339.path1;Name=Bv1_002600_mdro.t1_length=339;Target=Bv1_002600_mdro.t1_length=339 1 275;Gap=M275
Bvchr1.sca001	RefBeet-1.2	cDNA_match	2791755	2791818	100	-	.	ID=Bv1_002600_mdro.t1_length=339.path1;Name=Bv1_002600_mdro.t1_length=339;Target=Bv1_002600_mdro.t1_length=339 276 339;Gap=M64
Bvchr1.sca001	RefBeet-1.2	cDNA_match	3708843	3709241	100	+	.	ID=Bv1_003531z43_dczc.t1_length=399.path1;Name=Bv1_003531z43_dczc.t1_length=399;Target=Bv1_003531z43_dczc.t1_length=399 1 399;Gap=M399
Bvchr1.sca001	RefBeet-1.2	cDNA_match	3673013	3673054	100	+	.	ID=Bv1_003511z41_hjyx.t1_length=615.path1;Name=Bv1_003511z41_hjyx.t1_length=615;Target=Bv1_003511z41_hjyx.t1_length=615 1 42;Gap=M42
Bvchr1.sca001	RefBeet-1.2	cDNA_match	3673148	3673720	100	+	.	ID=Bv1_003511z41_hjyx.t1_length=615.path1;Name=Bv1_003511z41_hjyx.t1_length=615;Target=Bv1_003511z41_hjyx.t1_length=615 43 615;Gap=M573
Bvchr1.sca001	RefBeet-1.2	cDNA_match	3720100	3720172	100	+	.	ID=Bv1_003560_ungn.t1_length=156.path1;Name=Bv1_003560_ungn.t1_length=156;Target=Bv1_003560_ungn.t1_length=156 1 73;Gap=M73
Bvchr1.sca001	RefBeet-1.2	cDNA_match	3721083	3721165	100	+	.	ID=Bv1_003560_ungn.t1_length=156.path1;Name=Bv1_003560_ungn.t1_length=156;Target=Bv1_003560_ungn.t1_length=156 74 156;Gap=M83
Bvchr1.sca001	RefBeet-1.2	cDNA_match	3714198	3715607	100	-	.	ID=Bv1_003550_npad.t1_length=1410.path1;Name=Bv1_003550_npad.t1_length=1410;Target=Bv1_003550_npad.t1_length=1410 1 1410;Gap=M1410
Bvchr1.sca001	RefBeet-1.2	cDNA_match	3744152	3744913	100	-	.	ID=Bv1_003581z44_jdor.t1_length=762.path1;Name=Bv1_003581z44_jdor.t1_length=762;Target=Bv1_003581z44_jdor.t1_length=762 1 762;Gap=M762
Bvchr1.sca001	RefBeet-1.2	cDNA_match	3710322	3710417	100	+	.	ID=Bv1_003540_cpow.t1_length=150.path1;Name=Bv1_003540_cpow.t1_length=150;Target=Bv1_003540_cpow.t1_length=150 1 96;Gap=M96
Bvchr1.sca001	RefBeet-1.2	cDNA_match	3711825	3711878	100	+	.	ID=Bv1_003540_cpow.t1_length=150.path1;Name=Bv1_003540_cpow.t1_length=150;Target=Bv1_003540_cpow.t1_length=150 97 150;Gap=M54
Bvchr1.sca001	RefBeet-1.2	cDNA_match	3723133	3724548	100	-	.	ID=Bv1_003570_dnft.t1_length=1416.path1;Name=Bv1_003570_dnft.t1_length=1416;Target=Bv1_003570_dnft.t1_length=1416 1 1416;Gap=M1416
Bvchr1.sca001	RefBeet-1.2	cDNA_match	3617349	3617621	100	+	.	ID=Bv1_003470_uphx.t1_length=1296.path1;Name=Bv1_003470_uphx.t1_length=1296;Target=Bv1_003470_uphx.t1_length=1296 1 273;Gap=M273
Bvchr1.sca001	RefBeet-1.2	cDNA_match	3617727	3617800	100	+	.	ID=Bv1_003470_uphx.t1_length=1296.path1;Name=Bv1_003470_uphx.t1_length=1296;Target=Bv1_003470_uphx.t1_length=1296 274 347;Gap=M74
Bvchr1.sca001	RefBeet-1.2	cDNA_match	3618939	3619019	100	+	.	ID=Bv1_003470_uphx.t1_length=1296.path1;Name=Bv1_003470_uphx.t1_length=1296;Target=Bv1_003470_uphx.t1_length=1296 348 428;Gap=M81
Bvchr1.sca001	RefBeet-1.2	cDNA_match	3620049	3620133	100	+	.	ID=Bv1_003470_uphx.t1_length=1296.path1;Name=Bv1_003470_uphx.t1_length=1296;Target=Bv1_003470_uphx.t1_length=1296 429 513;Gap=M85
Bvchr1.sca001	RefBeet-1.2	cDNA_match	3620409	3620506	100	+	.	ID=Bv1_003470_uphx.t1_length=1296.path1;Name=Bv1_003470_uphx.t1_length=1296;Target=Bv1_003470_uphx.t1_length=1296 514 611;Gap=M98
Bvchr1.sca001	RefBeet-1.2	cDNA_match	3620680	3620767	100	+	.	ID=Bv1_003470_uphx.t1_length=1296.path1;Name=Bv1_003470_uphx.t1_length=1296;Target=Bv1_003470_uphx.t1_length=1296 612 699;Gap=M88
Bvchr1.sca001	RefBeet-1.2	cDNA_match	3621461	3621803	100	+	.	ID=Bv1_003470_uphx.t1_length=1296.path1;Name=Bv1_003470_uphx.t1_length=1296;Target=Bv1_003470_uphx.t1_length=1296 700 1042;Gap=M343
Bvchr1.sca001	RefBeet-1.2	cDNA_match	3622349	3622602	100	+	.	ID=Bv1_003470_uphx.t1_length=1296.path1;Name=Bv1_003470_uphx.t1_length=1296;Target=Bv1_003470_uphx.t1_length=1296 1043 1296;Gap=M254
Bvchr1.sca001	RefBeet-1.2	cDNA_match	3745534	3745920	100	-	.	ID=Bv1_003590_whgz.t1_length=387.path1;Name=Bv1_003590_whgz.t1_length=387;Target=Bv1_003590_whgz.t1_length=387 1 387;Gap=M387
Bvchr1.sca001	RefBeet-1.2	cDNA_match	3442264	3442324	100	-	.	ID=Bv1_003260_eozj.t1_length=5610.path1;Name=Bv1_003260_eozj.t1_length=5610;Target=Bv1_003260_eozj.t1_length=5610 1 61;Gap=M61
Bvchr1.sca001	RefBeet-1.2	cDNA_match	3442088	3442149	100	-	.	ID=Bv1_003260_eozj.t1_length=5610.path1;Name=Bv1_003260_eozj.t1_length=5610;Target=Bv1_003260_eozj.t1_length=5610 62 123;Gap=M62
Bvchr1.sca001	RefBeet-1.2	cDNA_match	3440907	3440999	100	-	.	ID=Bv1_003260_eozj.t1_length=5610.path1;Name=Bv1_003260_eozj.t1_length=5610;Target=Bv1_003260_eozj.t1_length=5610 124 216;Gap=M93
Bvchr1.sca001	RefBeet-1.2	cDNA_match	3440683	3440755	100	-	.	ID=Bv1_003260_eozj.t1_length=5610.path1;Name=Bv1_003260_eozj.t1_length=5610;Target=Bv1_003260_eozj.t1_length=5610 217 289;Gap=M73
Bvchr1.sca001	RefBeet-1.2	cDNA_match	3440166	3440537	100	-	.	ID=Bv1_003260_eozj.t1_length=5610.path1;Name=Bv1_003260_eozj.t1_length=5610;Target=Bv1_003260_eozj.t1_length=5610 290 661;Gap=M372
Bvchr1.sca001	RefBeet-1.2	cDNA_match	3439557	3439624	100	-	.	ID=Bv1_003260_eozj.t1_length=5610.path1;Name=Bv1_003260_eozj.t1_length=5610;Target=Bv1_003260_eozj.t1_length=5610 662 729;Gap=M68
Bvchr1.sca001	RefBeet-1.2	cDNA_match	3438823	3438954	100	-	.	ID=Bv1_003260_eozj.t1_length=5610.path1;Name=Bv1_003260_eozj.t1_length=5610;Target=Bv1_003260_eozj.t1_length=5610 730 861;Gap=M132
Bvchr1.sca001	RefBeet-1.2	cDNA_match	3438200	3438241	100	-	.	ID=Bv1_003260_eozj.t1_length=5610.path1;Name=Bv1_003260_eozj.t1_length=5610;Target=Bv1_003260_eozj.t1_length=5610 862 903;Gap=M42
Bvchr1.sca001	RefBeet-1.2	cDNA_match	3437542	3438066	100	-	.	ID=Bv1_003260_eozj.t1_length=5610.path1;Name=Bv1_003260_eozj.t1_length=5610;Target=Bv1_003260_eozj.t1_length=5610 904 1428;Gap=M525
Bvchr1.sca001	RefBeet-1.2	cDNA_match	3437301	3437458	100	-	.	ID=Bv1_003260_eozj.t1_length=5610.path1;Name=Bv1_003260_eozj.t1_length=5610;Target=Bv1_003260_eozj.t1_length=5610 1429 1586;Gap=M158
Bvchr1.sca001	RefBeet-1.2	cDNA_match	3436598	3437105	100	-	.	ID=Bv1_003260_eozj.t1_length=5610.path1;Name=Bv1_003260_eozj.t1_length=5610;Target=Bv1_003260_eozj.t1_length=5610 1587 2094;Gap=M508
Bvchr1.sca001	RefBeet-1.2	cDNA_match	3436445	3436507	100	-	.	ID=Bv1_003260_eozj.t1_length=5610.path1;Name=Bv1_003260_eozj.t1_length=5610;Target=Bv1_003260_eozj.t1_length=5610 2095 2157;Gap=M63
Bvchr1.sca001	RefBeet-1.2	cDNA_match	3436247	3436348	100	-	.	ID=Bv1_003260_eozj.t1_length=5610.path1;Name=Bv1_003260_eozj.t1_length=5610;Target=Bv1_003260_eozj.t1_length=5610 2158 2259;Gap=M102
Bvchr1.sca001	RefBeet-1.2	cDNA_match	3435438	3435752	100	-	.	ID=Bv1_003260_eozj.t1_length=5610.path1;Name=Bv1_003260_eozj.t1_length=5610;Target=Bv1_003260_eozj.t1_length=5610 2260 2574;Gap=M315
Bvchr1.sca001	RefBeet-1.2	cDNA_match	3434401	3434493	100	-	.	ID=Bv1_003260_eozj.t1_length=5610.path1;Name=Bv1_003260_eozj.t1_length=5610;Target=Bv1_003260_eozj.t1_length=5610 2575 2667;Gap=M93
Bvchr1.sca001	RefBeet-1.2	cDNA_match	3434186	3434287	100	-	.	ID=Bv1_003260_eozj.t1_length=5610.path1;Name=Bv1_003260_eozj.t1_length=5610;Target=Bv1_003260_eozj.t1_length=5610 2668 2769;Gap=M102
Bvchr1.sca001	RefBeet-1.2	cDNA_match	3433965	3434069	100	-	.	ID=Bv1_003260_eozj.t1_length=5610.path1;Name=Bv1_003260_eozj.t1_length=5610;Target=Bv1_003260_eozj.t1_length=5610 2770 2874;Gap=M105
Bvchr1.sca001	RefBeet-1.2	cDNA_match	3433633	3433766	100	-	.	ID=Bv1_003260_eozj.t1_length=5610.path1;Name=Bv1_003260_eozj.t1_length=5610;Target=Bv1_003260_eozj.t1_length=5610 2875 3008;Gap=M134
Bvchr1.sca001	RefBeet-1.2	cDNA_match	3432452	3432635	100	-	.	ID=Bv1_003260_eozj.t1_length=5610.path1;Name=Bv1_003260_eozj.t1_length=5610;Target=Bv1_003260_eozj.t1_length=5610 3009 3192;Gap=M184
Bvchr1.sca001	RefBeet-1.2	cDNA_match	3431753	3431884	100	-	.	ID=Bv1_003260_eozj.t1_length=5610.path1;Name=Bv1_003260_eozj.t1_length=5610;Target=Bv1_003260_eozj.t1_length=5610 3193 3324;Gap=M132
Bvchr1.sca001	RefBeet-1.2	cDNA_match	3431385	3431497	100	-	.	ID=Bv1_003260_eozj.t1_length=5610.path1;Name=Bv1_003260_eozj.t1_length=5610;Target=Bv1_003260_eozj.t1_length=5610 3325 3437;Gap=M113
Bvchr1.sca001	RefBeet-1.2	cDNA_match	3430920	3431010	100	-	.	ID=Bv1_003260_eozj.t1_length=5610.path1;Name=Bv1_003260_eozj.t1_length=5610;Target=Bv1_003260_eozj.t1_length=5610 3438 3528;Gap=M91
Bvchr1.sca001	RefBeet-1.2	cDNA_match	3428278	3430359	100	-	.	ID=Bv1_003260_eozj.t1_length=5610.path1;Name=Bv1_003260_eozj.t1_length=5610;Target=Bv1_003260_eozj.t1_length=5610 3529 5610;Gap=M2082
Bvchr1.sca001	RefBeet-1.2	cDNA_match	3761112	3761291	100	-	.	ID=Bv1_003610_pfda.t1_length=954.path1;Name=Bv1_003610_pfda.t1_length=954;Target=Bv1_003610_pfda.t1_length=954 1 180;Gap=M180
Bvchr1.sca001	RefBeet-1.2	cDNA_match	3759615	3760388	100	-	.	ID=Bv1_003610_pfda.t1_length=954.path1;Name=Bv1_003610_pfda.t1_length=954;Target=Bv1_003610_pfda.t1_length=954 181 954;Gap=M774
Bvchr1.sca001	RefBeet-1.2	cDNA_match	3780729	3781061	100	-	.	ID=Bv1_003630_crxn.t1_length=333.path1;Name=Bv1_003630_crxn.t1_length=333;Target=Bv1_003630_crxn.t1_length=333 1 333;Gap=M333
Bvchr1.sca001	RefBeet-1.2	cDNA_match	3748844	3748992	100	+	.	ID=Bv1_003600_texc.t1_length=156.path1;Name=Bv1_003600_texc.t1_length=156;Target=Bv1_003600_texc.t1_length=156 8 156;Gap=M149
Bvchr1.sca001	RefBeet-1.2	cDNA_match	3790316	3790608	100	-	.	ID=Bv1_003640_qqms.t1_length=1719.path1;Name=Bv1_003640_qqms.t1_length=1719;Target=Bv1_003640_qqms.t1_length=1719 1 293;Gap=M293
Bvchr1.sca001	RefBeet-1.2	cDNA_match	3789990	3790091	100	-	.	ID=Bv1_003640_qqms.t1_length=1719.path1;Name=Bv1_003640_qqms.t1_length=1719;Target=Bv1_003640_qqms.t1_length=1719 294 395;Gap=M102
Bvchr1.sca001	RefBeet-1.2	cDNA_match	3787010	3787794	100	-	.	ID=Bv1_003640_qqms.t1_length=1719.path1;Name=Bv1_003640_qqms.t1_length=1719;Target=Bv1_003640_qqms.t1_length=1719 396 1180;Gap=M785
Bvchr1.sca001	RefBeet-1.2	cDNA_match	3784590	3785128	100	-	.	ID=Bv1_003640_qqms.t1_length=1719.path1;Name=Bv1_003640_qqms.t1_length=1719;Target=Bv1_003640_qqms.t1_length=1719 1181 1719;Gap=M539
Bvchr1.sca001	RefBeet-1.2	cDNA_match	3841708	3842042	100	-	.	ID=Bv1_003660_xxdf.t1_length=354.path1;Name=Bv1_003660_xxdf.t1_length=354;Target=Bv1_003660_xxdf.t1_length=354 1 335;Gap=M335
Bvchr1.sca001	RefBeet-1.2	cDNA_match	3840359	3840377	100	-	.	ID=Bv1_003660_xxdf.t1_length=354.path1;Name=Bv1_003660_xxdf.t1_length=354;Target=Bv1_003660_xxdf.t1_length=354 336 354;Gap=M19
Bvchr1.sca001	RefBeet-1.2	cDNA_match	3832028	3832185	100	+	.	ID=Bv1_003650_unja.t1_length=1065.path1;Name=Bv1_003650_unja.t1_length=1065;Target=Bv1_003650_unja.t1_length=1065 1 158;Gap=M158
Bvchr1.sca001	RefBeet-1.2	cDNA_match	3835426	3835474	100	+	.	ID=Bv1_003650_unja.t1_length=1065.path1;Name=Bv1_003650_unja.t1_length=1065;Target=Bv1_003650_unja.t1_length=1065 159 207;Gap=M49
Bvchr1.sca001	RefBeet-1.2	cDNA_match	3835611	3835774	100	+	.	ID=Bv1_003650_unja.t1_length=1065.path1;Name=Bv1_003650_unja.t1_length=1065;Target=Bv1_003650_unja.t1_length=1065 208 371;Gap=M164
Bvchr1.sca001	RefBeet-1.2	cDNA_match	3836261	3836298	100	+	.	ID=Bv1_003650_unja.t1_length=1065.path1;Name=Bv1_003650_unja.t1_length=1065;Target=Bv1_003650_unja.t1_length=1065 372 409;Gap=M38
Bvchr1.sca001	RefBeet-1.2	cDNA_match	3836881	3836993	100	+	.	ID=Bv1_003650_unja.t1_length=1065.path1;Name=Bv1_003650_unja.t1_length=1065;Target=Bv1_003650_unja.t1_length=1065 410 522;Gap=M113
Bvchr1.sca001	RefBeet-1.2	cDNA_match	3837099	3837212	100	+	.	ID=Bv1_003650_unja.t1_length=1065.path1;Name=Bv1_003650_unja.t1_length=1065;Target=Bv1_003650_unja.t1_length=1065 523 636;Gap=M114
Bvchr1.sca001	RefBeet-1.2	cDNA_match	3838498	3838842	100	+	.	ID=Bv1_003650_unja.t1_length=1065.path1;Name=Bv1_003650_unja.t1_length=1065;Target=Bv1_003650_unja.t1_length=1065 637 981;Gap=M345
Bvchr1.sca001	RefBeet-1.2	cDNA_match	3839159	3839242	100	+	.	ID=Bv1_003650_unja.t1_length=1065.path1;Name=Bv1_003650_unja.t1_length=1065;Target=Bv1_003650_unja.t1_length=1065 982 1065;Gap=M84
Bvchr1.sca001	RefBeet-1.2	cDNA_match	3869598	3869840	100	+	.	ID=Bv1_003700_nwey.t1_length=243.path1;Name=Bv1_003700_nwey.t1_length=243;Target=Bv1_003700_nwey.t1_length=243 1 243;Gap=M243
Bvchr1.sca001	RefBeet-1.2	cDNA_match	3849121	3850509	100	+	.	ID=Bv1_003670_htiq.t1_length=1389.path1;Name=Bv1_003670_htiq.t1_length=1389;Target=Bv1_003670_htiq.t1_length=1389 1 1389;Gap=M1389
Bvchr1.sca001	RefBeet-1.2	cDNA_match	3873677	3873805	100	+	.	ID=Bv1_003710_nmtd.t1_length=1425.path1;Name=Bv1_003710_nmtd.t1_length=1425;Target=Bv1_003710_nmtd.t1_length=1425 1 129;Gap=M129
Bvchr1.sca001	RefBeet-1.2	cDNA_match	3876862	3877062	100	+	.	ID=Bv1_003710_nmtd.t1_length=1425.path1;Name=Bv1_003710_nmtd.t1_length=1425;Target=Bv1_003710_nmtd.t1_length=1425 130 330;Gap=M201
Bvchr1.sca001	RefBeet-1.2	cDNA_match	3878432	3878543	100	+	.	ID=Bv1_003710_nmtd.t1_length=1425.path1;Name=Bv1_003710_nmtd.t1_length=1425;Target=Bv1_003710_nmtd.t1_length=1425 331 442;Gap=M112
Bvchr1.sca001	RefBeet-1.2	cDNA_match	3878790	3879190	100	+	.	ID=Bv1_003710_nmtd.t1_length=1425.path1;Name=Bv1_003710_nmtd.t1_length=1425;Target=Bv1_003710_nmtd.t1_length=1425 443 843;Gap=M401
Bvchr1.sca001	RefBeet-1.2	cDNA_match	3879699	3879752	100	+	.	ID=Bv1_003710_nmtd.t1_length=1425.path1;Name=Bv1_003710_nmtd.t1_length=1425;Target=Bv1_003710_nmtd.t1_length=1425 844 897;Gap=M54
Bvchr1.sca001	RefBeet-1.2	cDNA_match	3879826	3879930	100	+	.	ID=Bv1_003710_nmtd.t1_length=1425.path1;Name=Bv1_003710_nmtd.t1_length=1425;Target=Bv1_003710_nmtd.t1_length=1425 898 1002;Gap=M105
Bvchr1.sca001	RefBeet-1.2	cDNA_match	3880598	3880672	100	+	.	ID=Bv1_003710_nmtd.t1_length=1425.path1;Name=Bv1_003710_nmtd.t1_length=1425;Target=Bv1_003710_nmtd.t1_length=1425 1003 1077;Gap=M75
Bvchr1.sca001	RefBeet-1.2	cDNA_match	3880790	3880834	100	+	.	ID=Bv1_003710_nmtd.t1_length=1425.path1;Name=Bv1_003710_nmtd.t1_length=1425;Target=Bv1_003710_nmtd.t1_length=1425 1078 1122;Gap=M45
Bvchr1.sca001	RefBeet-1.2	cDNA_match	3881027	3881155	100	+	.	ID=Bv1_003710_nmtd.t1_length=1425.path1;Name=Bv1_003710_nmtd.t1_length=1425;Target=Bv1_003710_nmtd.t1_length=1425 1123 1251;Gap=M129
Bvchr1.sca001	RefBeet-1.2	cDNA_match	3881831	3881935	100	+	.	ID=Bv1_003710_nmtd.t1_length=1425.path1;Name=Bv1_003710_nmtd.t1_length=1425;Target=Bv1_003710_nmtd.t1_length=1425 1252 1356;Gap=M105
Bvchr1.sca001	RefBeet-1.2	cDNA_match	3882014	3882082	100	+	.	ID=Bv1_003710_nmtd.t1_length=1425.path1;Name=Bv1_003710_nmtd.t1_length=1425;Target=Bv1_003710_nmtd.t1_length=1425 1357 1425;Gap=M69
Bvchr1.sca001	RefBeet-1.2	cDNA_match	3863678	3865568	100	-	.	ID=Bv1_003690_znkc.t1_length=2040.path1;Name=Bv1_003690_znkc.t1_length=2040;Target=Bv1_003690_znkc.t1_length=2040 1 1891;Gap=M1891
Bvchr1.sca001	RefBeet-1.2	cDNA_match	3863157	3863305	100	-	.	ID=Bv1_003690_znkc.t1_length=2040.path1;Name=Bv1_003690_znkc.t1_length=2040;Target=Bv1_003690_znkc.t1_length=2040 1892 2040;Gap=M149
Bvchr1.sca001	RefBeet-1.2	cDNA_match	3728394	3728456	100	+	.	ID=Bv1_003580_emng.t1_length=8391.path1;Name=Bv1_003580_emng.t1_length=8391;Target=Bv1_003580_emng.t1_length=8391 1 63;Gap=M63
Bvchr1.sca001	RefBeet-1.2	cDNA_match	3729123	3729231	100	+	.	ID=Bv1_003580_emng.t1_length=8391.path1;Name=Bv1_003580_emng.t1_length=8391;Target=Bv1_003580_emng.t1_length=8391 64 172;Gap=M109
Bvchr1.sca001	RefBeet-1.2	cDNA_match	3729431	3729833	100	+	.	ID=Bv1_003580_emng.t1_length=8391.path1;Name=Bv1_003580_emng.t1_length=8391;Target=Bv1_003580_emng.t1_length=8391 173 575;Gap=M403
Bvchr1.sca001	RefBeet-1.2	cDNA_match	3730050	3730144	100	+	.	ID=Bv1_003580_emng.t1_length=8391.path1;Name=Bv1_003580_emng.t1_length=8391;Target=Bv1_003580_emng.t1_length=8391 576 670;Gap=M95
Bvchr1.sca001	RefBeet-1.2	cDNA_match	3730219	3730502	100	+	.	ID=Bv1_003580_emng.t1_length=8391.path1;Name=Bv1_003580_emng.t1_length=8391;Target=Bv1_003580_emng.t1_length=8391 671 954;Gap=M284
Bvchr1.sca001	RefBeet-1.2	cDNA_match	3730588	3731251	100	+	.	ID=Bv1_003580_emng.t1_length=8391.path1;Name=Bv1_003580_emng.t1_length=8391;Target=Bv1_003580_emng.t1_length=8391 955 1618;Gap=M664
Bvchr1.sca001	RefBeet-1.2	cDNA_match	3731358	3732735	100	+	.	ID=Bv1_003580_emng.t1_length=8391.path1;Name=Bv1_003580_emng.t1_length=8391;Target=Bv1_003580_emng.t1_length=8391 1619 2996;Gap=M1378
Bvchr1.sca001	RefBeet-1.2	cDNA_match	3732886	3733998	100	+	.	ID=Bv1_003580_emng.t1_length=8391.path1;Name=Bv1_003580_emng.t1_length=8391;Target=Bv1_003580_emng.t1_length=8391 2997 4109;Gap=M1113
Bvchr1.sca001	RefBeet-1.2	cDNA_match	3734101	3735063	100	+	.	ID=Bv1_003580_emng.t1_length=8391.path1;Name=Bv1_003580_emng.t1_length=8391;Target=Bv1_003580_emng.t1_length=8391 4110 5072;Gap=M963
Bvchr1.sca001	RefBeet-1.2	cDNA_match	3735169	3735280	100	+	.	ID=Bv1_003580_emng.t1_length=8391.path1;Name=Bv1_003580_emng.t1_length=8391;Target=Bv1_003580_emng.t1_length=8391 5073 5184;Gap=M112
Bvchr1.sca001	RefBeet-1.2	cDNA_match	3735409	3735783	100	+	.	ID=Bv1_003580_emng.t1_length=8391.path1;Name=Bv1_003580_emng.t1_length=8391;Target=Bv1_003580_emng.t1_length=8391 5185 5559;Gap=M375
Bvchr1.sca001	RefBeet-1.2	cDNA_match	3736054	3737385	100	+	.	ID=Bv1_003580_emng.t1_length=8391.path1;Name=Bv1_003580_emng.t1_length=8391;Target=Bv1_003580_emng.t1_length=8391 5560 6891;Gap=M1332
Bvchr1.sca001	RefBeet-1.2	cDNA_match	3737545	3737689	100	+	.	ID=Bv1_003580_emng.t1_length=8391.path1;Name=Bv1_003580_emng.t1_length=8391;Target=Bv1_003580_emng.t1_length=8391 6892 7036;Gap=M145
Bvchr1.sca001	RefBeet-1.2	cDNA_match	3738032	3738106	100	+	.	ID=Bv1_003580_emng.t1_length=8391.path1;Name=Bv1_003580_emng.t1_length=8391;Target=Bv1_003580_emng.t1_length=8391 7037 7111;Gap=M75
Bvchr1.sca001	RefBeet-1.2	cDNA_match	3738533	3738647	100	+	.	ID=Bv1_003580_emng.t1_length=8391.path1;Name=Bv1_003580_emng.t1_length=8391;Target=Bv1_003580_emng.t1_length=8391 7112 7226;Gap=M115
Bvchr1.sca001	RefBeet-1.2	cDNA_match	3738861	3739776	100	+	.	ID=Bv1_003580_emng.t1_length=8391.path1;Name=Bv1_003580_emng.t1_length=8391;Target=Bv1_003580_emng.t1_length=8391 7227 8142;Gap=M916
Bvchr1.sca001	RefBeet-1.2	cDNA_match	3740824	3741072	100	+	.	ID=Bv1_003580_emng.t1_length=8391.path1;Name=Bv1_003580_emng.t1_length=8391;Target=Bv1_003580_emng.t1_length=8391 8143 8391;Gap=M249
Bvchr1.sca001	RefBeet-1.2	cDNA_match	3900616	3900846	100	-	.	ID=Bv1_003720_srxo.t1_length=1200.path1;Name=Bv1_003720_srxo.t1_length=1200;Target=Bv1_003720_srxo.t1_length=1200 1 231;Gap=M231
Bvchr1.sca001	RefBeet-1.2	cDNA_match	3899461	3899535	100	-	.	ID=Bv1_003720_srxo.t1_length=1200.path1;Name=Bv1_003720_srxo.t1_length=1200;Target=Bv1_003720_srxo.t1_length=1200 232 306;Gap=M75
Bvchr1.sca001	RefBeet-1.2	cDNA_match	3897833	3897958	100	-	.	ID=Bv1_003720_srxo.t1_length=1200.path1;Name=Bv1_003720_srxo.t1_length=1200;Target=Bv1_003720_srxo.t1_length=1200 307 432;Gap=M126
Bvchr1.sca001	RefBeet-1.2	cDNA_match	3897043	3897102	100	-	.	ID=Bv1_003720_srxo.t1_length=1200.path1;Name=Bv1_003720_srxo.t1_length=1200;Target=Bv1_003720_srxo.t1_length=1200 433 492;Gap=M60
Bvchr1.sca001	RefBeet-1.2	cDNA_match	3896796	3896966	100	-	.	ID=Bv1_003720_srxo.t1_length=1200.path1;Name=Bv1_003720_srxo.t1_length=1200;Target=Bv1_003720_srxo.t1_length=1200 493 663;Gap=M171
Bvchr1.sca001	RefBeet-1.2	cDNA_match	3896369	3896468	100	-	.	ID=Bv1_003720_srxo.t1_length=1200.path1;Name=Bv1_003720_srxo.t1_length=1200;Target=Bv1_003720_srxo.t1_length=1200 664 763;Gap=M100
Bvchr1.sca001	RefBeet-1.2	cDNA_match	3896094	3896185	100	-	.	ID=Bv1_003720_srxo.t1_length=1200.path1;Name=Bv1_003720_srxo.t1_length=1200;Target=Bv1_003720_srxo.t1_length=1200 764 855;Gap=M92
Bvchr1.sca001	RefBeet-1.2	cDNA_match	3895852	3896001	100	-	.	ID=Bv1_003720_srxo.t1_length=1200.path1;Name=Bv1_003720_srxo.t1_length=1200;Target=Bv1_003720_srxo.t1_length=1200 856 1005;Gap=M150
Bvchr1.sca001	RefBeet-1.2	cDNA_match	3895538	3895596	100	-	.	ID=Bv1_003720_srxo.t1_length=1200.path1;Name=Bv1_003720_srxo.t1_length=1200;Target=Bv1_003720_srxo.t1_length=1200 1006 1064;Gap=M59
Bvchr1.sca001	RefBeet-1.2	cDNA_match	3892911	3893046	100	-	.	ID=Bv1_003720_srxo.t1_length=1200.path1;Name=Bv1_003720_srxo.t1_length=1200;Target=Bv1_003720_srxo.t1_length=1200 1065 1200;Gap=M136
Bvchr1.sca001	RefBeet-1.2	cDNA_match	3940166	3940235	100	-	.	ID=Bv1_003740_zgio.t1_length=447.path1;Name=Bv1_003740_zgio.t1_length=447;Target=Bv1_003740_zgio.t1_length=447 1 70;Gap=M70
Bvchr1.sca001	RefBeet-1.2	cDNA_match	3937274	3937401	100	-	.	ID=Bv1_003740_zgio.t1_length=447.path1;Name=Bv1_003740_zgio.t1_length=447;Target=Bv1_003740_zgio.t1_length=447 71 198;Gap=M128
Bvchr1.sca001	RefBeet-1.2	cDNA_match	3936730	3936834	100	-	.	ID=Bv1_003740_zgio.t1_length=447.path1;Name=Bv1_003740_zgio.t1_length=447;Target=Bv1_003740_zgio.t1_length=447 199 303;Gap=M105
Bvchr1.sca001	RefBeet-1.2	cDNA_match	3936131	3936274	100	-	.	ID=Bv1_003740_zgio.t1_length=447.path1;Name=Bv1_003740_zgio.t1_length=447;Target=Bv1_003740_zgio.t1_length=447 304 447;Gap=M144
Bvchr1.sca001	RefBeet-1.2	cDNA_match	3951423	3952144	100	-	.	ID=Bv1_003760_zsim.t1_length=738.path1;Name=Bv1_003760_zsim.t1_length=738;Target=Bv1_003760_zsim.t1_length=738 1 722;Gap=M722
Bvchr1.sca001	RefBeet-1.2	cDNA_match	3948235	3948250	100	-	.	ID=Bv1_003760_zsim.t1_length=738.path1;Name=Bv1_003760_zsim.t1_length=738;Target=Bv1_003760_zsim.t1_length=738 723 738;Gap=M16
Bvchr1.sca001	RefBeet-1.2	cDNA_match	3853184	3853273	100	+	.	ID=Bv1_003680_hmcf.t1_length=3525.path1;Name=Bv1_003680_hmcf.t1_length=3525;Target=Bv1_003680_hmcf.t1_length=3525 1 90;Gap=M90
Bvchr1.sca001	RefBeet-1.2	cDNA_match	3853356	3855113	100	+	.	ID=Bv1_003680_hmcf.t1_length=3525.path1;Name=Bv1_003680_hmcf.t1_length=3525;Target=Bv1_003680_hmcf.t1_length=3525 91 1848;Gap=M1758
Bvchr1.sca001	RefBeet-1.2	cDNA_match	3856670	3856827	100	+	.	ID=Bv1_003680_hmcf.t1_length=3525.path1;Name=Bv1_003680_hmcf.t1_length=3525;Target=Bv1_003680_hmcf.t1_length=3525 1849 2006;Gap=M158
Bvchr1.sca001	RefBeet-1.2	cDNA_match	3859253	3860054	100	+	.	ID=Bv1_003680_hmcf.t1_length=3525.path1;Name=Bv1_003680_hmcf.t1_length=3525;Target=Bv1_003680_hmcf.t1_length=3525 2007 2808;Gap=M802
Bvchr1.sca001	RefBeet-1.2	cDNA_match	3860143	3860289	100	+	.	ID=Bv1_003680_hmcf.t1_length=3525.path1;Name=Bv1_003680_hmcf.t1_length=3525;Target=Bv1_003680_hmcf.t1_length=3525 2809 2955;Gap=M147
Bvchr1.sca001	RefBeet-1.2	cDNA_match	3860370	3860687	100	+	.	ID=Bv1_003680_hmcf.t1_length=3525.path1;Name=Bv1_003680_hmcf.t1_length=3525;Target=Bv1_003680_hmcf.t1_length=3525 2956 3273;Gap=M318
Bvchr1.sca001	RefBeet-1.2	cDNA_match	3860765	3860824	100	+	.	ID=Bv1_003680_hmcf.t1_length=3525.path1;Name=Bv1_003680_hmcf.t1_length=3525;Target=Bv1_003680_hmcf.t1_length=3525 3274 3333;Gap=M60
Bvchr1.sca001	RefBeet-1.2	cDNA_match	3861261	3861452	100	+	.	ID=Bv1_003680_hmcf.t1_length=3525.path1;Name=Bv1_003680_hmcf.t1_length=3525;Target=Bv1_003680_hmcf.t1_length=3525 3334 3525;Gap=M192
Bvchr1.sca001	RefBeet-1.2	cDNA_match	3911358	3912326	100	-	.	ID=Bv1_003730_quwj.t1_length=969.path1;Name=Bv1_003730_quwj.t1_length=969;Target=Bv1_003730_quwj.t1_length=969 1 969;Gap=M969
Bvchr1.sca001	RefBeet-1.2	cDNA_match	3957238	3957291	100	+	.	ID=Bv1_003770_nmfh.t1_length=726.path1;Name=Bv1_003770_nmfh.t1_length=726;Target=Bv1_003770_nmfh.t1_length=726 1 54;Gap=M54
Bvchr1.sca001	RefBeet-1.2	cDNA_match	3958079	3958125	100	+	.	ID=Bv1_003770_nmfh.t1_length=726.path1;Name=Bv1_003770_nmfh.t1_length=726;Target=Bv1_003770_nmfh.t1_length=726 55 101;Gap=M47
Bvchr1.sca001	RefBeet-1.2	cDNA_match	3958228	3958288	100	+	.	ID=Bv1_003770_nmfh.t1_length=726.path1;Name=Bv1_003770_nmfh.t1_length=726;Target=Bv1_003770_nmfh.t1_length=726 102 162;Gap=M61
Bvchr1.sca001	RefBeet-1.2	cDNA_match	3958738	3958776	100	+	.	ID=Bv1_003770_nmfh.t1_length=726.path1;Name=Bv1_003770_nmfh.t1_length=726;Target=Bv1_003770_nmfh.t1_length=726 163 201;Gap=M39
Bvchr1.sca001	RefBeet-1.2	cDNA_match	3958865	3958932	100	+	.	ID=Bv1_003770_nmfh.t1_length=726.path1;Name=Bv1_003770_nmfh.t1_length=726;Target=Bv1_003770_nmfh.t1_length=726 202 269;Gap=M68
Bvchr1.sca001	RefBeet-1.2	cDNA_match	3960069	3960147	100	+	.	ID=Bv1_003770_nmfh.t1_length=726.path1;Name=Bv1_003770_nmfh.t1_length=726;Target=Bv1_003770_nmfh.t1_length=726 270 348;Gap=M79
Bvchr1.sca001	RefBeet-1.2	cDNA_match	3960232	3960268	100	+	.	ID=Bv1_003770_nmfh.t1_length=726.path1;Name=Bv1_003770_nmfh.t1_length=726;Target=Bv1_003770_nmfh.t1_length=726 349 385;Gap=M37
Bvchr1.sca001	RefBeet-1.2	cDNA_match	3960847	3960963	100	+	.	ID=Bv1_003770_nmfh.t1_length=726.path1;Name=Bv1_003770_nmfh.t1_length=726;Target=Bv1_003770_nmfh.t1_length=726 386 502;Gap=M117
Bvchr1.sca001	RefBeet-1.2	cDNA_match	3961044	3961129	100	+	.	ID=Bv1_003770_nmfh.t1_length=726.path1;Name=Bv1_003770_nmfh.t1_length=726;Target=Bv1_003770_nmfh.t1_length=726 503 588;Gap=M86
Bvchr1.sca001	RefBeet-1.2	cDNA_match	3961438	3961527	100	+	.	ID=Bv1_003770_nmfh.t1_length=726.path1;Name=Bv1_003770_nmfh.t1_length=726;Target=Bv1_003770_nmfh.t1_length=726 589 678;Gap=M90
Bvchr1.sca001	RefBeet-1.2	cDNA_match	3961665	3961712	100	+	.	ID=Bv1_003770_nmfh.t1_length=726.path1;Name=Bv1_003770_nmfh.t1_length=726;Target=Bv1_003770_nmfh.t1_length=726 679 726;Gap=M48
Bvchr1.sca001	RefBeet-1.2	cDNA_match	3969072	3969182	100	-	.	ID=Bv1_003780_emnh.t1_length=954.path1;Name=Bv1_003780_emnh.t1_length=954;Target=Bv1_003780_emnh.t1_length=954 1 111;Gap=M111
Bvchr1.sca001	RefBeet-1.2	cDNA_match	3968286	3968360	100	-	.	ID=Bv1_003780_emnh.t1_length=954.path1;Name=Bv1_003780_emnh.t1_length=954;Target=Bv1_003780_emnh.t1_length=954 112 186;Gap=M75
Bvchr1.sca001	RefBeet-1.2	cDNA_match	3967477	3967533	100	-	.	ID=Bv1_003780_emnh.t1_length=954.path1;Name=Bv1_003780_emnh.t1_length=954;Target=Bv1_003780_emnh.t1_length=954 187 243;Gap=M57
Bvchr1.sca001	RefBeet-1.2	cDNA_match	3967232	3967395	100	-	.	ID=Bv1_003780_emnh.t1_length=954.path1;Name=Bv1_003780_emnh.t1_length=954;Target=Bv1_003780_emnh.t1_length=954 244 407;Gap=M164
Bvchr1.sca001	RefBeet-1.2	cDNA_match	3966555	3966689	100	-	.	ID=Bv1_003780_emnh.t1_length=954.path1;Name=Bv1_003780_emnh.t1_length=954;Target=Bv1_003780_emnh.t1_length=954 408 542;Gap=M135
Bvchr1.sca001	RefBeet-1.2	cDNA_match	3966298	3966400	100	-	.	ID=Bv1_003780_emnh.t1_length=954.path1;Name=Bv1_003780_emnh.t1_length=954;Target=Bv1_003780_emnh.t1_length=954 543 645;Gap=M103
Bvchr1.sca001	RefBeet-1.2	cDNA_match	3965305	3965404	100	-	.	ID=Bv1_003780_emnh.t1_length=954.path1;Name=Bv1_003780_emnh.t1_length=954;Target=Bv1_003780_emnh.t1_length=954 646 745;Gap=M100
Bvchr1.sca001	RefBeet-1.2	cDNA_match	3964972	3965180	100	-	.	ID=Bv1_003780_emnh.t1_length=954.path1;Name=Bv1_003780_emnh.t1_length=954;Target=Bv1_003780_emnh.t1_length=954 746 954;Gap=M209
Bvchr1.sca001	RefBeet-1.2	cDNA_match	3583245	3583475	100	-	.	ID=Bv1_003430_gwyi.t1_length=4029.path1;Name=Bv1_003430_gwyi.t1_length=4029;Target=Bv1_003430_gwyi.t1_length=4029 1 231;Gap=M231
Bvchr1.sca001	RefBeet-1.2	cDNA_match	3582169	3582357	100	-	.	ID=Bv1_003430_gwyi.t1_length=4029.path1;Name=Bv1_003430_gwyi.t1_length=4029;Target=Bv1_003430_gwyi.t1_length=4029 232 420;Gap=M189
Bvchr1.sca001	RefBeet-1.2	cDNA_match	3581152	3581244	100	-	.	ID=Bv1_003430_gwyi.t1_length=4029.path1;Name=Bv1_003430_gwyi.t1_length=4029;Target=Bv1_003430_gwyi.t1_length=4029 421 513;Gap=M93
Bvchr1.sca001	RefBeet-1.2	cDNA_match	3580874	3581056	100	-	.	ID=Bv1_003430_gwyi.t1_length=4029.path1;Name=Bv1_003430_gwyi.t1_length=4029;Target=Bv1_003430_gwyi.t1_length=4029 514 696;Gap=M183
Bvchr1.sca001	RefBeet-1.2	cDNA_match	3580691	3580793	100	-	.	ID=Bv1_003430_gwyi.t1_length=4029.path1;Name=Bv1_003430_gwyi.t1_length=4029;Target=Bv1_003430_gwyi.t1_length=4029 697 799;Gap=M103
Bvchr1.sca001	RefBeet-1.2	cDNA_match	3580413	3580598	100	-	.	ID=Bv1_003430_gwyi.t1_length=4029.path1;Name=Bv1_003430_gwyi.t1_length=4029;Target=Bv1_003430_gwyi.t1_length=4029 800 985;Gap=M186
Bvchr1.sca001	RefBeet-1.2	cDNA_match	3577072	3579533	100	-	.	ID=Bv1_003430_gwyi.t1_length=4029.path1;Name=Bv1_003430_gwyi.t1_length=4029;Target=Bv1_003430_gwyi.t1_length=4029 986 3447;Gap=M2462
Bvchr1.sca001	RefBeet-1.2	cDNA_match	3574631	3575202	100	-	.	ID=Bv1_003430_gwyi.t1_length=4029.path1;Name=Bv1_003430_gwyi.t1_length=4029;Target=Bv1_003430_gwyi.t1_length=4029 3448 4019;Gap=M572
Bvchr1.sca001	RefBeet-1.2	cDNA_match	3574454	3574463	100	-	.	ID=Bv1_003430_gwyi.t1_length=4029.path1;Name=Bv1_003430_gwyi.t1_length=4029;Target=Bv1_003430_gwyi.t1_length=4029 4020 4029;Gap=M10
Bvchr1.sca001	RefBeet-1.2	cDNA_match	3981329	3981388	100	-	.	ID=Bv1_003790_tkfj.t1_length=1263.path1;Name=Bv1_003790_tkfj.t1_length=1263;Target=Bv1_003790_tkfj.t1_length=1263 1 60;Gap=M60
Bvchr1.sca001	RefBeet-1.2	cDNA_match	3981083	3981127	100	-	.	ID=Bv1_003790_tkfj.t1_length=1263.path1;Name=Bv1_003790_tkfj.t1_length=1263;Target=Bv1_003790_tkfj.t1_length=1263 61 105;Gap=M45
Bvchr1.sca001	RefBeet-1.2	cDNA_match	3980853	3980948	100	-	.	ID=Bv1_003790_tkfj.t1_length=1263.path1;Name=Bv1_003790_tkfj.t1_length=1263;Target=Bv1_003790_tkfj.t1_length=1263 106 201;Gap=M96
Bvchr1.sca001	RefBeet-1.2	cDNA_match	3980658	3980738	100	-	.	ID=Bv1_003790_tkfj.t1_length=1263.path1;Name=Bv1_003790_tkfj.t1_length=1263;Target=Bv1_003790_tkfj.t1_length=1263 202 282;Gap=M81
Bvchr1.sca001	RefBeet-1.2	cDNA_match	3980454	3980507	100	-	.	ID=Bv1_003790_tkfj.t1_length=1263.path1;Name=Bv1_003790_tkfj.t1_length=1263;Target=Bv1_003790_tkfj.t1_length=1263 283 336;Gap=M54
Bvchr1.sca001	RefBeet-1.2	cDNA_match	3980214	3980371	100	-	.	ID=Bv1_003790_tkfj.t1_length=1263.path1;Name=Bv1_003790_tkfj.t1_length=1263;Target=Bv1_003790_tkfj.t1_length=1263 337 494;Gap=M158
Bvchr1.sca001	RefBeet-1.2	cDNA_match	3980044	3980092	100	-	.	ID=Bv1_003790_tkfj.t1_length=1263.path1;Name=Bv1_003790_tkfj.t1_length=1263;Target=Bv1_003790_tkfj.t1_length=1263 495 543;Gap=M49
Bvchr1.sca001	RefBeet-1.2	cDNA_match	3979895	3979943	100	-	.	ID=Bv1_003790_tkfj.t1_length=1263.path1;Name=Bv1_003790_tkfj.t1_length=1263;Target=Bv1_003790_tkfj.t1_length=1263 544 592;Gap=M49
Bvchr1.sca001	RefBeet-1.2	cDNA_match	3979345	3979574	100	-	.	ID=Bv1_003790_tkfj.t1_length=1263.path1;Name=Bv1_003790_tkfj.t1_length=1263;Target=Bv1_003790_tkfj.t1_length=1263 593 822;Gap=M230
Bvchr1.sca001	RefBeet-1.2	cDNA_match	3979137	3979214	100	-	.	ID=Bv1_003790_tkfj.t1_length=1263.path1;Name=Bv1_003790_tkfj.t1_length=1263;Target=Bv1_003790_tkfj.t1_length=1263 823 900;Gap=M78
Bvchr1.sca001	RefBeet-1.2	cDNA_match	3978915	3979040	100	-	.	ID=Bv1_003790_tkfj.t1_length=1263.path1;Name=Bv1_003790_tkfj.t1_length=1263;Target=Bv1_003790_tkfj.t1_length=1263 901 1026;Gap=M126
Bvchr1.sca001	RefBeet-1.2	cDNA_match	3978356	3978592	100	-	.	ID=Bv1_003790_tkfj.t1_length=1263.path1;Name=Bv1_003790_tkfj.t1_length=1263;Target=Bv1_003790_tkfj.t1_length=1263 1027 1263;Gap=M237
Bvchr1.sca001	RefBeet-1.2	cDNA_match	4001703	4001934	100	+	.	ID=Bv1_003800_fuqn.t1_length=1161.path1;Name=Bv1_003800_fuqn.t1_length=1161;Target=Bv1_003800_fuqn.t1_length=1161 1 232;Gap=M232
Bvchr1.sca001	RefBeet-1.2	cDNA_match	4002403	4002624	100	+	.	ID=Bv1_003800_fuqn.t1_length=1161.path1;Name=Bv1_003800_fuqn.t1_length=1161;Target=Bv1_003800_fuqn.t1_length=1161 233 454;Gap=M222
Bvchr1.sca001	RefBeet-1.2	cDNA_match	4003295	4003461	100	+	.	ID=Bv1_003800_fuqn.t1_length=1161.path1;Name=Bv1_003800_fuqn.t1_length=1161;Target=Bv1_003800_fuqn.t1_length=1161 455 621;Gap=M167
Bvchr1.sca001	RefBeet-1.2	cDNA_match	4003607	4003877	100	+	.	ID=Bv1_003800_fuqn.t1_length=1161.path1;Name=Bv1_003800_fuqn.t1_length=1161;Target=Bv1_003800_fuqn.t1_length=1161 622 892;Gap=M271
Bvchr1.sca001	RefBeet-1.2	cDNA_match	4005973	4006241	100	+	.	ID=Bv1_003800_fuqn.t1_length=1161.path1;Name=Bv1_003800_fuqn.t1_length=1161;Target=Bv1_003800_fuqn.t1_length=1161 893 1161;Gap=M269
Bvchr1.sca001	RefBeet-1.2	cDNA_match	3770500	3770617	100	-	.	ID=Bv1_003620_ghtq.t1_length=2604.path1;Name=Bv1_003620_ghtq.t1_length=2604;Target=Bv1_003620_ghtq.t1_length=2604 1 118;Gap=M118
Bvchr1.sca001	RefBeet-1.2	cDNA_match	3768154	3770299	100	-	.	ID=Bv1_003620_ghtq.t1_length=2604.path1;Name=Bv1_003620_ghtq.t1_length=2604;Target=Bv1_003620_ghtq.t1_length=2604 119 2264;Gap=M2146
Bvchr1.sca001	RefBeet-1.2	cDNA_match	3767124	3767184	100	-	.	ID=Bv1_003620_ghtq.t1_length=2604.path1;Name=Bv1_003620_ghtq.t1_length=2604;Target=Bv1_003620_ghtq.t1_length=2604 2265 2325;Gap=M61
Bvchr1.sca001	RefBeet-1.2	cDNA_match	3766801	3767024	100	-	.	ID=Bv1_003620_ghtq.t1_length=2604.path1;Name=Bv1_003620_ghtq.t1_length=2604;Target=Bv1_003620_ghtq.t1_length=2604 2326 2549;Gap=M224
Bvchr1.sca001	RefBeet-1.2	cDNA_match	3766092	3766146	100	-	.	ID=Bv1_003620_ghtq.t1_length=2604.path1;Name=Bv1_003620_ghtq.t1_length=2604;Target=Bv1_003620_ghtq.t1_length=2604 2550 2604;Gap=M55
Bvchr1.sca001	RefBeet-1.2	cDNA_match	4007228	4007899	100	-	.	ID=Bv1_003810_eocg.t1_length=672.path1;Name=Bv1_003810_eocg.t1_length=672;Target=Bv1_003810_eocg.t1_length=672 1 672;Gap=M672
Bvchr1.sca001	RefBeet-1.2	cDNA_match	4011549	4011711	100	+	.	ID=Bv1_003820_aifr.t1_length=507.path1;Name=Bv1_003820_aifr.t1_length=507;Target=Bv1_003820_aifr.t1_length=507 1 163;Gap=M163
Bvchr1.sca001	RefBeet-1.2	cDNA_match	4013815	4013912	100	+	.	ID=Bv1_003820_aifr.t1_length=507.path1;Name=Bv1_003820_aifr.t1_length=507;Target=Bv1_003820_aifr.t1_length=507 164 261;Gap=M98
Bvchr1.sca001	RefBeet-1.2	cDNA_match	4014015	4014122	100	+	.	ID=Bv1_003820_aifr.t1_length=507.path1;Name=Bv1_003820_aifr.t1_length=507;Target=Bv1_003820_aifr.t1_length=507 262 369;Gap=M108
Bvchr1.sca001	RefBeet-1.2	cDNA_match	4014670	4014741	100	+	.	ID=Bv1_003820_aifr.t1_length=507.path1;Name=Bv1_003820_aifr.t1_length=507;Target=Bv1_003820_aifr.t1_length=507 370 441;Gap=M72
Bvchr1.sca001	RefBeet-1.2	cDNA_match	4015550	4015615	100	+	.	ID=Bv1_003820_aifr.t1_length=507.path1;Name=Bv1_003820_aifr.t1_length=507;Target=Bv1_003820_aifr.t1_length=507 442 507;Gap=M66
Bvchr1.sca001	RefBeet-1.2	cDNA_match	4017341	4018093	100	+	.	ID=Bv1_003830_ywzh.t1_length=753.path1;Name=Bv1_003830_ywzh.t1_length=753;Target=Bv1_003830_ywzh.t1_length=753 1 753;Gap=M753
Bvchr1.sca001	RefBeet-1.2	cDNA_match	4023953	4024207	100	-	.	ID=Bv1_003840_qagh.t1_length=435.path1;Name=Bv1_003840_qagh.t1_length=435;Target=Bv1_003840_qagh.t1_length=435 1 255;Gap=M255
Bvchr1.sca001	RefBeet-1.2	cDNA_match	4023072	4023251	100	-	.	ID=Bv1_003840_qagh.t1_length=435.path1;Name=Bv1_003840_qagh.t1_length=435;Target=Bv1_003840_qagh.t1_length=435 256 435;Gap=M180
Bvchr1.sca001	RefBeet-1.2	cDNA_match	4039485	4039648	100	-	.	ID=Bv1_003860_pmrz.t1_length=354.path1;Name=Bv1_003860_pmrz.t1_length=354;Target=Bv1_003860_pmrz.t1_length=354 1 164;Gap=M164
Bvchr1.sca001	RefBeet-1.2	cDNA_match	4037550	4037682	100	-	.	ID=Bv1_003860_pmrz.t1_length=354.path1;Name=Bv1_003860_pmrz.t1_length=354;Target=Bv1_003860_pmrz.t1_length=354 165 297;Gap=M133
Bvchr1.sca001	RefBeet-1.2	cDNA_match	4037008	4037064	100	-	.	ID=Bv1_003860_pmrz.t1_length=354.path1;Name=Bv1_003860_pmrz.t1_length=354;Target=Bv1_003860_pmrz.t1_length=354 298 354;Gap=M57
Bvchr1.sca001	RefBeet-1.2	cDNA_match	4049545	4049952	100	-	.	ID=Bv1_003870_qjtp.t1_length=1989.path1;Name=Bv1_003870_qjtp.t1_length=1989;Target=Bv1_003870_qjtp.t1_length=1989 1 408;Gap=M408
Bvchr1.sca001	RefBeet-1.2	cDNA_match	4048407	4048532	100	-	.	ID=Bv1_003870_qjtp.t1_length=1989.path1;Name=Bv1_003870_qjtp.t1_length=1989;Target=Bv1_003870_qjtp.t1_length=1989 409 534;Gap=M126
Bvchr1.sca001	RefBeet-1.2	cDNA_match	4046182	4047636	100	-	.	ID=Bv1_003870_qjtp.t1_length=1989.path1;Name=Bv1_003870_qjtp.t1_length=1989;Target=Bv1_003870_qjtp.t1_length=1989 535 1989;Gap=M1455
Bvchr1.sca001	RefBeet-1.2	cDNA_match	4078550	4079815	100	-	.	ID=Bv1_003900_tkgz.t2_length=1266.path1;Name=Bv1_003900_tkgz.t2_length=1266;Target=Bv1_003900_tkgz.t2_length=1266 1 1266;Gap=M1266
Bvchr1.sca001	RefBeet-1.2	cDNA_match	4034009	4034279	100	-	.	ID=Bv1_003850_pzdo.t1_length=1671.path1;Name=Bv1_003850_pzdo.t1_length=1671;Target=Bv1_003850_pzdo.t1_length=1671 1 271;Gap=M271
Bvchr1.sca001	RefBeet-1.2	cDNA_match	4032804	4032923	100	-	.	ID=Bv1_003850_pzdo.t1_length=1671.path1;Name=Bv1_003850_pzdo.t1_length=1671;Target=Bv1_003850_pzdo.t1_length=1671 272 391;Gap=M120
Bvchr1.sca001	RefBeet-1.2	cDNA_match	4031851	4031972	100	-	.	ID=Bv1_003850_pzdo.t1_length=1671.path1;Name=Bv1_003850_pzdo.t1_length=1671;Target=Bv1_003850_pzdo.t1_length=1671 392 513;Gap=M122
Bvchr1.sca001	RefBeet-1.2	cDNA_match	4031682	4031745	100	-	.	ID=Bv1_003850_pzdo.t1_length=1671.path1;Name=Bv1_003850_pzdo.t1_length=1671;Target=Bv1_003850_pzdo.t1_length=1671 514 577;Gap=M64
Bvchr1.sca001	RefBeet-1.2	cDNA_match	4031142	4031421	100	-	.	ID=Bv1_003850_pzdo.t1_length=1671.path1;Name=Bv1_003850_pzdo.t1_length=1671;Target=Bv1_003850_pzdo.t1_length=1671 578 857;Gap=M280
Bvchr1.sca001	RefBeet-1.2	cDNA_match	4030160	4030973	100	-	.	ID=Bv1_003850_pzdo.t1_length=1671.path1;Name=Bv1_003850_pzdo.t1_length=1671;Target=Bv1_003850_pzdo.t1_length=1671 858 1671;Gap=M814
Bvchr1.sca001	RefBeet-1.2	cDNA_match	4110883	4111698	100	-	.	ID=Bv1_003910_dufx.t1_length=816.path1;Name=Bv1_003910_dufx.t1_length=816;Target=Bv1_003910_dufx.t1_length=816 1 816;Gap=M816
Bvchr1.sca001	RefBeet-1.2	cDNA_match	4066127	4066269	100	-	.	ID=Bv1_003890_ujgj.t1_length=1179.path1;Name=Bv1_003890_ujgj.t1_length=1179;Target=Bv1_003890_ujgj.t1_length=1179 1 143;Gap=M143
Bvchr1.sca001	RefBeet-1.2	cDNA_match	4065840	4066005	100	-	.	ID=Bv1_003890_ujgj.t1_length=1179.path1;Name=Bv1_003890_ujgj.t1_length=1179;Target=Bv1_003890_ujgj.t1_length=1179 144 309;Gap=M166
Bvchr1.sca001	RefBeet-1.2	cDNA_match	4065384	4065497	100	-	.	ID=Bv1_003890_ujgj.t1_length=1179.path1;Name=Bv1_003890_ujgj.t1_length=1179;Target=Bv1_003890_ujgj.t1_length=1179 310 423;Gap=M114
Bvchr1.sca001	RefBeet-1.2	cDNA_match	4064969	4065156	100	-	.	ID=Bv1_003890_ujgj.t1_length=1179.path1;Name=Bv1_003890_ujgj.t1_length=1179;Target=Bv1_003890_ujgj.t1_length=1179 424 611;Gap=M188
Bvchr1.sca001	RefBeet-1.2	cDNA_match	4064748	4064839	100	-	.	ID=Bv1_003890_ujgj.t1_length=1179.path1;Name=Bv1_003890_ujgj.t1_length=1179;Target=Bv1_003890_ujgj.t1_length=1179 612 703;Gap=M92
Bvchr1.sca001	RefBeet-1.2	cDNA_match	4063908	4064037	100	-	.	ID=Bv1_003890_ujgj.t1_length=1179.path1;Name=Bv1_003890_ujgj.t1_length=1179;Target=Bv1_003890_ujgj.t1_length=1179 704 833;Gap=M130
Bvchr1.sca001	RefBeet-1.2	cDNA_match	4063056	4063401	100	-	.	ID=Bv1_003890_ujgj.t1_length=1179.path1;Name=Bv1_003890_ujgj.t1_length=1179;Target=Bv1_003890_ujgj.t1_length=1179 834 1179;Gap=M346
Bvchr1.sca001	RefBeet-1.2	cDNA_match	3945808	3946129	100	-	.	ID=Bv1_003750_hirn.t1_length=1824.path1;Name=Bv1_003750_hirn.t1_length=1824;Target=Bv1_003750_hirn.t1_length=1824 1 322;Gap=M322
Bvchr1.sca001	RefBeet-1.2	cDNA_match	3944367	3945432	100	-	.	ID=Bv1_003750_hirn.t1_length=1824.path1;Name=Bv1_003750_hirn.t1_length=1824;Target=Bv1_003750_hirn.t1_length=1824 323 1388;Gap=M1066
Bvchr1.sca001	RefBeet-1.2	cDNA_match	3943839	3944007	100	-	.	ID=Bv1_003750_hirn.t1_length=1824.path1;Name=Bv1_003750_hirn.t1_length=1824;Target=Bv1_003750_hirn.t1_length=1824 1389 1557;Gap=M169
Bvchr1.sca001	RefBeet-1.2	cDNA_match	3943243	3943359	100	-	.	ID=Bv1_003750_hirn.t1_length=1824.path1;Name=Bv1_003750_hirn.t1_length=1824;Target=Bv1_003750_hirn.t1_length=1824 1558 1674;Gap=M117
Bvchr1.sca001	RefBeet-1.2	cDNA_match	3942969	3943118	100	-	.	ID=Bv1_003750_hirn.t1_length=1824.path1;Name=Bv1_003750_hirn.t1_length=1824;Target=Bv1_003750_hirn.t1_length=1824 1675 1824;Gap=M150
Bvchr1.sca001	RefBeet-1.2	cDNA_match	4159908	4160000	100	-	.	ID=Bv1_003960_kwau.t1_length=918.path1;Name=Bv1_003960_kwau.t1_length=918;Target=Bv1_003960_kwau.t1_length=918 1 93;Gap=M93
Bvchr1.sca001	RefBeet-1.2	cDNA_match	4157243	4157325	100	-	.	ID=Bv1_003960_kwau.t1_length=918.path1;Name=Bv1_003960_kwau.t1_length=918;Target=Bv1_003960_kwau.t1_length=918 94 176;Gap=M83
Bvchr1.sca001	RefBeet-1.2	cDNA_match	4156561	4156711	100	-	.	ID=Bv1_003960_kwau.t1_length=918.path1;Name=Bv1_003960_kwau.t1_length=918;Target=Bv1_003960_kwau.t1_length=918 177 327;Gap=M151
Bvchr1.sca001	RefBeet-1.2	cDNA_match	4156362	4156461	100	-	.	ID=Bv1_003960_kwau.t1_length=918.path1;Name=Bv1_003960_kwau.t1_length=918;Target=Bv1_003960_kwau.t1_length=918 328 427;Gap=M100
Bvchr1.sca001	RefBeet-1.2	cDNA_match	4156132	4156224	100	-	.	ID=Bv1_003960_kwau.t1_length=918.path1;Name=Bv1_003960_kwau.t1_length=918;Target=Bv1_003960_kwau.t1_length=918 428 520;Gap=M93
Bvchr1.sca001	RefBeet-1.2	cDNA_match	4155955	4156039	100	-	.	ID=Bv1_003960_kwau.t1_length=918.path1;Name=Bv1_003960_kwau.t1_length=918;Target=Bv1_003960_kwau.t1_length=918 521 605;Gap=M85
Bvchr1.sca001	RefBeet-1.2	cDNA_match	4155765	4155817	100	-	.	ID=Bv1_003960_kwau.t1_length=918.path1;Name=Bv1_003960_kwau.t1_length=918;Target=Bv1_003960_kwau.t1_length=918 606 658;Gap=M53
Bvchr1.sca001	RefBeet-1.2	cDNA_match	4155368	4155471	100	-	.	ID=Bv1_003960_kwau.t1_length=918.path1;Name=Bv1_003960_kwau.t1_length=918;Target=Bv1_003960_kwau.t1_length=918 659 762;Gap=M104
Bvchr1.sca001	RefBeet-1.2	cDNA_match	4154739	4154894	100	-	.	ID=Bv1_003960_kwau.t1_length=918.path1;Name=Bv1_003960_kwau.t1_length=918;Target=Bv1_003960_kwau.t1_length=918 763 918;Gap=M156
Bvchr1.sca001	RefBeet-1.2	cDNA_match	4118704	4120575	100	-	.	ID=Bv1_003920_zfyk.t1_length=3678.path1;Name=Bv1_003920_zfyk.t1_length=3678;Target=Bv1_003920_zfyk.t1_length=3678 1 1872;Gap=M1872
Bvchr1.sca001	RefBeet-1.2	cDNA_match	4116756	4118561	100	-	.	ID=Bv1_003920_zfyk.t1_length=3678.path1;Name=Bv1_003920_zfyk.t1_length=3678;Target=Bv1_003920_zfyk.t1_length=3678 1873 3678;Gap=M1806
Bvchr1.sca001	RefBeet-1.2	cDNA_match	4151701	4152009	100	-	.	ID=Bv1_003950_jaej.t1_length=897.path1;Name=Bv1_003950_jaej.t1_length=897;Target=Bv1_003950_jaej.t1_length=897 1 309;Gap=M309
Bvchr1.sca001	RefBeet-1.2	cDNA_match	4149599	4149760	100	-	.	ID=Bv1_003950_jaej.t1_length=897.path1;Name=Bv1_003950_jaej.t1_length=897;Target=Bv1_003950_jaej.t1_length=897 310 471;Gap=M162
Bvchr1.sca001	RefBeet-1.2	cDNA_match	4149206	4149421	100	-	.	ID=Bv1_003950_jaej.t1_length=897.path1;Name=Bv1_003950_jaej.t1_length=897;Target=Bv1_003950_jaej.t1_length=897 472 687;Gap=M216
Bvchr1.sca001	RefBeet-1.2	cDNA_match	4148167	4148376	100	-	.	ID=Bv1_003950_jaej.t1_length=897.path1;Name=Bv1_003950_jaej.t1_length=897;Target=Bv1_003950_jaej.t1_length=897 688 897;Gap=M210
Bvchr1.sca001	RefBeet-1.2	cDNA_match	4169626	4169969	100	-	.	ID=Bv1_003970_xsti.t1_length=843.path1;Name=Bv1_003970_xsti.t1_length=843;Target=Bv1_003970_xsti.t1_length=843 1 344;Gap=M344
Bvchr1.sca001	RefBeet-1.2	cDNA_match	4166371	4166869	100	-	.	ID=Bv1_003970_xsti.t1_length=843.path1;Name=Bv1_003970_xsti.t1_length=843;Target=Bv1_003970_xsti.t1_length=843 345 843;Gap=M499
Bvchr1.sca001	RefBeet-1.2	cDNA_match	4191821	4192609	100	-	.	ID=Bv1_003990_jyhg.t1_length=789.path1;Name=Bv1_003990_jyhg.t1_length=789;Target=Bv1_003990_jyhg.t1_length=789 1 789;Gap=M789
Bvchr1.sca001	RefBeet-1.2	cDNA_match	4187004	4187134	100	+	.	ID=Bv1_003980_cdft.t1_length=804.path1;Name=Bv1_003980_cdft.t1_length=804;Target=Bv1_003980_cdft.t1_length=804 1 131;Gap=M131
Bvchr1.sca001	RefBeet-1.2	cDNA_match	4187779	4187852	100	+	.	ID=Bv1_003980_cdft.t1_length=804.path1;Name=Bv1_003980_cdft.t1_length=804;Target=Bv1_003980_cdft.t1_length=804 132 205;Gap=M74
Bvchr1.sca001	RefBeet-1.2	cDNA_match	4188083	4188168	100	+	.	ID=Bv1_003980_cdft.t1_length=804.path1;Name=Bv1_003980_cdft.t1_length=804;Target=Bv1_003980_cdft.t1_length=804 206 291;Gap=M86
Bvchr1.sca001	RefBeet-1.2	cDNA_match	4188844	4188927	100	+	.	ID=Bv1_003980_cdft.t1_length=804.path1;Name=Bv1_003980_cdft.t1_length=804;Target=Bv1_003980_cdft.t1_length=804 292 375;Gap=M84
Bvchr1.sca001	RefBeet-1.2	cDNA_match	4190381	4190465	100	+	.	ID=Bv1_003980_cdft.t1_length=804.path1;Name=Bv1_003980_cdft.t1_length=804;Target=Bv1_003980_cdft.t1_length=804 376 460;Gap=M85
Bvchr1.sca001	RefBeet-1.2	cDNA_match	4190616	4190695	100	+	.	ID=Bv1_003980_cdft.t1_length=804.path1;Name=Bv1_003980_cdft.t1_length=804;Target=Bv1_003980_cdft.t1_length=804 461 540;Gap=M80
Bvchr1.sca001	RefBeet-1.2	cDNA_match	4190890	4190991	100	+	.	ID=Bv1_003980_cdft.t1_length=804.path1;Name=Bv1_003980_cdft.t1_length=804;Target=Bv1_003980_cdft.t1_length=804 541 642;Gap=M102
Bvchr1.sca001	RefBeet-1.2	cDNA_match	4191081	4191139	100	+	.	ID=Bv1_003980_cdft.t1_length=804.path1;Name=Bv1_003980_cdft.t1_length=804;Target=Bv1_003980_cdft.t1_length=804 643 701;Gap=M59
Bvchr1.sca001	RefBeet-1.2	cDNA_match	4191224	4191326	100	+	.	ID=Bv1_003980_cdft.t1_length=804.path1;Name=Bv1_003980_cdft.t1_length=804;Target=Bv1_003980_cdft.t1_length=804 702 804;Gap=M103
Bvchr1.sca001	RefBeet-1.2	cDNA_match	4198653	4200005	100	-	.	ID=Bv1_004000_rchm.t1_length=1353.path1;Name=Bv1_004000_rchm.t1_length=1353;Target=Bv1_004000_rchm.t1_length=1353 1 1353;Gap=M1353
Bvchr1.sca001	RefBeet-1.2	cDNA_match	4210659	4211288	100	+	.	ID=Bv1_004010_paat.t1_length=630.path1;Name=Bv1_004010_paat.t1_length=630;Target=Bv1_004010_paat.t1_length=630 1 630;Gap=M630
Bvchr1.sca001	RefBeet-1.2	cDNA_match	3915663	3915797	100	-	.	ID=Bv1_003731z46_euoq.t1_length=1017.path1;Name=Bv1_003731z46_euoq.t1_length=1017;Target=Bv1_003731z46_euoq.t1_length=1017 1 135;Gap=M135
Bvchr1.sca001	RefBeet-1.2	cDNA_match	3915305	3915571	99	-	.	ID=Bv1_003731z46_euoq.t1_length=1017.path1;Name=Bv1_003731z46_euoq.t1_length=1017;Target=Bv1_003731z46_euoq.t1_length=1017 136 403;Gap=M1 I1 M266
Bvchr1.sca001	RefBeet-1.2	cDNA_match	3914739	3915118	99	-	.	ID=Bv1_003731z46_euoq.t1_length=1017.path1;Name=Bv1_003731z46_euoq.t1_length=1017;Target=Bv1_003731z46_euoq.t1_length=1017 404 783;Gap=M380
Bvchr1.sca001	RefBeet-1.2	cDNA_match	3914301	3914534	100	-	.	ID=Bv1_003731z46_euoq.t1_length=1017.path1;Name=Bv1_003731z46_euoq.t1_length=1017;Target=Bv1_003731z46_euoq.t1_length=1017 784 1017;Gap=M234
Bvchr1.sca001	RefBeet-1.2	cDNA_match	4255432	4256052	100	-	.	ID=Bv1_004050_jhum.t1_length=621.path1;Name=Bv1_004050_jhum.t1_length=621;Target=Bv1_004050_jhum.t1_length=621 1 621;Gap=M621
Bvchr1.sca001	RefBeet-1.2	cDNA_match	4245797	4246091	100	-	.	ID=Bv1_004040_jemf.t1_length=858.path1;Name=Bv1_004040_jemf.t1_length=858;Target=Bv1_004040_jemf.t1_length=858 1 295;Gap=M295
Bvchr1.sca001	RefBeet-1.2	cDNA_match	4245208	4245388	100	-	.	ID=Bv1_004040_jemf.t1_length=858.path1;Name=Bv1_004040_jemf.t1_length=858;Target=Bv1_004040_jemf.t1_length=858 296 476;Gap=M181
Bvchr1.sca001	RefBeet-1.2	cDNA_match	4244957	4245098	100	-	.	ID=Bv1_004040_jemf.t1_length=858.path1;Name=Bv1_004040_jemf.t1_length=858;Target=Bv1_004040_jemf.t1_length=858 477 618;Gap=M142
Bvchr1.sca001	RefBeet-1.2	cDNA_match	4244789	4244858	100	-	.	ID=Bv1_004040_jemf.t1_length=858.path1;Name=Bv1_004040_jemf.t1_length=858;Target=Bv1_004040_jemf.t1_length=858 619 688;Gap=M70
Bvchr1.sca001	RefBeet-1.2	cDNA_match	4244167	4244336	100	-	.	ID=Bv1_004040_jemf.t1_length=858.path1;Name=Bv1_004040_jemf.t1_length=858;Target=Bv1_004040_jemf.t1_length=858 689 858;Gap=M170
Bvchr1.sca001	RefBeet-1.2	cDNA_match	4139154	4139372	100	-	.	ID=Bv1_003940_fwih.t1_length=2907.path1;Name=Bv1_003940_fwih.t1_length=2907;Target=Bv1_003940_fwih.t1_length=2907 1 219;Gap=M219
Bvchr1.sca001	RefBeet-1.2	cDNA_match	4138748	4138834	100	-	.	ID=Bv1_003940_fwih.t1_length=2907.path1;Name=Bv1_003940_fwih.t1_length=2907;Target=Bv1_003940_fwih.t1_length=2907 220 306;Gap=M87
Bvchr1.sca001	RefBeet-1.2	cDNA_match	4137677	4137786	100	-	.	ID=Bv1_003940_fwih.t1_length=2907.path1;Name=Bv1_003940_fwih.t1_length=2907;Target=Bv1_003940_fwih.t1_length=2907 307 416;Gap=M110
Bvchr1.sca001	RefBeet-1.2	cDNA_match	4137041	4137091	100	-	.	ID=Bv1_003940_fwih.t1_length=2907.path1;Name=Bv1_003940_fwih.t1_length=2907;Target=Bv1_003940_fwih.t1_length=2907 417 467;Gap=M51
Bvchr1.sca001	RefBeet-1.2	cDNA_match	4136326	4136497	100	-	.	ID=Bv1_003940_fwih.t1_length=2907.path1;Name=Bv1_003940_fwih.t1_length=2907;Target=Bv1_003940_fwih.t1_length=2907 468 639;Gap=M172
Bvchr1.sca001	RefBeet-1.2	cDNA_match	4135162	4135479	100	-	.	ID=Bv1_003940_fwih.t1_length=2907.path1;Name=Bv1_003940_fwih.t1_length=2907;Target=Bv1_003940_fwih.t1_length=2907 640 957;Gap=M318
Bvchr1.sca001	RefBeet-1.2	cDNA_match	4134877	4135080	100	-	.	ID=Bv1_003940_fwih.t1_length=2907.path1;Name=Bv1_003940_fwih.t1_length=2907;Target=Bv1_003940_fwih.t1_length=2907 958 1161;Gap=M204
Bvchr1.sca001	RefBeet-1.2	cDNA_match	4134247	4134726	100	-	.	ID=Bv1_003940_fwih.t1_length=2907.path1;Name=Bv1_003940_fwih.t1_length=2907;Target=Bv1_003940_fwih.t1_length=2907 1162 1641;Gap=M480
Bvchr1.sca001	RefBeet-1.2	cDNA_match	4133924	4134133	100	-	.	ID=Bv1_003940_fwih.t1_length=2907.path1;Name=Bv1_003940_fwih.t1_length=2907;Target=Bv1_003940_fwih.t1_length=2907 1642 1851;Gap=M210
Bvchr1.sca001	RefBeet-1.2	cDNA_match	4133123	4133311	100	-	.	ID=Bv1_003940_fwih.t1_length=2907.path1;Name=Bv1_003940_fwih.t1_length=2907;Target=Bv1_003940_fwih.t1_length=2907 1852 2040;Gap=M189
Bvchr1.sca001	RefBeet-1.2	cDNA_match	4132508	4132671	100	-	.	ID=Bv1_003940_fwih.t1_length=2907.path1;Name=Bv1_003940_fwih.t1_length=2907;Target=Bv1_003940_fwih.t1_length=2907 2041 2204;Gap=M164
Bvchr1.sca001	RefBeet-1.2	cDNA_match	4132278	4132427	100	-	.	ID=Bv1_003940_fwih.t1_length=2907.path1;Name=Bv1_003940_fwih.t1_length=2907;Target=Bv1_003940_fwih.t1_length=2907 2205 2354;Gap=M150
Bvchr1.sca001	RefBeet-1.2	cDNA_match	4132100	4132178	100	-	.	ID=Bv1_003940_fwih.t1_length=2907.path1;Name=Bv1_003940_fwih.t1_length=2907;Target=Bv1_003940_fwih.t1_length=2907 2355 2433;Gap=M79
Bvchr1.sca001	RefBeet-1.2	cDNA_match	4131018	4131491	100	-	.	ID=Bv1_003940_fwih.t1_length=2907.path1;Name=Bv1_003940_fwih.t1_length=2907;Target=Bv1_003940_fwih.t1_length=2907 2434 2907;Gap=M474
Bvchr1.sca001	RefBeet-1.2	cDNA_match	4277282	4277487	100	-	.	ID=Bv1_004080_hwof.t1_length=486.path1;Name=Bv1_004080_hwof.t1_length=486;Target=Bv1_004080_hwof.t1_length=486 1 206;Gap=M206
Bvchr1.sca001	RefBeet-1.2	cDNA_match	4275109	4275388	100	-	.	ID=Bv1_004080_hwof.t1_length=486.path1;Name=Bv1_004080_hwof.t1_length=486;Target=Bv1_004080_hwof.t1_length=486 207 486;Gap=M280
Bvchr1.sca001	RefBeet-1.2	cDNA_match	1571111	1572208	100	-	.	ID=Bv1_001491z23_pjhm.t1_length=1098.path1;Name=Bv1_001491z23_pjhm.t1_length=1098;Target=Bv1_001491z23_pjhm.t1_length=1098 1 1098;Gap=M1098
Bvchr1.sca001	RefBeet-1.2	cDNA_match	4217554	4217673	100	+	.	ID=Bv1_004020_ymcj.t1_length=1488.path1;Name=Bv1_004020_ymcj.t1_length=1488;Target=Bv1_004020_ymcj.t1_length=1488 1 120;Gap=M120
Bvchr1.sca001	RefBeet-1.2	cDNA_match	4218006	4218138	100	+	.	ID=Bv1_004020_ymcj.t1_length=1488.path1;Name=Bv1_004020_ymcj.t1_length=1488;Target=Bv1_004020_ymcj.t1_length=1488 121 253;Gap=M133
Bvchr1.sca001	RefBeet-1.2	cDNA_match	4218266	4218422	100	+	.	ID=Bv1_004020_ymcj.t1_length=1488.path1;Name=Bv1_004020_ymcj.t1_length=1488;Target=Bv1_004020_ymcj.t1_length=1488 254 410;Gap=M157
Bvchr1.sca001	RefBeet-1.2	cDNA_match	4218531	4218885	100	+	.	ID=Bv1_004020_ymcj.t1_length=1488.path1;Name=Bv1_004020_ymcj.t1_length=1488;Target=Bv1_004020_ymcj.t1_length=1488 411 765;Gap=M355
Bvchr1.sca001	RefBeet-1.2	cDNA_match	4218978	4219061	100	+	.	ID=Bv1_004020_ymcj.t1_length=1488.path1;Name=Bv1_004020_ymcj.t1_length=1488;Target=Bv1_004020_ymcj.t1_length=1488 766 849;Gap=M84
Bvchr1.sca001	RefBeet-1.2	cDNA_match	4219959	4220024	100	+	.	ID=Bv1_004020_ymcj.t1_length=1488.path1;Name=Bv1_004020_ymcj.t1_length=1488;Target=Bv1_004020_ymcj.t1_length=1488 850 915;Gap=M66
Bvchr1.sca001	RefBeet-1.2	cDNA_match	4220786	4220858	100	+	.	ID=Bv1_004020_ymcj.t1_length=1488.path1;Name=Bv1_004020_ymcj.t1_length=1488;Target=Bv1_004020_ymcj.t1_length=1488 916 988;Gap=M73
Bvchr1.sca001	RefBeet-1.2	cDNA_match	4222277	4222659	100	+	.	ID=Bv1_004020_ymcj.t1_length=1488.path1;Name=Bv1_004020_ymcj.t1_length=1488;Target=Bv1_004020_ymcj.t1_length=1488 989 1371;Gap=M383
Bvchr1.sca001	RefBeet-1.2	cDNA_match	4223847	4223887	100	+	.	ID=Bv1_004020_ymcj.t1_length=1488.path1;Name=Bv1_004020_ymcj.t1_length=1488;Target=Bv1_004020_ymcj.t1_length=1488 1372 1412;Gap=M41
Bvchr1.sca001	RefBeet-1.2	cDNA_match	4224523	4224598	100	+	.	ID=Bv1_004020_ymcj.t1_length=1488.path1;Name=Bv1_004020_ymcj.t1_length=1488;Target=Bv1_004020_ymcj.t1_length=1488 1413 1488;Gap=M76
Bvchr1.sca001	RefBeet-1.2	cDNA_match	4231490	4231699	100	+	.	ID=Bv1_004030_ixnx.t1_length=2334.path1;Name=Bv1_004030_ixnx.t1_length=2334;Target=Bv1_004030_ixnx.t1_length=2334 1 210;Gap=M210
Bvchr1.sca001	RefBeet-1.2	cDNA_match	4231987	4232085	100	+	.	ID=Bv1_004030_ixnx.t1_length=2334.path1;Name=Bv1_004030_ixnx.t1_length=2334;Target=Bv1_004030_ixnx.t1_length=2334 211 309;Gap=M99
Bvchr1.sca001	RefBeet-1.2	cDNA_match	4235137	4235265	100	+	.	ID=Bv1_004030_ixnx.t1_length=2334.path1;Name=Bv1_004030_ixnx.t1_length=2334;Target=Bv1_004030_ixnx.t1_length=2334 310 438;Gap=M129
Bvchr1.sca001	RefBeet-1.2	cDNA_match	4237200	4237379	100	+	.	ID=Bv1_004030_ixnx.t1_length=2334.path1;Name=Bv1_004030_ixnx.t1_length=2334;Target=Bv1_004030_ixnx.t1_length=2334 439 618;Gap=M180
Bvchr1.sca001	RefBeet-1.2	cDNA_match	4237711	4237849	100	+	.	ID=Bv1_004030_ixnx.t1_length=2334.path1;Name=Bv1_004030_ixnx.t1_length=2334;Target=Bv1_004030_ixnx.t1_length=2334 619 757;Gap=M139
Bvchr1.sca001	RefBeet-1.2	cDNA_match	4237930	4237994	100	+	.	ID=Bv1_004030_ixnx.t1_length=2334.path1;Name=Bv1_004030_ixnx.t1_length=2334;Target=Bv1_004030_ixnx.t1_length=2334 758 822;Gap=M65
Bvchr1.sca001	RefBeet-1.2	cDNA_match	4238307	4238471	100	+	.	ID=Bv1_004030_ixnx.t1_length=2334.path1;Name=Bv1_004030_ixnx.t1_length=2334;Target=Bv1_004030_ixnx.t1_length=2334 823 987;Gap=M165
Bvchr1.sca001	RefBeet-1.2	cDNA_match	4238582	4238659	100	+	.	ID=Bv1_004030_ixnx.t1_length=2334.path1;Name=Bv1_004030_ixnx.t1_length=2334;Target=Bv1_004030_ixnx.t1_length=2334 988 1065;Gap=M78
Bvchr1.sca001	RefBeet-1.2	cDNA_match	4238761	4238907	100	+	.	ID=Bv1_004030_ixnx.t1_length=2334.path1;Name=Bv1_004030_ixnx.t1_length=2334;Target=Bv1_004030_ixnx.t1_length=2334 1066 1212;Gap=M147
Bvchr1.sca001	RefBeet-1.2	cDNA_match	4239829	4240125	100	+	.	ID=Bv1_004030_ixnx.t1_length=2334.path1;Name=Bv1_004030_ixnx.t1_length=2334;Target=Bv1_004030_ixnx.t1_length=2334 1213 1509;Gap=M297
Bvchr1.sca001	RefBeet-1.2	cDNA_match	4240235	4240300	100	+	.	ID=Bv1_004030_ixnx.t1_length=2334.path1;Name=Bv1_004030_ixnx.t1_length=2334;Target=Bv1_004030_ixnx.t1_length=2334 1510 1575;Gap=M66
Bvchr1.sca001	RefBeet-1.2	cDNA_match	4240954	4241156	100	+	.	ID=Bv1_004030_ixnx.t1_length=2334.path1;Name=Bv1_004030_ixnx.t1_length=2334;Target=Bv1_004030_ixnx.t1_length=2334 1576 1778;Gap=M203
Bvchr1.sca001	RefBeet-1.2	cDNA_match	4241925	4241979	100	+	.	ID=Bv1_004030_ixnx.t1_length=2334.path1;Name=Bv1_004030_ixnx.t1_length=2334;Target=Bv1_004030_ixnx.t1_length=2334 1779 1833;Gap=M55
Bvchr1.sca001	RefBeet-1.2	cDNA_match	4242074	4242259	100	+	.	ID=Bv1_004030_ixnx.t1_length=2334.path1;Name=Bv1_004030_ixnx.t1_length=2334;Target=Bv1_004030_ixnx.t1_length=2334 1834 2019;Gap=M186
Bvchr1.sca001	RefBeet-1.2	cDNA_match	4242360	4242674	100	+	.	ID=Bv1_004030_ixnx.t1_length=2334.path1;Name=Bv1_004030_ixnx.t1_length=2334;Target=Bv1_004030_ixnx.t1_length=2334 2020 2334;Gap=M315
Bvchr1.sca001	RefBeet-1.2	cDNA_match	3668938	3669150	100	-	.	ID=Bv1_003511z40_yxdd.t1_length=462.path1;Name=Bv1_003511z40_yxdd.t1_length=462;Target=Bv1_003511z40_yxdd.t1_length=462 1 213;Gap=M213
Bvchr1.sca001	RefBeet-1.2	cDNA_match	3668381	3668629	100	-	.	ID=Bv1_003511z40_yxdd.t1_length=462.path1;Name=Bv1_003511z40_yxdd.t1_length=462;Target=Bv1_003511z40_yxdd.t1_length=462 214 462;Gap=M249
Bvchr1.sca001	RefBeet-1.2	cDNA_match	4264461	4265120	100	-	.	ID=Bv1_004060_hzna.t1_length=660.path1;Name=Bv1_004060_hzna.t1_length=660;Target=Bv1_004060_hzna.t1_length=660 1 660;Gap=M660
Bvchr1.sca001	RefBeet-1.2	cDNA_match	4269010	4269024	100	+	.	ID=Bv1_004070_hkxg.t1_length=2100.path1;Name=Bv1_004070_hkxg.t1_length=2100;Target=Bv1_004070_hkxg.t1_length=2100 1 15;Gap=M15
Bvchr1.sca001	RefBeet-1.2	cDNA_match	4269616	4270377	100	+	.	ID=Bv1_004070_hkxg.t1_length=2100.path1;Name=Bv1_004070_hkxg.t1_length=2100;Target=Bv1_004070_hkxg.t1_length=2100 16 777;Gap=M762
Bvchr1.sca001	RefBeet-1.2	cDNA_match	4271225	4272019	100	+	.	ID=Bv1_004070_hkxg.t1_length=2100.path1;Name=Bv1_004070_hkxg.t1_length=2100;Target=Bv1_004070_hkxg.t1_length=2100 778 1572;Gap=M795
Bvchr1.sca001	RefBeet-1.2	cDNA_match	4272167	4272694	100	+	.	ID=Bv1_004070_hkxg.t1_length=2100.path1;Name=Bv1_004070_hkxg.t1_length=2100;Target=Bv1_004070_hkxg.t1_length=2100 1573 2100;Gap=M528
Bvchr1.sca001	RefBeet-1.2	cDNA_match	4291987	4292192	100	-	.	ID=Bv1_004090_dren.t1_length=486.path1;Name=Bv1_004090_dren.t1_length=486;Target=Bv1_004090_dren.t1_length=486 1 206;Gap=M206
Bvchr1.sca001	RefBeet-1.2	cDNA_match	4285941	4286220	100	-	.	ID=Bv1_004090_dren.t1_length=486.path1;Name=Bv1_004090_dren.t1_length=486;Target=Bv1_004090_dren.t1_length=486 207 486;Gap=M280
Bvchr1.sca001	RefBeet-1.2	cDNA_match	4057501	4057896	100	+	.	ID=Bv1_003880_gupy.t1_length=396.path1;Name=Bv1_003880_gupy.t1_length=396;Target=Bv1_003880_gupy.t1_length=396 1 396;Gap=M396
Bvchr1.sca001	RefBeet-1.2	cDNA_match	4097859	4098806	100	+	.	ID=Bv1_003901z48_zdeg.t1_length=5028.path1;Name=Bv1_003901z48_zdeg.t1_length=5028;Target=Bv1_003901z48_zdeg.t1_length=5028 1 948;Gap=M948
Bvchr1.sca001	RefBeet-1.2	cDNA_match	4099441	4103520	100	+	.	ID=Bv1_003901z48_zdeg.t1_length=5028.path1;Name=Bv1_003901z48_zdeg.t1_length=5028;Target=Bv1_003901z48_zdeg.t1_length=5028 949 5028;Gap=M4080
Bvchr1.sca001	RefBeet-1.2	cDNA_match	4297595	4297800	100	-	.	ID=Bv1_004100_izkj.t1_length=474.path1;Name=Bv1_004100_izkj.t1_length=474;Target=Bv1_004100_izkj.t1_length=474 1 206;Gap=M206
Bvchr1.sca001	RefBeet-1.2	cDNA_match	4295541	4295808	100	-	.	ID=Bv1_004100_izkj.t1_length=474.path1;Name=Bv1_004100_izkj.t1_length=474;Target=Bv1_004100_izkj.t1_length=474 207 474;Gap=M268
Bvchr1.sca001	RefBeet-1.2	cDNA_match	4320485	4320812	100	-	.	ID=Bv1_004120_oekn.t1_length=1548.path1;Name=Bv1_004120_oekn.t1_length=1548;Target=Bv1_004120_oekn.t1_length=1548 1 328;Gap=M328
Bvchr1.sca001	RefBeet-1.2	cDNA_match	4317307	4317443	100	-	.	ID=Bv1_004120_oekn.t1_length=1548.path1;Name=Bv1_004120_oekn.t1_length=1548;Target=Bv1_004120_oekn.t1_length=1548 329 465;Gap=M137
Bvchr1.sca001	RefBeet-1.2	cDNA_match	4317035	4317208	100	-	.	ID=Bv1_004120_oekn.t1_length=1548.path1;Name=Bv1_004120_oekn.t1_length=1548;Target=Bv1_004120_oekn.t1_length=1548 466 639;Gap=M174
Bvchr1.sca001	RefBeet-1.2	cDNA_match	4316445	4316681	100	-	.	ID=Bv1_004120_oekn.t1_length=1548.path1;Name=Bv1_004120_oekn.t1_length=1548;Target=Bv1_004120_oekn.t1_length=1548 640 876;Gap=M237
Bvchr1.sca001	RefBeet-1.2	cDNA_match	4316235	4316335	100	-	.	ID=Bv1_004120_oekn.t1_length=1548.path1;Name=Bv1_004120_oekn.t1_length=1548;Target=Bv1_004120_oekn.t1_length=1548 877 977;Gap=M101
Bvchr1.sca001	RefBeet-1.2	cDNA_match	4316079	4316151	100	-	.	ID=Bv1_004120_oekn.t1_length=1548.path1;Name=Bv1_004120_oekn.t1_length=1548;Target=Bv1_004120_oekn.t1_length=1548 978 1050;Gap=M73
Bvchr1.sca001	RefBeet-1.2	cDNA_match	4315463	4315531	100	-	.	ID=Bv1_004120_oekn.t1_length=1548.path1;Name=Bv1_004120_oekn.t1_length=1548;Target=Bv1_004120_oekn.t1_length=1548 1051 1119;Gap=M69
Bvchr1.sca001	RefBeet-1.2	cDNA_match	4315252	4315359	100	-	.	ID=Bv1_004120_oekn.t1_length=1548.path1;Name=Bv1_004120_oekn.t1_length=1548;Target=Bv1_004120_oekn.t1_length=1548 1120 1227;Gap=M108
Bvchr1.sca001	RefBeet-1.2	cDNA_match	4312273	4312398	100	-	.	ID=Bv1_004120_oekn.t1_length=1548.path1;Name=Bv1_004120_oekn.t1_length=1548;Target=Bv1_004120_oekn.t1_length=1548 1228 1353;Gap=M126
Bvchr1.sca001	RefBeet-1.2	cDNA_match	4311895	4312089	100	-	.	ID=Bv1_004120_oekn.t1_length=1548.path1;Name=Bv1_004120_oekn.t1_length=1548;Target=Bv1_004120_oekn.t1_length=1548 1354 1548;Gap=M195
Bvchr1.sca001	RefBeet-1.2	cDNA_match	4303396	4303892	100	-	.	ID=Bv1_004110_zfhn.t1_length=678.path1;Name=Bv1_004110_zfhn.t1_length=678;Target=Bv1_004110_zfhn.t1_length=678 1 497;Gap=M497
Bvchr1.sca001	RefBeet-1.2	cDNA_match	4302120	4302300	100	-	.	ID=Bv1_004110_zfhn.t1_length=678.path1;Name=Bv1_004110_zfhn.t1_length=678;Target=Bv1_004110_zfhn.t1_length=678 498 678;Gap=M181
Bvchr1.sca001	RefBeet-1.2	cDNA_match	4126338	4126408	100	+	.	ID=Bv1_003930_ourm.t1_length=597.path1;Name=Bv1_003930_ourm.t1_length=597;Target=Bv1_003930_ourm.t1_length=597 1 71;Gap=M71
Bvchr1.sca001	RefBeet-1.2	cDNA_match	4126491	4126556	100	+	.	ID=Bv1_003930_ourm.t1_length=597.path1;Name=Bv1_003930_ourm.t1_length=597;Target=Bv1_003930_ourm.t1_length=597 72 137;Gap=M66
Bvchr1.sca001	RefBeet-1.2	cDNA_match	4126680	4126785	100	+	.	ID=Bv1_003930_ourm.t1_length=597.path1;Name=Bv1_003930_ourm.t1_length=597;Target=Bv1_003930_ourm.t1_length=597 138 243;Gap=M106
Bvchr1.sca001	RefBeet-1.2	cDNA_match	4126981	4127023	100	+	.	ID=Bv1_003930_ourm.t1_length=597.path1;Name=Bv1_003930_ourm.t1_length=597;Target=Bv1_003930_ourm.t1_length=597 244 286;Gap=M43
Bvchr1.sca001	RefBeet-1.2	cDNA_match	4127125	4127197	100	+	.	ID=Bv1_003930_ourm.t1_length=597.path1;Name=Bv1_003930_ourm.t1_length=597;Target=Bv1_003930_ourm.t1_length=597 287 359;Gap=M73
Bvchr1.sca001	RefBeet-1.2	cDNA_match	4127444	4127531	100	+	.	ID=Bv1_003930_ourm.t1_length=597.path1;Name=Bv1_003930_ourm.t1_length=597;Target=Bv1_003930_ourm.t1_length=597 360 447;Gap=M88
Bvchr1.sca001	RefBeet-1.2	cDNA_match	4128965	4129021	100	+	.	ID=Bv1_003930_ourm.t1_length=597.path1;Name=Bv1_003930_ourm.t1_length=597;Target=Bv1_003930_ourm.t1_length=597 448 504;Gap=M57
Bvchr1.sca001	RefBeet-1.2	cDNA_match	4129145	4129223	100	+	.	ID=Bv1_003930_ourm.t1_length=597.path1;Name=Bv1_003930_ourm.t1_length=597;Target=Bv1_003930_ourm.t1_length=597 505 583;Gap=M79
Bvchr1.sca001	RefBeet-1.2	cDNA_match	4129359	4129372	100	+	.	ID=Bv1_003930_ourm.t1_length=597.path1;Name=Bv1_003930_ourm.t1_length=597;Target=Bv1_003930_ourm.t1_length=597 584 597;Gap=M14
Bvchr1.sca001	RefBeet-1.2	cDNA_match	4379070	4379252	100	+	.	ID=Bv1_004170_gcto.t1_length=1494.path1;Name=Bv1_004170_gcto.t1_length=1494;Target=Bv1_004170_gcto.t1_length=1494 1 183;Gap=M183
Bvchr1.sca001	RefBeet-1.2	cDNA_match	4379407	4379538	100	+	.	ID=Bv1_004170_gcto.t1_length=1494.path1;Name=Bv1_004170_gcto.t1_length=1494;Target=Bv1_004170_gcto.t1_length=1494 184 315;Gap=M132
Bvchr1.sca001	RefBeet-1.2	cDNA_match	4380205	4380365	100	+	.	ID=Bv1_004170_gcto.t1_length=1494.path1;Name=Bv1_004170_gcto.t1_length=1494;Target=Bv1_004170_gcto.t1_length=1494 316 476;Gap=M161
Bvchr1.sca001	RefBeet-1.2	cDNA_match	4381930	4382487	100	+	.	ID=Bv1_004170_gcto.t1_length=1494.path1;Name=Bv1_004170_gcto.t1_length=1494;Target=Bv1_004170_gcto.t1_length=1494 477 1034;Gap=M558
Bvchr1.sca001	RefBeet-1.2	cDNA_match	4383145	4383604	100	+	.	ID=Bv1_004170_gcto.t1_length=1494.path1;Name=Bv1_004170_gcto.t1_length=1494;Target=Bv1_004170_gcto.t1_length=1494 1035 1494;Gap=M460
Bvchr1.sca001	RefBeet-1.2	cDNA_match	4321852	4322054	100	+	.	ID=Bv1_004130_hukt.t1_length=1383.path1;Name=Bv1_004130_hukt.t1_length=1383;Target=Bv1_004130_hukt.t1_length=1383 1 203;Gap=M203
Bvchr1.sca001	RefBeet-1.2	cDNA_match	4323113	4323198	100	+	.	ID=Bv1_004130_hukt.t1_length=1383.path1;Name=Bv1_004130_hukt.t1_length=1383;Target=Bv1_004130_hukt.t1_length=1383 204 289;Gap=M86
Bvchr1.sca001	RefBeet-1.2	cDNA_match	4324035	4324495	100	+	.	ID=Bv1_004130_hukt.t1_length=1383.path1;Name=Bv1_004130_hukt.t1_length=1383;Target=Bv1_004130_hukt.t1_length=1383 290 750;Gap=M461
Bvchr1.sca001	RefBeet-1.2	cDNA_match	4326058	4326264	100	+	.	ID=Bv1_004130_hukt.t1_length=1383.path1;Name=Bv1_004130_hukt.t1_length=1383;Target=Bv1_004130_hukt.t1_length=1383 751 957;Gap=M207
Bvchr1.sca001	RefBeet-1.2	cDNA_match	4326338	4326484	100	+	.	ID=Bv1_004130_hukt.t1_length=1383.path1;Name=Bv1_004130_hukt.t1_length=1383;Target=Bv1_004130_hukt.t1_length=1383 958 1104;Gap=M147
Bvchr1.sca001	RefBeet-1.2	cDNA_match	4327697	4327750	100	+	.	ID=Bv1_004130_hukt.t1_length=1383.path1;Name=Bv1_004130_hukt.t1_length=1383;Target=Bv1_004130_hukt.t1_length=1383 1105 1158;Gap=M54
Bvchr1.sca001	RefBeet-1.2	cDNA_match	4327846	4328070	100	+	.	ID=Bv1_004130_hukt.t1_length=1383.path1;Name=Bv1_004130_hukt.t1_length=1383;Target=Bv1_004130_hukt.t1_length=1383 1159 1383;Gap=M225
Bvchr1.sca001	RefBeet-1.2	cDNA_match	4329802	4332102	100	+	.	ID=Bv1_004140_pkxn.t1_length=2301.path1;Name=Bv1_004140_pkxn.t1_length=2301;Target=Bv1_004140_pkxn.t1_length=2301 1 2301;Gap=M2301
Bvchr1.sca001	RefBeet-1.2	cDNA_match	4408197	4408274	100	-	.	ID=Bv1_004190_rawf.t1_length=504.path1;Name=Bv1_004190_rawf.t1_length=504;Target=Bv1_004190_rawf.t1_length=504 5 82;Gap=M78
Bvchr1.sca001	RefBeet-1.2	cDNA_match	4405883	4406304	100	-	.	ID=Bv1_004190_rawf.t1_length=504.path1;Name=Bv1_004190_rawf.t1_length=504;Target=Bv1_004190_rawf.t1_length=504 83 504;Gap=M422
Bvchr1.sca001	RefBeet-1.2	cDNA_match	4421848	4422158	100	+	.	ID=Bv1_004200_xhfp.t1_length=879.path1;Name=Bv1_004200_xhfp.t1_length=879;Target=Bv1_004200_xhfp.t1_length=879 1 311;Gap=M311
Bvchr1.sca001	RefBeet-1.2	cDNA_match	4423462	4423512	100	+	.	ID=Bv1_004200_xhfp.t1_length=879.path1;Name=Bv1_004200_xhfp.t1_length=879;Target=Bv1_004200_xhfp.t1_length=879 312 362;Gap=M51
Bvchr1.sca001	RefBeet-1.2	cDNA_match	4423713	4423833	100	+	.	ID=Bv1_004200_xhfp.t1_length=879.path1;Name=Bv1_004200_xhfp.t1_length=879;Target=Bv1_004200_xhfp.t1_length=879 363 483;Gap=M121
Bvchr1.sca001	RefBeet-1.2	cDNA_match	4424523	4424657	100	+	.	ID=Bv1_004200_xhfp.t1_length=879.path1;Name=Bv1_004200_xhfp.t1_length=879;Target=Bv1_004200_xhfp.t1_length=879 484 618;Gap=M135
Bvchr1.sca001	RefBeet-1.2	cDNA_match	4425466	4425726	100	+	.	ID=Bv1_004200_xhfp.t1_length=879.path1;Name=Bv1_004200_xhfp.t1_length=879;Target=Bv1_004200_xhfp.t1_length=879 619 879;Gap=M261
Bvchr1.sca001	RefBeet-1.2	cDNA_match	4429647	4430324	100	+	.	ID=Bv1_004210_xhsz.t1_length=906.path1;Name=Bv1_004210_xhsz.t1_length=906;Target=Bv1_004210_xhsz.t1_length=906 1 678;Gap=M678
Bvchr1.sca001	RefBeet-1.2	cDNA_match	4431986	4432213	100	+	.	ID=Bv1_004210_xhsz.t1_length=906.path1;Name=Bv1_004210_xhsz.t1_length=906;Target=Bv1_004210_xhsz.t1_length=906 679 906;Gap=M228
Bvchr1.sca001	RefBeet-1.2	cDNA_match	4053218	4053305	100	+	.	ID=Bv1_003871z47_pyrh.t1_length=522.path1;Name=Bv1_003871z47_pyrh.t1_length=522;Target=Bv1_003871z47_pyrh.t1_length=522 1 88;Gap=M88
Bvchr1.sca001	RefBeet-1.2	cDNA_match	4053713	4053780	100	+	.	ID=Bv1_003871z47_pyrh.t1_length=522.path1;Name=Bv1_003871z47_pyrh.t1_length=522;Target=Bv1_003871z47_pyrh.t1_length=522 89 156;Gap=M68
Bvchr1.sca001	RefBeet-1.2	cDNA_match	4054055	4054135	100	+	.	ID=Bv1_003871z47_pyrh.t1_length=522.path1;Name=Bv1_003871z47_pyrh.t1_length=522;Target=Bv1_003871z47_pyrh.t1_length=522 157 237;Gap=M81
Bvchr1.sca001	RefBeet-1.2	cDNA_match	4054584	4054718	100	+	.	ID=Bv1_003871z47_pyrh.t1_length=522.path1;Name=Bv1_003871z47_pyrh.t1_length=522;Target=Bv1_003871z47_pyrh.t1_length=522 238 372;Gap=M135
Bvchr1.sca001	RefBeet-1.2	cDNA_match	4054997	4055050	100	+	.	ID=Bv1_003871z47_pyrh.t1_length=522.path1;Name=Bv1_003871z47_pyrh.t1_length=522;Target=Bv1_003871z47_pyrh.t1_length=522 373 426;Gap=M54
Bvchr1.sca001	RefBeet-1.2	cDNA_match	4055143	4055238	100	+	.	ID=Bv1_003871z47_pyrh.t1_length=522.path1;Name=Bv1_003871z47_pyrh.t1_length=522;Target=Bv1_003871z47_pyrh.t1_length=522 427 522;Gap=M96
[truncated: 2,253 more rows]
