# Supplementary material for: Exploiting single-molecule transcript sequencing for eukaryotic gene prediction
Source: Genome Biol. 2015 Sep 2;16(1):184. doi: 10.1186/s13059-015-0729-7 (PMC4556409; doi:10.1186/s13059-015-0729-7)
Supplement: Additional file 4: — Sample data for testing pipeline functionality. (ZIP 18664 kb) [file 13059_2015_729_MOESM4_ESM.zip › 13059_2015_729_MOESM4_ESM/sample.cov.wig]

track name=/users/us/aminoche/BV/annotation/RefBeet1_2/input/KWS2320_CRG_UBI.fs.psl type=wiggle_0
variableStep chrom=Bvchr1.sca001
932 1
933 1
934 1
935 1
936 1
937 1
938 1
939 1
940 1
941 1
942 1
943 1
944 1
945 1
946 1
947 1
948 1
949 1
950 1
951 1
952 1
953 1
954 1
955 1
956 1
957 1
958 1
959 1
960 1
961 1
962 1
963 1
964 1
965 1
966 1
967 1
968 1
969 1
970 1
971 1
972 1
973 1
974 1
975 1
976 1
977 1
978 1
979 1
980 1
1079 1
1080 1
1081 1
1082 1
1083 1
1084 1
1085 1
1086 1
1087 1
1088 1
1089 1
1090 1
1091 1
1092 1
1093 1
1094 1
1095 1
1096 1
1097 1
1098 1
1099 1
1100 1
1101 1
1102 1
1103 1
1104 1
1105 1
1106 1
1107 1
1108 1
1109 1
1110 1
1111 1
1112 1
1113 1
1114 1
1115 1
1116 1
1117 1
1118 1
1119 1
1120 1
1121 1
1122 1
1123 1
1124 1
1125 1
1126 1
1127 1
1128 1
3951 1
3952 1
3953 1
3954 1
3955 1
3956 1
3957 1
3958 1
3959 1
3960 1
3961 1
3962 1
3963 1
3964 1
3965 1
3966 1
3967 1
3968 1
3969 1
3970 1
3971 1
3972 1
3973 1
3974 1
3975 1
6778 1
6779 1
6780 1
6781 1
6782 1
6783 1
6784 1
6785 1
6786 1
6787 1
6788 1
6789 1
6790 1
6791 1
6792 1
6793 1
6794 1
6795 1
6796 1
6797 1
6798 1
6799 1
6800 1
6801 1
7845 1
7846 1
7847 1
7848 1
7849 1
7850 1
7851 1
7852 1
7853 1
7854 1
7855 1
7856 1
7857 1
7858 1
7859 1
7860 1
7861 1
7862 1
7863 1
7864 1
7865 1
7866 1
7867 1
7868 1
7869 1
7870 1
7871 1
7872 1
7873 1
7874 1
7875 1
7876 1
7877 1
7878 1
7879 1
7880 1
7881 1
7882 1
7883 1
7884 1
7885 1
7886 1
7887 1
7888 1
7889 1
7890 1
7891 1
7892 1
7893 1
9560 1
9561 1
9562 1
9563 1
9564 1
9565 1
9584 1
9585 1
9586 1
9587 1
9588 1
9589 1
9590 1
9591 1
9592 1
9593 1
9594 1
9595 1
9596 1
9597 1
9598 1
9599 1
9600 1
9601 1
9602 1
9603 1
9604 1
9605 1
9606 1
9607 1
9608 1
9609 1
9610 1
9611 1
9612 1
9613 1
9614 1
9615 1
9616 1
9617 1
9618 1
9619 1
9620 1
9621 1
9622 1
9623 1
9624 1
9625 1
9626 1
9627 1
9628 1
9629 1
9630 1
9631 1
9632 1
9633 1
9725 1
9726 1
9727 1
9728 1
9729 1
9730 1
9731 1
9732 1
9733 1
9734 1
9735 1
9736 1
9737 1
9738 1
9739 1
9740 1
9741 1
9742 1
9743 1
9744 1
9745 1
9746 1
9747 1
9748 1
9749 1
9750 1
9751 1
9752 1
9753 1
9754 1
9755 1
9756 1
9757 1
9758 1
9759 1
9760 1
9761 1
9762 1
9763 1
9764 1
9765 1
9807 1
9808 1
9809 1
9810 1
9811 1
9812 1
9813 1
9847 1
9848 1
9849 1
9850 1
9851 1
9852 1
9853 1
9854 1
9855 1
9856 3
9857 3
9858 3
9859 4
9860 4
9861 4
9862 4
9863 4
9864 4
9865 4
9866 4
9867 4
9868 4
9869 4
9870 4
9871 4
9872 4
9873 4
9874 4
9875 5
9876 5
9877 5
9878 5
9879 5
9880 5
9881 5
9882 6
9883 6
9884 6
9885 6
9886 6
9887 6
9888 6
9889 8
9890 9
9891 9
9892 9
9893 9
9894 9
9895 9
9896 9
9897 9
9898 9
9899 9
9900 9
9901 9
9902 9
9903 9
9904 9
9905 9
9906 9
9907 9
9908 9
9909 9
9910 9
9911 8
9912 8
9913 8
9914 8
9915 9
9916 9
9917 9
9918 9
9919 9
9920 9
9921 9
9922 9
9923 9
9924 9
9925 9
9926 9
9927 9
9928 9
9929 9
9930 9
9931 9
9932 9
9933 9
9934 9
9935 9
9936 9
9937 9
9938 9
9939 9
9940 9
9941 9
9942 10
9943 10
9944 11
9945 10
9946 10
9947 11
9948 11
9949 11
9950 11
9951 12
9952 12
9953 17
9954 18
9955 18
9956 16
9957 16
9958 18
9959 18
9960 19
9961 19
9962 19
9963 20
9964 20
9965 25
9966 28
9967 29
9968 29
9969 29
9970 32
9971 34
9972 37
9973 38
9974 40
9975 40
9976 40
9977 47
9978 55
9979 58
9980 66
9981 72
9982 73
9983 88
9984 91
9985 92
9986 93
9987 92
9988 146
9989 154
9990 169
9991 176
9992 177
9993 181
9994 186
9995 190
9996 191
9997 193
9998 199
9999 202
10000 225
10001 235
10002 240
10003 242
10004 249
10005 250
10006 251
10007 252
10008 258
10009 257
10010 256
10011 256
10012 257
10013 266
10014 283
10015 306
10016 369
10017 380
10018 401
10019 400
10020 403
10021 454
10022 470
10023 473
10024 471
10025 516
10026 520
10027 548
10028 551
10029 554
10030 583
10031 596
10032 614
10033 616
10034 616
10035 654
10036 671
10037 667
10038 659
10039 655
10040 659
10041 663
10042 709
10043 726
10044 748
10045 760
10046 773
10047 781
10048 784
10049 842
10050 851
10051 860
10052 940
10053 1053
10054 1172
10055 1188
10056 1187
10057 1190
10058 1229
10059 1311
10060 1338
10061 1343
10062 1345
10063 1354
10064 1354
10065 1359
10066 1352
10067 1354
10068 1370
10069 1401
10070 1407
10071 1435
10072 1422
10073 1428
10074 1430
10075 1475
10076 1505
10077 1516
10078 1541
10079 1550
10080 1711
10081 1756
10082 1751
10083 1750
10084 1771
10085 1951
10086 2139
10087 2215
10088 2203
10089 2219
10090 2254
10091 2268
10092 2258
10093 2270
10094 2270
10095 2275
10096 2299
10097 2309
10098 2344
10099 2371
10100 2360
10101 2365
10102 2372
10103 2390
10104 2379
10105 2395
10106 2514
10107 2594
10108 2602
10109 2698
10110 2720
10111 2740
10112 2756
10113 2748
10114 2776
10115 2762
10116 2730
10117 2730
10118 2737
10119 2780
10120 2819
10121 2783
10122 2780
10123 2791
10124 2798
10125 2813
10126 2810
10127 2870
10128 2870
10129 2885
10130 2685
10131 2717
10132 2714
10133 2720
10134 2787
10135 2737
10136 2676
10137 2650
10138 2647
10139 2666
10140 2654
10141 2683
10142 2668
10143 2660
10144 2659
10145 2673
10146 2664
10147 2659
10148 2705
10149 2650
10150 2643
10151 2631
10152 2556
10153 2483
10154 2377
10155 2411
10156 2395
10157 2371
10158 2339
10159 2262
10160 2242
10161 2239
10162 2231
10163 2222
10164 2202
10165 2350
10166 2389
10167 2476
10168 2494
10169 2476
10170 2523
10171 2525
10172 2573
10173 2570
10174 2591
10175 2609
10176 2647
10177 2614
10178 2656
10179 2676
10180 2579
10181 2573
10182 2605
10183 2637
10184 2641
10185 2534
10186 2436
10187 2450
10188 2466
10189 2457
10190 2438
10191 2426
10192 2466
10193 2471
10194 2482
10195 2486
10196 2470
10197 2456
10198 2434
10199 2411
10200 2420
10201 2420
10202 2435
10203 2401
10204 2416
10205 2396
10206 2302
10207 2267
10208 2261
10209 2195
10210 2181
10211 2194
10212 2206
10213 2227
10214 2267
10215 2250
10216 2240
10217 2301
10218 2301
10219 2320
10220 2332
10221 2366
10222 2373
10223 2367
10224 2357
10225 2359
10226 2469
10227 2440
10228 2465
10229 2490
10230 2618
10231 2555
10232 2641
10233 2625
10234 2605
10235 2679
10236 2749
10237 2770
10238 2828
10239 2855
10240 2891
10241 2862
10242 2877
10243 2898
10244 2979
10245 2981
10246 3064
10247 3130
10248 3099
10249 3237
10250 3263
10251 3276
10252 3311
10253 3332
10254 3360
10255 3318
10256 3323
10257 3331
10258 3342
10259 3377
10260 3395
10261 3416
10262 3460
10263 3522
10264 3540
10265 3425
10266 3395
10267 3311
10268 3295
10269 3372
10270 3289
10271 3355
10272 3339
10273 3375
10274 3389
10275 3362
10276 3207
10277 3261
10278 3162
10279 3158
10280 3191
10281 3242
10282 3323
10283 3313
10284 3314
10285 3259
10286 3230
10287 3208
10288 3211
10289 3209
10290 3217
10291 3208
10292 3170
10293 3127
10294 3087
10295 3053
10296 3051
10297 3061
10298 3044
10299 3052
10300 3046
10301 3048
10302 3035
10303 3021
10304 2993
10305 2994
10306 2976
10307 2975
10308 2956
10309 2943
10310 2933
10311 2894
10312 2870
10313 2879
10314 2823
10315 2827
10316 2827
10317 2830
10318 2818
10319 2805
10320 2812
10321 2778
10322 2773
10323 2772
10324 2749
10325 2680
10326 2657
10327 2666
10328 2670
10329 2621
10330 2469
10331 2436
10332 2366
10333 2365
10334 2317
10335 2258
10336 2199
10337 2195
10338 2157
10339 2116
10340 2072
10341 2073
10342 2052
10343 2064
10344 2006
10345 2011
10346 1934
10347 1845
10348 1827
10349 1831
10350 1817
10351 1833
10352 1819
10353 1814
10354 1833
10355 1857
10356 1850
10357 1869
10358 1865
10359 1859
10360 1864
10361 1872
10362 1875
10363 1840
10364 1844
10365 1837
10366 1835
10367 1810
10368 1828
10369 1703
10370 1692
10371 1604
10372 1580
10373 1624
10374 1655
10375 1653
10376 1660
10377 1584
10378 1588
10379 1581
10380 1490
10381 1418
10382 1325
10383 1319
10384 1318
10385 1333
10386 1335
10387 1280
10388 1261
10389 1261
10390 1280
10391 1294
10392 1301
10393 1317
10394 1328
10395 1341
10396 1343
10397 1351
10398 1360
10399 1389
10400 1401
10401 1422
10402 1434
10403 1473
10404 1467
10405 1475
10406 1483
10407 1462
10408 1465
10409 1503
10410 1511
10411 1570
10412 1583
10413 1483
10414 1462
10415 1433
10416 1568
10417 1536
10418 1564
10419 1583
10420 1558
10421 1530
10422 1538
10423 1586
10424 1600
10425 1610
10426 1628
10427 1626
10428 1620
10429 1606
10430 1604
10431 1604
10432 1605
10433 1599
10434 1594
10435 1572
10436 1570
10437 1565
10438 1559
10439 1548
10440 1541
10441 1540
10442 276
10443 25
10444 23
10445 17
10446 17
10447 18
10448 18
10449 16
10450 16
10451 16
10452 16
10453 16
10454 16
10455 16
10456 17
10457 16
10458 15
10459 15
10460 15
10461 15
10462 15
10463 15
10464 15
10465 15
10466 15
10467 15
10468 14
10469 14
10470 13
10471 13
10472 13
10473 13
10474 15
10475 15
10476 15
10477 15
10478 15
10479 12
10480 12
10481 13
10482 11
10483 12
10484 12
10485 12
10486 12
10487 12
10488 11
10489 10
10490 12
10491 12
10492 12
10493 12
10494 12
10495 11
10496 11
10497 11
10498 11
10499 11
10500 11
10501 14
10502 17
10503 17
10504 17
10505 18
10506 17
10507 17
10508 17
10509 17
10510 17
10511 17
10512 19
10513 19
10514 19
10515 19
10516 19
10517 19
10518 19
10519 19
10520 22
10521 22
10522 23
10523 24
10524 24
10525 25
10526 25
10527 25
10528 25
10529 26
10530 26
10531 26
10532 26
10533 26
10534 26
10535 26
10536 26
10537 27
10538 26
10539 25
10540 25
10541 25
10542 25
10543 24
10544 24
10545 25
10546 25
10547 26
10548 26
10549 26
10550 26
10551 23
10552 21
10553 21
10554 21
10555 21
10556 21
10557 21
10558 20
10559 20
10560 20
10561 20
10562 22
10563 22
10564 22
10565 22
10566 22
10567 21
10568 19
10569 19
10570 15
10571 16
10572 16
10573 16
10574 16
10575 15
10576 15
10577 15
10578 15
10579 16
10580 16
10581 14
10582 14
10583 13
10584 13
10585 13
10586 13
10587 12
10588 12
10589 12
10590 12
10591 15
10592 15
10593 15
10594 16
10595 16
10596 16
10597 16
10598 16
10599 16
10600 16
10601 16
10602 16
10603 17
10604 17
10605 16
10606 17
10607 16
10608 17
10609 18
10610 21
10611 20
10612 18
10613 18
10614 18
10615 18
10616 20
10617 20
10618 21
10619 21
10620 21
10621 22
10622 23
10623 23
10624 23
10625 23
10626 23
10627 24
10628 21
10629 21
10630 22
10631 22
10632 22
10633 22
10634 22
10635 22
10636 22
10637 22
10638 22
10639 21
10640 15
10641 15
10642 15
10643 15
10644 15
10645 15
10646 15
10647 13
10648 13
10649 13
10650 13
10651 13
10652 14
10653 14
10654 13
10655 13
10656 13
10657 12
10658 12
10659 12
10660 12
10661 12
10662 11
10663 11
10664 11
10665 13
10666 12
10667 12
10668 12
10669 12
10670 12
10671 12
10672 12
10673 12
10674 12
10675 12
10676 12
10677 11
10678 11
10679 11
10680 11
10681 11
10682 11
10683 11
10684 11
10685 11
10686 11
10687 11
10688 11
10689 11
10690 11
10691 11
10692 11
10693 11
10694 10
10695 10
10696 10
10697 10
10698 10
10699 10
10700 10
10701 10
10702 9
10703 9
10704 9
10705 9
10706 9
10707 9
10708 8
10709 7
10710 4
10711 4
10712 6
10713 6
10714 7
10715 5
10716 3
10717 3
10718 3
10719 2
10720 2
10721 2
10722 2
10723 2
10724 2
10725 2
10726 2
10727 2
10728 2
10729 2
10730 2
10731 2
10732 2
10733 2
10734 2
10735 2
10736 3
10737 3
10738 3
10739 3
10740 3
10741 3
10742 3
10743 3
10744 3
10745 3
10746 3
10747 3
10748 3
10749 3
10750 3
10751 3
10752 3
10753 3
10754 3
10755 3
10756 3
10757 3
10758 3
10759 3
10760 3
10761 3
10762 1
10763 1
10764 1
10765 1
10766 1
10767 1
10768 1
10769 1
10770 4
10771 4
10772 4
10773 5
10774 5
10775 5
10776 7
10777 7
10778 7
10779 7
10780 7
10781 7
10782 7
10783 7
10784 7
10785 7
10786 6
10787 6
10788 6
10789 6
10790 6
10791 6
10792 6
10793 6
10794 6
10795 6
10796 6
10797 6
10798 6
10799 7
10800 7
10801 7
10802 7
10803 7
10804 6
10805 6
10806 4
10807 4
10808 4
10809 4
10810 4
10811 5
10812 3
10813 3
10814 3
10815 3
10816 3
10817 3
10818 3
10819 3
10820 3
10821 3
10822 3
10823 2
10824 2
10825 2
10826 2
10827 2
10828 2
10829 2
10830 2
10831 2
10832 2
10833 2
10834 5
10835 5
10836 5
10837 5
10838 5
10839 5
10840 5
10841 5
10842 5
10843 5
10844 5
10845 5
10846 5
10847 4
10848 4
10849 4
10850 4
10851 4
10852 4
10853 4
10854 4
10855 4
10856 4
10857 5
10858 6
10859 6
10860 6
10861 6
10862 6
10863 6
10864 6
10865 6
10866 6
10867 6
10868 6
10869 6
10870 5
10871 5
10872 5
10873 5
10874 5
10875 5
10876 6
10877 7
10878 7
10879 7
10880 7
10881 7
10882 7
10883 7
10884 4
10885 4
10886 4
10887 4
10888 4
10889 6
10890 6
10891 6
10892 6
10893 6
10894 6
10895 6
10896 6
10897 6
10898 6
10899 7
10900 8
10901 8
10902 8
10903 8
10904 8
10905 8
10906 8
10907 8
10908 7
10909 7
10910 7
10911 8
10912 7
10913 6
10914 6
10915 6
10916 6
10917 6
10918 6
10919 6
10920 6
10921 6
10922 6
10923 6
10924 6
10925 6
10926 6
10927 6
10928 6
10929 5
10930 5
10931 5
10932 5
10933 5
10934 4
10935 3
10936 3
10937 3
10938 3
10939 2
10940 2
10941 2
10942 2
10943 2
10944 2
10945 2
10946 2
10947 2
10948 3
10949 3
10950 2
10951 2
10952 2
10953 2
10954 2
10955 2
10956 2
10957 2
10958 2
10959 2
10960 2
10961 1
10962 1
10963 1
10964 2
10965 2
10966 2
10967 2
10968 2
10969 2
10970 2
10971 2
10972 2
10973 2
10974 2
10975 2
10976 2
10977 2
10978 3
10979 3
10980 3
10981 3
10982 3
10983 3
10984 3
10985 3
10986 3
10987 3
10988 3
10989 3
10990 3
10991 3
10992 3
10993 3
10994 3
10995 5
10996 5
10997 6
10998 6
10999 7
11000 6
11001 6
11002 6
11003 6
11004 6
11005 6
11006 6
11007 6
11008 6
11009 6
11010 6
11011 6
11012 6
11013 6
11014 5
11015 5
11016 5
11017 5
11018 5
11019 5
11020 5
11021 5
11022 5
11023 5
11024 5
11025 5
11026 5
11027 4
11028 4
11029 4
11030 4
11031 4
11032 4
11033 4
11034 4
11035 4
11036 4
11037 6
11038 7
11039 7
11040 7
11041 7
11042 7
11043 7
11044 7
11045 4
11046 4
11047 4
11048 4
11049 3
11050 3
11051 3
11052 3
11053 3
11054 3
11055 3
11056 3
11057 3
11058 3
11059 3
11060 4
11061 4
11062 4
11063 4
11064 4
11065 4
11066 4
11067 4
11068 4
11069 4
11070 4
11071 4
11072 4
11073 4
11074 3
11075 3
11076 3
11077 3
11078 3
11079 3
11080 3
11081 3
11082 4
11083 4
11084 4
11085 4
11086 4
11087 2
11088 2
11089 2
11090 2
11091 2
11092 2
11093 3
11094 3
11095 3
11096 3
11097 4
11098 4
11099 4
11100 4
11101 4
11102 4
11103 4
11104 4
11105 4
11106 5
11107 5
11108 5
11109 5
11110 4
11111 4
11112 4
11113 4
11114 4
11115 4
11116 4
11117 4
11118 4
11119 4
11120 4
11121 4
11122 4
11123 4
11124 4
11125 4
11126 4
11127 4
11128 4
11129 4
11130 4
11131 4
11132 3
11133 2
11134 2
11135 2
11136 2
11137 2
11138 2
11139 2
11140 2
11141 2
11142 2
11143 1
11144 1
11145 1
11146 1
11147 1
11148 1
11149 1
11150 1
11151 1
11152 1
11153 1
11154 1
11155 1
11156 1
11157 1
11158 1
11159 1
11160 1
11161 1
11162 1
11163 1
11164 1
11165 1
11166 1
11167 1
11168 1
11169 1
11170 1
11171 1
11172 1
11173 1
11174 1
11175 1
11176 1
11177 1
11178 1
11179 1
11180 1
11181 1
11182 1
11183 1
11184 1
11185 1
11186 1
11187 1
11188 1
11189 3
11190 3
11191 3
11192 3
11193 3
11194 3
11195 3
11196 4
11197 4
11198 4
11199 4
11200 4
11201 6
11202 6
11203 6
11204 6
11205 6
11206 5
11207 6
11208 6
11209 6
11210 6
11211 6
11212 6
11213 6
11214 6
11215 6
11216 6
11217 8
11218 8
11219 8
11220 8
11221 8
11222 8
11223 8
11224 8
11225 8
11226 8
11227 8
11228 8
11229 8
11230 8
11231 8
11232 8
11233 8
11234 8
11235 8
11236 8
11237 8
11238 9
11239 7
11240 8
11241 8
11242 8
11243 7
11244 7
11245 7
11246 6
11247 6
11248 6
11249 6
11250 6
11251 4
11252 4
11253 4
11254 4
11255 4
11256 4
11257 4
11258 4
11259 4
11260 4
11261 4
11262 4
11263 4
11264 4
11265 4
11266 4
11267 2
11268 2
11269 2
11270 2
11271 2
11272 2
11273 2
11274 2
11275 2
11276 2
11277 2
11278 2
11279 2
11280 2
11281 2
11282 2
11283 2
11284 2
11285 2
11286 2
11287 2
11288 1
11289 1
11290 1
11291 1
11292 1
11293 1
11294 1
11295 1
11296 1
11297 1
11298 1
11299 1
11300 1
11301 1
11302 1
11303 1
11304 1
11305 1
11306 1
11307 1
11308 1
11309 1
11310 1
11311 1
11312 1
11313 1
11314 1
11315 1
11316 1
11317 1
11318 1
11319 1
11320 1
11321 1
11322 1
11323 1
11324 1
11325 1
11326 1
11327 1
11328 1
11329 1
11330 1
11331 1
11332 1
11333 1
11334 1
11335 2
11336 2
11337 2
11338 2
11339 2
11340 2
11341 2
11342 5
11343 5
11344 5
11345 5
11346 5
11347 5
11348 5
11349 5
11350 5
11351 5
11352 5
11353 5
11354 5
11355 5
11356 5
11357 5
11358 5
11359 5
11360 5
11361 5
11362 5
11363 5
11364 5
11365 5
11366 5
11367 5
11368 5
11369 5
11370 5
11371 5
11372 6
11373 6
11374 6
11375 6
11376 7
11377 7
11378 7
11379 7
11380 7
11381 7
11382 7
11383 7
11384 7
11385 6
11386 6
11387 6
11388 6
11389 6
11390 6
11391 6
11392 3
11393 3
11394 4
11395 4
11396 4
11397 4
11398 6
11399 6
11400 6
11401 6
11402 6
11403 4
11404 4
11405 4
11406 4
11407 4
11408 4
11409 4
11410 4
11411 4
11412 3
11413 3
11414 3
11415 3
11416 3
11417 2
11418 2
11419 2
11420 2
11421 2
11422 1
11423 1
11424 1
11425 1
11426 1
11427 1
11428 1
11429 1
11430 1
11431 1
11432 1
11433 1
11434 1
11435 1
11436 1
11437 1
11438 1
11439 1
11440 1
11441 1
11442 1
11443 1
11476 1
11477 1
11478 1
11479 1
11480 1
11481 1
11482 1
11483 1
11484 1
11485 1
11486 1
11487 2
11488 2
11489 2
11490 2
11491 2
11492 2
11493 2
11494 2
11495 3
11496 3
11497 3
11498 3
11499 3
11500 3
11501 3
11502 4
11503 4
11504 5
11505 5
11506 5
11507 5
11508 5
11509 5
11510 5
11511 6
11512 5
11513 7
11514 7
11515 7
11516 7
11517 7
11518 7
11519 7
11520 7
11521 8
11522 8
11523 7
11524 7
11525 7
11526 7
11527 7
11528 7
11529 7
11530 8
11531 7
11532 7
11533 7
11534 7
11535 7
11536 7
11537 7
11538 6
11539 7
11540 6
11541 6
11542 6
11543 6
11544 6
11545 6
11546 6
11547 6
11548 6
11549 6
11550 6
11551 6
11552 6
11553 6
11554 6
11555 6
11556 6
11557 6
11558 6
11559 6
11560 6
11561 6
11562 6
11563 4
11564 4
11565 4
11566 3
11567 3
11568 3
11569 3
11570 3
11571 2
11572 2
11573 2
11574 2
11575 2
11576 220
11577 229
11578 235
11579 1507
11580 1538
11581 1555
11582 1581
11583 1594
11584 1601
11585 1602
11586 1608
11587 1623
11588 1668
11589 1701
11590 1709
11591 1717
11592 1690
11593 1693
11594 1675
11595 1677
11596 1663
11597 1643
11598 1628
11599 1560
11600 1556
11601 1565
11602 1582
11603 1578
11604 1569
11605 1576
11606 1592
11607 1620
11608 1629
11609 1594
11610 1475
11611 1466
11612 1472
11613 1466
11614 1458
11615 1454
11616 1443
11617 1443
11618 1445
11619 1457
11620 1451
11621 1449
11622 1445
11623 1438
11624 1454
11625 1441
11626 1473
11627 1460
11628 1458
11629 1449
11630 1451
11631 1435
11632 1430
11633 1436
11634 1446
11635 1449
11636 1407
11637 1422
11638 1418
11639 1417
11640 1388
11641 1391
11642 1373
11643 1359
11644 1361
11645 1363
11646 1337
11647 1342
11648 1272
11649 1270
11650 1291
11651 1305
11652 1322
11653 1180
11654 1165
11655 1150
11656 1144
11657 1149
11658 1194
11659 1181
11660 1163
11661 1157
11662 1137
11663 1140
11664 1117
11665 1125
11666 1130
11667 1117
11668 1124
11669 1032
11670 989
11671 987
11672 984
11673 984
11674 985
11675 973
11676 981
11677 995
11678 1021
11679 1017
11680 992
11681 977
11682 957
11683 937
11684 927
11685 930
11686 927
11687 924
11688 907
11689 886
11690 1044
11691 1059
11692 1048
11693 1043
11694 1028
11695 1025
11696 1022
11697 1020
11698 1012
11699 998
11700 970
11701 954
11702 935
11703 925
11704 916
11705 910
11706 882
11707 104
11708 17
11709 15
11710 17
11711 18
11712 19
11713 18
11714 18
11715 18
11716 19
11717 19
11718 19
11719 20
11720 20
11721 20
11722 20
11723 20
11724 22
11725 20
11726 19
11727 19
11728 19
11729 18
11730 18
11731 20
11732 20
11733 20
11734 21
11735 20
11736 20
11737 20
11738 19
11739 19
11740 15
11741 15
11742 15
11743 15
11744 15
11745 15
11746 16
11747 15
11748 15
11749 14
11750 14
11751 14
11752 13
11753 13
11754 13
11755 13
11756 13
11757 12
11758 12
11759 12
11760 12
11761 12
11762 11
11763 10
11764 11
11765 13
11766 13
11767 12
11768 12
11769 11
11770 10
11771 10
11772 10
11773 9
11774 6
11775 8
11776 8
11777 8
11778 9
11779 9
11780 9
11781 9
11782 8
11783 8
11784 8
11785 8
11786 8
11787 9
11788 11
11789 11
11790 12
11791 14
11792 15
11793 15
11794 15
11795 15
11796 15
11797 15
11798 16
11799 16
11800 16
11801 16
11802 17
11803 17
11804 17
11805 17
11806 17
11807 17
11808 17
11809 16
11810 16
11811 16
11812 16
11813 18
11814 18
11815 18
11816 17
11817 17
11818 17
11819 17
11820 17
11821 17
11822 17
11823 21
11824 22
11825 21
11826 21
11827 21
11828 21
11829 23
11830 23
11831 22
11832 22
11833 22
11834 21
11835 21
11836 21
11837 24
11838 23
11839 23
11840 23
11841 21
11842 24
11843 24
11844 24
11845 24
11846 24
11847 24
11848 24
11849 24
11850 24
11851 24
11852 24
11853 24
11854 24
11855 24
11856 24
11857 24
11858 24
11859 25
11860 24
11861 24
11862 24
11863 22
11864 21
11865 19
11866 19
11867 20
11868 20
11869 20
11870 20
11871 20
11872 20
11873 18
11874 18
11875 16
11876 16
11877 16
11878 15
11879 13
11880 13
11881 13
11882 13
11883 13
11884 13
11885 13
11886 13
11887 10
11888 12
11889 12
11890 12
11891 12
11892 9
11893 9
11894 9
11895 9
11896 9
11897 9
11898 9
11899 9
11900 9
11901 9
11902 8
11903 8
11904 8
11905 9
11906 9
11907 9
11908 9
11909 9
11910 9
11911 9
11912 9
11913 9
11914 9
11915 9
11916 8
11917 9
11918 9
11919 9
11920 9
11921 9
11922 10
11923 8
11924 8
11925 8
11926 8
11927 8
11928 8
11929 8
11930 8
11931 8
11932 8
11933 8
11934 8
11935 8
11936 8
11937 9
11938 7
11939 7
11940 7
11941 7
11942 9
11943 9
11944 9
11945 10
11946 10
11947 10
11948 10
11949 10
11950 10
11951 10
11952 10
11953 11
11954 11
11955 10
11956 10
11957 10
11958 10
11959 9
11960 10
11961 10
11962 10
11963 10
11964 10
11965 10
11966 10
11967 9
11968 9
11969 12
11970 12
11971 12
11972 10
11973 11
11974 12
11975 13
11976 14
11977 14
11978 14
11979 14
11980 15
11981 14
11982 14
11983 14
11984 14
11985 14
11986 14
11987 14
11988 14
11989 13
11990 13
11991 13
11992 11
11993 11
11994 11
11995 11
11996 11
11997 11
11998 11
11999 11
12000 11
12001 11
12002 11
12003 11
12004 11
12005 12
12006 12
12007 12
12008 12
12009 12
12010 11
12011 11
12012 11
12013 11
12014 11
12015 10
12016 9
12017 9
12018 9
12019 9
12020 9
12021 9
12022 9
12023 7
12024 7
12025 6
12026 6
12027 6
12028 6
12029 6
12030 6
12031 6
12032 6
12033 6
12034 6
12035 6
12036 6
12037 4
12038 4
12039 4
12040 4
12041 4
12042 4
12043 4
12044 4
12045 4
12046 4
12047 4
12048 4
12049 4
12050 4
12051 4
12052 4
12053 4
12054 4
12055 4
12056 4
12057 4
12058 4
12059 4
12060 4
12061 4
12062 4
12063 4
12064 4
12065 4
12066 4
12067 4
12068 4
12069 1
12070 1
12071 1
12072 1
12073 1
12074 1
12075 1
12098 8
12099 8
12100 8
12101 8
12102 8
12129 1
12130 1
12131 1
12132 1
12133 1
12134 1
12135 1
12136 1
12137 1
12138 1
12139 1
12140 1
12141 1
12142 2
12143 2
12144 2
12145 2
12146 2
12147 2
12148 2
12149 2
12150 2
12151 2
12152 2
12153 2
12154 2
12155 2
12156 2
12157 2
12158 2
12159 2
12160 2
12161 2
12162 2
12163 2
12164 3
12165 3
12166 3
12167 3
12168 2
12169 2
12170 2
12171 2
12172 2
12173 2
12174 2
12175 2
12176 2
12177 2
12178 2
12179 1
12180 1
12181 1
12182 1
12183 1
12184 1
12185 1
12186 1
12187 1
12188 1
12189 1
12190 1
12191 1
12235 3
12236 3
12237 3
12238 3
12239 3
12240 3
12241 3
12242 3
12243 4
12244 4
12245 5
12246 5
12247 5
12248 5
12249 5
12250 5
12251 5
12252 5
12253 5
12254 5
12255 5
12256 5
12257 6
12258 6
12259 6
12260 6
12261 6
12262 6
12263 6
12264 6
12265 6
12266 6
12267 6
12268 6
12269 6
12270 6
12271 6
12272 6
12273 6
12274 6
12275 6
12276 6
12277 6
12278 7
12279 7
12280 7
12281 7
12282 7
12283 7
12284 7
12285 4
12286 4
12287 4
12288 4
12289 4
12290 4
12291 4
12292 4
12293 3
12294 3
12295 3
12296 3
12297 3
12298 3
12299 3
12300 3
12301 3
12302 3
12303 3
12304 3
12305 3
12306 3
12307 2
12308 2
12309 2
12310 2
12311 2
12312 2
12313 2
12314 2
12315 2
12316 2
12317 2
12318 2
12319 2
12320 2
12321 2
12322 2
12323 2
12324 2
12325 2
12326 2
12327 2
12328 1
12329 1
12330 1
12331 1
12332 1
12333 1
12334 1
12335 1
12336 1
12337 1
12338 1
12339 1
12340 1
12341 2
12342 2
12343 2
12344 2
12345 1
12346 1
12347 2
12348 3
12349 2
12350 2
12351 2
12352 2
12353 2
12354 2
12355 2
12356 2
12357 2
12358 2
12359 2
12360 2
12361 2
12362 3
12363 3
12364 3
12365 4
12366 4
12367 5
12368 5
12369 5
12370 5
12371 5
12372 5
12373 5
12374 5
12375 5
12376 6
12377 6
12378 6
12379 8
12380 8
12381 8
12382 10
12383 10
12384 9
12385 9
12386 9
12387 9
12388 9
12389 11
12390 11
12391 13
12392 13
12393 14
12394 14
12395 14
12396 14
12397 13
12398 13
12399 13
12400 13
12401 13
12402 13
12403 13
12404 13
12405 14
12406 14
12407 14
12408 14
12409 14
12410 16
12411 16
12412 15
12413 15
12414 16
12415 17
12416 17
12417 16
12418 15
12419 15
12420 15
12421 16
12422 16
12423 16
12424 16
12425 16
12426 16
12427 16
12428 16
12429 14
12430 13
12431 13
12432 11
12433 11
12434 11
12435 11
12436 11
12437 11
12438 11
12439 9
12440 9
12441 6
12442 6
12443 6
12444 6
12445 6
12446 5
12447 5
12448 5
12449 5
12450 5
12451 5
12452 5
12453 5
12454 5
12455 4
12456 4
12457 4
12458 4
12459 4
12460 4
12461 4
12462 4
12463 4
12464 6
12465 4
12466 4
12467 4
12468 4
12469 4
12470 4
12471 4
12472 4
12473 4
12474 4
12475 4
12476 4
12477 4
12478 4
12479 5
12480 5
12481 5
12482 5
12483 5
12484 5
12485 5
12486 6
12487 7
12488 7
12489 7
12490 8
12491 8
12492 8
12493 8
12494 8
12495 8
12496 8
12497 8
12498 11
12499 11
12500 11
12501 11
12502 11
12503 11
12504 11
12505 11
12506 12
12507 12
12508 12
12509 12
12510 12
12511 12
12512 12
12513 12
12514 12
12515 11
12516 11
12517 11
12518 11
12519 11
12520 11
12521 10
12522 10
12523 11
12524 11
12525 11
12526 10
12527 10
12528 10
12529 10
12530 10
12531 10
12532 10
12533 10
12534 10
12535 10
12536 10
12537 8
12538 8
12539 8
12540 8
12541 8
12542 8
12543 11
12544 11
12545 14
12546 14
12547 14
12548 12
12549 12
12550 12
12551 12
12552 12
12553 13
12554 12
12555 12
12556 12
12557 12
12558 12
12559 12
12560 12
12561 13
12562 14
12563 14
12564 12
12565 12
12566 12
12567 12
12568 12
12569 12
12570 12
12571 12
12572 12
12573 11
12574 12
12575 12
12576 12
12577 12
12578 12
12579 11
12580 11
12581 11
12582 11
12583 11
12584 11
12585 11
12586 10
12587 10
12588 10
12589 10
12590 11
12591 11
12592 9
12593 10
12594 10
12595 11
12596 11
12597 11
12598 10
12599 10
12600 10
12601 10
12602 10
12603 10
12604 10
12605 10
12606 9
12607 9
12608 9
12609 9
12610 10
12611 9
12612 9
12613 9
12614 9
12615 9
12616 9
12617 9
12618 9
12619 9
12620 9
12621 9
12622 10
12623 10
12624 10
12625 10
12626 10
12627 10
12628 9
12629 9
12630 9
12631 8
12632 8
12633 8
12634 8
12635 8
12636 8
12637 8
12638 8
12639 8
12640 7
12641 7
12642 7
12643 6
12644 6
12645 3
12646 3
12647 3
12648 3
12649 3
12650 3
12651 3
12652 5
12653 4
12654 4
12655 4
12656 4
12657 4
12658 4
12659 4
12660 4
12661 4
12662 5
12663 5
12664 6
12665 6
12666 6
12667 6
12668 6
12669 7
12670 7
12671 7
12672 7
12673 7
12674 7
12675 7
12676 7
12677 7
12678 7
12679 7
12680 7
12681 8
12682 8
12683 8
12684 8
12685 8
12686 8
12687 8
12688 8
12689 8
12690 9
12691 9
12692 10
12693 10
12694 10
12695 13
12696 13
12697 13
12698 13
12699 13
12700 12
12701 12
12702 8
12703 8
12704 8
12705 7
12706 7
12707 7
12708 7
12709 7
12710 7
12711 7
12712 8
12713 8
12714 8
12715 8
12716 8
12717 7
12718 7
12719 8
12720 8
12721 10
12722 10
12723 10
12724 11
12725 11
12726 11
12727 11
12728 11
12729 11
12730 11
12731 11
12732 11
12733 11
12734 13
12735 13
12736 13
12737 13
12738 13
12739 13
12740 14
12741 14
12742 13
12743 13
12744 13
12745 13
12746 13
12747 13
12748 13
12749 13
12750 13
12751 13
12752 13
12753 13
12754 13
12755 13
12756 13
12757 13
12758 13
12759 13
12760 12
12761 12
12762 11
12763 12
12764 12
12765 12
12766 12
12767 12
12768 12
12769 11
12770 11
12771 9
12772 9
12773 9
12774 9
12775 9
12776 9
12777 9
12778 9
12779 10
12780 10
12781 10
12782 10
12783 10
12784 8
12785 9
12786 9
12787 9
12788 12
12789 12
12790 10
12791 10
12792 10
12793 10
12794 10
12795 7
12796 7
12797 7
12798 7
12799 7
12800 7
12801 7
12802 7
12803 7
12804 7
12805 7
12806 7
12807 7
12808 7
12809 6
12810 6
12811 6
12812 6
12813 5
12814 5
12815 4
12816 9
12817 9
12818 11
12819 12
12820 11
12821 10
12822 10
12823 10
12824 11
12825 6
12826 6
12827 7
12828 7
12829 7
12830 7
12831 7
12832 7
12833 7
12834 7
12835 7
12836 7
12837 5
12838 5
12839 5
12840 5
12841 5
12842 5
12843 5
12844 7
12845 7
12846 7
12847 7
12848 7
12849 7
12850 8
12851 8
12852 8
12853 8
12854 8
12855 9
12856 9
12857 9
12858 9
12859 9
12860 9
12861 9
12862 9
12863 9
12864 9
12865 9
12866 10
12867 10
12868 10
12869 10
12870 10
12871 10
12872 10
12873 10
12874 9
12875 9
12876 9
12877 8
12878 8
12879 8
12880 8
12881 8
12882 8
12883 8
12884 8
12885 8
12886 8
12887 8
12888 8
12889 8
12890 8
12891 8
12892 8
12893 8
12894 7
12895 7
12896 7
12897 7
12898 7
12899 7
12900 7
12901 7
12902 6
12903 6
12904 7
12905 6
12906 6
12907 6
12908 6
12909 6
12910 6
12911 6
12912 6
12913 6
12914 6
12915 6
12916 5
12917 5
12918 5
12919 4
12920 4
12921 4
12922 4
12923 4
12924 3
12925 3
12926 3
12927 3
12928 3
12929 3
12930 3
12931 3
12932 3
12933 3
12934 3
12935 3
12936 3
12937 6
12938 8
12939 8
12940 29
12941 31
12942 31
12943 31
12944 30
12945 30
12946 9
12947 9
12948 9
12949 10
12950 9
12951 9
12952 9
12953 9
12954 8
12955 8
12956 8
12957 8
12958 8
12959 8
12960 8
12961 8
12962 8
12963 8
12964 8
12965 8
12966 8
12967 8
12968 8
12969 8
12970 8
12971 8
12972 8
12973 8
12974 8
12975 8
12976 8
12977 8
12978 8
12979 8
12980 8
12981 8
12982 7
12983 7
12984 7
12985 6
12986 6
12987 3
12988 1
12989 1
12990 1
12991 1
12992 1
12993 1
12994 1
12995 2
12996 2
12997 202
12998 926
12999 938
13000 949
13001 956
13002 971
13003 980
13004 998
13005 1007
13006 1009
13007 1042
13008 1057
13009 1057
13010 1078
13011 1081
13012 1093
13013 1122
13014 1144
13015 1146
13016 1146
13017 1117
13018 1109
13019 1107
13020 1118
13021 1102
13022 1100
13023 1103
13024 1116
13025 1123
13026 1114
13027 1114
13028 1099
13029 1092
13030 1121
13031 1077
13032 1106
13033 1150
13034 1155
13035 1154
13036 1151
13037 1140
13038 1133
13039 1133
13040 1127
13041 1085
13042 1072
13043 1042
13044 1000
13045 998
13046 1000
13047 1037
13048 1034
13049 999
13050 1003
13051 1013
13052 1051
13053 1074
13054 1051
13055 1050
13056 1040
13057 1027
13058 1034
13059 1024
13060 1016
13061 1023
13062 1042
13063 1018
13064 1026
13065 1032
13066 1029
13067 1041
13068 1034
13069 995
13070 999
13071 991
13072 1004
13073 1029
13074 1100
13075 1115
13076 1107
13077 1127
13078 1125
13079 1087
13080 1061
13081 958
13082 941
13083 947
13084 960
13085 962
13086 945
13087 943
13088 967
13089 993
13090 1039
13091 1078
13092 1128
13093 1157
13094 1211
13095 1310
13096 1317
13097 1357
13098 1376
13099 1410
13100 1417
13101 1432
13102 1448
13103 1454
13104 1452
13105 1462
13106 1458
13107 1459
13108 1447
13109 1454
13110 1459
13111 1465
13112 1444
13113 1428
13114 1389
13115 1407
13116 1410
13117 1407
13118 1390
13119 1380
13120 1361
13121 1364
13122 1408
13123 1407
13124 1367
13125 1345
13126 1362
13127 1391
13128 1417
13129 1508
13130 1504
13131 1503
13132 1505
13133 1465
13134 1462
13135 1478
13136 1478
13137 1468
13138 1481
13139 1478
13140 1500
13141 1516
13142 1510
13143 1488
13144 1466
13145 1447
13146 1433
13147 1397
13148 1383
13149 25
13150 25
13151 4
13152 4
13153 4
13154 4
13155 4
13156 4
13157 4
13158 4
13159 4
13160 4
13161 4
13162 4
13163 3
13164 3
13165 2
13166 2
13167 2
13168 1
13169 1
13170 1
13171 2
13172 2
13173 2
13174 2
13175 2
13176 2
13177 2
13178 2
13179 2
13180 2
13181 2
13182 2
13183 2
13184 2
13185 2
13186 2
13187 2
13188 2
13189 2
13190 2
13191 2
13192 2
13193 2
13194 3
13195 4
13196 5
13197 5
13198 5
13199 4
13200 4
13201 7
13202 7
13203 7
13204 7
13205 8
13206 8
13207 7
13208 7
13209 7
13210 7
13211 7
13212 7
13213 9
13214 9
13215 9
13216 9
13217 9
13218 7
13219 7
13220 7
13221 7
13222 7
13223 7
13224 7
13225 7
13226 7
13227 7
13228 7
13229 7
13230 6
13231 6
13232 6
13233 6
13234 6
13235 6
13236 6
13237 6
13238 6
13239 6
13240 6
13241 5
13242 6
13243 6
13244 6
13245 6
13246 5
13247 5
13248 6
13249 7
13250 7
13251 3
13252 4
13253 4
13254 4
13255 4
13256 5
13257 6
13258 6
13259 6
13260 6
13261 6
13262 6
13263 6
13264 6
13265 6
13266 6
13267 8
13268 8
13269 8
13270 8
13271 8
13272 8
13273 8
13274 8
13275 25
13276 25
13277 184
13278 195
13279 200
13280 1467
13281 1474
13282 1494
13283 1502
13284 1514
13285 1570
13286 1624
13287 1686
13288 1731
13289 1767
13290 1787
13291 1803
13292 1814
13293 1820
13294 1902
13295 1918
13296 1960
13297 1983
13298 2064
13299 2074
13300 2097
13301 2135
13302 2128
13303 2125
13304 2120
13305 2098
13306 2097
13307 2080
13308 2027
13309 1993
13310 1950
13311 1940
13312 1929
13313 1913
13314 1928
13315 1940
13316 1897
13317 1891
13318 1883
13319 1824
13320 1796
13321 1732
13322 1689
13323 1615
13324 1538
13325 1501
13326 1375
13327 1359
13328 1348
13329 1335
13330 1290
13331 1284
13332 1253
13333 1239
13334 1226
13335 1233
13336 1215
13337 1171
13338 1150
13339 1131
13340 1115
13341 1108
13342 1103
13343 1105
13344 1086
13345 1091
13346 1050
13347 1042
13348 994
13349 987
13350 978
13351 964
13352 976
13353 945
13354 932
13355 938
13356 933
13357 931
13358 921
13359 899
13360 887
13361 891
13362 897
13363 882
13364 886
13365 884
13366 878
13367 874
13368 883
13369 881
13370 877
13371 871
13372 859
13373 856
13374 813
13375 813
13376 803
13377 800
13378 803
13379 808
13380 810
13381 805
13382 788
13383 789
13384 782
13385 735
13386 706
13387 686
13388 659
13389 640
13390 633
13391 621
13392 611
13393 602
13394 569
13395 558
13396 563
13397 553
13398 513
13399 510
13400 504
13401 497
13402 518
13403 553
13404 574
13405 578
13406 633
13407 659
13408 688
13409 751
13410 860
13411 896
13412 905
13413 915
13414 917
13415 980
13416 992
13417 1059
13418 1061
13419 1077
13420 1094
13421 1135
13422 1154
13423 1182
13424 1240
13425 1278
13426 1337
13427 1350
13428 1343
13429 1361
13430 1401
13431 1439
13432 1462
13433 1466
13434 1485
13435 1484
13436 1549
13437 1560
13438 1608
13439 1612
13440 1623
13441 1659
13442 1672
13443 1722
13444 1746
13445 1750
13446 1750
13447 1777
13448 1781
13449 1808
13450 1798
13451 1851
13452 2255
13453 2409
13454 2707
13455 2712
13456 2866
13457 2932
13458 2948
13459 3008
13460 3063
13461 3111
13462 3236
13463 3333
13464 3396
13465 3396
13466 3392
13467 3390
13468 3383
13469 3385
13470 3371
13471 3370
13472 3367
13473 3365
13474 3354
13475 3349
13476 3344
13477 3343
13478 3344
13479 3329
13480 3289
13481 3280
13482 3274
13483 3271
13484 20
13485 12
13486 12
13487 13
13488 12
13489 11
13490 11
13491 11
13492 12
13493 12
13494 12
13495 12
13496 12
13497 15
13498 15
13499 15
13500 15
13501 15
13502 13
13503 13
13504 13
13505 13
13506 13
13507 13
13508 13
13509 13
13510 13
13511 11
13512 11
13513 11
13514 13
13515 13
13516 13
13517 13
13518 13
13519 10
13520 9
13521 9
13522 9
13523 9
13524 9
13525 9
13526 9
13527 9
13528 8
13529 8
13530 8
13531 8
13532 7
13533 7
13534 6
13535 6
13536 5
13537 4
13538 5
13539 6
13540 6
13541 6
13542 6
13543 5
13544 5
13545 5
13546 5
13547 5
13548 5
13549 5
13550 5
13551 5
13552 5
13553 5
13554 5
13555 5
13556 5
13557 5
13558 6
13559 6
13560 6
13561 6
13562 6
13563 6
13564 6
13565 6
13566 6
13567 6
13568 6
13569 6
13570 7
13571 7
13572 7
13573 8
13574 8
13575 8
13576 8
13577 12
13578 12
13579 12
13580 12
13581 12
13582 12
13583 12
13584 12
13585 12
13586 13
13587 13
13588 12
13589 12
13590 12
13591 12
13592 12
13593 12
13594 11
13595 12
13596 12
13597 11
13598 11
13599 10
13600 11
13601 11
13602 14
13603 14
13604 14
13605 14
13606 13
13607 13
13608 15
13609 18
13610 18
13611 18
13612 18
13613 18
13614 16
13615 16
13616 16
13617 16
13618 17
13619 17
13620 17
13621 17
13622 16
13623 15
13624 16
13625 16
13626 17
13627 14
13628 14
13629 14
13630 14
13631 15
13632 15
13633 14
13634 14
13635 14
13636 13
13637 13
13638 13
13639 13
13640 13
13641 13
13642 13
13643 13
13644 12
13645 11
13646 11
13647 11
13648 12
13649 12
13650 12
13651 12
13652 10
13653 12
13654 12
13655 12
13656 12
13657 12
13658 12
13659 8
13660 8
13661 8
13662 8
13663 8
13664 8
13665 8
13666 9
13667 9
13668 9
13669 9
13670 9
13671 9
13672 9
13673 9
13674 8
13675 8
13676 9
13677 8
13678 8
13679 8
13680 8
13681 7
13682 7
13683 7
13684 6
13685 6
13686 6
13687 7
13688 7
13689 7
13690 7
13691 7
13692 7
13693 7
13694 7
13695 7
13696 8
13697 8
13698 8
13699 8
13700 8
13701 8
13702 6
13703 6
13704 6
13705 6
13706 7
13707 7
13708 6
13709 6
13710 6
13711 6
13712 5
13713 5
13714 5
13715 6
13716 6
13717 6
13718 9
13719 10
13720 10
13721 10
13722 10
13723 9
13724 10
13725 10
13726 10
13727 10
13728 10
13729 12
13730 12
13731 12
13732 12
13733 12
13734 12
13735 12
13736 12
13737 12
13738 12
13739 12
13740 12
13741 12
13742 12
13743 12
13744 12
13745 12
13746 12
13747 12
13748 12
13749 12
13750 12
13751 11
13752 11
13753 9
13754 9
13755 9
13756 9
13757 9
13758 9
13759 9
13760 10
13761 9
13762 9
13763 9
13764 11
13765 11
13766 11
13767 11
13768 8
13769 8
13770 8
13771 8
13772 8
13773 8
13774 8
13775 8
13776 8
13777 8
13778 8
13779 5
13780 5
13781 5
13782 5
13783 5
13784 5
13785 5
13786 5
13787 5
13788 5
13789 5
13790 5
13791 5
13792 5
13793 5
13794 5
13795 5
13796 4
13797 4
13798 4
13799 4
13800 4
13801 4
13802 4
13803 4
13804 6
13805 6
13806 5
13807 5
13808 5
13809 6
13810 5
13811 5
13812 5
13813 5
13814 5
13815 5
13816 5
13817 5
13818 5
13819 5
13820 5
13821 5
13822 6
13823 6
13824 6
13825 6
13826 6
13827 6
13828 6
13829 6
13830 7
13831 7
13832 7
13833 7
13834 7
13835 7
13836 7
13837 7
13838 7
13839 7
13840 7
13841 7
13842 7
13843 7
13844 7
13845 8
13846 8
13847 8
13848 8
13849 8
13850 8
13851 8
13852 8
13853 8
13854 8
13855 8
13856 8
13857 8
13858 8
13859 7
13860 7
13861 7
13862 7
13863 8
13864 6
13865 6
13866 10
13867 10
13868 10
13869 10
13870 6
13871 6
13872 6
13873 6
13874 6
13875 6
13876 6
13877 6
13878 6
13879 6
13880 8
13881 8
13882 8
13883 8
13884 8
13885 8
13886 8
13887 8
13888 8
13889 8
13890 8
13891 8
13892 8
13893 8
13894 11
13895 11
13896 11
13897 11
13898 11
13899 10
13900 11
13901 11
13902 11
13903 11
13904 9
13905 9
13906 9
13907 9
13908 9
13909 9
13910 9
13911 9
13912 9
13913 9
13914 9
13915 9
13916 9
13917 9
13918 9
13919 9
13920 10
13921 10
13922 10
13923 10
13924 10
13925 10
13926 10
13927 10
13928 10
13929 10
13930 7
13931 7
13932 7
13933 7
13934 7
13935 7
13936 7
13937 7
13938 7
13939 7
13940 12
13941 12
13942 12
13943 12
13944 9
13945 8
13946 3
13947 3
13948 3
13949 3
13950 4
13951 5
13952 5
13953 5
13954 5
13955 5
13956 5
13957 5
13958 5
13959 5
13960 5
13961 5
13962 5
13963 5
13964 5
13965 5
13966 5
13967 6
13968 6
13969 5
13970 5
13971 4
13972 4
13973 4
13974 4
13975 4
13976 4
13977 4
13978 4
13979 4
13980 4
13981 4
13982 4
13983 4
13984 4
13985 4
13986 3
13987 2
13988 2
13989 2
13990 2
13991 2
13992 2
13993 2
13994 2
13995 2
13996 2
13997 2
13998 2
13999 2
14000 1
14001 1
14002 1
14003 2
14004 2
14005 3
14006 3
14007 3
14008 3
14009 3
14010 3
14011 3
14012 3
14013 3
14014 3
14015 3
14016 3
14017 2
14018 2
14019 2
14020 2
14021 2
14022 3
14023 3
14024 3
14025 3
14026 3
14027 3
14028 3
14029 3
14030 3
14031 3
14032 4
14033 4
14034 4
14035 5
14036 5
14037 5
14038 5
14039 5
14040 8
14041 8
14042 8
14043 8
14044 8
14045 8
14046 8
14047 8
14048 8
14049 8
14050 8
14051 8
14052 8
14053 8
14054 8
14055 7
14056 7
14057 7
14058 7
14059 8
14060 8
14061 8
14062 8
14063 8
14064 8
14065 8
14066 8
14067 8
14068 8
14069 8
14070 8
14071 8
14072 8
14073 9
14074 9
14075 9
14076 9
14077 9
14078 9
14079 9
14080 9
14081 9
14082 8
14083 8
14084 8
14085 7
14086 7
14087 7
14088 7
14089 7
14090 4
14091 4
14092 4
14093 4
14094 4
14095 4
14096 4
14097 4
14098 4
14099 4
14100 4
14101 4
14102 4
14103 5
14104 5
14105 5
14106 5
14107 5
14108 5
14109 3
14110 3
14111 3
14112 3
14113 3
14114 3
14115 3
14116 3
14117 3
14118 3
14119 3
14120 3
14121 4
14122 3
14123 3
14124 3
14125 3
14126 3
14127 3
14128 3
14129 3
14130 3
14131 3
14132 3
14133 3
14134 3
14135 3
14136 3
14137 3
14138 3
14139 3
14140 3
14141 3
14142 3
14143 3
14144 3
14145 3
14146 3
14147 3
14148 3
14149 3
14150 3
14151 3
14152 3
14153 1
14154 1
14155 1
14156 1
14157 1
14158 1
14159 2
14160 2
14161 2
14162 2
14163 2
14164 2
14165 2
14166 3
14167 3
14168 3
14169 3
14170 3
14171 3
14172 5
14173 6
14174 6
14175 6
14176 6
14177 6
14178 6
14179 6
14180 6
14181 6
14182 6
14183 6
14184 7
14185 7
14186 7
14187 7
14188 7
14189 7
14190 7
14191 7
14192 7
14193 7
14194 7
14195 7
14196 6
14197 8
14198 8
14199 8
14200 8
14201 8
14202 8
14203 8
14204 8
14205 8
14206 10
14207 10
14208 10
14209 9
14210 9
14211 9
14212 9
14213 9
14214 9
14215 9
14216 9
14217 9
14218 9
14219 9
14220 9
14221 8
14222 6
14223 9
14224 9
14225 9
14226 9
14227 9
14228 9
14229 9
14230 9
14231 9
14232 9
14233 9
14234 8
14235 8
14236 8
14237 8
14238 8
14239 8
14240 8
14241 8
14242 8
14243 8
14244 8
14245 7
14246 7
14247 5
14248 5
14249 5
14250 7
14251 7
14252 8
14253 8
14254 6
14255 6
14256 6
14257 6
14258 8
14259 7
14260 7
14261 7
14262 7
14263 7
14264 7
14265 7
14266 7
14267 7
14268 7
14269 7
14270 7
14271 7
14272 7
14273 6
14274 6
14275 6
14276 6
14277 6
14278 6
14279 7
14280 7
14281 7
14282 7
14283 7
14284 7
14285 7
14286 7
14287 7
14288 7
14289 7
14290 7
14291 7
14292 7
14293 7
14294 7
14295 7
14296 7
14297 7
14298 7
14299 7
14300 5
14301 5
14302 4
14303 4
14304 4
14305 4
14306 4
14307 4
14308 1
14309 1
14310 1
14311 1
14312 1
14313 2
14314 3
14315 2
14316 2
14317 2
14318 2
14319 2
14320 2
14321 2
14322 2
14323 3
14324 3
14325 3
14326 3
14327 5
14328 5
14329 5
14330 5
14331 5
14332 5
14333 5
14334 5
14335 5
14336 5
14337 7
14338 7
14339 7
14340 9
14341 9
14342 9
14343 9
14344 9
14345 9
14346 9
14347 9
14348 9
14349 8
14350 7
14351 7
14352 7
14353 7
14354 7
14355 7
14356 7
14357 7
14358 7
14359 6
14360 6
14361 6
14362 6
14363 6
14364 6
14365 6
14366 7
14367 8
14368 9
14369 9
14370 9
14371 9
14372 9
14373 9
14374 9
14375 9
14376 10
14377 8
14378 8
14379 8
14380 8
14381 9
14382 9
14383 9
14384 9
14385 9
14386 9
14387 7
14388 7
14389 7
14390 6
14391 6
14392 6
14393 7
14394 7
14395 8
14396 8
14397 8
14398 8
14399 10
14400 10
14401 10
14402 9
14403 9
14404 10
14405 10
14406 10
14407 10
14408 10
14409 10
14410 10
14411 10
14412 9
14413 9
14414 9
14415 9
14416 9
14417 6
14418 7
14419 7
14420 7
14421 7
14422 7
14423 7
14424 7
14425 7
14426 7
14427 7
14428 7
14429 6
14430 6
14431 6
14432 5
14433 5
14434 5
14435 4
14436 5
14437 5
14438 5
14439 5
14440 4
14441 4
14442 4
14443 4
14444 4
14445 3
14446 3
14447 3
14448 2
14449 2
14450 2
14451 2
14452 2
14453 2
14454 2
14455 2
14456 2
14457 2
14458 2
14459 2
14460 2
14461 2
14462 2
14463 2
14464 2
14465 2
14466 2
14467 2
14468 1
14469 1
14470 1
14471 1
14472 1
14473 1
14474 1
14475 1
14476 1
14477 1
14478 1
14479 1
14480 1
14481 1
14482 1
14483 1
14484 1
14485 1
14486 1
14487 1
14488 1
14489 1
14490 1
14491 1
14492 1
14493 2
14494 2
14495 2
14496 2
14497 2
14498 2
14499 2
14500 2
14501 2
14502 2
14503 2
14504 2
14505 2
14506 2
14507 2
14508 2
14509 2
14510 2
14511 2
14512 2
14513 2
14514 2
14515 2
14516 2
14517 2
14518 2
14519 2
14520 2
14521 2
14522 2
14523 2
14524 2
14525 2
14526 2
14527 2
14528 2
14529 2
14530 2
14531 2
14532 2
14533 2
14534 2
14535 4
14536 4
14537 4
14538 4
14539 4
14540 1
14541 1
14542 1
14543 1
14544 1
14545 1
14546 2
14547 2
14548 3
14549 3
14550 3
14551 3
14552 9
14553 9
14554 12
14555 12
14556 12
14557 12
14558 12
14559 12
14560 12
14561 12
14562 12
14563 12
14564 12
14565 12
14566 12
14567 12
14568 13
14569 13
14570 13
14571 14
14572 14
14573 14
14574 15
14575 15
14576 15
14577 15
14578 15
14579 16
14580 16
14581 16
14582 15
14583 15
14584 15
14585 15
14586 15
14587 15
14588 15
14589 15
14590 15
14591 15
14592 15
14593 14
14594 14
14595 14
14596 14
14597 14
14598 14
14599 14
14600 14
14601 14
14602 8
14603 8
14604 4
14605 4
14606 4
14607 3
14608 3
14609 3
14610 2
14611 2
14612 2
14613 2
14614 2
14615 2
14616 2
14617 2
14618 1
14619 1
14620 1
14621 1
14622 1
14623 1
14624 1
14625 1
14626 1
14627 1
14629 1
14630 1
14631 2
14632 2
14633 2
14634 3
14635 3
14636 3
14637 3
14638 3
14639 4
14640 4
14641 4
14642 4
14643 3
14644 3
14645 3
14646 3
14647 3
14648 3
14649 3
14650 3
14651 3
14652 3
14653 3
14654 3
14655 3
14656 3
14657 3
14658 3
14659 3
14660 3
14661 3
14662 3
14663 3
14664 3
14665 3
14666 3
14667 2
14668 2
14669 2
14670 2
14671 2
14672 2
14673 2
14674 2
14675 2
14676 2
14677 2
14678 2
14679 2
14680 2
14681 2
14682 2
14683 2
14684 3
14685 3
14686 3
14687 3
14688 3
14689 3
14690 3
14691 3
14692 3
14693 3
14694 3
14695 3
14696 3
14697 3
14698 3
14699 3
14700 7
14701 7
14702 8
14703 9
14704 9
14705 11
14706 11
14707 11
14708 11
14709 11
14710 11
14711 14
14712 14
14713 14
14714 14
14715 14
14716 14
14717 14
14718 14
14719 14
14720 13
14721 13
14722 14
14723 14
14724 14
14725 14
14726 14
14727 14
14728 14
14729 14
14730 14
14731 14
14732 14
14733 14
14734 13
14735 13
14736 13
14737 13
14738 12
14739 11
14740 11
14741 11
14742 11
14743 11
14744 11
14745 11
14746 11
14747 11
14748 11
14749 11
14750 7
14751 7
14752 7
14753 7
14754 7
14755 5
14756 5
14757 5
14758 4
14759 4
14760 4
14761 1
14762 1
14763 3
14764 3
14765 3
14766 3
14767 3
14768 3
14769 7
14770 7
14771 7
14772 7
14773 7
14774 8
14775 9
14776 8
14777 10
14778 10
14779 10
14780 10
14781 11
14782 12
14783 12
14784 12
14785 13
14786 15
14787 15
14788 15
14789 15
14790 15
14791 14
14792 14
14793 15
14794 15
14795 17
14796 17
14797 15
14798 15
14799 15
14800 17
14801 17
14802 17
14803 17
14804 15
14805 15
14806 14
14807 14
14808 14
14809 15
14810 14
14811 15
14812 15
14813 15
14814 15
14815 16
14816 16
14817 26
14818 27
14819 27
14820 27
14821 27
14822 27
14823 27
14824 27
14825 27
14826 28
14827 28
14828 30
14829 30
14830 31
14831 31
14832 32
14833 32
14834 35
14835 35
14836 33
14837 34
14838 34
14839 34
14840 32
14841 34
14842 34
14843 34
14844 34
14845 31
14846 31
14847 31
14848 31
14849 31
14850 31
14851 31
14852 31
14853 30
14854 29
14855 29
14856 30
14857 30
14858 30
14859 30
14860 30
14861 30
14862 29
14863 30
14864 30
14865 28
14866 29
14867 20
14868 19
14869 18
14870 19
14871 19
14872 19
14873 19
14874 19
14875 18
14876 18
14877 18
14878 18
14879 19
14880 19
14881 19
14882 18
14883 18
14884 15
14885 14
14886 13
14887 13
14888 7
14889 7
14890 7
14891 7
14892 7
14893 7
14894 7
14895 7
14896 7
14897 7
14898 7
14899 6
14900 4
14901 5
14902 5
14903 5
14904 5
14905 6
14906 6
14907 6
14908 6
14909 6
14910 11
14911 13
14912 13
14913 13
14914 14
14915 14
14916 12
14917 12
14918 12
14919 12
14920 12
14921 12
14922 12
14923 12
14924 12
14925 12
14926 12
14927 12
14928 14
14929 13
14930 13
14931 14
14932 14
14933 14
14934 14
14935 14
14936 16
14937 15
14938 15
14939 15
14940 15
14941 15
14942 15
14943 15
14944 15
14945 15
14946 15
14947 15
14948 15
14949 15
14950 14
14951 14
14952 16
14953 16
14954 16
14955 15
14956 15
14957 16
14958 16
14959 16
14960 11
14961 10
14962 10
14963 10
14964 10
14965 12
14966 12
14967 12
14968 12
14969 15
14970 14
14971 14
14972 14
14973 14
14974 14
14975 17
14976 18
14977 18
14978 16
14979 17
14980 17
14981 17
14982 17
14983 17
14984 17
14985 17
14986 15
14987 15
14988 15
14989 16
14990 16
14991 16
14992 16
14993 16
14994 16
14995 16
14996 17
14997 17
14998 17
14999 17
15000 20
15001 21
15002 19
15003 19
15004 20
15005 20
15006 20
15007 19
15008 19
15009 18
15010 18
15011 18
15012 17
15013 17
15014 19
15015 17
15016 17
15017 18
15018 19
15019 18
15020 18
15021 19
15022 19
15023 19
15024 21
15025 18
15026 16
15027 16
15028 16
15029 16
15030 16
15031 16
15032 17
15033 17
15034 17
15035 17
15036 19
15037 19
15038 21
15039 21
15040 20
15041 20
15042 20
15043 20
15044 21
15045 22
15046 22
15047 22
15048 23
15049 23
15050 18
15051 18
15052 19
15053 22
15054 23
15055 23
15056 23
15057 23
15058 23
15059 24
15060 24
15061 25
15062 25
15063 26
15064 26
15065 24
15066 24
15067 25
15068 25
15069 25
15070 25
15071 28
15072 28
15073 28
15074 27
15075 27
15076 28
15077 29
15078 29
15079 29
15080 28
15081 28
15082 26
15083 26
15084 25
15085 25
15086 23
15087 23
15088 19
15089 19
15090 19
15091 19
15092 19
15093 19
15094 18
15095 18
15096 18
15097 17
15098 18
15099 17
15100 17
15101 16
15102 16
15103 12
15104 10
15105 11
15106 11
15107 11
15108 11
15109 10
15110 9
15111 9
15112 8
15113 9
15114 9
15115 10
15116 10
15117 9
15118 13
15119 13
15120 12
15121 9
15122 9
15123 9
15124 9
15125 9
15126 11
15127 11
15128 11
15129 11
15130 11
15131 14
15132 14
15133 14
15134 14
15135 14
15136 14
15137 14
15138 14
15139 14
15140 14
15141 14
15142 14
15143 16
15144 16
15145 16
15146 16
15147 16
15148 16
15149 14
15150 14
15151 13
15152 13
15153 13
15154 13
15155 12
15156 12
15157 12
15158 12
15159 12
15160 12
15161 12
15162 12
15163 12
15164 15
15165 16
15166 16
15167 16
15168 13
15169 13
15170 13
15171 13
15172 13
15173 13
15174 13
15175 13
15176 11
15177 11
15178 15
15179 15
15180 15
15181 14
15182 14
15183 15
15184 16
15185 16
15186 16
15187 16
15188 16
15189 16
15190 17
15191 18
15192 17
15193 18
15194 18
15195 19
15196 19
15197 19
15198 18
15199 19
15200 19
15201 19
15202 18
15203 18
15204 20
15205 20
15206 20
15207 20
15208 20
15209 20
15210 20
15211 21
15212 20
15213 20
15214 17
15215 18
15216 18
15217 18
15218 18
15219 17
15220 19
15221 19
15222 19
15223 19
15224 20
15225 20
15226 20
15227 20
15228 17
15229 19
15230 19
15231 19
15232 19
15233 20
15234 20
15235 21
15236 21
15237 21
15238 21
15239 21
15240 18
15241 17
15242 17
15243 15
15244 15
15245 15
15246 15
15247 13
15248 13
15249 13
15250 13
15251 13
15252 19
15253 19
15254 18
15255 18
15256 18
15257 19
15258 19
15259 19
15260 19
15261 19
15262 19
15263 19
15264 18
15265 15
15266 16
15267 16
15268 16
15269 16
15270 13
15271 12
15272 14
15273 14
15274 13
15275 13
15276 13
15277 13
15278 13
15279 14
15280 16
15281 16
15282 16
15283 16
15284 16
15285 16
15286 16
15287 16
15288 16
15289 16
15290 20
15291 21
15292 21
15293 21
15294 22
15295 21
15296 21
15297 20
15298 20
15299 20
15300 20
15301 21
15302 16
15303 18
15304 18
15305 18
15306 18
15307 17
15308 17
15309 17
15310 17
15311 17
15312 17
15313 19
15314 19
15315 18
15316 18
15317 18
15318 22
15319 22
15320 22
15321 22
15322 21
15323 21
15324 21
15325 21
15326 20
15327 19
15328 20
15329 20
15330 18
15331 18
15332 23
15333 23
15334 23
15335 23
15336 24
15337 23
15338 23
15339 24
15340 20
15341 20
15342 20
15343 20
15344 20
15345 20
15346 20
15347 20
15348 20
15349 18
15350 18
15351 18
15352 18
15353 16
15354 15
15355 14
15356 14
15357 14
15358 14
15359 14
15360 14
15361 16
15362 16
15363 16
15364 16
15365 16
15366 16
15367 16
15368 12
15369 13
15370 14
15371 14
15372 12
15373 11
15374 11
15375 10
15376 10
15377 12
15378 11
15379 11
15380 10
15381 10
15382 6
15383 6
15384 6
15385 6
15386 6
15387 6
15388 6
15389 6
15390 6
15391 6
15392 6
15393 6
15394 8
15395 8
15396 8
15397 8
15398 8
15399 8
15400 8
15401 8
15402 8
15403 8
15404 8
15405 8
15406 8
15407 8
15408 8
15409 10
15410 10
15411 8
15412 8
15413 9
15414 9
15415 9
15416 10
15417 10
15418 11
15419 11
15420 11
15421 11
15422 11
15423 11
15424 11
15425 13
15426 13
15427 11
15428 11
15429 11
15430 11
15431 11
15432 11
15433 11
15434 12
15435 12
15436 12
15437 12
15438 12
15439 12
15440 16
15441 16
15442 16
15443 16
15444 14
15445 16
15446 16
15447 16
15448 16
15449 15
15450 16
15451 17
15452 16
15453 16
15454 15
15455 15
15456 15
15457 15
15458 15
15459 12
15460 13
15461 13
15462 13
15463 13
15464 13
15465 14
15466 14
15467 18
15468 18
15469 17
15470 18
15471 18
15472 18
15473 18
15474 18
15475 17
15476 17
15477 17
15478 17
15479 17
15480 17
15481 17
15482 17
15483 17
15484 16
15485 16
15486 16
15487 16
15488 16
15489 16
15490 12
15491 12
15492 12
15493 12
15494 12
15495 10
15496 9
15497 9
15498 11
15499 11
15500 11
15501 12
15502 12
15503 13
15504 14
15505 14
15506 14
15507 14
15508 14
15509 14
15510 13
15511 13
15512 13
15513 13
15514 13
15515 12
15516 12
15517 8
15518 8
15519 8
15520 8
15521 8
15522 8
15523 8
15524 8
15525 7
15526 9
15527 9
15528 9
15529 9
15530 8
15531 8
15532 8
15533 8
15534 8
15535 8
15536 8
15537 8
15538 8
15539 8
15540 7
15541 7
15542 7
15543 7
15544 7
15545 7
15546 7
15547 9
15548 7
15549 7
15550 7
15551 5
15552 5
15553 5
15554 6
15555 6
15556 6
15557 6
15558 6
15559 6
15560 6
15561 6
15562 7
15563 8
15564 8
15565 8
15566 8
15567 8
15568 8
15569 8
15570 8
15571 8
15572 8
15573 8
15574 8
15575 8
15576 6
15577 6
15578 6
15579 7
15580 7
15581 7
15582 7
15583 7
15584 8
15585 10
15586 10
15587 10
15588 10
15589 10
15590 11
15591 11
15592 11
15593 11
15594 11
15595 11
15596 11
15597 9
15598 9
15599 9
15600 9
15601 8
15602 8
15603 8
15604 8
15605 8
15606 8
15607 8
15608 8
15609 8
15610 8
15611 9
15612 9
15613 9
15614 9
15615 11
15616 13
15617 14
15618 14
15619 14
15620 14
15621 12
15622 12
15623 13
15624 14
15625 14
15626 14
15627 14
15628 14
15629 14
15630 14
15631 14
15632 14
15633 14
15634 14
15635 14
15636 14
15637 14
15638 14
15639 14
15640 14
15641 14
15642 14
15643 14
15644 14
15645 17
15646 17
15647 17
15648 18
15649 18
15650 18
15651 18
15652 18
15653 18
15654 18
15655 18
15656 18
15657 18
15658 18
15659 17
15660 15
15661 15
15662 14
15663 13
15664 13
15665 11
15666 9
15667 7
15668 7
15669 7
15670 7
15671 7
15672 7
15673 7
15674 9
15675 9
15676 9
15677 9
15678 9
15679 8
15680 8
15681 8
15682 8
15683 8
15684 8
15685 8
15686 8
15687 8
15688 8
15689 8
15690 7
15691 7
15692 7
15693 7
15694 7
15695 4
15696 4
15697 4
15698 4
15699 4
15700 4
15701 4
15702 4
15703 4
15704 4
15705 4
15706 4
15707 4
15708 4
15709 4
15710 4
15711 3
15712 3
15713 3
15714 3
15715 3
15716 3
15717 3
15718 3
15719 3
15720 3
15721 3
15722 3
15723 3
15724 3
15725 3
15726 3
15727 3
15728 3
15729 4
15730 4
15731 4
15732 4
15733 4
15734 4
15735 4
15736 4
15737 4
15738 4
15739 4
15740 4
15741 4
15742 4
15743 4
15744 4
15745 4
15746 4
15747 4
15748 3
15749 3
15750 3
15751 3
15752 3
15753 3
15754 3
15755 3
15756 3
15757 3
15758 3
15759 3
15760 3
15761 3
15762 3
15763 3
15764 3
15765 3
15766 4
15767 4
15768 5
15769 5
15770 5
15771 5
15772 5
15773 5
15774 3
15775 3
15776 3
15777 3
15778 3
15779 2
15780 2
15781 2
15782 2
15783 2
15784 2
15785 2
15786 2
15787 2
15788 2
15789 2
15790 2
15791 2
15792 2
15793 2
15794 2
15795 2
15796 2
15797 2
15798 2
15799 2
15800 2
15801 2
15802 2
15803 2
15804 2
15805 2
15806 2
15807 2
15808 2
15809 2
15810 2
15811 2
15812 2
15813 2
15814 2
15815 2
15816 2
15817 2
15818 1
15819 2
15820 2
15821 2
15822 2
15823 2
15824 2
15825 3
15826 3
15827 3
15828 3
15829 4
15830 4
15831 4
15832 4
15833 4
15834 4
15835 4
15836 4
15837 4
15838 4
15839 4
15840 5
15841 5
15842 5
15843 4
15844 4
15845 5
15846 5
15847 5
15848 5
15849 5
15850 5
15851 5
15852 5
15853 5
15854 5
15855 5
15856 5
15857 5
15858 5
15859 5
15860 5
15861 5
15862 5
15863 5
15864 5
15865 4
15866 4
15867 4
15868 3
15869 3
15870 3
15871 3
15872 3
15873 3
15874 3
15875 4
15876 3
15877 3
15878 3
15879 3
15880 4
15881 4
15882 4
15883 4
15884 4
15885 4
15886 4
15887 4
15888 4
15889 4
15890 4
15891 4
15892 4
15893 4
15894 4
15895 3
15896 3
15897 3
15898 3
15899 3
15900 3
15901 3
15902 3
15903 3
15904 3
15905 3
15906 3
15907 3
15908 3
15909 3
15910 3
15911 3
15912 3
15913 4
15914 3
15915 3
15916 3
15917 3
15918 3
15919 3
15920 3
15921 3
15922 3
15923 3
15924 3
15925 2
15926 2
15927 2
15928 2
15929 2
15930 1
15931 1
15932 1
15933 1
15934 1
15935 1
15936 1
15937 1
15938 1
15939 1
15940 1
15941 1
15942 1
15943 1
15944 1
15945 2
15946 2
15947 2
15948 2
15949 2
15950 2
15951 2
15952 2
15953 2
15954 2
15955 2
15956 2
15957 2
15958 2
15959 4
15960 4
15961 4
15962 4
15963 4
15964 4
15965 4
15966 5
15967 5
15968 7
15969 8
15970 8
15971 8
15972 8
15973 8
15974 10
15975 10
15976 10
15977 10
15978 10
15979 10
15980 10
15981 9
15982 9
15983 9
15984 9
15985 8
15986 8
15987 9
15988 9
15989 9
15990 9
15991 11
15992 11
15993 11
15994 11
15995 10
15996 10
15997 10
15998 10
15999 11
16000 11
16001 11
16002 10
16003 10
16004 7
16005 7
16006 7
16007 7
16008 7
16009 8
16010 9
16011 9
16012 9
16013 9
16014 9
16015 9
16016 9
16017 10
16018 10
16019 10
16020 10
16021 10
16022 11
16023 11
16024 11
16025 11
16026 11
16027 11
16028 11
16029 12
16030 12
16031 12
16032 12
16033 12
16034 13
16035 13
16036 13
16037 13
16038 13
16039 15
16040 15
16041 18
16042 21
16043 21
16044 21
16045 21
16046 21
16047 21
16048 22
16049 22
16050 22
16051 22
16052 22
16053 22
16054 23
16055 23
16056 23
16057 23
16058 22
16059 21
16060 21
16061 26
16062 26
16063 26
16064 25
16065 21
16066 21
16067 21
16068 22
16069 21
16070 20
16071 19
16072 19
16073 16
16074 15
16075 15
16076 15
16077 15
16078 18
16079 18
16080 18
16081 18
16082 18
16083 19
16084 18
16085 18
16086 17
16087 15
16088 15
16089 14
16090 11
16091 9
16092 8
16093 8
16094 9
16095 9
16096 9
16097 8
16098 10
16099 10
16100 10
16101 10
16102 10
16103 10
16104 10
16105 10
16106 11
16107 12
16108 12
16109 14
16110 14
16111 15
16112 15
16113 16
16114 16
16115 16
16116 19
16117 25
16118 24
16119 23
16120 24
16121 25
16122 25
16123 26
16124 26
16125 26
16126 26
16127 26
16128 22
16129 22
16130 22
16131 22
16132 22
16133 22
16134 22
16135 22
16136 22
16137 22
16138 22
16139 23
16140 23
16141 23
16142 23
16143 23
16144 23
16145 22
16146 22
16147 22
16148 20
16149 20
16150 20
16151 21
16152 21
16153 23
16154 23
16155 22
16156 22
16157 21
16158 21
16159 18
16160 18
16161 16
16162 16
16163 15
16164 16
16165 16
16166 14
16167 9
16168 9
16169 9
16170 8
16171 8
16172 8
16173 8
16174 9
16175 8
16176 8
16177 8
16178 8
16179 8
16180 9
16181 11
16182 12
16183 12
16184 13
16185 13
16186 14
16187 13
16188 13
16189 13
16190 13
16191 13
16192 13
16193 13
16194 13
16195 13
16196 13
16197 13
16198 13
16199 13
16200 12
16201 19
16202 19
16203 16
16204 16
16205 16
16206 16
16207 16
16208 16
16209 16
16210 17
16211 17
16212 19
16213 19
16214 20
16215 21
16216 20
16217 19
16218 18
16219 18
16220 17
16221 22
16222 22
16223 22
16224 22
16225 22
16226 22
16227 22
16228 22
16229 24
16230 24
16231 24
16232 25
16233 25
16234 25
16235 25
16236 25
16237 25
16238 25
16239 25
16240 25
16241 25
16242 25
16243 24
16244 24
16245 24
16246 24
16247 25
16248 25
16249 26
16250 24
16251 16
16252 16
16253 16
16254 16
16255 16
16256 16
16257 15
16258 15
16259 16
16260 19
16261 19
16262 20
16263 20
16264 20
16265 22
16266 21
16267 21
16268 27
16269 33
16270 33
16271 29
16272 28
16273 29
16274 31
16275 31
16276 34
16277 34
16278 34
16279 33
16280 34
16281 34
16282 34
16283 34
16284 34
16285 33
16286 34
16287 34
16288 34
16289 34
16290 34
16291 34
16292 34
16293 34
16294 34
16295 34
16296 33
16297 32
16298 31
16299 31
16300 30
16301 30
16302 30
16303 30
16304 29
16305 28
16306 28
16307 28
16308 30
16309 28
16310 23
16311 23
16312 21
16313 21
16314 21
16315 18
16316 17
16317 17
16318 11
16319 7
16320 7
16321 7
16322 7
16323 8
16324 8
16325 8
16326 6
16327 6
16328 6
16329 6
16330 6
16331 6
16332 6
16333 6
16334 6
16335 6
16336 6
16337 6
16338 6
16339 6
16340 6
16341 6
16342 6
16343 6
16344 3
16345 3
16346 3
16347 3
16348 3
16349 4
16350 5
16351 5
16352 5
16353 5
16354 5
16355 5
16356 10
16357 10
16358 12
16359 11
16360 12
16361 12
16362 11
16363 11
16364 11
16365 11
16366 11
16367 11
16368 11
16369 11
16370 11
16371 11
16372 12
16373 12
16374 12
16375 14
16376 14
16377 14
16378 14
16379 14
16380 14
16381 14
16382 14
16383 14
16384 14
16385 14
16386 12
16387 13
16388 13
16389 13
16390 13
16391 14
16392 14
16393 14
16394 14
16395 15
16396 14
16397 15
16398 12
16399 13
16400 13
16401 12
16402 11
16403 12
16404 12
16405 12
16406 12
16407 13
16408 11
16409 11
16410 10
16411 9
16412 8
16413 8
16414 8
16415 8
16416 8
16417 10
16418 10
16419 10
16420 10
16421 10
16422 10
16423 9
16424 9
16425 9
16426 9
16427 8
16428 8
16429 8
16430 8
16431 7
16432 7
16433 6
16434 6
16435 7
16436 7
16437 7
16438 7
16439 7
16440 8
16441 8
16442 8
16443 7
16444 7
16445 7
16446 7
16447 7
16448 7
16449 7
16450 7
16451 6
16452 4
16453 4
16454 4
16455 4
16456 4
16457 4
16458 4
16459 3
16460 3
16461 3
16462 3
16463 3
16464 3
16465 4
16466 4
16467 3
16468 3
16469 3
16470 4
16471 4
16472 4
16473 4
16474 4
16475 4
16476 5
16477 5
16478 5
16479 5
16480 5
16481 5
16482 5
16483 5
16484 5
16485 6
16486 6
16487 6
16488 6
16489 6
16490 5
16491 5
16492 5
16493 5
16494 5
16495 5
16496 6
16497 6
16498 6
16499 6
16500 6
16501 6
16502 6
16503 6
16504 6
16505 6
16506 5
16507 5
16508 5
16509 5
16510 5
16511 5
16512 6
16513 6
16514 5
16515 5
16516 5
16517 5
16518 5
16519 5
16520 5
16521 6
16522 6
16523 6
16524 6
16525 6
16526 11
16527 11
16528 11
16529 11
16530 11
16531 11
16532 11
16533 12
16534 11
16535 10
16536 10
16537 10
16538 10
16539 10
16540 10
16541 10
16542 10
16543 9
16544 9
16545 9
16546 8
16547 8
16548 8
16549 8
16550 8
16551 8
16552 8
16553 8
16554 8
16555 8
16556 8
16557 8
16558 9
16559 9
16560 10
16561 10
16562 9
16563 9
16564 10
16565 10
16566 10
16567 10
16568 10
16569 10
16570 12
16571 12
16572 12
16573 12
16574 13
16575 13
16576 11
16577 11
16578 11
16579 11
16580 11
16581 12
16582 12
16583 12
16584 12
16585 12
16586 12
16587 12
16588 13
16589 13
16590 13
16591 13
16592 13
16593 13
16594 12
16595 13
16596 13
16597 13
16598 13
16599 14
16600 14
16601 14
16602 13
16603 14
16604 14
16605 15
16606 15
16607 15
16608 15
16609 14
16610 14
16611 14
16612 14
16613 15
16614 14
16615 15
16616 15
16617 15
16618 15
16619 15
16620 13
16621 13
16622 13
16623 12
16624 10
16625 10
16626 9
16627 9
16628 9
16629 9
16630 9
16631 9
16632 9
16633 9
16634 9
16635 8
16636 8
16637 8
16638 8
16639 8
16640 8
16641 7
16642 7
16643 7
16644 7
16645 6
16646 6
16647 6
16648 8
16649 8
16650 8
16651 8
16652 8
16653 5
16654 5
16655 5
16656 5
16657 4
16658 3
16659 3
16660 3
16661 3
16662 4
16663 5
16664 5
16665 5
16666 5
16667 5
16668 5
16669 6
16670 6
16671 6
16672 6
16673 6
16674 6
16675 7
16676 7
16677 7
16678 6
16679 6
16680 5
16681 5
16682 5
16683 5
16684 6
16685 6
16686 6
16687 6
16688 6
16689 6
16690 6
16691 5
16692 5
16693 4
16694 4
16695 4
16696 4
16697 5
16698 5
16699 6
16700 6
16701 6
16702 6
16703 6
16704 6
16705 6
16706 6
16707 6
16708 6
16709 6
16710 7
16711 7
16712 7
16713 7
16714 8
16715 8
16716 8
16717 8
16718 8
16719 8
16720 7
16721 7
16722 7
16723 7
16724 7
16725 7
16726 7
16727 7
16728 7
16729 7
16730 8
16731 9
16732 9
16733 9
16734 9
16735 9
16736 10
16737 10
16738 10
16739 10
16740 10
16741 10
16742 10
16743 12
16744 12
16745 12
16746 13
16747 12
16748 12
16749 10
16750 9
16751 9
16752 9
16753 9
16754 9
16755 9
16756 9
16757 9
16758 9
16759 9
16760 9
16761 9
16762 9
16763 9
16764 9
16765 9
16766 9
16767 8
16768 8
16769 8
16770 8
16771 8
16772 8
16773 8
16774 8
16775 8
16776 8
16777 8
16778 8
16779 8
16780 7
16781 7
16782 6
16783 6
16784 6
16785 6
16786 5
16787 5
16788 8
16789 8
16790 8
16791 8
16792 8
16793 5
16794 5
16795 5
16796 5
16797 5
16798 5
16799 5
16800 5
16801 5
16802 5
16803 5
16804 5
16805 4
16806 4
16807 4
16808 6
16809 6
16810 5
16811 5
16812 5
16813 5
16814 5
16815 5
16816 5
16817 5
16818 5
16819 5
16820 5
16821 5
16822 5
16823 5
16824 5
16825 4
16826 4
16827 4
16828 4
16829 4
16830 4
16831 4
16832 4
16833 4
16834 4
16835 4
16836 4
16837 4
16838 5
16839 5
16840 5
16841 5
16842 5
16843 5
16844 4
16845 4
16846 4
16847 4
16848 4
16849 4
16850 4
16851 4
16852 4
16853 4
16854 4
16855 4
16856 4
16857 4
16858 4
16859 4
16860 4
16861 5
16862 5
16863 5
16864 5
16865 5
16866 5
16867 6
16868 9
16869 9
16870 9
16871 9
16872 9
16873 9
16874 9
16875 9
16876 9
16877 10
16878 10
16879 10
16880 11
16881 11
16882 11
16883 14
16884 14
16885 14
16886 15
16887 15
16888 14
16889 16
16890 18
16891 18
16892 18
16893 18
16894 18
16895 18
16896 18
16897 18
16898 18
16899 18
16900 18
16901 18
16902 18
16903 18
16904 18
16905 18
16906 18
16907 18
16908 17
16909 17
16910 17
16911 16
16912 16
16913 17
16914 17
16915 18
16916 17
16917 16
16918 13
16919 14
16920 14
16921 14
16922 14
16923 14
16924 14
16925 13
16926 13
16927 13
16928 13
16929 13
16930 13
16931 12
16932 12
16933 9
16934 10
16935 10
16936 9
16937 9
16938 7
16939 7
16940 5
16941 5
16942 5
16943 5
16944 5
16945 5
16946 7
16947 7
16948 7
16949 6
16950 6
16951 6
16952 6
16953 6
16954 6
16955 5
16956 5
16957 5
16958 5
16959 6
16960 6
16961 6
16962 5
16963 5
16964 5
16965 4
16966 4
16967 5
16968 5
16969 5
16970 4
16971 4
16972 4
16973 4
16974 4
16975 4
16976 4
16977 6
16978 9
16979 9
16980 9
16981 10
16982 10
16983 10
16984 10
16985 10
16986 10
16987 10
16988 10
16989 10
16990 10
16991 10
16992 10
16993 10
16994 10
16995 10
16996 8
16997 8
16998 9
16999 10
17000 10
17001 10
17002 10
17003 10
17004 10
17005 12
17006 12
17007 13
17008 14
17009 13
17010 13
17011 14
17012 14
17013 14
17014 14
17015 14
17016 14
17017 13
17018 16
17019 16
17020 16
17021 16
17022 16
17023 17
17024 17
17025 17
17026 17
17027 17
17028 15
17029 18
17030 18
17031 18
17032 19
17033 19
17034 19
17035 18
17036 19
17037 19
17038 19
17039 19
17040 19
17041 19
17042 18
17043 18
17044 17
17045 17
17046 18
17047 18
17048 19
17049 19
17050 18
17051 18
17052 18
17053 18
17054 18
17055 17
17056 17
17057 18
17058 17
17059 17
17060 17
17061 17
17062 17
17063 17
17064 17
17065 16
17066 16
17067 16
17068 16
17069 16
17070 16
17071 16
17072 15
17073 14
17074 14
17075 14
17076 14
17077 11
17078 11
17079 8
17080 8
17081 8
17082 6
17083 6
17084 5
17085 5
17086 5
17087 5
17088 5
17089 5
17090 5
17091 5
17092 8
17093 9
17094 9
17095 10
17096 10
17097 13
17098 13
17099 14
17100 14
17101 14
17102 14
17103 14
17104 14
17105 14
17106 14
17107 13
17108 13
17109 13
17110 13
17111 14
17112 14
17113 14
17114 14
17115 14
17116 14
17117 17
17118 15
17119 15
17120 15
17121 15
17122 16
17123 16
17124 16
17125 16
17126 18
17127 19
17128 18
17129 17
17130 17
17131 17
17132 17
17133 17
17134 17
17135 17
17136 18
17137 18
17138 18
17139 18
17140 18
17141 18
17142 16
17143 16
17144 17
17145 16
17146 16
17147 16
17148 16
17149 16
17150 16
17151 16
17152 16
17153 15
17154 15
17155 15
17156 15
17157 14
17158 13
17159 15
17160 15
17161 15
17162 15
17163 15
17164 15
17165 15
17166 15
17167 14
17168 13
17169 13
17170 14
17171 14
17172 13
17173 13
17174 13
17175 12
17176 10
17177 9
17178 9
17179 9
17180 9
17181 9
17182 9
17183 9
17184 9
17185 9
17186 8
17187 8
17188 8
17189 8
17190 8
17191 8
17192 7
17193 11
17194 10
17195 10
17196 10
17197 3
17198 4
17199 4
17200 4
17201 4
17202 4
17203 4
17204 4
17205 4
17206 4
17207 4
17208 4
17209 2
17210 4
17211 8
17212 8
17213 8
17214 8
17215 8
17216 8
17217 8
17218 8
17219 8
17220 9
17221 10
17222 10
17223 10
17224 10
17225 10
17226 10
17227 10
17228 11
17229 11
17230 11
17231 11
17232 12
17233 12
17234 11
17235 11
17236 11
17237 12
17238 12
17239 12
17240 12
17241 12
17242 12
17243 12
17244 12
17245 12
17246 12
17247 11
17248 11
17249 11
17250 11
17251 11
17252 11
17253 11
17254 11
17255 11
17256 10
17257 10
17258 10
17259 10
17260 8
17261 5
17262 5
17263 4
17264 4
17265 6
17266 7
17267 7
17268 6
17269 7
17270 6
17271 5
17272 5
17273 4
17274 4
17275 4
17276 4
17277 7
17278 7
17279 7
17280 4
17281 4
17282 4
17283 4
17284 4
17285 4
17286 4
17287 4
17288 4
17289 4
17290 4
17291 4
17292 4
17293 6
17294 7
17295 7
17296 8
17297 9
17298 9
17299 9
17300 9
17301 9
17302 9
17303 9
17304 9
17305 9
17306 9
17307 11
17308 11
17309 11
17310 11
17311 11
17312 11
17313 11
17314 11
17315 11
17316 10
17317 10
17318 10
17319 10
17320 10
17321 10
17322 10
17323 10
17324 10
17325 10
17326 10
17327 10
17328 10
17329 10
17330 10
17331 10
17332 10
17333 10
17334 10
17335 10
17336 11
17337 11
17338 11
17339 11
17340 11
17341 12
17342 12
17343 10
17344 9
17345 7
17346 8
17347 9
17348 9
17349 9
17350 9
17351 10
17352 11
17353 11
17354 15
17355 16
17356 16
17357 14
17358 14
17359 14
17360 14
17361 14
17362 15
17363 15
17364 18
17365 18
17366 18
17367 18
17368 18
17369 17
17370 17
17371 17
17372 16
17373 16
17374 16
17375 16
17376 16
17377 16
17378 16
17379 16
17380 16
17381 16
17382 16
17383 16
17384 16
17385 16
17386 16
17387 17
17388 17
17389 17
17390 16
17391 16
17392 16
17393 16
17394 17
17395 17
17396 16
17397 14
17398 14
17399 14
17400 14
17401 13
17402 12
17403 12
17404 9
17405 9
17406 9
17407 10
17408 10
17409 10
17410 10
17411 10
17412 9
17413 10
17414 7
17415 7
17416 9
17417 9
17418 9
17419 9
17420 9
17421 10
17422 10
17423 10
17424 10
17425 11
17426 11
17427 11
17428 11
17429 11
17430 11
17431 11
17432 11
17433 12
17434 12
17435 12
17436 12
17437 11
17438 11
17439 11
17440 11
17441 10
17442 12
17443 12
17444 12
17445 11
17446 11
17447 11
17448 11
17449 10
17450 10
17451 10
17452 9
17453 9
17454 9
17455 10
17456 10
17457 9
17458 9
17459 9
17460 8
17461 9
17462 10
17463 10
17464 10
17465 10
17466 10
17467 10
17468 10
17469 11
17470 13
17471 14
17472 14
17473 15
17474 15
17475 15
17476 15
17477 15
17478 15
17479 15
17480 15
17481 15
17482 15
17483 15
17484 15
17485 16
17486 18
17487 18
17488 18
17489 18
17490 19
17491 19
17492 19
17493 19
17494 18
17495 18
17496 16
17497 15
17498 15
17499 15
17500 15
17501 15
17502 15
17503 15
17504 15
17505 14
17506 12
17507 11
17508 14
17509 14
17510 18
17511 18
17512 18
17513 18
17514 18
17515 18
17516 17
17517 17
17518 17
17519 16
17520 16
17521 17
17522 16
17523 16
17524 17
17525 18
17526 18
17527 17
17528 16
17529 16
17530 16
17531 16
17532 16
17533 16
17534 16
17535 16
17536 15
17537 15
17538 15
17539 15
17540 17
17541 16
17542 16
17543 16
17544 15
17545 15
17546 14
17547 14
17548 14
17549 14
17550 14
17551 14
17552 14
17553 14
17554 14
17555 14
17556 14
17557 14
17558 13
17559 12
17560 8
17561 8
17562 8
17563 8
17564 9
17565 9
17566 9
17567 9
17568 9
17569 9
17570 8
17571 8
17572 8
17573 8
17574 8
17575 7
17576 4
17577 4
17578 4
17579 4
17580 4
17581 5
17582 5
17583 5
17584 5
17585 4
17586 4
17587 4
17588 5
17589 5
17590 5
17591 6
17592 6
17593 6
17594 6
17595 6
17596 9
17597 9
17598 9
17599 9
17600 9
17601 9
17602 12
17603 12
17604 16
17605 18
17606 18
17607 18
17608 18
17609 18
17610 18
17611 18
17612 18
17613 18
17614 18
17615 18
17616 18
17617 17
17618 17
17619 17
17620 18
17621 17
17622 17
17623 17
17624 17
17625 17
17626 17
17627 17
17628 17
17629 17
17630 18
17631 18
17632 15
17633 15
17634 14
17635 14
17636 14
17637 16
17638 16
17639 16
17640 16
17641 16
17642 16
17643 16
17644 15
17645 14
17646 14
17647 12
17648 12
17649 12
17650 12
17651 12
17652 12
17653 14
17654 14
17655 13
17656 13
17657 13
17658 13
17659 13
17660 13
17661 13
17662 13
17663 13
17664 12
17665 12
17666 12
17667 13
17668 13
17669 13
17670 12
17671 13
17672 13
17673 13
17674 13
17675 12
17676 12
17677 11
17678 11
17679 11
17680 10
17681 10
17682 10
17683 10
17684 10
17685 10
17686 10
17687 10
17688 9
17689 9
17690 9
17691 10
17692 10
17693 10
17694 10
17695 10
17696 10
17697 13
17698 13
17699 14
17700 14
17701 14
17702 14
17703 11
17704 10
17705 9
17706 9
17707 9
17708 11
17709 11
17710 11
17711 11
17712 11
17713 11
17714 11
17715 13
17716 13
17717 13
17718 13
17719 14
17720 13
17721 14
17722 14
17723 16
17724 16
17725 16
17726 16
17727 15
17728 15
17729 15
17730 15
17731 16
17732 16
17733 16
17734 16
17735 15
17736 18
17737 16
17738 16
17739 18
17740 18
17741 18
17742 18
17743 18
17744 18
17745 19
17746 19
17747 17
17748 17
17749 17
17750 17
17751 17
17752 17
17753 17
17754 17
17755 17
17756 17
17757 17
17758 15
17759 15
17760 15
17761 15
17762 15
17763 16
17764 16
17765 14
17766 14
17767 14
17768 14
17769 14
17770 14
17771 13
17772 13
17773 12
17774 12
17775 12
17776 12
17777 12
17778 12
17779 12
17780 11
17781 9
17782 9
17783 8
17784 8
17785 8
17786 4
17787 4
17788 4
17789 4
17790 4
17791 5
17792 5
17793 5
17794 6
17795 5
17796 5
17797 5
17798 6
17799 5
17800 5
17801 5
17802 7
17803 7
17804 7
17805 7
17806 8
17807 8
17808 9
17809 9
17810 9
17811 9
17812 10
17813 10
17814 10
17815 10
17816 10
17817 10
17818 10
17819 10
17820 11
17821 11
17822 11
17823 11
17824 13
17825 12
17826 12
17827 12
17828 12
17829 12
17830 11
17831 11
17832 11
17833 11
17834 10
17835 11
17836 11
17837 11
17838 10
17839 10
17840 10
17841 9
17842 9
17843 10
17844 10
17845 10
17846 10
17847 10
17848 10
17849 10
17850 13
17851 13
17852 12
17853 12
17854 16
17855 16
17856 15
17857 16
17858 16
17859 16
17860 15
17861 19
17862 19
17863 19
17864 20
17865 20
17866 20
17867 20
17868 20
17869 19
17870 20
17871 19
17872 19
17873 19
17874 19
17875 19
17876 19
17877 19
17878 20
17879 19
17880 19
17881 20
17882 19
17883 19
17884 21
17885 21
17886 20
17887 20
17888 20
17889 20
17890 22
17891 22
17892 24
17893 25
17894 26
17895 26
17896 26
17897 27
17898 27
17899 27
17900 26
17901 28
17902 28
17903 28
17904 24
17905 26
17906 25
17907 25
17908 24
17909 24
17910 25
17911 24
17912 23
17913 23
17914 22
17915 22
17916 22
17917 24
17918 24
17919 25
17920 25
17921 25
17922 25
17923 25
17924 24
17925 24
17926 24
17927 24
17928 24
17929 24
17930 23
17931 24
17932 24
17933 23
17934 21
17935 20
17936 20
17937 19
17938 22
17939 23
17940 21
17941 19
17942 19
17943 19
17944 23
17945 23
17946 23
17947 23
17948 23
17949 23
17950 23
17951 23
17952 23
17953 23
17954 29
17955 28
17956 28
17957 29
17958 29
17959 29
17960 28
17961 25
17962 25
17963 25
17964 25
17965 24
17966 24
17967 22
17968 24
17969 24
17970 24
17971 24
17972 25
17973 25
17974 25
17975 25
17976 25
17977 25
17978 24
17979 24
17980 23
17981 23
17982 23
17983 23
17984 23
17985 23
17986 26
17987 26
17988 23
17989 22
17990 22
17991 23
17992 21
17993 19
17994 16
17995 16
17996 16
17997 16
17998 16
17999 16
18000 16
18001 15
18002 15
18003 15
18004 9
18005 9
18006 9
18007 9
18008 9
18009 11
18010 11
18011 11
18012 11
18013 11
18014 13
18015 13
18016 13
18017 13
18018 13
18019 14
18020 14
18021 14
18022 14
18023 14
18024 14
18025 14
18026 14
18027 14
18028 14
18029 14
18030 15
18031 16
18032 17
18033 17
18034 18
18035 18
18036 17
18037 17
18038 18
18039 18
18040 20
18041 21
18042 23
18043 25
18044 25
18045 24
18046 24
18047 25
18048 25
18049 25
18050 24
18051 25
18052 25
18053 25
18054 25
18055 25
18056 25
18057 25
18058 25
18059 23
18060 24
18061 24
18062 25
18063 23
18064 22
18065 22
18066 22
18067 26
18068 23
18069 23
18070 23
18071 23
18072 22
18073 22
18074 22
18075 22
18076 21
18077 21
18078 21
18079 22
18080 20
18081 23
18082 26
18083 27
18084 27
18085 27
18086 27
18087 27
18088 27
18089 27
18090 27
18091 30
18092 31
18093 33
18094 33
18095 33
18096 32
18097 32
18098 31
18099 31
18100 31
18101 30
18102 30
18103 30
18104 30
18105 30
18106 30
18107 30
18108 29
18109 29
18110 29
18111 29
18112 29
18113 29
18114 29
18115 31
18116 31
18117 25
18118 25
18119 25
18120 25
18121 25
18122 24
18123 24
18124 24
18125 24
18126 26
18127 26
18128 26
18129 26
18130 26
18131 23
18132 20
18133 19
18134 18
18135 18
18136 18
18137 18
18138 18
18139 19
18140 21
18141 18
18142 15
18143 12
18144 12
18145 13
18146 14
18147 14
18148 14
18149 14
18150 12
18151 14
18152 14
18153 14
18154 14
18155 14
18156 14
18157 14
18158 14
18159 14
18160 14
18161 14
18162 12
18163 13
18164 13
18165 12
18166 15
18167 15
18168 15
18169 15
18170 15
18171 15
18172 15
18173 15
18174 15
18175 15
18176 15
18177 15
18178 15
18179 15
18180 15
18181 15
18182 15
18183 15
18184 15
18185 15
18186 16
18187 16
18188 16
18189 16
18190 14
18191 14
18192 14
18193 14
18194 14
18195 14
18196 14
18197 14
18198 14
18199 13
18200 13
18201 12
18202 12
18203 12
18204 12
18205 12
18206 12
18207 12
18208 16
18209 17
18210 17
18211 18
18212 20
18213 21
18214 21
18215 20
18216 20
18217 20
18218 20
18219 18
18220 18
18221 18
18222 17
18223 17
18224 17
18225 18
18226 19
18227 19
18228 19
18229 19
18230 20
18231 20
18232 20
18233 20
18234 20
18235 20
18236 20
18237 22
18238 22
18239 25
18240 26
18241 26
18242 26
18243 25
18244 23
18245 22
18246 22
18247 22
18248 22
18249 22
18250 22
18251 22
18252 22
18253 22
18254 24
18255 24
18256 24
18257 24
18258 22
18259 22
18260 22
18261 22
18262 22
18263 22
18264 22
18265 21
18266 18
18267 18
18268 18
18269 18
18270 21
18271 22
18272 22
18273 22
18274 24
18275 28
18276 27
18277 27
18278 27
18279 27
18280 27
18281 27
18282 26
18283 26
18284 26
18285 27
18286 28
18287 26
18288 26
18289 23
18290 21
18291 21
18292 21
18293 24
18294 24
18295 24
18296 24
18297 24
18298 27
18299 26
18300 27
18301 25
18302 25
18303 25
18304 25
18305 26
18306 25
18307 25
18308 25
18309 26
18310 26
18311 24
18312 22
18313 22
18314 22
18315 22
18316 22
18317 22
18318 23
18319 24
18320 22
18321 20
18322 19
18323 20
18324 15
18325 15
18326 14
18327 14
18328 14
18329 14
18330 14
18331 14
18332 14
18333 14
18334 14
18335 14
18336 14
18337 14
18338 15
18339 15
18340 15
18341 14
18342 14
18343 11
18344 11
18345 8
18346 8
18347 8
18348 8
18349 7
18350 7
18351 8
18352 8
18353 8
18354 8
18355 7
18356 7
18357 7
18358 7
18359 6
18360 6
18361 6
18362 6
18363 6
18364 6
18365 6
18366 6
18367 6
18368 6
18369 6
18370 5
18371 6
18372 6
18373 6
18374 6
18375 6
18376 6
18377 6
18378 6
18379 7
18380 9
18381 10
18382 10
18383 10
18384 9
18385 9
18386 8
18387 7
18388 9
18389 9
18390 10
18391 10
18392 10
18393 10
18394 10
18395 10
18396 14
18397 15
18398 15
18399 16
18400 16
18401 16
18402 16
18403 16
18404 17
18405 17
18406 17
18407 16
18408 16
18409 16
18410 16
18411 16
18412 16
18413 16
18414 17
18415 17
18416 17
18417 17
18418 16
18419 20
18420 20
18421 20
18422 23
18423 23
18424 22
18425 22
18426 24
18427 24
18428 25
18429 25
18430 24
18431 24
18432 23
18433 23
18434 24
18435 23
18436 23
18437 23
18438 23
18439 24
18440 23
18441 25
18442 26
18443 26
18444 25
18445 25
18446 23
18447 23
18448 23
18449 23
18450 22
18451 22
18452 22
18453 22
18454 22
18455 22
18456 22
18457 22
18458 22
18459 23
18460 23
18461 23
18462 23
18463 24
18464 23
18465 23
18466 23
18467 23
18468 23
18469 19
18470 19
18471 22
18472 19
18473 19
18474 21
18475 21
18476 18
18477 18
18478 19
18479 18
18480 18
18481 18
18482 18
18483 18
18484 18
18485 18
18486 18
18487 18
18488 18
18489 18
18490 18
18491 15
18492 15
18493 15
18494 15
18495 15
18496 15
18497 14
18498 14
18499 13
18500 13
18501 13
18502 13
18503 13
18504 13
18505 13
18506 13
18507 12
18508 12
18509 13
18510 13
18511 13
18512 13
18513 13
18514 12
18515 12
18516 12
18517 12
18518 12
18519 12
18520 12
18521 12
18522 12
18523 14
18524 13
18525 12
18526 12
18527 14
18528 14
18529 14
18530 13
18531 13
18532 13
18533 14
18534 14
18535 14
18536 14
18537 15
18538 15
18539 15
18540 15
18541 15
18542 15
18543 16
18544 18
18545 18
18546 18
18547 18
18548 19
18549 20
18550 20
18551 20
18552 20
18553 20
18554 21
18555 21
18556 21
18557 21
18558 21
18559 19
18560 19
18561 19
18562 19
18563 19
18564 19
18565 19
18566 20
18567 20
18568 20
18569 19
18570 18
18571 15
18572 17
18573 17
18574 17
18575 18
18576 18
18577 16
18578 17
18579 17
18580 16
18581 16
18582 18
18583 18
18584 18
18585 16
18586 17
18587 17
18588 16
18589 16
18590 16
18591 16
18592 15
18593 15
18594 13
18595 13
18596 13
18597 13
18598 12
18599 12
18600 13
18601 13
18602 12
18603 12
18604 12
18605 12
18606 12
18607 12
18608 12
18609 12
18610 12
18611 12
18612 12
18613 13
18614 13
18615 14
18616 14
18617 14
18618 13
18619 13
18620 13
18621 13
18622 13
18623 13
18624 11
18625 10
18626 10
18627 10
18628 10
18629 12
18630 11
18631 11
18632 12
18633 12
18634 12
18635 12
18636 11
18637 11
18638 12
18639 12
18640 12
18641 12
18642 13
18643 13
18644 13
18645 13
18646 13
18647 13
18648 14
18649 14
18650 14
18651 14
18652 14
18653 14
18654 14
18655 14
18656 15
18657 16
18658 16
18659 16
18660 19
18661 19
18662 19
18663 19
18664 19
18665 19
18666 19
18667 19
18668 18
18669 18
18670 18
18671 18
18672 16
18673 16
18674 15
18675 15
18676 15
18677 15
18678 14
18679 12
18680 12
18681 12
18682 12
18683 12
18684 12
18685 12
18686 11
18687 11
18688 12
18689 12
18690 13
18691 13
18692 12
18693 13
18694 13
18695 13
18696 13
18697 13
18698 13
18699 13
18700 13
18701 13
18702 13
18703 13
18704 13
18705 13
18706 13
18707 13
18708 13
18709 13
18710 13
18711 13
18712 13
18713 12
18714 12
18715 11
18716 11
18717 11
18718 11
18719 11
18720 11
18721 11
18722 11
18723 11
18724 10
18725 10
18726 10
18727 10
18728 10
18729 10
18730 10
18731 10
18732 10
18733 12
18734 13
18735 13
18736 13
18737 13
18738 13
18739 13
18740 13
18741 13
18742 13
18743 11
18744 11
18745 11
18746 16
18747 16
18748 16
18749 16
18750 16
18751 16
18752 16
18753 16
18754 16
18755 16
18756 15
18757 15
18758 15
18759 15
18760 12
18761 12
18762 12
18763 12
18764 12
18765 12
18766 12
18767 12
18768 12
18769 12
18770 12
18771 12
18772 12
18773 12
18774 12
18775 12
18776 12
18777 12
18778 11
18779 11
18780 11
18781 11
18782 11
18783 11
18784 11
18785 11
18786 11
18787 10
18788 10
18789 10
18790 9
18791 10
18792 10
18793 10
18794 10
18795 10
18796 11
18797 11
18798 11
18799 11
18800 11
18801 11
18802 11
18803 11
18804 11
18805 13
18806 13
18807 13
18808 13
18809 13
18810 13
18811 13
18812 13
18813 13
18814 13
18815 13
18816 13
18817 13
18818 13
18819 13
18820 13
18821 13
18822 13
18823 13
18824 13
18825 13
18826 13
18827 13
18828 13
18829 13
18830 13
18831 13
18832 12
18833 11
18834 11
18835 11
18836 13
18837 13
18838 13
18839 13
18840 13
18841 11
18842 13
18843 16
18844 16
18845 16
18846 10
18847 16
18848 16
18849 16
18850 16
18851 16
18852 18
18853 18
18854 18
18855 19
18856 19
18857 18
18858 18
18859 19
18860 18
18861 18
18862 18
18863 19
18864 19
18865 19
18866 19
18867 19
18868 19
18869 19
18870 19
18871 19
18872 19
18873 19
18874 19
18875 19
18876 19
18877 19
18878 19
18879 19
18880 19
18881 19
18882 19
18883 19
18884 19
18885 19
18886 26
18887 27
18888 27
18889 27
18890 27
18891 26
18892 26
18893 26
18894 30
18895 30
18896 30
18897 30
18898 30
18899 30
18900 30
18901 31
18902 31
18903 31
18904 31
18905 31
18906 32
18907 32
18908 32
18909 32
18910 32
18911 32
18912 32
18913 32
18914 32
18915 33
18916 33
18917 33
18918 33
18919 33
18920 34
18921 34
18922 34
18923 33
18924 34
18925 34
18926 35
18927 35
18928 35
18929 35
18930 35
18931 34
18932 34
18933 34
18934 34
18935 34
18936 27
18937 28
18938 28
18939 29
18940 29
18941 29
18942 27
18943 23
18944 21
18945 21
18946 21
18947 15
18948 16
18949 16
18950 19
18951 20
18952 19
18953 19
18954 19
18955 18
18956 18
18957 18
18958 18
18959 18
18960 18
18961 18
18962 18
18963 17
18964 17
18965 17
18966 17
18967 17
18968 17
18969 17
18970 17
18971 17
18972 17
18973 16
18974 15
18975 16
18976 16
18977 17
18978 17
18979 17
18980 18
18981 18
18982 19
18983 19
18984 20
18985 20
18986 17
18987 16
18988 16
18989 15
18990 15
18991 15
18992 15
18993 16
18994 15
18995 15
18996 15
18997 16
18998 14
18999 15
19000 15
19001 16
19002 16
19003 16
19004 16
19005 16
19006 15
19007 15
19008 15
19009 15
19010 15
19011 16
19012 16
19013 18
19014 18
19015 20
19016 21
19017 27
19018 28
19019 28
19020 28
19021 28
19022 28
19023 28
19024 29
19025 29
19026 29
19027 29
19028 29
19029 28
19030 28
19031 28
19032 30
19033 30
19034 30
19035 30
19036 30
19037 29
19038 29
19039 29
19040 29
19041 29
19042 29
19043 29
19044 29
19045 30
19046 30
19047 29
19048 31
19049 31
19050 30
19051 29
19052 27
19053 26
19054 28
19055 29
19056 29
19057 29
19058 29
19059 29
19060 29
19061 29
19062 29
19063 30
19064 30
19065 30
19066 32
19067 38
19068 38
19069 38
19070 39
19071 43
19072 44
19073 44
19074 45
19075 45
19076 45
19077 44
19078 45
19079 45
19080 45
19081 46
19082 43
19083 43
19084 42
19085 42
19086 42
19087 43
19088 43
19089 43
19090 43
19091 44
19092 44
19093 44
19094 44
19095 44
19096 44
19097 43
19098 43
19099 43
19100 43
19101 43
19102 43
19103 45
19104 42
19105 42
19106 41
19107 38
19108 38
19109 38
19110 36
19111 36
19112 34
19113 31
19114 31
19115 28
19116 24
19117 16
19118 16
19119 16
19120 13
19121 14
19122 16
19123 16
19124 16
19125 17
19126 19
19127 19
19128 19
19129 19
19130 21
19131 21
19132 21
19133 23
19134 23
19135 23
19136 23
19137 23
19138 23
19139 23
19140 23
19141 24
19142 24
19143 24
19144 24
19145 23
19146 23
19147 23
19148 22
19149 22
19150 21
19151 21
19152 21
19153 21
19154 25
19155 25
19156 33
19157 33
19158 33
19159 33
19160 33
19161 33
19162 34
19163 34
19164 34
19165 34
19166 35
19167 35
19168 35
19169 35
19170 36
19171 33
19172 32
19173 31
19174 31
19175 31
19176 31
19177 30
19178 30
19179 31
19180 31
19181 31
19182 31
19183 31
19184 30
19185 30
19186 30
19187 30
19188 33
19189 34
19190 34
19191 33
19192 32
19193 32
19194 32
19195 32
19196 33
19197 34
19198 34
19199 34
19200 34
19201 34
19202 33
19203 32
19204 31
19205 31
19206 27
19207 27
19208 27
19209 26
19210 31
19211 31
19212 30
19213 30
19214 29
19215 29
19216 29
19217 29
19218 29
19219 32
19220 31
19221 32
19222 30
19223 29
19224 29
19225 29
19226 29
19227 30
19228 31
19229 29
19230 28
19231 28
19232 28
19233 26
19234 26
19235 26
19236 27
19237 27
19238 24
19239 24
19240 25
19241 25
19242 25
19243 25
19244 25
19245 25
19246 25
19247 25
19248 25
19249 25
19250 25
19251 25
19252 25
19253 24
19254 22
19255 22
19256 21
19257 21
19258 21
19259 21
19260 16
19261 16
19262 16
19263 16
19264 16
19265 16
19266 19
19267 19
19268 20
19269 21
19270 21
19271 21
19272 20
19273 21
19274 21
19275 22
19276 22
19277 23
19278 23
19279 23
19280 23
19281 23
19282 24
19283 25
19284 25
19285 25
19286 25
19287 25
19288 25
19289 24
19290 24
19291 24
19292 25
19293 25
19294 25
19295 25
19296 25
19297 24
19298 24
19299 24
19300 24
19301 27
19302 26
19303 34
19304 33
19305 33
19306 33
19307 33
19308 33
19309 33
19310 34
19311 34
19312 32
19313 33
19314 33
19315 34
19316 34
19317 34
19318 34
19319 30
19320 35
19321 35
19322 35
19323 37
19324 37
19325 37
19326 37
19327 36
19328 34
19329 34
19330 34
19331 35
19332 37
19333 37
19334 37
19335 38
19336 39
19337 37
19338 37
19339 37
19340 36
19341 36
19342 36
19343 36
19344 36
19345 37
19346 37
19347 37
19348 39
19349 40
19350 40
19351 39
19352 38
19353 33
19354 33
19355 33
19356 31
19357 31
19358 31
19359 31
19360 31
19361 31
19362 31
19363 32
19364 33
19365 32
19366 33
19367 33
19368 33
19369 33
19370 26
19371 25
19372 26
19373 23
19374 23
19375 22
19376 22
19377 22
19378 22
19379 22
19380 23
19381 23
19382 23
19383 24
19384 24
19385 24
19386 28
19387 28
19388 27
19389 27
19390 26
19391 28
19392 28
19393 30
19394 30
19395 30
19396 30
19397 30
19398 30
19399 30
19400 30
19401 28
19402 27
19403 24
19404 24
19405 24
19406 25
19407 25
19408 24
19409 24
19410 24
19411 24
19412 25
19413 24
19414 24
19415 27
19416 27
19417 27
19418 27
19419 27
19420 27
19421 26
19422 26
19423 26
19424 26
19425 25
19426 25
19427 25
19428 25
19429 26
19430 26
19431 26
19432 24
19433 24
19434 24
19435 26
19436 25
19437 25
19438 25
19439 25
19440 31
19441 31
19442 31
19443 33
19444 33
19445 32
19446 32
19447 34
19448 31
19449 31
19450 32
19451 31
19452 31
19453 31
19454 31
19455 31
19456 31
19457 31
19458 31
19459 31
19460 30
19461 31
19462 32
19463 31
19464 30
19465 30
19466 30
19467 30
19468 30
19469 30
19470 30
19471 30
19472 30
19473 30
19474 31
19475 32
19476 36
19477 36
19478 36
19479 36
19480 36
19481 36
19482 36
19483 35
19484 35
19485 37
19486 34
19487 34
19488 34
19489 34
19490 34
19491 32
19492 32
19493 30
19494 30
19495 30
19496 30
19497 30
19498 30
19499 29
19500 30
19501 30
19502 30
19503 30
19504 30
19505 32
19506 31
19507 29
19508 29
19509 29
19510 28
19511 28
19512 27
19513 27
19514 27
19515 27
19516 27
19517 27
19518 30
19519 30
19520 31
19521 31
19522 31
19523 31
19524 31
19525 32
19526 31
19527 32
19528 32
19529 33
19530 33
19531 33
19532 33
19533 33
19534 33
19535 35
19536 35
19537 35
19538 35
19539 32
19540 31
19541 31
19542 32
19543 30
19544 32
19545 33
19546 34
19547 32
19548 32
19549 32
19550 30
19551 30
19552 29
19553 29
19554 28
19555 28
19556 28
19557 28
19558 28
19559 28
19560 28
19561 27
19562 26
19563 25
19564 25
19565 26
19566 27
19567 26
19568 27
19569 27
19570 28
19571 27
19572 27
19573 27
19574 26
19575 25
19576 23
19577 25
19578 28
19579 28
19580 28
19581 28
19582 27
19583 24
19584 24
19585 22
19586 21
19587 22
19588 22
19589 22
19590 23
19591 23
19592 23
19593 23
19594 23
19595 23
19596 23
19597 23
19598 24
19599 24
19600 24
19601 25
19602 25
19603 25
19604 25
19605 24
19606 24
19607 25
19608 25
19609 25
19610 25
19611 26
19612 27
19613 26
19614 26
19615 26
19616 26
19617 29
19618 29
19619 29
19620 27
19621 27
19622 28
19623 28
19624 28
19625 27
19626 28
19627 28
19628 28
19629 28
19630 28
19631 27
19632 27
19633 28
19634 28
19635 29
19636 29
19637 29
19638 29
19639 31
19640 29
19641 29
19642 28
19643 27
19644 25
19645 26
19646 28
19647 28
19648 28
19649 28
19650 28
19651 28
19652 28
19653 29
19654 27
19655 27
19656 27
19657 27
19658 27
19659 27
19660 27
19661 29
19662 109
19663 119
19664 3128
19665 3140
19666 3149
19667 3164
19668 3166
19669 3172
19670 3173
19671 3176
19672 3179
19673 3179
19674 3183
19675 3183
19676 3192
19677 3197
19678 3198
19679 3203
19680 3207
19681 3219
19682 3132
19683 3050
19684 2921
19685 2903
19686 2809
19687 2752
19688 2721
19689 2612
19690 2414
19691 2358
19692 2304
19693 2289
19694 2212
19695 2109
19696 2076
19697 2034
19698 2034
19699 2006
19700 2001
19701 1953
19702 1936
19703 1904
19704 1848
19705 1826
19706 1774
19707 1762
19708 1755
19709 1747
19710 1724
19711 1696
19712 1683
19713 1675
19714 1676
19715 1669
19716 1597
19717 1582
19718 1557
19719 1558
19720 1553
19721 1513
19722 1507
19723 1482
19724 1483
19725 1489
19726 1484
19727 1426
19728 1423
19729 1401
19730 1390
19731 1341
19732 1040
19733 928
19734 743
19735 728
19736 634
19737 602
19738 592
19739 556
19740 552
19741 542
19742 510
19743 413
19744 402
19745 422
19746 420
19747 433
19748 443
19749 466
19750 480
19751 521
19752 597
19753 620
19754 619
19755 617
19756 624
19757 637
19758 639
19759 656
19760 680
19761 681
19762 675
19763 674
19764 687
19765 696
19766 698
19767 699
19768 709
19769 731
19770 746
19771 773
19772 794
19773 821
19774 866
19775 935
19776 983
19777 1059
19778 1116
19779 1149
19780 1177
19781 1235
19782 1237
19783 1263
19784 1264
19785 1287
19786 1289
19787 1269
19788 1313
19789 1319
19790 1319
19791 1328
19792 1329
19793 1347
19794 1345
19795 1388
19796 1388
19797 1389
19798 1372
19799 1376
19800 1381
19801 1393
19802 1400
19803 1398
19804 1400
19805 1413
19806 1420
19807 1424
19808 1429
19809 1421
19810 1423
19811 1414
19812 1412
19813 1410
19814 1406
19815 1398
19816 1399
19817 1374
19818 1369
19819 1344
19820 1337
19821 1322
19822 1295
19823 1264
19824 1202
19825 1148
19826 1128
19827 1107
19828 1091
19829 1080
19830 1050
19831 1062
19832 1058
19833 1058
19834 1055
19835 1071
19836 1064
19837 1100
19838 1082
19839 1076
19840 1077
19841 1085
19842 1109
19843 1114
19844 1110
19845 1025
19846 1055
19847 1047
19848 1039
19849 1047
19850 1036
19851 950
19852 930
19853 932
19854 940
19855 935
19856 935
19857 921
19858 919
19859 918
19860 903
19861 920
19862 929
19863 929
19864 947
19865 955
19866 968
19867 1014
19868 1027
19869 1074
19870 1101
19871 1114
19872 1115
19873 1120
19874 1122
19875 1111
19876 1073
19877 1005
19878 952
19879 953
19880 947
19881 872
19882 849
19883 850
19884 846
19885 823
19886 815
19887 814
19888 803
19889 805
19890 800
19891 800
19892 800
19893 787
19894 796
19895 790
19896 787
19897 823
19898 826
19899 808
19900 806
19901 812
19902 819
19903 809
19904 811
19905 797
19906 788
19907 788
19908 784
19909 786
19910 781
19911 784
19912 774
19913 775
19914 742
19915 730
19916 725
19917 688
19918 675
19919 636
19920 621
19921 601
19922 603
19923 610
19924 609
19925 605
19926 596
19927 597
19928 591
19929 588
19930 593
19931 576
19932 570
19933 559
19934 555
19935 533
19936 559
19937 518
19938 518
19939 523
19940 528
19941 513
19942 513
19943 519
19944 513
19945 516
19946 525
19947 520
19948 545
19949 547
19950 571
19951 566
19952 573
19953 576
19954 578
19955 582
19956 582
19957 589
19958 595
19959 593
19960 580
19961 567
19962 560
19963 567
19964 573
19965 590
19966 593
19967 593
19968 597
19969 588
19970 603
19971 603
19972 605
19973 635
19974 644
19975 650
19976 653
19977 655
19978 664
19979 662
19980 663
19981 661
19982 661
19983 660
19984 660
19985 664
19986 673
19987 675
19988 676
19989 671
19990 669
19991 673
19992 675
19993 676
19994 669
19995 671
19996 681
19997 648
19998 674
19999 688
20000 692
20001 701
20002 687
20003 699
20004 686
20005 681
20006 690
20007 710
20008 712
20009 716
20010 714
20011 724
20012 754
20013 758
20014 778
20015 805
20016 816
20017 819
20018 826
20019 832
20020 845
20021 848
20022 848
20023 844
20024 851
20025 891
20026 897
20027 900
20028 911
20029 919
20030 919
20031 923
20032 935
20033 949
20034 956
20035 964
20036 968
20037 973
20038 976
20039 973
20040 973
20041 956
20042 954
20043 969
20044 951
20045 975
20046 955
20047 979
20048 947
20049 930
20050 965
20051 953
20052 951
20053 942
20054 1015
20055 1013
20056 1021
20057 1055
20058 1056
20059 1076
20060 1081
20061 1080
20062 1112
20063 1108
20064 1100
20065 1074
20066 1077
20067 1074
20068 1068
20069 1067
20070 1035
20071 1036
20072 1039
20073 1007
20074 991
20075 964
20076 956
20077 940
20078 930
20079 931
20080 931
20081 937
20082 935
20083 934
20084 933
20085 921
20086 911
20087 903
20088 901
20089 60
20090 177
20091 177
20092 177
20093 177
20094 57
20095 56
20096 58
20097 58
20098 58
20099 58
20100 58
20101 60
20102 59
20103 59
20104 59
20105 59
20106 61
20107 53
20108 53
20109 54
20110 56
20111 58
20112 63
20113 62
20114 62
20115 60
20116 60
20117 62
20118 61
20119 63
20120 63
20121 66
20122 64
20123 65
20124 63
20125 69
20126 71
20127 67
20128 70
20129 69
20130 70
20131 71
20132 71
20133 71
20134 72
20135 73
20136 73
20137 71
20138 72
20139 72
20140 72
20141 72
20142 74
20143 74
20144 74
20145 74
20146 65
20147 64
20148 66
20149 67
20150 67
20151 67
20152 69
20153 69
20154 68
20155 70
20156 70
20157 69
20158 69
20159 67
20160 67
20161 67
20162 67
20163 67
20164 64
20165 64
20166 63
20167 63
20168 62
20169 61
20170 61
20171 60
20172 59
20173 59
20174 58
20175 59
20176 59
20177 58
20178 54
20179 52
20180 47
20181 48
20182 49
20183 50
20184 52
20185 53
20186 52
20187 53
20188 52
20189 51
20190 51
20191 51
20192 51
20193 51
20194 50
20195 50
20196 50
20197 54
20198 54
20199 54
20200 53
20201 52
20202 51
20203 51
20204 51
20205 51
20206 49
20207 49
20208 50
20209 49
20210 49
20211 46
20212 39
20213 39
20214 39
20215 41
20216 41
20217 39
20218 39
20219 39
20220 38
20221 35
20222 35
20223 35
20224 36
20225 26
20226 28
20227 28
20228 29
20229 27
20230 27
20231 30
20232 29
20233 29
20234 29
20235 28
20236 28
20237 28
20238 29
20239 29
20240 29
20241 29
20242 28
20243 28
20244 28
20245 27
20246 27
20247 24
20248 22
20249 22
20250 22
20251 22
20252 22
20253 22
20254 22
20255 21
20256 21
20257 20
20258 21
20259 21
20260 21
20261 22
20262 22
20263 22
20264 22
20265 20
20266 20
20267 20
20268 20
20269 21
20270 21
20271 21
20272 21
20273 21
20274 20
20275 21
20276 19
20277 20
20278 17
20279 17
20280 17
20281 17
20282 17
20283 16
20284 24
20285 24
20286 24
20287 23
20288 27
20289 27
20290 27
20291 27
20292 27
20293 27
20294 26
20295 26
20296 26
20297 26
20298 26
20299 26
20300 26
20301 26
20302 26
20303 26
20304 26
20305 25
20306 28
20307 28
20308 27
20309 27
20310 27
20311 27
20312 27
20313 27
20314 27
20315 30
20316 30
20317 29
20318 29
20319 29
20320 29
20321 29
20322 29
20323 29
20324 29
20325 29
20326 29
20327 29
20328 29
20329 29
20330 29
20331 26
20332 26
20333 26
20334 22
20335 22
20336 22
20337 22
20338 21
20339 21
20340 22
20341 22
20342 22
20343 22
20344 22
20345 22
20346 22
20347 22
20348 22
20349 22
20350 23
20351 24
20352 24
20353 24
20354 24
20355 23
20356 23
20357 24
20358 24
20359 25
20360 26
20361 25
20362 25
20363 25
20364 25
20365 23
20366 23
20367 23
20368 23
20369 22
20370 22
20371 22
20372 22
20373 22
20374 22
20375 21
20376 22
20377 21
20378 21
20379 21
20380 21
20381 21
20382 21
20383 21
20384 16
20385 15
20386 17
20387 17
20388 13
20389 13
20390 13
20391 13
20392 13
20393 13
20394 14
20395 19
20396 21
20397 21
20398 21
20399 21
20400 23
20401 24
20402 24
20403 24
20404 24
20405 24
20406 22
20407 23
20408 23
20409 23
20410 23
20411 23
20412 23
20413 23
20414 23
20415 22
20416 22
20417 22
20418 22
20419 23
20420 23
20421 24
20422 24
20423 24
20424 25
20425 25
20426 25
20427 25
20428 25
20429 25
20430 24
20431 24
20432 24
20433 24
20434 24
20435 23
20436 23
20437 23
20438 23
20439 23
20440 22
20441 22
20442 22
20443 21
20444 21
20445 21
20446 21
20447 21
20448 21
20449 21
20450 19
20451 17
20452 17
20453 17
20454 17
20455 18
20456 18
20457 16
20458 16
20459 16
20460 15
20461 15
20462 15
20463 15
20464 15
20465 16
20466 16
20467 16
20468 16
20469 20
20470 20
20471 20
20472 20
20473 22
20474 22
20475 22
20476 21
20477 21
20478 21
20479 25
20480 25
20481 25
20482 25
20483 25
20484 25
20485 25
20486 23
20487 23
20488 23
20489 23
20490 23
20491 24
20492 24
20493 24
20494 24
20495 17
20496 16
20497 16
20498 16
20499 16
20500 17
20501 17
20502 17
20503 17
20504 17
20505 17
20506 16
20507 16
20508 16
20509 16
20510 16
20511 16
20512 16
20513 16
20514 16
20515 16
20516 16
20517 17
20518 17
20519 16
20520 16
20521 16
20522 16
20523 14
20524 14
20525 14
20526 14
20527 15
20528 15
20529 15
20530 15
20531 15
20532 18
20533 18
20534 18
20535 18
20536 18
20537 18
20538 18
20539 18
20540 18
20541 17
20542 17
20543 17
20544 17
20545 19
20546 19
20547 19
20548 19
20549 19
20550 19
20551 19
20552 19
20553 19
20554 20
20555 19
20556 19
20557 19
20558 19
20559 19
20560 19
20561 19
20562 19
20563 19
20564 19
20565 18
20566 18
20567 19
20568 20
20569 16
20570 16
20571 16
20572 16
20573 18
20574 19
20575 19
20576 19
20577 19
20578 19
20579 15
20580 15
20581 14
20582 14
20583 14
20584 14
20585 14
20586 16
20587 16
20588 16
20589 16
20590 15
20591 15
20592 15
20593 15
20594 14
20595 14
20596 14
20597 14
20598 14
20599 14
20600 13
20601 13
20602 13
20603 13
20604 14
20605 14
20606 14
20607 14
20608 15
20609 14
20610 13
20611 13
20612 13
20613 13
20614 13
20615 13
20616 13
20617 12
20618 12
20619 12
20620 12
20621 12
20622 13
20623 15
20624 15
20625 15
20626 15
20627 14
20628 14
20629 14
20630 14
20631 14
20632 11
20633 12
20634 12
20635 12
20636 10
20637 10
20638 10
20639 10
20640 10
20641 10
20642 10
20643 10
20644 10
20645 10
20646 10
20647 10
20648 10
20649 10
20650 10
20651 10
20652 10
20653 10
20654 10
20655 10
20656 13
20657 13
20658 13
20659 13
20660 13
20661 13
20662 13
20663 13
20664 14
20665 14
20666 14
20667 13
20668 13
20669 13
20670 13
20671 13
20672 12
20673 10
20674 10
20675 11
20676 11
20677 11
20678 11
20679 11
20680 11
20681 11
20682 11
20683 11
20684 11
20685 12
20686 12
20687 12
20688 12
20689 12
20690 12
20691 13
20692 13
20693 13
20694 14
20695 14
20696 14
20697 14
20698 14
20699 16
20700 16
20701 16
20702 16
20703 16
20704 14
20705 17
20706 14
20707 14
20708 13
20709 14
20710 14
20711 14
20712 14
20713 14
20714 14
20715 14
20716 14
20717 14
20718 14
20719 14
20720 14
20721 14
20722 13
20723 13
20724 13
20725 13
20726 13
20727 15
20728 15
20729 17
20730 17
20731 17
20732 17
20733 16
20734 17
20735 17
20736 17
20737 17
20738 17
20739 17
20740 18
20741 18
20742 18
20743 18
20744 18
20745 16
20746 17
20747 17
20748 17
20749 17
20750 17
20751 17
20752 17
20753 18
20754 19
20755 16
20756 16
20757 16
20758 16
20759 16
20760 17
20761 18
20762 20
20763 21
20764 21
20765 21
20766 21
20767 22
20768 22
20769 22
20770 22
20771 22
20772 22
20773 24
20774 25
20775 24
20776 25
20777 25
20778 25
20779 23
20780 23
20781 23
20782 24
20783 24
20784 24
20785 23
20786 23
20787 23
20788 24
20789 24
20790 24
20791 24
20792 26
20793 27
20794 26
20795 26
20796 26
20797 25
20798 25
20799 21
20800 20
20801 23
20802 23
20803 23
20804 23
20805 23
20806 23
20807 23
20808 25
20809 25
20810 25
20811 24
20812 25
20813 26
20814 26
20815 27
20816 27
20817 27
20818 29
20819 29
20820 29
20821 29
20822 29
20823 31
20824 31
20825 31
20826 28
20827 28
20828 30
20829 31
20830 31
20831 31
20832 31
20833 33
20834 32
20835 33
20836 33
20837 33
20838 36
20839 35
20840 35
20841 35
20842 35
20843 34
20844 34
20845 35
20846 35
20847 35
20848 35
20849 35
20850 35
20851 35
20852 35
20853 33
20854 33
20855 33
20856 33
20857 34
20858 35
20859 33
20860 34
20861 34
20862 34
20863 34
20864 35
20865 34
20866 34
20867 33
20868 31
20869 32
20870 32
20871 31
20872 29
20873 29
20874 28
20875 28
20876 27
20877 27
20878 27
20879 27
20880 28
20881 28
20882 28
20883 28
20884 28
20885 28
20886 28
20887 28
20888 27
20889 27
20890 27
20891 28
20892 26
20893 26
20894 26
20895 26
20896 26
20897 27
20898 27
20899 27
20900 27
20901 28
20902 29
20903 29
20904 29
20905 29
20906 29
20907 29
20908 28
20909 28
20910 28
20911 28
20912 27
20913 26
20914 26
20915 26
20916 27
20917 27
20918 27
20919 28
20920 28
20921 28
20922 28
20923 28
20924 28
20925 28
20926 28
20927 29
20928 27
20929 26
20930 26
20931 26
20932 26
20933 25
20934 25
20935 24
20936 24
20937 24
20938 22
20939 22
20940 22
20941 22
20942 22
20943 22
20944 22
20945 21
20946 21
20947 22
20948 22
20949 22
20950 19
20951 21
20952 21
20953 21
20954 21
20955 21
20956 22
20957 21
20958 20
20959 20
20960 19
20961 19
20962 19
20963 19
20964 18
20965 18
20966 18
20967 20
20968 22
20969 21
20970 21
20971 21
20972 22
20973 23
20974 24
20975 24
20976 24
20977 23
20978 23
20979 23
20980 23
20981 23
20982 23
20983 23
20984 23
20985 23
20986 23
20987 23
20988 23
20989 23
20990 23
20991 22
20992 22
20993 22
20994 22
20995 22
20996 22
20997 21
20998 21
20999 22
21000 22
21001 21
21002 21
21003 21
21004 21
21005 20
21006 20
21007 22
21008 21
21009 21
21010 21
21011 21
21012 21
21013 24
21014 24
21015 24
21016 24
21017 24
21018 21
21019 19
21020 20
21021 20
21022 19
21023 18
21024 18
21025 18
21026 18
21027 21
21028 21
21029 21
21030 21
21031 21
21032 21
21033 20
21034 20
21035 20
21036 20
21037 20
21038 19
21039 19
21040 20
21041 21
21042 21
21043 21
21044 21
21045 21
21046 20
21047 20
21048 20
21049 24
21050 24
21051 22
21052 22
21053 22
21054 23
21055 23
21056 22
21057 22
21058 22
21059 22
21060 28
21061 36
21062 36
21063 36
21064 36
21065 36
21066 36
21067 21
21068 24
21069 26
21070 27
21071 29
21072 29
21073 30
21074 34
21075 33
21076 33
21077 33
21078 33
21079 33
21080 33
21081 33
21082 33
21083 33
21084 33
21085 33
21086 32
21087 32
21088 31
21089 31
21090 31
21091 31
21092 31
21093 31
21094 31
21095 31
21096 32
21097 33
21098 33
21099 32
21100 32
21101 32
21102 31
21103 31
21104 31
21105 30
21106 28
21107 28
21108 28
21109 29
21110 30
21111 30
21112 30
21113 27
21114 27
21115 27
21116 27
21117 27
21118 28
21119 29
21120 32
21121 33
21122 33
21123 33
21124 33
21125 34
21126 34
21127 31
21128 31
21129 31
21130 31
21131 32
21132 30
21133 30
21134 30
21135 30
21136 30
21137 30
21138 30
21139 30
21140 29
21141 28
21142 28
21143 28
21144 29
21145 29
21146 29
21147 29
21148 29
21149 28
21150 28
21151 28
21152 28
21153 28
21154 27
21155 28
21156 28
21157 28
21158 29
21159 29
21160 29
21161 27
21162 27
21163 27
21164 27
21165 27
21166 26
21167 26
21168 23
21169 21
21170 17
21171 14
21172 14
21173 13
21174 10
21175 10
21176 10
21177 10
21178 10
21179 10
21180 9
21181 8
21182 8
21183 8
21184 8
21185 8
21186 7
21187 7
21188 7
21189 7
21190 7
21191 7
21192 7
21193 7
21194 7
21195 7
21196 7
21197 7
21198 7
21199 8
21200 8
21201 8
21202 14
21203 164
21204 166
21205 177
21206 892
21207 909
21208 920
21209 920
21210 923
21211 938
21212 948
21213 970
21214 975
21215 996
21216 996
21217 1000
21218 1015
21219 1020
21220 1024
21221 1038
21222 1040
21223 1034
21224 1024
21225 1037
21226 1042
21227 1048
21228 1070
21229 1056
21230 1061
21231 1056
21232 1069
21233 1096
21234 1117
21235 1120
21236 1122
21237 1127
21238 1134
21239 1162
21240 1160
21241 1161
21242 1129
21243 1129
21244 1128
21245 1170
21246 1167
21247 1170
21248 1170
21249 1170
21250 1159
21251 1156
21252 1155
21253 1130
21254 1125
21255 1100
21256 1104
21257 1096
21258 1106
21259 1115
21260 1113
21261 1105
21262 1099
21263 1140
21264 1146
21265 1142
21266 1151
21267 1135
21268 1132
21269 1115
21270 1126
21271 1110
21272 1112
21273 1088
21274 1039
21275 1017
21276 996
21277 1009
21278 1017
21279 996
21280 989
21281 1006
21282 980
21283 975
21284 973
21285 967
21286 961
21287 982
21288 997
21289 963
21290 1058
21291 1071
21292 1073
21293 1090
21294 1096
21295 1100
21296 1108
21297 1146
21298 1150
21299 1149
21300 1144
21301 1162
21302 1164
21303 1160
21304 1158
21305 1163
21306 1167
21307 1178
21308 1175
21309 1181
21310 1182
21311 1176
21312 1198
21313 1169
21314 1157
21315 1142
21316 1147
21317 1242
21318 1232
21319 1231
21320 1224
21321 1179
21322 1176
21323 1177
21324 1179
21325 1175
21326 1174
21327 1160
21328 1139
21329 1130
21330 1135
21331 1186
21332 1184
21333 1153
21334 1133
21335 1134
21336 1120
21337 1114
21338 1117
21339 1090
21340 1103
21341 1103
21342 1099
21343 1098
21344 1135
21345 1100
21346 1108
21347 1104
21348 1098
21349 1082
21350 1087
21351 1078
21352 1077
21353 1059
21354 1061
21355 1071
21356 1128
21357 1185
21358 1190
21359 1181
21360 1173
21361 1172
21362 1158
21363 1164
21364 1143
21365 1149
21366 1151
21367 1132
21368 1136
21369 1148
21370 1179
21371 1224
21372 1299
21373 1364
21374 1481
21375 1585
21376 1659
21377 1692
21378 1802
21379 1847
21380 1853
21381 1842
21382 1854
21383 1889
21384 1979
21385 2002
21386 2002
21387 2000
21388 1989
21389 1964
21390 1886
21391 1866
21392 1860
21393 1824
21394 1800
21395 1783
21396 1771
21397 1738
21398 1733
21399 27
21400 26
21401 8
21402 8
21403 8
21404 9
21405 9
21406 10
21407 10
21408 10
21409 10
21410 12
21411 12
21412 12
21413 12
21414 12
21415 12
21416 12
21417 12
21418 12
21419 12
21420 12
21421 13
21422 13
21423 13
21424 13
21425 14
21426 15
21427 14
21428 15
21429 15
21430 15
21431 15
21432 16
21433 16
21434 16
21435 16
21436 16
21437 18
21438 19
21439 20
21440 20
21441 20
21442 20
21443 16
21444 15
21445 15
21446 15
21447 15
21448 15
21449 15
21450 15
21451 15
21452 15
21453 15
21454 15
21455 15
21456 15
21457 16
21458 19
21459 19
21460 19
21461 18
21462 18
21463 18
21464 19
21465 20
21466 19
21467 19
21468 19
21469 19
21470 18
21471 18
21472 18
21473 18
21474 18
21475 18
21476 18
21477 18
21478 19
21479 124
21480 132
21481 136
21482 1818
21483 1830
21484 1837
21485 1844
21486 1865
21487 1977
21488 2008
21489 1991
21490 1984
21491 1999
21492 1992
21493 2002
21494 2005
21495 1998
21496 1997
21497 2001
21498 2027
21499 2099
21500 2080
21501 2092
21502 2124
21503 2154
21504 2222
21505 2238
21506 2294
21507 2314
21508 2268
21509 2332
21510 2371
21511 2414
21512 2513
21513 2526
21514 2787
21515 2830
21516 2845
21517 2862
21518 2854
21519 2869
21520 2861
21521 2865
21522 2864
21523 2867
21524 2923
21525 3089
21526 3111
21527 3123
21528 3155
21529 3207
21530 3226
21531 3220
21532 3304
21533 3308
21534 3312
21535 3353
21536 3417
21537 3563
21538 3704
21539 3682
21540 3685
21541 3690
21542 3727
21543 3720
21544 3759
21545 3951
21546 3971
21547 4038
21548 4079
21549 4128
21550 4139
21551 4191
21552 4204
21553 4197
21554 4161
21555 4115
21556 4043
21557 3921
21558 3926
21559 3977
21560 3998
21561 3920
21562 3864
21563 3847
21564 3769
21565 3749
21566 3730
21567 3647
21568 3620
21569 3599
21570 3573
21571 3549
21572 3535
21573 3509
21574 3504
21575 3483
21576 3464
21577 3453
21578 24
21579 24
21580 340
21581 340
21582 340
21583 340
21584 340
21585 333
21586 141
21587 142
21588 126
21589 17
21590 16
21591 16
21592 16
21593 17
21594 17
21595 16
21596 16
21597 16
21598 17
21599 20
21600 20
21601 20
21602 22
21603 23
21604 23
21605 22
21606 24
21607 24
21608 30
21609 33
21610 33
21611 33
21612 34
21613 34
21614 35
21615 34
21616 35
21617 36
21618 36
21619 36
21620 36
21621 36
21622 36
21623 38
21624 35
21625 36
21626 36
21627 36
21628 36
21629 36
21630 36
21631 36
21632 35
21633 35
21634 35
21635 35
21636 35
21637 36
21638 36
21639 36
21640 37
21641 37
21642 37
21643 37
21644 37
21645 38
21646 38
21647 36
21648 36
21649 35
21650 35
21651 35
21652 36
21653 36
21654 36
21655 36
21656 39
21657 39
21658 40
21659 40
21660 40
21661 40
21662 40
21663 40
21664 40
21665 42
21666 42
21667 42
21668 42
21669 42
21670 43
21671 42
21672 42
21673 42
21674 41
21675 40
21676 40
21677 40
21678 40
21679 40
21680 41
21681 41
21682 41
21683 42
21684 42
21685 42
21686 43
21687 42
21688 41
21689 41
21690 41
21691 40
21692 38
21693 37
21694 37
21695 39
21696 40
21697 40
21698 39
21699 35
21700 35
21701 36
21702 34
21703 34
21704 34
21705 34
21706 33
21707 34
21708 28
21709 25
21710 25
21711 25
21712 24
21713 24
21714 24
21715 22
21716 21
21717 20
21718 20
21719 20
21720 20
21721 20
21722 20
21723 17
21724 17
21725 16
21726 16
21727 16
21728 16
21729 16
21730 16
21731 16
21732 16
21733 16
21734 15
21735 15
21736 15
21737 14
21738 14
21739 13
21740 13
21741 14
21742 14
21743 13
21744 13
21745 10
21746 11
21747 11
21748 11
21749 11
21750 11
21751 12
21752 12
21753 11
21754 12
21755 12
21756 10
21757 10
21758 9
21759 10
21760 10
21761 11
21762 12
21763 11
21764 11
21765 11
21766 12
21767 12
21768 12
21769 11
21770 10
21771 10
21772 10
21773 14
21774 14
21775 15
21776 15
21777 15
21778 16
21779 16
21780 16
21781 16
21782 16
21783 17
21784 17
21785 17
21786 17
21787 17
21788 18
21789 18
21790 18
21791 17
21792 17
21793 17
21794 19
21795 19
21796 21
21797 22
21798 22
21799 23
21800 23
21801 22
21802 22
21803 22
21804 22
21805 22
21806 22
21807 23
21808 23
21809 23
21810 23
21811 23
21812 23
21813 23
21814 23
21815 23
21816 23
21817 23
21818 23
21819 24
21820 24
21821 24
21822 24
21823 24
21824 24
21825 25
21826 25
21827 25
21828 25
21829 25
21830 25
21831 25
21832 24
21833 23
21834 24
21835 24
21836 24
21837 25
21838 25
21839 28
21840 29
21841 29
21842 31
21843 31
21844 31
21845 31
21846 30
21847 30
21848 30
21849 30
21850 30
21851 29
21852 30
21853 30
21854 29
21855 28
21856 30
21857 30
21858 30
21859 30
21860 32
21861 33
21862 32
21863 34
21864 35
21865 35
21866 34
21867 36
21868 37
21869 37
21870 37
21871 39
21872 41
21873 37
21874 37
21875 35
21876 36
21877 36
21878 35
21879 37
21880 37
21881 37
21882 37
21883 38
21884 41
21885 41
21886 41
21887 41
21888 40
21889 40
21890 40
21891 42
21892 42
21893 43
21894 41
21895 41
21896 39
21897 39
21898 39
21899 38
21900 38
21901 39
21902 41
21903 40
21904 40
21905 41
21906 41
21907 41
21908 41
21909 41
21910 40
21911 40
21912 40
21913 39
21914 40
21915 45
21916 45
21917 46
21918 46
21919 46
21920 47
21921 47
21922 47
21923 48
21924 48
21925 47
21926 47
21927 47
21928 47
21929 47
21930 47
21931 47
21932 40
21933 40
21934 37
21935 37
21936 37
21937 35
21938 35
21939 35
21940 35
21941 34
21942 35
21943 35
21944 35
21945 35
21946 35
21947 35
21948 35
21949 35
21950 35
21951 35
21952 34
21953 34
21954 34
21955 34
21956 32
21957 32
21958 33
21959 35
21960 35
21961 35
21962 35
21963 34
21964 34
21965 34
21966 34
21967 33
21968 32
21969 32
21970 32
21971 30
21972 28
21973 29
21974 29
21975 29
21976 29
21977 29
21978 29
21979 30
21980 29
21981 29
21982 29
21983 28
21984 28
21985 28
21986 29
21987 29
21988 29
21989 27
21990 27
21991 26
21992 26
21993 25
21994 25
21995 25
21996 25
21997 25
21998 25
21999 25
22000 25
22001 26
22002 26
22003 28
22004 28
22005 28
22006 29
22007 29
22008 29
22009 27
22010 28
22011 28
22012 28
22013 28
22014 27
22015 22
22016 22
22017 22
22018 23
22019 23
22020 22
22021 22
22022 22
22023 21
22024 21
22025 21
22026 21
22027 21
22028 25
22029 25
22030 24
22031 24
22032 24
22033 23
22034 21
22035 21
22036 21
22037 21
22038 21
22039 20
22040 20
22041 20
22042 19
22043 18
22044 19
22045 19
22046 21
22047 21
22048 21
22049 20
22050 20
22051 21
22052 23
22053 23
22054 25
22055 25
22056 26
22057 28
22058 28
22059 27
22060 25
22061 24
22062 24
22063 24
22064 24
22065 24
22066 24
22067 25
22068 24
22069 26
22070 27
22071 27
22072 27
22073 27
22074 27
22075 27
22076 27
22077 27
22078 23
22079 22
22080 24
22081 24
22082 24
22083 24
22084 25
22085 25
22086 24
22087 24
22088 24
22089 24
22090 24
22091 25
22092 25
22093 25
22094 25
22095 25
22096 27
22097 27
22098 27
22099 27
22100 28
22101 27
22102 31
22103 29
22104 29
22105 29
22106 26
22107 27
22108 27
22109 27
22110 32
22111 32
22112 32
22113 32
22114 32
22115 32
22116 33
22117 33
22118 33
22119 33
22120 33
22121 33
22122 33
22123 33
22124 34
22125 34
22126 34
22127 34
22128 34
22129 35
22130 35
22131 35
22132 35
22133 35
22134 34
22135 34
22136 35
22137 35
22138 35
22139 35
22140 35
22141 34
22142 34
22143 34
22144 33
22145 33
22146 28
22147 28
22148 28
22149 28
22150 28
22151 27
22152 26
22153 26
22154 28
22155 28
22156 28
22157 30
22158 31
22159 31
22160 31
22161 31
22162 31
22163 31
22164 31
22165 31
22166 30
22167 30
22168 30
22169 28
22170 28
22171 28
22172 28
22173 28
22174 28
22175 28
22176 28
22177 28
22178 28
22179 28
22180 27
22181 27
22182 27
22183 28
22184 29
22185 29
22186 29
22187 29
22188 30
22189 31
22190 30
22191 30
22192 30
22193 31
22194 31
22195 31
22196 30
22197 30
22198 32
22199 32
22200 31
22201 31
22202 26
22203 26
22204 26
22205 26
22206 26
22207 24
22208 24
22209 25
22210 21
22211 21
22212 21
22213 21
22214 22
22215 22
22216 21
22217 22
22218 22
22219 22
22220 22
22221 24
22222 24
22223 26
22224 25
22225 25
22226 25
22227 25
22228 25
22229 27
22230 27
22231 27
22232 27
22233 28
22234 27
22235 27
22236 27
22237 27
22238 26
22239 26
22240 26
22241 27
22242 28
22243 27
22244 27
22245 26
22246 26
22247 26
22248 27
22249 27
22250 26
22251 26
22252 24
22253 24
22254 26
22255 26
22256 28
22257 26
22258 24
22259 25
22260 25
22261 25
22262 26
22263 26
22264 26
22265 26
22266 26
22267 26
22268 26
22269 26
22270 27
22271 28
22272 29
22273 29
22274 29
22275 29
22276 29
22277 29
22278 29
22279 29
22280 29
22281 29
22282 29
22283 28
22284 28
22285 28
22286 28
22287 29
22288 29
22289 28
22290 30
22291 30
22292 29
22293 28
22294 29
22295 29
22296 30
22297 30
22298 26
22299 26
22300 26
22301 27
22302 27
22303 27
22304 28
22305 29
22306 30
22307 30
22308 30
22309 29
22310 29
22311 30
22312 30
22313 30
22314 33
22315 33
22316 33
22317 33
22318 34
22319 34
22320 35
22321 33
22322 33
22323 31
22324 32
22325 33
22326 34
22327 34
22328 34
22329 31
22330 31
22331 32
22332 32
22333 31
22334 31
22335 31
22336 34
22337 35
22338 35
22339 35
22340 34
22341 34
22342 33
22343 35
22344 35
22345 35
22346 35
22347 34
22348 34
22349 34
22350 34
22351 34
22352 35
22353 35
22354 32
22355 31
22356 28
22357 30
22358 30
22359 31
22360 34
22361 35
22362 35
22363 35
22364 36
22365 36
22366 36
22367 36
22368 36
22369 37
22370 36
22371 36
22372 35
22373 35
22374 34
22375 34
22376 34
22377 35
22378 35
22379 36
22380 36
22381 36
22382 37
22383 37
22384 38
22385 38
22386 38
22387 36
22388 36
22389 36
22390 35
22391 35
22392 36
22393 36
22394 35
22395 34
22396 32
22397 33
22398 34
22399 34
22400 36
22401 35
22402 36
22403 34
22404 34
22405 34
22406 33
22407 33
22408 34
22409 35
22410 35
22411 35
22412 35
22413 35
22414 33
22415 33
22416 34
22417 34
22418 33
22419 33
22420 32
22421 32
22422 39
22423 41
22424 40
22425 39
22426 37
22427 37
22428 37
22429 37
22430 39
22431 39
22432 40
22433 40
22434 41
22435 42
22436 38
22437 38
22438 39
22439 39
22440 38
22441 39
22442 40
22443 44
22444 43
22445 42
22446 42
22447 42
22448 42
22449 42
22450 42
22451 42
22452 42
22453 42
22454 42
22455 42
22456 42
22457 40
22458 40
22459 39
22460 37
22461 37
22462 37
22463 37
22464 37
22465 38
22466 39
22467 40
22468 41
22469 41
22470 41
22471 39
22472 39
22473 39
22474 41
22475 42
22476 42
22477 41
22478 41
22479 40
22480 42
22481 42
22482 43
22483 43
22484 43
22485 43
22486 46
22487 46
22488 46
22489 46
22490 46
22491 45
22492 45
22493 47
22494 47
22495 49
22496 49
22497 47
22498 46
22499 46
22500 45
22501 45
22502 44
22503 44
22504 44
22505 44
22506 44
22507 44
22508 45
22509 45
22510 45
22511 47
22512 47
22513 48
22514 49
22515 49
22516 48
22517 49
22518 48
22519 48
22520 49
22521 51
22522 45
22523 44
22524 45
22525 45
22526 45
22527 44
22528 44
22529 47
22530 44
22531 44
22532 43
22533 43
22534 40
22535 40
22536 40
22537 39
22538 38
22539 38
22540 38
22541 37
22542 36
22543 30
22544 30
22545 30
22546 31
22547 31
22548 32
22549 33
22550 32
22551 32
22552 32
22553 32
22554 32
22555 33
22556 33
22557 34
22558 34
22559 34
22560 34
22561 33
22562 33
22563 36
22564 39
22565 38
22566 36
22567 36
22568 35
22569 35
22570 34
22571 34
22572 34
22573 34
22574 34
22575 34
22576 34
22577 33
22578 33
22579 33
22580 31
22581 31
22582 31
22583 32
22584 32
22585 32
22586 30
22587 30
22588 30
22589 33
22590 34
22591 34
22592 34
22593 32
22594 34
22595 33
22596 33
22597 34
22598 34
22599 33
22600 32
22601 33
22602 33
22603 34
22604 34
22605 34
22606 34
22607 34
22608 33
22609 33
22610 34
22611 33
22612 33
22613 32
22614 33
22615 33
22616 33
22617 32
22618 33
22619 33
22620 32
22621 32
22622 32
22623 34
22624 37
22625 37
22626 37
22627 37
22628 39
22629 37
22630 39
22631 39
22632 40
22633 40
22634 40
22635 40
22636 43
22637 43
22638 43
22639 43
22640 43
22641 44
22642 44
22643 50
22644 50
22645 51
22646 49
22647 49
22648 48
22649 47
22650 47
22651 48
22652 53
22653 54
22654 55
22655 58
22656 60
22657 63
22658 65
22659 65
22660 64
22661 64
22662 64
22663 63
22664 60
22665 61
22666 61
22667 61
22668 61
22669 62
22670 62
22671 62
22672 64
22673 67
22674 67
22675 66
22676 68
22677 68
22678 70
22679 70
22680 70
22681 70
22682 71
22683 70
22684 70
22685 69
22686 69
22687 68
22688 67
22689 66
22690 67
22691 68
22692 68
22693 68
22694 65
22695 66
22696 65
22697 66
22698 66
22699 68
22700 68
22701 66
22702 66
22703 66
22704 67
22705 65
22706 65
22707 67
22708 67
22709 67
22710 68
22711 68
22712 69
22713 69
22714 69
22715 70
22716 70
22717 70
22718 69
22719 69
22720 69
22721 68
22722 68
22723 71
22724 68
22725 69
22726 70
22727 70
22728 69
22729 69
22730 69
22731 68
22732 70
22733 70
22734 70
22735 70
22736 67
22737 65
22738 66
22739 66
22740 66
22741 65
22742 65
22743 59
22744 59
22745 58
22746 58
22747 59
22748 60
22749 60
22750 60
22751 59
22752 55
22753 54
22754 54
22755 53
22756 51
22757 45
22758 43
22759 42
22760 44
22761 44
22762 44
22763 42
22764 42
22765 43
22766 43
22767 43
22768 44
22769 43
22770 44
22771 45
22772 43
22773 41
22774 40
22775 40
22776 38
22777 38
22778 36
22779 36
22780 37
22781 37
22782 38
22783 38
22784 38
22785 38
22786 38
22787 41
22788 43
22789 43
22790 45
22791 45
22792 49
22793 52
22794 52
22795 51
22796 53
22797 53
22798 53
22799 56
22800 56
22801 55
22802 58
22803 57
22804 55
22805 55
22806 56
22807 56
22808 56
22809 56
22810 55
22811 55
22812 56
22813 56
22814 55
22815 54
22816 58
22817 57
22818 57
22819 57
22820 59
22821 59
22822 61
22823 57
22824 57
22825 56
22826 55
22827 55
22828 54
22829 54
22830 54
22831 54
22832 50
22833 50
22834 50
22835 50
22836 50
22837 50
22838 49
22839 49
22840 51
22841 51
22842 51
22843 51
22844 52
22845 52
22846 52
22847 51
22848 48
22849 46
22850 46
22851 46
22852 47
22853 49
22854 50
22855 49
22856 47
22857 49
22858 52
22859 53
22860 51
22861 52
22862 52
22863 53
22864 53
22865 57
22866 55
22867 55
22868 55
22869 55
22870 54
22871 54
22872 54
22873 53
22874 53
22875 53
22876 53
22877 53
22878 53
22879 53
22880 52
22881 52
22882 52
22883 53
22884 53
22885 53
22886 54
22887 52
22888 50
22889 56
22890 55
22891 54
22892 51
22893 49
22894 50
22895 51
22896 50
22897 49
22898 49
22899 48
22900 49
22901 49
22902 48
22903 49
22904 47
22905 47
22906 46
22907 46
22908 46
22909 46
22910 46
22911 46
22912 44
22913 45
22914 47
22915 47
22916 54
22917 72
22918 77
22919 87
22920 88
22921 89
22922 87
22923 91
22924 91
22925 91
22926 91
22927 91
22928 92
22929 92
22930 93
22931 93
22932 93
22933 93
22934 93
22935 93
22936 93
22937 93
22938 93
22939 94
22940 91
22941 91
22942 91
22943 93
22944 93
22945 93
22946 93
22947 94
22948 94
22949 94
22950 94
22951 94
22952 94
22953 99
22954 99
22955 99
22956 100
22957 97
22958 94
22959 93
22960 94
22961 93
22962 93
22963 92
22964 91
22965 89
22966 89
22967 95
22968 95
22969 95
22970 95
22971 95
22972 95
22973 95
22974 96
22975 96
22976 107
22977 107
22978 109
22979 109
22980 109
22981 113
22982 104
22983 103
22984 107
22985 108
22986 109
22987 109
22988 109
22989 103
22990 104
22991 104
22992 103
22993 101
22994 102
22995 101
22996 100
22997 104
22998 104
22999 104
23000 103
23001 103
23002 101
23003 100
23004 101
23005 102
23006 102
23007 102
23008 102
23009 102
23010 102
23011 102
23012 102
23013 101
23014 102
23015 102
23016 95
23017 74
23018 73
23019 63
23020 61
23021 60
23022 60
23023 57
23024 57
23025 61
23026 60
23027 60
23028 60
23029 59
23030 59
23031 60
23032 60
23033 63
23034 73
23035 75
23036 75
23037 75
23038 75
23039 75
23040 75
23041 79
23042 79
23043 81
23044 78
23045 78
23046 80
23047 81
23048 81
23049 80
23050 80
23051 82
23052 82
23053 79
23054 82
23055 81
23056 82
23057 80
23058 80
23059 82
23060 82
23061 82
23062 88
23063 90
23064 91
23065 94
23066 93
23067 95
23068 95
23069 95
23070 95
23071 96
23072 99
23073 99
23074 98
23075 100
23076 101
23077 102
23078 100
23079 104
23080 105
23081 100
23082 104
23083 104
23084 99
23085 100
23086 98
23087 101
23088 101
23089 101
23090 102
23091 102
23092 103
23093 101
23094 102
23095 103
23096 103
23097 99
23098 99
23099 102
23100 106
23101 106
23102 107
23103 107
23104 106
23105 105
23106 105
23107 105
23108 105
23109 105
23110 115
23111 403
23112 416
23113 3456
23114 3470
23115 3474
23116 3476
23117 3483
23118 3545
23119 3573
23120 3574
23121 3575
23122 3579
23123 3614
23124 3630
23125 3634
23126 3639
23127 3646
23128 3651
23129 3654
23130 3661
23131 3659
23132 3647
23133 3669
23134 3543
23135 3502
23136 3492
23137 3472
23138 3447
23139 3378
23140 3358
23141 3351
23142 3315
23143 3361
23144 3234
23145 3186
23146 3163
23147 3093
23148 3118
23149 2950
23150 2933
23151 2911
23152 2907
23153 2911
23154 2954
23155 2978
23156 2969
23157 2995
23158 2981
23159 2938
23160 2859
23161 2847
23162 2821
23163 2822
23164 2782
23165 2752
23166 2755
23167 2713
23168 2692
23169 2747
23170 2751
23171 2767
23172 2652
23173 2535
23174 2513
23175 2499
23176 2514
23177 2498
23178 2505
23179 2529
23180 2395
23181 2385
23182 2446
23183 2432
23184 2443
23185 2443
23186 2414
23187 2419
23188 2448
23189 2468
23190 2468
23191 2483
23192 2484
23193 2461
23194 2365
23195 2371
23196 2353
23197 2358
23198 2331
23199 2353
23200 2366
23201 2395
23202 2485
23203 2481
23204 2464
23205 2456
23206 2499
23207 2482
23208 2488
23209 2522
23210 2460
23211 2462
23212 2448
23213 2530
23214 2527
23215 2533
23216 2558
23217 2570
23218 2607
23219 2611
23220 2842
23221 2869
23222 2896
23223 2920
23224 2924
23225 2926
23226 2968
23227 3114
23228 3153
23229 3234
23230 3297
23231 3393
23232 3451
23233 3431
23234 3436
23235 3448
23236 3500
23237 3704
23238 3773
23239 4059
23240 4094
23241 4106
23242 4100
23243 4067
23244 4078
23245 4325
23246 4365
23247 4400
23248 4389
23249 4376
23250 4382
23251 4402
23252 4440
23253 4453
23254 4496
23255 4728
23256 4826
23257 4923
23258 4938
23259 5007
23260 5036
23261 5068
23262 5074
23263 5100
23264 5074
23265 5054
23266 5033
23267 4985
23268 4948
23269 502
23270 401
23271 30
23272 26
23273 26
23274 26
23275 26
23276 26
23277 26
23278 25
23279 25
23280 23
23281 25
23282 25
23283 28
23284 28
23285 28
23286 30
23287 32
23288 31
23289 31
23290 31
23291 31
23292 32
23293 32
23294 32
23295 32
23296 32
23297 33
23298 35
23299 35
23300 37
23301 38
23302 38
23303 38
23304 37
23305 38
23306 39
23307 38
23308 39
23309 40
23310 40
23311 41
23312 41
23313 44
23314 46
23315 44
23316 41
23317 41
23318 41
23319 41
23320 41
23321 41
23322 41
23323 42
23324 42
23325 42
23326 42
23327 42
23328 42
23329 41
23330 41
23331 41
23332 40
23333 40
23334 40
23335 40
23336 41
23337 42
23338 42
23339 43
23340 43
23341 41
23342 41
23343 42
23344 42
23345 42
23346 42
23347 42
23348 44
23349 43
23350 43
23351 43
23352 45
23353 46
23354 46
23355 45
23356 47
23357 48
23358 49
23359 47
23360 47
23361 47
23362 49
23363 52
23364 57
23365 60
23366 56
23367 56
23368 56
23369 56
23370 57
23371 57
23372 57
23373 56
23374 56
23375 56
23376 56
23377 57
23378 55
23379 55
23380 54
23381 57
23382 57
23383 54
23384 53
23385 53
23386 54
23387 55
23388 55
23389 53
23390 53
23391 53
23392 51
23393 51
23394 53
23395 53
23396 53
23397 52
23398 49
23399 48
23400 47
23401 48
23402 48
23403 49
23404 50
23405 49
23406 54
23407 54
23408 54
23409 53
23410 55
23411 55
23412 52
23413 45
23414 40
23415 39
23416 39
23417 39
23418 39
23419 39
23420 39
23421 40
23422 40
23423 39
23424 39
23425 39
23426 39
23427 39
23428 39
23429 38
23430 38
23431 39
23432 42
23433 42
23434 41
23435 42
23436 39
23437 37
23438 39
23439 40
23440 40
23441 40
23442 40
23443 41
23444 42
23445 42
23446 42
23447 42
23448 41
23449 41
23450 41
23451 41
23452 41
23453 43
23454 43
23455 45
23456 47
23457 46
23458 46
23459 47
23460 47
23461 50
23462 51
23463 53
23464 52
23465 246
23466 247
23467 247
23468 247
23469 250
23470 209
23471 188
23472 131
23473 56
23474 56
23475 56
23476 59
23477 60
23478 60
23479 60
23480 60
23481 57
23482 55
23483 58
23484 58
23485 58
23486 58
23487 58
23488 56
23489 56
23490 56
23491 56
23492 57
23493 57
23494 55
23495 54
23496 54
23497 54
23498 53
23499 56
23500 55
23501 53
23502 52
23503 52
23504 55
23505 52
23506 52
23507 54
23508 54
23509 54
23510 52
23511 55
23512 53
23513 52
23514 52
23515 53
23516 53
23517 52
23518 53
23519 54
23520 53
23521 53
23522 53
23523 53
23524 53
23525 53
23526 53
23527 54
23528 57
23529 56
23530 54
23531 54
23532 54
23533 54
23534 54
23535 53
23536 53
23537 51
23538 51
23539 49
23540 49
23541 49
23542 51
23543 50
23544 49
23545 49
23546 50
23547 50
23548 50
23549 47
23550 48
23551 48
23552 47
23553 45
23554 43
23555 40
23556 37
23557 38
23558 38
23559 40
23560 40
23561 34
23562 30
23563 29
23564 27
23565 28
23566 27
23567 27
23568 26
23569 23
23570 23
23571 23
23572 26
23573 26
23574 27
23575 27
23576 25
23577 24
23578 23
23579 22
23580 22
23581 23
23582 22
23583 20
23584 20
23585 21
23586 22
23587 22
23588 22
23589 22
23590 22
23591 23
23592 23
23593 24
23594 26
23595 26
23596 28
23597 28
23598 27
23599 27
23600 28
23601 28
23602 28
23603 32
23604 31
23605 167
23606 170
23607 325
23608 4707
23609 4728
23610 4810
23611 4854
23612 4870
23613 4891
23614 4925
23615 5143
23616 5336
23617 5388
23618 5425
23619 5386
23620 5361
23621 5206
23622 5220
23623 5241
23624 5234
23625 5321
23626 5345
23627 5317
23628 5299
23629 5456
23630 5643
23631 5722
23632 5766
23633 5780
23634 5704
23635 5748
23636 5795
23637 5826
23638 5782
23639 5788
23640 5823
23641 5752
23642 5781
23643 5796
23644 5806
23645 5799
23646 5777
23647 5966
23648 6003
23649 6024
23650 6070
23651 6067
23652 6012
23653 6065
23654 6152
23655 6366
23656 6388
23657 6379
23658 6448
23659 6243
23660 6256
23661 6246
23662 6251
23663 6247
23664 6372
23665 6363
23666 6146
23667 6109
23668 6103
23669 6084
23670 6021
23671 5984
23672 6019
23673 6118
23674 6132
23675 6102
23676 5867
23677 5820
23678 5544
23679 5522
23680 5572
23681 5544
23682 5686
23683 5803
23684 5718
23685 5682
23686 5627
23687 5592
23688 5644
23689 5710
23690 5656
23691 5727
23692 5716
23693 5666
23694 5345
23695 5275
23696 5111
23697 5086
23698 5013
23699 5081
23700 5058
23701 5065
23702 5012
23703 5031
23704 4962
23705 4906
23706 4871
23707 4802
23708 4758
23709 4888
23710 4806
23711 4752
23712 4753
23713 4787
23714 4889
23715 4788
23716 4699
23717 4688
23718 4776
23719 4785
23720 4803
23721 4847
23722 4774
23723 4735
23724 4733
23725 4594
23726 4627
23727 4587
23728 4619
23729 4533
23730 4390
23731 4345
23732 4384
23733 4403
23734 4402
23735 4357
23736 4436
23737 4478
23738 4502
23739 4673
23740 4654
23741 4724
23742 4766
23743 4952
23744 4987
23745 5030
23746 5194
23747 5295
23748 5304
23749 5352
23750 5307
23751 5337
23752 5368
23753 5355
23754 5336
23755 5148
23756 5152
23757 5209
23758 5166
23759 5139
23760 5146
23761 5145
23762 5157
23763 5206
23764 5208
23765 5169
23766 5261
23767 5266
23768 5245
23769 5244
23770 5177
23771 5404
23772 5373
23773 5306
23774 5342
23775 5326
23776 5315
23777 5414
23778 5439
23779 5464
23780 5351
23781 5385
23782 5282
23783 5141
23784 5200
23785 5180
23786 5381
23787 5488
23788 5524
23789 5486
23790 5521
23791 5488
23792 5560
23793 5638
23794 5631
23795 5629
23796 5658
23797 5653
23798 5686
23799 5608
23800 5661
23801 5658
23802 5685
23803 5736
23804 5739
23805 5711
23806 5716
23807 5707
23808 5785
23809 5693
23810 5727
23811 5734
23812 6003
23813 5983
23814 5708
23815 5673
23816 5585
23817 5566
23818 5477
23819 5425
23820 5455
23821 5394
23822 5432
23823 5438
23824 5430
23825 5446
23826 5454
23827 5467
23828 5487
23829 5780
23830 5781
23831 5789
23832 5663
23833 5655
23834 5797
23835 5919
23836 5886
23837 5918
23838 5872
23839 5691
23840 5785
23841 5795
23842 5831
23843 5742
23844 5824
23845 5810
23846 5636
23847 5460
23848 5443
23849 5404
23850 5464
23851 5810
23852 5879
23853 5948
23854 6041
23855 6050
23856 6040
23857 6019
23858 6032
23859 6075
23860 6184
23861 6166
23862 6161
23863 6098
23864 6172
23865 6197
23866 6142
23867 6173
23868 6129
23869 6147
23870 6140
23871 6065
23872 6072
23873 6138
23874 6178
23875 6315
23876 6627
23877 6702
23878 6783
23879 6829
23880 6851
23881 6866
23882 6864
23883 6861
23884 6865
23885 6903
23886 6933
23887 7154
23888 7268
23889 7323
23890 7284
23891 7411
23892 7513
23893 7518
23894 7734
23895 7744
23896 7799
23897 7829
23898 7862
23899 7874
23900 7845
23901 7811
23902 7818
23903 7733
23904 7745
23905 7733
23906 7736
23907 7810
23908 7726
23909 7708
23910 7673
23911 7718
23912 7462
23913 7399
23914 7418
23915 7401
23916 7391
23917 7415
23918 7526
23919 7533
23920 7489
23921 7501
23922 7469
23923 7503
23924 7512
23925 7475
23926 7456
23927 7422
23928 7420
23929 7041
23930 7076
23931 7082
23932 7107
23933 7049
23934 6924
23935 6793
23936 6820
23937 6725
23938 6769
23939 6786
23940 6661
23941 6553
23942 6474
23943 6309
23944 6216
23945 6170
23946 6173
23947 6084
23948 6099
23949 6203
23950 6214
23951 5959
23952 5825
23953 5704
23954 5670
23955 5697
23956 5907
23957 5874
23958 5876
23959 5881
23960 5801
23961 5813
23962 5813
23963 5831
23964 5761
23965 5722
23966 5773
23967 5736
23968 5701
23969 5633
23970 5616
23971 5524
23972 5495
23973 5428
23974 5334
23975 5153
23976 4830
23977 4642
23978 4632
23979 4598
23980 4575
23981 4488
23982 4459
23983 4466
23984 4322
23985 4272
23986 3936
23987 3604
23988 3396
23989 3313
23990 3282
23991 3144
23992 2941
23993 2937
23994 2660
23995 2637
23996 2585
23997 2562
23998 2527
23999 2533
24000 2556
24001 2565
24002 2558
24003 2549
24004 2551
24005 2534
24006 2548
24007 2491
24008 2491
24009 2491
24010 2539
24011 2706
24012 2860
24013 2848
24014 2842
24015 2813
24016 2798
24017 2813
24018 2819
24019 2866
24020 2876
24021 2863
24022 2882
24023 2924
24024 2929
24025 2935
24026 2972
24027 2979
24028 2992
24029 2952
24030 2913
24031 2911
24032 2874
24033 2873
24034 2874
24035 2878
24036 2881
24037 2875
24038 2855
24039 2846
24040 2865
24041 2910
24042 2946
24043 2881
24044 2882
24045 2889
24046 2850
24047 2927
24048 2911
24049 2779
24050 2769
24051 2695
24052 2681
24053 2634
24054 2610
24055 2631
24056 2406
24057 2420
24058 2427
24059 2498
24060 2480
24061 2533
24062 2536
24063 2523
24064 2512
24065 2507
24066 2480
24067 2507
24068 2536
24069 2550
24070 2531
24071 2523
24072 2527
24073 2606
24074 2629
24075 2717
24076 2747
24077 2751
24078 2614
24079 2658
24080 2707
24081 2706
24082 2753
24083 2746
24084 2799
24085 2823
24086 2870
24087 2892
24088 2922
24089 3073
24090 3210
24091 3324
24092 3382
24093 3398
24094 3404
24095 3409
24096 3409
24097 3403
24098 3383
24099 3393
24100 3401
24101 3400
24102 3398
24103 3386
24104 3388
24105 3391
24106 3392
24107 3378
24108 3364
24109 3384
24110 3349
24111 3076
24112 2854
24113 2853
24114 2838
24115 2835
24116 2836
24117 2790
24118 2706
24119 2659
24120 2655
24121 2656
24122 2689
24123 2632
24124 2693
24125 2681
24126 2670
24127 2662
24128 2653
24129 2650
24130 2655
24131 2649
24132 2664
24133 2652
24134 2658
24135 2652
24136 2640
24137 2651
24138 2662
24139 2663
24140 2652
24141 2573
24142 2526
24143 2530
24144 2522
24145 2495
24146 2487
24147 2418
24148 2421
24149 2372
24150 2241
24151 2226
24152 2205
24153 2209
24154 2177
24155 2132
24156 2103
24157 2080
24158 1929
24159 1894
24160 1870
24161 1879
24162 1857
24163 1867
24164 1872
24165 1873
24166 1891
24167 1860
24168 1852
24169 1847
24170 1854
24171 1870
24172 1883
24173 1795
24174 1765
24175 1678
24176 1633
24177 1622
24178 1629
24179 1583
24180 1513
24181 1495
24182 1432
24183 1423
24184 1361
24185 1340
24186 1290
24187 1259
24188 1231
24189 1057
24190 878
24191 795
24192 743
24193 731
24194 731
24195 735
24196 738
24197 739
24198 742
24199 738
24200 738
24201 742
24202 720
24203 719
24204 719
24205 724
24206 721
24207 721
24208 722
24209 720
24210 718
24211 716
24212 718
24213 717
24214 717
24215 718
24216 720
24217 718
24218 708
24219 697
24220 699
24221 688
24222 604
24223 596
24224 503
24225 498
24226 498
24227 498
24228 500
24229 499
24230 499
24231 495
24232 483
24233 466
24234 466
24235 466
24236 461
24237 447
24238 420
24239 407
24240 402
24241 398
24242 394
24243 368
24244 368
24245 367
24246 365
24247 348
24248 331
24249 328
24250 322
24251 314
24252 313
24253 303
24254 300
24255 287
24256 276
24257 271
24258 252
24259 247
24260 237
24261 219
24262 216
24263 200
24264 180
24265 173
24266 133
24267 133
24268 93
24269 93
24270 85
24271 72
24272 53
24273 52
24274 49
24275 43
24276 42
24277 42
24278 37
24279 30
24280 30
24281 30
24282 28
24283 28
24284 27
24285 26
24286 24
24287 24
24288 24
24289 20
24290 20
24291 21
24292 21
24293 21
24294 21
24295 20
24296 20
24297 20
24298 20
24299 20
24300 19
24301 19
24302 19
24303 19
24304 19
24305 19
24306 20
24307 20
24308 21
24309 21
24310 21
24311 21
24312 21
24313 20
24314 20
24315 20
24316 20
24317 20
24318 17
24319 16
24320 16
24321 16
24322 16
24323 16
24324 16
24325 16
24326 15
24327 15
24328 13
24329 13
24330 13
24331 13
24332 13
24333 13
24334 13
24335 13
24336 13
24337 13
24338 14
24339 14
24340 14
24341 10
24342 9
24343 8
24344 7
24345 7
24346 8
24347 8
24348 8
24349 8
24350 8
24351 8
24352 8
24353 8
24354 8
24355 8
24356 8
24357 8
24358 7
24359 7
24360 7
24361 6
24362 6
24363 6
24364 6
24365 6
24366 5
24367 5
24368 5
24369 5
24370 5
24371 1
24372 2
24373 2
24374 2
24375 2
24376 2
24377 1
24378 1
24379 1
24380 1
24381 1
24382 1
24383 1
24384 1
24385 1
24386 1
24387 1
24388 1
24389 1
24390 2
24391 3
24392 3
24393 3
24394 3
24395 3
24396 2
24397 2
24398 1
24399 1
24400 1
24401 1
24402 1
24403 1
24404 1
24405 1
24406 1
24407 1
24408 1
24409 1
24410 1
24411 1
24412 1
24413 1
24414 1
24415 1
24416 1
24417 1
24418 1
24419 1
24420 3
24421 3
24422 3
24423 3
24424 3
24425 3
24426 4
24427 4
24428 4
24429 4
24430 5
24431 4
24432 4
24433 4
24434 5
24435 5
24436 5
24437 5
24438 5
24439 4
24440 3
24441 3
24442 4
24443 5
24444 6
24445 6
24446 6
24447 6
24448 6
24449 6
24450 6
24451 6
24452 6
24453 6
24454 6
24455 6
24456 6
24457 6
24458 6
24459 6
24460 6
24461 6
24462 6
24463 6
24464 6
24465 6
24466 6
24467 6
24468 6
24469 6
24470 4
24471 4
24472 4
24473 4
24474 4
24475 4
24476 4
24477 4
24478 4
24479 4
24480 3
24481 3
24482 3
24483 3
24484 3
24485 3
24486 3
24487 3
24488 3
24489 4
24490 4
24491 4
24492 3
24493 1
24494 1
24495 1
24496 1
24497 1
24498 1
24499 1
24500 1
24501 1
24502 1
24503 1
24504 1
24505 1
24506 1
24507 1
24508 1
24509 1
24510 1
24511 1
24512 1
24513 1
24514 1
24515 6
24516 6
24517 6
24518 6
24519 6
24520 6
24521 1
24522 1
24523 1
24524 1
24525 2
24526 2
24527 2
24528 2
24529 2
24530 2
24541 2
24542 3
24543 3
24544 3
24545 3
24546 3
24547 3
24548 3
24549 3
24550 3
24551 3
24552 3
24553 3
24554 3
24555 3
24556 3
24557 3
24558 3
24559 3
24560 3
24561 3
24562 3
24563 3
24564 3
24565 3
24566 3
24567 3
24568 13
24569 13
24570 13
24571 13
24572 13
24573 13
24574 13
24575 11
24576 3
24577 3
24578 3
24579 3
24580 3
24581 3
24582 3
24583 3
24584 3
24585 3
24586 3
24587 3
24588 3
24589 3
24590 1
24591 1
24618 1
24619 1
24620 1
24621 1
24622 1
24874 1
24875 1
24876 1
24877 1
24878 1
24879 1
24880 1
24881 1
24882 1
24883 1
24884 1
24885 1
24886 1
24887 1
24888 1
24889 1
24890 1
24891 1
24892 1
24893 1
24894 1
24895 1
24896 1
24897 1
24898 1
24899 1
24900 1
24901 1
24902 1
24903 1
24904 1
24905 1
24906 1
24907 1
24908 1
24909 1
24910 1
24911 1
24912 1
24913 1
24914 1
24915 1
24916 1
24917 1
24918 1
24919 1
24920 1
24921 1
24922 1
24923 1
24924 1
24925 1
24926 1
24927 2
24928 2
24929 2
24930 2
24931 2
24932 2
24933 2
24934 2
24935 2
24936 2
24937 2
24938 2
24939 2
24940 2
24941 2
24942 2
24943 2
24944 2
24945 2
24946 2
24947 2
24948 2
24949 2
24950 2
24951 2
24952 2
24953 3
24954 3
24955 3
24956 3
24957 3
24958 3
24959 3
24960 3
24961 3
24962 3
24963 2
24964 2
24965 2
24966 2
24967 2
24968 2
24969 2
24970 2
24971 2
24972 2
24973 2
24974 1
24975 1
24976 1
24977 1
24978 4
24979 4
24980 4
24981 4
24982 4
24983 4
24984 4
24985 4
24986 4
24987 6
24988 6
24989 6
24990 6
24991 6
24992 6
24993 5
24994 5
24995 5
24996 5
24997 5
24998 5
24999 5
25000 5
25001 5
25002 5
25003 5
25004 5
25005 5
25006 5
25007 5
25008 5
25009 5
25010 5
25011 5
25012 5
25013 5
25014 5
25015 5
25016 5
25017 5
25018 5
25019 5
25020 5
25021 5
25022 5
25023 5
25024 5
25025 5
25026 5
25027 5
25028 2
25029 2
25030 2
25031 2
25032 2
25033 2
25034 3
25035 3
25036 3
25037 1
25038 1
25039 1
25040 2
25041 2
25042 2
25043 2
25044 2
25045 2
25046 2
25047 2
25048 2
25049 2
25050 2
25051 2
25052 3
25053 3
25054 3
25055 3
25056 3
25057 3
25058 3
25059 3
25060 3
25061 3
25062 4
25063 4
25064 4
25065 4
25066 4
25067 4
25068 4
25069 4
25070 4
25071 4
25072 4
25073 4
25074 4
25075 4
25076 3
25077 3
25078 3
25079 3
25080 3
25081 3
25082 3
25083 3
25084 2
25085 2
25086 2
25087 3
25088 3
25089 3
25090 3
25091 3
25092 3
25093 3
25094 3
25095 3
25096 3
25097 3
25098 3
25099 3
25100 3
25101 3
25102 4
25103 4
25104 4
25105 4
25106 4
25107 4
25108 4
25109 4
25110 4
25111 4
25112 3
25113 3
25114 3
25115 6
25116 6
25117 6
25118 6
25119 6
25120 6
25121 6
25122 6
25123 5
25124 5
25125 5
25126 5
25127 5
25128 5
25129 5
25130 5
25131 5
25132 5
25133 5
25134 5
25135 5
25136 5
25137 5
25138 7
25139 7
25140 7
25141 7
25142 7
25143 7
25144 7
25145 7
25146 7
25147 7
25148 7
25149 7
25150 7
25151 7
25152 5
25153 5
25154 5
25155 5
25156 5
25157 5
25158 5
25159 5
25160 5
25161 5
25162 5
25163 5
25164 5
25165 2
25166 2
25167 2
25168 2
25169 2
25170 2
25171 2
25172 2
25173 2
25174 2
25175 2
25176 2
25177 2
25178 2
25179 2
25180 2
25181 2
25182 2
25183 2
25184 2
25185 2
25186 2
25187 2
25203 1
25204 1
25205 1
25206 1
25207 1
25208 1
25209 1
25210 1
25211 1
25212 1
25213 1
25214 1
25215 1
25216 1
25217 1
25218 1
25219 1
25220 1
25221 1
25222 1
25223 1
25224 1
25225 2
25226 2
25227 2
25228 2
25229 2
25230 2
25231 2
25232 2
25233 2
25234 2
25235 2
25236 2
25237 2
25238 2
25239 2
25240 2
25241 2
25242 2
25243 2
25244 2
25245 2
25246 2
25247 2
25248 2
25249 2
25250 2
25251 2
25252 2
25253 2
25254 2
25255 2
25256 2
25257 2
25258 2
25259 2
25260 2
25261 2
25262 2
25263 2
25264 2
25265 2
25266 2
25267 2
25268 2
25269 2
25270 2
25271 2
25272 2
25273 2
25274 2
25275 1
25276 1
25277 1
25278 1
25279 1
25280 1
25281 1
25282 1
25283 1
25284 1
25285 1
25286 1
25287 1
25288 1
25291 1
25292 1
25293 1
25294 1
25295 1
25296 1
25297 1
25298 1
25299 1
25300 1
25301 1
25302 1
25303 1
25304 1
25305 1
25306 1
25307 1
25308 1
25309 1
25310 1
25311 1
25312 1
25313 1
25314 1
25315 1
25316 1
25317 1
25318 1
25319 1
25320 1
25321 1
25322 1
25323 1
25324 1
25325 1
25326 1
25327 1
25328 1
25329 1
25330 1
25331 1
25332 1
25333 1
25334 1
25335 2
25336 2
25337 2
25338 2
25339 3
25340 3
25341 2
25342 2
25343 2
25344 2
25345 2
25346 2
25347 3
25348 3
25349 3
25350 3
25351 3
25352 3
25353 3
25354 3
25355 3
25356 3
25357 3
25358 3
25359 3
25360 3
25361 3
25362 3
25363 3
25364 3
25365 3
25366 3
25367 3
25368 3
25369 3
25370 3
25371 3
25372 3
25373 3
25374 3
25375 3
25376 3
25377 3
25378 3
25379 3
25380 3
25381 3
25382 3
25383 3
25384 3
25385 3
25386 3
25387 3
25388 3
25389 2
25390 2
25391 2
25392 2
25393 2
25394 2
25395 2
25396 2
25397 1
25398 1
25399 1
25400 1
25401 1
25402 1
25403 1
25404 1
25405 1
25406 1
25407 1
25408 1
25409 1
25410 1
25411 1
25412 1
25413 1
25414 1
25415 1
25416 1
25417 1
25418 1
25419 1
25420 1
25421 1
25422 1
25423 1
25424 1
25425 1
25426 1
25427 1
25428 1
25429 1
25430 1
25431 1
25432 1
25433 1
25460 2
25461 2
25462 2
25463 2
25464 2
25465 2
25466 2
25467 6
25468 7
25469 7
25470 7
25471 7
25472 7
25473 7
25474 7
25475 7
25476 7
25477 7
25478 7
25479 7
25480 8
25481 8
25482 8
25483 8
25484 8
25485 8
25486 8
25487 8
25488 8
25489 8
25490 8
25491 8
25492 8
25493 8
25494 8
25495 8
25496 8
25497 9
25498 9
25499 11
25500 11
25501 11
25502 11
25503 11
25504 10
25505 10
25506 10
25507 10
25508 10
25509 10
25510 8
25511 8
25512 8
25513 8
25514 8
25515 8
25516 8
25517 4
25518 4
25519 4
25520 4
25521 4
25522 4
25523 4
25524 6
25525 6
25526 6
25527 6
25528 6
25529 6
25530 5
25531 5
25532 5
25533 5
25534 5
25535 5
25536 5
25537 5
25538 5
25539 5
25540 5
25541 5
25542 5
25543 5
25544 5
25545 5
25546 5
25547 4
25548 4
25549 3
25550 3
25551 3
25552 3
25553 3
25554 3
25555 3
25556 3
25557 3
25558 3
25559 3
25560 3
25561 6
25562 6
25563 6
25564 6
25565 6
25566 6
25567 6
25568 6
25569 6
25570 6
25571 6
25572 6
25573 6
25574 7
25575 7
25576 7
25577 7
25578 7
25579 7
25580 9
25581 9
25582 9
25583 9
25584 9
25585 9
25586 10
25587 10
25588 11
25589 11
25590 11
25591 11
25592 13
25593 13
25594 14
25595 14
25596 14
25597 13
25598 13
25599 12
25600 12
25601 12
25602 12
25603 12
25604 12
25605 13
25606 13
25607 17
25608 18
25609 19
25610 20
25611 21
25612 21
25613 21
25614 21
25615 21
25616 21
25617 21
25618 21
25619 21
25620 21
25621 21
25622 21
25623 20
25624 19
25625 19
25626 19
25627 19
25628 19
25629 18
25630 18
25631 18
25632 18
25633 18
25634 18
25635 18
25636 18
25637 18
25638 18
25639 18
25640 18
25641 17
25642 15
25643 15
25644 15
25645 14
25646 14
25647 14
25648 14
25649 15
25650 17
25651 22
25652 23
25653 23
25654 23
25655 23
25656 23
25657 20
25658 19
25659 19
25660 18
25661 15
25662 15
25663 21
25664 22
25665 22
25666 24
25667 25
25668 25
25669 25
25670 25
25671 25
25672 25
25673 26
25674 24
25675 24
25676 24
25677 26
25678 26
25679 26
25680 25
25681 25
25682 25
25683 25
25684 25
25685 25
25686 24
25687 24
25688 24
25689 25
25690 25
25691 25
25692 25
25693 25
25694 24
25695 24
25696 24
25697 24
25698 24
25699 24
25700 22
25701 19
25702 20
25703 22
25704 24
25705 24
25706 24
25707 24
25708 25
25709 25
25710 25
25711 26
25712 24
25713 24
25714 24
25715 24
25716 22
25717 23
25718 23
25719 23
25720 23
25721 23
25722 23
25723 24
25724 24
25725 23
25726 24
25727 26
25728 26
25729 26
25730 26
25731 26
25732 26
25733 26
25734 26
25735 26
25736 26
25737 27
25738 27
25739 27
25740 27
25741 28
25742 28
25743 28
25744 29
25745 29
25746 29
25747 29
25748 28
25749 28
25750 28
25751 27
25752 25
25753 24
25754 24
25755 24
25756 27
25757 26
25758 26
25759 26
25760 28
25761 28
25762 30
25763 26
25764 25
25765 25
25766 25
25767 25
25768 27
25769 28
25770 38
25771 39
25772 39
25773 40
25774 41
25775 41
25776 43
25777 41
25778 41
25779 41
25780 42
25781 42
25782 42
25783 43
25784 43
25785 44
25786 45
25787 45
25788 45
25789 45
25790 45
25791 45
25792 45
25793 45
25794 45
25795 46
25796 47
25797 47
25798 48
25799 48
25800 48
25801 48
25802 48
25803 47
25804 46
25805 49
25806 48
25807 53
25808 52
25809 55
25810 55
25811 55
25812 53
25813 53
25814 55
25815 57
25816 57
25817 55
25818 56
25819 56
25820 56
25821 55
25822 58
25823 58
25824 58
25825 58
25826 55
25827 55
25828 55
25829 56
25830 56
25831 57
25832 58
25833 58
25834 58
25835 58
25836 57
25837 56
25838 56
25839 58
25840 58
25841 57
25842 59
25843 59
25844 58
25845 55
25846 54
25847 54
25848 54
25849 55
25850 55
25851 55
25852 55
25853 54
25854 54
25855 50
25856 51
25857 51
25858 50
25859 52
25860 52
25861 52
25862 52
25863 51
25864 49
25865 49
25866 49
25867 48
25868 47
25869 45
25870 38
25871 38
25872 34
25873 32
25874 31
25875 31
25876 42
25877 41
25878 41
25879 43
25880 43
25881 42
25882 42
25883 42
25884 42
25885 41
25886 42
25887 42
25888 42
25889 40
25890 43
25891 43
25892 43
25893 42
25894 40
25895 40
25896 31
25897 32
25898 33
25899 33
25900 33
25901 34
25902 34
25903 34
25904 32
25905 33
25906 32
25907 32
25908 38
25909 38
25910 38
25911 38
25912 38
25913 38
25914 37
25915 36
25916 39
25917 39
25918 39
25919 39
25920 43
25921 46
25922 50
25923 52
25924 53
25925 53
25926 57
25927 57
25928 57
25929 57
25930 58
25931 58
25932 56
25933 55
25934 56
25935 56
25936 57
25937 57
25938 57
25939 57
25940 54
25941 54
25942 55
25943 55
25944 57
25945 60
25946 60
25947 60
25948 60
25949 65
25950 65
25951 64
25952 63
25953 65
25954 67
25955 70
25956 71
25957 71
25958 66
25959 57
25960 58
25961 58
25962 62
25963 61
25964 61
25965 60
25966 60
25967 60
25968 64
25969 69
25970 69
25971 67
25972 62
25973 61
25974 62
25975 62
25976 62
25977 62
25978 63
25979 65
25980 65
25981 65
25982 65
25983 65
25984 66
25985 64
25986 63
25987 63
25988 65
25989 59
25990 59
25991 59
25992 57
25993 57
25994 57
25995 57
25996 60
25997 67
25998 68
25999 66
26000 67
26001 67
26002 68
26003 67
26004 67
26005 67
26006 67
26007 67
26008 75
26009 77
26010 77
26011 78
26012 78
26013 78
26014 79
26015 78
26016 81
26017 82
26018 82
26019 84
26020 82
26021 80
26022 77
26023 75
26024 75
26025 78
26026 74
26027 74
26028 74
26029 74
26030 77
26031 80
26032 81
26033 80
26034 80
26035 80
26036 80
26037 80
26038 80
26039 81
26040 81
26041 82
26042 82
26043 82
26044 76
26045 77
26046 77
26047 77
26048 76
26049 74
26050 76
26051 76
26052 76
26053 76
26054 73
26055 72
26056 72
26057 72
26058 70
26059 70
26060 69
26061 71
26062 67
26063 67
26064 69
26065 70
26066 76
26067 77
26068 74
26069 72
26070 75
26071 75
26072 77
26073 78
26074 76
26075 76
26076 82
26077 83
26078 88
26079 87
26080 86
26081 88
26082 88
26083 89
26084 91
26085 93
26086 95
26087 103
26088 111
26089 120
26090 140
26091 142
26092 156
26093 158
26094 163
26095 167
26096 181
26097 178
26098 189
26099 239
26100 238
26101 243
26102 245
26103 246
26104 250
26105 265
26106 282
26107 292
26108 289
26109 287
26110 287
26111 294
26112 294
26113 302
26114 302
26115 303
26116 301
26117 299
26118 298
26119 299
26120 300
26121 301
26122 302
26123 300
26124 312
26125 313
26126 320
26127 377
26128 397
26129 428
26130 428
26131 424
26132 468
26133 480
26134 527
26135 546
26136 558
26137 581
26138 588
26139 601
26140 609
26141 609
26142 610
26143 639
26144 654
26145 656
26146 658
26147 665
26148 675
26149 673
26150 706
26151 722
26152 724
26153 732
26154 732
26155 731
26156 731
26157 750
26158 750
26159 750
26160 753
26161 757
26162 758
26163 756
26164 759
26165 756
26166 760
26167 768
26168 770
26169 764
26170 770
26171 782
26172 785
26173 781
26174 780
26175 778
26176 795
26177 806
26178 796
26179 798
26180 811
26181 817
26182 857
26183 881
26184 871
26185 878
26186 904
26187 927
26188 943
26189 1091
26190 1237
26191 1280
26192 1284
26193 1275
26194 1277
26195 1276
26196 1274
26197 1302
26198 1336
26199 1308
26200 1340
26201 1414
26202 1790
26203 1838
26204 1944
26205 1957
26206 1982
26207 2114
26208 2143
26209 2177
26210 2208
26211 2288
26212 2296
26213 2335
26214 2396
26215 2414
26216 2417
26217 2436
26218 2456
26219 2481
26220 2485
26221 2517
26222 2545
26223 2548
26224 2545
26225 2550
26226 2544
26227 2522
26228 2555
26229 2546
26230 2555
26231 2562
26232 2525
26233 2538
26234 2500
26235 2575
26236 2571
26237 2559
26238 2550
26239 2531
26240 2515
26241 2517
26242 2515
26243 2511
26244 2511
26245 2554
26246 2571
26247 2558
26248 2561
26249 2553
26250 2534
26251 2548
26252 2599
26253 2656
26254 2947
26255 2959
26256 3024
26257 3054
26258 3055
26259 3089
26260 3107
26261 3120
26262 3117
26263 3134
26264 3156
26265 3165
26266 3158
26267 3154
26268 3163
26269 3160
26270 3178
26271 3185
26272 3225
26273 3236
26274 3242
26275 3244
26276 3236
26277 3234
26278 3225
26279 3237
26280 3226
26281 3220
26282 3191
26283 3168
26284 3167
26285 3124
26286 3112
26287 3099
26288 3068
26289 2941
26290 2820
26291 2791
26292 2784
26293 2778
26294 2779
26295 2784
26296 2802
26297 2806
26298 2810
26299 2830
26300 2940
26301 2851
26302 2806
26303 2739
26304 2646
26305 2630
26306 2590
26307 2443
26308 2467
26309 2643
26310 2627
26311 2577
26312 2595
26313 2585
26314 2562
26315 2554
26316 2571
26317 2560
26318 2545
26319 2524
26320 2517
26321 2542
26322 2533
26323 2560
26324 2581
26325 2581
26326 2577
26327 2558
26328 2526
26329 2585
26330 2595
26331 2589
26332 2644
26333 2635
26334 2657
26335 2596
26336 2697
26337 2809
26338 2806
26339 2868
26340 2908
26341 2918
26342 2933
26343 2962
26344 2962
26345 2946
26346 2942
26347 2948
26348 2934
26349 2921
26350 2938
26351 2951
26352 2837
26353 2789
26354 2576
26355 2618
26356 2580
26357 2572
26358 2617
26359 2582
26360 2566
26361 2564
26362 2555
26363 2538
26364 2502
26365 2505
26366 2547
26367 2577
26368 2590
26369 2626
26370 2645
26371 2700
26372 2673
26373 2673
26374 2679
26375 2774
26376 2758
26377 2844
26378 2946
26379 3028
26380 3039
26381 3048
26382 3157
26383 3164
26384 3205
26385 3235
26386 3305
26387 3287
26388 3304
26389 3292
26390 3338
26391 3350
26392 3412
26393 3423
26394 3442
26395 3422
26396 3455
26397 3511
26398 3495
26399 3492
26400 3387
26401 3382
26402 3158
26403 3165
26404 3136
26405 3164
26406 3241
26407 3280
26408 3219
26409 3072
26410 3074
26411 3083
26412 3105
26413 3107
26414 3097
26415 3112
26416 3112
26417 3180
26418 3347
26419 3366
26420 3388
26421 3328
26422 3331
26423 3331
26424 3389
26425 3395
26426 3396
26427 3385
26428 3390
26429 3363
26430 3360
26431 3392
26432 3392
26433 3403
26434 3383
26435 3445
26436 3341
26437 3280
26438 3312
26439 3285
26440 3232
26441 3196
26442 3174
26443 3185
26444 3217
26445 3346
26446 3381
26447 3381
26448 3373
26449 3371
26450 3365
26451 3353
26452 3382
26453 3538
26454 3536
26455 3517
26456 3562
26457 3548
26458 3612
26459 3667
26460 3696
26461 3771
26462 3809
26463 3831
26464 3859
26465 3857
26466 3825
26467 3818
26468 3803
26469 3788
26470 3763
26471 3747
26472 3732
26473 3758
26474 3778
26475 3681
26476 3673
26477 3602
26478 3521
26479 3436
26480 3438
26481 3437
26482 3302
26483 3360
26484 3381
26485 3559
26486 3521
26487 3524
26488 3657
26489 3691
26490 3706
26491 3817
26492 3818
26493 3823
26494 3851
26495 3849
26496 3809
26497 3724
26498 3754
26499 3740
26500 3780
26501 3790
26502 3786
26503 3803
26504 3820
26505 3801
26506 3707
26507 3656
26508 3633
26509 3646
26510 3649
26511 3658
26512 3645
26513 3694
26514 3693
26515 3739
26516 3749
26517 3719
26518 3614
26519 3644
26520 3632
26521 3709
26522 3702
26523 3699
26524 3604
26525 3591
26526 3629
26527 3628
26528 3663
26529 3636
26530 3624
26531 3599
26532 3564
26533 3579
26534 3584
26535 3532
26536 3543
26537 3514
26538 3518
26539 3534
26540 3634
26541 3708
26542 3810
26543 3875
26544 3830
26545 3679
26546 3683
26547 3713
26548 3733
26549 3739
26550 3710
26551 3730
26552 3711
26553 3525
26554 3552
26555 3532
26556 3539
26557 3541
26558 3530
26559 3509
26560 3509
26561 3490
26562 3467
26563 3441
26564 3425
26565 3417
26566 3403
26567 3394
26568 3393
26569 3380
26570 3392
26571 3354
26572 3357
26573 3358
26574 3362
26575 3356
26576 3347
26577 3348
26578 3317
26579 3286
26580 3312
26581 3291
26582 3279
26583 3200
26584 3146
26585 2986
26586 2985
26587 2979
26588 2847
26589 2810
26590 2759
26591 2636
26592 2608
26593 2676
26594 2649
26595 2641
26596 2618
26597 2599
26598 2581
26599 2610
26600 2669
26601 2698
26602 2713
26603 2708
26604 2814
26605 2864
26606 2872
26607 2892
26608 2919
26609 2906
26610 2907
26611 2879
26612 2860
26613 2852
26614 2868
26615 2842
26616 2845
26617 2854
26618 2885
26619 2875
26620 2887
26621 2834
26622 2827
26623 2847
26624 2996
26625 3002
26626 2979
26627 2987
26628 2969
26629 2985
26630 3030
26631 3071
26632 3064
26633 3064
26634 3039
26635 2999
26636 3014
26637 3009
26638 3018
26639 3004
26640 2910
26641 2804
26642 2707
26643 2652
26644 2695
26645 2699
26646 2714
26647 2735
26648 2722
26649 2813
26650 2809
26651 2775
26652 2790
26653 2782
26654 2746
26655 2751
26656 2745
26657 2830
26658 2770
26659 2727
26660 2684
26661 2663
26662 2686
26663 2687
26664 2671
26665 2679
26666 2663
26667 2657
26668 2662
26669 2635
26670 2618
26671 2618
26672 2612
26673 2614
26674 2615
26675 2640
26676 2645
26677 2635
26678 2642
26679 2646
26680 2690
26681 2710
26682 2720
26683 2713
26684 2712
26685 2689
26686 2801
26687 2796
26688 2789
26689 2758
26690 2734
26691 2732
26692 2719
26693 2670
26694 2650
26695 2665
26696 2723
26697 2779
26698 2767
26699 2757
26700 2736
26701 2726
26702 2709
26703 2729
26704 2645
26705 2608
26706 2599
26707 2599
26708 2586
26709 2577
26710 2612
26711 2626
26712 2638
26713 2582
26714 2625
26715 2579
26716 2574
26717 2545
26718 2508
26719 2511
26720 2630
26721 2660
26722 2685
26723 2666
26724 2610
26725 2624
26726 2697
26727 2821
26728 2846
26729 2856
26730 2831
26731 2797
26732 2823
26733 2892
26734 2949
26735 2957
26736 2904
26737 2913
26738 2888
26739 2939
26740 2967
26741 2978
26742 2999
26743 2995
26744 3024
26745 3012
26746 2987
26747 2927
26748 2945
26749 2865
26750 2881
26751 2877
26752 2862
26753 2878
26754 2908
26755 2899
26756 2930
26757 2907
26758 2924
26759 2926
26760 2963
26761 3000
26762 3037
26763 3151
26764 3169
26765 3143
26766 3143
26767 3120
26768 3123
26769 3153
26770 3130
26771 3128
26772 3151
26773 3127
26774 3114
26775 3107
26776 3069
26777 3060
26778 3041
26779 3042
26780 2940
26781 2923
26782 2945
26783 2939
26784 2914
26785 2913
26786 2808
26787 2831
26788 2847
26789 2860
26790 2846
26791 2852
26792 2822
26793 2827
26794 2830
26795 2811
26796 2798
26797 2770
26798 2776
26799 2787
26800 2697
26801 2721
26802 2715
26803 2703
26804 2690
26805 2669
26806 2655
26807 2681
26808 2660
26809 2687
26810 2699
26811 2669
26812 2609
26813 2582
26814 2522
26815 2521
26816 2527
26817 2527
26818 2561
26819 2522
26820 2450
26821 2428
26822 2435
26823 2430
26824 2426
26825 2401
26826 2379
26827 2292
26828 2278
26829 2281
26830 2282
26831 2264
26832 2333
26833 2304
26834 2311
26835 2314
26836 2319
26837 2308
26838 2297
26839 2231
26840 2203
26841 2224
26842 2241
26843 2288
26844 2288
26845 2295
26846 2307
26847 2343
26848 2412
26849 2449
26850 2465
26851 2513
26852 2538
26853 2597
26854 2543
26855 2573
26856 2614
26857 2528
26858 2567
26859 2606
26860 2613
26861 2602
26862 2573
26863 2532
26864 2508
26865 2536
26866 2539
26867 2531
26868 2508
26869 2485
26870 2542
26871 2581
26872 2578
26873 2566
26874 2564
26875 2566
26876 2641
26877 2643
26878 2657
26879 2635
26880 2620
26881 2637
26882 2587
26883 2627
26884 2604
26885 2608
26886 2618
26887 2597
26888 2602
26889 2618
26890 2657
26891 2711
26892 2732
26893 2748
26894 2749
26895 2756
26896 2755
26897 2757
26898 2817
26899 2792
26900 2793
26901 2765
26902 2751
26903 2752
26904 2759
26905 2763
26906 2757
26907 2724
26908 2723
26909 2701
26910 2667
26911 2635
26912 2639
26913 2586
26914 2589
26915 2584
26916 2566
26917 2561
26918 2547
26919 2545
26920 2538
26921 2543
26922 2509
26923 2520
26924 2529
26925 2542
26926 2523
26927 2513
26928 2505
26929 2481
26930 2474
26931 2494
26932 2465
26933 2446
26934 2439
26935 2443
26936 2435
26937 2449
26938 2438
26939 2391
26940 2377
26941 2321
26942 2290
26943 2217
26944 2200
26945 2175
26946 2122
26947 2119
26948 2043
26949 2036
26950 2039
26951 1998
26952 1997
26953 1940
26954 2006
26955 2014
26956 1942
26957 1925
26958 1880
26959 1857
26960 1793
26961 1801
26962 1806
26963 1815
26964 1834
26965 1865
26966 1873
26967 1936
26968 1942
26969 1956
26970 1913
26971 1928
26972 1923
26973 1935
26974 1968
26975 1945
26976 1885
26977 1888
26978 1899
26979 1994
26980 2005
26981 2025
26982 2036
26983 2003
26984 2034
26985 2031
26986 2041
26987 2082
26988 2074
26989 2096
26990 2106
26991 2085
26992 2134
26993 2130
26994 2122
26995 2129
26996 2198
26997 2238
26998 2260
26999 2250
27000 2265
27001 2249
27002 2248
27003 2253
27004 2251
27005 2241
27006 2253
27007 2230
27008 2204
27009 2198
27010 2188
27011 2192
27012 2301
27013 2327
27014 2317
27015 2302
27016 2290
27017 2271
27018 2259
27019 2267
27020 2278
27021 2260
27022 2246
27023 2207
27024 2195
27025 2201
27026 2202
27027 2218
27028 2201
27029 2182
27030 2177
27031 2155
27032 2152
27033 2121
27034 2102
27035 2102
27036 2080
27037 2079
27038 2070
27039 2063
27040 2050
27041 2015
27042 1962
27043 1953
27044 1932
27045 1913
27046 1869
27047 1786
27048 1704
27049 1655
27050 1625
27051 1616
27052 1609
27053 1577
27054 1516
27055 1489
27056 1460
27057 608
27058 586
27059 568
27060 190
27061 193
27062 134
27063 129
27064 126
27065 129
27066 125
27067 120
27068 120
27069 123
27070 122
27071 114
27072 113
27073 114
27074 115
27075 115
27076 120
27077 119
27078 112
27079 104
27080 103
27081 103
27082 98
27083 96
27084 96
27085 92
27086 107
27087 115
27088 115
27089 115
27090 113
27091 112
27092 111
27093 111
27094 112
27095 121
27096 120
27097 117
27098 117
27099 117
27100 120
27101 119
27102 117
27103 117
27104 116
27105 111
27106 111
27107 109
27108 110
27109 115
27110 127
27111 124
27112 122
27113 126
27114 131
27115 135
27116 136
27117 136
27118 138
27119 141
27120 141
27121 138
27122 137
27123 139
27124 139
27125 142
27126 144
27127 147
27128 149
27129 149
27130 151
27131 150
27132 152
27133 152
27134 155
27135 154
27136 149
27137 149
27138 151
27139 156
27140 157
27141 166
27142 165
27143 164
27144 164
27145 169
27146 171
27147 170
27148 169
27149 173
27150 176
27151 177
27152 172
27153 170
27154 171
27155 170
27156 170
27157 169
27158 169
27159 167
27160 169
27161 166
27162 169
27163 174
27164 173
27165 167
27166 168
27167 169
27168 168
27169 167
27170 171
27171 171
27172 171
27173 171
27174 176
27175 176
27176 172
27177 171
27178 166
27179 165
27180 164
27181 164
27182 163
27183 163
27184 168
27185 174
27186 163
27187 155
27188 156
27189 156
27190 157
27191 157
27192 157
27193 158
27194 156
27195 142
27196 144
27197 145
27198 143
27199 148
27200 145
27201 145
27202 145
27203 144
27204 150
27205 151
27206 152
27207 154
27208 153
27209 154
27210 138
27211 140
27212 140
27213 135
27214 132
27215 130
27216 130
27217 130
27218 129
27219 127
27220 127
27221 126
27222 128
27223 124
27224 122
27225 122
27226 120
27227 123
27228 124
27229 133
27230 134
27231 135
27232 132
27233 131
27234 130
27235 130
27236 130
27237 129
27238 134
27239 130
27240 128
27241 120
27242 118
27243 117
27244 119
27245 122
27246 123
27247 125
27248 124
27249 119
27250 122
27251 122
27252 123
27253 126
27254 124
27255 125
27256 126
27257 127
27258 131
27259 130
27260 131
27261 131
27262 130
27263 126
27264 124
27265 125
27266 121
27267 120
27268 120
27269 120
27270 117
27271 120
27272 120
27273 120
27274 117
27275 117
27276 118
27277 114
27278 117
27279 118
27280 118
27281 117
27282 117
27283 117
27284 116
27285 117
27286 120
27287 118
27288 117
27289 120
27290 122
27291 123
27292 124
27293 124
27294 124
27295 129
27296 127
27297 125
27298 126
27299 121
27300 123
27301 123
27302 124
27303 124
27304 126
27305 126
27306 126
27307 126
27308 122
27309 122
27310 122
27311 126
27312 128
27313 130
27314 130
27315 129
27316 128
27317 130
27318 130
27319 130
27320 134
27321 139
27322 137
27323 137
27324 136
27325 131
27326 131
27327 131
27328 128
27329 123
27330 122
27331 123
27332 125
27333 127
27334 127
27335 128
27336 129
27337 129
27338 124
27339 122
27340 122
27341 121
27342 122
27343 124
27344 122
27345 118
27346 117
27347 114
27348 113
27349 116
27350 114
27351 113
27352 111
27353 109
27354 107
27355 107
27356 107
27357 105
27358 102
27359 102
27360 98
27361 96
27362 94
27363 92
27364 93
27365 94
27366 94
27367 101
27368 102
27369 102
27370 100
27371 93
27372 92
27373 93
27374 92
27375 93
27376 92
27377 92
27378 90
27379 90
27380 91
27381 91
27382 91
27383 91
27384 88
27385 86
27386 84
27387 84
27388 85
27389 85
27390 81
27391 80
27392 81
27393 81
27394 81
27395 78
27396 78
27397 77
27398 75
27399 75
27400 73
27401 77
27402 78
27403 77
27404 75
27405 75
27406 74
27407 72
27408 74
27409 73
27410 74
27411 71
27412 72
27413 75
27414 75
27415 75
27416 76
27417 75
27418 75
27419 77
27420 72
27421 73
27422 76
27423 77
27424 76
27425 77
27426 77
27427 78
27428 80
27429 79
27430 80
27431 80
27432 79
27433 79
27434 79
27435 77
27436 80
27437 86
27438 89
27439 89
27440 89
27441 89
27442 90
27443 88
27444 89
27445 89
27446 89
27447 88
27448 88
27449 84
27450 84
27451 84
27452 85
27453 87
27454 90
27455 91
27456 91
27457 97
27458 98
27459 98
27460 102
27461 102
27462 103
27463 102
27464 100
27465 98
27466 98
27467 91
27468 94
27469 94
27470 96
27471 100
27472 102
27473 106
27474 109
27475 111
27476 112
27477 112
27478 112
27479 113
27480 115
27481 115
27482 115
27483 116
27484 112
27485 112
27486 113
27487 115
27488 115
27489 113
27490 112
27491 111
27492 112
27493 112
27494 112
27495 110
27496 110
27497 111
27498 111
27499 112
27500 110
27501 108
27502 107
27503 107
27504 109
27505 108
27506 109
27507 109
27508 107
27509 106
27510 105
27511 105
27512 102
27513 102
27514 101
27515 101
27516 101
27517 102
27518 102
27519 100
27520 99
27521 96
27522 97
27523 96
27524 98
27525 97
27526 97
27527 96
27528 94
27529 92
27530 92
27531 93
27532 94
27533 93
27534 93
27535 92
27536 89
27537 87
27538 83
27539 83
27540 83
27541 86
27542 87
27543 86
27544 85
27545 85
27546 85
27547 86
27548 90
27549 91
27550 91
27551 91
27552 89
27553 89
27554 85
27555 85
27556 82
27557 77
27558 76
27559 76
27560 72
27561 74
27562 74
27563 75
27564 76
27565 75
27566 75
27567 75
27568 71
27569 72
27570 74
27571 71
27572 70
27573 66
27574 62
27575 60
27576 60
27577 61
27578 61
27579 59
27580 57
27581 59
27582 59
27583 57
27584 57
27585 57
27586 55
27587 54
27588 54
27589 53
27590 53
27591 51
27592 50
27593 50
27594 50
27595 50
27596 54
27597 53
27598 54
27599 53
27600 54
27601 54
27602 54
27603 54
27604 51
27605 52
27606 51
27607 51
27608 53
27609 53
27610 53
27611 53
27612 65
27613 61
27614 64
27615 65
27616 66
27617 65
27618 69
27619 73
27620 72
27621 72
27622 70
27623 67
27624 65
27625 66
27626 68
27627 67
27628 67
27629 68
27630 67
27631 63
27632 63
27633 64
27634 65
27635 65
27636 65
27637 62
27638 62
27639 63
27640 64
27641 64
27642 61
27643 61
27644 61
27645 63
27646 63
27647 68
27648 63
27649 64
27650 66
27651 66
27652 67
27653 72
27654 74
27655 76
27656 78
27657 78
27658 78
27659 79
27660 79
27661 76
27662 72
27663 71
27664 67
27665 67
27666 68
27667 69
27668 68
27669 63
27670 61
27671 63
27672 63
27673 63
27674 63
27675 64
27676 64
27677 64
27678 64
27679 64
27680 65
27681 62
27682 63
27683 65
27684 63
27685 62
27686 63
27687 63
27688 63
27689 63
27690 63
27691 63
27692 65
27693 63
27694 63
27695 62
27696 56
27697 56
27698 57
27699 58
27700 57
27701 57
27702 57
27703 58
27704 58
27705 60
27706 61
27707 62
27708 60
27709 68
27710 68
27711 68
27712 64
27713 64
27714 64
27715 63
27716 67
27717 67
27718 64
27719 64
27720 64
27721 66
27722 72
27723 72
27724 73
27725 72
27726 70
27727 70
27728 71
27729 70
27730 70
27731 70
27732 70
27733 69
27734 69
27735 69
27736 69
27737 69
27738 70
27739 69
27740 71
27741 70
27742 71
27743 72
27744 74
27745 75
27746 73
27747 69
27748 69
27749 68
27750 67
27751 70
27752 69
27753 66
27754 67
27755 66
27756 64
27757 69
27758 68
27759 68
27760 69
27761 70
27762 71
27763 74
27764 74
27765 75
27766 76
27767 75
27768 77
27769 77
27770 85
27771 82
27772 82
27773 83
27774 83
27775 85
27776 85
27777 87
27778 88
27779 89
27780 88
27781 88
27782 87
27783 85
27784 86
27785 85
27786 86
27787 85
27788 86
27789 86
27790 86
27791 86
27792 85
27793 87
27794 89
27795 89
27796 89
27797 89
27798 89
27799 88
27800 88
27801 88
27802 88
27803 86
27804 86
27805 86
27806 84
27807 78
27808 77
27809 68
27810 67
27811 66
27812 70
27813 72
27814 74
27815 74
27816 69
27817 72
27818 74
27819 74
27820 71
27821 71
27822 70
27823 70
27824 69
27825 72
27826 75
27827 75
27828 75
27829 74
27830 74
27831 75
27832 78
27833 78
27834 81
27835 81
27836 83
27837 84
27838 85
27839 88
27840 86
27841 84
27842 85
27843 84
27844 83
27845 83
27846 83
27847 83
27848 82
27849 87
27850 89
27851 87
27852 87
27853 87
27854 86
27855 86
27856 84
27857 85
27858 84
27859 83
27860 82
27861 79
27862 75
27863 71
27864 70
27865 71
27866 70
27867 72
27868 73
27869 73
27870 67
27871 67
27872 66
27873 67
27874 67
27875 64
27876 65
27877 65
27878 65
27879 65
27880 65
27881 68
27882 69
27883 71
27884 69
27885 69
27886 67
27887 67
27888 65
27889 68
27890 68
27891 68
27892 68
27893 66
27894 64
27895 65
27896 65
27897 66
27898 67
27899 69
27900 69
27901 69
27902 69
27903 69
27904 70
27905 69
27906 71
27907 72
27908 73
27909 76
27910 76
27911 76
27912 78
27913 82
27914 80
27915 81
27916 80
27917 77
27918 82
27919 82
27920 84
27921 84
27922 83
27923 83
27924 84
27925 83
27926 81
27927 79
27928 80
27929 80
27930 81
27931 80
27932 77
27933 77
27934 73
27935 73
27936 68
27937 68
27938 69
27939 66
27940 68
27941 68
27942 69
27943 70
27944 70
27945 70
27946 77
27947 79
27948 79
27949 77
27950 77
27951 77
27952 77
27953 76
27954 73
27955 72
27956 72
27957 76
27958 77
27959 78
27960 78
27961 77
27962 78
27963 76
27964 76
27965 75
27966 74
27967 73
27968 68
27969 68
27970 68
27971 68
27972 68
27973 66
27974 67
27975 67
27976 67
27977 67
27978 66
27979 66
27980 66
27981 63
27982 60
27983 58
27984 58
27985 59
27986 59
27987 59
27988 59
27989 57
27990 55
27991 55
27992 55
27993 56
27994 53
27995 52
27996 53
27997 51
27998 51
27999 48
28000 50
28001 51
28002 51
28003 51
28004 51
28005 52
28006 52
28007 52
28008 53
28009 51
28010 51
28011 50
28012 48
28013 46
28014 46
28015 46
28016 48
28017 49
28018 48
28019 48
28020 47
28021 47
28022 47
28023 48
28024 47
28025 47
28026 47
28027 47
28028 47
28029 46
28030 46
28031 46
28032 46
28033 46
28034 46
28035 46
28036 45
28037 45
28038 45
28039 46
28040 47
28041 45
28042 43
28043 42
28044 41
28045 41
28046 37
28047 38
28048 38
28049 39
28050 39
28051 38
28052 38
28053 41
28054 44
28055 46
28056 46
28057 43
28058 43
28059 42
28060 44
28061 44
28062 44
28063 44
28064 46
28065 46
28066 45
28067 46
28068 50
28069 51
28070 51
28071 52
28072 52
28073 52
28074 53
28075 53
28076 53
28077 53
28078 52
28079 52
28080 52
28081 52
28082 52
28083 52
28084 56
28085 54
28086 54
28087 56
28088 56
28089 60
28090 60
28091 61
28092 64
28093 64
28094 64
28095 64
28096 61
28097 60
28098 60
28099 59
28100 57
28101 54
28102 54
28103 50
28104 50
28105 54
28106 51
28107 53
28108 54
28109 55
28110 54
28111 53
28112 53
28113 53
28114 50
28115 50
28116 49
28117 47
28118 42
28119 43
28120 43
28121 43
28122 43
28123 42
28124 41
28125 42
28126 43
28127 44
28128 45
28129 46
28130 46
28131 50
28132 50
28133 51
28134 51
28135 51
28136 52
28137 51
28138 51
28139 52
28140 51
28141 49
28142 49
28143 49
28144 49
28145 48
28146 48
28147 46
28148 47
28149 47
28150 47
28151 48
28152 48
28153 49
28154 47
28155 45
28156 45
28157 45
28158 46
28159 49
28160 52
28161 54
28162 53
28163 53
28164 54
28165 59
28166 65
28167 66
28168 66
28169 66
28170 67
28171 67
28172 68
28173 69
28174 70
28175 70
28176 69
28177 71
28178 73
28179 74
28180 76
28181 77
28182 77
28183 77
28184 73
28185 74
28186 74
28187 75
28188 76
28189 69
28190 69
28191 69
28192 67
28193 68
28194 68
28195 69
28196 70
28197 71
28198 70
28199 70
28200 70
28201 71
28202 71
28203 70
28204 71
28205 66
28206 66
28207 63
28208 60
28209 58
28210 59
28211 59
28212 59
28213 58
28214 61
28215 61
28216 60
28217 63
28218 63
28219 62
28220 62
28221 63
28222 63
28223 62
28224 62
28225 62
28226 62
28227 63
28228 62
28229 61
28230 62
28231 58
28232 58
28233 57
28234 57
28235 57
28236 56
28237 55
28238 55
28239 55
28240 54
28241 54
28242 54
28243 54
28244 53
28245 55
28246 55
28247 55
28248 54
28249 53
28250 54
28251 55
28252 54
28253 53
28254 53
28255 53
28256 54
28257 53
28258 53
28259 53
28260 50
28261 48
28262 48
28263 50
28264 49
28265 44
28266 39
28267 37
28268 39
28269 41
28270 41
28271 42
28272 44
28273 47
28274 47
28275 47
28276 48
28277 49
28278 48
28279 47
28280 44
28281 43
28282 44
28283 44
28284 44
28285 44
28286 46
28287 46
28288 45
28289 46
28290 46
28291 46
28292 45
28293 44
28294 44
28295 40
28296 39
28297 38
28298 38
28299 39
28300 40
28301 40
28302 47
28303 47
28304 46
28305 45
28306 44
28307 45
28308 45
28309 48
28310 50
28311 50
28312 50
28313 48
28314 49
28315 49
28316 49
28317 50
28318 50
28319 50
28320 51
28321 50
28322 51
28323 51
28324 51
28325 51
28326 49
28327 48
28328 47
28329 47
28330 46
28331 47
28332 47
28333 47
28334 47
28335 47
28336 47
28337 48
28338 46
28339 46
28340 45
28341 46
28342 46
28343 46
28344 46
28345 46
28346 46
28347 46
28348 47
28349 45
28350 47
28351 45
28352 43
28353 43
28354 43
28355 43
28356 43
28357 42
28358 41
28359 43
28360 41
28361 40
28362 40
28363 40
28364 39
28365 39
28366 41
28367 40
28368 39
28369 38
28370 39
28371 39
28372 40
28373 38
28374 38
28375 38
28376 39
28377 40
28378 40
28379 42
28380 42
28381 42
28382 43
28383 44
28384 48
28385 47
28386 46
28387 45
28388 45
28389 45
28390 44
28391 46
28392 49
28393 56
28394 57
28395 57
28396 57
28397 56
28398 61
28399 60
28400 60
28401 61
28402 60
28403 61
28404 63
28405 64
28406 64
28407 64
28408 65
28409 62
28410 61
28411 61
28412 63
28413 63
28414 63
28415 63
28416 64
28417 63
28418 65
28419 67
28420 64
28421 65
28422 65
28423 66
28424 66
28425 71
28426 83
28427 83
28428 83
28429 85
28430 84
28431 85
28432 87
28433 87
28434 86
28435 85
28436 85
28437 87
28438 85
28439 88
28440 88
28441 86
28442 87
28443 83
28444 82
28445 82
28446 83
28447 83
28448 78
28449 79
28450 79
28451 80
28452 80
28453 80
28454 80
28455 80
28456 80
28457 78
28458 78
28459 75
28460 77
28461 78
28462 78
28463 81
28464 81
28465 79
28466 82
28467 88
28468 89
28469 92
28470 92
28471 88
28472 88
28473 87
28474 90
28475 87
28476 85
28477 85
28478 87
28479 83
28480 84
28481 84
28482 82
28483 82
28484 79
28485 79
28486 79
28487 80
28488 80
28489 80
28490 82
28491 82
28492 81
28493 77
28494 78
28495 83
28496 89
28497 88
28498 87
28499 91
28500 91
28501 91
28502 90
28503 89
28504 87
28505 86
28506 87
28507 87
28508 87
28509 87
28510 81
28511 81
28512 80
28513 77
28514 77
28515 78
28516 78
28517 73
28518 72
28519 70
28520 71
28521 72
28522 74
28523 73
28524 74
28525 72
28526 65
28527 65
28528 65
28529 67
28530 72
28531 72
28532 71
28533 72
28534 75
28535 74
28536 74
28537 72
28538 74
28539 71
28540 71
28541 71
28542 70
28543 70
28544 71
28545 66
28546 67
28547 67
28548 69
28549 69
28550 70
28551 69
28552 68
28553 69
28554 69
28555 71
28556 71
28557 72
28558 72
28559 72
28560 77
28561 77
28562 76
28563 77
28564 77
28565 75
28566 76
28567 73
28568 73
28569 69
28570 69
28571 69
28572 68
28573 68
28574 64
28575 61
28576 61
28577 60
28578 60
28579 62
28580 55
28581 55
28582 53
28583 52
28584 52
28585 53
28586 53
28587 53
28588 52
28589 52
28590 50
28591 52
28592 51
28593 56
28594 56
28595 56
28596 51
28597 51
28598 51
28599 48
28600 46
28601 45
28602 46
28603 46
28604 46
28605 46
28606 46
28607 46
28608 48
28609 52
28610 52
28611 52
28612 55
28613 54
28614 54
28615 56
28616 53
28617 53
28618 54
28619 54
28620 53
28621 52
28622 52
28623 51
28624 51
28625 51
28626 49
28627 49
28628 58
28629 55
28630 52
28631 52
28632 51
28633 57
28634 54
28635 54
28636 55
28637 54
28638 53
28639 53
28640 53
28641 53
28642 52
28643 63
28644 63
28645 63
28646 67
28647 69
28648 71
28649 70
28650 69
28651 68
28652 68
28653 72
28654 71
28655 75
28656 75
28657 79
28658 80
28659 76
28660 71
28661 71
28662 70
28663 76
28664 77
28665 76
28666 76
28667 77
28668 80
28669 81
28670 86
28671 88
28672 88
28673 88
28674 88
28675 88
28676 88
28677 89
28678 91
28679 91
28680 91
28681 91
28682 91
28683 91
28684 90
28685 88
28686 88
28687 89
28688 90
28689 90
28690 90
28691 87
28692 87
28693 78
28694 77
28695 77
28696 77
28697 77
28698 77
28699 77
28700 76
28701 76
28702 77
28703 76
28704 76
28705 76
28706 76
28707 77
28708 75
28709 75
28710 75
28711 75
28712 75
28713 78
28714 78
28715 78
28716 78
28717 78
28718 77
28719 78
28720 78
28721 78
28722 76
28723 75
28724 75
28725 75
28726 75
28727 75
28728 64
28729 64
28730 65
28731 65
28732 65
28733 59
28734 59
28735 59
28736 58
28737 58
28738 56
28739 56
28740 56
28741 56
28742 56
28743 48
28744 48
28745 48
28746 44
28747 41
28748 39
28749 39
28750 39
28751 39
28752 39
28753 35
28754 35
28755 31
28756 31
28757 26
28758 27
28759 27
28760 27
28761 27
28762 25
28763 15
28764 15
28765 14
28766 14
28767 14
28768 12
28769 10
28770 5
28771 3
28772 3
28773 3
28774 3
28775 3
28776 3
28777 3
28778 3
28779 3
28780 2
28781 3
28782 3
28783 3
28784 3
28785 3
28786 3
28787 3
28788 4
28789 5
28790 5
28791 5
28792 6
28793 6
28794 6
28795 6
28796 6
28797 7
28798 7
28799 7
28800 8
28801 8
28802 7
28803 7
28804 7
28805 7
28806 8
28807 8
28808 9
28809 9
28810 11
28811 11
28812 15
28813 15
28814 15
28815 15
28816 16
28817 15
28818 15
28819 15
28820 18
28821 19
28822 19
28823 19
28824 19
28825 24
28826 26
28827 27
28828 27
28829 29
28830 29
28831 28
28832 29
28833 30
28834 34
28835 34
28836 35
28837 35
28838 33
28839 33
28840 33
28841 33
28842 33
28843 33
28844 33
28845 33
28846 33
28847 32
28848 32
28849 32
28850 33
28851 33
28852 33
28853 33
28854 33
28855 33
28856 33
28857 33
28858 33
28859 32
28860 32
28861 32
28862 32
28863 33
28864 33
28865 33
28866 33
28867 33
28868 33
28869 32
28870 32
28871 34
28872 33
28873 33
28874 33
28875 32
28876 32
28877 32
28878 32
28879 32
28880 33
28881 34
28882 38
28883 38
28884 40
28885 40
28886 40
28887 41
28888 43
28889 43
28890 44
28891 44
28892 45
28893 45
28894 46
28895 46
28896 47
28897 47
28898 48
28899 48
28900 49
28901 49
28902 52
28903 52
28904 52
28905 53
28906 52
28907 51
28908 51
28909 51
28910 50
28911 52
28912 49
28913 49
28914 50
28915 51
28916 51
28917 51
28918 52
28919 53
28920 50
28921 49
28922 49
28923 51
28924 51
28925 48
28926 46
28927 48
28928 47
28929 45
28930 44
28931 44
28932 46
28933 46
28934 44
28935 44
28936 44
28937 44
28938 43
28939 43
28940 47
28941 54
28942 57
28943 60
28944 61
28945 68
28946 68
28947 77
28948 76
28949 76
28950 75
28951 75
28952 72
28953 72
28954 75
28955 81
28956 81
28957 82
28958 83
28959 83
28960 83
28961 83
28962 86
28963 84
28964 85
28965 84
28966 84
28967 84
28968 83
28969 83
28970 83
28971 82
28972 86
28973 83
28974 82
28975 82
28976 84
28977 84
28978 84
28979 83
28980 82
28981 81
28982 78
28983 78
28984 76
28985 76
28986 76
28987 76
28988 80
28989 80
28990 77
28991 71
28992 70
28993 71
28994 69
28995 65
28996 64
28997 60
28998 59
28999 70
29000 75
29001 75
29002 75
29003 73
29004 71
29005 68
29006 68
29007 70
29008 70
29009 70
29010 71
29011 71
29012 72
29013 72
29014 73
29015 75
29016 75
29017 73
29018 74
29019 74
29020 74
29021 74
29022 74
29023 75
29024 76
29025 76
29026 76
29027 78
29028 78
29029 80
29030 83
29031 85
29032 83
29033 83
29034 81
29035 80
29036 80
29037 80
29038 76
29039 77
29040 73
29041 72
29042 69
29043 66
29044 65
29045 67
29046 67
29047 63
29048 63
29049 52
29050 50
29051 49
29052 49
29053 48
29054 47
29055 45
29056 45
29057 45
29058 46
29059 46
29060 46
29061 45
29062 42
29063 42
29064 43
29065 53
29066 53
29067 53
29068 53
29069 53
29070 61
29071 61
29072 60
29073 63
29074 63
29075 64
29076 62
29077 61
29078 61
29079 64
29080 64
29081 64
29082 69
29083 70
29084 71
29085 71
29086 76
29087 76
29088 76
29089 76
29090 76
29091 76
29092 76
29093 74
29094 76
29095 88
29096 91
29097 91
29098 92
29099 90
29100 92
29101 91
29102 91
29103 94
29104 95
29105 95
29106 95
29107 97
29108 97
29109 99
29110 98
29111 97
29112 99
29113 99
29114 98
29115 95
29116 95
29117 96
29118 94
29119 95
29120 93
29121 95
29122 101
29123 98
29124 99
29125 99
29126 99
29127 100
29128 101
29129 100
29130 98
29131 96
29132 93
29133 93
29134 93
29135 93
29136 93
29137 93
29138 94
29139 95
29140 98
29141 99
29142 102
29143 103
29144 101
29145 91
29146 93
29147 92
29148 92
29149 95
29150 94
29151 99
29152 103
29153 102
29154 102
29155 102
29156 103
29157 103
29158 103
29159 106
29160 106
29161 106
29162 111
29163 111
29164 109
29165 105
29166 108
29167 110
29168 110
29169 112
29170 107
29171 107
29172 100
29173 100
29174 98
29175 97
29176 100
29177 100
29178 100
29179 95
29180 97
29181 100
29182 99
29183 99
29184 100
29185 101
29186 95
29187 95
29188 98
29189 100
29190 99
29191 99
29192 96
29193 93
29194 94
29195 93
29196 92
29197 92
29198 88
29199 86
29200 88
29201 87
29202 94
29203 94
29204 95
29205 97
29206 96
29207 96
29208 95
29209 90
29210 90
29211 87
29212 87
29213 87
29214 88
29215 91
29216 91
29217 90
29218 90
29219 85
29220 85
29221 82
29222 83
29223 84
29224 84
29225 84
29226 87
29227 85
29228 85
29229 85
29230 85
29231 82
29232 82
29233 82
29234 81
29235 82
29236 82
29237 82
29238 80
29239 79
29240 81
29241 81
29242 80
29243 80
29244 78
29245 79
29246 79
29247 80
29248 82
29249 79
29250 78
29251 76
29252 70
29253 68
29254 68
29255 69
29256 70
29257 68
29258 67
29259 67
29260 68
29261 69
29262 69
29263 71
29264 72
29265 71
29266 69
29267 68
29268 71
29269 73
29270 74
29271 74
29272 76
29273 76
29274 76
29275 76
29276 70
29277 69
29278 71
29279 72
29280 70
29281 68
29282 67
29283 66
29284 67
29285 66
29286 66
29287 67
29288 64
29289 62
29290 59
29291 59
29292 61
29293 64
29294 64
29295 64
29296 67
29297 70
29298 67
29299 66
29300 63
29301 65
29302 60
29303 59
29304 59
29305 57
29306 56
29307 56
29308 56
29309 56
29310 56
29311 56
29312 54
29313 54
29314 51
29315 49
29316 50
29317 49
29318 49
29319 49
29320 49
29321 50
29322 48
29323 48
29324 48
29325 48
29326 49
29327 51
29328 51
29329 51
29330 51
29331 51
29332 51
29333 51
29334 51
29335 50
29336 50
29337 49
29338 49
29339 50
29340 49
29341 50
29342 48
29343 49
29344 49
29345 48
29346 44
29347 40
29348 39
29349 40
29350 42
29351 45
29352 43
29353 44
29354 45
29355 43
29356 44
29357 43
29358 45
29359 47
29360 45
29361 46
29362 46
29363 46
29364 47
29365 46
29366 47
29367 47
29368 44
29369 43
29370 43
29371 43
29372 43
29373 43
29374 43
29375 43
29376 46
29377 55
29378 54
29379 54
29380 55
29381 54
29382 56
29383 57
29384 57
29385 58
29386 58
29387 58
29388 58
29389 54
29390 57
29391 58
29392 56
29393 53
29394 53
29395 55
29396 56
29397 56
29398 56
29399 56
29400 52
29401 48
29402 48
29403 48
29404 50
29405 51
29406 52
29407 55
29408 59
29409 59
29410 58
29411 62
29412 61
29413 67
29414 67
29415 69
29416 68
29417 68
29418 67
29419 68
29420 67
29421 68
29422 69
29423 69
29424 70
29425 72
29426 71
29427 69
29428 70
29429 71
29430 73
29431 73
29432 71
29433 71
29434 71
29435 71
29436 71
29437 71
29438 71
29439 71
29440 68
29441 67
29442 67
29443 66
29444 66
29445 72
29446 72
29447 72
29448 73
29449 74
29450 72
29451 71
29452 71
29453 71
29454 69
29455 70
29456 69
29457 67
29458 66
29459 66
29460 64
29461 62
29462 62
29463 62
29464 62
29465 64
29466 65
29467 66
29468 66
29469 65
29470 65
29471 64
29472 69
29473 75
29474 75
29475 75
29476 72
29477 63
29478 61
29479 61
29480 61
29481 60
29482 60
29483 59
29484 57
29485 56
29486 56
29487 56
29488 56
29489 56
29490 56
29491 56
29492 56
29493 56
29494 57
29495 56
29496 56
29497 56
29498 56
29499 56
29500 56
29501 56
29502 56
29503 56
29504 56
29505 55
29506 54
29507 54
29508 50
29509 50
29510 50
29511 49
29512 49
29513 44
29514 44
29515 42
29516 40
29517 40
29518 40
29519 39
29520 35
29521 35
29522 29
29523 28
29524 30
29525 28
29526 28
29527 27
29528 28
29529 32
29530 34
29531 34
29532 34
29533 36
29534 36
29535 36
29536 36
29537 36
29538 37
29539 37
29540 42
29541 46
29542 46
29543 47
29544 46
29545 41
29546 41
29547 45
29548 45
29549 44
29550 44
29551 46
29552 46
29553 47
29554 47
29555 47
29556 47
29557 47
29558 54
29559 54
29560 1149
29561 1173
29562 1200
29563 1213
29564 1215
29565 1225
29566 1236
29567 1238
29568 1246
29569 1275
29570 1278
29571 1284
29572 1304
29573 1304
29574 1327
29575 1331
29576 1344
29577 1354
29578 1358
29579 1367
29580 1410
29581 1411
29582 1344
29583 1331
29584 1308
29585 1293
29586 1306
29587 1295
29588 1307
29589 1364
29590 1387
29591 1436
29592 1441
29593 1427
29594 1428
29595 1398
29596 1396
29597 1426
29598 1485
29599 1456
29600 1488
29601 1470
29602 1491
29603 1466
29604 1482
29605 1506
29606 1506
29607 1505
29608 1504
29609 1496
29610 1514
29611 1532
29612 1531
29613 1545
29614 1548
29615 1465
29616 1445
29617 1520
29618 1537
29619 1535
29620 1543
29621 1539
29622 1556
29623 1548
29624 1550
29625 1545
29626 1533
29627 1509
29628 1487
29629 1482
29630 1494
29631 1495
29632 1572
29633 1574
29634 1560
29635 1557
29636 1578
29637 1604
29638 1704
29639 1705
29640 1685
29641 1677
29642 1684
29643 1685
29644 1714
29645 1726
29646 1786
29647 1782
29648 1754
29649 1746
29650 1730
29651 1739
29652 1734
29653 1729
29654 1717
29655 1708
29656 1705
29657 1702
29658 1708
29659 1722
29660 1718
29661 1699
29662 1711
29663 1728
29664 1733
29665 1728
29666 1736
29667 1745
29668 1748
29669 1723
29670 1725
29671 1723
29672 1703
29673 1721
29674 1702
29675 1708
29676 1715
29677 1728
29678 1734
29679 1724
29680 1650
29681 1640
29682 1667
29683 1676
29684 1676
29685 1662
29686 1668
29687 1678
29688 1668
29689 1635
29690 1597
29691 1557
29692 1560
29693 1558
29694 1557
29695 1576
29696 1587
29697 1552
29698 1531
29699 1566
29700 1580
29701 1568
29702 1556
29703 1566
29704 1563
29705 1592
29706 1605
29707 1601
29708 1589
29709 1589
29710 1569
29711 1539
29712 1533
29713 1513
29714 1505
29715 154
29716 147
29717 16
29718 17
29719 19
29720 18
29721 21
29722 19
29723 21
29724 21
29725 21
29726 21
29727 21
29728 21
29729 23
29730 23
29731 23
29732 23
29733 23
29734 22
29735 22
29736 22
29737 22
29738 22
29739 22
29740 21
29741 21
29742 21
29743 21
29744 21
29745 21
29746 20
29747 20
29748 20
29749 19
29750 19
29751 18
29752 18
29753 18
29754 18
29755 17
29756 17
29757 16
29758 16
29759 17
29760 17
29761 18
29762 20
29763 20
29764 21
29765 21
29766 21
29767 20
29768 20
29769 21
29770 21
29771 19
29772 19
29773 19
29774 19
29775 19
29776 19
29777 16
29778 16
29779 14
29780 14
29781 15
29782 15
29783 15
29784 15
29785 15
29786 15
29787 15
29788 15
29789 15
29790 16
29791 16
29792 16
29793 16
29794 16
29795 16
29796 16
29797 15
29798 14
29799 15
29800 15
29801 15
29802 15
29803 15
29804 15
29805 14
29806 14
29807 14
29808 14
29809 14
29810 14
29811 14
29812 15
29813 15
29814 15
29815 15
29816 16
29817 15
29818 13
29819 12
29820 12
29821 12
29822 13
29823 11
29824 11
29825 11
29826 9
29827 9
29828 9
29829 9
29830 9
29831 9
29832 9
29833 9
29834 9
29835 9
29836 9
29837 9
29838 9
29839 9
29840 9
29841 10
29842 12
29843 12
29844 15
29845 16
29846 16
29847 16
29848 15
29849 15
29850 15
29851 15
29852 15
29853 15
29854 15
29855 15
29856 15
29857 15
29858 15
29859 14
29860 14
29861 14
29862 14
29863 14
29864 12
29865 12
29866 11
29867 11
29868 11
29869 13
29870 13
29871 13
29872 13
29873 13
29874 13
29875 16
29876 17
29877 17
29878 17
29879 16
29880 16
29881 16
29882 16
29883 16
29884 16
29885 17
29886 17
29887 18
29888 18
29889 20
29890 20
29891 20
29892 18
29893 18
29894 18
29895 18
29896 18
29897 18
29898 18
29899 17
29900 17
29901 17
29902 17
29903 17
29904 17
29905 17
29906 19
29907 19
29908 19
29909 19
29910 19
29911 19
29912 18
29913 18
29914 18
29915 18
29916 18
29917 18
29918 18
29919 18
29920 18
29921 18
29922 19
29923 19
29924 21
29925 21
29926 20
29927 20
29928 20
29929 20
29930 20
29931 20
29932 20
29933 20
29934 24
29935 24
29936 26
29937 25
29938 25
29939 24
29940 24
29941 23
29942 21
29943 21
29944 18
29945 18
29946 18
29947 18
29948 18
29949 18
29950 18
29951 19
29952 20
29953 20
29954 20
29955 20
29956 20
29957 20
29958 20
29959 20
29960 20
29961 20
29962 20
29963 20
29964 20
29965 20
29966 20
29967 20
29968 21
29969 19
29970 19
29971 20
29972 18
29973 18
29974 16
29975 13
29976 13
29977 13
29978 13
29979 13
29980 13
29981 13
29982 13
29983 13
29984 13
29985 12
29986 15
29987 15
29988 15
29989 15
29990 21
29991 22
29992 22
29993 22
29994 22
29995 21
29996 21
29997 21
29998 20
29999 20
30000 20
30001 21
30002 21
30003 21
30004 21
30005 23
30006 1487
30007 1498
30008 1518
30009 1532
30010 1563
30011 1583
30012 1671
30013 1689
30014 1698
30015 1704
30016 1716
30017 1736
30018 1754
30019 1774
30020 1787
30021 1782
30022 1792
30023 1692
30024 1697
30025 1706
30026 1733
30027 1724
30028 1708
30029 1594
30030 1591
30031 1579
30032 1574
30033 1571
30034 1567
30035 1540
30036 1536
30037 1458
30038 1472
30039 1475
30040 1442
30041 1439
30042 1403
30043 1398
30044 1379
30045 1366
30046 1335
30047 1304
30048 1231
30049 1217
30050 1176
30051 1157
30052 1153
30053 1110
30054 1084
30055 1073
30056 1071
30057 1063
30058 1052
30059 223
30060 202
30061 33
30062 33
30063 33
30064 33
30065 33
30066 33
30067 36
30068 35
30069 35
30070 36
30071 36
30072 38
30073 38
30074 38
30075 37
30076 37
30077 37
30078 34
30079 36
30080 37
30081 37
30082 36
30083 34
30084 31
30085 31
30086 31
30087 34
30088 36
30089 35
30090 33
30091 33
30092 33
30093 33
30094 33
30095 33
30096 32
30097 30
30098 30
30099 32
30100 34
30101 34
30102 34
30103 31
30104 32
30105 35
30106 35
30107 35
30108 35
30109 35
30110 35
30111 35
30112 34
30113 34
30114 34
30115 34
30116 34
30117 33
30118 36
30119 37
30120 38
30121 38
30122 38
30123 39
30124 39
30125 39
30126 36
30127 36
30128 36
30129 37
30130 35
30131 36
30132 36
30133 36
30134 36
30135 36
30136 45
30137 45
30138 46
30139 46
30140 47
30141 47
30142 45
30143 45
30144 45
30145 45
30146 46
30147 46
30148 47
30149 47
30150 47
30151 47
30152 48
30153 49
30154 48
30155 45
30156 46
30157 46
30158 46
30159 49
30160 49
30161 49
30162 49
30163 50
30164 51
30165 50
30166 50
30167 48
30168 48
30169 49
30170 49
30171 47
30172 45
30173 45
30174 45
30175 45
30176 48
30177 48
30178 48
30179 46
30180 43
30181 43
30182 43
30183 43
30184 45
30185 46
30186 45
30187 41
30188 39
30189 43
30190 43
30191 43
30192 42
30193 42
30194 45
30195 46
30196 46
30197 46
30198 44
30199 44
30200 42
30201 43
30202 43
30203 44
30204 44
30205 43
30206 42
30207 42
30208 42
30209 42
30210 42
30211 43
30212 44
30213 43
30214 43
30215 43
30216 44
30217 44
30218 39
30219 39
30220 38
30221 37
30222 37
30223 36
30224 37
30225 39
30226 37
30227 37
30228 38
30229 38
30230 38
30231 39
30232 41
30233 41
30234 41
30235 41
30236 36
30237 35
30238 36
30239 31
30240 32
30241 33
30242 34
30243 35
30244 34
30245 34
30246 33
30247 33
30248 32
30249 32
30250 32
30251 35
30252 34
30253 33
30254 33
30255 33
30256 33
30257 33
30258 34
30259 31
30260 30
30261 30
30262 30
30263 31
30264 30
30265 30
30266 31
30267 31
30268 30
30269 30
30270 30
30271 30
30272 30
30273 31
30274 31
30275 31
30276 30
30277 30
30278 30
30279 30
30280 30
30281 31
30282 31
30283 31
30284 29
30285 28
30286 28
30287 27
30288 26
30289 25
30290 25
30291 24
30292 24
30293 24
30294 22
30295 21
30296 21
30297 21
30298 20
30299 18
30300 18
30301 15
30302 15
30303 15
30304 16
30305 16
30306 17
30307 17
30308 17
30309 16
30310 16
30311 15
30312 15
30313 12
30314 12
30315 12
30316 12
30317 13
30318 13
30319 13
30320 13
30321 13
30322 13
30323 13
30324 14
30325 12
30326 15
30327 15
30328 14
30329 14
30330 18
30331 21
30332 23
30333 24
30334 25
30335 26
30336 26
30337 27
30338 26
30339 27
30340 27
30341 26
30342 25
30343 25
30344 26
30345 26
30346 27
30347 27
30348 27
30349 28
30350 28
30351 28
30352 28
30353 28
30354 29
30355 29
30356 28
30357 28
30358 27
30359 27
30360 27
30361 27
30362 26
30363 27
30364 28
30365 28
30366 27
30367 27
30368 27
30369 27
30370 27
30371 26
30372 28
30373 28
30374 27
30375 27
30376 26
30377 26
30378 26
30379 25
30380 25
30381 23
30382 21
30383 21
30384 23
30385 24
30386 25
30387 26
30388 26
30389 26
30390 26
30391 26
30392 27
30393 27
30394 27
30395 27
30396 27
30397 28
30398 29
30399 29
30400 31
30401 33
30402 34
30403 34
30404 34
30405 35
30406 34
30407 34
30408 38
30409 38
30410 38
30411 38
30412 41
30413 41
30414 41
30415 41
30416 44
30417 45
30418 45
30419 45
30420 45
30421 45
30422 43
30423 44
30424 44
30425 44
30426 44
30427 46
30428 45
30429 45
30430 44
30431 43
30432 43
30433 44
30434 43
30435 42
30436 42
30437 43
30438 43
30439 45
30440 44
30441 44
30442 44
30443 44
30444 44
30445 44
30446 43
30447 43
30448 41
30449 41
30450 39
30451 38
30452 37
30453 36
30454 35
30455 35
30456 35
30457 35
30458 33
30459 32
30460 32
30461 32
30462 30
30463 29
30464 28
30465 28
30466 27
30467 26
30468 26
30469 26
30470 27
30471 27
30472 30
30473 31
30474 35
30475 35
30476 36
30477 36
30478 36
30479 37
30480 36
30481 36
30482 36
30483 34
30484 32
30485 30
30486 32
30487 28
30488 28
30489 27
30490 27
30491 27
30492 25
30493 25
30494 25
30495 25
30496 26
30497 27
30498 26
30499 26
30500 26
30501 26
30502 26
30503 26
30504 26
30505 26
30506 25
30507 26
30508 24
30509 24
30510 24
30511 24
30512 26
30513 27
30514 27
30515 28
30516 28
30517 28
30518 28
30519 28
30520 28
30521 28
30522 25
30523 25
30524 24
30525 24
30526 23
30527 23
30528 22
30529 23
30530 21
30531 21
30532 20
30533 19
30534 19
30535 19
30536 18
30537 19
30538 19
30539 17
30540 17
30541 17
30542 20
30543 20
30544 20
30545 20
30546 21
30547 21
30548 19
30549 18
30550 18
30551 17
30552 17
30553 18
30554 18
30555 18
30556 17
30557 17
30558 17
30559 17
30560 19
30561 20
30562 20
30563 19
30564 19
30565 19
30566 19
30567 21
30568 25
30569 26
30570 26
30571 26
30572 29
30573 26
30574 24
30575 24
30576 24
30577 24
30578 24
30579 23
30580 24
30581 24
30582 24
30583 24
30584 24
30585 24
30586 23
30587 27
30588 27
30589 26
30590 26
30591 26
30592 23
30593 23
30594 23
30595 23
30596 21
30597 21
30598 23
30599 23
30600 23
30601 23
30602 23
30603 23
30604 23
30605 22
30606 22
30607 23
30608 23
30609 23
30610 21
30611 22
30612 22
30613 22
30614 22
30615 22
30616 22
30617 21
30618 20
30619 21
30620 25
30621 28
30622 26
30623 26
30624 26
30625 26
30626 26
30627 26
30628 26
30629 24
30630 24
30631 24
30632 24
30633 24
30634 27
30635 29
30636 29
30637 26
30638 26
30639 26
30640 27
30641 27
30642 28
30643 28
30644 28
30645 28
30646 28
30647 28
30648 26
30649 26
30650 27
30651 27
30652 27
30653 27
30654 27
30655 29
30656 29
30657 28
30658 29
30659 28
30660 29
30661 27
30662 31
30663 32
30664 32
30665 33
30666 35
30667 35
30668 32
30669 31
30670 27
30671 27
30672 27
30673 27
30674 27
30675 27
30676 27
30677 30
30678 30
30679 30
30680 30
30681 31
30682 31
30683 31
30684 31
30685 31
30686 31
30687 32
30688 31
30689 31
30690 30
30691 31
30692 31
30693 31
30694 31
30695 32
30696 32
30697 32
30698 32
30699 32
30700 32
30701 32
30702 32
30703 32
30704 32
30705 30
30706 30
30707 29
30708 27
30709 27
30710 27
30711 27
30712 26
30713 27
30714 27
30715 27
30716 25
30717 23
30718 23
30719 23
30720 23
30721 22
30722 22
30723 22
30724 23
30725 23
30726 23
30727 23
30728 23
30729 23
30730 23
30731 23
30732 23
30733 23
30734 20
30735 18
30736 19
30737 19
30738 19
30739 19
30740 19
30741 19
30742 18
30743 18
30744 18
30745 17
30746 17
30747 17
30748 17
30749 17
30750 16
30751 16
30752 16
30753 16
30754 17
30755 16
30756 16
30757 16
30758 16
30759 16
30760 15
30761 15
30762 13
30763 12
30764 12
30765 10
30766 10
30767 10
30768 10
30769 10
30770 10
30771 10
30772 10
30773 10
30774 9
30775 10
30776 10
30777 7
30778 7
30779 7
30780 7
30781 7
30782 11
30783 13
30784 13
30785 15
30786 15
30787 15
30788 16
30789 16
30790 16
30791 15
30792 15
30793 15
30794 15
30795 15
30796 15
30797 15
30798 15
30799 14
30800 14
30801 14
30802 14
30803 15
30804 15
30805 15
30806 15
30807 15
30808 15
30809 15
30810 15
30811 15
30812 15
30813 15
30814 15
30815 16
30816 17
30817 17
30818 19
30819 19
30820 19
30821 19
30822 19
30823 19
30824 21
30825 22
30826 23
30827 23
30828 23
30829 23
30830 24
30831 24
30832 24
30833 24
30834 24
30835 24
30836 24
30837 24
30838 24
30839 25
30840 25
30841 25
30842 25
30843 25
30844 25
30845 26
30846 27
30847 26
30848 28
30849 29
30850 29
30851 28
30852 28
30853 28
30854 27
30855 27
30856 27
30857 27
30858 29
30859 29
30860 29
30861 28
30862 27
30863 27
30864 27
30865 30
30866 29
30867 29
30868 27
30869 27
30870 27
30871 27
30872 27
30873 26
30874 26
30875 25
30876 25
30877 25
30878 27
30879 27
30880 27
30881 26
30882 21
30883 19
30884 21
30885 19
30886 18
30887 18
30888 17
30889 17
30890 17
30891 17
30892 17
30893 17
30894 17
30895 17
30896 19
30897 19
30898 17
30899 17
30900 17
30901 17
30902 17
30903 16
30904 16
30905 16
30906 16
30907 16
30908 18
30909 18
30910 18
30911 18
30912 18
30913 18
30914 18
30915 16
30916 15
30917 16
30918 16
30919 16
30920 16
30921 17
30922 17
30923 17
30924 16
30925 15
30926 15
30927 15
30928 16
30929 16
30930 16
30931 17
30932 17
30933 17
30934 17
30935 17
30936 17
30937 17
30938 17
30939 17
30940 17
30941 17
30942 17
30943 17
30944 17
30945 20
30946 20
30947 20
30948 20
30949 19
30950 19
30951 19
30952 19
30953 18
30954 18
30955 18
30956 18
30957 21
30958 20
30959 20
30960 20
30961 20
30962 20
30963 21
30964 21
30965 20
30966 20
30967 20
30968 20
30969 20
30970 20
30971 19
30972 19
30973 19
30974 18
30975 18
30976 18
30977 18
30978 15
30979 16
30980 17
30981 17
30982 17
30983 17
30984 19
30985 19
30986 19
30987 19
30988 19
30989 19
30990 19
30991 20
30992 20
30993 20
30994 20
30995 21
30996 22
30997 22
30998 25
30999 25
31000 25
31001 25
31002 25
31003 25
31004 25
31005 28
31006 28
31007 27
31008 26
31009 26
31010 26
31011 26
31012 26
31013 26
31014 26
31015 30
31016 29
31017 31
31018 31
31019 31
31020 32
31021 32
31022 32
31023 32
31024 32
31025 32
31026 32
31027 31
31028 31
31029 31
31030 33
31031 31
31032 32
31033 32
31034 29
31035 29
31036 31
31037 31
31038 31
31039 35
31040 32
31041 33
31042 33
31043 34
31044 34
31045 34
31046 31
31047 31
31048 29
31049 29
31050 29
31051 30
31052 30
31053 30
31054 30
31055 28
31056 27
31057 26
31058 24
31059 24
31060 24
31061 25
31062 25
31063 25
31064 25
31065 20
31066 20
31067 20
31068 20
31069 20
31070 21
31071 21
31072 20
31073 20
31074 20
31075 20
31076 21
31077 21
31078 21
31079 20
31080 20
31081 20
31082 21
31083 25
31084 24
31085 24
31086 27
31087 28
31088 29
31089 28
31090 28
31091 27
31092 28
31093 28
31094 28
31095 29
31096 29
31097 28
31098 30
31099 29
31100 30
31101 32
31102 32
31103 34
31104 34
31105 34
31106 34
31107 34
31108 33
31109 33
31110 36
31111 37
31112 37
31113 37
31114 38
31115 38
31116 38
31117 36
31118 35
31119 34
31120 34
31121 34
31122 34
31123 34
31124 34
31125 34
31126 34
31127 34
31128 34
31129 34
31130 36
31131 36
31132 36
31133 32
31134 32
31135 35
31136 32
31137 32
31138 29
31139 29
31140 29
31141 30
31142 30
31143 30
31144 30
31145 29
31146 32
31147 31
31148 30
31149 30
31150 28
31151 28
31152 28
31153 28
31154 28
31155 27
31156 27
31157 27
31158 27
31159 27
31160 24
31161 24
31162 24
31163 24
31164 24
31165 24
31166 23
31167 23
31168 23
31169 23
31170 23
31171 23
31172 23
31173 23
31174 23
31175 23
31176 22
31177 22
31178 22
31179 21
31180 18
31181 18
31182 16
31183 16
31184 16
31185 13
31186 13
31187 10
31188 10
31189 10
31190 13
31191 12
31192 12
31193 12
31194 12
31195 12
31196 15
31197 16
31198 15
31199 16
31200 16
31201 16
31202 16
31203 14
31204 14
31205 15
31206 16
31207 16
31208 17
31209 17
31210 18
31211 19
31212 19
31213 19
31214 21
31215 21
31216 21
31217 21
31218 21
31219 21
31220 22
31221 22
31222 22
31223 22
31224 22
31225 22
31226 21
31227 21
31228 21
31229 20
31230 21
31231 21
31232 21
31233 21
31234 22
31235 22
31236 23
31237 25
31238 27
31239 27
31240 27
31241 28
31242 27
31243 27
31244 27
31245 27
31246 24
31247 23
31248 23
31249 22
31250 21
31251 21
31252 22
31253 22
31254 22
31255 21
31256 20
31257 20
31258 23
31259 23
31260 22
31261 22
31262 22
31263 23
31264 21
31265 21
31266 21
31267 21
31268 21
31269 22
31270 22
31271 22
31272 22
31273 22
31274 21
31275 21
31276 21
31277 21
31278 21
31279 21
31280 19
31281 19
31282 20
31283 20
31284 20
31285 20
31286 20
31287 21
31288 19
31289 17
31290 17
31291 18
31292 19
31293 19
31294 19
31295 20
31296 17
31297 17
31298 17
31299 17
31300 17
31301 15
31302 18
31303 18
31304 18
31305 17
31306 16
31307 16
31308 15
31309 15
31310 15
31311 15
31312 15
31313 14
31314 15
31315 15
31316 16
31317 16
31318 16
31319 17
31320 18
31321 18
31322 19
31323 18
31324 18
31325 18
31326 18
31327 17
31328 16
31329 16
31330 16
31331 16
31332 15
31333 15
31334 15
31335 15
31336 17
31337 15
31338 15
31339 15
31340 15
31341 14
31342 14
31343 14
31344 14
31345 15
31346 15
31347 15
31348 15
31349 15
31350 14
31351 15
31352 15
31353 15
31354 15
31355 15
31356 16
31357 16
31358 12
31359 14
31360 14
31361 16
31362 19
31363 19
31364 19
31365 21
31366 22
31367 22
31368 22
31369 21
31370 21
31371 21
31372 23
31373 24
31374 24
31375 24
31376 24
31377 24
31378 24
31379 24
31380 24
31381 24
31382 24
31383 25
31384 26
31385 26
31386 24
31387 24
31388 24
31389 24
31390 24
31391 23
31392 23
31393 23
31394 22
31395 21
31396 21
31397 21
31398 21
31399 21
31400 21
31401 21
31402 16
31403 16
31404 16
31405 16
31406 15
31407 15
31408 15
31409 13
31410 13
31411 13
31412 13
31413 13
31414 13
31415 13
31416 13
31417 13
31418 13
31419 13
31420 12
31421 12
31422 12
31423 12
31424 13
31425 13
31426 13
31427 12
31428 12
31429 12
31430 12
31431 12
31432 12
31433 12
31434 12
31435 12
31436 12
31437 12
31438 12
31439 12
31440 12
31441 12
31442 12
31443 12
31444 12
31445 12
31446 12
31447 12
31448 12
31449 12
31450 12
31451 12
31452 12
31453 12
31454 12
31455 12
31456 12
31457 12
31458 12
31459 12
31460 11
31461 9
31462 6
31463 6
31464 6
31465 4
31466 4
31467 4
31468 4
31469 4
31470 4
31471 4
31472 2
31473 1
31474 1
31475 1
31476 1
31477 1
31478 1
31479 1
31480 1
31481 1
31482 1
31483 3
31484 2
31485 2
31486 2
31487 2
31488 2
31489 2
31490 2
31491 2
31492 2
31493 2
31494 4
31495 4
31496 4
31497 4
31498 4
31499 4
31500 7
31501 7
31502 7
31503 7
31504 7
31505 7
31506 7
31507 7
31508 7
31509 7
31510 7
31511 7
31512 7
31513 7
31514 7
31515 7
31516 7
31517 7
31518 7
31519 7
31520 7
31521 7
31522 7
31523 7
31524 7
31525 7
31526 7
31527 7
31528 7
31529 7
31530 7
31531 7
31532 7
31533 7
31534 7
31535 7
31536 7
31537 7
31538 7
31539 7
31540 7
31541 7
31542 7
31543 7
31544 5
31545 5
31546 5
31547 5
31548 5
31549 5
31550 5
31551 5
31552 5
31553 5
31554 5
31555 5
31556 5
31557 5
31558 5
31559 5
31560 5
31561 5
31562 5
31563 5
31564 5
31565 5
31566 5
31567 5
31568 5
31569 5
31570 5
31571 6
31572 6
31573 6
31574 6
31575 6
31576 6
31577 6
31578 6
31579 6
31580 6
31581 6
31582 7
31583 5
31584 5
31585 5
31586 5
31587 5
31588 5
31589 5
31590 5
31591 5
31592 7
31593 7
31594 7
31595 7
31596 7
31597 7
31598 7
31599 7
31600 4
31601 4
31602 4
31603 4
31604 5
31605 5
31606 5
31607 5
31608 5
31609 5
31610 5
31611 5
31612 5
31613 5
31614 5
31615 5
31616 5
31617 5
31618 4
31619 4
31620 4
31621 4
31622 4
31623 4
31624 4
31625 4
31626 4
31627 5
31628 5
31629 5
31630 5
31631 5
31632 5
31633 5
31634 5
31635 5
31636 7
31637 7
31638 7
31639 7
31640 7
31641 7
31642 7
31643 7
31644 7
31645 7
31646 7
31647 7
31648 7
31649 7
31650 7
31651 8
31652 8
31653 8
31654 8
31655 8
31656 8
31657 8
31658 8
31659 8
31660 8
31661 11
31662 12
31663 12
31664 12
31665 12
31666 12
31667 12
31668 12
31669 12
31670 12
31671 11
31672 11
31673 11
31674 11
31675 11
31676 11
31677 10
31678 10
31679 10
31680 11
31681 11
31682 12
31683 12
31684 12
31685 12
31686 10
31687 10
31688 10
31689 10
31690 10
31691 10
31692 8
31693 8
31694 8
31695 8
31696 8
31697 12
31698 12
31699 11
31700 11
31701 10
31702 10
31703 11
31704 11
31705 11
31706 12
31707 12
31708 12
31709 12
31710 12
31711 9
31712 9
31713 9
31714 9
31715 9
31716 8
31717 8
31718 7
31719 7
31720 7
31721 7
31722 7
31723 7
31724 7
31725 7
31726 7
31727 7
31728 7
31729 7
31730 7
31731 7
31732 7
31733 7
31734 7
31735 7
31736 7
31737 7
31738 7
31739 6
31740 6
31741 6
31742 6
31743 6
31744 6
31745 6
31746 6
31747 3
31748 3
31749 5
31750 5
31751 4
31752 4
31753 4
31754 4
31755 4
31756 4
31757 8
31758 8
31759 8
31760 8
31761 9
31762 9
31763 10
31764 10
31765 11
31766 11
31767 11
31768 13
31769 13
31770 13
31771 13
31772 13
31773 13
31774 13
31775 13
31776 14
31777 15
31778 15
31779 15
31780 15
31781 15
31782 14
31783 14
31784 14
31785 14
31786 14
31787 15
31788 16
31789 16
31790 17
31791 17
31792 17
31793 19
31794 19
31795 19
31796 19
31797 20
31798 20
31799 20
31800 20
31801 19
31802 19
31803 19
31804 18
31805 18
31806 18
31807 14
31808 14
31809 14
31810 14
31811 15
31812 14
31813 13
31814 13
31815 13
31816 13
31817 15
31818 15
31819 15
31820 15
31821 15
31822 16
31823 15
31824 15
31825 14
31826 14
31827 14
31828 14
31829 15
31830 15
31831 15
31832 15
31833 15
31834 15
31835 15
31836 16
31837 17
31838 17
31839 17
31840 17
31841 17
31842 18
31843 16
31844 16
31845 16
31846 17
31847 16
31848 16
31849 14
31850 14
31851 14
31852 14
31853 15
31854 15
31855 15
31856 15
31857 15
31858 14
31859 14
31860 13
31861 14
31862 13
31863 13
31864 13
31865 12
31866 13
31867 14
31868 14
31869 14
31870 14
31871 14
31872 13
31873 12
31874 12
31875 14
31876 13
31877 15
31878 14
31879 14
31880 14
31881 14
31882 13
31883 12
31884 12
31885 12
31886 12
31887 12
31888 12
31889 13
31890 13
31891 13
31892 13
31893 13
31894 13
31895 13
31896 14
31897 14
31898 14
31899 16
31900 16
31901 16
31902 17
31903 13
31904 13
31905 13
31906 14
31907 14
31908 14
31909 14
31910 14
31911 9
31912 9
31913 9
31914 9
31915 9
31916 9
31917 9
31918 9
31919 9
31920 11
31921 12
31922 12
31923 15
31924 15
31925 15
31926 18
31927 16
31928 16
31929 16
31930 16
31931 19
31932 18
31933 23
31934 23
31935 23
31936 23
31937 23
31938 23
31939 23
31940 23
31941 25
31942 22
31943 21
31944 21
31945 22
31946 23
31947 23
31948 24
31949 24
31950 24
31951 24
31952 24
31953 24
31954 24
31955 24
31956 25
31957 24
31958 27
31959 28
31960 28
31961 28
31962 28
31963 28
31964 28
31965 30
31966 30
31967 32
31968 32
31969 32
31970 30
31971 33
31972 33
31973 30
31974 30
31975 32
31976 30
31977 30
31978 30
31979 30
31980 29
31981 26
31982 26
31983 22
31984 22
31985 22
31986 22
31987 22
31988 24
31989 23
31990 23
31991 21
31992 20
31993 20
31994 24
31995 24
31996 22
31997 22
31998 22
31999 22
32000 22
32001 22
32002 23
32003 21
32004 21
32005 22
32006 22
32007 28
32008 27
32009 27
32010 27
32011 28
32012 29
32013 30
32014 30
32015 30
32016 29
32017 30
32018 30
32019 30
32020 31
32021 30
32022 30
32023 30
32024 33
32025 34
32026 34
32027 34
32028 34
32029 34
32030 34
32031 34
32032 34
32033 33
32034 33
32035 33
32036 33
32037 33
32038 30
32039 30
32040 31
32041 30
32042 30
32043 30
32044 28
32045 27
32046 28
32047 28
32048 27
32049 26
32050 26
32051 28
32052 29
32053 27
32054 27
32055 27
32056 26
32057 23
32058 21
32059 21
32060 23
32061 23
32062 23
32063 23
32064 30
32065 29
32066 29
32067 29
32068 29
32069 29
32070 29
32071 28
32072 29
32073 30
32074 28
32075 25
32076 25
32077 27
32078 27
32079 27
32080 26
32081 28
32082 27
32083 27
32084 30
32085 30
32086 31
32087 30
32088 29
32089 29
32090 29
32091 29
32092 30
32093 30
32094 30
32095 30
32096 29
32097 29
32098 29
32099 29
32100 30
32101 29
32102 30
32103 30
32104 30
32105 30
32106 30
32107 30
32108 31
32109 30
32110 31
32111 30
32112 30
32113 31
32114 23
32115 25
32116 25
32117 25
32118 25
32119 26
32120 26
32121 25
32122 24
32123 24
32124 23
32125 22
32126 23
32127 21
32128 23
32129 27
32130 27
32131 28
32132 28
32133 29
32134 26
32135 26
32136 26
32137 26
32138 26
32139 26
32140 25
32141 25
32142 24
32143 27
32144 26
32145 26
32146 26
32147 27
32148 27
32149 29
32150 29
32151 28
32152 27
32153 27
32154 27
32155 26
32156 26
32157 25
32158 26
32159 29
32160 27
32161 30
32162 30
32163 30
32164 30
32165 27
32166 29
32167 28
32168 28
32169 28
32170 28
32171 28
32172 28
32173 28
32174 32
32175 33
32176 33
32177 33
32178 32
32179 29
32180 30
32181 29
32182 29
32183 29
32184 29
32185 29
32186 29
32187 29
32188 29
32189 29
32190 31
32191 31
32192 31
32193 28
32194 27
32195 27
32196 27
32197 27
32198 27
32199 25
32200 25
32201 25
32202 25
32203 25
32204 26
32205 28
32206 28
32207 29
32208 28
32209 25
32210 25
32211 27
32212 35
32213 35
32214 34
32215 34
32216 32
32217 33
32218 33
32219 33
32220 33
32221 33
32222 36
32223 36
32224 34
32225 33
32226 31
32227 31
32228 31
32229 31
32230 31
32231 31
32232 31
32233 28
32234 28
32235 28
32236 27
32237 27
32238 31
32239 31
32240 29
32241 29
32242 30
32243 29
32244 30
32245 30
32246 30
32247 30
32248 29
32249 28
32250 28
32251 28
32252 28
32253 28
32254 28
32255 26
32256 26
32257 26
32258 25
32259 25
32260 23
32261 19
32262 15
32263 17
32264 17
32265 17
32266 17
32267 17
32268 17
32269 17
32270 17
32271 19
32272 19
32273 19
32274 20
32275 20
32276 20
32277 20
32278 20
32279 20
32280 19
32281 19
32282 19
32283 20
32284 20
32285 22
32286 22
32287 22
32288 23
32289 23
32290 24
32291 24
32292 25
32293 26
32294 26
32295 27
32296 27
32297 27
32298 27
32299 27
32300 29
32301 29
32302 29
32303 29
32304 29
32305 29
32306 30
32307 30
32308 30
32309 30
32310 32
32311 32
32312 30
32313 28
32314 28
32315 29
32316 29
32317 29
32318 29
32319 29
32320 29
32321 25
32322 23
32323 23
32324 21
32325 21
32326 20
32327 20
32328 20
32329 19
32330 20
32331 20
32332 23
32333 24
32334 24
32335 23
32336 23
32337 27
32338 31
32339 34
32340 34
32341 34
32342 31
32343 31
32344 31
32345 32
32346 33
32347 35
32348 36
32349 36
32350 36
32351 35
32352 35
32353 35
32354 34
32355 34
32356 35
32357 36
32358 37
32359 36
32360 36
32361 36
32362 36
32363 36
32364 38
32365 39
32366 39
32367 39
32368 38
32369 37
32370 38
32371 38
32372 40
32373 40
32374 39
32375 37
32376 36
32377 36
32378 35
32379 35
32380 34
32381 34
32382 32
32383 31
32384 31
32385 30
32386 30
32387 28
32388 24
32389 24
32390 24
32391 24
32392 23
32393 24
32394 24
32395 26
32396 26
32397 22
32398 22
32399 22
32400 21
32401 22
32402 22
32403 24
32404 24
32405 24
32406 23
32407 23
32408 23
32409 23
32410 23
32411 23
32412 23
32413 23
32414 21
32415 21
32416 21
32417 21
32418 21
32419 20
32420 20
32421 24
32422 21
32423 21
32424 21
32425 22
32426 24
32427 24
32428 24
32429 23
32430 22
32431 21
32432 21
32433 20
32434 20
32435 21
32436 20
32437 19
32438 19
32439 20
32440 20
32441 20
32442 20
32443 20
32444 19
32445 17
32446 17
32447 17
32448 17
32449 17
32450 17
32451 17
32452 17
32453 14
32454 14
32455 14
32456 13
32457 13
32458 13
32459 13
32460 13
32461 13
32462 12
32463 12
32464 12
32465 12
32466 13
32467 13
32468 13
32469 13
32470 19
32471 14
32472 14
32473 14
32474 15
32475 14
32476 12
32477 12
32478 12
32479 13
32480 17
32481 18
32482 18
32483 19
32484 19
32485 19
32486 18
32487 20
32488 21
32489 23
32490 23
32491 23
32492 23
32493 23
32494 23
32495 23
32496 23
32497 23
32498 26
32499 27
32500 28
32501 28
32502 28
32503 31
32504 31
32505 31
32506 32
32507 32
32508 32
32509 32
32510 32
32511 32
32512 32
32513 32
32514 32
32515 32
32516 30
32517 29
32518 28
32519 29
32520 25
32521 26
32522 26
32523 24
32524 21
32525 21
32526 22
32527 24
32528 24
32529 24
32530 21
32531 21
32532 21
32533 20
32534 20
32535 19
32536 20
32537 20
32538 22
32539 19
32540 19
32541 19
32542 18
32543 18
32544 18
32545 18
32546 18
32547 18
32548 16
32549 16
32550 16
32551 16
32552 16
32553 13
32554 13
32555 15
32556 15
32557 16
32558 18
32559 20
32560 22
32561 22
32562 21
32563 21
32564 21
32565 22
32566 22
32567 22
32568 23
32569 24
32570 23
32571 23
32572 22
32573 22
32574 21
32575 23
32576 24
32577 22
32578 22
32579 22
32580 22
32581 21
32582 21
32583 21
32584 22
32585 22
32586 22
32587 23
32588 23
32589 23
32590 23
32591 23
32592 23
32593 22
32594 22
32595 22
32596 22
32597 22
32598 22
32599 22
32600 21
32601 21
32602 21
32603 21
32604 20
32605 16
32606 16
32607 16
32608 15
32609 13
32610 11
32611 11
32612 10
32613 10
32614 10
32615 8
32616 9
32617 9
32618 15
32619 15
32620 14
32621 14
32622 14
32623 14
32624 14
32625 12
32626 12
32627 12
32628 13
32629 13
32630 13
32631 13
32632 13
32633 13
32634 11
32635 11
32636 11
32637 10
32638 10
32639 10
32640 11
32641 11
32642 15
32643 16
32644 16
32645 18
32646 19
32647 20
32648 20
32649 20
32650 20
32651 21
32652 21
32653 21
32654 21
32655 21
32656 22
32657 25
32658 25
32659 26
32660 26
32661 26
32662 27
32663 27
32664 27
32665 28
32666 27
32667 27
32668 21
32669 22
32670 22
32671 22
32672 23
32673 23
32674 23
32675 23
32676 22
32677 22
32678 22
32679 22
32680 22
32681 22
32682 21
32683 21
32684 22
32685 22
32686 22
32687 23
32688 23
32689 23
32690 23
32691 24
32692 21
32693 19
32694 19
32695 17
32696 17
32697 18
32698 17
32699 17
32700 17
32701 17
32702 17
32703 17
32704 17
32705 17
32706 15
32707 15
32708 13
32709 14
32710 14
32711 14
32712 13
32713 13
32714 13
32715 13
32716 13
32717 13
32718 13
32719 11
32720 11
32721 12
32722 12
32723 12
32724 12
32725 12
32726 12
32727 11
32728 11
32729 12
32730 14
32731 14
32732 14
32733 14
32734 13
32735 15
32736 15
32737 12
32738 12
32739 13
32740 13
32741 13
32742 12
32743 12
32744 11
32745 11
32746 11
32747 11
32748 11
32749 11
32750 11
32751 11
32752 12
32753 14
32754 14
32755 15
32756 15
32757 15
32758 16
32759 16
32760 16
32761 16
32762 16
32763 16
32764 17
32765 16
32766 16
32767 16
32768 16
32769 15
32770 15
32771 14
32772 14
32773 14
32774 14
32775 14
32776 14
32777 14
32778 16
32779 19
32780 20
32781 20
32782 20
32783 21
32784 20
32785 18
32786 19
32787 19
32788 18
32789 17
32790 21
32791 21
32792 21
32793 21
32794 20
32795 19
32796 19
32797 20
32798 20
32799 20
32800 20
32801 20
32802 20
32803 19
32804 19
32805 18
32806 18
32807 18
32808 18
32809 17
32810 17
32811 17
32812 17
32813 17
32814 15
32815 15
32816 15
32817 15
32818 15
32819 14
32820 14
32821 14
32822 13
32823 13
32824 13
32825 13
32826 13
32827 13
32828 11
32829 8
32830 5
32831 6
32832 8
32833 8
32834 8
32835 8
32836 8
32837 8
32838 8
32839 8
32840 4
32841 5
32842 4
32843 4
32844 4
32845 4
32846 5
32847 5
32848 5
32849 6
32850 6
32851 6
32852 6
32853 6
32854 7
32855 7
32856 7
32857 7
32858 7
32859 7
32860 7
32861 7
32862 7
32863 7
32864 8
32865 8
32866 8
32867 11
32868 12
32869 12
32870 12
32871 12
32872 12
32873 12
32874 12
32875 12
32876 12
32877 13
32878 13
32879 13
32880 13
32881 12
32882 10
32883 10
32884 10
32885 10
32886 12
32887 12
32888 12
32889 12
32890 12
32891 11
32892 11
32893 11
32894 11
32895 11
32896 13
32897 13
32898 13
32899 13
32900 13
32901 19
32902 20
32903 20
32904 18
32905 18
32906 18
32907 18
32908 18
32909 18
32910 18
32911 18
32912 18
32913 18
32914 17
32915 18
32916 18
32917 15
32918 15
32919 15
32920 15
32921 15
32922 15
32923 15
32924 15
32925 15
32926 15
32927 18
32928 18
32929 18
32930 18
32931 18
32932 20
32933 20
32934 20
32935 20
32936 17
32937 14
32938 13
32939 13
32940 13
32941 13
32942 13
32943 13
32944 13
32945 13
32946 10
32947 10
32948 10
32949 9
32950 9
32951 6
32952 7
32953 7
32954 7
32955 7
32956 7
32957 8
32958 9
32959 9
32960 10
32961 10
32962 10
32963 11
32964 11
32965 12
32966 12
32967 12
32968 12
32969 13
32970 13
32971 13
32972 13
32973 13
32974 13
32975 13
32976 13
32977 9
32978 10
32979 10
32980 10
32981 10
32982 8
32983 8
32984 8
32985 8
32986 8
32987 8
32988 6
32989 8
32990 8
32991 10
32992 11
32993 10
32994 10
32995 10
32996 9
32997 10
32998 10
32999 10
33000 10
33001 9
33002 10
33003 10
33004 13
33005 13
33006 13
33007 13
33008 13
33009 13
33010 14
33011 14
33012 16
33013 16
33014 16
33015 16
33016 17
33017 17
33018 17
33019 17
33020 17
33021 17
33022 17
33023 17
33024 17
33025 17
33026 17
33027 17
33028 15
33029 15
33030 15
33031 16
33032 16
33033 15
33034 15
33035 15
33036 15
33037 16
33038 15
33039 14
33040 14
33041 12
33042 12
33043 12
33044 12
33045 12
33046 12
33047 13
33048 14
33049 14
33050 14
33051 14
33052 13
33053 13
33054 10
33055 10
33056 12
33057 12
33058 13
33059 13
33060 13
33061 13
33062 11
33063 11
33064 11
33065 12
33066 12
33067 12
33068 12
33069 12
33070 13
33071 13
33072 13
33073 17
33074 17
33075 18
33076 18
33077 18
33078 18
33079 18
33080 18
33081 17
33082 16
33083 16
33084 15
33085 14
33086 14
33087 13
33088 13
33089 12
33090 12
33091 12
33092 12
33093 12
33094 12
33095 12
33096 12
33097 12
33098 12
33099 12
33100 12
33101 11
33102 11
33103 13
33104 13
33105 13
33106 10
33107 10
33108 10
33109 10
33110 10
33111 9
33112 9
33113 10
33114 10
33115 9
33116 11
33117 11
33118 11
33119 10
33120 10
33121 10
33122 10
33123 7
33124 7
33125 7
33126 7
33127 7
33128 8
33129 8
33130 8
33131 8
33132 8
33133 8
33134 9
33135 9
33136 9
33137 9
33138 10
33139 10
33140 10
33141 10
33142 10
33143 10
33144 10
33145 10
33146 11
33147 11
33148 11
33149 10
33150 12
33151 15
33152 16
33153 14
33154 14
33155 14
33156 14
33157 14
33158 14
33159 16
33160 17
33161 17
33162 19
33163 18
33164 18
33165 18
33166 16
33167 16
33168 16
33169 16
33170 15
33171 16
33172 16
33173 16
33174 21
33175 22
33176 22
33177 22
33178 21
33179 21
33180 21
33181 21
33182 23
33183 24
33184 24
33185 24
33186 24
33187 24
33188 23
33189 23
33190 23
33191 24
33192 24
33193 24
33194 24
33195 24
33196 27
33197 27
33198 28
33199 28
33200 26
33201 24
33202 24
33203 24
33204 24
33205 23
33206 24
33207 23
33208 23
33209 21
33210 20
33211 19
33212 17
33213 17
33214 17
33215 17
33216 18
33217 18
33218 17
33219 16
33220 17
33221 18
33222 18
33223 18
33224 15
33225 15
33226 18
33227 18
33228 19
33229 19
33230 19
33231 23
33232 21
33233 21
33234 21
33235 21
33236 21
33237 20
33238 19
33239 19
33240 19
33241 19
33242 18
33243 18
33244 18
33245 18
33246 15
33247 15
33248 18
33249 18
33250 18
33251 18
33252 18
33253 18
33254 18
33255 18
33256 18
33257 19
33258 19
33259 19
33260 19
33261 19
33262 19
33263 19
33264 18
33265 18
33266 17
33267 17
33268 17
33269 17
33270 15
33271 16
33272 16
33273 16
33274 17
33275 17
33276 16
33277 16
33278 16
33279 16
33280 16
33281 12
33282 11
33283 11
33284 10
33285 13
33286 13
33287 13
33288 13
33289 13
33290 13
33291 13
33292 12
33293 12
33294 12
33295 12
33296 11
33297 11
33298 9
33299 9
33300 9
33301 9
33302 9
33303 9
33304 12
33305 12
33306 14
33307 13
33308 13
33309 13
33310 12
33311 12
33312 15
33313 15
33314 16
33315 16
33316 16
33317 16
33318 16
33319 16
33320 16
33321 16
33322 16
33323 16
33324 16
33325 17
33326 16
33327 15
33328 16
33329 16
33330 16
33331 16
33332 16
33333 16
33334 16
33335 13
33336 13
33337 13
33338 14
33339 14
33340 13
33341 14
33342 16
33343 15
33344 15
33345 15
33346 15
33347 15
33348 15
33349 15
33350 16
33351 17
33352 17
33353 17
33354 15
33355 15
33356 14
33357 14
33358 13
33359 13
33360 14
33361 14
33362 11
33363 11
33364 10
33365 12
33366 12
33367 12
33368 12
33369 11
33370 11
33371 11
33372 11
33373 11
33374 11
33375 12
33376 15
33377 14
33378 15
33379 16
33380 16
33381 16
33382 16
33383 16
33384 17
33385 18
33386 17
33387 18
33388 18
33389 19
33390 20
33391 20
33392 18
33393 18
33394 18
33395 19
33396 19
33397 19
33398 20
33399 20
33400 20
33401 18
33402 18
33403 18
33404 18
33405 18
33406 18
33407 18
33408 19
33409 19
33410 19
33411 17
33412 15
33413 15
33414 14
33415 13
33416 13
33417 13
33418 13
33419 15
33420 14
33421 13
33422 13
33423 13
33424 13
33425 12
33426 9
33427 9
33428 9
33429 10
33430 10
33431 11
33432 12
33433 12
33434 12
33435 12
33436 12
33437 10
33438 10
33439 10
33440 10
33441 10
33442 10
33443 11
33444 10
33445 10
33446 10
33447 10
33448 10
33449 10
33450 10
33451 10
33452 10
33453 10
33454 10
33455 10
33456 10
33457 10
33458 10
33459 10
33460 10
33461 10
33462 10
33463 10
33464 10
33465 10
33466 11
33467 11
33468 11
33469 9
33470 9
33471 8
33472 8
33473 8
33474 8
33475 8
33476 8
33477 8
33478 8
33479 8
33480 7
33481 5
33482 4
33483 4
33484 4
33485 4
33486 5
33487 5
33488 5
33489 5
33490 5
33491 5
33492 5
33493 4
33494 4
33495 4
33496 4
33497 4
33498 3
33499 3
33500 3
33501 3
33502 3
33503 3
33504 3
33505 3
33506 3
33507 3
33508 2
33509 2
33510 2
33511 2
33512 2
33513 2
33514 2
33515 2
33516 2
33517 3
33518 3
33519 3
33520 3
33521 3
33522 3
33523 3
33524 3
33525 8
33526 8
33527 8
33528 8
33529 12
33530 12
33531 13
33532 14
33533 14
33534 16
33535 18
33536 18
33537 18
33538 18
33539 18
33540 18
33541 18
33542 18
33543 18
33544 19
33545 19
33546 19
33547 21
33548 22
33549 23
33550 23
33551 23
33552 23
33553 22
33554 25
33555 25
33556 26
33557 27
33558 28
33559 28
33560 28
33561 28
33562 29
33563 29
33564 30
33565 30
33566 30
33567 30
33568 29
33569 30
33570 29
33571 28
33572 29
33573 29
33574 29
33575 24
33576 24
33577 24
33578 24
33579 19
33580 18
33581 18
33582 21
33583 20
33584 19
33585 17
33586 16
33587 17
33588 17
33589 22
33590 21
33591 21
33592 21
33593 20
33594 19
33595 19
33596 19
33597 19
33598 18
33599 18
33600 17
33601 17
33602 18
33603 18
33604 18
33605 17
33606 17
33607 17
33608 18
33609 18
33610 18
33611 18
33612 18
33613 18
33614 18
33615 18
33616 18
33617 17
33618 17
33619 17
33620 16
33621 16
33622 15
33623 15
33624 15
33625 14
33626 14
33627 15
33628 16
33629 16
33630 16
33631 16
33632 12
33633 12
33634 12
33635 12
33636 12
33637 12
33638 12
33639 9
33640 9
33641 9
33642 13
33643 13
33644 12
33645 12
33646 12
33647 11
33648 11
33649 14
33650 14
33651 14
33652 13
33653 13
33654 11
33655 10
33656 10
33657 10
33658 10
33659 10
33660 10
33661 9
33662 9
33663 8
33664 7
33665 9
33666 9
33667 10
33668 11
33669 11
33670 14
33671 14
33672 14
33673 15
33674 15
33675 15
33676 15
33677 16
33678 16
33679 16
33680 17
33681 17
33682 17
33683 17
33684 17
33685 17
33686 17
33687 17
33688 17
33689 17
33690 17
33691 17
33692 13
33693 13
33694 13
33695 13
33696 13
33697 13
33698 13
33699 10
33700 10
33701 10
33702 10
33703 10
33704 10
33705 10
33706 10
33707 10
33708 10
33709 10
33710 10
33711 10
33712 10
33713 10
33714 10
33715 10
33716 11
33717 10
33718 10
33719 10
33720 7
33721 7
33722 8
33723 7
33724 7
33725 7
33726 7
33727 6
33728 6
33729 7
33730 6
33731 6
33732 7
33733 7
33734 7
33735 8
33736 8
33737 8
33738 8
33739 8
33740 8
33741 8
33742 8
33743 8
33744 8
33745 8
33746 8
33747 8
33748 8
33749 8
33750 8
33751 8
33752 7
33753 7
33754 7
33755 8
33756 8
33757 8
33758 10
33759 10
33760 10
33761 10
33762 10
33763 10
33764 11
33765 9
33766 9
33767 9
33768 11
33769 11
33770 11
33771 10
33772 11
33773 11
33774 11
33775 11
33776 12
33777 12
33778 12
33779 12
33780 12
33781 12
33782 14
33783 14
33784 18
33785 18
33786 18
33787 18
33788 18
33789 19
33790 18
33791 18
33792 17
33793 17
33794 17
33795 17
33796 17
33797 17
33798 17
33799 17
33800 17
33801 17
33802 17
33803 17
33804 16
33805 15
33806 15
33807 15
33808 10
33809 10
33810 10
33811 10
33812 9
33813 9
33814 8
33815 8
33816 8
33817 8
33818 7
33819 7
33820 7
33821 8
33822 8
33823 8
33824 8
33825 8
33826 8
33827 8
33828 8
33829 10
33830 10
33831 9
33832 8
33833 8
33834 4
33835 7
33836 7
33837 7
33838 7
33839 6
33840 6
33841 6
33842 6
33843 7
33844 7
33845 7
33846 7
33847 7
33848 7
33849 7
33850 7
33851 7
33852 7
33853 7
33854 7
33855 7
33856 7
33857 7
33858 7
33859 7
33860 7
33861 7
33862 7
33863 7
33864 7
33865 5
33866 5
33867 5
33868 5
33869 5
33870 5
33871 5
33872 5
33873 5
33874 5
33875 5
33876 5
33877 5
33878 6
33879 6
33880 6
33881 6
33882 6
33883 6
33884 6
33885 3
33886 3
33887 3
33888 3
33889 3
33890 3
33891 3
33892 3
33893 2
33894 2
33895 2
33896 2
33897 2
33898 2
33899 2
33900 2
33901 2
33902 2
33903 2
33904 2
33905 3
33906 3
33907 3
33908 4
33909 4
33910 4
33911 4
33912 4
33913 5
33914 5
33915 6
33916 6
33917 7
33918 7
33919 7
33920 7
33921 6
33922 8
33923 8
33924 8
33925 8
33926 9
33927 9
33928 8
33929 8
33930 8
33931 8
33932 8
33933 8
33934 8
33935 8
33936 8
33937 8
33938 8
33939 8
33940 8
33941 8
33942 8
33943 8
33944 8
33945 8
33946 8
33947 8
33948 8
33949 8
33950 8
33951 8
33952 8
33953 9
33954 9
33955 8
33956 8
33957 8
33958 6
33959 6
33960 6
33961 6
33962 6
33963 4
33964 6
33965 6
33966 6
33967 5
33968 5
33969 6
33970 6
33971 6
33972 5
33973 5
33974 4
33975 4
33976 4
33977 4
33978 4
33979 4
33980 4
33981 4
33982 4
33983 4
33984 4
33985 5
33986 5
33987 5
33988 5
33989 4
33990 5
33991 5
33992 5
33993 6
33994 7
33995 7
33996 7
33997 7
33998 7
33999 7
34000 7
34001 7
34002 7
34003 8
34004 8
34005 7
34006 7
34007 7
34008 7
34009 7
34010 7
34011 7
34012 7
34013 7
34014 5
34015 5
34016 5
34017 5
34018 5
34019 5
34020 5
34021 5
34022 5
34023 5
34024 5
34025 5
34026 5
34027 5
34028 5
34029 5
34030 5
34031 8
34032 8
34033 8
34034 8
34035 7
34036 7
34037 7
34038 7
34039 6
34040 5
34041 5
34042 5
34043 4
34044 4
34045 4
34046 4
34047 4
34048 4
34049 4
34050 4
34051 4
34052 4
34053 4
34054 4
34055 4
34056 4
34057 4
34058 4
34059 4
34060 4
34061 4
34062 4
34063 4
34064 4
34065 4
34066 4
34067 4
34068 4
34069 4
34070 4
34071 4
34072 4
34073 4
34074 4
34075 4
34076 5
34077 5
34078 5
34079 5
34080 5
34081 3
34082 3
34083 3
34084 3
34085 3
34086 3
34087 3
34088 3
34089 3
34090 3
34091 3
34092 3
34093 2
34094 2
34095 2
34096 2
34097 2
34098 2
34099 2
34100 2
34101 3
34102 3
34103 3
34104 3
34105 3
34106 3
34107 3
34108 3
34109 3
34110 5
34111 5
34112 5
34113 5
34114 5
34115 5
34116 7
34117 7
34118 7
34119 7
34120 7
34121 7
34122 7
34123 7
34124 7
34125 7
34126 6
34127 6
34128 7
34129 7
34130 7
34131 7
34132 7
34133 7
34134 7
34135 7
34136 7
34137 7
34138 7
34139 7
34140 7
34141 7
34142 9
34143 9
34144 9
34145 9
34146 9
34147 10
34148 10
34149 10
34150 10
34151 9
34152 9
34153 9
34154 9
34155 9
34156 9
34157 9
34158 9
34159 9
34160 7
34161 7
34162 7
34163 7
34164 7
34165 7
34166 5
34167 5
34168 5
34169 5
34170 5
34171 5
34172 5
34173 5
34174 5
34175 5
34176 5
34177 5
34178 4
34179 4
34180 4
34181 6
34182 6
34183 6
34184 6
34185 6
34186 6
34187 5
34188 5
34189 5
34190 5
34191 5
34192 4
34193 5
34194 5
34195 5
34196 5
34197 4
34198 4
34199 4
34200 4
34201 4
34202 4
34203 4
34204 4
34205 4
34206 6
34207 6
34208 6
34209 6
34210 6
34211 6
34212 6
34213 6
34214 6
34215 6
34216 6
34217 6
34218 6
34219 6
34220 6
34221 6
34222 7
34223 7
34224 7
34225 9
34226 10
34227 10
34228 10
34229 11
34230 11
34231 10
34232 10
34233 10
34234 10
34235 10
34236 10
34237 10
34238 10
34239 12
34240 13
34241 13
34242 13
34243 12
34244 12
34245 12
34246 12
34247 12
34248 12
34249 12
34250 12
34251 12
34252 12
34253 11
34254 11
34255 11
34256 10
34257 10
34258 10
34259 11
34260 11
34261 11
34262 10
34263 10
34264 10
34265 10
34266 12
34267 11
34268 11
34269 12
34270 12
34271 12
34272 12
34273 12
34274 12
34275 12
34276 11
34277 11
34278 11
34279 10
34280 10
34281 9
34282 9
34283 9
34284 9
34285 9
34286 9
34287 9
34288 9
34289 7
34290 7
34291 7
34292 8
34293 8
34294 9
34295 9
34296 11
34297 11
34298 11
34299 11
34300 11
34301 11
34302 11
34303 11
34304 11
34305 11
34306 11
34307 12
34308 12
34309 12
34310 12
34311 12
34312 12
34313 13
34314 12
34315 11
34316 10
34317 10
34318 10
34319 10
34320 11
34321 44
34322 44
34323 44
34324 44
34325 44
34326 47
34327 48
34328 49
34329 50
34330 51
34331 51
34332 56
34333 57
34334 60
34335 61
34336 61
34337 63
34338 63
34339 63
34340 64
34341 64
34342 63
34343 60
34344 63
34345 64
34346 63
34347 65
34348 67
34349 68
34350 68
34351 68
34352 67
34353 66
34354 71
34355 72
34356 73
34357 77
34358 82
34359 82
34360 82
34361 83
34362 82
34363 82
34364 81
34365 87
34366 87
34367 89
34368 88
34369 85
34370 85
34371 86
34372 86
34373 85
34374 84
34375 85
34376 84
34377 84
34378 84
34379 85
34380 85
34381 86
34382 84
34383 85
34384 82
34385 83
34386 84
34387 83
34388 84
34389 82
34390 81
34391 82
34392 82
34393 85
34394 79
34395 82
34396 85
34397 83
34398 78
34399 81
34400 81
34401 80
34402 79
34403 79
34404 74
34405 77
34406 73
34407 71
34408 60
34409 60
34410 60
34411 59
34412 59
34413 60
34414 56
34415 50
34416 50
34417 48
34418 49
34419 48
34420 48
34421 48
34422 51
34423 53
34424 53
34425 54
34426 53
34427 53
34428 61
34429 63
34430 62
34431 61
34432 61
34433 62
34434 62
34435 60
34436 60
34437 62
34438 62
34439 64
34440 65
34441 65
34442 65
34443 63
34444 65
34445 62
34446 59
34447 59
34448 59
34449 59
34450 59
34451 58
34452 57
34453 57
34454 56
34455 54
34456 55
34457 57
34458 57
34459 56
34460 56
34461 57
34462 57
34463 57
34464 55
34465 55
34466 55
34467 55
34468 55
34469 55
34470 55
34471 56
34472 53
34473 51
34474 51
34475 48
34476 50
34477 52
34478 47
34479 43
34480 46
34481 44
34482 44
34483 44
34484 44
34485 44
34486 45
34487 44
34488 42
34489 42
34490 45
34491 38
34492 46
34493 52
34494 44
34495 47
34496 49
34497 48
34498 49
34499 48
34500 49
34501 54
34502 54
34503 54
34504 55
34505 56
34506 57
34507 56
34508 56
34509 57
34510 58
34511 58
34512 57
34513 57
34514 57
34515 58
34516 57
34517 59
34518 59
34519 59
34520 59
34521 59
34522 59
34523 67
34524 67
34525 67
34526 67
34527 65
34528 64
34529 66
34530 64
34531 64
34532 64
34533 63
34534 62
34535 66
34536 66
34537 66
34538 66
34539 66
34540 65
34541 66
34542 54
34543 47
34544 47
34545 44
34546 42
34547 42
34548 42
34549 44
34550 44
34551 39
34552 37
34553 37
34554 37
34555 37
34556 36
34557 36
34558 37
34559 37
34560 38
34561 39
34562 43
34563 43
34564 43
34565 42
34566 42
34567 42
34568 43
34569 40
34570 40
34571 40
34572 39
34573 33
34574 33
34575 33
34576 35
34577 35
34578 35
34579 33
34580 32
34581 33
34582 33
34583 34
34584 34
34585 27
34586 29
34587 35
34588 36
34589 38
34590 38
34591 37
34592 37
34593 34
34594 33
34595 32
34596 32
34597 31
34598 30
34599 30
34600 30
34601 30
34602 29
34603 28
34604 28
34605 27
34606 27
34607 27
34608 28
34609 28
34610 27
34611 27
34612 24
34613 24
34614 21
34615 21
34616 24
34617 26
34618 26
34619 25
34620 25
34621 25
34622 24
34623 24
34624 23
34625 23
34626 22
34627 21
34628 19
34629 19
34630 18
34631 16
34632 16
34633 16
34634 16
34635 16
34636 15
34637 10
34638 10
34639 10
34640 10
34641 10
34642 11
34643 13
34644 14
34645 18
34646 18
34647 18
34648 18
34649 18
34650 19
34651 19
34652 19
34653 19
34654 19
34655 19
34656 19
34657 19
34658 22
34659 22
34660 22
34661 22
34662 21
34663 24
34664 25
34665 25
34666 25
34667 25
34668 26
34669 26
34670 27
34671 27
34672 28
34673 28
34674 31
34675 31
34676 33
34677 34
34678 35
34679 36
34680 38
34681 38
34682 38
34683 38
34684 38
34685 40
34686 39
34687 39
34688 39
34689 38
34690 38
34691 39
34692 40
34693 39
34694 37
34695 34
34696 34
34697 34
34698 34
34699 34
34700 34
34701 34
34702 38
34703 37
34704 36
34705 36
34706 37
34707 37
34708 36
34709 36
34710 37
34711 38
34712 36
34713 32
34714 32
34715 31
34716 32
34717 31
34718 32
34719 31
34720 31
34721 30
34722 31
34723 32
34724 35
34725 36
34726 36
34727 36
34728 36
34729 35
34730 32
34731 32
34732 32
34733 32
34734 32
34735 31
34736 31
34737 32
34738 32
34739 30
34740 31
34741 30
34742 28
34743 29
34744 30
34745 29
34746 34
34747 35
34748 35
34749 35
34750 34
34751 34
34752 30
34753 30
34754 30
34755 30
34756 29
34757 29
34758 28
34759 27
34760 25
34761 22
34762 22
34763 22
34764 21
34765 21
34766 19
34767 19
34768 20
34769 20
34770 20
34771 20
34772 20
34773 18
34774 15
34775 14
34776 14
34777 14
34778 13
34779 12
34780 12
34781 12
34782 11
34783 11
34784 11
34785 12
34786 14
34787 15
34788 15
34789 17
34790 16
34791 16
34792 16
34793 17
34794 17
34795 17
34796 14
34797 19
34798 19
34799 19
34800 19
34801 19
34802 19
34803 21
34804 23
34805 23
34806 23
34807 23
34808 23
34809 23
34810 22
34811 22
34812 22
34813 22
34814 23
34815 25
34816 27
34817 31
34818 29
34819 29
34820 29
34821 28
34822 28
34823 27
34824 27
34825 28
34826 28
34827 28
34828 29
34829 33
34830 34
34831 34
34832 33
34833 33
34834 33
34835 33
34836 33
34837 34
34838 34
34839 31
34840 31
34841 32
34842 33
34843 33
34844 34
34845 34
34846 44
34847 42
34848 42
34849 42
34850 42
34851 45
34852 45
34853 44
34854 42
34855 42
34856 42
34857 44
34858 43
34859 43
34860 43
34861 45
34862 46
34863 46
34864 47
34865 47
34866 44
34867 42
34868 41
34869 41
34870 41
34871 40
34872 42
34873 48
34874 49
34875 53
34876 53
34877 53
34878 53
34879 49
34880 49
34881 50
34882 50
34883 50
34884 50
34885 51
34886 51
34887 51
34888 52
34889 53
34890 53
34891 55
34892 59
34893 60
34894 59
34895 62
34896 55
34897 52
34898 51
34899 51
34900 47
34901 47
34902 47
34903 49
34904 49
34905 49
34906 48
34907 49
34908 49
34909 49
34910 48
34911 49
34912 50
34913 52
34914 49
34915 49
34916 46
34917 45
34918 45
34919 45
34920 43
34921 43
34922 42
34923 37
34924 35
34925 32
34926 32
34927 32
34928 32
34929 31
34930 31
34931 31
34932 31
34933 31
34934 33
34935 32
34936 34
34937 32
34938 32
34939 32
34940 32
34941 31
34942 26
34943 26
34944 26
34945 23
34946 26
34947 25
34948 24
34949 24
34950 24
34951 24
34952 24
34953 22
34954 22
34955 23
34956 23
34957 23
34958 24
34959 24
34960 26
34961 24
34962 24
34963 21
34964 21
34965 21
34966 19
34967 22
34968 23
34969 23
34970 23
34971 24
34972 24
34973 25
34974 27
34975 31
34976 31
34977 31
34978 31
34979 31
34980 31
34981 31
34982 30
34983 31
34984 31
34985 31
34986 31
34987 31
34988 31
34989 29
34990 30
34991 31
34992 31
34993 32
34994 31
34995 29
34996 26
34997 26
34998 26
34999 26
35000 26
35001 26
35002 26
35003 28
35004 27
35005 24
35006 24
35007 23
35008 24
35009 24
35010 24
35011 23
35012 23
35013 23
35014 27
35015 28
35016 29
35017 26
35018 27
35019 25
35020 25
35021 25
35022 31
35023 35
35024 33
35025 32
35026 32
35027 32
35028 34
35029 36
35030 37
35031 37
35032 38
35033 38
35034 36
35035 38
35036 38
35037 38
35038 38
35039 39
35040 40
35041 39
35042 39
35043 39
35044 38
35045 38
35046 38
35047 38
35048 37
35049 38
35050 37
35051 36
35052 36
35053 34
35054 35
35055 37
35056 37
35057 36
35058 35
35059 36
35060 37
35061 37
35062 37
35063 37
35064 34
35065 34
35066 33
35067 33
35068 32
35069 30
35070 31
35071 31
35072 25
35073 23
35074 23
35075 22
35076 20
35077 20
35078 18
35079 21
35080 21
35081 22
35082 22
35083 22
35084 22
35085 19
35086 21
35087 21
35088 21
35089 21
35090 21
35091 22
35092 22
35093 22
35094 22
35095 22
35096 22
35097 22
35098 22
35099 22
35100 25
35101 24
35102 24
35103 25
35104 23
35105 22
35106 21
35107 21
35108 20
35109 20
35110 20
35111 19
35112 19
35113 19
35114 18
35115 19
35116 21
35117 20
35118 20
35119 20
35120 20
35121 20
35122 21
35123 21
35124 21
35125 20
35126 20
35127 19
35128 19
35129 16
35130 16
35131 16
35132 16
35133 16
35134 14
35135 14
35136 14
35137 14
35138 16
35139 16
35140 16
35141 16
35142 16
35143 16
35144 16
35145 14
35146 13
35147 13
35148 14
35149 14
35150 11
35151 10
35152 10
35153 9
35154 10
35155 9
35156 10
35157 15
35158 16
35159 18
35160 20
35161 20
35162 20
35163 20
35164 20
35165 20
35166 18
35167 18
35168 18
35169 18
35170 18
35171 18
35172 22
35173 22
35174 26
35175 29
35176 35
35177 37
35178 37
35179 37
35180 37
35181 37
35182 41
35183 43
35184 47
35185 53
35186 54
35187 54
35188 56
35189 56
35190 56
35191 56
35192 61
35193 60
35194 59
35195 59
35196 60
35197 60
35198 59
35199 59
35200 59
35201 58
35202 58
35203 58
35204 59
35205 59
35206 58
35207 54
35208 53
35209 51
35210 51
35211 51
35212 51
35213 51
35214 51
35215 51
35216 51
35217 51
35218 54
35219 54
35220 55
35221 55
35222 52
35223 52
35224 48
35225 45
35226 39
35227 39
35228 38
35229 38
35230 38
35231 38
35232 32
35233 32
35234 28
35235 22
35236 23
35237 23
35238 19
35239 19
35240 17
35241 17
35242 14
35243 16
35244 16
35245 16
35246 16
35247 18
35248 18
35249 18
35250 19
35251 19
35252 20
35253 24
35254 24
35255 24
35256 23
35257 23
35258 23
35259 23
35260 21
35261 21
35262 21
35263 21
35264 21
35265 21
35266 21
35267 22
35268 19
35269 19
35270 19
35271 19
35272 18
35273 18
35274 17
35275 17
35276 18
35277 18
35278 18
35279 18
35280 18
35281 18
35282 19
35283 17
35284 17
35285 16
35286 14
35287 15
35288 15
35289 15
35290 15
35291 16
35292 12
35293 13
35294 13
35295 13
35296 13
35297 13
35298 13
35299 13
35300 13
35301 13
35302 13
35303 10
35304 10
35305 11
35306 13
35307 13
35308 14
35309 14
35310 14
35311 14
35312 16
35313 16
35314 18
35315 20
35316 22
35317 22
35318 21
35319 20
35320 21
35321 22
35322 22
35323 21
35324 34
35325 33
35326 36
35327 36
35328 37
35329 46
35330 46
35331 45
35332 45
35333 44
35334 44
35335 48
35336 50
35337 54
35338 63
35339 64
35340 65
35341 63
35342 63
35343 62
35344 61
35345 64
35346 67
35347 68
35348 68
35349 68
35350 68
35351 68
35352 68
35353 68
35354 69
35355 69
35356 69
35357 69
35358 69
35359 69
35360 70
35361 70
35362 68
35363 69
35364 67
35365 65
35366 64
35367 64
35368 64
35369 64
35370 62
35371 64
35372 64
35373 70
35374 61
35375 61
35376 58
35377 58
35378 57
35379 48
35380 49
35381 48
35382 47
35383 49
35384 50
35385 43
35386 45
35387 43
35388 33
35389 33
35390 33
35391 34
35392 36
35393 35
35394 36
35395 35
35396 33
35397 32
35398 33
35399 32
35400 32
35401 32
35402 32
35403 32
35404 32
35405 32
35406 32
35407 32
35408 32
35409 32
35410 31
35411 32
35412 31
35413 31
35414 31
35415 31
35416 30
35417 32
35418 32
35419 32
35420 32
35421 31
35422 27
35423 24
35424 21
35425 22
35426 22
35427 20
35428 18
35429 18
35430 20
35431 21
35432 22
35433 21
35434 19
35435 22
35436 21
35437 19
35438 19
35439 20
35440 20
35441 20
35442 18
35443 18
35444 17
35445 15
35446 15
35447 14
35448 15
35449 16
35450 17
35451 17
35452 18
35453 18
35454 18
35455 18
35456 18
35457 17
35458 17
35459 17
35460 17
35461 18
35462 18
35463 19
35464 19
35465 19
35466 21
35467 19
35468 19
35469 19
35470 19
35471 19
35472 19
35473 18
35474 19
35475 19
35476 19
35477 19
35478 19
35479 19
35480 18
35481 17
35482 16
35483 15
35484 15
35485 11
35486 10
35487 10
35488 9
35489 9
35490 10
35491 10
35492 10
35493 10
35494 10
35495 11
35496 11
35497 15
35498 15
35499 16
35500 15
35501 16
35502 16
35503 16
35504 16
35505 16
35506 17
35507 19
35508 20
35509 20
35510 20
35511 18
35512 18
35513 20
35514 21
35515 23
35516 20
35517 20
35518 20
35519 20
35520 20
35521 23
35522 26
35523 28
35524 29
35525 29
35526 33
35527 33
35528 33
35529 34
35530 34
35531 34
35532 34
35533 37
35534 37
35535 37
35536 37
35537 37
35538 38
35539 38
35540 38
35541 38
35542 36
35543 36
35544 36
35545 35
35546 36
35547 33
35548 33
35549 36
35550 36
35551 36
35552 36
35553 37
35554 38
35555 38
35556 40
35557 38
35558 36
35559 36
35560 35
35561 36
35562 36
35563 34
35564 34
35565 31
35566 32
35567 32
35568 32
35569 32
35570 32
35571 29
35572 24
35573 23
35574 24
35575 24
35576 21
35577 21
35578 25
35579 25
35580 26
35581 27
35582 26
35583 23
35584 23
35585 22
35586 22
35587 22
35588 23
35589 23
35590 23
35591 23
35592 23
35593 23
35594 23
35595 23
35596 23
35597 23
35598 23
35599 19
35600 19
35601 19
35602 18
35603 17
35604 17
35605 17
35606 15
35607 15
35608 15
35609 15
35610 16
35611 15
35612 15
35613 16
35614 16
35615 16
35616 16
35617 15
35618 18
35619 18
35620 18
35621 18
35622 18
35623 18
35624 14
35625 14
35626 11
35627 11
35628 11
35629 11
35630 11
35631 11
35632 11
35633 10
35634 9
35635 9
35636 9
35637 9
35638 9
35639 9
35640 9
35641 9
35642 11
35643 11
35644 11
35645 11
35646 11
35647 11
35648 11
35649 11
35650 10
35651 10
35652 10
35653 10
35654 9
35655 9
35656 9
35657 9
35658 9
35659 9
35660 10
35661 10
35662 9
35663 12
35664 12
35665 12
35666 12
35667 13
35668 12
35669 13
35670 14
35671 14
35672 14
35673 15
35674 16
35675 16
35676 17
35677 20
35678 18
35679 19
35680 19
35681 22
35682 22
35683 22
35684 26
35685 26
35686 26
35687 28
35688 28
35689 28
35690 28
35691 29
35692 27
35693 27
35694 28
35695 28
35696 29
35697 29
35698 29
35699 28
35700 27
35701 27
35702 27
35703 27
35704 27
35705 33
35706 33
35707 33
35708 33
35709 33
35710 30
35711 30
35712 29
35713 27
35714 27
35715 27
35716 29
35717 28
35718 28
35719 27
35720 26
35721 27
35722 30
35723 27
35724 27
35725 27
35726 27
35727 26
35728 25
35729 24
35730 24
35731 21
35732 21
35733 21
35734 18
35735 26
35736 26
35737 32
35738 33
35739 33
35740 34
35741 34
35742 33
35743 33
35744 33
35745 34
35746 33
35747 33
35748 33
35749 33
35750 33
35751 33
35752 33
35753 33
35754 33
35755 28
35756 28
35757 28
35758 27
35759 27
35760 27
35761 27
35762 27
35763 25
35764 25
35765 25
35766 24
35767 25
35768 25
35769 26
35770 26
35771 25
35772 25
35773 22
35774 21
35775 21
35776 22
35777 29
35778 29
35779 34
35780 34
35781 34
35782 34
35783 37
35784 41
35785 38
35786 39
35787 36
35788 35
35789 38
35790 39
35791 38
35792 38
35793 39
35794 39
35795 39
35796 39
35797 39
35798 44
35799 44
35800 44
35801 44
35802 43
35803 43
35804 43
35805 43
35806 43
35807 44
35808 45
35809 45
35810 45
35811 45
35812 45
35813 45
35814 45
35815 45
35816 44
35817 44
35818 44
35819 43
35820 42
35821 40
35822 39
35823 39
35824 39
35825 39
35826 36
35827 29
35828 25
35829 25
35830 25
35831 25
35832 24
35833 21
35834 19
35835 15
35836 15
35837 15
35838 15
35839 12
35840 10
35841 10
35842 9
35843 8
35844 7
35845 7
35846 7
35847 7
35848 5
35849 5
35850 5
35851 10
35852 10
35853 10
35854 11
35855 11
35856 15
35857 15
35858 14
35859 15
35860 15
35861 17
35862 17
35863 17
35864 17
35865 18
35866 18
35867 19
35868 20
35869 21
35870 22
35871 22
35872 22
35873 22
35874 26
35875 26
35876 26
35877 26
35878 25
35879 25
35880 25
35881 26
35882 27
35883 27
35884 28
35885 28
35886 28
35887 28
35888 28
35889 29
35890 28
35891 28
35892 31
35893 32
35894 32
35895 31
35896 34
35897 32
35898 34
35899 34
35900 34
35901 29
35902 29
35903 28
35904 28
35905 26
35906 23
35907 23
35908 26
35909 26
35910 26
35911 26
35912 26
35913 26
35914 27
35915 27
35916 27
35917 28
35918 26
35919 26
35920 29
35921 30
35922 29
35923 32
35924 31
35925 31
35926 31
35927 31
35928 31
35929 31
35930 32
35931 31
35932 30
35933 33
35934 33
35935 36
35936 37
35937 42
35938 46
35939 46
35940 47
35941 48
35942 53
35943 54
35944 53
35945 51
35946 49
35947 49
35948 47
35949 48
35950 47
35951 48
35952 48
35953 48
35954 50
35955 50
35956 51
35957 51
35958 49
35959 49
35960 50
35961 51
35962 51
35963 51
35964 51
35965 51
35966 50
35967 50
35968 51
35969 51
35970 47
35971 46
35972 44
35973 43
35974 44
35975 45
35976 45
35977 45
35978 45
35979 47
35980 48
35981 48
35982 48
35983 45
35984 45
35985 42
35986 43
35987 37
35988 33
35989 32
35990 31
35991 30
35992 21
35993 22
35994 22
35995 22
35996 21
35997 20
35998 20
35999 19
36000 20
36001 20
36002 20
36003 20
36004 18
36005 18
36006 17
36007 17
36008 16
36009 16
36010 16
36011 15
36012 15
36013 16
36014 16
36015 16
36016 16
36017 16
36018 15
36019 15
36020 14
36021 14
36022 14
36023 14
36024 14
36025 14
36026 14
36027 14
36028 14
36029 12
36030 12
36031 13
36032 13
36033 13
36034 13
36035 13
36036 12
36037 12
36038 12
36039 12
36040 12
36041 11
36042 11
36043 12
36044 12
36045 12
36046 11
36047 12
36048 12
36049 11
36050 9
36051 8
36052 8
36053 8
36054 8
36055 9
36056 11
36057 11
36058 11
36059 11
36060 11
36061 11
36062 11
36063 12
36064 12
36065 12
36066 12
36067 12
36068 14
36069 14
36070 14
36071 14
36072 15
36073 12
36074 12
36075 12
36076 12
36077 16
36078 16
36079 16
36080 16
36081 14
36082 14
36083 14
36084 14
36085 14
36086 14
36087 14
36088 14
36089 14
36090 14
36091 16
36092 16
36093 18
36094 18
36095 18
36096 19
36097 19
36098 19
36099 19
36100 19
36101 19
36102 19
36103 19
36104 19
36105 19
36106 22
36107 22
36108 22
36109 22
36110 22
36111 22
36112 23
36113 23
36114 23
36115 23
36116 23
36117 23
36118 21
36119 23
36120 23
36121 23
36122 23
36123 23
36124 23
36125 24
36126 24
36127 20
36128 20
36129 21
36130 21
36131 21
36132 21
36133 21
36134 21
36135 21
36136 21
36137 21
36138 21
36139 21
36140 21
36141 19
36142 21
36143 18
36144 19
36145 19
36146 20
36147 19
36148 19
36149 19
36150 19
36151 20
36152 20
36153 20
36154 20
36155 21
36156 15
36157 15
36158 15
36159 16
36160 16
36161 15
36162 15
36163 14
36164 14
36165 14
36166 14
36167 14
36168 14
36169 12
36170 13
36171 13
36172 16
36173 17
36174 18
36175 18
36176 18
36177 18
36178 18
36179 17
36180 16
36181 16
36182 16
36183 16
36184 16
36185 16
36186 16
36187 16
36188 16
36189 16
36190 16
36191 16
36192 14
36193 14
36194 14
36195 13
36196 12
36197 12
36198 12
36199 12
36200 12
36201 13
36202 13
36203 13
36204 13
36205 12
36206 11
36207 11
36208 11
36209 9
36210 9
36211 9
36212 8
36213 10
36214 11
36215 11
36216 11
36217 11
36218 11
36219 11
36220 11
36221 11
36222 11
36223 11
36224 11
36225 11
36226 11
36227 11
36228 11
36229 11
36230 11
36231 11
36232 11
36233 11
36234 11
36235 11
36236 11
36237 11
36238 11
36239 13
36240 13
36241 17
36242 17
36243 17
36244 17
36245 17
36246 17
36247 17
36248 17
36249 21
36250 20
36251 20
36252 21
36253 21
36254 21
36255 23
36256 23
36257 23
36258 24
36259 24
36260 24
36261 25
36262 25
36263 23
36264 23
36265 23
36266 23
36267 23
36268 23
36269 23
36270 23
36271 23
36272 21
36273 21
36274 20
36275 19
36276 19
36277 18
36278 18
36279 18
36280 18
36281 18
36282 19
36283 19
36284 20
36285 20
36286 20
36287 20
36288 19
36289 19
36290 21
36291 15
36292 15
36293 15
36294 15
36295 15
36296 15
36297 16
36298 16
36299 13
36300 13
36301 10
36302 10
36303 11
36304 12
36305 13
36306 14
36307 15
36308 15
36309 15
36310 15
36311 14
36312 15
36313 16
36314 16
36315 15
36316 13
36317 14
36318 13
36319 13
36320 13
36321 13
36322 13
36323 13
36324 13
36325 13
36326 12
36327 12
36328 12
36329 12
36330 12
36331 12
36332 12
36333 12
36334 11
36335 11
36336 11
36337 11
36338 11
36339 10
36340 8
36341 7
36342 7
36343 6
36344 7
36345 7
36346 7
36347 7
36348 8
36349 6
36350 6
36351 6
36352 9
36353 9
36354 10
36355 10
36356 10
36357 10
36358 10
36359 10
36360 10
36361 14
36362 14
36363 16
36364 16
36365 17
36366 17
36367 16
36368 16
36369 16
36370 16
36371 16
36372 17
36373 19
36374 19
36375 21
36376 21
36377 21
36378 22
36379 22
36380 23
36381 23
36382 23
36383 22
36384 21
36385 21
36386 21
36387 21
36388 21
36389 24
36390 23
36391 23
36392 24
36393 24
36394 23
36395 23
36396 22
36397 21
36398 20
36399 20
36400 20
36401 21
36402 21
36403 21
36404 21
36405 21
36406 21
36407 21
36408 21
36409 22
36410 21
36411 17
36412 18
36413 16
36414 15
36415 14
36416 14
36417 14
36418 14
36419 14
36420 15
36421 15
36422 15
36423 14
36424 15
36425 15
36426 15
36427 15
36428 15
36429 15
36430 15
36431 15
36432 15
36433 15
36434 15
36435 15
36436 15
36437 14
36438 14
36439 12
36440 12
36441 12
36442 12
36443 12
36444 12
36445 12
36446 12
36447 12
36448 12
36449 12
36450 16
36451 16
36452 13
36453 14
36454 14
36455 14
36456 13
36457 13
36458 13
36459 13
36460 14
36461 14
36462 15
36463 15
36464 15
36465 15
36466 16
36467 18
36468 18
36469 18
36470 18
36471 21
36472 21
36473 25
36474 28
36475 28
36476 28
36477 28
36478 28
36479 28
36480 27
36481 27
36482 27
36483 27
36484 31
36485 34
36486 33
36487 33
36488 33
36489 32
36490 32
36491 36
36492 35
36493 37
36494 39
36495 39
36496 39
36497 41
36498 40
36499 43
36500 40
36501 40
36502 40
36503 41
36504 41
36505 41
36506 42
36507 42
36508 42
36509 52
36510 52
36511 52
36512 52
36513 51
36514 51
36515 52
36516 53
36517 51
36518 50
36519 51
36520 51
36521 48
36522 49
36523 46
36524 43
36525 44
36526 45
36527 43
36528 43
36529 43
36530 43
36531 43
36532 43
36533 43
36534 40
36535 37
36536 38
36537 37
36538 37
36539 37
36540 37
36541 37
36542 36
36543 34
36544 30
36545 28
36546 26
36547 25
36548 24
36549 21
36550 21
36551 22
36552 21
36553 21
36554 21
36555 20
36556 20
36557 20
36558 14
36559 11
36560 10
36561 9
36562 8
36563 8
36564 9
36565 8
36566 6
36567 7
36568 9
36569 9
36570 9
36571 9
36572 8
36573 8
36574 8
36575 9
36576 9
36577 9
36578 9
36579 10
36580 10
36581 10
36582 10
36583 10
36584 9
36585 9
36586 9
36587 8
36588 8
36589 8
36590 8
36591 7
36592 11
36593 11
36594 12
36595 12
36596 12
36597 17
36598 17
36599 17
36600 17
36601 17
36602 18
36603 17
36604 16
36605 17
36606 17
36607 17
36608 19
36609 21
36610 21
36611 21
36612 29
36613 30
36614 29
36615 28
36616 28
36617 41
36618 41
36619 42
36620 42
36621 42
36622 42
36623 42
36624 42
36625 42
36626 47
36627 48
36628 48
36629 48
36630 48
36631 48
36632 52
36633 52
36634 63
36635 63
36636 64
36637 64
36638 69
36639 70
36640 71
36641 70
36642 73
36643 73
36644 72
36645 74
36646 74
36647 68
36648 69
36649 69
36650 69
36651 72
36652 71
36653 71
36654 70
36655 69
36656 69
36657 69
36658 67
36659 65
36660 65
36661 66
36662 59
36663 59
36664 59
36665 59
36666 59
36667 47
36668 48
36669 48
36670 49
36671 49
36672 48
36673 48
36674 52
36675 51
36676 49
36677 47
36678 47
36679 47
36680 47
36681 47
36682 43
36683 43
36684 31
36685 31
36686 33
36687 36
36688 32
36689 32
36690 33
36691 33
36692 27
36693 27
36694 28
36695 26
36696 27
36697 26
36698 27
36699 27
36700 27
36701 26
36702 26
36703 28
36704 27
36705 27
36706 28
36707 28
36708 28
36709 28
36710 28
36711 28
36712 29
36713 28
36714 28
36715 28
36716 28
36717 28
36718 28
36719 27
36720 26
36721 27
36722 26
36723 26
36724 21
36725 20
36726 16
36727 18
36728 18
36729 18
36730 19
36731 22
36732 22
36733 22
36734 21
36735 21
36736 20
36737 17
36738 19
36739 17
36740 17
36741 18
36742 17
36743 17
36744 17
36745 17
36746 19
36747 19
36748 19
36749 20
36750 21
36751 24
36752 24
36753 24
36754 24
36755 24
36756 24
36757 25
36758 25
36759 24
36760 24
36761 26
36762 31
36763 31
36764 31
36765 31
36766 34
36767 33
36768 34
36769 34
36770 34
36771 33
36772 33
36773 32
36774 32
36775 35
36776 36
36777 33
36778 33
36779 34
36780 32
36781 31
36782 29
36783 29
36784 29
36785 29
36786 29
36787 28
36788 26
36789 27
36790 27
36791 27
36792 27
36793 28
36794 28
36795 29
36796 28
36797 30
36798 30
36799 30
36800 30
36801 29
36802 29
36803 29
36804 28
36805 28
36806 28
36807 27
36808 27
36809 28
36810 27
36811 25
36812 23
36813 24
36814 24
36815 23
36816 20
36817 20
36818 20
36819 20
36820 21
36821 23
36822 23
36823 23
36824 23
36825 21
36826 21
36827 21
36828 22
36829 22
36830 22
36831 19
36832 19
36833 17
36834 17
36835 17
36836 16
36837 15
36838 15
36839 14
36840 14
36841 16
36842 16
36843 17
36844 17
36845 17
36846 17
36847 16
36848 13
36849 12
36850 12
36851 12
36852 13
36853 13
36854 13
36855 15
36856 15
36857 19
36858 19
36859 19
36860 19
36861 19
36862 17
36863 18
36864 18
36865 15
36866 15
36867 18
36868 18
36869 18
36870 18
36871 20
36872 20
36873 20
36874 20
36875 21
36876 21
36877 22
36878 21
36879 20
36880 20
36881 21
36882 23
36883 25
36884 25
36885 24
36886 25
36887 26
36888 25
36889 25
36890 25
36891 21
36892 21
36893 21
36894 21
36895 21
36896 20
36897 20
36898 20
36899 19
36900 19
36901 19
36902 19
36903 19
36904 19
36905 19
36906 19
36907 14
36908 14
36909 13
36910 13
36911 12
36912 12
36913 12
36914 12
36915 12
36916 12
36917 8
36918 6
36919 6
36920 6
36921 6
36922 5
36923 4
36924 4
36925 4
36926 4
36927 4
36928 4
36929 4
36930 4
36931 4
36932 4
36933 3
36934 5
36935 5
36936 5
36937 5
36938 5
36939 6
36940 6
36941 6
36942 6
36943 6
36944 6
36945 6
36946 6
36947 6
36948 7
36949 7
36950 7
36951 7
36952 7
36953 7
36954 7
36955 8
36956 8
36957 10
36958 11
36959 11
36960 11
36961 11
36962 11
36963 11
36964 13
36965 13
36966 15
36967 15
36968 15
36969 15
36970 13
36971 12
36972 12
36973 12
36974 12
36975 12
36976 12
36977 12
36978 12
36979 12
36980 12
36981 12
36982 12
36983 11
36984 11
36985 11
36986 11
36987 11
36988 11
36989 10
36990 10
36991 10
36992 10
36993 9
36994 8
36995 8
36996 8
36997 8
36998 7
36999 6
37000 5
37001 5
37002 5
37003 5
37004 5
37005 5
37006 5
37007 4
37008 4
37009 4
37010 4
37011 4
37012 4
37013 4
37014 4
37015 4
37016 2
37017 2
37018 2
37019 2
37020 2
37021 2
37022 2
37023 4
37024 5
37025 5
37026 5
37027 5
37028 5
37029 5
37030 5
37031 5
37032 7
37033 7
37034 8
37035 8
37036 9
37037 9
37038 9
37039 9
37040 14
37041 14
37042 14
37043 14
37044 14
37045 14
37046 14
37047 14
37048 14
37049 14
37050 14
37051 14
37052 19
37053 19
37054 19
37055 18
37056 21
37057 21
37058 21
37059 21
37060 23
37061 24
37062 24
37063 24
37064 23
37065 23
37066 23
37067 23
37068 23
37069 23
37070 23
37071 23
37072 21
37073 21
37074 21
37075 21
37076 20
37077 20
37078 20
37079 21
37080 21
37081 21
37082 19
37083 22
37084 22
37085 23
37086 23
37087 23
37088 22
37089 22
37090 19
37091 19
37092 19
37093 19
37094 19
37095 19
37096 19
37097 18
37098 18
37099 18
37100 18
37101 19
37102 16
37103 16
37104 17
37105 17
37106 15
37107 16
37108 19
37109 19
37110 16
37111 16
37112 16
37113 16
37114 16
37115 16
37116 16
37117 16
37118 16
37119 15
37120 14
37121 14
37122 14
37123 14
37124 13
37125 13
37126 13
37127 13
37128 13
37129 13
37130 13
37131 14
37132 13
37133 11
37134 11
37135 11
37136 11
37137 10
37138 10
37139 11
37140 11
37141 11
37142 11
37143 10
37144 10
37145 8
37146 8
37147 8
37148 8
37149 8
37150 8
37151 8
37152 8
37153 8
37154 8
37155 9
37156 9
37157 10
37158 10
37159 10
37160 10
37161 10
37162 10
37163 10
37164 10
37165 10
37166 10
37167 10
37168 10
37169 10
37170 10
37171 10
37172 10
37173 9
37174 9
37175 10
37176 10
37177 10
37178 9
37179 12
37180 12
37181 11
37182 13
37183 13
37184 14
37185 14
37186 20
37187 21
37188 21
37189 20
37190 19
37191 21
37192 21
37193 22
37194 21
37195 21
37196 22
37197 24
37198 24
37199 24
37200 24
37201 24
37202 24
37203 25
37204 26
37205 26
37206 26
37207 25
37208 24
37209 24
37210 24
37211 23
37212 22
37213 23
37214 23
37215 23
37216 23
37217 26
37218 27
37219 27
37220 27
37221 27
37222 30
37223 29
37224 29
37225 30
37226 30
37227 30
37228 30
37229 26
37230 26
37231 27
37232 25
37233 25
37234 24
37235 24
37236 21
37237 22
37238 22
37239 22
37240 22
37241 19
37242 19
37243 19
37244 19
37245 19
37246 19
37247 17
37248 17
37249 17
37250 17
37251 17
37252 19
37253 17
37254 17
37255 17
37256 17
37257 17
37258 17
37259 19
37260 19
37261 18
37262 18
37263 17
37264 17
37265 17
37266 17
37267 14
37268 13
37269 13
37270 13
37271 13
37272 9
37273 8
37274 8
37275 9
37276 9
37277 9
37278 9
37279 9
37280 10
37281 10
37282 9
37283 9
37284 9
37285 9
37286 7
37287 7
37288 8
37289 8
37290 8
37291 8
37292 9
37293 9
37294 9
37295 10
37296 11
37297 13
37298 16
37299 17
37300 17
37301 17
37302 16
37303 18
37304 18
37305 18
37306 20
37307 20
37308 21
37309 19
37310 19
37311 19
37312 20
37313 21
37314 23
37315 23
37316 23
37317 23
37318 23
37319 23
37320 23
37321 23
37322 24
37323 24
37324 24
37325 23
37326 23
37327 23
37328 23
37329 23
37330 21
37331 20
37332 20
37333 19
37334 19
37335 18
37336 18
37337 18
37338 18
37339 17
37340 17
37341 19
37342 20
37343 21
37344 24
37345 23
37346 25
37347 24
37348 21
37349 20
37350 20
37351 21
37352 20
37353 19
37354 19
37355 19
37356 19
37357 20
37358 18
37359 22
37360 22
37361 22
37362 21
37363 21
37364 18
37365 18
37366 18
37367 18
37368 18
37369 18
37370 18
37371 18
37372 18
37373 18
37374 18
37375 18
37376 18
37377 17
37378 17
37379 17
37380 17
37381 17
37382 16
37383 16
37384 16
37385 17
37386 17
37387 19
37388 19
37389 20
37390 20
37391 20
37392 19
37393 20
37394 24
37395 23
37396 28
37397 28
37398 28
37399 28
37400 28
37401 27
37402 27
37403 27
37404 27
37405 27
37406 25
37407 24
37408 24
37409 22
37410 22
37411 26
37412 26
37413 27
37414 27
37415 27
37416 27
37417 29
37418 29
37419 30
37420 30
37421 30
37422 30
37423 30
37424 31
37425 30
37426 30
37427 30
37428 30
37429 30
37430 29
37431 27
37432 27
37433 27
37434 27
37435 26
37436 28
37437 29
37438 29
37439 29
37440 29
37441 28
37442 28
37443 27
37444 21
37445 20
37446 15
37447 16
37448 16
37449 15
37450 15
37451 15
37452 15
37453 16
37454 16
37455 17
37456 18
37457 18
37458 18
37459 17
37460 17
37461 16
37462 16
37463 17
37464 17
37465 17
37466 17
37467 14
37468 14
37469 14
37470 14
37471 14
37472 13
37473 13
37474 13
37475 13
37476 13
37477 13
37478 13
37479 15
37480 15
37481 16
37482 17
37483 17
37484 17
37485 17
37486 16
37487 15
37488 18
37489 18
37490 18
37491 17
37492 16
37493 15
37494 15
37495 15
37496 14
37497 13
37498 13
37499 18
37500 19
37501 21
37502 23
37503 25
37504 27
37505 28
37506 28
37507 29
37508 29
37509 29
37510 29
37511 26
37512 26
37513 26
37514 27
37515 27
37516 28
37517 27
37518 27
37519 27
37520 31
37521 34
37522 34
37523 36
37524 35
37525 35
37526 36
37527 36
37528 37
37529 35
37530 35
37531 35
37532 34
37533 34
37534 34
37535 35
37536 35
37537 34
37538 34
37539 34
37540 33
37541 33
37542 37
37543 34
37544 36
37545 36
37546 36
37547 36
37548 36
37549 35
37550 34
37551 33
37552 30
37553 28
37554 26
37555 26
37556 29
37557 29
37558 29
37559 28
37560 29
37561 29
37562 29
37563 28
37564 27
37565 27
37566 28
37567 29
37568 29
37569 29
37570 30
37571 27
37572 26
37573 26
37574 26
37575 26
37576 25
37577 27
37578 27
37579 26
37580 26
37581 26
37582 26
37583 27
37584 29
37585 28
37586 28
37587 28
37588 28
37589 28
37590 33
37591 33
37592 29
37593 29
37594 35
37595 34
37596 34
37597 34
37598 34
37599 34
37600 34
37601 35
37602 35
37603 34
37604 33
37605 33
37606 29
37607 29
37608 26
37609 26
37610 26
37611 28
37612 29
37613 30
37614 30
37615 30
37616 28
37617 28
37618 28
37619 27
37620 26
37621 26
37622 26
37623 26
37624 26
37625 26
37626 25
37627 24
37628 24
37629 25
37630 25
37631 25
37632 25
37633 27
37634 26
37635 25
37636 25
37637 31
37638 31
37639 30
37640 29
37641 29
37642 38
37643 39
37644 31
37645 31
37646 31
37647 31
37648 31
37649 35
37650 35
37651 37
37652 37
37653 38
37654 39
37655 41
37656 41
37657 41
37658 41
37659 41
37660 43
37661 41
37662 44
37663 44
37664 47
37665 47
37666 46
37667 47
37668 48
37669 47
37670 47
37671 52
37672 52
37673 52
37674 53
37675 56
37676 54
37677 53
37678 53
37679 53
37680 53
37681 53
37682 53
37683 52
37684 52
37685 52
37686 52
37687 47
37688 48
37689 49
37690 49
37691 52
37692 43
37693 43
37694 43
37695 43
37696 45
37697 45
37698 44
37699 39
37700 40
37701 37
37702 37
37703 37
37704 35
37705 34
37706 35
37707 35
37708 35
37709 33
37710 32
37711 32
37712 30
37713 30
37714 28
37715 28
37716 28
37717 28
37718 28
37719 28
37720 29
37721 24
37722 31
37723 31
37724 28
37725 25
37726 25
37727 26
37728 26
37729 26
37730 27
37731 27
37732 27
37733 27
37734 27
37735 27
37736 27
37737 23
37738 23
37739 22
37740 25
37741 21
37742 20
37743 19
37744 19
37745 19
37746 19
37747 19
37748 19
37749 19
37750 19
37751 20
37752 20
37753 21
37754 21
37755 21
37756 21
37757 21
37758 21
37759 20
37760 20
37761 20
37762 19
37763 19
37764 20
37765 20
37766 19
37767 18
37768 18
37769 18
37770 18
37771 20
37772 13
37773 13
37774 13
37775 13
37776 15
37777 14
37778 16
37779 17
37780 18
37781 17
37782 18
37783 17
37784 17
37785 17
37786 17
37787 16
37788 16
37789 16
37790 16
37791 16
37792 16
37793 19
37794 19
37795 19
37796 18
37797 18
37798 18
37799 18
37800 17
37801 18
37802 18
37803 18
37804 18
37805 20
37806 21
37807 22
37808 25
37809 25
37810 26
37811 28
37812 27
37813 27
37814 26
37815 26
37816 29
37817 29
37818 32
37819 32
37820 32
37821 31
37822 33
37823 35
37824 35
37825 35
37826 34
37827 34
37828 33
37829 33
37830 33
37831 33
37832 32
37833 31
37834 31
37835 31
37836 31
37837 31
37838 31
37839 31
37840 31
37841 31
37842 32
37843 29
37844 29
37845 30
37846 29
37847 29
37848 29
37849 30
37850 29
37851 28
37852 28
37853 28
37854 28
37855 26
37856 24
37857 23
37858 21
37859 21
37860 20
37861 18
37862 19
37863 18
37864 17
37865 16
37866 13
37867 13
37868 11
37869 10
37870 10
37871 7
37872 6
37873 6
37874 6
37875 6
37876 9
37877 9
37878 9
37879 9
37880 8
37881 8
37882 8
37883 8
37884 9
37885 9
37886 9
37887 9
37888 9
37889 9
37890 9
37891 9
37892 8
37893 8
37894 7
37895 6
37896 6
37897 6
37898 5
37899 4
37900 4
37901 4
37902 4
37903 4
37904 4
37905 4
37906 5
37907 5
37908 5
37909 5
37910 5
37911 5
37912 5
37913 6
37914 6
37915 6
37916 6
37917 6
37918 6
37919 6
37920 5
37921 5
37922 5
37923 5
37924 5
37925 5
37926 2
37927 3
37928 3
37929 3
37930 3
37931 4
37932 4
37933 4
37934 4
37935 4
37936 5
37937 5
37938 5
37939 5
37940 5
37941 5
37942 5
37943 5
37944 6
37945 6
37946 6
37947 6
37948 6
37949 7
37950 7
37951 7
37952 7
37953 7
37954 7
37955 9
37956 9
37957 10
37958 11
37959 11
37960 11
37961 11
37962 11
37963 9
37964 10
37965 10
37966 10
37967 9
37968 9
37969 9
37970 9
37971 8
37972 8
37973 8
37974 8
37975 8
37976 8
37977 8
37978 8
37979 8
37980 8
37981 8
37982 8
37983 8
37984 8
37985 7
37986 6
37987 6
37988 6
37989 6
37990 6
37991 6
37992 5
37993 5
37994 4
37995 4
37996 4
37997 4
37998 4
37999 4
38000 4
38001 4
38002 5
38003 5
38004 5
38005 5
38006 5
38007 5
38008 5
38009 5
38010 7
38011 7
38012 7
38013 7
38014 7
38015 7
38016 7
38017 7
38018 7
38019 7
38020 8
38021 11
38022 12
38023 12
38024 13
38025 15
38026 15
38027 15
38028 15
38029 15
38030 15
38031 14
38032 14
38033 14
38034 14
38035 14
38036 17
38037 17
38038 18
38039 18
38040 20
38041 25
38042 25
38043 26
38044 26
38045 26
38046 25
38047 25
38048 25
38049 26
38050 27
38051 27
38052 27
38053 28
38054 28
38055 28
38056 27
38057 26
38058 25
38059 25
38060 25
38061 24
38062 24
38063 25
38064 26
38065 26
38066 26
38067 26
38068 26
38069 27
38070 27
38071 24
38072 22
38073 22
38074 20
38075 20
38076 19
38077 18
38078 17
38079 17
38080 17
38081 17
38082 17
38083 17
38084 17
38085 17
38086 20
38087 20
38088 20
38089 19
38090 18
38091 13
38092 13
38093 12
38094 10
38095 11
38096 11
38097 12
38098 14
38099 129
38100 130
38101 131
38102 132
38103 132
38104 132
38105 16
38106 17
38107 17
38108 17
38109 17
38110 16
38111 17
38112 17
38113 17
38114 17
38115 18
38116 18
38117 20
38118 22
38119 23
38120 23
38121 30
38122 29
38123 29
38124 29
38125 28
38126 27
38127 28
38128 28
38129 28
38130 28
38131 27
38132 30
38133 32
38134 33
38135 32
38136 31
38137 31
38138 31
38139 31
38140 31
38141 31
38142 30
38143 32
38144 32
38145 32
38146 32
38147 32
38148 30
38149 30
38150 30
38151 30
38152 30
38153 30
38154 29
38155 30
38156 30
38157 29
38158 29
38159 29
38160 31
38161 32
38162 32
38163 31
38164 31
38165 30
38166 29
38167 29
38168 28
38169 26
38170 24
38171 20
38172 21
38173 21
38174 20
38175 22
38176 22
38177 26
38178 25
38179 24
38180 26
38181 25
38182 23
38183 22
38184 27
38185 27
38186 24
38187 23
38188 23
38189 22
38190 23
38191 23
38192 24
38193 25
38194 25
38195 25
38196 25
38197 24
38198 24
38199 24
38200 24
38201 24
38202 24
38203 24
38204 25
38205 23
38206 24
38207 26
38208 27
38209 28
38210 26
38211 24
38212 24
38213 23
38214 23
38215 23
38216 23
38217 23
38218 25
38219 25
38220 25
38221 25
38222 25
38223 27
38224 27
38225 27
38226 27
38227 27
38228 28
38229 31
38230 42
38231 57
38232 65
38233 67
38234 63
38235 65
38236 69
38237 89
38238 90
38239 255
38240 276
38241 281
38242 309
38243 313
38244 315
38245 332
38246 341
38247 422
38248 429
38249 433
38250 442
38251 443
38252 446
38253 462
38254 474
38255 483
38256 538
38257 552
38258 552
38259 598
38260 599
38261 600
38262 612
38263 718
38264 758
38265 802
38266 817
38267 905
38268 940
38269 957
38270 1114
38271 1122
38272 1140
38273 1159
38274 1193
38275 1269
38276 1292
38277 1368
38278 1391
38279 1407
38280 1408
38281 1436
38282 1435
38283 1680
38284 1720
38285 1749
38286 1753
38287 1843
38288 1858
38289 1944
38290 2304
38291 2319
38292 2317
38293 2317
38294 2346
38295 2349
38296 2351
38297 2345
38298 2350
38299 2352
38300 2370
38301 2361
38302 2389
38303 2384
38304 2377
38305 2371
38306 2365
38307 2332
38308 2347
38309 2353
38310 2348
38311 2343
38312 2318
38313 2275
38314 2277
38315 2264
38316 2253
38317 2218
38318 2209
38319 2174
38320 2073
38321 2064
38322 2034
38323 2015
38324 1933
38325 1845
38326 1809
38327 1728
38328 1678
38329 1572
38330 1587
38331 1565
38332 1529
38333 1442
38334 1405
38335 1343
38336 1293
38337 1213
38338 1149
38339 1065
38340 950
38341 911
38342 853
38343 792
38344 556
38345 526
38346 511
38347 455
38348 418
38349 411
38350 401
38351 183
38352 183
38353 183
38354 183
38355 200
38356 198
38357 202
38358 203
38359 191
38360 40
38361 38
38362 35
38363 35
38364 35
38365 75
38366 80
38367 158
38368 158
38369 546
38370 665
38371 676
38372 685
38373 696
38374 701
38375 703
38376 708
38377 713
38378 729
38379 732
38380 735
38381 741
38382 748
38383 751
38384 757
38385 756
38386 756
38387 803
38388 821
38389 851
38390 861
38391 879
38392 891
38393 921
38394 937
38395 991
38396 1010
38397 1046
38398 1224
38399 1358
38400 1490
38401 1555
38402 1652
38403 1696
38404 1755
38405 1862
38406 1970
38407 2003
38408 2112
38409 2186
38410 2237
38411 2555
38412 2636
38413 2734
38414 2779
38415 2808
38416 2813
38417 3011
38418 3149
38419 3335
38420 3358
38421 3391
38422 3413
38423 3502
38424 3582
38425 3594
38426 3634
38427 3660
38428 3666
38429 3719
38430 3794
38431 3818
38432 3833
38433 3844
38434 3866
38435 3857
38436 3861
38437 3888
38438 3896
38439 3901
38440 3903
38441 3872
38442 3878
38443 3929
38444 3949
38445 3970
38446 3973
38447 3960
38448 3941
38449 3836
38450 3810
38451 3729
38452 3468
38453 2994
38454 3032
38455 3015
38456 2973
38457 2980
38458 2979
38459 3041
38460 3564
38461 4317
38462 4384
38463 4315
38464 4189
38465 4207
38466 4296
38467 4524
38468 4695
38469 4802
38470 4821
38471 5363
38472 5394
38473 5416
38474 5514
38475 5803
38476 5923
38477 5923
38478 5918
38479 5915
38480 5912
38481 5896
38482 5889
38483 5898
38484 5884
38485 5883
38486 5871
38487 5854
38488 5846
38489 5647
38490 5650
38491 5630
38492 5635
38493 5636
38494 5640
38495 5641
38496 5641
38497 5638
38498 5588
38499 5526
38500 5491
38501 5443
38502 5414
38503 5301
38504 5304
38505 5197
38506 5075
38507 5027
38508 5015
38509 4786
38510 4091
38511 3435
38512 3290
38513 3120
38514 2803
38515 2610
38516 2317
38517 1887
38518 1699
38519 226
38520 222
38521 172
38522 151
38523 64
38524 66
38525 64
38526 63
38527 64
38528 62
38529 63
38530 62
38531 60
38532 60
38533 49
38534 49
38535 47
38536 46
38537 46
38538 41
38539 40
38540 42
38541 44
38542 44
38543 45
38544 41
38545 38
38546 40
38547 38
38548 38
38549 39
38550 39
38551 38
38552 38
38553 39
38554 41
38555 42
38556 42
38557 37
38558 37
38559 38
38560 36
38561 33
38562 34
38563 33
38564 33
38565 34
38566 36
38567 556
38568 568
38569 788
38570 839
38571 902
38572 920
38573 951
38574 976
38575 1062
38576 1273
38577 1386
38578 1403
38579 1434
38580 1483
38581 1551
38582 1578
38583 1639
38584 1646
38585 1670
38586 1684
38587 1702
38588 1759
38589 1766
38590 1774
38591 1782
38592 1788
38593 1786
38594 1785
38595 2125
38596 2232
38597 2344
38598 2402
38599 2540
38600 2695
38601 2665
38602 2949
38603 3089
38604 3208
38605 3400
38606 3661
38607 3855
38608 4030
38609 4214
38610 4317
38611 4454
38612 4541
38613 4608
38614 4564
38615 4565
38616 4547
38617 4772
38618 4792
38619 4798
38620 4795
38621 4825
38622 4863
38623 4819
38624 4851
38625 4866
38626 4910
38627 4968
38628 4989
38629 4998
38630 5018
38631 5036
38632 5038
38633 5039
38634 5035
38635 5029
38636 5027
38637 5028
38638 5022
38639 5020
38640 5018
38641 5017
38642 5011
38643 4939
38644 4869
38645 4682
38646 4539
38647 4393
38648 4315
38649 4125
38650 3887
38651 3726
38652 3485
38653 3483
38654 3402
38655 3228
38656 2945
38657 2645
38658 2470
38659 2287
38660 2175
38661 1994
38662 1919
38663 1847
38664 1798
38665 1756
38666 1708
38667 1469
38668 1457
38669 1192
38670 1157
38671 1057
38672 81
38673 85
38674 59
38675 58
38676 52
38677 47
38678 43
38679 41
38680 40
38681 38
38682 38
38683 41
38684 41
38685 41
38686 40
38687 43
38688 45
38689 44
38690 44
38691 44
38692 43
38693 43
38694 40
38695 40
38696 39
38697 35
38698 35
38699 34
38700 36
38701 34
38702 34
38703 34
38704 34
38705 33
38706 33
38707 32
38708 25
38709 25
38710 25
38711 25
38712 25
38713 26
38714 25
38715 26
38716 26
38717 28
38718 28
38719 24
38720 25
38721 27
38722 27
38723 24
38724 91
38725 92
38726 95
38727 95
38728 95
38729 72
38730 49
38731 28
38732 29
38733 27
38734 27
38735 27
38736 28
38737 26
38738 24
38739 25
38740 25
38741 25
38742 25
38743 26
38744 32
38745 32
38746 32
38747 32
38748 32
38749 29
38750 27
38751 26
38752 26
38753 26
38754 27
38755 29
38756 29
38757 28
38758 28
38759 28
38760 30
38761 29
38762 29
38763 29
38764 31
38765 31
38766 35
38767 33
38768 34
38769 34
38770 32
38771 32
38772 30
38773 30
38774 30
38775 30
38776 26
38777 26
38778 26
38779 25
38780 24
38781 24
38782 24
38783 24
38784 24
38785 24
38786 23
38787 24
38788 24
38789 65
38790 65
38791 65
38792 66
38793 66
38794 20
38795 20
38796 20
38797 20
38798 20
38799 20
38800 20
38801 20
38802 20
38803 21
38804 21
38805 21
38806 21
38807 21
38808 20
38809 21
38810 19
38811 19
38812 19
38813 19
38814 19
38815 19
38816 20
38817 20
38818 20
38819 22
38820 22
38821 21
38822 21
38823 21
38824 21
38825 20
38826 19
38827 19
38828 18
38829 21
38830 21
38831 22
38832 22
38833 22
38834 22
38835 22
38836 22
38837 22
38838 23
38839 21
38840 21
38841 21
38842 21
38843 21
38844 22
38845 21
38846 21
38847 23
38848 24
38849 24
38850 25
38851 25
38852 25
38853 25
38854 24
38855 21
38856 21
38857 22
38858 23
38859 23
38860 24
38861 24
38862 24
38863 24
38864 22
38865 21
38866 16
38867 15
38868 13
38869 12
38870 12
38871 12
38872 12
38873 11
38874 9
38875 8
38876 9
38877 9
38878 9
38879 6
38880 6
38881 6
38882 9
38883 10
38884 11
38885 12
38886 1101
38887 1122
38888 1137
38889 1155
38890 1167
38891 1171
38892 1180
38893 1211
38894 1230
38895 1246
38896 1257
38897 1338
38898 1346
38899 1358
38900 1366
38901 1384
38902 1391
38903 1396
38904 1411
38905 1418
38906 1418
38907 1412
38908 1403
38909 1400
38910 1389
38911 1422
38912 1477
38913 1449
38914 1466
38915 1450
38916 1448
38917 1422
38918 1396
38919 1388
38920 1388
38921 1381
38922 1363
38923 1356
38924 1347
38925 1360
38926 1348
38927 1355
38928 1354
38929 1350
38930 1350
38931 1347
38932 1323
38933 1323
38934 1321
38935 1318
38936 1324
38937 1302
38938 1291
38939 1226
38940 1246
38941 1242
38942 1239
38943 1240
38944 1221
38945 1215
38946 1216
38947 1170
38948 1188
38949 1193
38950 1215
38951 1260
38952 1273
38953 1271
38954 1261
38955 1255
38956 1262
38957 1260
38958 1264
38959 1300
38960 1317
38961 1327
38962 1323
38963 1289
38964 1287
38965 1283
38966 1276
38967 1293
38968 1287
38969 1284
38970 1305
38971 1324
38972 1317
38973 1295
38974 1227
38975 1217
38976 1206
38977 1200
38978 1198
38979 1180
38980 1178
38981 1168
38982 1141
38983 1128
38984 1122
38985 1114
38986 1105
38987 1076
38988 1061
38989 1052
38990 205
38991 33
38992 33
38993 3
38994 4
38995 4
38996 4
38997 2
38998 2
38999 2
39000 2
39001 2
39002 2
39003 2
39004 3
39005 3
39006 3
39007 3
39008 3
39009 3
39010 3
39011 3
39012 3
39013 3
39014 3
39015 3
39016 4
39017 4
39018 5
39019 6
39020 6
39021 6
39022 6
39023 6
39024 6
39025 6
39026 6
39027 6
39028 5
39029 5
39030 5
39031 5
39032 5
39033 5
39034 5
39035 5
39036 8
39037 8
39038 8
39039 8
39040 7
39041 7
39042 7
39043 7
39044 6
39045 6
39046 6
39047 6
39048 6
39049 6
39050 6
39051 6
39052 8
39053 9
39054 9
39055 8
39056 8
39057 8
39058 8
39059 8
39060 8
39061 8
39062 8
39063 8
39064 8
39065 8
39066 8
39067 8
39068 7
39069 7
39070 8
39071 8
39072 8
39073 8
39074 8
39075 7
39076 8
39077 8
39078 8
39079 8
39080 8
39081 8
39082 8
39083 8
39084 8
39085 8
39086 6
39087 6
39088 6
39089 5
39090 5
39091 4
39092 4
39093 4
39094 3
39095 3
39096 3
39097 4
39098 4
39099 4
39100 4
39101 4
39102 2
39103 3
39104 3
39105 3
39106 3
39107 3
39108 3
39109 3
39110 3
39111 3
39112 2
39113 2
39114 2
39115 3
39116 3
39117 3
39118 5
39119 5
39120 6
39121 6
39122 6
39123 6
39124 6
39125 6
39126 5
39127 5
39128 5
39129 5
39130 5
39131 5
39132 5
39133 5
39134 5
39135 5
39136 5
39137 5
39138 5
39139 5
39140 5
39141 5
39142 5
39143 5
39144 5
39145 5
39146 5
39147 5
39148 5
39149 5
39150 5
39151 5
39152 5
39153 5
39154 4
39155 4
39156 4
39157 4
39158 4
39159 4
39160 4
39161 4
39162 4
39163 4
39164 4
39165 6
39166 8
39167 9
39168 8
39169 8
39170 8
39171 8
39172 8
39173 9
39174 9
39175 9
39176 9
39177 9
39178 9
39179 10
39180 10
39181 10
39182 10
39183 10
39184 9
39185 9
39186 9
39187 9
39188 9
39189 9
39190 9
39191 9
39192 9
39193 9
39194 9
39195 9
39196 9
39197 8
39198 8
39199 8
39200 8
39201 8
39202 9
39203 7
39204 7
39205 8
39206 8
39207 8
39208 8
39209 8
39210 8
39211 9
39212 9
39213 9
39214 9
39215 7
39216 5
39217 6
39218 6
39219 6
39220 6
39221 6
39222 6
39223 6
39224 6
39225 6
39226 6
39227 6
39228 6
39229 6
39230 6
39231 6
39232 6
39233 6
39234 6
39235 6
39236 6
39237 6
39238 6
39239 6
39240 6
39241 5
39242 5
39243 5
39244 5
39245 5
39246 5
39247 5
39248 5
39249 5
39250 5
39251 6
39252 5
39253 5
39254 5
39255 5
39256 5
39257 5
39258 6
39259 6
39260 6
39261 6
39262 7
39263 7
39264 7
39265 5
39266 5
39267 5
39268 5
39269 5
39270 5
39271 5
39272 5
39273 5
39274 5
39275 5
39276 6
39277 6
39278 6
39279 8
39280 8
39281 8
39282 8
39283 8
39284 8
39285 8
39286 8
39287 7
39288 7
39289 7
39290 7
39291 7
39292 7
39293 7
39294 6
39295 6
39296 6
39297 5
39298 5
39299 6
39300 6
39301 6
39302 6
39303 6
39304 6
39305 8
39306 8
39307 8
39308 8
39309 8
39310 8
39311 8
39312 7
39313 7
39314 7
39315 6
39316 6
39317 5
39318 5
39319 5
39320 5
39321 5
39322 5
39323 5
39324 5
39325 5
39326 6
39327 6
39328 8
39329 7
39330 7
39331 7
39332 7
39333 7
39334 7
39335 7
39336 8
39337 8
39338 8
39339 8
39340 8
39341 7
39342 7
39343 7
39344 7
39345 7
39346 7
39347 6
39348 6
39349 5
39350 6
39351 6
39352 6
39353 6
39354 6
39355 8
39356 8
39357 8
39358 8
39359 8
39360 8
39361 8
39362 7
39363 7
39364 6
39365 9
39366 9
39367 9
39368 9
39369 9
39370 9
39371 9
39372 9
39373 9
39374 10
39375 11
39376 11
39377 11
39378 11
39379 11
39380 11
39381 11
39382 11
39383 11
39384 11
39385 11
39386 9
39387 9
39388 9
39389 9
39390 9
39391 9
39392 9
39393 9
39394 9
39395 9
39396 9
39397 9
39398 9
39399 9
39400 9
39401 9
39402 9
39403 9
39404 9
39405 6
39406 7
39407 7
39408 7
39409 7
39410 7
39411 7
39412 7
39413 8
39414 7
39415 4
39416 4
39417 4
39418 4
39419 4
39420 4
39421 4
39422 4
39423 4
39424 5
39425 4
39426 4
39427 4
39428 4
39429 6
39430 6
39431 6
39432 6
39433 6
39434 6
39435 6
39436 6
39437 6
39438 6
39439 6
39440 6
39441 6
39442 7
39443 7
39444 7
39445 7
39446 7
39447 7
39448 7
39449 6
39450 6
39451 6
39452 6
39453 6
39454 6
39455 6
39456 5
39457 5
39458 5
39459 5
39460 5
39461 5
39462 5
39463 5
39464 5
39465 5
39466 5
39467 5
39468 5
39469 5
39470 5
39471 7
39472 7
39473 7
39474 5
39475 5
39476 5
39477 5
39478 5
39479 3
39480 3
39481 3
39482 3
39483 3
39484 3
39485 3
39486 4
39487 4
39488 4
39489 4
39490 4
39491 4
39492 4
39493 4
39494 4
39495 4
39496 4
39497 4
39498 4
39499 7
39500 7
39501 7
39502 7
39503 7
39504 8
39505 8
39506 8
39507 9
39508 9
39509 9
39510 9
39511 9
39512 9
39513 9
39514 9
39515 9
39516 10
39517 10
39518 10
39519 10
39520 10
39521 8
39522 7
39523 7
39524 7
39525 7
39526 7
39527 7
39528 6
39529 6
39530 6
39531 6
39532 6
39533 6
39534 6
39535 6
39536 6
39537 6
39538 6
39539 6
39540 6
39541 6
39542 7
39543 8
39544 9
39545 9
39546 9
39547 9
39548 9
39549 6
39550 6
39551 6
39552 5
39553 5
39554 4
39555 4
39556 4
39557 3
39558 3
39559 3
39560 3
39561 3
39562 3
39563 3
39564 3
39565 3
39566 5
39567 5
39568 5
39569 5
39570 5
39571 5
39572 5
39573 5
39574 5
39575 5
39576 5
39577 5
39578 4
39579 3
39580 3
39581 3
39582 3
39583 3
39584 4
39585 4
39586 5
39587 5
39588 5
39589 6
39590 6
39591 7
39592 10
39593 10
39594 10
39595 10
39596 10
39597 10
39598 10
39599 10
39600 10
39601 10
39602 9
39603 9
39604 9
39605 9
39606 9
39607 9
39608 9
39609 9
39610 9
39611 9
39612 9
39613 9
39614 9
39615 9
39616 8
39617 9
39618 9
39619 9
39620 9
39621 9
39622 8
39623 8
39624 8
39625 8
39626 9
39627 9
39628 9
39629 9
39630 9
39631 9
39632 9
39633 9
39634 9
39635 9
39636 9
39637 9
39638 9
39639 10
39640 10
39641 10
39642 8
39643 8
39644 7
39645 7
39646 7
39647 7
39648 7
39649 7
39650 7
39651 7
39652 7
39653 9
39654 10
39655 10
39656 9
39657 9
39658 9
39659 10
39660 10
39661 11
39662 11
39663 11
39664 11
39665 11
39666 11
39667 11
39668 12
39669 12
39670 12
39671 12
39672 12
39673 12
39674 13
39675 13
39676 12
39677 12
39678 12
39679 12
39680 12
39681 12
39682 13
39683 13
39684 13
39685 13
39686 13
39687 13
39688 13
39689 10
39690 10
39691 10
39692 9
39693 10
39694 10
39695 10
39696 10
39697 10
39698 10
39699 10
39700 10
39701 10
39702 10
39703 7
39704 8
39705 8
39706 8
39707 11
39708 11
39709 10
39710 9
39711 8
39712 8
39713 9
39714 9
39715 9
39716 9
39717 10
39718 8
39719 8
39720 8
39721 8
39722 8
39723 8
39724 8
39725 8
39726 8
39727 8
39728 8
39729 8
39730 8
39731 8
39732 8
39733 8
39734 8
39735 8
39736 8
39737 8
39738 8
39739 8
39740 8
39741 8
39742 8
39743 8
39744 8
39745 8
39746 8
39747 8
39748 8
39749 9
39750 9
39751 9
39752 9
39753 9
39754 8
39755 8
39756 8
39757 5
39758 5
39759 5
39760 5
39761 5
39762 5
39763 4
39764 4
39765 4
39766 4
39767 4
39768 4
39769 4
39770 4
39771 4
39772 4
39773 4
39774 4
39775 4
39776 4
39777 4
39778 4
39779 4
39780 4
39781 4
39782 4
39783 4
39784 4
39785 4
39786 4
39787 4
39788 4
39789 7
39790 6
39791 6
39792 6
39793 5
39794 5
39795 5
39796 5
39797 6
39798 7
39799 7
39800 7
39801 7
39802 7
39803 6
39804 6
39805 6
39806 6
39807 6
39808 6
39809 6
39810 6
39811 6
39812 7
39813 7
39814 7
39815 8
39816 8
39817 8
39818 8
39819 8
39820 8
39821 8
39822 8
39823 8
39824 8
39825 8
39826 8
39827 8
39828 8
39829 8
39830 8
39831 8
39832 8
39833 7
39834 7
39835 7
39836 7
39837 7
39838 7
39839 5
39840 5
39841 5
39842 5
39843 5
39844 5
39845 5
39846 5
39847 5
39848 4
39849 3
39850 6
39851 6
39852 6
39853 6
39854 6
39855 6
39856 6
39857 6
39858 6
39859 6
39860 6
39861 6
39862 5
39863 5
39864 5
39865 4
39866 4
39867 4
39868 4
39869 4
39870 4
39871 4
39872 4
39873 4
39874 4
39875 4
39876 4
39877 4
39878 4
39879 4
39880 4
39881 4
39882 4
39883 4
39884 4
39885 4
39886 4
39887 4
39888 4
39889 3
39890 3
39891 3
39892 3
39893 4
39894 4
39895 4
39896 4
39897 4
39898 4
39899 4
39900 1
39901 1
39902 2
39903 2
39904 2
39905 2
39906 2
39907 2
39908 2
39909 2
39910 2
39911 2
39912 2
39913 2
39914 2
39915 2
39916 2
39917 2
39918 2
39919 2
39920 2
39921 2
39922 2
39923 2
39924 2
39925 2
39926 2
39927 2
39928 4
39929 4
39930 4
39931 4
39932 4
39933 5
39934 5
39935 5
39936 5
39937 5
39938 5
39939 5
39940 5
39941 5
39942 5
39943 4
39944 4
39945 4
39946 4
39947 4
39948 4
39949 7
39950 7
39951 7
39952 6
39953 6
39954 6
39955 6
39956 6
39957 6
39958 6
39959 6
39960 6
39961 6
39962 6
39963 6
39964 6
39965 6
39966 6
39967 7
39968 7
39969 6
39970 6
39971 7
39972 7
39973 8
39974 8
39975 8
39976 9
39977 9
39978 7
39979 8
39980 10
39981 10
39982 9
39983 10
39984 10
39985 10
39986 10
39987 9
39988 10
39989 10
39990 10
39991 13
39992 13
39993 13
39994 13
39995 13
39996 13
39997 13
39998 13
39999 10
40000 10
40001 10
40002 10
40003 10
40004 10
40005 10
40006 11
40007 10
40008 10
40009 10
40010 10
40011 10
40012 9
40013 9
40014 9
40015 8
40016 8
40017 9
40018 9
40019 9
40020 9
40021 9
40022 9
40023 8
40024 8
40025 8
40026 8
40027 7
40028 8
40029 8
40030 6
40031 6
40032 7
40033 10
40034 9
40035 9
40036 9
40037 9
40038 9
40039 9
40040 9
40041 7
40042 7
40043 7
40044 7
40045 7
40046 7
40047 7
40048 7
40049 7
40050 7
40051 7
40052 7
40053 6
40054 6
40055 6
40056 6
40057 6
40058 6
40059 7
40060 7
40061 7
40062 7
40063 7
40064 7
40065 7
40066 7
40067 7
40068 6
40069 6
40070 6
40071 6
40072 6
40073 8
40074 8
40075 8
40076 8
40077 9
40078 9
40079 12
40080 13
40081 13
40082 12
40083 7
40084 7
40085 7
40086 7
40087 7
40088 7
40089 7
40090 7
40091 7
40092 7
40093 7
40094 7
40095 6
40096 6
40097 6
40098 6
40099 6
40100 6
40101 6
40102 7
40103 7
40104 9
40105 13
40106 159
40107 199
40108 1086
40109 1105
40110 1110
40111 1112
40112 1132
40113 1139
40114 1157
40115 1181
40116 1190
40117 1202
40118 1212
40119 1260
40120 1292
40121 1315
40122 1325
40123 1333
40124 1338
40125 1351
40126 1371
40127 1380
40128 1387
40129 1345
40130 1288
40131 1295
40132 1295
40133 1300
40134 1289
40135 1320
40136 1312
40137 1310
40138 1296
40139 1287
40140 1295
40141 1289
40142 1297
40143 1284
40144 1289
40145 1290
40146 1277
40147 1318
40148 1310
40149 1317
40150 1321
40151 1299
40152 1310
40153 1310
40154 1297
40155 1296
40156 1298
40157 1295
40158 1229
40159 1243
40160 1235
40161 1235
40162 1234
40163 1242
40164 1215
40165 1207
40166 1192
40167 1180
40168 1167
40169 1131
40170 1125
40171 1091
40172 1081
40173 1085
40174 1094
40175 1087
40176 1094
40177 1058
40178 1031
40179 1033
40180 1024
40181 1021
40182 177
40183 159
40184 160
40185 93
40186 94
40187 94
40188 90
40189 89
40190 91
40191 90
40192 91
40193 89
40194 91
40195 89
40196 89
40197 89
40198 90
40199 88
40200 88
40201 91
40202 91
40203 94
40204 92
40205 92
40206 91
40207 88
40208 84
40209 10
40210 10
40211 10
40212 4
40213 4
40214 4
40215 4
40216 4
40217 4
40218 4
40219 4
40220 4
40221 3
40222 2
40223 2
40224 2
40225 2
40226 2
40227 2
40228 2
40229 2
40230 2
40231 3
40232 3
40233 3
40234 3
40235 3
40236 2
40237 2
40238 1
40239 1
40240 1
40241 2
40242 2
40243 2
40244 2
40245 2
40246 2
40247 2
40248 2
40249 2
40250 2
40251 1
40252 1
40253 1
40254 1
40255 1
40256 1
40257 2
40258 2
40259 2
40260 3
40261 3
40262 3
40263 3
40264 3
40265 3
40266 3
40267 3
40268 3
40269 3
40270 3
40271 3
40272 3
40273 4
40274 4
40275 4
40276 4
40277 4
40278 4
40279 4
40280 4
40281 4
40282 4
40283 4
40284 4
40285 4
40286 4
40287 4
40288 4
40289 4
40290 4
40291 3
40292 3
40293 2
40294 2
40295 2
40296 2
40297 2
40298 2
40299 2
40300 2
40301 2
40302 2
40303 2
40304 2
40305 2
40306 2
40307 2
40308 2
40309 1
40310 1
40311 1
40312 2
40313 19
40314 70
40315 70
40316 120
40317 1068
40318 1101
40319 1112
40320 1156
40321 1173
40322 1233
40323 1246
40324 1250
40325 1267
40326 1274
40327 1275
40328 1288
40329 1304
40330 1334
40331 1346
40332 1344
40333 1338
40334 1324
40335 1332
40336 1325
40337 1321
40338 1331
40339 1332
40340 1331
40341 1320
40342 1297
40343 1249
40344 1240
40345 1244
40346 1248
40347 1238
40348 1243
40349 1246
40350 1226
40351 1229
40352 1231
40353 1266
40354 1234
40355 1203
40356 1201
40357 1196
40358 1196
40359 1181
40360 1174
40361 1150
40362 1167
40363 1299
40364 1295
40365 1308
40366 1306
40367 1274
40368 1256
40369 1256
40370 1252
40371 1274
40372 1312
40373 1313
40374 1319
40375 1314
40376 1331
40377 1331
40378 1334
40379 1325
40380 1325
40381 1338
40382 1320
40383 1426
40384 1434
40385 1421
40386 1417
40387 1414
40388 1402
40389 1406
40390 1463
40391 1471
40392 1481
40393 1480
40394 1506
40395 1531
40396 1549
40397 1570
40398 1566
40399 1553
40400 1552
40401 1544
40402 1545
40403 1540
40404 1544
40405 1558
40406 1552
40407 1555
40408 1555
40409 1544
40410 1535
40411 1523
40412 1506
40413 1433
40414 1378
40415 1358
40416 1346
40417 1349
40418 1338
40419 1334
40420 1289
40421 1292
40422 1254
40423 1241
40424 1241
40425 1272
40426 1266
40427 1260
40428 1271
40429 1264
40430 1229
40431 1217
40432 1221
40433 1214
40434 1211
40435 1231
40436 1242
40437 1233
40438 1230
40439 1247
40440 1270
40441 1290
40442 1311
40443 1313
40444 1297
40445 1290
40446 1289
40447 1280
40448 1261
40449 1270
40450 1268
40451 1266
40452 1263
40453 1237
40454 1257
40455 1265
40456 1281
40457 1290
40458 1278
40459 1277
40460 1296
40461 1337
40462 1320
40463 1271
40464 1323
40465 1429
40466 1440
40467 1454
40468 1458
40469 1456
40470 1448
40471 1478
40472 1448
40473 1457
40474 1449
40475 1449
40476 1447
40477 1449
40478 1438
40479 1439
40480 1431
40481 1417
40482 1377
40483 1306
40484 1299
40485 1298
40486 1318
40487 1317
40488 1484
40489 1486
40490 1413
40491 1413
40492 1428
40493 1434
40494 1422
40495 1420
40496 1406
40497 1400
40498 1411
40499 1412
40500 1428
40501 1433
40502 1447
40503 1448
40504 1455
40505 1432
40506 1433
40507 1442
40508 1448
40509 1449
40510 1465
40511 1462
40512 1469
40513 1512
40514 1520
40515 1485
40516 1476
40517 1477
40518 1480
40519 1482
40520 1483
40521 1475
40522 1443
40523 1481
40524 1505
40525 1493
40526 1508
40527 1521
40528 1535
40529 1548
40530 1575
40531 1611
40532 1600
40533 1610
40534 1618
40535 1610
40536 1610
40537 1615
40538 1565
40539 1568
40540 1560
40541 1549
40542 1523
40543 1523
40544 1536
40545 1559
40546 1589
40547 1609
40548 1621
40549 1618
40550 1601
40551 1608
40552 1586
40553 1582
40554 1556
40555 1556
40556 1568
40557 1546
40558 1549
40559 1544
40560 1525
40561 1499
40562 1504
40563 1479
40564 1446
40565 1400
40566 1420
40567 1409
40568 1412
40569 1418
40570 1426
40571 1382
40572 1397
40573 1370
40574 1389
40575 1375
40576 1355
40577 1364
40578 1363
40579 1360
40580 1408
40581 1418
40582 1425
40583 1393
40584 1390
40585 1396
40586 1374
40587 1375
40588 1312
40589 1298
40590 1300
40591 1286
40592 1285
40593 1262
40594 1264
40595 1265
40596 1254
40597 1253
40598 1259
40599 1328
40600 1322
40601 1336
40602 1339
40603 1358
40604 1354
40605 1363
40606 1367
40607 1379
40608 1379
40609 1383
40610 1366
40611 1361
40612 1374
40613 1343
40614 1346
40615 1359
40616 1355
40617 1324
40618 1332
40619 1339
40620 1353
40621 1365
40622 1390
40623 1343
40624 1346
40625 1326
40626 1320
40627 1318
40628 1309
40629 1327
40630 1344
40631 1302
40632 1315
40633 1321
40634 1310
40635 1316
40636 1301
40637 1288
40638 1268
40639 1271
40640 1325
40641 1345
40642 1358
40643 1353
40644 1377
40645 1355
40646 1374
40647 1363
40648 1358
40649 1340
40650 1338
40651 1328
40652 1335
40653 1347
40654 1349
40655 1344
40656 1346
40657 1361
40658 1411
40659 1419
40660 1417
40661 1415
40662 1402
40663 1396
40664 1377
40665 1350
40666 1335
40667 1325
40668 1314
40669 1298
40670 1264
40671 1253
40672 1223
40673 1218
40674 1181
40675 1177
40676 1161
40677 1135
40678 1114
40679 1089
40680 1000
40681 300
40682 272
40683 15
40684 15
40685 18
40686 18
40687 16
40688 16
40689 15
40690 12
40691 15
40692 15
40693 16
40694 14
40695 14
40696 14
40697 14
40698 14
40699 14
40700 14
40701 14
40702 13
40703 13
40704 13
40705 13
40706 14
40707 14
40708 14
40709 15
40710 15
40711 15
40712 15
40713 15
40714 15
40715 15
40716 15
40717 15
40718 15
40719 14
40720 15
40721 15
40722 15
40723 15
40724 15
40725 15
40726 15
40727 15
40728 15
40729 13
40730 13
40731 13
40732 13
40733 12
40734 13
40735 11
40736 11
40737 11
40738 11
40739 11
40740 11
40741 8
40742 8
40743 9
40744 11
40745 10
40746 10
40747 10
40748 10
40749 11
40750 11
40751 11
40752 12
40753 12
40754 12
40755 10
40756 9
40757 9
40758 9
40759 9
40760 9
40761 9
40762 9
40763 9
40764 9
40765 9
40766 9
40767 9
40768 10
40769 10
40770 11
40771 11
40772 11
40773 11
40774 11
40775 12
40776 12
40777 12
40778 12
40779 12
40780 12
40781 12
40782 12
40783 12
40784 12
40785 9
40786 9
40787 10
40788 14
40789 16
40790 16
40791 16
40792 16
40793 17
40794 17
40795 17
40796 17
40797 17
40798 17
40799 17
40800 19
40801 19
40802 18
40803 18
40804 18
40805 18
40806 17
40807 17
40808 18
40809 19
40810 19
40811 19
40812 19
40813 19
40814 19
40815 19
40816 19
40817 19
40818 18
40819 19
40820 17
40821 17
40822 17
40823 18
40824 20
40825 20
40826 20
40827 20
40828 20
40829 20
40830 21
40831 21
40832 21
40833 21
40834 22
40835 22
40836 22
40837 21
40838 17
40839 15
40840 15
40841 17
40842 17
40843 15
40844 12
40845 12
40846 12
40847 12
40848 12
40849 12
40850 12
40851 12
40852 11
40853 11
40854 11
40855 11
40856 11
40857 12
40858 12
40859 11
40860 11
40861 12
40862 11
40863 11
40864 13
40865 13
40866 13
40867 13
40868 12
40869 12
40870 11
40871 11
40872 11
40873 11
40874 9
40875 9
40876 9
40877 9
40878 9
40879 9
40880 8
40881 8
40882 8
40883 8
40884 8
40885 8
40886 8
40887 8
40888 9
40889 9
40890 9
40891 9
40892 9
40893 9
40894 9
40895 9
40896 9
40897 8
40898 8
40899 8
40900 4
40901 4
40902 4
40903 4
40904 4
40905 4
40906 4
40907 4
40908 4
40909 4
40910 4
40911 5
40912 5
40913 5
40914 5
40915 6
40916 6
40917 6
40918 6
40919 5
40920 5
40921 5
40922 5
40923 5
40924 5
40925 5
40926 7
40927 7
40928 7
40929 7
40930 7
40931 7
40932 7
40933 7
40934 7
40935 7
40936 7
40937 7
40938 7
40939 7
40940 7
40941 5
40942 5
40943 5
40944 5
40945 5
40946 5
40947 5
40948 5
40949 5
40950 5
40951 4
40952 4
40953 4
40954 4
40955 4
40956 4
40957 4
40958 4
40959 4
40960 3
40961 3
40962 3
40963 3
40964 3
40965 3
40966 4
40967 4
40968 4
40969 4
40970 4
40971 4
40972 4
40973 4
40974 4
40975 2
40976 2
40977 2
40978 2
40979 2
40980 2
40981 2
40982 2
40983 2
40984 2
40985 2
40986 2
40987 2
40988 1
40989 1
40990 1
40991 2
40992 2
40993 5
40994 5
40995 5
40996 5
40997 8
40998 8
40999 9
41000 9
41001 9
41002 9
41003 9
41004 9
41005 9
41006 9
41007 9
41008 9
41009 9
41010 9
41011 9
41012 9
41013 9
41014 9
41015 9
41016 8
41017 8
41018 8
41019 8
41020 8
41021 8
41022 8
41023 8
41024 8
41025 8
41026 7
41027 7
41028 7
41029 7
41030 7
41031 7
41032 7
41033 7
41034 7
41035 7
41036 7
41037 7
41038 7
41039 7
41040 7
41041 7
41042 7
41043 4
41044 4
41045 4
41046 4
41047 1
41048 1
41055 1
41056 1
41057 2
41058 4
41059 4
41060 5
41061 5
41062 5
41063 5
41064 5
41065 5
41066 5
41067 5
41068 5
41069 5
41070 6
41071 6
41072 7
41073 7
41074 7
41075 7
41076 7
41077 7
41078 7
41079 7
41080 7
41081 7
41082 7
41083 8
41084 8
41085 8
41086 8
41087 8
41088 8
41089 8
41090 8
41091 8
41092 8
41093 8
41094 8
41095 8
41096 7
41097 7
41098 7
41099 7
41100 7
41101 7
41102 7
41103 7
41104 7
41105 6
41106 4
41107 3
41108 2
41109 2
41110 2
41111 2
41112 2
41113 2
41114 2
41115 2
41116 2
41117 2
41118 2
41119 1
41129 1
41130 1
41131 1
41132 1
41133 1
41134 1
41135 3
41136 3
41137 3
41138 3
41139 3
41140 3
41141 3
41142 3
41143 3
41144 3
41145 3
41146 6
41147 6
41148 6
41149 6
41150 6
41151 7
41152 7
41153 7
41154 8
41155 8
41156 8
41157 8
41158 8
41159 8
41160 8
41161 8
41162 8
41163 8
41164 8
41165 8
41166 8
41167 8
41168 8
41169 8
41170 8
41171 9
41172 9
41173 9
41174 9
41175 9
41176 9
41177 9
41178 9
41179 8
41180 8
41181 8
41182 8
41183 8
41184 8
41185 6
41186 6
41187 6
41188 6
41189 6
41190 6
41191 6
41192 6
41193 6
41194 6
41195 6
41196 3
41197 3
41198 4
41199 5
41200 5
41201 3
41202 3
41203 3
41204 3
41205 3
41206 3
41207 3
41208 3
41209 3
41210 3
41211 3
41212 3
41213 4
41214 5
41215 5
41216 5
41217 5
41218 5
41219 5
41220 5
41221 5
41222 5
41223 5
41224 5
41225 5
41226 5
41227 5
41228 5
41229 5
41230 5
41231 5
41232 5
41233 5
41234 4
41235 4
41236 4
41237 4
41238 4
41239 4
41240 4
41241 4
41242 4
41243 4
41244 4
41245 4
41246 4
41247 4
41248 4
41249 2
41250 1
41251 1
41252 1
41253 1
41254 2
41255 2
41256 2
41257 2
41258 2
41259 2
41260 3
41261 3
41262 3
41263 3
41264 3
41265 3
41266 3
41267 3
41268 3
41269 3
41270 3
41271 2
41272 2
41273 2
41274 2
41275 2
41276 2
41277 2
41278 2
41279 2
41280 2
41281 2
41282 2
41283 2
41284 2
41285 2
41286 2
41287 2
41288 2
41289 2
41290 2
41291 2
41292 2
41293 2
41294 2
41295 2
41296 2
41297 2
41298 2
41299 2
41300 2
41301 2
41302 2
41303 2
41304 2
41305 2
41306 2
41307 2
41308 2
41309 2
41310 2
41311 2
41312 3
41313 3
41314 3
41315 3
41316 3
41317 3
41318 4
41319 4
41320 4
41321 4
41322 4
41323 4
41324 4
41325 4
41326 4
41327 4
41328 4
41329 4
41330 4
41331 4
41332 4
41333 4
41334 4
41335 4
41336 4
41337 4
41338 4
41339 4
41340 4
41341 4
41342 4
41343 4
41344 4
41345 4
41346 4
41347 4
41348 4
41349 4
41350 4
41351 4
41352 4
41353 4
41354 2
41355 2
41356 2
41357 2
41358 2
41359 2
41360 1
41361 1
41372 1
41373 1
41374 1
41375 1
41376 1
41377 1
41378 1
41379 1
41380 1
41381 1
41382 1
41383 1
41384 1
41385 1
41386 1
41387 1
41388 1
41389 1
41390 1
41391 1
41392 1
41393 1
41394 1
41395 1
41396 1
41397 1
41398 1
41399 1
41400 1
41401 2
41402 3
41403 3
41404 3
41405 3
41406 3
41407 3
41408 3
41409 3
41410 3
41411 4
41412 4
41413 4
41414 4
41415 5
41416 5
41417 5
41418 5
41419 5
41420 5
41421 5
41422 5
41423 5
41424 5
41425 5
41426 5
41427 5
41428 5
41429 5
41430 5
41431 5
41432 5
41433 5
41434 5
41435 5
41436 5
41437 5
41438 5
41439 5
41440 5
41441 5
41442 5
41443 5
41444 5
41445 5
41446 5
41447 4
41448 4
41449 4
41450 4
41451 4
41452 3
41453 3
41454 3
41455 3
41456 3
41457 3
41458 3
41459 3
41460 3
41461 3
41462 3
41463 3
41464 2
41465 2
41466 2
41467 2
41468 2
41469 2
41470 2
41471 2
41472 1
41473 1
41474 1
41475 1
41476 2
41477 2
41478 2
41479 2
41480 2
41481 2
41482 2
41483 2
41484 2
41485 2
41486 2
41487 2
41488 2
41489 2
41490 2
41491 2
41492 2
41493 3
41494 2
41495 2
41496 2
41497 2
41498 2
41499 2
41500 2
41501 2
41502 2
41503 2
41504 2
41505 2
41506 2
41507 2
41508 2
41509 2
41510 2
41511 2
41512 2
41513 2
41514 2
41515 2
41516 2
41517 2
41518 2
41519 2
41520 2
41521 2
41522 2
41523 2
41524 3
41525 3
41526 2
41527 2
41528 3
41529 2
41530 2
41531 2
41532 2
41533 2
41534 2
41535 2
41536 2
41537 2
41538 2
41539 2
41540 3
41541 3
41542 3
41543 3
41544 3
41545 3
41546 4
41547 4
41548 6
41549 6
41550 8
41551 8
41552 8
41553 8
41554 8
41555 10
41556 10
41557 10
41558 10
41559 10
41560 10
41561 11
41562 11
41563 11
41564 10
41565 10
41566 10
41567 10
41568 10
41569 10
41570 11
41571 11
41572 11
41573 11
41574 10
41575 10
41576 9
41577 9
41578 9
41579 9
41580 9
41581 9
41582 9
41583 9
41584 9
41585 9
41586 9
41587 9
41588 9
41589 9
41590 10
41591 9
41592 9
41593 9
41594 9
41595 9
41596 8
41597 11
41598 10
41599 10
41600 8
41601 8
41602 8
41603 8
41604 8
41605 7
41606 6
41607 6
41608 6
41609 6
41610 6
41611 5
41612 5
41613 5
41614 5
41615 6
41616 6
41617 6
41618 6
41619 6
41620 6
41621 6
41622 6
41623 6
41624 6
41625 6
41626 5
41627 5
41628 5
41629 5
41630 6
41631 6
41632 7
41633 7
41634 7
41635 7
41636 7
41637 7
41638 7
41639 7
41640 7
41641 7
41642 7
41643 7
41644 8
41645 8
41646 8
41647 5
41648 5
41649 5
41650 5
41651 4
41652 4
41653 4
41654 4
41655 4
41656 4
41657 4
41658 4
41659 4
41660 4
41661 4
41662 4
41663 4
41664 5
41665 5
41666 5
41667 5
41668 5
41669 7
41670 7
41671 8
41672 8
41673 9
41674 9
41675 11
41676 11
41677 11
41678 11
41679 11
41680 10
41681 14
41682 14
41683 15
41684 14
41685 15
41686 15
41687 15
41688 15
41689 15
41690 15
41691 15
41692 15
41693 15
41694 15
41695 15
41696 15
41697 15
41698 15
41699 14
41700 14
41701 14
41702 14
41703 14
41704 17
41705 15
41706 15
41707 15
41708 15
41709 14
41710 15
41711 15
41712 15
41713 15
41714 15
41715 16
41716 16
41717 16
41718 16
41719 15
41720 15
41721 15
41722 15
41723 15
41724 17
41725 15
41726 15
41727 15
41728 15
41729 15
41730 15
41731 11
41732 10
41733 10
41734 11
41735 11
41736 11
41737 14
41738 14
41739 14
41740 16
41741 16
41742 16
41743 16
41744 18
41745 18
41746 18
41747 18
41748 18
41749 18
41750 18
41751 17
41752 18
41753 19
41754 17
41755 17
41756 17
41757 17
41758 17
41759 17
41760 15
41761 15
41762 15
41763 15
41764 15
41765 14
41766 14
41767 14
41768 14
41769 14
41770 13
41771 11
41772 11
41773 10
41774 10
41775 10
41776 10
41777 10
41778 10
41779 11
41780 10
41781 10
41782 10
41783 11
41784 12
41785 12
41786 12
41787 9
41788 9
41789 8
41790 5
41791 5
41792 7
41793 7
41794 6
41795 6
41796 6
41797 6
41798 6
41799 6
41800 6
41801 6
41802 6
41803 6
41804 6
41805 6
41806 6
41807 6
41808 6
41809 6
41810 6
41811 6
41812 6
41813 6
41814 6
41815 6
41816 6
41817 6
41818 6
41819 6
41820 5
41821 5
41822 5
41823 5
41824 8
41825 10
41826 10
41827 10
41828 9
41829 8
41830 8
41831 10
41832 10
41833 9
41834 9
41835 9
41836 9
41837 9
41838 10
41839 10
41840 10
41841 10
41842 9
41843 9
41844 9
41845 9
41846 10
41847 10
41848 11
41849 11
41850 11
41851 11
41852 10
41853 10
41854 10
41855 10
41856 11
41857 12
41858 15
41859 15
41860 14
41861 14
41862 14
41863 14
41864 14
41865 16
41866 16
41867 16
41868 16
41869 16
41870 17
41871 17
41872 18
41873 18
41874 15
41875 14
41876 14
41877 12
41878 13
41879 13
41880 13
41881 13
41882 13
41883 13
41884 14
41885 15
41886 15
41887 15
41888 15
41889 15
41890 15
41891 16
41892 15
41893 14
41894 14
41895 14
41896 14
41897 14
41898 13
41899 13
41900 13
41901 13
41902 13
41903 13
41904 14
41905 15
41906 15
41907 15
41908 12
41909 12
41910 11
41911 12
41912 12
41913 12
41914 11
41915 9
41916 9
41917 9
41918 8
41919 9
41920 9
41921 10
41922 10
41923 11
41924 11
41925 13
41926 13
41927 12
41928 12
41929 11
41930 11
41931 11
41932 12
41933 12
41934 12
41935 12
41936 12
41937 13
41938 13
41939 13
41940 12
41941 11
41942 11
41943 11
41944 12
41945 13
41946 13
41947 13
41948 13
41949 14
41950 14
41951 14
41952 14
41953 14
41954 14
41955 14
41956 14
41957 13
41958 13
41959 13
41960 13
41961 12
41962 12
41963 11
41964 11
41965 11
41966 11
41967 11
41968 10
41969 9
41970 9
41971 9
41972 9
41973 8
41974 11
41975 11
41976 11
41977 13
41978 13
41979 12
41980 12
41981 12
41982 12
41983 12
41984 12
41985 11
41986 13
41987 13
41988 13
41989 13
41990 13
41991 13
41992 13
41993 12
41994 12
41995 12
41996 12
41997 12
41998 12
41999 11
42000 11
42001 11
42002 12
42003 13
42004 14
42005 14
42006 14
42007 14
42008 13
42009 13
42010 12
42011 12
42012 12
42013 12
42014 12
42015 12
42016 12
42017 13
42018 13
42019 13
42020 13
42021 13
42022 13
42023 13
42024 11
42025 9
42026 9
42027 7
42028 7
42029 7
42030 7
42031 7
42032 7
42033 7
42034 7
42035 8
42036 7
42037 7
42038 7
42039 6
42040 6
42041 6
42042 6
42043 6
42044 6
42045 6
42046 6
42047 6
42048 6
42049 7
42050 7
42051 8
42052 8
42053 7
42054 9
42055 9
42056 9
42057 9
42058 9
42059 8
42060 8
42061 9
42062 10
42063 10
42064 10
42065 10
42066 10
42067 10
42068 10
42069 10
42070 11
42071 10
42072 10
42073 10
42074 10
42075 10
42076 10
42077 10
42078 10
42079 10
42080 10
42081 13
42082 13
42083 13
42084 13
42085 12
42086 12
42087 14
42088 14
42089 15
42090 15
42091 16
42092 16
42093 16
42094 16
42095 17
42096 17
42097 17
42098 17
42099 18
42100 18
42101 18
42102 17
42103 17
42104 12
42105 12
42106 12
42107 14
42108 14
42109 14
42110 18
42111 18
42112 19
42113 19
42114 20
42115 20
42116 19
42117 18
42118 18
42119 18
42120 17
42121 18
42122 17
42123 16
42124 16
42125 15
42126 15
42127 15
42128 15
42129 15
42130 15
42131 13
42132 13
42133 13
42134 13
42135 15
42136 15
42137 13
42138 13
42139 13
42140 12
42141 12
42142 12
42143 12
42144 12
42145 12
42146 14
42147 14
42148 13
42149 13
42150 12
42151 13
42152 13
42153 13
42154 13
42155 14
42156 14
42157 11
42158 11
42159 11
42160 7
42161 7
42162 7
42163 7
42164 7
42165 7
42166 7
42167 7
42168 7
42169 7
42170 7
42171 7
42172 7
42173 9
42174 9
42175 9
42176 9
42177 9
42178 9
42179 9
42180 9
42181 9
42182 9
42183 10
42184 10
42185 7
42186 7
42187 7
42188 8
42189 8
42190 8
42191 7
42192 7
42193 7
42194 7
42195 7
42196 5
42197 5
42198 5
42199 5
42200 5
42201 4
42202 4
42203 7
42204 7
42205 7
42206 8
42207 12
42208 12
42209 12
42210 12
42211 12
42212 13
42213 13
42214 16
42215 16
42216 16
42217 16
42218 17
42219 17
42220 18
42221 18
42222 18
42223 16
42224 15
42225 15
42226 15
42227 15
42228 16
42229 16
42230 19
42231 19
42232 20
42233 20
42234 21
42235 21
42236 21
42237 21
42238 21
42239 22
42240 22
42241 23
42242 22
42243 22
42244 22
42245 22
42246 22
42247 22
42248 22
42249 22
42250 26
42251 26
42252 26
42253 23
42254 23
42255 24
42256 23
42257 19
42258 19
42259 19
42260 19
42261 19
42262 18
42263 18
42264 14
42265 14
42266 13
42267 13
42268 13
42269 13
42270 12
42271 12
42272 11
42273 11
42274 11
42275 12
42276 12
42277 12
42278 12
42279 14
42280 13
42281 13
42282 13
42283 13
42284 13
42285 13
42286 13
42287 13
42288 13
42289 12
42290 11
42291 9
42292 10
42293 10
42294 10
42295 10
42296 10
42297 11
42298 12
42299 13
42300 9
42301 9
42302 9
42303 9
42304 10
42305 10
42306 10
42307 10
42308 10
42309 10
42310 10
42311 10
42312 10
42313 10
42314 11
42315 11
42316 10
42317 10
42318 9
42319 9
42320 9
42321 10
42322 10
42323 10
42324 10
42325 9
42326 9
42327 9
42328 8
42329 6
42330 6
42331 6
42332 6
42333 6
42334 6
42335 6
42336 6
42337 6
42338 6
42339 6
42340 7
42341 8
42342 8
42343 9
42344 9
42345 9
42346 10
42347 9
42348 9
42349 7
42350 9
42351 15
42352 15
42353 15
42354 15
42355 15
42356 15
42357 15
42358 15
42359 15
42360 15
42361 15
42362 15
42363 15
42364 14
42365 14
42366 14
42367 15
42368 15
42369 15
42370 15
42371 14
42372 14
42373 14
42374 14
42375 14
42376 14
42377 14
42378 14
42379 13
42380 13
42381 13
42382 12
42383 12
42384 11
42385 12
42386 12
42387 12
42388 12
42389 12
42390 12
42391 11
42392 11
42393 11
42394 11
42395 11
42396 11
42397 11
42398 11
42399 9
42400 9
42401 3
42402 3
42403 3
42404 3
42405 3
42406 3
42407 3
42408 4
42409 4
42410 5
42411 5
42412 4
42413 4
42414 4
42415 4
42416 4
42417 3
42418 3
42419 3
42420 3
42421 3
42422 3
42423 3
42424 3
42425 3
42426 3
42427 4
42428 4
42429 4
42430 4
42431 4
42432 4
42433 4
42434 7
42435 7
42436 7
42437 7
42438 7
42439 7
42440 7
42441 7
42442 8
42443 8
42444 8
42445 8
42446 7
42447 7
42448 7
42449 7
42450 7
42451 7
42452 7
42453 8
42454 8
42455 10
42456 10
42457 10
42458 9
42459 9
42460 9
42461 9
42462 10
42463 9
42464 9
42465 10
42466 11
42467 12
42468 12
42469 12
42470 12
42471 13
42472 13
42473 13
42474 13
42475 14
42476 14
42477 14
42478 14
42479 15
42480 15
42481 15
42482 15
42483 14
42484 12
42485 12
42486 12
42487 13
42488 13
42489 12
42490 12
42491 10
42492 10
42493 10
42494 10
42495 12
42496 12
42497 12
42498 11
42499 11
42500 11
42501 11
42502 11
42503 10
42504 11
42505 11
42506 10
42507 9
42508 9
42509 9
42510 9
42511 8
42512 8
42513 10
42514 9
42515 9
42516 8
42517 8
42518 8
42519 8
42520 9
42521 9
42522 9
42523 9
42524 10
42525 10
42526 10
42527 10
42528 11
42529 10
42530 10
42531 10
42532 10
42533 10
42534 10
42535 10
42536 10
42537 9
42538 9
42539 8
42540 8
42541 8
42542 8
42543 8
42544 9
42545 7
42546 7
42547 7
42548 7
42549 5
42550 5
42551 5
42552 5
42553 5
42554 5
42555 5
42556 5
42557 5
42558 6
42559 5
42560 4
42561 5
42562 5
42563 5
42564 7
42565 7
42566 7
42567 7
42568 7
42569 7
42570 6
42571 6
42572 6
42573 6
42574 6
42575 6
42576 6
42577 6
42578 6
42579 6
42580 5
42581 5
42582 5
42583 5
42584 5
42585 5
42586 5
42587 5
42588 5
42589 5
42590 5
42591 5
42592 5
42593 5
42594 4
42595 4
42596 4
42597 3
42598 3
42599 3
42600 4
42601 4
42602 4
42603 4
42604 4
42605 4
42606 4
42607 4
42608 4
42609 4
42610 4
42611 4
42612 4
42613 4
42614 1
42615 1
42616 1
42617 1
42618 1
42619 1
42620 1
42621 1
42622 1
42623 1
42624 1
42625 2
42626 2
42627 2
42628 2
42629 2
42630 2
42631 3
42632 3
42633 4
42634 4
42635 4
42636 3
42637 3
42638 3
42639 4
42640 4
42641 4
42642 4
42643 4
42644 4
42645 4
42646 5
42647 5
42648 5
42649 5
42650 5
42651 5
42652 5
42653 5
42654 5
42655 5
42656 7
42657 7
42658 7
42659 8
42660 8
42661 7
42662 7
42663 7
42664 7
42665 7
42666 7
42667 6
42668 6
42669 7
42670 7
42671 7
42672 7
42673 7
42674 7
42675 6
42676 6
42677 6
42678 6
42679 6
42680 6
42681 6
42682 5
42683 4
42684 4
42685 5
42686 5
42687 5
42688 5
42689 5
42690 5
42691 5
42692 4
42693 4
42694 4
42695 4
42696 4
42697 4
42698 4
42699 5
42700 5
42701 5
42702 5
42703 6
42704 5
42705 5
42706 4
42707 4
42708 3
42709 3
42710 3
42711 3
42712 4
42713 5
42714 5
42715 5
42716 7
42717 7
42718 7
42719 10
42720 10
42721 9
42722 9
42723 9
42724 9
42725 9
42726 9
42727 9
42728 9
42729 9
42730 9
42731 9
42732 9
42733 9
42734 8
42735 7
42736 8
42737 8
42738 8
42739 8
42740 8
42741 8
42742 8
42743 8
42744 8
42745 8
42746 8
42747 9
42748 9
42749 8
42750 7
42751 7
42752 6
42753 6
42754 6
42755 7
42756 7
42757 8
42758 8
42759 8
42760 10
42761 10
42762 10
42763 10
42764 10
42765 9
42766 8
42767 8
42768 8
42769 6
42770 6
42771 6
42772 6
42773 6
42774 6
42775 6
42776 6
42777 6
42778 6
42779 6
42780 6
42781 7
42782 7
42783 6
42784 6
42785 6
42786 6
42787 6
42788 6
42789 6
42790 6
42791 5
42792 5
42793 6
42794 6
42795 6
42796 6
42797 6
42798 6
42799 6
42800 6
42801 6
42802 6
42803 6
42804 6
42805 6
42806 6
42807 6
42808 6
42809 6
42810 4
42811 4
42812 4
42813 5
42814 5
42815 5
42816 5
42817 4
42818 4
42819 4
42820 4
42821 4
42822 4
42823 4
42824 4
42825 4
42826 4
42827 4
42828 4
42829 4
42830 4
42831 4
42832 4
42833 4
42834 4
42835 4
42836 4
42837 4
42838 4
42839 4
42840 4
42841 4
42842 4
42843 3
42844 3
42845 3
42846 3
42847 3
42848 3
42849 2
42850 2
42851 2
42852 2
42853 1
42854 1
42855 1
42867 1
42868 1
42869 1
42870 1
42871 1
42872 4
42873 4
42874 4
42875 4
42876 4
42877 4
42878 5
42879 5
42880 5
42881 5
42882 5
42883 5
42884 5
42885 5
42886 5
42887 5
42888 5
42889 5
42890 5
42891 6
42892 6
42893 6
42894 6
42895 6
42896 6
42897 6
42898 6
42899 6
42900 7
42901 9
42902 10
42903 10
42904 10
42905 10
42906 10
42907 10
42908 12
42909 12
42910 12
42911 14
42912 14
42913 14
42914 14
42915 14
42916 14
42917 16
42918 16
42919 16
42920 16
42921 16
42922 13
42923 13
42924 13
42925 15
42926 15
42927 15
42928 15
42929 16
42930 16
42931 17
42932 17
42933 17
42934 17
42935 17
42936 17
42937 17
42938 17
42939 17
42940 17
42941 17
42942 18
42943 18
42944 18
42945 18
42946 18
42947 18
42948 18
42949 18
42950 18
42951 18
42952 21
42953 20
42954 20
42955 20
42956 20
42957 20
42958 18
42959 18
42960 18
42961 14
42962 14
42963 15
42964 14
42965 16
42966 16
42967 14
42968 14
42969 14
42970 14
42971 14
42972 14
42973 14
42974 19
42975 19
42976 19
42977 19
42978 19
42979 18
42980 18
42981 18
42982 18
42983 18
42984 18
42985 18
42986 20
42987 19
42988 19
42989 19
42990 19
42991 18
42992 17
42993 17
42994 17
42995 17
42996 17
42997 17
42998 17
42999 16
43000 16
43001 16
43002 12
43003 11
43004 11
43005 11
43006 11
43007 11
43008 11
43009 11
43010 11
43011 11
43012 11
43013 11
43014 11
43015 12
43016 13
43017 13
43018 13
43019 13
43020 13
43021 13
43022 13
43023 12
43024 7
43025 7
43026 7
43027 7
43028 7
43029 7
43030 7
43031 7
43032 7
43033 7
43034 7
43035 7
43036 5
43037 5
43038 5
43039 7
43040 8
43041 8
43042 8
43043 8
43044 8
43045 8
43046 8
43047 8
43048 8
43049 8
43050 9
43051 10
43052 10
43053 11
43054 11
43055 11
43056 11
43057 11
43058 13
43059 13
43060 13
43061 12
43062 14
43063 14
43064 14
43065 11
43066 11
43067 12
43068 12
43069 12
43070 14
43071 14
43072 15
43073 15
43074 15
43075 17
43076 17
43077 17
43078 18
43079 18
43080 19
43081 19
43082 21
43083 21
43084 23
43085 23
43086 23
43087 23
43088 23
43089 19
43090 20
43091 20
43092 20
43093 20
43094 20
43095 20
43096 20
43097 20
43098 22
43099 22
43100 20
43101 19
43102 19
43103 19
43104 19
43105 19
43106 21
43107 21
43108 19
43109 19
43110 20
43111 20
43112 19
43113 19
43114 20
43115 20
43116 25
43117 25
43118 25
43119 26
43120 24
43121 24
43122 23
43123 23
43124 23
43125 24
43126 24
43127 24
43128 24
43129 24
43130 24
43131 24
43132 22
43133 22
43134 20
43135 21
43136 21
43137 21
43138 21
43139 21
43140 20
43141 20
43142 21
43143 21
43144 24
43145 24
43146 23
43147 23
43148 21
43149 22
43150 22
43151 22
43152 24
43153 25
43154 25
43155 24
43156 23
43157 24
43158 24
43159 25
43160 25
43161 25
43162 26
43163 26
43164 24
43165 24
43166 20
43167 19
43168 21
43169 22
43170 23
43171 22
43172 22
43173 22
43174 22
43175 19
43176 20
43177 20
43178 20
43179 20
43180 17
43181 18
43182 18
43183 18
43184 18
43185 17
43186 17
43187 17
43188 16
43189 16
43190 16
43191 16
43192 14
43193 14
43194 16
43195 15
43196 15
43197 15
43198 14
43199 14
43200 14
43201 15
43202 13
43203 12
43204 11
43205 11
43206 11
43207 10
43208 10
43209 10
43210 10
43211 10
43212 9
43213 9
43214 12
43215 12
43216 14
43217 15
43218 13
43219 13
43220 13
43221 14
43222 14
43223 14
43224 15
43225 16
43226 15
43227 15
43228 16
43229 19
43230 19
43231 19
43232 20
43233 21
43234 21
43235 21
43236 21
43237 19
43238 19
43239 20
43240 22
43241 22
43242 22
43243 22
43244 19
43245 19
43246 19
43247 19
43248 19
43249 19
43250 20
43251 22
43252 22
43253 22
43254 22
43255 22
43256 22
43257 26
43258 26
43259 26
43260 26
43261 25
43262 25
43263 28
43264 23
43265 24
43266 23
43267 21
43268 20
43269 17
43270 17
43271 16
43272 16
43273 16
43274 16
43275 16
43276 15
43277 15
43278 15
43279 13
43280 14
43281 14
43282 14
43283 15
43284 15
43285 15
43286 15
43287 14
43288 14
43289 14
43290 14
43291 14
43292 15
43293 15
43294 15
43295 15
43296 17
43297 17
43298 20
43299 19
43300 18
43301 17
43302 17
43303 17
43304 17
43305 18
43306 18
43307 14
43308 14
43309 14
43310 15
43311 15
43312 14
43313 13
43314 13
43315 12
43316 11
43317 11
43318 11
43319 11
43320 11
43321 12
43322 12
43323 12
43324 12
43325 12
43326 12
43327 12
43328 11
43329 11
43330 11
43331 16
43332 16
43333 15
43334 15
43335 15
43336 15
43337 22
43338 23
43339 23
43340 22
43341 22
43342 24
43343 25
43344 25
43345 25
43346 23
43347 23
43348 21
43349 21
43350 21
43351 21
43352 21
43353 21
43354 21
43355 20
43356 22
43357 22
43358 22
43359 22
43360 22
43361 22
43362 24
43363 26
43364 26
43365 26
43366 26
43367 26
43368 26
43369 26
43370 26
43371 25
43372 25
43373 30
43374 29
43375 29
43376 32
43377 33
43378 34
43379 34
43380 34
43381 34
43382 34
43383 34
43384 34
43385 34
43386 34
43387 27
43388 29
43389 32
43390 32
43391 30
43392 30
43393 29
43394 29
43395 29
43396 27
43397 27
43398 28
43399 28
43400 29
43401 30
43402 31
43403 31
43404 31
43405 31
43406 31
43407 31
43408 32
43409 31
43410 30
43411 29
43412 27
43413 25
43414 25
43415 25
43416 26
43417 30
43418 30
43419 30
43420 30
43421 30
43422 30
43423 26
43424 26
43425 26
43426 21
43427 20
43428 20
43429 20
43430 20
43431 15
43432 13
43433 13
43434 13
43435 13
43436 13
43437 13
43438 12
43439 10
43440 10
43441 10
43442 10
43443 10
43444 9
43445 9
43446 9
43447 9
43448 9
43449 9
43450 9
43451 9
43452 9
43453 9
43454 9
43455 9
43456 9
43457 9
43458 8
43459 8
43460 8
43461 7
43462 7
43463 9
43464 11
43465 11
43466 12
43467 8
43468 8
43469 8
43470 8
43471 8
43472 8
43473 8
43474 8
43475 8
43476 8
43477 8
43478 8
43479 8
43480 8
43481 8
43482 9
43483 9
43484 12
43485 12
43486 12
43487 13
43488 13
43489 13
43490 13
43491 13
43492 13
43493 13
43494 12
43495 12
43496 12
43497 13
43498 13
43499 13
43500 14
43501 14
43502 15
43503 20
43504 20
43505 20
43506 19
43507 19
43508 20
43509 20
43510 20
43511 20
43512 20
43513 21
43514 21
43515 26
43516 24
43517 24
43518 24
43519 24
43520 24
43521 24
43522 28
43523 28
43524 28
43525 28
43526 28
43527 29
43528 29
43529 29
43530 29
43531 30
43532 29
43533 29
43534 29
43535 29
43536 29
43537 30
43538 30
43539 30
43540 30
43541 30
43542 30
43543 31
43544 31
43545 36
43546 36
43547 35
43548 35
43549 33
43550 33
43551 32
43552 32
43553 27
43554 27
43555 27
43556 27
43557 27
43558 26
43559 26
43560 26
43561 26
43562 26
43563 22
43564 22
43565 18
43566 18
43567 18
43568 18
43569 18
43570 18
43571 18
43572 16
43573 16
43574 16
43575 16
43576 16
43577 16
43578 16
43579 16
43580 16
43581 15
43582 15
43583 15
43584 11
43585 11
43586 10
43587 9
43588 9
43589 9
43590 9
43591 9
43592 9
43593 8
43594 8
43595 3
43596 3
43597 3
43598 3
43599 3
43600 3
43601 3
43602 3
43603 3
43604 3
43605 3
43606 3
43607 3
43608 3
43609 3
43610 3
43611 3
43612 3
43613 3
43614 4
43615 4
43616 4
43617 6
43618 6
43619 5
43620 5
43621 5
43622 3
43623 4
43624 4
43625 4
43626 4
43627 4
43628 4
43629 4
43630 4
43631 4
43632 5
43633 5
43634 5
43635 5
43636 5
43637 5
43638 6
43639 6
43640 6
43641 7
43642 7
43643 7
43644 7
43645 7
43646 7
43647 7
43648 6
43649 6
43650 6
43651 6
43652 6
43653 7
43654 8
43655 8
43656 8
43657 8
43658 8
43659 7
43660 7
43661 7
43662 7
43663 6
43664 7
43665 11
43666 12
43667 12
43668 12
43669 12
43670 12
43671 12
43672 12
43673 12
43674 12
43675 12
43676 12
43677 12
43678 12
43679 12
43680 12
43681 11
43682 11
43683 11
43684 11
43685 11
43686 11
43687 11
43688 10
43689 10
43690 9
43691 9
43692 10
43693 10
43694 12
43695 12
43696 12
43697 12
43698 12
43699 12
43700 11
43701 12
43702 12
43703 11
43704 11
43705 11
43706 11
43707 11
43708 13
43709 13
43710 13
43711 13
43712 13
43713 13
43714 13
43715 9
43716 10
43717 8
43718 8
43719 8
43720 9
43721 10
43722 10
43723 10
43724 10
43725 10
43726 10
43727 11
43728 11
43729 11
43730 11
43731 11
43732 11
43733 11
43734 11
43735 11
43736 11
43737 10
43738 10
43739 10
43740 11
43741 11
43742 11
43743 11
43744 8
43745 8
43746 8
43747 8
43748 8
43749 8
43750 8
43751 8
43752 8
43753 8
43754 8
43755 8
43756 8
43757 8
43758 8
43759 8
43760 8
43761 8
43762 8
43763 8
43764 8
43765 8
43766 6
43767 6
43768 6
43769 5
43770 4
43771 4
43772 4
43773 4
43774 4
43775 4
43776 3
43777 2
43778 2
43779 2
43780 2
43781 4
43782 4
43783 4
43784 4
43785 4
43786 5
43787 5
43788 5
43789 5
43790 5
43791 5
43792 5
43793 6
43794 6
43795 6
43796 6
43797 6
43798 6
43799 6
43800 6
43801 7
43802 7
43803 8
43804 8
43805 9
43806 9
43807 10
43808 9
43809 9
43810 9
43811 10
43812 14
43813 15
43814 15
43815 15
43816 15
43817 15
43818 15
43819 17
43820 17
43821 17
43822 17
43823 17
43824 17
43825 18
43826 20
43827 21
43828 20
43829 19
43830 19
43831 17
43832 17
43833 17
43834 18
43835 18
43836 17
43837 17
43838 19
43839 19
43840 19
43841 19
43842 19
43843 18
43844 19
43845 19
43846 19
43847 19
43848 19
43849 18
43850 18
43851 18
43852 18
43853 18
43854 18
43855 17
43856 17
43857 17
43858 17
43859 17
43860 17
43861 16
43862 11
43863 11
43864 11
43865 11
43866 11
43867 11
43868 11
43869 12
43870 12
43871 13
43872 14
43873 14
43874 13
43875 13
43876 12
43877 12
43878 12
43879 13
43880 13
43881 13
43882 13
43883 13
43884 12
43885 12
43886 12
43887 11
43888 10
43889 9
43890 9
43891 9
43892 9
43893 9
43894 8
43895 8
43896 8
43897 8
43898 8
43899 8
43900 8
43901 8
43902 8
43903 9
43904 9
43905 9
43906 9
43907 9
43908 9
43909 9
43910 9
43911 9
43912 9
43913 8
43914 8
43915 8
43916 8
43917 10
43918 10
43919 10
43920 10
43921 10
43922 9
43923 9
43924 9
43925 9
43926 10
43927 10
43928 10
43929 10
43930 10
43931 11
43932 11
43933 11
43934 11
43935 11
43936 11
43937 11
43938 11
43939 11
43940 11
43941 11
43942 11
43943 12
43944 12
43945 12
43946 12
43947 12
43948 12
43949 12
43950 12
43951 12
43952 12
43953 10
43954 9
43955 9
43956 9
43957 9
43958 9
43959 9
43960 8
43961 8
43962 10
43963 9
43964 9
43965 9
43966 10
43967 9
43968 9
43969 8
43970 8
43971 10
43972 12
43973 13
43974 13
43975 13
43976 13
43977 14
43978 14
43979 14
43980 14
43981 13
43982 13
43983 13
43984 14
43985 14
43986 14
43987 14
43988 14
43989 14
43990 14
43991 15
43992 15
43993 15
43994 15
43995 18
43996 18
43997 19
43998 20
43999 20
44000 20
44001 20
44002 19
44003 20
44004 19
44005 19
44006 19
44007 19
44008 19
44009 19
44010 19
44011 19
44012 16
44013 15
44014 16
44015 16
44016 16
44017 16
44018 17
44019 17
44020 17
44021 17
44022 14
44023 14
44024 15
44025 15
44026 15
44027 14
44028 14
44029 12
44030 12
44031 12
44032 12
44033 11
44034 10
44035 12
44036 12
44037 12
44038 12
44039 12
44040 12
44041 12
44042 12
44043 12
44044 13
44045 10
44046 10
44047 10
44048 9
44049 9
44050 8
44051 8
44052 8
44053 8
44054 8
44055 8
44056 8
44057 7
44058 7
44059 8
44060 8
44061 8
44062 8
44063 8
44064 8
44065 8
44066 8
44067 7
44068 7
44069 7
44070 7
44071 5
44072 6
44073 6
44074 6
44075 6
44076 6
44077 6
44078 6
44079 6
44080 5
44081 5
44082 5
44083 9
44084 9
44085 8
44086 8
44087 8
44088 8
44089 8
44090 8
44091 9
44092 9
44093 9
44094 9
44095 8
44096 8
44097 8
44098 8
44099 8
44100 8
44101 9
44102 9
44103 8
44104 8
44105 8
44106 8
44107 8
44108 7
44109 7
44110 8
44111 8
44112 8
44113 8
44114 9
44115 9
44116 9
44117 9
44118 12
44119 12
44120 12
44121 12
44122 12
44123 12
44124 11
44125 11
44126 12
44127 11
44128 11
44129 12
44130 13
44131 13
44132 13
44133 9
44134 9
44135 9
44136 9
44137 8
44138 8
44139 8
44140 8
44141 8
44142 8
44143 8
44144 8
44145 8
44146 8
44147 8
44148 8
44149 8
44150 8
44151 9
44152 9
44153 9
44154 9
44155 9
44156 9
44157 9
44158 9
44159 9
44160 8
44161 8
44162 10
44163 10
44164 9
44165 8
44166 7
44167 7
44168 4
44169 4
44170 5
44171 5
44172 5
44173 5
44174 5
44175 5
44176 5
44177 5
44178 5
44179 5
44180 5
44181 5
44182 5
44183 5
44184 5
44185 5
44186 5
44187 4
44188 4
44189 4
44190 4
44191 4
44192 4
44193 4
44194 4
44195 5
44196 5
44197 5
44198 4
44199 4
44200 4
44201 5
44202 5
44203 5
44204 5
44205 5
44206 5
44207 5
44208 5
44209 6
44210 6
44211 6
44212 5
44213 5
44214 5
44215 9
44216 9
44217 9
44218 9
44219 10
44220 9
44221 9
44222 9
44223 12
44224 12
44225 12
44226 11
44227 11
44228 11
44229 11
44230 11
44231 11
44232 11
44233 11
44234 11
44235 11
44236 11
44237 11
44238 11
44239 11
44240 11
44241 11
44242 11
44243 11
44244 11
44245 9
44246 9
44247 9
44248 9
44249 10
44250 10
44251 9
44252 9
44253 9
44254 9
44255 10
44256 10
44257 11
44258 12
44259 12
44260 12
44261 12
44262 12
44263 13
44264 13
44265 10
44266 11
44267 11
44268 11
44269 10
44270 10
44271 12
44272 12
44273 9
44274 9
44275 9
44276 9
44277 9
44278 9
44279 9
44280 9
44281 9
44282 9
44283 9
44284 9
44285 9
44286 9
44287 9
44288 9
44289 9
44290 9
44291 9
44292 9
44293 8
44294 7
44295 7
44296 7
44297 7
44298 7
44299 5
44300 5
44301 4
44302 3
44303 3
44304 3
44305 2
44306 2
44307 2
44308 2
44309 2
44310 2
44311 2
44312 2
44313 2
44314 2
44315 2
44316 2
44317 2
44318 2
44319 3
44320 3
44321 3
44322 3
44323 3
44324 3
44325 3
44326 3
44327 3
44328 3
44329 3
44330 3
44331 3
44332 3
44333 3
44334 3
44335 3
44336 3
44337 4
44338 4
44339 4
44340 4
44341 4
44342 4
44343 4
44344 4
44345 4
44346 4
44347 4
44348 4
44349 4
44350 4
44351 4
44352 6
44353 6
44354 6
44355 6
44356 6
44357 6
44358 6
44359 6
44360 6
44361 6
44362 9
44363 12
44364 12
44365 12
44366 12
44367 12
44368 12
44369 11
44370 12
44371 10
44372 10
44373 10
44374 10
44375 11
44376 11
44377 11
44378 11
44379 11
44380 11
44381 11
44382 11
44383 12
44384 12
44385 12
44386 12
44387 11
44388 10
44389 10
44390 10
44391 10
44392 10
44393 10
44394 10
44395 11
44396 11
44397 11
44398 12
44399 12
44400 12
44401 12
44402 11
44403 11
44404 11
44405 11
44406 11
44407 11
44408 11
44409 11
44410 11
44411 10
44412 7
44413 4
44414 4
44415 4
44416 4
44417 4
44418 4
44419 3
44420 4
44421 4
44422 4
44423 4
44424 4
44425 4
44426 4
44427 4
44428 4
44429 4
44430 4
44431 4
44432 4
44433 3
44434 2
44435 2
44436 2
44437 2
44438 2
44439 2
44440 2
44441 2
44442 2
44443 2
44444 2
44445 1
44446 1
44447 1
44448 1
44449 1
44450 1
44451 1
44452 1
44453 1
44454 1
44455 1
44460 2
44461 2
44462 2
44463 2
44464 2
44465 2
44466 3
44467 3
44468 4
44469 4
44470 4
44471 4
44472 4
44473 4
44474 4
44475 4
44476 4
44477 4
44478 4
44479 4
44480 4
44481 4
44482 4
44483 4
44484 5
44485 5
44486 6
44487 7
44488 7
44489 7
44490 7
44491 7
44492 7
44493 7
44494 7
44495 8
44496 8
44497 8
44498 8
44499 9
44500 9
44501 9
44502 9
44503 9
44504 9
44505 9
44506 9
44507 10
44508 10
44509 10
44510 10
44511 10
44512 10
44513 11
44514 11
44515 15
44516 14
44517 14
44518 13
44519 13
44520 13
44521 13
44522 13
44523 13
44524 13
44525 13
44526 13
44527 15
44528 15
44529 15
44530 15
44531 15
44532 15
44533 15
44534 14
44535 14
44536 12
44537 13
44538 21
44539 21
44540 21
44541 24
44542 24
44543 25
44544 26
44545 25
44546 25
44547 25
44548 25
44549 23
44550 23
44551 23
44552 23
44553 23
44554 23
44555 23
44556 22
44557 23
44558 23
44559 24
44560 22
44561 22
44562 22
44563 22
44564 22
44565 20
44566 20
44567 20
44568 20
44569 20
44570 20
44571 20
44572 20
44573 20
44574 21
44575 21
44576 21
44577 19
44578 19
44579 19
44580 19
44581 19
44582 19
44583 19
44584 18
44585 18
44586 18
44587 18
44588 12
44589 13
44590 13
44591 10
44592 11
44593 12
44594 11
44595 11
44596 11
44597 11
44598 11
44599 11
44600 11
44601 11
44602 11
44603 11
44604 11
44605 11
44606 11
44607 11
44608 11
44609 10
44610 10
44611 10
44612 10
44613 10
44614 9
44615 7
44616 7
44617 8
44618 8
44619 8
44620 8
44621 9
44622 9
44623 10
44624 9
44625 9
44626 9
44627 12
44628 12
44629 12
44630 12
44631 13
44632 13
44633 13
44634 13
44635 13
44636 13
44637 12
44638 12
44639 12
44640 12
44641 12
44642 10
44643 8
44644 8
44645 8
44646 8
44647 8
44648 8
44649 8
44650 8
44651 8
44652 8
44653 9
44654 9
44655 9
44656 8
44657 9
44658 9
44659 9
44660 9
44661 9
44662 9
44663 9
44664 9
44665 9
44666 10
44667 9
44668 11
44669 13
44670 17
44671 17
44672 17
44673 17
44674 19
44675 20
44676 23
44677 21
44678 21
44679 21
44680 21
44681 20
44682 20
44683 23
44684 25
44685 25
44686 25
44687 26
44688 27
44689 26
44690 27
44691 27
44692 27
44693 26
44694 34
44695 34
44696 34
44697 34
44698 34
44699 36
44700 36
44701 38
44702 37
44703 38
44704 39
44705 39
44706 40
44707 40
44708 39
44709 39
44710 39
44711 39
44712 39
44713 39
44714 39
44715 39
44716 39
44717 39
44718 37
44719 36
44720 32
44721 32
44722 32
44723 32
44724 30
44725 28
44726 25
44727 24
44728 26
44729 26
44730 26
44731 26
44732 28
44733 25
44734 24
44735 24
44736 24
44737 23
44738 22
44739 21
44740 21
44741 21
44742 21
44743 20
44744 13
44745 13
44746 13
44747 13
44748 13
44749 14
44750 14
44751 13
44752 14
44753 12
44754 12
44755 11
44756 10
44757 11
44758 12
44759 12
44760 12
44761 12
44762 12
44763 12
44764 12
44765 12
44766 12
44767 12
44768 12
44769 12
44770 11
44771 11
44772 11
44773 11
44774 11
44775 10
44776 10
44777 12
44778 10
44779 10
44780 10
44781 10
44782 10
44783 10
44784 10
44785 11
44786 13
44787 12
44788 11
44789 11
44790 11
44791 11
44792 11
44793 11
44794 11
44795 12
44796 12
44797 12
44798 12
44799 10
44800 10
44801 10
44802 10
44803 10
44804 10
44805 10
44806 10
44807 9
44808 9
44809 9
44810 10
44811 10
44812 10
44813 10
44814 10
44815 12
44816 12
44817 13
44818 14
44819 14
44820 17
44821 18
44822 20
44823 20
44824 22
44825 22
44826 22
44827 21
44828 21
44829 21
44830 21
44831 21
44832 19
44833 19
44834 19
44835 19
44836 21
44837 23
44838 23
44839 24
44840 24
44841 25
44842 25
44843 25
44844 25
44845 24
44846 24
44847 24
44848 24
44849 24
44850 26
44851 25
44852 25
44853 25
44854 25
44855 25
44856 25
44857 25
44858 24
44859 24
44860 23
44861 23
44862 26
44863 26
44864 26
44865 25
44866 25
44867 24
44868 24
44869 24
44870 21
44871 19
44872 16
44873 15
44874 16
44875 16
44876 16
44877 14
44878 14
44879 14
44880 17
44881 17
44882 19
44883 19
44884 19
44885 19
44886 17
44887 16
44888 16
44889 15
44890 15
44891 15
44892 15
44893 15
44894 15
44895 16
44896 16
44897 16
44898 16
44899 16
44900 14
44901 14
44902 15
44903 15
44904 14
44905 14
44906 14
44907 13
44908 13
44909 13
44910 13
44911 14
44912 11
44913 11
44914 11
44915 11
44916 10
44917 10
44918 10
44919 10
44920 10
44921 10
44922 10
44923 9
44924 9
44925 9
44926 9
44927 9
44928 9
44929 9
44930 7
44931 7
44932 6
44933 6
44934 6
44935 6
44936 6
44937 4
44938 4
44939 4
44940 4
44941 4
44942 5
44943 5
44944 5
44945 5
44946 5
44947 4
44948 4
44949 4
44950 4
44951 6
44952 6
44953 6
44954 6
44955 6
44956 6
44957 6
44958 6
44959 9
44960 12
44961 12
44962 12
44963 12
44964 12
44965 12
44966 12
44967 12
44968 12
44969 13
44970 14
44971 14
44972 14
44973 14
44974 13
44975 13
44976 13
44977 15
44978 14
44979 14
44980 14
44981 14
44982 13
44983 13
44984 13
44985 13
44986 13
44987 13
44988 13
44989 13
44990 13
44991 13
44992 13
44993 13
44994 13
44995 12
44996 12
44997 13
44998 13
44999 13
45000 13
45001 11
45002 11
45003 11
45004 14
45005 15
45006 16
45007 16
45008 15
45009 13
45010 12
45011 12
45012 12
45013 11
45014 11
45015 12
45016 16
45017 22
45018 23
45019 23
45020 22
45021 22
45022 23
45023 23
45024 23
45025 23
45026 23
45027 24
45028 24
45029 24
45030 24
45031 24
45032 24
45033 24
45034 24
45035 27
45036 28
45037 29
45038 29
45039 29
45040 29
45041 29
45042 29
45043 29
45044 29
45045 29
45046 29
45047 28
45048 28
45049 28
45050 28
45051 27
45052 27
45053 27
45054 23
45055 23
45056 22
45057 23
45058 23
45059 23
45060 21
45061 21
45062 21
45063 20
45064 22
45065 22
45066 18
45067 14
45068 20
45069 19
45070 21
45071 20
45072 18
45073 17
45074 17
45075 17
45076 17
45077 17
45078 17
45079 18
45080 19
45081 21
45082 21
45083 21
45084 21
45085 19
45086 19
45087 19
45088 19
45089 19
45090 20
45091 20
45092 20
45093 19
45094 19
45095 19
45096 19
45097 20
45098 20
45099 20
45100 22
45101 23
45102 24
45103 24
45104 23
45105 23
45106 23
45107 23
45108 23
45109 23
45110 23
45111 23
45112 23
45113 22
45114 22
45115 23
45116 22
45117 15
45118 14
45119 13
45120 13
45121 13
45122 13
45123 13
45124 13
45125 13
45126 13
45127 13
45128 13
45129 12
45130 12
45131 11
45132 11
45133 10
45134 10
45135 10
45136 10
45137 9
45138 8
45139 8
45140 7
45141 7
45142 7
45143 7
45144 7
45145 8
45146 8
45147 8
45148 8
45149 7
45150 5
45151 5
45152 5
45153 6
45154 6
45155 7
45156 7
45157 7
45158 7
45159 7
45160 8
45161 8
45162 9
45163 9
45164 10
45165 10
45166 10
45167 9
45168 9
45169 12
45170 12
45171 13
45172 13
45173 13
45174 13
45175 13
45176 13
45177 13
45178 13
45179 13
45180 14
45181 14
45182 16
45183 16
45184 16
45185 18
45186 18
45187 19
45188 19
45189 19
45190 19
45191 19
45192 20
45193 20
45194 20
45195 19
45196 20
45197 20
45198 20
45199 20
45200 20
45201 21
45202 21
45203 20
45204 20
45205 18
45206 18
45207 19
45208 20
45209 20
45210 20
45211 20
45212 20
45213 20
45214 20
45215 20
45216 19
45217 19
45218 19
45219 16
45220 19
45221 22
45222 24
45223 23
45224 23
45225 23
45226 24
45227 25
45228 25
45229 25
45230 25
45231 25
45232 22
45233 22
45234 22
45235 22
45236 22
45237 21
45238 21
45239 22
45240 22
45241 22
45242 22
45243 22
45244 21
45245 21
45246 21
45247 22
45248 22
45249 22
45250 22
45251 22
45252 22
45253 22
45254 23
45255 23
45256 23
45257 21
45258 21
45259 21
45260 21
45261 20
45262 19
45263 19
45264 18
45265 18
45266 18
45267 18
45268 18
45269 15
45270 16
45271 11
45272 9
45273 9
45274 9
45275 9
45276 9
45277 9
45278 8
45279 8
45280 9
45281 9
45282 10
45283 9
45284 9
45285 9
45286 9
45287 9
45288 9
45289 8
45290 7
45291 6
45292 6
45293 6
45294 7
45295 7
45296 8
45297 8
45298 8
45299 8
45300 7
45301 7
45302 7
45303 7
45304 7
45305 7
45306 6
45307 7
45308 7
45309 7
45310 8
45311 9
45312 8
45313 8
45314 8
45315 8
45316 8
45317 9
45318 8
45319 8
45320 9
45321 9
45322 10
45323 10
45324 10
45325 10
45326 10
45327 10
45328 10
45329 10
45330 9
45331 9
45332 8
45333 8
45334 10
45335 10
45336 10
45337 10
45338 11
45339 11
45340 11
45341 11
45342 11
45343 10
45344 10
45345 10
45346 10
45347 9
45348 9
45349 9
45350 11
45351 11
45352 11
45353 12
45354 12
45355 13
45356 11
45357 11
45358 11
45359 12
45360 11
45361 11
45362 11
45363 11
45364 11
45365 11
45366 11
45367 10
45368 10
45369 10
45370 10
45371 12
45372 11
45373 12
45374 12
45375 12
45376 12
45377 12
45378 12
45379 18
45380 19
45381 19
45382 19
45383 19
45384 17
45385 16
45386 15
45387 15
45388 15
45389 15
45390 16
45391 16
45392 16
45393 16
45394 16
45395 15
45396 15
45397 15
45398 15
45399 15
45400 15
45401 15
45402 15
45403 14
45404 15
45405 14
45406 14
45407 14
45408 14
45409 13
45410 13
45411 13
45412 13
45413 13
45414 14
45415 13
45416 13
45417 13
45418 13
45419 14
45420 14
45421 11
45422 11
45423 11
45424 11
45425 12
45426 12
45427 12
45428 12
45429 7
45430 7
45431 7
45432 7
45433 7
45434 7
45435 7
45436 7
45437 7
45438 6
45439 6
45440 6
45441 6
45442 6
45443 6
45444 6
45445 6
45446 6
45447 6
45448 6
45449 6
45450 8
45451 8
45452 8
45453 8
45454 7
45455 6
45456 6
45457 6
45458 6
45459 6
45460 7
45461 6
45462 6
45463 6
45464 5
45465 5
45466 5
45467 5
45468 5
45469 5
45470 5
45471 5
45472 5
45473 5
45474 5
45475 4
45476 4
45477 4
45478 4
45479 5
45480 4
45481 4
45482 4
45483 4
45484 4
45485 4
45486 4
45487 4
45488 4
45489 4
45490 5
45491 5
45492 6
45493 6
45494 7
45495 7
45496 7
45497 7
45498 7
45499 5
45500 5
45501 5
45502 4
45503 4
45504 5
45505 6
45506 6
45507 6
45508 6
45509 6
45510 6
45511 6
45512 5
45513 5
45514 5
45515 5
45516 5
45517 5
45518 6
45519 6
45520 6
45521 6
45522 6
45523 7
45524 7
45525 7
45526 7
45527 7
45528 6
45529 6
45530 6
45531 6
45532 6
45533 7
45534 8
45535 8
45536 8
45537 8
45538 9
45539 9
45540 8
45541 8
45542 8
45543 8
45544 7
45545 7
45546 7
45547 8
45548 8
45549 8
45550 8
45551 8
45552 9
45553 9
45554 8
45555 7
45556 7
45557 7
45558 7
45559 7
45560 7
45561 7
45562 8
45563 8
45564 8
45565 8
45566 8
45567 8
45568 8
45569 8
45570 7
45571 7
45572 7
45573 6
45574 6
45575 6
45576 8
45577 8
45578 8
45579 8
45580 8
45581 8
45582 8
45583 6
45584 6
45585 7
45586 7
45587 7
45588 6
45589 6
45590 6
45591 5
45592 5
45593 5
45594 5
45595 5
45596 5
45597 7
45598 6
45599 6
45600 8
45601 8
45602 7
45603 7
45604 7
45605 7
45606 7
45607 7
45608 9
45609 9
45610 9
45611 9
45612 8
45613 8
45614 8
45615 8
45616 8
45617 8
45618 8
45619 8
45620 8
45621 7
45622 7
45623 7
45624 7
45625 7
45626 7
45627 7
45628 7
45629 7
45630 8
45631 8
45632 8
45633 8
45634 8
45635 8
45636 8
45637 8
45638 8
45639 8
45640 8
45641 8
45642 8
45643 8
45644 8
45645 8
45646 8
45647 6
45648 6
45649 6
45650 4
45651 4
45652 4
45653 4
45654 4
45655 4
45656 4
45657 4
45658 2
45659 3
45660 3
45661 4
45662 4
45663 4
45664 4
45665 4
45666 4
45667 5
45668 5
45669 5
45670 5
45671 5
45672 5
45673 5
45674 5
45675 5
45676 5
45677 5
45678 5
45679 5
45680 4
45681 4
45682 4
45683 4
45684 4
45685 4
45686 4
45687 4
45688 4
45689 4
45690 4
45691 4
45692 4
45693 4
45694 4
45695 4
45696 4
45697 3
45698 3
45699 3
45700 3
45701 3
45702 3
45703 3
45704 3
45705 3
45706 3
45707 3
45708 3
45709 2
45710 2
45711 2
45712 2
45713 2
45714 2
45715 4
45716 4
45717 3
45718 3
45719 3
45720 3
45721 4
45722 4
45723 4
45724 4
45725 4
45726 3
45727 3
45728 3
45729 3
45730 3
45731 3
45732 3
45733 4
45734 7
45735 9
45736 9
45737 9
45738 9
45739 10
45740 10
45741 10
45742 10
45743 10
45744 10
45745 10
45746 10
45747 11
45748 11
45749 11
45750 11
45751 11
45752 11
45753 12
45754 15
45755 15
45756 20
45757 20
45758 20
45759 20
45760 20
45761 21
45762 21
45763 21
45764 21
45765 19
45766 19
45767 19
45768 20
45769 20
45770 19
45771 18
45772 18
45773 18
45774 18
45775 17
45776 17
45777 17
45778 17
45779 17
45780 17
45781 17
45782 19
45783 17
45784 16
45785 16
45786 16
45787 16
45788 16
45789 16
45790 15
45791 15
45792 17
45793 17
45794 17
45795 17
45796 17
45797 16
45798 16
45799 16
45800 16
45801 17
45802 17
45803 16
45804 16
45805 16
45806 12
45807 12
45808 12
45809 12
45810 12
45811 12
45812 12
45813 12
45814 12
45815 12
45816 12
45817 12
45818 12
45819 12
45820 12
45821 10
45822 10
45823 10
45824 10
45825 10
45826 10
45827 10
45828 10
45829 10
45830 10
45831 10
45832 8
45833 8
45834 8
45835 8
45836 8
45837 8
45838 8
45839 8
45840 8
45841 9
45842 7
45843 7
45844 7
45845 7
45846 7
45847 6
45848 6
45849 6
45850 6
45851 6
45852 6
45853 4
45854 4
45855 4
45856 4
45857 4
45858 5
45859 5
45860 5
45861 4
45862 4
45863 4
45864 4
45865 4
45866 4
45867 4
45868 3
45869 3
45870 3
45871 3
45872 3
45873 3
45874 3
45875 3
45876 3
45877 3
45878 3
45879 3
45880 3
45881 3
45882 3
45883 3
45884 3
45885 2
45886 2
45887 2
45888 2
45889 3
45890 3
45891 2
45892 2
45893 5
45894 5
45895 5
45896 5
45897 5
45898 5
45899 5
45900 7
45901 7
45902 7
45903 7
45904 7
45905 7
45906 7
45907 7
45908 6
45909 6
45910 6
45911 6
45912 6
45913 6
45914 6
45915 8
45916 8
45917 9
45918 10
45919 10
45920 10
45921 10
45922 10
45923 10
45924 10
45925 10
45926 10
45927 10
45928 10
45929 10
45930 11
45931 11
45932 11
45933 11
45934 14
45935 14
45936 14
45937 14
45938 14
45939 14
45940 14
45941 14
45942 14
45943 11
45944 13
45945 13
45946 13
45947 13
45948 13
45949 13
45950 12
45951 12
45952 12
45953 12
45954 13
45955 15
45956 15
45957 15
45958 15
45959 16
45960 16
45961 16
45962 16
45963 18
45964 18
45965 15
45966 14
45967 14
45968 14
45969 14
45970 14
45971 14
45972 14
45973 15
45974 15
45975 16
45976 16
45977 17
45978 18
45979 19
45980 19
45981 19
45982 20
45983 20
45984 18
45985 18
45986 18
45987 18
45988 19
45989 18
45990 18
45991 18
45992 18
45993 18
45994 16
45995 16
45996 16
45997 16
45998 17
45999 17
46000 16
46001 16
46002 16
46003 16
46004 12
46005 12
46006 13
46007 16
46008 20
46009 20
46010 20
46011 19
46012 19
46013 17
46014 19
46015 19
46016 19
46017 19
46018 19
46019 20
46020 20
46021 21
46022 21
46023 21
46024 20
46025 20
46026 20
46027 19
46028 17
46029 15
46030 15
46031 15
46032 14
46033 15
46034 15
46035 15
46036 15
46037 15
46038 15
46039 15
46040 15
46041 15
46042 15
46043 14
46044 14
46045 14
46046 15
46047 15
46048 15
46049 15
46050 16
46051 16
46052 17
46053 17
46054 18
46055 18
46056 18
46057 17
46058 14
46059 12
46060 12
46061 12
46062 12
46063 10
46064 9
46065 9
46066 9
46067 9
46068 9
46069 7
46070 6
46071 9
46072 9
46073 10
46074 9
46075 9
46076 9
46077 9
46078 9
46079 9
46080 9
46081 9
46082 8
46083 8
46084 11
46085 11
46086 11
46087 11
46088 11
46089 11
46090 10
46091 10
46092 10
46093 10
46094 10
46095 10
46096 10
46097 10
46098 8
46099 8
46100 8
46101 8
46102 7
46103 7
46104 9
46105 9
46106 9
46107 9
46108 9
46109 9
46110 9
46111 9
46112 9
46113 9
46114 9
46115 10
46116 10
46117 10
46118 11
46119 11
46120 10
46121 7
46122 7
46123 6
46124 6
46125 6
46126 6
46127 6
46128 7
46129 7
46130 7
46131 7
46132 7
46133 7
46134 5
46135 5
46136 5
46137 5
46138 6
46139 6
46140 7
46141 7
46142 7
46143 7
46144 7
46145 8
46146 8
46147 8
46148 8
46149 10
46150 10
46151 12
46152 14
46153 14
46154 12
46155 12
46156 12
46157 12
46158 12
46159 12
46160 12
46161 12
46162 13
46163 13
46164 13
46165 12
46166 12
46167 12
46168 13
46169 14
46170 14
46171 14
46172 14
46173 14
46174 14
46175 18
46176 18
46177 17
46178 17
46179 17
46180 17
46181 19
46182 19
46183 19
46184 19
46185 19
46186 19
46187 19
46188 18
46189 18
46190 19
46191 19
46192 19
46193 19
46194 19
46195 18
46196 18
46197 18
46198 18
46199 16
46200 16
46201 16
46202 18
46203 291
46204 1055
46205 1067
46206 1092
46207 1109
46208 1126
46209 1137
46210 1179
46211 1187
46212 1203
46213 1218
46214 1222
46215 1233
46216 1242
46217 1273
46218 1279
46219 1307
46220 1324
46221 1333
46222 1350
46223 1352
46224 1339
46225 1340
46226 1318
46227 1323
46228 1314
46229 1303
46230 1304
46231 1290
46232 1295
46233 1299
46234 1312
46235 1303
46236 1288
46237 1275
46238 1256
46239 1257
46240 1328
46241 1443
46242 1450
46243 1434
46244 1433
46245 1435
46246 1443
46247 1473
46248 1485
46249 1487
46250 1486
46251 1487
46252 1469
46253 1448
46254 1449
46255 1451
46256 1450
46257 1440
46258 1443
46259 1433
46260 1425
46261 1420
46262 1394
46263 1362
46264 1349
46265 1346
46266 1369
46267 1316
46268 1303
46269 1242
46270 1253
46271 1246
46272 1240
46273 1244
46274 1233
46275 1226
46276 1235
46277 1234
46278 1275
46279 1308
46280 1290
46281 1226
46282 1211
46283 1209
46284 1213
46285 1215
46286 1239
46287 1246
46288 1242
46289 1226
46290 1202
46291 1188
46292 1188
46293 1192
46294 1203
46295 1192
46296 1187
46297 1180
46298 1150
46299 1163
46300 1161
46301 1178
46302 1125
46303 1083
46304 1029
46305 1027
46306 1015
46307 1013
46308 1018
46309 1022
46310 1017
46311 1033
46312 1040
46313 1027
46314 1026
46315 1079
46316 1082
46317 1082
46318 1097
46319 1096
46320 1075
46321 1074
46322 1062
46323 1068
46324 1088
46325 1082
46326 1078
46327 1078
46328 1095
46329 1099
46330 1103
46331 1102
46332 1103
46333 1115
46334 1124
46335 1129
46336 1135
46337 1141
46338 1137
46339 1129
46340 1068
46341 979
46342 985
46343 997
46344 990
46345 966
46346 951
46347 940
46348 941
46349 934
46350 932
46351 932
46352 926
46353 915
46354 910
46355 892
46356 886
46357 896
46358 892
46359 894
46360 899
46361 907
46362 907
46363 903
46364 941
46365 914
46366 891
46367 895
46368 899
46369 934
46370 923
46371 934
46372 944
46373 939
46374 967
46375 969
46376 951
46377 947
46378 929
46379 886
46380 891
46381 901
46382 908
46383 912
46384 920
46385 916
46386 902
46387 906
46388 905
46389 917
46390 926
46391 939
46392 993
46393 1030
46394 1024
46395 1027
46396 1135
46397 1145
46398 1142
46399 1158
46400 1154
46401 1146
46402 1127
46403 1114
46404 1118
46405 1124
46406 1145
46407 1158
46408 1148
46409 1158
46410 1131
46411 1147
46412 1146
46413 1144
46414 1146
46415 1113
46416 1122
46417 1152
46418 1149
46419 1163
46420 1163
46421 1155
46422 1155
46423 1140
46424 1132
46425 1146
46426 1146
46427 1135
46428 1094
46429 1089
46430 1083
46431 1076
46432 1070
46433 1063
46434 1033
46435 1040
46436 1050
46437 1063
46438 1071
46439 1062
46440 1070
46441 1064
46442 1053
46443 1058
46444 1062
46445 1061
46446 1033
46447 1047
46448 1046
46449 1050
46450 1051
46451 1051
46452 1053
46453 1089
46454 1082
46455 1095
46456 1100
46457 1100
46458 1102
46459 1093
46460 1103
46461 1104
46462 1132
46463 1141
46464 1099
46465 1107
46466 1102
46467 1079
46468 1084
46469 1048
46470 1047
46471 1037
46472 1043
46473 1077
46474 1051
46475 1047
46476 1043
46477 1045
46478 1052
46479 1053
46480 1061
46481 1059
46482 1059
46483 1055
46484 1073
46485 1105
46486 1091
46487 1100
46488 1118
46489 1133
46490 1146
46491 1118
46492 1071
46493 1050
46494 1048
46495 1063
46496 998
46497 1037
46498 1044
46499 1020
46500 1034
46501 1030
46502 1037
46503 1063
46504 1110
46505 1160
46506 1155
46507 1148
46508 1259
46509 1254
46510 1250
46511 1233
46512 1235
46513 1256
46514 1257
46515 1256
46516 1268
46517 1250
46518 1267
46519 1268
46520 1271
46521 1280
46522 1287
46523 1313
46524 1330
46525 1326
46526 1322
46527 1317
46528 1312
46529 1303
46530 1304
46531 1300
46532 1303
46533 1307
46534 1305
46535 1339
46536 1331
46537 1353
46538 1351
46539 1351
46540 1349
46541 1347
46542 1353
46543 1361
46544 1354
46545 1390
46546 1394
46547 1351
46548 1351
46549 1352
46550 1353
46551 1366
46552 1390
46553 1355
46554 1400
46555 1374
46556 1465
46557 1481
46558 1468
46559 1472
46560 1463
46561 1461
46562 1447
46563 1462
46564 1476
46565 1471
46566 1479
46567 1490
46568 1493
46569 1529
46570 1544
46571 1547
46572 1528
46573 1468
46574 1460
46575 1457
46576 1455
46577 1448
46578 1476
46579 1474
46580 1483
46581 1483
46582 1488
46583 1482
46584 1472
46585 1464
46586 1459
46587 1443
46588 1432
46589 1421
46590 1397
46591 1403
46592 1443
46593 1456
46594 1491
46595 1484
46596 1494
46597 1496
46598 1495
46599 1535
46600 1536
46601 1528
46602 1524
46603 1513
46604 1463
46605 1449
46606 1479
46607 1471
46608 1374
46609 1395
46610 1413
46611 1401
46612 1404
46613 1389
46614 1396
46615 1401
46616 1411
46617 1414
46618 1456
46619 1473
46620 1555
46621 1543
46622 1536
46623 1547
46624 1530
46625 1559
46626 1573
46627 1575
46628 1585
46629 1588
46630 1567
46631 1581
46632 1573
46633 1570
46634 1618
46635 1584
46636 1576
46637 1560
46638 1552
46639 1557
46640 1574
46641 1574
46642 1562
46643 1551
46644 1547
46645 1517
46646 1496
46647 1497
46648 1501
46649 1496
46650 1512
46651 1582
46652 1549
46653 1583
46654 1544
46655 1554
46656 1462
46657 1463
46658 1470
46659 1483
46660 1497
46661 1491
46662 1508
46663 1503
46664 1492
46665 1495
46666 1492
46667 1485
46668 1493
46669 1466
46670 1440
46671 1437
46672 1445
46673 1445
46674 1451
46675 1455
46676 1462
46677 1473
46678 1481
46679 1484
46680 1490
46681 1510
46682 1524
46683 1534
46684 1526
46685 1511
46686 1521
46687 1514
46688 1520
46689 1522
46690 1513
46691 1516
46692 1511
46693 1539
46694 1521
46695 1530
46696 1524
46697 1513
46698 1513
46699 1501
46700 1515
46701 1514
46702 1528
46703 1519
46704 1522
46705 1499
46706 1474
46707 1465
46708 1460
46709 1422
46710 1381
46711 1404
46712 1397
46713 1401
46714 1408
46715 1397
46716 1389
46717 1385
46718 1333
46719 1306
46720 1253
46721 1253
46722 1250
46723 1281
46724 1291
46725 1260
46726 1272
46727 1266
46728 1231
46729 1221
46730 1211
46731 1199
46732 1184
46733 1179
46734 1134
46735 1118
46736 1109
46737 1106
46738 1101
46739 1091
46740 385
46741 375
46742 356
46743 331
46744 4
46745 3
46746 5
46747 5
46748 7
46749 7
46750 7
46751 7
46752 7
46753 7
46754 7
46755 7
46756 8
46757 8
46758 8
46759 8
46760 8
46761 7
46762 7
46763 7
46764 7
46765 7
46766 7
46767 7
46768 7
46769 7
46770 7
46771 7
46772 7
46773 5
46774 5
46775 5
46776 5
46777 5
46778 5
46779 6
46780 6
46781 6
46782 6
46783 6
46784 6
46785 6
46786 6
46787 6
46788 6
46789 6
46790 7
46791 7
46792 7
46793 7
46794 7
46795 7
46796 5
46797 5
46798 3
46799 4
46800 4
46801 4
46802 4
46803 4
46804 4
46805 4
46806 3
46807 3
46808 3
46809 3
46810 3
46811 3
46812 3
46813 3
46814 3
46815 3
46816 3
46817 3
46818 3
46819 3
46820 3
46821 3
46822 3
46823 3
46824 3
46825 3
46826 3
46827 3
46828 2
46829 2
46830 2
46831 2
46832 2
46833 2
46834 2
46835 1
46836 1
46837 3
46838 3
46839 3
46840 3
46841 3
46842 3
46843 3
46844 3
46845 1
46846 1
46847 1
46848 1
46849 1
46850 1
46851 1
46852 1
46853 1
46854 1
46855 1
46856 1
46857 1
46858 1
46859 1
46860 1
46861 1
46862 1
46863 1
46864 1
46865 1
46866 1
46867 1
46868 1
46869 1
46870 1
46871 1
46872 1
46873 1
46874 1
46875 1
46876 1
46877 1
46878 1
46879 1
46880 1
46881 1
46882 1
46883 1
46884 2
46885 3
46886 3
46887 2
46888 2
46889 2
46890 1
46891 1
46892 1
46893 1
46894 1
46895 1
46896 1
46897 1
46898 1
46899 1
46900 1
46901 1
46902 1
46903 1
46904 1
46905 1
46906 1
46907 1
46908 1
46909 1
46910 1
46911 1
46912 1
46913 1
46914 1
46915 1
46916 1
46917 1
46918 1
46919 1
46920 1
46921 1
46922 1
46923 1
46924 1
46925 1
46926 1
46927 1
46928 1
46929 1
46930 1
46931 1
46932 1
46933 1
46934 1
46935 1
46936 1
46937 1
46938 1
46939 1
46940 1
46941 1
46942 1
46943 1
46944 1
46945 1
46946 1
46947 1
46948 1
46949 1
46950 1
46951 1
46952 1
46953 1
46954 1
46955 1
46956 1
46957 1
46958 1
46959 1
46960 1
46961 1
46962 1
46963 1
46964 1
46965 1
46966 1
46967 1
46968 1
46969 1
46970 1
46971 1
46972 1
46973 1
46974 1
46975 1
46976 1
46977 1
46978 1
46979 1
46995 1
46996 2
46997 2
46998 2
46999 4
47000 4
47001 4
47002 4
47003 4
47004 4
47005 4
47006 4
47007 4
47008 4
47009 4
47010 4
47011 4
47012 4
47013 4
47014 4
47015 4
47016 4
47017 4
47018 4
47019 4
47020 4
47021 4
47022 4
47023 4
47024 4
47025 7
47026 7
47027 7
47028 7
47029 7
47030 6
47031 6
47032 6
47033 6
47034 6
47035 6
47036 6
47037 6
47038 6
47039 6
47040 6
47041 6
47042 6
47043 6
47044 6
47045 6
47046 6
47047 6
47048 6
47049 4
47050 4
47051 4
47052 4
47053 5
47054 5
47055 5
47056 5
47057 5
47058 5
47059 5
47060 4
47061 4
47062 4
47063 4
47064 4
47065 4
47066 4
47067 4
47068 4
47069 4
47070 4
47071 4
47072 4
47073 4
47074 3
47075 2
47076 2
47077 2
47078 2
47079 2
47080 2
47081 2
47082 2
47083 2
47084 2
47085 2
47086 2
47087 2
47088 2
47089 2
47090 2
47091 3
47092 3
47093 3
47094 3
47095 2
47096 2
47097 2
47098 2
47099 2
47100 2
47101 2
47102 2
47103 2
47104 2
47105 2
47106 2
47107 2
47108 2
47109 2
47110 2
47111 2
47112 2
47113 2
47114 2
47115 2
47116 2
47117 3
47118 3
47119 3
47120 3
47121 3
47122 3
47123 3
47124 3
47125 4
47126 4
47127 4
47128 4
47129 4
47130 4
47131 4
47132 4
47133 6
47134 6
47135 6
47136 6
47137 6
47138 6
47139 6
47140 6
47141 6
47142 6
47143 6
47144 6
47145 6
47146 6
47147 6
47148 6
47149 6
47150 6
47151 6
47152 6
47153 5
47154 5
47155 5
47156 5
47157 5
47158 5
47159 5
47160 5
47161 5
47162 5
47163 5
47164 5
47165 5
47166 5
47167 6
47168 6
47169 6
47170 6
47171 6
47172 6
47173 6
47174 6
47175 6
47176 6
47177 6
47178 6
47179 6
47180 6
47181 6
47182 6
47183 4
47184 4
47185 4
47186 4
47187 4
47188 4
47189 4
47190 4
47191 3
47192 3
47193 3
47194 3
47195 4
47196 3
47197 3
47198 3
47199 3
47200 3
47201 3
47202 3
47203 2
47204 2
47205 2
47206 2
47207 2
47208 2
47209 2
47210 2
47211 2
47212 2
47213 2
47214 4
47215 4
47216 4
47217 4
47218 4
47219 4
47220 4
47221 4
47222 4
47223 4
47224 4
47225 4
47226 4
47227 4
47228 4
47229 4
47230 4
47231 4
47232 4
47233 4
47234 4
47235 4
47236 4
47237 5
47238 5
47239 5
47240 5
47241 5
47242 5
47243 5
47244 5
47245 4
47246 4
47247 4
47248 4
47249 4
47250 4
47251 4
47252 4
47253 4
47254 4
47255 4
47256 4
47257 4
47258 4
47259 5
47260 5
47261 5
47262 5
47263 5
47264 2
47265 3
47266 3
47267 3
47268 3
47269 3
47270 3
47271 2
47272 2
47273 2
47274 2
47275 2
47276 2
47277 2
47278 2
47279 5
47280 5
47281 5
47282 5
47283 5
47284 5
47285 5
47286 873
47287 878
47288 891
47289 896
47290 901
47291 903
47292 906
47293 920
47294 923
47295 933
47296 951
47297 973
47298 981
47299 995
47300 1033
47301 1039
47302 1045
47303 1041
47304 1035
47305 1021
47306 1005
47307 996
47308 978
47309 975
47310 982
47311 981
47312 968
47313 959
47314 965
47315 961
47316 956
47317 971
47318 987
47319 963
47320 952
47321 941
47322 903
47323 894
47324 858
47325 884
47326 881
47327 855
47328 842
47329 820
47330 815
47331 807
47332 795
47333 752
47334 740
47335 761
47336 810
47337 800
47338 879
47339 877
47340 867
47341 932
47342 935
47343 944
47344 946
47345 961
47346 1011
47347 1016
47348 1166
47349 1184
47350 1201
47351 1198
47352 1252
47353 1368
47354 1521
47355 1546
47356 1633
47357 1632
47358 1627
47359 1640
47360 1650
47361 1640
47362 1636
47363 1646
47364 1656
47365 1657
47366 1661
47367 1673
47368 1663
47369 1677
47370 1682
47371 1687
47372 1676
47373 1661
47374 1666
47375 1661
47376 1671
47377 1661
47378 1662
47379 1650
47380 1661
47381 1666
47382 1673
47383 1676
47384 1647
47385 1662
47386 1688
47387 1693
47388 1708
47389 1703
47390 1706
47391 1710
47392 1709
47393 1706
47394 1714
47395 1719
47396 1737
47397 1737
47398 1765
47399 1769
47400 1761
47401 1757
47402 1767
47403 1758
47404 1756
47405 1760
47406 1777
47407 1773
47408 1771
47409 1773
47410 1760
47411 1762
47412 1761
47413 1755
47414 1741
47415 1735
47416 1734
47417 1740
47418 1727
47419 1738
47420 1749
47421 1759
47422 1763
47423 1757
47424 1749
47425 1713
47426 1715
47427 1705
47428 1705
47429 1699
47430 1700
47431 1693
47432 1697
47433 1697
47434 1697
47435 1654
47436 1612
47437 1622
47438 1518
47439 1518
47440 1523
47441 1446
47442 1449
47443 1442
47444 1433
47445 1392
47446 1300
47447 1286
47448 1101
47449 1072
47450 1033
47451 1029
47452 968
47453 831
47454 668
47455 643
47456 536
47457 538
47458 537
47459 518
47460 486
47461 486
47462 483
47463 474
47464 459
47465 457
47466 442
47467 417
47468 410
47469 357
47470 324
47471 295
47472 291
47473 289
47474 276
47475 274
47476 246
47477 244
47478 241
47479 226
47480 206
47481 197
47482 182
47483 171
47484 166
47485 138
47486 68
47487 58
47488 54
47489 54
47490 51
47491 46
47492 43
47493 41
47494 40
47495 43
47496 44
47497 44
47498 44
47499 43
47500 43
47501 48
47502 59
47503 100
47504 108
47505 162
47506 175
47507 189
47508 205
47509 208
47510 257
47511 295
47512 647
47513 653
47514 658
47515 731
47516 755
47517 845
47518 878
47519 956
47520 1034
47521 1048
47522 1145
47523 1254
47524 1600
47525 1714
47526 1876
47527 1908
47528 2195
47529 2324
47530 2403
47531 2419
47532 2448
47533 2455
47534 2468
47535 2503
47536 2509
47537 2561
47538 2702
47539 2703
47540 2758
47541 2772
47542 2788
47543 2783
47544 2785
47545 2790
47546 2820
47547 2905
47548 2905
47549 2902
47550 2914
47551 2900
47552 2898
47553 2899
47554 2910
47555 2921
47556 2910
47557 2956
47558 2955
47559 2952
47560 2939
47561 2928
47562 2864
47563 2869
47564 2930
47565 2997
47566 3034
47567 3011
47568 3024
47569 3036
47570 2984
47571 2995
47572 2969
47573 2950
47574 2945
47575 2977
47576 2970
47577 2974
47578 2963
47579 2952
47580 2945
47581 2963
47582 2969
47583 2967
47584 2973
47585 2961
47586 2962
47587 2950
47588 2929
47589 2933
47590 2917
47591 2916
47592 2945
47593 2942
47594 2972
47595 3005
47596 3007
47597 2991
47598 2988
47599 2990
47600 2978
47601 2997
47602 3002
47603 2973
47604 2967
47605 2936
47606 2932
47607 2913
47608 2942
47609 2936
47610 2908
47611 2875
47612 2629
47613 2631
47614 2620
47615 2575
47616 2566
47617 2510
47618 2471
47619 2372
47620 2343
47621 2322
47622 2333
47623 2227
47624 1935
47625 1835
47626 1705
47627 1688
47628 1455
47629 1355
47630 1289
47631 1264
47632 1307
47633 1326
47634 1347
47635 1338
47636 1334
47637 1301
47638 1199
47639 1192
47640 1181
47641 1179
47642 1164
47643 1165
47644 1164
47645 1168
47646 1149
47647 1101
47648 1109
47649 1152
47650 1165
47651 1169
47652 1168
47653 1179
47654 1182
47655 1182
47656 1193
47657 1170
47658 1168
47659 1222
47660 1240
47661 1250
47662 1249
47663 1263
47664 1270
47665 1247
47666 1213
47667 1222
47668 1193
47669 1177
47670 1181
47671 1180
47672 1165
47673 1177
47674 1178
47675 1171
47676 1192
47677 1204
47678 1253
47679 1271
47680 1295
47681 1294
47682 1311
47683 1369
47684 1384
47685 1388
47686 1398
47687 1435
47688 1491
47689 1530
47690 1527
47691 1532
47692 1518
47693 1524
47694 1508
47695 1541
47696 1567
47697 1611
47698 1612
47699 1556
47700 1554
47701 1553
47702 1554
47703 1607
47704 1612
47705 1604
47706 1608
47707 1618
47708 1608
47709 1616
47710 1647
47711 1639
47712 1665
47713 1668
47714 1659
47715 1691
47716 1710
47717 1726
47718 1738
47719 1733
47720 1715
47721 1705
47722 1697
47723 1716
47724 1726
47725 1742
47726 1706
47727 1701
47728 1705
47729 1720
47730 1751
47731 1746
47732 1696
47733 1598
47734 1596
47735 1615
47736 1641
47737 1724
47738 1744
47739 1762
47740 1762
47741 1752
47742 1785
47743 1821
47744 1882
47745 1872
47746 1894
47747 1950
47748 1970
47749 2007
47750 2018
47751 2024
47752 2103
47753 2110
47754 2126
47755 2163
47756 2156
47757 2205
47758 2210
47759 2191
47760 2222
47761 2226
47762 2205
47763 2205
47764 2167
47765 2159
47766 2152
47767 2153
47768 2179
47769 2217
47770 2220
47771 2245
47772 2248
47773 2234
47774 2235
47775 2262
47776 2329
47777 2322
47778 2280
47779 2296
47780 2281
47781 2283
47782 2308
47783 2354
47784 2360
47785 2407
47786 2476
47787 2410
47788 2346
47789 2303
47790 2476
47791 2524
47792 2560
47793 2572
47794 2584
47795 2567
47796 2544
47797 2516
47798 2540
47799 2634
47800 2655
47801 2699
47802 2701
47803 2667
47804 2669
47805 2668
47806 2673
47807 2650
47808 2653
47809 2644
47810 2609
47811 2592
47812 2578
47813 2567
47814 2608
47815 2584
47816 2545
47817 2517
47818 2493
47819 2476
47820 422
47821 400
47822 383
47823 278
47824 278
47825 272
47826 269
47827 266
47828 265
47829 263
47830 261
47831 259
47832 262
47833 261
47834 259
47835 248
47836 247
47837 245
47838 245
47839 246
47840 239
47841 236
47842 236
47843 237
47844 237
47845 238
47846 239
47847 238
47848 237
47849 234
47850 230
47851 232
47852 231
47853 232
47854 231
47855 228
47856 223
47857 224
47858 222
47859 215
47860 202
47861 201
47862 201
47863 202
47864 203
47865 222
47866 226
47867 227
47868 211
47869 192
47870 192
47871 192
47872 194
47873 194
47874 199
47875 200
47876 185
47877 188
47878 194
47879 187
47880 185
47881 185
47882 183
47883 182
47884 178
47885 170
47886 168
47887 161
47888 156
47889 153
47890 147
47891 147
47892 140
47893 140
47894 141
47895 2222
47896 2231
47897 2233
47898 2242
47899 2252
47900 2260
47901 2275
47902 2277
47903 2271
47904 2214
47905 2194
47906 2202
47907 2153
47908 2159
47909 2143
47910 2110
47911 2091
47912 2029
47913 2014
47914 2012
47915 2048
47916 2037
47917 2012
47918 1962
47919 1892
47920 1887
47921 1866
47922 1815
47923 1779
47924 1724
47925 1700
47926 1689
47927 1616
47928 1618
47929 1613
47930 1589
47931 1577
47932 1537
47933 1528
47934 1528
47935 1520
47936 1520
47937 1517
47938 1521
47939 1514
47940 1519
47941 1520
47942 1522
47943 1522
47944 1513
47945 1513
47946 1505
47947 1509
47948 1513
47949 1523
47950 1514
47951 1469
47952 1468
47953 1462
47954 1452
47955 1439
47956 1436
47957 1423
47958 1362
47959 1359
47960 1351
47961 1251
47962 1257
47963 1241
47964 1231
47965 981
47966 926
47967 917
47968 898
47969 893
47970 885
47971 853
47972 800
47973 771
47974 631
47975 620
47976 563
47977 546
47978 481
47979 470
47980 440
47981 427
47982 427
47983 416
47984 409
47985 385
47986 393
47987 384
47988 380
47989 337
47990 339
47991 344
47992 389
47993 389
47994 409
47995 421
47996 471
47997 477
47998 469
47999 472
48000 481
48001 487
48002 483
48003 483
48004 496
48005 500
48006 491
48007 491
48008 505
48009 521
48010 524
48011 536
48012 557
48013 564
48014 561
48015 576
48016 585
48017 587
48018 591
48019 588
48020 589
48021 586
48022 587
48023 586
48024 588
48025 588
48026 589
48027 594
48028 593
48029 594
48030 596
48031 597
48032 598
48033 593
48034 590
48035 592
48036 583
48037 581
48038 582
48039 566
48040 559
48041 554
48042 556
48043 554
48044 508
48045 497
48046 400
48047 393
48048 392
48049 379
48050 379
48051 347
48052 343
48053 341
48054 333
48055 330
48056 325
48057 323
48058 306
48059 285
48060 281
48061 262
48062 227
48063 219
48064 213
48065 189
48066 166
48067 143
48068 141
48069 142
48070 142
48071 140
48072 138
48073 135
48074 130
48075 129
48076 129
48077 123
48078 118
48079 118
48080 117
48081 117
48082 117
48083 117
48084 109
48085 106
48086 101
48087 101
48088 99
48089 98
48090 94
48091 89
48092 41
48093 37
48094 34
48095 34
48096 34
48097 30
48098 22
48099 21
48100 14
48101 14
48102 14
48103 14
48104 6
48105 1
48106 1
48107 1
48108 1
48109 1
48110 1
48111 1
48112 1
48113 1
48114 1
48115 2
48116 2
48117 1
48118 1
48119 1
48267 1
48268 1
48269 1
48270 1
48271 1
48272 1
48510 1
48511 1
48512 1
48513 1
48514 1
48515 1
48516 1
48517 1
48518 1
48519 1
48520 1
48521 1
48522 1
48523 1
48524 1
48525 1
48526 1
48527 1
48528 1
48529 1
48530 1
48531 1
48532 1
48533 1
48534 1
48535 1
48536 1
48537 1
48538 1
48539 1
48540 1
48541 1
48542 1
48543 1
48544 1
48545 1
48546 1
48547 1
48548 1
48549 1
48550 1
48551 1
48552 1
48553 1
48554 1
48555 1
48556 1
48557 1
48558 1
48559 1
48560 1
48561 1
48562 1
48563 1
48564 1
48565 1
48566 1
48567 1
48568 1
48569 1
48570 1
48571 1
48572 1
48573 1
48574 1
48575 1
48576 1
48577 1
48578 1
48579 1
48580 1
48581 1
48582 1
48583 1
48584 1
48585 1
48586 1
48587 1
48588 1
48589 1
48590 1
48591 1
48592 1
48593 1
48594 1
48595 1
48596 1
48597 1
48598 1
48599 1
48600 1
48601 1
48602 1
48603 1
48604 1
48611 1
48612 1
48613 1
48614 1
48615 1
48616 1
48617 1
48618 1
48619 1
48620 1
48621 1
48622 1
48623 1
48624 1
48625 1
48626 1
48627 1
48628 1
48629 1
48630 1
48631 1
48632 1
48633 1
48634 1
48635 1
48636 1
48637 1
48638 1
48639 1
48640 1
48641 1
48642 1
48643 1
48644 1
48645 1
48646 1
48647 1
48648 1
48649 1
48650 1
48651 1
48652 1
48653 1
48654 1
48655 1
48656 1
48657 1
48658 1
48659 1
48660 1
48661 1
48662 1
48663 1
48664 1
48665 1
48666 1
48667 1
48668 1
48669 1
48670 1
48671 1
48672 2
48673 2
48674 2
48675 2
48676 2
48677 2
48678 2
48679 2
48680 2
48681 2
48682 2
48683 2
48684 2
48685 2
48686 2
48687 2
48688 2
48689 2
48873 2
48874 2
48875 2
48876 2
48877 2
48878 2
48879 2
48880 2
48881 2
48882 2
48883 2
48884 2
48885 1
48886 1
48887 1
48888 1
48889 1
48890 1
48891 1
48892 1
48893 1
48894 1
48895 1
48896 1
48897 1
48898 1
48899 1
48900 1
48901 1
48902 1
48903 1
48904 1
48905 1
48906 1
48907 1
48908 1
48909 1
48910 1
48911 1
48912 1
48913 1
48914 1
48915 1
48916 1
48917 1
48918 1
48919 1
48920 1
48921 1
48922 1
48923 1
48924 1
48925 1
48926 1
48927 1
48928 1
48929 1
48930 1
48931 1
48932 1
48933 1
48934 1
48935 1
48936 1
48937 1
48938 1
48939 1
48940 1
48941 1
48942 1
48943 1
48944 1
48945 1
48946 1
48947 1
48948 1
48949 1
48950 1
48951 1
48952 1
48953 1
48954 1
49811 3
49812 3
49813 3
49814 3
49815 3
49816 3
49817 3
49818 3
49819 3
49820 3
49821 3
49822 3
49823 3
49824 3
49825 3
49826 3
49827 3
49828 3
49829 3
49830 3
49831 3
49832 3
49833 3
49834 3
49835 3
49836 3
49837 3
49838 3
49839 3
49840 3
49841 3
49842 3
49843 3
49844 3
49845 3
49846 3
49847 3
49848 3
49849 3
49850 3
49851 3
51701 1
51702 1
51703 1
51704 1
51705 1
51706 1
51888 1
51889 3
51890 3
51891 3
51892 3
51893 3
51894 3
51895 3
51896 3
51897 3
51898 3
51899 3
51900 3
51901 3
51902 3
51903 3
51904 3
51905 3
51906 3
51907 3
51908 3
51909 3
51910 3
51911 3
51912 3
51913 3
51914 3
51915 5
51916 7
51917 7
51918 7
51919 7
51920 7
51921 7
51922 7
51923 7
51924 7
51925 8
51926 8
51927 8
51928 8
51929 8
51930 9
51931 9
51932 9
51933 9
51934 9
51935 9
51936 9
51937 9
51938 10
51939 10
51940 16
51941 21
51942 24
51943 39
51944 40
51945 50
51946 61
51947 64
51948 73
51949 119
51950 160
51951 180
51952 180
51953 185
51954 185
51955 202
51956 228
51957 310
51958 329
51959 338
51960 345
51961 390
51962 408
51963 462
51964 472
51965 478
51966 485
51967 645
51968 756
51969 822
51970 852
51971 866
51972 871
51973 875
51974 878
51975 889
51976 918
51977 938
51978 942
51979 942
51980 952
51981 991
51982 996
51983 1002
51984 1004
51985 1004
51986 1019
51987 1026
51988 1030
51989 1029
51990 1035
51991 1036
51992 1094
51993 1111
51994 1119
51995 1127
51996 1133
51997 1152
51998 1199
51999 1201
52000 1300
52001 1305
52002 1423
52003 1468
52004 1511
52005 1578
52006 1579
52007 1582
52008 1656
52009 1730
52010 1755
52011 1778
52012 1827
52013 1820
52014 1836
52015 1833
52016 1847
52017 1898
52018 1961
52019 1963
52020 1985
52021 1982
52022 1983
52023 2020
52024 2023
52025 2025
52026 2024
52027 2025
52028 2032
52029 2050
52030 2058
52031 2053
52032 2049
52033 2095
52034 2100
52035 2121
52036 2121
52037 2127
52038 2123
52039 2124
52040 2121
52041 2115
52042 2102
52043 2098
52044 2106
52045 2095
52046 2089
52047 2090
52048 2080
52049 2046
52050 2036
52051 2104
52052 2123
52053 2128
52054 2138
52055 2137
52056 2118
52057 2075
52058 2079
52059 2113
52060 2202
52061 2195
52062 2178
52063 2134
52064 2124
52065 2127
52066 2124
52067 1981
52068 1889
52069 1849
52070 1835
52071 1830
52072 1827
52073 1825
52074 1831
52075 1825
52076 1799
52077 1781
52078 1813
52079 1821
52080 1830
52081 1808
52082 1814
52083 1810
52084 1812
52085 1828
52086 1841
52087 1832
52088 1830
52089 1844
52090 1855
52091 1875
52092 1861
52093 1866
52094 1868
52095 1879
52096 1877
52097 1865
52098 1859
52099 1897
52100 1812
52101 1803
52102 1700
52103 1665
52104 1634
52105 1590
52106 1609
52107 1597
52108 1537
52109 1480
52110 1467
52111 1438
52112 1400
52113 1427
52114 1424
52115 1470
52116 1472
52117 1423
52118 1369
52119 1363
52120 1361
52121 1373
52122 1391
52123 1385
52124 1380
52125 1370
52126 1372
52127 1378
52128 1379
52129 1369
52130 1365
52131 1363
52132 1361
52133 1381
52134 1379
52135 1367
52136 1448
52137 1449
52138 1486
52139 1495
52140 1530
52141 1571
52142 1574
52143 1577
52144 1606
52145 1623
52146 1684
52147 1687
52148 1691
52149 1690
52150 1674
52151 1617
52152 1620
52153 1604
52154 1600
52155 1574
52156 1575
52157 1595
52158 1651
52159 1630
52160 1559
52161 1574
52162 1615
52163 1591
52164 1604
52165 1612
52166 1605
52167 1631
52168 1626
52169 1657
52170 1653
52171 1650
52172 1650
52173 1644
52174 1640
52175 1652
52176 1664
52177 1675
52178 1653
52179 1642
52180 1624
52181 1628
52182 1628
52183 1640
52184 1651
52185 1655
52186 1616
52187 1648
52188 1654
52189 1651
52190 1626
52191 1619
52192 1609
52193 1590
52194 1582
52195 1588
52196 1600
52197 1606
52198 1617
52199 1583
52200 1583
52201 1596
52202 1623
52203 1642
52204 1671
52205 1692
52206 1693
52207 1709
52208 1711
52209 1722
52210 1714
52211 1753
52212 1790
52213 1798
52214 1797
52215 1772
52216 1789
52217 1847
52218 1856
52219 1870
52220 1848
52221 1838
52222 1837
52223 1822
52224 1838
52225 1861
52226 1865
52227 1879
52228 1892
52229 1952
52230 2031
52231 2051
52232 2063
52233 1981
52234 1984
52235 1994
52236 1928
52237 1922
52238 1877
52239 1872
52240 1868
52241 1823
52242 1832
52243 1826
52244 1793
52245 1821
52246 1857
52247 1871
52248 1858
52249 1859
52250 1886
52251 1882
52252 1865
52253 1898
52254 1975
52255 2002
52256 1989
52257 1935
52258 1851
52259 1826
52260 1842
52261 1803
52262 1759
52263 1762
52264 1771
52265 1769
52266 1757
52267 1760
52268 1782
52269 1767
52270 1775
52271 1784
52272 1795
52273 1807
52274 1811
52275 1953
52276 1974
52277 1993
52278 1995
52279 2059
52280 2126
52281 2131
52282 2146
52283 2144
52284 2136
52285 2124
52286 2139
52287 2141
52288 2141
52289 2158
52290 2155
52291 2139
52292 2149
52293 2166
52294 2193
52295 2231
52296 2218
52297 2239
52298 2195
52299 2220
52300 2212
52301 2195
52302 2238
52303 2227
52304 2196
52305 2175
52306 2181
52307 2170
52308 2166
52309 2175
52310 2173
52311 2137
52312 2167
52313 2175
52314 2179
52315 2209
52316 2178
52317 2144
52318 2162
52319 2215
52320 2234
52321 2229
52322 2225
52323 2248
52324 2271
52325 2259
52326 2283
52327 2274
52328 2244
52329 2205
52330 2069
52331 2057
52332 2044
52333 2048
52334 2065
52335 2047
52336 2055
52337 2071
52338 2086
52339 2118
52340 2133
52341 2132
52342 2140
52343 2146
52344 2131
52345 2048
52346 1978
52347 1970
52348 1969
52349 1970
52350 1978
52351 1987
52352 2024
52353 1965
52354 1889
52355 1868
52356 1874
52357 1879
52358 1896
52359 1955
52360 1964
52361 1967
52362 1965
52363 1984
52364 1964
52365 2009
52366 2009
52367 2005
52368 2009
52369 2005
52370 1996
52371 2000
52372 1987
52373 1978
52374 1974
52375 1822
52376 1804
52377 1785
52378 1932
52379 1877
52380 1914
52381 1997
52382 2069
52383 2120
52384 2130
52385 2145
52386 2130
52387 2125
52388 2133
52389 2131
52390 2176
52391 2184
52392 2203
52393 2206
52394 2168
52395 2114
52396 2089
52397 2079
52398 2101
52399 2093
52400 2080
52401 2063
52402 1989
52403 1984
52404 1992
52405 2008
52406 2052
52407 2073
52408 2074
52409 2055
52410 2032
52411 2045
52412 1998
52413 1997
52414 1977
52415 1924
52416 1911
52417 1870
52418 1836
52419 1792
52420 1798
52421 1794
52422 1800
52423 1777
52424 1757
52425 1759
52426 1750
52427 1743
52428 1750
52429 1715
52430 1690
52431 1690
52432 1670
52433 1657
52434 1627
52435 1636
52436 1683
52437 1727
52438 1713
52439 1692
52440 1648
52441 1655
52442 1641
52443 1629
52444 1626
52445 1620
52446 1623
52447 1658
52448 1675
52449 1674
52450 1660
52451 1659
52452 1634
52453 1652
52454 1650
52455 1688
52456 1694
52457 1744
52458 1747
52459 1705
52460 1696
52461 1691
52462 1689
52463 1667
52464 1687
52465 1694
52466 1703
52467 1699
52468 1693
52469 1697
52470 1720
52471 1714
52472 1704
52473 1700
52474 1704
52475 1684
52476 1663
52477 1675
52478 1558
52479 1542
52480 1551
52481 1481
52482 1442
52483 1417
52484 1414
52485 1403
52486 1402
52487 1362
52488 1365
52489 1363
52490 1332
52491 1325
52492 1330
52493 1347
52494 1373
52495 1397
52496 1398
52497 1379
52498 1365
52499 1361
52500 1357
52501 1391
52502 1435
52503 1463
52504 1476
52505 1463
52506 1426
52507 1429
52508 1427
52509 1421
52510 1415
52511 1419
52512 1529
52513 1534
52514 1575
52515 1598
52516 1606
52517 1620
52518 1603
52519 1607
52520 1612
52521 1609
52522 1601
52523 1599
52524 1601
52525 1612
52526 1609
52527 1611
52528 1589
52529 1623
52530 1701
52531 1718
52532 1748
52533 1758
52534 1768
52535 1784
52536 1753
52537 1722
52538 1714
52539 1720
52540 1730
52541 1726
52542 1715
52543 1713
52544 1722
52545 1728
52546 1767
52547 1738
52548 1719
52549 1710
52550 1755
52551 1779
52552 1793
52553 1768
52554 1785
52555 1747
52556 1758
52557 1723
52558 1735
52559 1763
52560 1774
52561 1775
52562 1751
52563 1745
52564 1762
52565 1707
52566 1686
52567 1686
52568 1766
52569 1793
52570 1820
52571 1867
52572 1899
52573 1909
52574 1916
52575 1934
52576 1937
52577 1938
52578 1932
52579 1936
52580 1832
52581 1824
52582 1807
52583 1790
52584 1788
52585 1790
52586 1785
52587 1840
52588 1843
52589 1816
52590 1808
52591 1829
52592 1803
52593 1795
52594 1780
52595 1787
52596 1805
52597 1817
52598 1851
52599 1860
52600 1869
52601 1834
52602 1809
52603 1797
52604 1810
52605 1854
52606 1846
52607 1821
52608 1818
52609 1831
52610 1850
52611 1847
52612 1832
52613 1826
52614 1889
52615 1898
52616 1903
52617 1918
52618 1950
52619 1967
52620 1984
52621 1986
52622 2023
52623 2045
52624 2038
52625 2046
52626 2056
52627 2073
52628 2073
52629 2108
52630 2073
52631 2059
52632 2047
52633 2056
52634 2070
52635 2104
52636 2087
52637 2092
52638 2093
52639 2119
52640 2178
52641 2183
52642 2218
52643 2225
52644 2228
52645 2206
52646 2149
52647 2144
52648 2130
52649 2122
52650 2069
52651 74
52652 71
52653 71
52654 67
52655 67
52656 67
52657 68
52658 69
52659 67
52660 65
52661 66
52662 63
52663 63
52664 61
52665 61
52666 61
52667 61
52668 61
52669 58
52670 58
52671 61
52672 63
52673 68
52674 71
52675 72
52676 70
52677 70
52678 70
52679 70
52680 70
52681 70
52682 72
52683 72
52684 72
52685 71
52686 69
52687 68
52688 69
52689 69
52690 67
52691 68
52692 67
52693 67
52694 69
52695 69
52696 69
52697 66
52698 65
52699 66
52700 66
52701 65
52702 65
52703 64
52704 62
52705 62
52706 62
52707 62
52708 63
52709 61
52710 62
52711 63
52712 68
52713 68
52714 66
52715 66
52716 64
52717 64
52718 66
52719 64
52720 71
52721 72
52722 73
52723 71
52724 67
52725 66
52726 67
52727 68
52728 70
52729 69
52730 71
52731 72
52732 78
52733 79
52734 78
52735 79
52736 81
52737 83
52738 84
52739 84
52740 87
52741 89
52742 91
52743 93
52744 92
52745 101
52746 100
52747 104
52748 109
52749 114
52750 115
52751 121
52752 227
52753 262
52754 2130
52755 2193
52756 2227
52757 2287
52758 2300
52759 2304
52760 2298
52761 2283
52762 2272
52763 2286
52764 2277
52765 2281
52766 2280
52767 2266
52768 2259
52769 2277
52770 2287
52771 2183
52772 2163
52773 2077
52774 2053
52775 2035
52776 2045
52777 2064
52778 2106
52779 2149
52780 2177
52781 2180
52782 2173
52783 2137
52784 2149
52785 2242
52786 2269
52787 2287
52788 2271
52789 2266
52790 2221
52791 2218
52792 2244
52793 2227
52794 2219
52795 2211
52796 2208
52797 2219
52798 2213
52799 2235
52800 2233
52801 2205
52802 2170
52803 2135
52804 2155
52805 2130
52806 2143
52807 2125
52808 2092
52809 2140
52810 2203
52811 2211
52812 2229
52813 2223
52814 2288
52815 2251
52816 2269
52817 2241
52818 2263
52819 2261
52820 2271
52821 2241
52822 2246
52823 2225
52824 2223
52825 2185
52826 2174
52827 2170
52828 2137
52829 2110
52830 2108
52831 2119
52832 2061
52833 2060
52834 2040
52835 2034
52836 2015
52837 2035
52838 2019
52839 2029
52840 2035
52841 2043
52842 2115
52843 2095
52844 2169
52845 2199
52846 2215
52847 2227
52848 2232
52849 2175
52850 2198
52851 2228
52852 2229
52853 2224
52854 2230
52855 2205
52856 2199
52857 2167
52858 2219
52859 2210
52860 2254
52861 2281
52862 2263
52863 2316
52864 2324
52865 2355
52866 2359
52867 2364
52868 2358
52869 2338
52870 2341
52871 2329
52872 2330
52873 2357
52874 2361
52875 2365
52876 2402
52877 2390
52878 2353
52879 2320
52880 2327
52881 2347
52882 2329
52883 2340
52884 2335
52885 2279
52886 2266
52887 2345
52888 2421
52889 2467
52890 2462
52891 2455
52892 2449
52893 2458
52894 2455
52895 2490
52896 2464
52897 2453
52898 2415
52899 2400
52900 2402
52901 2389
52902 2386
52903 2404
52904 2378
52905 2392
52906 2385
52907 2383
52908 2382
52909 2363
52910 2302
52911 2377
52912 2386
52913 2387
52914 2330
52915 2308
52916 2289
52917 2259
52918 2253
52919 2267
52920 2254
52921 2257
52922 2250
52923 2244
52924 2262
52925 2294
52926 2359
52927 2377
52928 2377
52929 2392
52930 2386
52931 2368
52932 2409
52933 2413
52934 2454
52935 2503
52936 2518
52937 2510
52938 2591
52939 2591
52940 2653
52941 2661
52942 2591
52943 2612
52944 2540
52945 2447
52946 2465
52947 2449
52948 2427
52949 2426
52950 2385
52951 2356
52952 2342
52953 2325
52954 2296
52955 2287
52956 2277
52957 2268
52958 2222
52959 2205
52960 2165
52961 2067
52962 2045
52963 1959
52964 1939
52965 334
52966 273
52967 24
52968 23
52969 24
52970 24
52971 24
52972 24
52973 24
52974 25
52975 22
52976 23
52977 24
52978 24
52979 28
52980 28
52981 32
52982 38
52983 39
52984 36
52985 35
52986 37
52987 40
52988 36
52989 37
52990 37
52991 36
52992 39
52993 45
52994 46
52995 56
52996 56
52997 56
52998 56
52999 56
53000 56
53001 56
53002 59
53003 64
53004 69
53005 71
53006 73
53007 72
53008 71
53009 74
53010 74
53011 74
53012 76
53013 76
53014 76
53015 76
53016 77
53017 77
53018 78
53019 84
53020 84
53021 84
53022 84
53023 84
53024 92
53025 91
53026 91
53027 90
53028 90
53029 94
53030 97
53031 96
53032 96
53033 98
53034 96
53035 105
53036 108
53037 108
53038 109
53039 109
53040 109
53041 112
53042 112
53043 112
53044 112
53045 111
53046 113
53047 112
53048 114
53049 114
53050 115
53051 115
53052 113
53053 114
53054 116
53055 115
53056 116
53057 116
53058 116
53059 116
53060 117
53061 121
53062 121
53063 122
53064 122
53065 122
53066 124
53067 124
53068 126
53069 126
53070 126
53071 125
53072 125
53073 125
53074 124
53075 124
53076 124
53077 123
53078 129
53079 124
53080 123
53081 120
53082 114
53083 116
53084 116
53085 114
53086 113
53087 113
53088 138
53089 139
53090 137
53091 135
53092 136
53093 131
53094 106
53095 96
53096 96
53097 96
53098 93
53099 94
53100 95
53101 96
53102 97
53103 90
53104 84
53105 82
53106 80
53107 80
53108 80
53109 78
53110 77
53111 79
53112 78
53113 78
53114 79
53115 78
53116 79
53117 79
53118 78
53119 73
53120 76
53121 76
53122 78
53123 78
53124 70
53125 70
53126 72
53127 73
53128 65
53129 61
53130 57
53131 57
53132 57
53133 54
53134 56
53135 48
53136 49
53137 56
53138 55
53139 56
53140 56
53141 55
53142 54
53143 53
53144 56
53145 57
53146 56
53147 63
53148 64
53149 63
53150 62
53151 61
53152 61
53153 61
53154 63
53155 64
53156 63
53157 63
53158 63
53159 71
53160 70
53161 72
53162 73
53163 75
53164 75
53165 78
53166 77
53167 77
53168 77
53169 79
53170 79
53171 79
53172 78
53173 78
53174 79
53175 86
53176 84
53177 87
53178 86
53179 88
53180 88
53181 92
53182 92
53183 92
53184 92
53185 93
53186 99
53187 97
53188 97
53189 96
53190 97
53191 98
53192 98
53193 98
53194 96
53195 94
53196 95
53197 93
53198 92
53199 93
53200 93
53201 92
53202 95
53203 95
53204 95
53205 95
53206 95
53207 96
53208 96
53209 96
53210 96
53211 93
53212 91
53213 95
53214 96
53215 99
53216 97
53217 97
53218 99
53219 100
53220 101
53221 103
53222 104
53223 105
53224 105
53225 103
53226 103
53227 105
53228 106
53229 103
53230 103
53231 102
53232 103
53233 104
53234 103
53235 101
53236 97
53237 94
53238 94
53239 92
53240 94
53241 94
53242 100
53243 101
53244 101
53245 101
53246 99
53247 95
53248 95
53249 95
53250 93
53251 92
53252 92
53253 92
53254 90
53255 91
53256 91
53257 91
53258 92
53259 84
53260 82
53261 81
53262 80
53263 75
53264 76
53265 72
53266 72
53267 73
53268 73
53269 73
53270 71
53271 73
53272 73
53273 73
53274 74
53275 70
53276 69
53277 65
53278 64
53279 64
53280 64
53281 68
53282 68
53283 74
53284 76
53285 77
53286 71
53287 70
53288 72
53289 74
53290 75
53291 74
53292 82
53293 83
53294 84
53295 86
53296 89
53297 90
53298 93
53299 92
53300 92
53301 92
53302 90
53303 94
53304 94
53305 94
53306 96
53307 96
53308 96
53309 96
53310 96
53311 96
53312 96
53313 91
53314 91
53315 88
53316 88
53317 87
53318 86
53319 85
53320 83
53321 79
53322 76
53323 75
53324 75
53325 74
53326 74
53327 76
53328 79
53329 80
53330 80
53331 76
53332 77
53333 74
53334 74
53335 76
53336 75
53337 72
53338 72
53339 73
53340 79
53341 79
53342 69
53343 68
53344 69
53345 70
53346 70
53347 71
53348 72
53349 73
53350 73
53351 74
53352 75
53353 73
53354 73
53355 75
53356 75
53357 77
53358 78
53359 79
53360 78
53361 76
53362 77
53363 81
53364 83
53365 84
53366 84
53367 83
53368 83
53369 84
53370 84
53371 87
53372 88
53373 88
53374 87
53375 88
53376 89
53377 89
53378 93
53379 93
53380 93
53381 88
53382 88
53383 81
53384 82
53385 88
53386 88
53387 91
53388 95
53389 92
53390 91
53391 91
53392 89
53393 87
53394 86
53395 86
53396 83
53397 83
53398 80
53399 81
53400 84
53401 85
53402 84
53403 82
53404 83
53405 83
53406 83
53407 82
53408 83
53409 85
53410 85
53411 85
53412 85
53413 80
53414 79
53415 79
53416 79
53417 81
53418 81
53419 80
53420 79
53421 78
53422 79
53423 77
53424 79
53425 78
53426 78
53427 76
53428 75
53429 75
53430 75
53431 78
53432 77
53433 85
53434 87
53435 85
53436 85
53437 84
53438 81
53439 82
53440 75
53441 77
53442 77
53443 76
53444 74
53445 73
53446 74
53447 72
53448 72
53449 72
53450 74
53451 77
53452 77
53453 77
53454 83
53455 83
53456 84
53457 85
53458 87
53459 85
53460 85
53461 87
53462 86
53463 88
53464 86
53465 84
53466 84
53467 84
53468 85
53469 86
53470 85
53471 87
53472 88
53473 90
53474 88
53475 88
53476 93
53477 92
53478 86
53479 86
53480 87
53481 87
53482 87
53483 82
53484 83
53485 79
53486 79
53487 77
53488 73
53489 72
53490 70
53491 68
53492 68
53493 68
53494 66
53495 72
53496 72
53497 75
53498 75
53499 75
53500 72
53501 70
53502 70
53503 74
53504 68
53505 68
53506 70
53507 70
53508 68
53509 64
53510 64
53511 63
53512 65
53513 64
53514 66
53515 66
53516 65
53517 65
53518 66
53519 68
53520 70
53521 69
53522 65
53523 65
53524 67
53525 67
53526 61
53527 62
53528 61
53529 61
53530 61
53531 58
53532 58
53533 55
53534 55
53535 54
53536 54
53537 54
53538 55
53539 55
53540 55
53541 59
53542 59
53543 58
53544 59
53545 57
53546 60
53547 60
53548 59
53549 59
53550 58
53551 57
53552 56
53553 52
53554 51
53555 52
53556 48
53557 45
53558 46
53559 48
53560 46
53561 48
53562 47
53563 53
53564 53
53565 53
53566 53
53567 53
53568 56
53569 52
53570 50
53571 50
53572 50
53573 52
53574 48
53575 49
53576 49
53577 49
53578 49
53579 49
53580 48
53581 50
53582 50
53583 50
53584 50
53585 50
53586 50
53587 52
53588 52
53589 57
53590 58
53591 54
53592 54
53593 56
53594 56
53595 52
53596 53
53597 50
53598 50
53599 49
53600 49
53601 49
53602 50
53603 50
53604 53
53605 57
53606 59
53607 59
53608 58
53609 60
53610 61
53611 60
53612 60
53613 56
53614 55
53615 56
53616 56
53617 55
53618 54
53619 56
53620 59
53621 59
53622 59
53623 58
53624 60
53625 61
53626 61
53627 61
53628 62
53629 63
53630 63
53631 61
53632 64
53633 68
53634 67
53635 66
53636 68
53637 68
53638 67
53639 62
53640 64
53641 67
53642 67
53643 67
53644 67
53645 65
53646 63
53647 64
53648 65
53649 65
53650 72
53651 73
53652 73
53653 74
53654 73
53655 72
53656 70
53657 71
53658 72
53659 72
53660 73
53661 74
53662 74
53663 72
53664 71
53665 71
53666 73
53667 76
53668 73
53669 73
53670 72
53671 72
53672 73
53673 73
53674 71
53675 76
53676 77
53677 76
53678 76
53679 77
53680 77
53681 78
53682 71
53683 72
53684 74
53685 79
53686 77
53687 72
53688 72
53689 71
53690 72
53691 71
53692 74
53693 72
53694 72
53695 71
53696 72
53697 111
53698 110
53699 107
53700 106
53701 110
53702 110
53703 110
53704 109
53705 106
53706 107
53707 107
53708 112
53709 113
53710 113
53711 114
53712 112
53713 112
53714 112
53715 116
53716 116
53717 113
53718 115
53719 113
53720 110
53721 112
53722 114
53723 114
53724 114
53725 110
53726 110
53727 110
53728 110
53729 110
53730 110
53731 110
53732 110
53733 109
53734 109
53735 108
53736 106
53737 109
53738 106
53739 105
53740 104
53741 103
53742 102
53743 102
53744 102
53745 101
53746 103
53747 75
53748 75
53749 76
53750 73
53751 69
53752 68
53753 68
53754 66
53755 66
53756 66
53757 65
53758 61
53759 60
53760 60
53761 60
53762 60
53763 60
53764 63
53765 59
53766 59
53767 58
53768 56
53769 56
53770 54
53771 52
53772 49
53773 49
53774 49
53775 49
53776 48
53777 47
53778 49
53779 52
53780 52
53781 52
53782 52
53783 52
53784 51
53785 48
53786 47
53787 44
53788 44
53789 44
53790 43
53791 43
53792 42
53793 42
53794 41
53795 41
53796 35
53797 27
53798 26
53799 24
53800 24
53801 24
53802 24
53803 24
53804 23
53805 23
53806 22
53807 20
53808 20
53809 20
53810 20
53811 20
53812 20
53813 20
53814 20
53815 19
53816 21
53817 21
53818 21
53819 21
53820 21
53821 21
53822 21
53823 24
53824 24
53825 25
53826 25
53827 26
53828 33
53829 34
53830 36
53831 42
53832 47
53833 48
53834 50
53835 54
53836 55
53837 57
53838 57
53839 61
53840 63
53841 63
53842 61
53843 62
53844 63
53845 65
53846 63
53847 63
53848 65
53849 71
53850 76
53851 81
53852 80
53853 80
53854 83
53855 86
53856 86
53857 89
53858 89
53859 92
53860 92
53861 93
53862 96
53863 99
53864 97
53865 98
53866 98
53867 98
53868 100
53869 100
53870 101
53871 100
53872 99
53873 97
53874 97
53875 100
53876 100
53877 102
53878 97
53879 92
53880 92
53881 95
53882 95
53883 97
53884 95
53885 96
53886 96
53887 95
53888 94
53889 92
53890 92
53891 92
53892 93
53893 93
53894 94
53895 93
53896 94
53897 94
53898 92
53899 88
53900 83
53901 79
53902 79
53903 79
53904 79
53905 81
53906 79
53907 77
53908 76
53909 73
53910 73
53911 72
53912 74
53913 77
53914 76
53915 75
53916 74
53917 71
53918 69
53919 69
53920 74
53921 77
53922 78
53923 82
53924 82
53925 77
53926 77
53927 77
53928 73
53929 74
53930 71
53931 66
53932 62
53933 61
53934 61
53935 57
53936 58
53937 59
53938 60
53939 59
53940 59
53941 59
53942 59
53943 61
53944 62
53945 60
53946 61
53947 61
53948 61
53949 57
53950 56
53951 56
53952 56
53953 56
53954 51
53955 53
53956 57
53957 58
53958 58
53959 58
53960 58
53961 58
53962 53
53963 50
53964 52
53965 52
53966 52
53967 51
53968 54
53969 57
53970 52
53971 49
53972 53
53973 50
53974 52
53975 56
53976 56
53977 55
53978 57
53979 63
53980 63
53981 61
53982 61
53983 61
53984 61
53985 61
53986 60
53987 60
53988 58
53989 58
53990 57
53991 57
53992 56
53993 56
53994 56
53995 56
53996 55
53997 55
53998 57
53999 59
54000 58
54001 57
54002 59
54003 59
54004 58
54005 55
54006 59
54007 60
54008 64
54009 67
54010 68
54011 68
54012 68
54013 68
54014 71
54015 70
54016 69
54017 69
54018 67
54019 69
54020 70
54021 72
54022 69
54023 69
54024 67
54025 64
54026 64
54027 64
54028 63
54029 58
54030 58
54031 65
54032 67
54033 74
54034 76
54035 74
54036 72
54037 72
54038 72
54039 72
54040 70
54041 70
54042 70
54043 67
54044 66
54045 66
54046 66
54047 67
54048 66
54049 66
54050 66
54051 66
54052 66
54053 66
54054 66
54055 65
54056 57
54057 57
54058 53
54059 50
54060 54
54061 55
54062 55
54063 57
54064 57
54065 61
54066 64
54067 62
54068 61
54069 59
54070 59
54071 58
54072 55
54073 54
54074 55
54075 55
54076 56
54077 57
54078 60
54079 59
54080 61
54081 62
54082 61
54083 57
54084 54
54085 55
54086 55
54087 55
54088 55
54089 55
54090 56
54091 59
54092 60
54093 61
54094 61
54095 62
54096 61
54097 62
54098 61
54099 61
54100 62
54101 62
54102 59
54103 59
54104 59
54105 56
54106 56
54107 55
54108 55
54109 55
54110 50
54111 52
54112 50
54113 47
54114 41
54115 36
54116 29
54117 28
54118 27
54119 27
54120 27
54121 26
54122 26
54123 25
54124 25
54125 28
54126 28
54127 30
54128 29
54129 30
54130 31
54131 30
54132 28
54133 28
54134 28
54135 28
54136 31
54137 31
54138 31
54139 31
54140 31
54141 31
54142 33
54143 34
54144 34
54145 35
54146 35
54147 35
54148 37
54149 37
54150 37
54151 37
54152 37
54153 37
54154 37
54155 37
54156 38
54157 38
54158 37
54159 37
54160 36
54161 35
54162 38
54163 38
54164 39
54165 39
54166 40
54167 40
54168 40
54169 41
54170 41
54171 42
54172 42
54173 42
54174 41
54175 47
54176 47
54177 45
54178 45
54179 43
54180 43
54181 42
54182 41
54183 40
54184 40
54185 40
54186 37
54187 37
54188 37
54189 38
54190 39
54191 36
54192 30
54193 28
54194 27
54195 26
54196 26
54197 24
54198 24
54199 22
54200 22
54201 22
54202 23
54203 23
54204 23
54205 23
54206 23
54207 23
54208 23
54209 23
54210 23
54211 23
54212 20
54213 20
54214 19
54215 19
54216 17
54217 17
54218 17
54219 17
54220 17
54221 17
54222 17
54223 17
54224 18
54225 6
54226 6
54227 6
54228 6
54229 6
54230 6
54231 6
54232 6
54233 6
54234 6
54235 6
54236 6
54237 6
54238 7
54239 7
54240 6
54241 6
54242 7
54243 7
54244 7
54245 7
54246 7
54247 8
54248 8
54249 8
54250 8
54251 8
54252 7
54253 7
54254 7
54255 7
54256 8
54257 8
54258 8
54259 8
54260 8
54261 8
54262 8
54263 8
54264 8
54265 8
54266 8
54267 8
54268 8
54269 7
54270 7
54271 7
54272 8
54273 8
54274 9
54275 9
54276 10
54277 10
54278 10
54279 10
54280 10
54281 10
54282 10
54283 10
54284 10
54285 10
54286 10
54287 10
54288 10
54289 10
54290 10
54291 10
54292 10
54293 10
54294 10
54295 10
54296 10
54297 10
54298 10
54299 10
54300 10
54301 10
54302 10
54303 10
54304 10
54305 10
54306 10
54307 10
54308 10
54309 10
54310 10
54311 10
54312 10
54313 10
54314 10
54315 10
54316 10
54317 10
54318 10
54319 10
54320 10
54321 9
54322 9
54323 9
54324 8
54325 7
54326 7
54327 7
54328 7
54329 7
54330 7
54331 7
54332 7
54333 7
54334 7
54335 7
54336 7
54337 7
54338 6
54339 7
54340 7
54341 7
54342 6
54343 6
54344 6
54345 6
54346 6
54347 5
54348 5
54349 5
54350 5
54351 5
54352 5
54353 5
54354 5
54355 5
54356 4
54357 4
54358 4
54359 4
54360 6
54361 6
54362 6
54363 6
54364 6
54365 6
54366 8
54367 8
54368 8
54369 11
54370 11
54371 11
54372 10
54373 10
54374 9
54375 9
54376 8
54377 8
54378 8
54379 10
54380 10
54381 10
54382 10
54383 10
54384 11
54385 11
54386 11
54387 11
54388 11
54389 11
54390 11
54391 11
54392 13
54393 13
54394 13
54395 13
54396 12
54397 12
54398 12
54399 12
54400 12
54401 12
54402 12
54403 12
54404 12
54405 12
54406 12
54407 12
54408 12
54409 13
54410 13
54411 13
54412 12
54413 12
54414 12
54415 12
54416 10
54417 10
54418 10
54419 8
54420 8
54421 8
54422 8
54423 8
54424 8
54425 8
54426 8
54427 8
54428 8
54429 8
54430 8
54431 8
54432 8
54433 8
54434 8
54435 8
54436 8
54437 9
54438 9
54439 8
54440 8
54441 8
54442 6
54443 6
54444 6
54445 6
54446 6
54447 9
54448 9
54449 9
54450 9
54451 9
54452 9
54453 9
54454 9
54455 9
54456 9
54457 9
54458 9
54459 8
54460 7
54461 7
54462 7
54463 7
54464 7
54465 7
54466 7
54467 7
54468 7
54469 7
54470 7
54471 7
54472 7
54473 7
54474 7
54475 7
54476 7
54477 7
54478 5
54479 5
54480 5
54481 5
54482 5
54483 5
54484 4
54485 4
54486 4
54487 4
54488 4
54489 4
54490 4
54491 4
54492 4
54493 4
54494 4
54495 4
54496 4
54497 4
54498 4
54499 4
54500 4
54501 4
54502 4
54503 4
54504 4
54505 4
54506 4
54507 4
54508 4
54509 5
54510 5
54511 5
54512 8
54513 10
54514 11
54515 11
54516 11
54517 12
54518 12
54519 12
54520 13
54521 13
54522 13
54523 13
54524 13
54525 13
54526 13
54527 15
54528 16
54529 16
54530 16
54531 16
54532 16
54533 16
54534 16
54535 16
54536 16
54537 17
54538 17
54539 17
54540 19
54541 20
54542 21
54543 21
54544 21
54545 21
54546 21
54547 18
54548 18
54549 18
54550 18
54551 18
54552 18
54553 18
54554 18
54555 19
54556 19
54557 19
54558 19
54559 19
54560 19
54561 19
54562 16
54563 12
54564 13
54565 13
54566 13
54567 13
54568 13
54569 13
54570 13
54571 13
54572 13
54573 12
54574 12
54575 12
54576 12
54577 12
54578 11
54579 11
54580 11
54581 11
54582 11
54583 11
54584 11
54585 11
54586 11
54587 10
54588 10
54589 10
54590 9
54591 7
54592 6
54593 6
54594 6
54595 6
54596 6
54597 6
54598 6
54599 6
54600 5
54601 5
54602 5
54603 5
54604 5
54605 5
54606 5
54607 5
54608 5
54609 4
54610 4
54611 4
54612 4
54613 3
54614 3
54615 2
54616 2
54617 2
54618 2
54619 2
54620 4
54621 4
54622 4
54623 4
54624 4
54625 5
54626 5
54627 5
54628 7
54629 7
54630 7
54631 7
54632 7
54633 7
54634 7
54635 7
54636 7
54637 7
54638 7
54639 7
54640 6
54641 6
54642 6
54643 6
54644 6
54645 6
54646 6
54647 6
54648 6
54649 6
54650 6
54651 6
54652 6
54653 6
54654 6
54655 5
54656 6
54657 6
54658 5
54659 6
54660 6
54661 6
54662 6
54663 6
54664 6
54665 5
54666 5
54667 5
54668 5
54669 5
54670 5
54671 5
54672 5
54673 5
54674 5
54675 5
54676 5
54677 5
54678 5
54679 5
54680 5
54681 5
54682 5
54683 5
54684 5
54685 5
54686 6
54687 8
54688 8
54689 8
54690 8
54691 8
54692 8
54693 8
54694 8
54695 8
54696 8
54697 8
54698 8
54699 9
54700 9
54701 9
54702 9
54703 9
54704 10
54705 10
54706 10
54707 10
54708 10
54709 10
54710 10
54711 10
54712 11
54713 11
54714 11
54715 11
54716 11
54717 11
54718 11
54719 11
54720 8
54721 8
54722 10
54723 10
54724 10
54725 10
54726 12
54727 12
54728 12
54729 10
54730 10
54731 12
54732 12
54733 12
54734 12
54735 12
54736 11
54737 11
54738 11
54739 11
54740 11
54741 11
54742 11
54743 11
54744 10
54745 10
54746 10
54747 10
54748 10
54749 10
54750 10
54751 10
54752 10
54753 10
54754 11
54755 12
54756 13
54757 13
54758 13
54759 13
54760 13
54761 14
54762 14
54763 14
54764 14
54765 14
54766 14
54767 14
54768 14
54769 14
54770 14
54771 14
54772 14
54773 14
54774 14
54775 14
54776 17
54777 17
54778 17
54779 18
54780 19
54781 19
54782 19
54783 19
54784 19
54785 19
54786 19
54787 17
54788 17
54789 17
54790 17
54791 16
54792 15
54793 15
54794 15
54795 15
54796 15
54797 15
54798 15
54799 14
54800 14
54801 14
54802 14
54803 14
54804 12
54805 12
54806 12
54807 12
54808 12
54809 12
54810 12
54811 11
54812 11
54813 11
54814 10
54815 10
54816 9
54817 9
54818 10
54819 10
54820 10
54821 10
54822 9
54823 9
54824 11
54825 12
54826 10
54827 10
54828 10
54829 10
54830 10
54831 10
54832 10
54833 10
54834 10
54835 10
54836 10
54837 10
54838 10
54839 10
54840 10
54841 10
54842 10
54843 10
54844 10
54845 10
54846 10
54847 10
54848 10
54849 10
54850 12
54851 12
54852 12
54853 13
54854 12
54855 12
54856 12
54857 12
54858 12
54859 12
54860 12
54861 11
54862 11
54863 11
54864 11
54865 11
54866 11
54867 11
54868 11
54869 11
54870 11
54871 11
54872 10
54873 10
54874 8
54875 8
54876 6
54877 6
54878 6
54879 4
54880 4
54881 4
54882 4
54883 4
54884 4
54885 4
54886 4
54887 4
54888 4
54889 4
54890 4
54891 4
54892 4
54893 4
54894 4
54895 4
54896 4
54897 4
54898 4
54899 3
54900 1
54901 1
54902 1
54903 1
54904 1
54905 1
54906 1
54907 2
54908 2
54909 2
54910 2
54911 2
54912 2
54913 3
54914 3
54915 3
54916 3
54917 3
54918 3
54919 4
54920 4
54921 4
54922 4
54923 4
54924 6
54925 6
54926 6
54927 6
54928 6
54929 6
54930 6
54931 6
54932 6
54933 6
54934 6
54935 6
54936 6
54937 6
54938 7
54939 7
54940 9
54941 9
54942 9
54943 9
54944 9
54945 9
54946 9
54947 9
54948 9
54949 8
54950 8
54951 10
54952 10
54953 10
54954 11
54955 10
54956 10
54957 10
54958 12
54959 12
54960 12
54961 12
54962 15
54963 15
54964 15
54965 15
54966 16
54967 19
54968 19
54969 20
54970 21
54971 21
54972 23
54973 29
54974 29
54975 28
54976 28
54977 29
54978 29
54979 30
54980 30
54981 30
54982 30
54983 30
54984 31
54985 31
54986 31
54987 32
54988 32
54989 32
54990 34
54991 34
54992 34
54993 34
54994 34
54995 37
54996 40
54997 40
54998 40
54999 40
55000 42
55001 42
55002 44
55003 44
55004 47
55005 48
55006 49
55007 54
55008 52
55009 52
55010 53
55011 53
55012 53
55013 52
55014 52
55015 57
55016 57
55017 57
55018 57
55019 57
55020 56
55021 56
55022 55
55023 50
55024 48
55025 48
55026 48
55027 48
55028 48
55029 49
55030 49
55031 49
55032 49
55033 49
55034 49
55035 50
55036 54
55037 54
55038 53
55039 53
55040 49
55041 49
55042 48
55043 46
55044 46
55045 43
55046 40
55047 40
55048 40
55049 40
55050 38
55051 36
55052 36
55053 36
55054 32
55055 31
55056 31
55057 28
55058 27
55059 26
55060 24
55061 24
55062 21
55063 21
55064 21
55065 15
55066 14
55067 11
55068 11
55069 10
55070 9
55071 9
55072 9
55073 10
55074 10
55075 10
55076 10
55077 12
55078 12
55079 11
55080 11
55081 11
55082 11
55083 11
55084 11
55085 11
55086 7
55087 7
55088 7
55089 7
55090 7
55091 7
55092 7
55093 7
55094 7
55095 7
55096 7
55097 7
55098 7
55099 7
55100 7
55101 7
55102 6
55103 6
55104 6
55105 6
55106 6
55107 5
55108 5
55109 5
55110 5
55111 5
55112 6
55113 6
55114 7
55115 7
55116 7
55117 7
55118 10
55119 10
55120 10
55121 10
55122 10
55123 10
55124 10
55125 11
55126 11
55127 11
55128 11
55129 11
55130 11
55131 11
55132 12
55133 13
55134 13
55135 13
55136 14
55137 14
55138 17
55139 17
55140 17
55141 18
55142 19
55143 19
55144 19
55145 21
55146 21
55147 23
55148 26
55149 26
55150 28
55151 30
55152 30
55153 34
55154 34
55155 34
55156 34
55157 34
55158 33
55159 35
55160 35
55161 35
55162 39
55163 40
55164 40
55165 41
55166 44
55167 44
55168 43
55169 43
55170 43
55171 43
55172 44
55173 48
55174 48
55175 48
55176 48
55177 46
55178 46
55179 46
55180 46
55181 46
55182 46
55183 46
55184 46
55185 46
55186 46
55187 48
55188 46
55189 46
55190 46
55191 48
55192 49
55193 50
55194 50
55195 49
55196 51
55197 50
55198 47
55199 47
55200 46
55201 45
55202 45
55203 41
55204 42
55205 42
55206 43
55207 47
55208 46
55209 44
55210 44
55211 46
55212 41
55213 41
55214 40
55215 39
55216 37
55217 37
55218 36
55219 36
55220 36
55221 36
55222 36
55223 30
55224 29
55225 29
55226 30
55227 30
55228 30
55229 29
55230 29
55231 29
55232 28
55233 27
55234 28
55235 28
55236 26
55237 26
55238 26
55239 27
55240 27
55241 26
55242 25
55243 24
55244 24
55245 22
55246 21
55247 21
55248 21
55249 21
55250 21
55251 20
55252 21
55253 21
55254 20
55255 20
55256 19
55257 17
55258 17
55259 17
55260 17
55261 15
55262 15
55263 14
55264 14
55265 14
55266 14
55267 14
55268 13
55269 13
55270 14
55271 14
55272 14
55273 14
55274 14
55275 14
55276 13
55277 14
55278 14
55279 14
55280 14
55281 14
55282 14
55283 14
55284 14
55285 14
55286 14
55287 15
55288 16
55289 16
55290 17
55291 16
55292 15
55293 15
55294 16
55295 17
55296 18
55297 17
55298 17
55299 18
55300 18
55301 18
55302 18
55303 18
55304 18
55305 18
55306 18
55307 18
55308 18
55309 18
55310 18
55311 17
55312 17
55313 17
55314 17
55315 17
55316 17
55317 17
55318 17
55319 17
55320 18
55321 18
55322 18
55323 20
55324 23
55325 23
55326 24
55327 24
55328 24
55329 24
55330 24
55331 25
55332 25
55333 25
55334 25
55335 25
55336 25
55337 25
55338 25
55339 24
55340 24
55341 24
55342 24
55343 26
55344 28
55345 28
55346 30
55347 31
55348 36
55349 36
55350 36
55351 34
55352 33
55353 34
55354 34
55355 34
55356 34
55357 33
55358 33
55359 33
55360 33
55361 34
55362 34
55363 39
55364 40
55365 40
55366 40
55367 44
55368 44
55369 46
55370 44
55371 45
55372 45
55373 43
55374 44
55375 44
55376 44
55377 45
55378 45
55379 45
55380 45
55381 45
55382 45
55383 46
55384 46
55385 46
55386 48
55387 53
55388 52
55389 52
55390 51
55391 50
55392 53
55393 52
55394 49
55395 47
55396 45
55397 46
55398 41
55399 40
55400 40
55401 40
55402 40
55403 39
55404 39
55405 39
55406 40
55407 39
55408 39
55409 39
55410 39
55411 38
55412 38
55413 34
55414 33
55415 33
55416 34
55417 34
55418 34
55419 34
55420 33
55421 33
55422 31
55423 29
55424 26
55425 25
55426 24
55427 24
55428 25
55429 25
55430 27
55431 26
55432 26
55433 26
55434 26
55435 26
55436 26
55437 25
55438 25
55439 25
55440 25
55441 25
55442 24
55443 24
55444 24
55445 24
55446 24
55447 24
55448 24
55449 24
55450 24
55451 24
55452 24
55453 24
55454 26
55455 26
55456 27
55457 27
55458 27
55459 27
55460 27
55461 27
55462 27
55463 28
55464 29
55465 30
55466 31
55467 27
55468 28
55469 24
55470 24
55471 25
55472 25
55473 25
55474 25
55475 27
55476 27
55477 27
55478 27
55479 27
55480 27
55481 27
55482 27
55483 28
55484 29
55485 31
55486 30
55487 26
55488 26
55489 26
55490 27
55491 27
55492 22
55493 22
55494 22
55495 22
55496 24
55497 24
55498 24
55499 25
55500 26
55501 26
55502 27
55503 28
55504 28
55505 28
55506 29
55507 29
55508 30
55509 30
55510 30
55511 31
55512 31
55513 31
55514 31
55515 31
55516 31
55517 31
55518 34
55519 33
55520 32
55521 32
55522 32
55523 32
55524 32
55525 33
55526 32
55527 32
55528 31
55529 31
55530 30
55531 30
55532 31
55533 31
55534 34
55535 34
55536 34
55537 34
55538 34
55539 34
55540 34
55541 35
55542 36
55543 36
55544 36
55545 36
55546 34
55547 32
55548 33
55549 34
55550 34
55551 34
55552 33
55553 33
55554 31
55555 31
55556 30
55557 29
55558 28
55559 28
55560 28
55561 26
55562 26
55563 25
55564 24
55565 24
55566 24
55567 24
55568 20
55569 20
55570 20
55571 20
55572 21
55573 21
55574 21
55575 19
55576 19
55577 19
55578 19
55579 19
55580 18
55581 18
55582 18
55583 24
55584 24
55585 21
55586 21
55587 21
55588 21
55589 21
55590 21
55591 21
55592 21
55593 21
55594 21
55595 21
55596 21
55597 20
55598 20
55599 21
55600 20
55601 20
55602 19
55603 18
55604 18
55605 18
55606 18
55607 18
55608 18
55609 18
55610 19
55611 19
55612 19
55613 19
55614 19
55615 19
55616 19
55617 19
55618 21
55619 21
55620 21
55621 21
55622 20
55623 20
55624 20
55625 20
55626 20
55627 20
55628 20
55629 20
55630 20
55631 20
55632 20
55633 16
55634 13
55635 16
55636 16
55637 18
55638 18
55639 18
55640 18
55641 17
55642 17
55643 17
55644 17
55645 17
55646 17
55647 17
55648 15
55649 14
55650 14
55651 14
55652 13
55653 13
55654 13
55655 13
55656 13
55657 14
55658 14
55659 15
55660 15
55661 15
55662 15
55663 15
55664 15
55665 15
55666 15
55667 15
55668 12
55669 12
55670 13
55671 12
55672 12
55673 13
55674 14
55675 14
55676 14
55677 14
55678 14
55679 14
55680 15
55681 15
55682 15
55683 13
55684 13
55685 11
55686 11
55687 11
55688 11
55689 11
55690 11
55691 11
55692 10
55693 10
55694 10
55695 10
55696 10
55697 10
55698 10
55699 10
55700 10
55701 13
55702 13
55703 13
55704 13
55705 13
55706 14
55707 13
55708 14
55709 14
55710 12
55711 12
55712 12
55713 12
55714 13
55715 13
55716 13
55717 13
55718 13
55719 13
55720 13
55721 12
55722 12
55723 12
55724 23
55725 23
55726 23
55727 23
55728 23
55729 23
55730 23
55731 23
55732 23
55733 23
55734 24
55735 24
55736 24
55737 29
55738 31
55739 31
55740 31
55741 31
55742 31
55743 32
55744 32
55745 33
55746 33
55747 35
55748 37
55749 38
55750 38
55751 43
55752 43
55753 43
55754 43
55755 43
55756 44
55757 44
55758 44
55759 44
55760 44
55761 44
55762 47
55763 47
55764 47
55765 47
55766 47
55767 47
55768 47
55769 47
55770 46
55771 46
55772 47
55773 43
55774 39
55775 39
55776 39
55777 39
55778 39
55779 38
55780 38
55781 37
55782 37
55783 36
55784 35
55785 35
55786 35
55787 35
55788 33
55789 33
55790 33
55791 33
55792 32
55793 32
55794 32
55795 32
55796 32
55797 31
55798 28
55799 28
55800 28
55801 21
55802 21
55803 21
55804 21
55805 21
55806 21
55807 21
55808 20
55809 20
55810 20
55811 20
55812 20
55813 20
55814 19
55815 19
55816 19
55817 20
55818 20
55819 20
55820 22
55821 22
55822 22
55823 22
55824 15
55825 18
55826 18
55827 18
55828 18
55829 19
55830 19
55831 19
55832 19
55833 19
55834 19
55835 19
55836 17
55837 14
55838 14
55839 14
55840 14
55841 14
55842 14
55843 14
55844 15
55845 15
55846 16
55847 16
55848 17
55849 17
55850 17
55851 18
55852 18
55853 17
55854 17
55855 17
55856 17
55857 20
55858 20
55859 20
55860 20
55861 20
55862 16
55863 16
55864 17
55865 17
55866 17
55867 17
55868 17
55869 17
55870 15
55871 15
55872 15
55873 16
55874 16
55875 14
55876 16
55877 16
55878 15
55879 14
55880 16
55881 16
55882 18
55883 18
55884 18
55885 18
55886 18
55887 19
55888 19
55889 19
55890 21
55891 23
55892 26
55893 26
55894 27
55895 27
55896 28
55897 28
55898 28
55899 27
55900 30
55901 30
55902 30
55903 31
55904 31
55905 35
55906 37
55907 39
55908 41
55909 42
55910 44
55911 49
55912 49
55913 50
55914 50
55915 50
55916 49
55917 49
55918 50
55919 50
55920 50
55921 50
55922 50
55923 49
55924 47
55925 47
55926 43
55927 42
55928 42
55929 41
55930 41
55931 42
55932 42
55933 42
55934 42
55935 44
55936 44
55937 44
55938 44
55939 44
55940 44
55941 43
55942 41
55943 41
55944 40
55945 40
55946 36
55947 36
55948 35
55949 34
55950 34
55951 33
55952 33
55953 32
55954 32
55955 29
55956 27
55957 22
55958 22
55959 21
55960 21
55961 18
55962 15
55963 15
55964 15
55965 20
55966 23
55967 23
55968 24
55969 26
55970 27
55971 27
55972 27
55973 27
55974 30
55975 31
55976 32
55977 32
55978 36
55979 37
55980 37
55981 38
55982 36
55983 36
55984 36
55985 36
55986 36
55987 36
55988 36
55989 37
55990 37
55991 36
55992 39
55993 40
55994 41
55995 41
55996 41
55997 42
55998 42
55999 42
56000 42
56001 42
56002 42
56003 39
56004 39
56005 40
56006 39
56007 39
56008 38
56009 38
56010 39
56011 39
56012 39
56013 43
56014 42
56015 42
56016 43
56017 44
56018 43
56019 41
56020 44
56021 43
56022 44
56023 44
56024 41
56025 44
56026 46
56027 46
56028 48
56029 50
56030 50
56031 48
56032 48
56033 48
56034 50
56035 50
56036 50
56037 51
56038 52
56039 51
56040 51
56041 51
56042 54
56043 53
56044 52
56045 52
56046 53
56047 50
56048 57
56049 56
56050 55
56051 57
56052 57
56053 57
56054 57
56055 57
56056 56
56057 55
56058 54
56059 54
56060 54
56061 56
56062 57
56063 54
56064 54
56065 51
56066 47
56067 50
56068 52
56069 52
56070 52
56071 54
56072 57
56073 53
56074 53
56075 52
56076 51
56077 51
56078 46
56079 46
56080 46
56081 47
56082 47
56083 47
56084 46
56085 45
56086 45
56087 45
56088 45
56089 45
56090 45
56091 44
56092 39
56093 39
56094 39
56095 38
56096 38
56097 40
56098 32
56099 32
56100 32
56101 30
56102 30
56103 30
56104 30
56105 30
56106 30
56107 30
56108 33
56109 32
56110 32
56111 32
56112 31
56113 31
56114 32
56115 31
56116 31
56117 28
56118 25
56119 26
56120 24
56121 22
56122 20
56123 20
56124 21
56125 21
56126 21
56127 23
56128 23
56129 23
56130 23
56131 24
56132 24
56133 23
56134 25
56135 29
56136 30
56137 31
56138 31
56139 31
56140 31
56141 31
56142 31
56143 31
56144 31
56145 32
56146 32
56147 31
56148 31
56149 32
56150 32
56151 32
56152 34
56153 33
56154 34
56155 34
56156 36
56157 36
56158 41
56159 42
56160 41
56161 40
56162 40
56163 40
56164 40
56165 39
56166 39
56167 39
56168 39
56169 39
56170 38
56171 38
56172 37
56173 37
56174 39
56175 39
56176 38
56177 38
56178 40
56179 40
56180 40
56181 40
56182 41
56183 41
56184 42
56185 45
56186 45
56187 46
56188 46
56189 46
56190 46
56191 48
56192 48
56193 48
56194 48
56195 48
56196 48
56197 53
56198 53
56199 57
56200 57
56201 57
56202 57
56203 57
56204 56
56205 57
56206 57
56207 57
56208 49
56209 49
56210 49
56211 46
56212 46
56213 49
56214 51
56215 54
56216 55
56217 58
56218 56
56219 56
56220 56
56221 56
56222 55
56223 55
56224 53
56225 52
56226 52
56227 50
56228 48
56229 48
56230 48
56231 48
56232 48
56233 43
56234 41
56235 32
56236 31
56237 31
56238 31
56239 31
56240 31
56241 30
56242 30
56243 30
56244 30
56245 29
56246 28
56247 28
56248 28
56249 26
56250 26
56251 26
56252 23
56253 23
56254 22
56255 21
56256 20
56257 20
56258 20
56259 20
56260 19
56261 19
56262 19
56263 16
56264 16
56265 13
56266 13
56267 13
56268 13
56269 13
56270 13
56271 13
56272 13
56273 12
56274 13
56275 13
56276 13
56277 13
56278 12
56279 11
56280 11
56281 10
56282 10
56283 10
56284 10
56285 10
56286 10
56287 10
56288 10
56289 10
56290 10
56291 9
56292 9
56293 9
56294 9
56295 9
56296 9
56297 7
56298 7
56299 6
56300 6
56301 6
56302 6
56303 6
56304 6
56305 6
56306 6
56307 6
56308 6
56309 6
56310 6
56311 6
56312 6
56313 6
56314 4
56315 4
56316 4
56317 1
56318 1
56319 1
56320 1
56321 2
56322 2
56323 2
56324 1
56325 1
56326 1
56327 1
56328 1
56329 1
56330 1
56331 1
56332 1
56333 1
56334 1
56335 1
56336 1
56337 2
56338 2
56339 2
56340 2
56341 2
56342 2
56343 2
56344 2
56345 2
56346 2
56347 2
56348 2
56349 2
56350 2
56351 2
56352 2
56353 2
56354 2
56355 2
56356 2
56357 2
56358 2
56359 2
56360 2
56361 2
56362 2
56363 2
56364 2
56365 2
56366 2
56367 2
56368 2
56369 6
56370 6
56371 6
56372 6
56373 6
56374 6
56375 6
56376 6
56377 6
56378 6
56379 6
56380 6
56381 6
56382 6
56383 6
56384 6
56385 6
56386 6
56387 6
56388 6
56389 6
56390 6
56391 6
56392 6
56393 6
56394 6
56395 6
56396 6
56397 6
56398 6
56399 6
56400 6
56401 6
56402 6
56403 7
56404 7
56405 7
56406 7
56407 7
56408 7
56409 7
56410 7
56411 7
56412 7
56413 7
56414 7
56415 7
56416 7
56417 7
56418 7
56419 3
56420 3
56421 2
56422 3
56423 3
56424 3
56425 3
56426 3
56427 3
56428 3
56429 3
56430 3
56431 4
56432 4
56433 4
56434 4
56435 4
56436 4
56437 4
56438 4
56439 5
56440 5
56441 5
56442 7
56443 7
56444 7
56445 7
56446 7
56447 8
56448 8
56449 8
56450 8
56451 11
56452 11
56453 10
56454 10
56455 10
56456 10
56457 10
56458 10
56459 13
56460 13
56461 13
56462 13
56463 13
56464 13
56465 13
56466 13
56467 15
56468 15
56469 16
56470 16
56471 16
56472 18
56473 18
56474 18
56475 18
56476 18
56477 18
56478 20
56479 20
56480 20
56481 20
56482 20
56483 20
56484 20
56485 20
56486 20
56487 20
56488 23
56489 25
56490 25
56491 26
56492 26
56493 26
56494 26
56495 26
56496 31
56497 34
56498 33
56499 33
56500 33
56501 33
56502 33
56503 34
56504 34
56505 34
56506 34
56507 34
56508 34
56509 34
56510 34
56511 34
56512 34
56513 34
56514 35
56515 35
56516 35
56517 35
56518 35
56519 35
56520 35
56521 35
56522 35
56523 35
56524 35
56525 35
56526 35
56527 35
56528 35
56529 35
56530 35
56531 34
56532 34
56533 34
56534 34
56535 37
56536 42
56537 41
56538 42
56539 43
56540 43
56541 43
56542 42
56543 42
56544 42
56545 42
56546 40
56547 40
56548 40
56549 40
56550 40
56551 40
56552 40
56553 40
56554 40
56555 40
56556 40
56557 40
56558 39
56559 37
56560 37
56561 37
56562 37
56563 37
56564 37
56565 37
56566 37
56567 35
56568 35
56569 34
56570 34
56571 34
56572 32
56573 32
56574 32
56575 32
56576 32
56577 32
56578 30
56579 30
56580 30
56581 30
56582 30
56583 25
56584 25
56585 25
56586 25
56587 28
56588 25
56589 23
56590 23
56591 23
56592 20
56593 20
56594 20
56595 20
56596 13
56597 11
56598 11
56599 11
56600 11
56601 11
56602 10
56603 10
56604 10
56605 10
56606 10
56607 10
56608 10
56609 10
56610 10
56611 10
56612 10
56613 10
56614 9
56615 9
56616 9
56617 9
56618 9
56619 9
56620 9
56621 10
56622 9
56623 9
56624 8
56625 8
56626 8
56627 9
56628 9
56629 9
56630 9
56631 9
56632 9
56633 8
56634 13
56635 10
56636 10
56637 10
56638 11
56639 9
56640 9
56641 9
56642 8
56643 8
56644 8
56645 8
56646 8
56647 9
56648 10
56649 10
56650 11
56651 11
56652 11
56653 11
56654 16
56655 16
56656 18
56657 19
56658 19
56659 20
56660 20
56661 20
56662 22
56663 22
56664 24
56665 26
56666 27
56667 27
56668 30
56669 30
56670 30
56671 31
56672 31
56673 31
56674 32
56675 36
56676 36
56677 36
56678 38
56679 41
56680 48
56681 48
56682 49
56683 49
56684 49
56685 49
56686 49
56687 49
56688 49
56689 49
56690 49
56691 49
56692 49
56693 49
56694 49
56695 49
56696 49
56697 50
56698 50
56699 51
56700 51
56701 51
56702 51
56703 51
56704 51
56705 51
56706 51
56707 50
56708 50
56709 50
56710 50
56711 50
56712 50
56713 50
56714 50
56715 50
56716 50
56717 50
56718 50
56719 50
56720 51
56721 50
56722 50
56723 50
56724 50
56725 50
56726 50
56727 49
56728 50
56729 50
56730 50
56731 50
56732 50
56733 49
56734 44
56735 44
56736 44
56737 44
56738 43
56739 44
56740 44
56741 44
56742 44
56743 46
56744 46
56745 46
56746 46
56747 45
56748 44
56749 44
56750 43
56751 43
56752 43
56753 43
56754 38
56755 38
56756 38
56757 37
56758 37
56759 36
56760 36
56761 36
56762 34
56763 34
56764 31
56765 28
56766 28
56767 28
56768 25
56769 25
56770 24
56771 23
56772 23
56773 23
56774 22
56775 14
56776 14
56777 14
56778 10
56779 5
56780 3
56781 2
56782 2
56783 2
56784 2
56785 2
56786 2
56787 2
56788 2
56789 2
56790 2
56791 2
56792 2
56793 1
56794 1
56795 1
56796 1
56797 1
56798 1
56801 3
56802 3
56803 3
56804 3
56805 3
56806 3
56807 4
56808 4
56809 4
56810 4
56811 4
56812 4
56813 6
56814 8
56815 9
56816 19
56817 19
56818 28
56819 28
56820 28
56821 41
56822 41
56823 45
56824 47
56825 48
56826 50
56827 50
56828 51
56829 51
56830 51
56831 60
56832 61
56833 62
56834 64
56835 64
56836 65
56837 65
56838 67
56839 68
56840 68
56841 68
56842 68
56843 68
56844 71
56845 76
56846 77
56847 79
56848 79
56849 80
56850 80
56851 77
56852 81
56853 82
56854 82
56855 82
56856 82
56857 82
56858 84
56859 84
56860 85
56861 86
56862 88
56863 86
56864 93
56865 93
56866 93
56867 93
56868 93
56869 93
56870 93
56871 91
56872 92
56873 92
56874 90
56875 90
56876 90
56877 90
56878 90
56879 89
56880 90
56881 87
56882 87
56883 87
56884 87
56885 87
56886 87
56887 87
56888 87
56889 87
56890 87
56891 87
56892 87
56893 88
56894 88
56895 88
56896 90
56897 94
56898 94
56899 100
56900 99
56901 99
56902 99
56903 102
56904 102
56905 103
56906 104
56907 105
56908 105
56909 105
56910 105
56911 105
56912 103
56913 101
56914 101
56915 100
56916 90
56917 90
56918 81
56919 81
56920 81
56921 70
56922 69
56923 67
56924 67
56925 66
56926 65
56927 65
56928 64
56929 64
56930 62
56931 56
56932 55
56933 54
56934 52
56935 52
56936 51
56937 51
56938 49
56939 49
56940 49
56941 49
56942 49
56943 49
56944 47
56945 42
56946 39
56947 33
56948 33
56949 27
56950 27
56951 27
56952 23
56953 19
56954 19
56955 19
56956 17
56957 17
56958 15
56959 15
56960 15
56961 14
56962 15
56963 16
56964 11
56965 11
56966 11
56967 11
56968 12
56969 12
56970 13
56971 13
56972 12
56973 12
56974 12
56975 12
56976 12
56977 12
56978 12
56979 12
56980 12
56981 12
56982 12
56983 12
56984 13
56985 15
56986 16
56987 16
56988 16
56989 16
56990 18
56991 20
56992 22
56993 21
56994 27
56995 29
56996 29
56997 37
56998 39
56999 37
57000 37
57001 40
57002 38
57003 36
57004 36
57005 36
57006 36
57007 36
57008 36
57009 36
57010 36
57011 36
57012 36
57013 38
57014 37
57015 39
57016 43
57017 43
57018 43
57019 44
57020 46
57021 46
57022 47
57023 48
57024 52
57025 51
57026 51
57027 49
57028 50
57029 50
57030 58
57031 59
57032 61
57033 61
57034 61
57035 61
57036 72
57037 74
57038 77
57039 78
57040 83
57041 87
57042 94
57043 95
57044 97
57045 97
57046 99
57047 105
57048 113
57049 114
57050 119
57051 122
57052 122
57053 121
57054 121
57055 121
57056 123
57057 130
57058 132
57059 132
57060 132
57061 133
57062 133
57063 132
57064 132
57065 132
57066 131
57067 131
57068 133
57069 134
57070 135
57071 137
57072 136
57073 134
57074 134
57075 135
57076 137
57077 138
57078 137
57079 137
57080 135
57081 138
57082 138
57083 137
57084 137
57085 137
57086 130
57087 130
57088 131
57089 130
57090 131
57091 130
57092 125
57093 124
57094 119
57095 119
57096 117
57097 109
57098 105
57099 105
57100 101
57101 95
57102 93
57103 93
57104 94
57105 94
57106 97
57107 100
57108 100
57109 100
57110 100
57111 99
57112 97
57113 95
57114 95
57115 93
57116 89
57117 89
57118 89
57119 87
57120 84
57121 84
57122 84
57123 83
57124 79
57125 80
57126 79
57127 78
57128 77
57129 78
57130 75
57131 74
57132 72
57133 72
57134 72
57135 73
57136 68
57137 67
57138 63
57139 62
57140 56
57141 53
57142 49
57143 51
57144 49
57145 48
57146 48
57147 45
57148 41
57149 40
57150 40
57151 40
57152 40
57153 41
57154 41
57155 41
57156 39
57157 33
57158 31
57159 32
57160 33
57161 32
57162 32
57163 32
57164 34
57165 38
57166 38
57167 38
57168 36
57169 37
57170 37
57171 36
57172 36
57173 36
57174 36
57175 38
57176 35
57177 34
57178 34
57179 30
57180 31
57181 30
57182 30
57183 32
57184 34
57185 34
57186 34
57187 37
57188 38
57189 38
57190 41
57191 43
57192 43
57193 44
57194 46
57195 47
57196 48
57197 50
57198 51
57199 51
57200 52
57201 52
57202 52
57203 52
57204 52
57205 51
57206 48
57207 49
57208 49
57209 51
57210 54
57211 54
57212 54
57213 54
57214 54
57215 56
57216 56
57217 63
57218 64
57219 64
57220 64
57221 64
57222 66
57223 67
57224 67
57225 65
57226 63
57227 63
57228 63
57229 62
57230 62
57231 61
57232 61
57233 59
57234 59
57235 58
57236 58
57237 58
57238 58
57239 57
57240 55
57241 53
57242 53
57243 50
57244 50
57245 49
57246 49
57247 46
57248 45
57249 45
57250 45
57251 45
57252 45
57253 44
57254 44
57255 44
57256 44
57257 44
57258 44
57259 43
57260 42
57261 42
57262 42
57263 41
57264 40
57265 36
57266 36
57267 36
57268 36
57269 36
57270 36
57271 36
57272 36
57273 36
57274 36
57275 39
57276 39
57277 39
57278 39
57279 39
57280 38
57281 38
57282 41
57283 40
57284 40
57285 40
57286 40
57287 37
57288 36
57289 37
57290 37
57291 37
57292 38
57293 38
57294 37
57295 37
57296 35
57297 35
57298 33
57299 33
57300 32
57301 32
57302 32
57303 32
57304 32
57305 32
57306 34
57307 32
57308 34
57309 34
57310 31
57311 31
57312 30
57313 30
57314 30
57315 28
57316 30
57317 22
57318 21
57319 21
57320 21
57321 18
57322 18
57323 17
57324 17
57325 17
57326 17
57327 17
57328 17
57329 16
57330 16
57331 16
57332 17
57333 18
57334 19
57335 19
57336 21
57337 21
57338 21
57339 21
57340 21
57341 21
57342 21
57343 22
57344 22
57345 22
57346 22
57347 22
57348 22
57349 22
57350 22
57351 22
57352 22
57353 22
57354 22
57355 22
57356 22
57357 22
57358 21
57359 22
57360 22
57361 22
57362 22
57363 21
57364 21
57365 21
57366 21
57367 21
57368 21
57369 21
57370 21
57371 23
57372 25
57373 28
57374 29
57375 31
57376 38
57377 51
57378 52
57379 52
57380 55
57381 57
57382 66
57383 72
57384 71
57385 71
57386 73
57387 74
57388 77
57389 80
57390 83
57391 83
57392 85
57393 86
57394 88
57395 90
57396 90
57397 91
57398 97
57399 95
57400 97
57401 97
57402 98
57403 99
57404 101
57405 102
57406 103
57407 104
57408 105
57409 104
57410 104
57411 107
57412 108
57413 108
57414 108
57415 109
57416 106
57417 105
57418 107
57419 106
57420 110
57421 110
57422 109
57423 111
57424 114
57425 116
57426 119
57427 121
57428 122
57429 121
57430 124
57431 127
57432 128
57433 130
57434 130
57435 133
57436 130
57437 131
57438 128
57439 129
57440 129
57441 128
57442 129
57443 129
57444 130
57445 134
57446 134
57447 134
57448 134
57449 135
57450 135
57451 136
57452 136
57453 138
57454 141
57455 145
57456 146
57457 148
57458 155
57459 163
57460 164
57461 163
57462 163
57463 164
57464 168
57465 172
57466 181
57467 179
57468 179
57469 179
57470 181
57471 179
57472 178
57473 179
57474 178
57475 184
57476 177
57477 175
57478 174
57479 175
57480 173
57481 174
57482 164
57483 160
57484 160
57485 160
57486 163
57487 160
57488 158
57489 157
57490 155
57491 166
57492 165
57493 167
57494 165
57495 172
57496 174
57497 171
57498 173
57499 176
57500 177
57501 177
57502 181
57503 179
57504 178
57505 179
57506 177
57507 176
57508 175
57509 176
57510 175
57511 173
57512 172
57513 174
57514 174
57515 176
57516 173
57517 175
57518 177
57519 176
57520 173
57521 175
57522 177
57523 179
57524 177
57525 170
57526 168
57527 171
57528 174
57529 174
57530 175
57531 172
57532 169
57533 168
57534 168
57535 166
57536 166
57537 166
57538 166
57539 165
57540 165
57541 159
57542 158
57543 158
57544 157
57545 151
57546 151
57547 150
57548 147
57549 145
57550 145
57551 143
57552 141
57553 58
57554 57
57555 17
57556 17
57557 17
57558 21
57559 21
57560 21
57561 21
57562 21
57563 20
57564 17
57565 17
57566 17
57567 18
57568 15
57569 15
57570 15
57571 13
57572 12
57573 11
57574 11
57575 10
57576 10
57577 6
57578 6
57579 8
57580 8
57581 8
57582 8
57583 6
57584 6
57585 6
57586 6
57587 6
57588 6
57589 7
57590 7
57591 7
57592 7
57593 6
57594 7
57595 7
57596 7
57597 7
57598 7
57599 7
57600 7
57601 9
57602 9
57603 9
57604 9
57605 9
57606 9
57607 9
57608 9
57609 9
57610 9
57611 9
57612 9
57613 9
57614 9
57615 9
57616 9
57617 15
57618 15
57619 15
57620 16
57621 17
57622 17
57623 17
57624 18
57625 18
57626 18
57627 18
57628 18
57629 16
57630 16
57631 16
57632 20
57633 21
57634 21
57635 21
57636 21
57637 21
57638 21
57639 24
57640 24
57641 24
57642 24
57643 24
57644 23
57645 23
57646 23
57647 23
57648 24
57649 24
57650 26
57651 24
57652 23
57653 23
57654 23
57655 23
57656 23
57657 23
57658 23
57659 24
57660 27
57661 27
57662 27
57663 27
57664 27
57665 27
57666 27
57667 20
57668 20
57669 20
57670 20
57671 19
57672 22
57673 22
57674 22
57675 24
57676 24
57677 24
57678 24
57679 29
57680 29
57681 26
57682 25
57683 25
57684 25
57685 25
57686 25
57687 25
57688 25
57689 21
57690 21
57691 21
57692 21
57693 21
57694 21
57695 21
57696 21
57697 21
57698 20
57699 18
57700 18
57701 18
57702 18
57703 18
57704 18
57705 18
57706 18
57707 19
57708 19
57709 18
57710 14
57711 14
57712 14
57713 14
57714 14
57715 14
57716 14
57717 12
57718 13
57719 13
57720 13
57721 13
57722 10
57723 10
57724 10
57725 8
57726 8
57727 8
57728 8
57729 3
57730 3
57731 2
57732 2
57733 2
57734 2
57735 2
57736 2
57737 2
57738 2
57739 2
57740 2
57741 2
57742 2
57743 2
57744 2
57745 2
57746 2
57747 2
57748 2
57749 2
57750 2
57751 2
57752 2
57753 3
57754 2
57755 2
57756 1
57757 1
57758 2
57759 3
57760 3
57761 3
57762 3
57763 3
57764 3
57765 3
57766 3
57767 3
57768 3
57769 3
57770 3
57771 3
57772 3
57773 5
57774 5
57775 5
57776 5
57777 5
57778 5
57779 5
57780 5
57781 5
57782 5
57783 5
57784 5
57785 5
57786 5
57787 5
57788 5
57789 5
57790 5
57791 3
57792 5
57793 5
57794 5
57795 5
57796 5
57797 5
57798 5
57799 5
57800 5
57801 5
57802 5
57803 5
57804 5
57805 5
57806 5
57807 5
57808 5
57852 1
57853 1
57854 1
57855 1
57856 1
57857 1
57858 1
57859 1
57860 1
57861 1
57862 1
57863 1
57864 1
57865 1
57866 1
57867 1
57868 1
57869 1
57870 1
57871 1
57872 1
57873 1
57874 1
57875 1
57876 1
57877 2
57878 2
[truncated: 46,831,629 more chars]
