# Supplementary material for: Exploiting single-molecule transcript sequencing for eukaryotic gene prediction
Source: Genome Biol. 2015 Sep 2;16(1):184. doi: 10.1186/s13059-015-0729-7 (PMC4556409; doi:10.1186/s13059-015-0729-7)
Supplement: Additional file 4: — Sample data for testing pipeline functionality. (ZIP 18664 kb) [file 13059_2015_729_MOESM4_ESM.zip › 13059_2015_729_MOESM4_ESM/sample.gene-IDs-RefBeet-1.1-prediction.txt]

Bv1_000010_iiuw.t1_length=1680	1
Bv1_000020_oary.t1_length=669	1
Bv1_000030_uojq.t1_length=1767	1
Bv1_000040_cpku.t1_length=969	1
Bv1_000050_ykpj.t1_length=282	1
Bv1_000060_ctkw.t1_length=1191	1
Bv1_000061z1_ucqn.t1_length=462	0
Bv1_000061z2_khsk.t1_length=612	0
Bv1_000061z3_jpjk.t1_length=1323	0
Bv1_000061z4_nwyi.t1_length=1371	0
Bv1_000070_xuzy.t1_length=228	1
Bv1_000080_gaix.t1_length=540	0
Bv1_000090_ayqs.t1_length=321	1
Bv1_000091z5_dgxh.t1_length=150	0
Bv1_000100_pnxw.t1_length=792	1
Bv1_000101z6_ppps.t1_length=888	0
Bv1_000110_tftr.t1_length=213	1
Bv1_000120_apyy.t1_length=261	1
Bv1_000130_fdjg.t1_length=1314	1
Bv1_000140_mcgx.t1_length=1353	1
Bv1_000150_amqi.t1_length=435	1
Bv1_000160_wzah.t1_length=1314	1
Bv1_000170_utwn.t1_length=3237	1
Bv1_000180_efnn.t1_length=2679	1
Bv1_000190_nxgw.t1_length=210	1
Bv1_000200_ckiq.t1_length=1041	1
Bv1_000210_iemq.t1_length=1614	1
Bv1_000220_pnqr.t1_length=1413	1
Bv1_000230_aysj.t1_length=294	1
Bv1_000240_ykom.t1_length=1671	1
Bv1_000250_ccns.t1_length=1326	1
Bv1_000260_wqjx.t1_length=2469	1
Bv1_000270_ourr.t2_length=1500	1
Bv1_000280_qwdp.t1_length=165	1
Bv1_000290_gyhc.t1_length=153	1
Bv1_000300_pzof.t1_length=984	1
Bv1_000310_dnyg.t1_length=2304	1
Bv1_000320_xgug.t1_length=2118	1
Bv1_000330_dtzj.t1_length=4422	0
Bv1_000340_ofuz.t1_length=258	1
Bv1_000350_hyix.t1_length=1062	1
Bv1_000360_ecyn.t1_length=972	1
Bv1_000361z7_pxhz.t1_length=750	0
Bv1_000370_cpzc.t1_length=516	1
Bv1_000380_ezio.t1_length=516	1
Bv1_000390_fwtz.t1_length=870	1
Bv1_000400_ahhr.t1_length=468	1
Bv1_000401z8_eqsk.t1_length=222	0
Bv1_000410_tgrr.t1_length=2718	1
Bv1_000420_fhar.t1_length=525	1
Bv1_000430_ptxm.t1_length=945	1
Bv1_000440_zfic.t1_length=1767	1
Bv1_000450_qumn.t1_length=1866	1
Bv1_000460_nedh.t1_length=1050	1
Bv1_000470_twmo.t1_length=408	1
Bv1_000480_xpyy.t1_length=4431	1
Bv1_000490_jfiq.t1_length=1344	1
Bv1_000500_rcun.t1_length=810	1
Bv1_000510_gnit.t1_length=1527	1
Bv1_000520_iwzy.t1_length=1122	1
Bv1_000530_urud.t1_length=1479	1
Bv1_000531z9_jxhx.t1_length=246	0
Bv1_000540_ghtj.t1_length=1734	1
Bv1_000550_kfez.t1_length=717	1
Bv1_000560_yixq.t1_length=285	1
Bv1_000570_ffrq.t1_length=108	1
Bv1_000580_aahw.t1_length=753	1
Bv1_000590_nkif.t1_length=5166	1
Bv1_000600_qham.t1_length=636	1
Bv1_000610_zjoi.t2_length=1410	1
Bv1_000620_kdst.t1_length=303	1
Bv1_000630_gmir.t1_length=978	1
Bv1_000640_wade.t1_length=1083	1
Bv1_000650_ochx.t1_length=1947	1
Bv1_000660_qkxk.t1_length=1104	1
Bv1_000670_czwr.t1_length=2037	1
Bv1_000680_phuh.t1_length=2148	1
Bv1_000690_mpuq.t1_length=1008	1
Bv1_000700_ftcz.t1_length=2064	1
Bv1_000710_rqfn.t1_length=804	1
Bv1_000720_hitc.t1_length=963	1
Bv1_000730_wmjz.t1_length=1968	1
Bv1_000740_gzum.t1_length=1575	1
Bv1_000741z10_rktt.t1_length=948	0
Bv1_000750_pjej.t1_length=378	1
Bv1_000760_fkrd.t1_length=5793	0
Bv1_000761z11_cpgi.t1_length=465	0
Bv1_000770_meja.t1_length=1710	1
Bv1_000780_ymmj.t1_length=1299	1
Bv1_000790_ktzs.t2_length=252	1
Bv1_000791z12_woah.t1_length=444	0
Bv1_000800_accp.t1_length=489	1
Bv1_000810_ykfy.t1_length=1317	1
Bv1_000820_agef.t1_length=3297	1
Bv1_000830_poqd.t1_length=732	1
Bv1_000840_pkez.t1_length=771	0
Bv1_000850_yurr.t1_length=1548	1
Bv1_000851z13_yyzh.t1_length=312	0
Bv1_000860_xiej.t1_length=1893	1
Bv1_000870_kqgq.t1_length=543	1
Bv1_000880_pchj.t1_length=1542	1
Bv1_000890_yodk.t1_length=1050	1
Bv1_000900_kkwz.t1_length=501	1
Bv1_000910_rpfo.t1_length=1263	1
Bv1_000920_psuy.t1_length=1266	1
Bv1_000930_djas.t1_length=2769	1
Bv1_000940_moaq.t1_length=1920	1
Bv1_000950_frfm.t1_length=1038	1
Bv1_000960_dqrm.t1_length=546	1
Bv1_000970_rdqx.t1_length=1143	1
Bv1_000980_twpf.t1_length=948	1
Bv1_000990_awoq.t1_length=2130	1
Bv1_000991z14_owfe.t1_length=282	0
Bv1_001000_ndes.t1_length=351	1
Bv1_001010_ohtg.t1_length=294	1
Bv1_001020_npks.t1_length=1611	1
Bv1_001030_iptn.t1_length=1791	1
Bv1_001031z15_xqxa.t1_length=174	0
Bv1_001040_fofx.t1_length=180	1
Bv1_001041z16_gguc.t1_length=138	0
Bv1_001050_jkmf.t1_length=183	1
Bv1_001051z17_jttu.t1_length=288	0
Bv1_001051z18_hwei.t1_length=1281	0
Bv1_001060_gmxy.t1_length=549	0
Bv1_001070_strk.t1_length=1050	1
Bv1_001071z19_uwnm.t1_length=2895	0
Bv1_001071z20_fdzw.t2_length=1308	0
Bv1_001080_eaih.t1_length=1035	1
Bv1_001090_ysrx.t1_length=840	1
Bv1_001100_nsyq.t1_length=1539	1
Bv1_001110_kfgd.t1_length=1968	1
Bv1_001120_jirh.t1_length=294	1
Bv1_001130_mjwx.t1_length=4425	1
Bv1_001140_gjid.t1_length=1890	1
Bv1_001150_owtt.t1_length=258	1
Bv1_001160_tedw.t1_length=1302	1
Bv1_001170_ofhp.t1_length=1287	1
Bv1_001180_hqtc.t1_length=1380	1
Bv1_001190_ugji.t1_length=1626	1
Bv1_001200_ptoj.t1_length=1176	1
Bv1_001210_gatn.t1_length=243	1
Bv1_001220_oroi.t1_length=1665	1
Bv1_001230_guzj.t1_length=189	1
Bv1_001240_nywa.t1_length=1473	1
Bv1_001241z21_yrwi.t1_length=327	0
Bv1_001250_oini.t1_length=768	1
Bv1_001260_xrne.t1_length=1143	1
Bv1_001270_azqs.t1_length=1797	1
Bv1_001280_iquc.t1_length=1026	1
Bv1_001281z22_qwpq.t1_length=189	0
Bv1_001290_xkhk.t1_length=1506	1
Bv1_001300_sidm.t1_length=1500	1
Bv1_001310_edfk.t1_length=1317	1
Bv1_001320_zice.t1_length=1599	1
Bv1_001330_nkgu.t1_length=4053	1
Bv1_001340_dpig.t1_length=1086	1
Bv1_001350_mfwa.t1_length=1044	1
Bv1_001360_qdto.t1_length=1353	1
Bv1_001370_weum.t1_length=534	1
Bv1_001380_utxu.t1_length=1446	1
Bv1_001390_pzpo.t1_length=333	1
Bv1_001400_nupk.t1_length=207	1
Bv1_001410_xwqc.t1_length=1461	1
Bv1_001420_dfyi.t1_length=249	1
Bv1_001430_osza.t1_length=414	1
Bv1_001440_jutx.t1_length=393	1
Bv1_001450_jfuq.t1_length=2106	1
Bv1_001460_jjwj.t1_length=915	1
Bv1_001470_nmiw.t2_length=2751	1
Bv1_001480_iiwe.t1_length=1857	1
Bv1_001490_srtz.t1_length=3159	1
Bv1_001491z23_pjhm.t1_length=1098	0
Bv1_001500_scmx.t1_length=1488	1
Bv1_001510_uati.t1_length=1272	1
Bv1_001520_cedf.t1_length=693	1
Bv1_001530_zhap.t1_length=831	1
Bv1_001540_answ.t1_length=1788	1
Bv1_001550_jzpq.t1_length=1773	1
Bv1_001560_ewdr.t1_length=303	1
Bv1_001570_xzdn.t1_length=1740	1
Bv1_001580_ptqf.t1_length=1725	1
Bv1_001590_fgwn.t1_length=1731	1
Bv1_001600_qucw.t1_length=1740	1
Bv1_001610_oetf.t1_length=2010	1
Bv1_001620_adjx.t1_length=981	1
Bv1_001630_xhgw.t1_length=1221	1
Bv1_001640_mupk.t1_length=333	1
Bv1_001650_enku.t1_length=849	1
Bv1_001660_yoto.t1_length=597	1
Bv1_001670_shuh.t1_length=624	1
Bv1_001680_utwj.t1_length=369	1
Bv1_001690_upxi.t1_length=942	1
Bv1_001700_oono.t1_length=1380	1
Bv1_001710_jtza.t1_length=684	1
Bv1_001720_gsjt.t1_length=2058	1
Bv1_001730_doyw.t1_length=363	1
Bv1_001731z24_nutu.t2_length=2988	0
Bv1_001740_ewhy.t1_length=1302	1
Bv1_001750_iqfr.t1_length=2928	1
Bv1_001760_oyuy.t1_length=978	1
Bv1_001770_sycp.t1_length=555	1
Bv1_001780_xahi.t1_length=627	1
Bv1_001790_iokn.t1_length=762	1
Bv1_001800_owzx.t1_length=951	1
Bv1_001810_morm.t1_length=2274	1
Bv1_001811z25_wesq.t1_length=5097	0
Bv1_001811z26_chxm.t1_length=3966	0
Bv1_001820_yemc.t2_length=3534	1
Bv1_001830_rprr.t1_length=561	1
Bv1_001840_pxgh.t1_length=957	1
Bv1_001850_sads.t1_length=279	1
Bv1_001860_ifrq.t1_length=1518	1
Bv1_001870_umgt.t1_length=540	1
Bv1_001880_qpae.t1_length=690	1
Bv1_001890_odzx.t1_length=390	1
Bv1_001900_nkmm.t1_length=1050	1
Bv1_001910_ncwg.t1_length=198	1
Bv1_001920_sums.t1_length=1107	1
Bv1_001930_okfa.t1_length=1065	1
Bv1_001940_cdth.t1_length=960	1
Bv1_001950_imjw.t1_length=5919	1
Bv1_001960_wzqf.t1_length=654	1
Bv1_001970_aicq.t1_length=1710	1
Bv1_001980_pked.t2_length=1848	1
Bv1_001990_ekgh.t2_length=1302	1
Bv1_002000_zruk.t1_length=3264	1
Bv1_002010_eooz.t1_length=2037	1
Bv1_002020_txmr.t1_length=1998	1
Bv1_002030_aexm.t1_length=276	1
Bv1_002040_chst.t1_length=264	1
Bv1_002050_xiyt.t1_length=1149	1
Bv1_002060_swde.t1_length=1191	1
Bv1_002070_guiy.t1_length=1203	1
Bv1_002080_xere.t1_length=993	1
Bv1_002090_ehgj.t1_length=1110	1
Bv1_002100_exzk.t1_length=1113	1
Bv1_002110_myou.t1_length=1116	1
Bv1_002120_mede.t1_length=1128	1
Bv1_002130_grta.t1_length=582	1
Bv1_002140_gcco.t1_length=942	1
Bv1_002150_xpwe.t1_length=1260	1
Bv1_002160_neis.t1_length=975	1
Bv1_002170_hdgf.t1_length=1926	1
Bv1_002180_ikqn.t1_length=1074	1
Bv1_002190_epju.t1_length=198	1
Bv1_002200_zhtt.t1_length=135	1
Bv1_002210_cste.t1_length=5898	1
Bv1_002220_rrwi.t1_length=429	1
Bv1_002230_gtmz.t1_length=780	1
Bv1_002240_xudp.t1_length=504	1
Bv1_002241z27_khmq.t1_length=5337	0
Bv1_002241z28_iays.t1_length=1287	0
Bv1_002250_qseg.t1_length=501	1
Bv1_002260_iufk.t1_length=681	1
Bv1_002270_pwhy.t1_length=744	1
Bv1_002280_rapp.t1_length=1392	1
Bv1_002290_pdox.t1_length=267	1
Bv1_002300_hmcs.t1_length=1725	1
Bv1_002310_exug.t1_length=774	1
Bv1_002320_rqps.t1_length=1623	1
Bv1_002330_jdzm.t1_length=1875	1
Bv1_002340_jiqk.t1_length=717	0
Bv1_002350_jsuj.t1_length=453	1
Bv1_002360_zhdx.t1_length=597	1
Bv1_002370_dexr.t1_length=1587	1
Bv1_002380_rzqd.t1_length=1329	1
Bv1_002390_huch.t1_length=168	1
Bv1_002400_xskn.t1_length=195	1
Bv1_002410_axyi.t1_length=1269	1
Bv1_002420_giok.t1_length=933	1
Bv1_002421z29_rdsy.t1_length=603	0
Bv1_002430_oaoi.t1_length=687	1
Bv1_002440_tpzf.t1_length=978	1
Bv1_002450_acen.t1_length=114	0
Bv1_002460_iagh.t1_length=1374	1
Bv1_002470_mgys.t1_length=276	1
Bv1_002480_eufs.t1_length=1428	1
Bv1_002490_qgwp.t1_length=1791	1
Bv1_002500_yidu.t1_length=1266	1
Bv1_002510_uhsd.t1_length=2355	1
Bv1_002520_uxdq.t1_length=378	1
Bv1_002530_xfdr.t1_length=102	1
Bv1_002540_rdmn.t1_length=948	0
Bv1_002550_pcha.t1_length=900	1
Bv1_002560_nawq.t1_length=633	1
Bv1_002561z30_ucgq.t1_length=4944	0
Bv1_002570_nyjs.t1_length=831	1
Bv1_002580_ujcg.t1_length=1578	1
Bv1_002581z31_oaui.t1_length=348	0
Bv1_002590_zftr.t1_length=1485	1
Bv1_002600_mdro.t1_length=339	1
Bv1_002610_djqj.t1_length=5913	0
Bv1_002620_txed.t1_length=417	1
Bv1_002630_kaif.t1_length=885	1
Bv1_002640_xsno.t1_length=846	1
Bv1_002650_sqcd.t1_length=1617	1
Bv1_002660_ptkg.t1_length=813	1
Bv1_002661z32_uapr.t1_length=6384	0
Bv1_002661z33_khwm.t1_length=297	0
Bv1_002670_itzi.t1_length=1431	1
Bv1_002680_muuu.t1_length=525	1
Bv1_002690_sxai.t1_length=123	1
Bv1_002700_pggp.t2_length=459	1
Bv1_002710_umou.t1_length=291	1
Bv1_002720_nyks.t1_length=714	1
Bv1_002730_euia.t1_length=618	1
Bv1_002740_psps.t1_length=1545	1
Bv1_002750_mczy.t1_length=3180	1
Bv1_002760_caso.t1_length=447	1
Bv1_002770_fexw.t1_length=276	1
Bv1_002780_oxhx.t1_length=372	1
Bv1_002790_nkrz.t1_length=327	1
Bv1_002800_sged.t1_length=1482	1
Bv1_002810_jare.t1_length=3291	1
Bv1_002820_cycr.t1_length=591	1
Bv1_002830_jitd.t1_length=957	1
Bv1_002840_raok.t1_length=4014	0
Bv1_002850_whci.t1_length=474	1
Bv1_002860_gjdz.t1_length=324	1
Bv1_002870_kgfs.t1_length=1053	1
Bv1_002880_geqg.t1_length=2238	1
Bv1_002890_fdwr.t1_length=1794	1
Bv1_002900_dwki.t1_length=1008	1
Bv1_002910_jxsh.t1_length=2223	1
Bv1_002920_eowz.t1_length=594	1
Bv1_002930_ezsd.t1_length=1593	1
Bv1_002940_monq.t1_length=126	1
Bv1_002950_zahj.t1_length=1833	1
Bv1_002960_qeps.t1_length=7584	1
Bv1_002970_sudi.t1_length=495	1
Bv1_002980_fojr.t4_length=1395	1
Bv1_002990_gwdi.t1_length=195	1
Bv1_003000_ohne.t1_length=663	1
Bv1_003001z34_srzf.t1_length=2568	0
Bv1_003010_uqoa.t1_length=1170	0
Bv1_003020_qzmp.t1_length=2007	1
Bv1_003021z35_uerf.t1_length=3123	0
Bv1_003030_zepi.t1_length=552	1
Bv1_003040_hnuf.t1_length=474	0
Bv1_003050_doao.t1_length=1998	1
Bv1_003051z36_eqhq.t1_length=291	0
Bv1_003060_ogzq.t1_length=237	1
Bv1_003070_zhjk.t1_length=456	1
Bv1_003080_aufz.t2_length=801	1
Bv1_003081z37_phaz.t1_length=453	0
Bv1_003090_wwiu.t1_length=558	1
Bv1_003100_ksok.t1_length=1569	1
Bv1_003110_dxwu.t1_length=1554	1
Bv1_003120_mets.t1_length=693	1
Bv1_003130_spiz.t1_length=1455	1
Bv1_003140_zofa.t1_length=2007	1
Bv1_003150_crmm.t1_length=390	1
Bv1_003160_ykhw.t1_length=969	1
Bv1_003170_kwyn.t1_length=4035	1
Bv1_003180_ckxq.t1_length=795	1
Bv1_003190_ejss.t1_length=1716	1
Bv1_003200_rakg.t1_length=660	1
Bv1_003210_txdq.t1_length=507	1
Bv1_003220_ooez.t1_length=1830	1
Bv1_003230_ptoi.t1_length=1530	1
Bv1_003240_pqkd.t1_length=1581	1
Bv1_003250_gpxp.t1_length=1212	1
Bv1_003260_eozj.t1_length=5610	1
Bv1_003270_esoo.t2_length=369	1
Bv1_003280_rgik.t1_length=3057	1
Bv1_003290_kchz.t1_length=1890	1
Bv1_003300_mhyy.t1_length=1056	1
Bv1_003310_doeg.t1_length=1554	1
Bv1_003320_nqee.t1_length=393	1
Bv1_003330_enju.t1_length=390	1
Bv1_003340_psht.t1_length=1995	1
Bv1_003350_izyj.t1_length=1311	1
Bv1_003360_qsmx.t1_length=1203	1
Bv1_003370_anam.t1_length=840	1
Bv1_003371z38_tqma.t1_length=777	0
Bv1_003380_czog.t1_length=2181	1
Bv1_003390_jsci.t1_length=1116	1
Bv1_003400_gjyn.t1_length=669	1
Bv1_003410_tjda.t1_length=975	1
Bv1_003420_jfmn.t1_length=2235	1
Bv1_003430_gwyi.t1_length=4029	1
Bv1_003440_oefn.t1_length=2037	1
Bv1_003450_qfuz.t1_length=507	1
Bv1_003460_taqr.t1_length=2820	1
Bv1_003470_uphx.t1_length=1296	1
Bv1_003480_wzzj.t1_length=1410	1
Bv1_003490_mzed.t1_length=2220	1
Bv1_003500_aysa.t1_length=4005	0
Bv1_003510_nxxs.t1_length=1377	1
Bv1_003511z39_iqxa.t1_length=1620	0
Bv1_003511z40_yxdd.t1_length=462	0
Bv1_003511z41_hjyx.t1_length=615	0
Bv1_003520_qcmg.t1_length=882	1
Bv1_003530_zciq.t1_length=1422	1
Bv1_003531z42_gcna.t1_length=1428	0
Bv1_003531z43_dczc.t1_length=399	0
Bv1_003540_cpow.t1_length=150	1
Bv1_003550_npad.t1_length=1410	1
Bv1_003560_ungn.t1_length=156	1
Bv1_003570_dnft.t1_length=1416	1
Bv1_003580_emng.t1_length=8391	0
Bv1_003581z44_jdor.t1_length=762	0
Bv1_003590_whgz.t1_length=387	1
Bv1_003600_texc.t1_length=156	1
Bv1_003610_pfda.t1_length=954	1
Bv1_003620_ghtq.t1_length=2604	1
Bv1_003621z45_msai.t1_length=354	0
Bv1_003630_crxn.t1_length=333	1
Bv1_003640_qqms.t1_length=1719	1
Bv1_003650_unja.t1_length=1065	1
Bv1_003660_xxdf.t1_length=354	1
Bv1_003670_htiq.t1_length=1389	1
Bv1_003680_hmcf.t1_length=3525	1
Bv1_003690_znkc.t1_length=2040	1
Bv1_003700_nwey.t1_length=243	1
Bv1_003710_nmtd.t1_length=1425	1
Bv1_003720_srxo.t1_length=1200	1
Bv1_003730_quwj.t1_length=969	1
Bv1_003731z46_euoq.t1_length=1017	0
Bv1_003740_zgio.t1_length=447	1
Bv1_003750_hirn.t1_length=1824	1
Bv1_003760_zsim.t1_length=738	1
Bv1_003770_nmfh.t1_length=726	1
Bv1_003780_emnh.t1_length=954	1
Bv1_003790_tkfj.t1_length=1263	1
Bv1_003800_fuqn.t1_length=1161	1
Bv1_003810_eocg.t1_length=672	1
Bv1_003820_aifr.t1_length=507	1
Bv1_003830_ywzh.t1_length=753	1
Bv1_003840_qagh.t1_length=435	1
Bv1_003850_pzdo.t1_length=1671	1
Bv1_003860_pmrz.t1_length=354	1
Bv1_003870_qjtp.t1_length=1989	1
Bv1_003871z47_pyrh.t1_length=522	0
Bv1_003880_gupy.t1_length=396	1
Bv1_003890_ujgj.t1_length=1179	1
Bv1_003900_tkgz.t2_length=1266	1
Bv1_003901z48_zdeg.t1_length=5028	0
Bv1_003910_dufx.t1_length=816	1
Bv1_003920_zfyk.t1_length=3678	1
Bv1_003930_ourm.t1_length=597	1
Bv1_003940_fwih.t1_length=2907	1
Bv1_003950_jaej.t1_length=897	1
Bv1_003960_kwau.t1_length=918	1
Bv1_003970_xsti.t1_length=843	1
Bv1_003980_cdft.t1_length=804	1
Bv1_003990_jyhg.t1_length=789	1
Bv1_004000_rchm.t1_length=1353	1
Bv1_004010_paat.t1_length=630	1
Bv1_004020_ymcj.t1_length=1488	1
Bv1_004030_ixnx.t1_length=2334	1
Bv1_004040_jemf.t1_length=858	1
Bv1_004050_jhum.t1_length=621	1
Bv1_004060_hzna.t1_length=660	1
Bv1_004070_hkxg.t1_length=2100	1
Bv1_004080_hwof.t1_length=486	1
Bv1_004090_dren.t1_length=486	1
Bv1_004100_izkj.t1_length=474	1
Bv1_004110_zfhn.t1_length=678	1
Bv1_004111z49_kfrt.t1_length=4569	0
Bv1_004120_oekn.t1_length=1548	1
Bv1_004130_hukt.t1_length=1383	1
Bv1_004140_pkxn.t1_length=2301	1
Bv1_004150_hacp.t1_length=990	1
Bv1_004160_mnqa.t1_length=1770	1
Bv1_004170_gcto.t1_length=1494	1
Bv1_004180_aqja.t1_length=2361	0
Bv1_004181z50_tnjs.t1_length=1143	0
Bv1_004190_rawf.t1_length=504	1
Bv1_004200_xhfp.t1_length=879	1
Bv1_004210_xhsz.t1_length=906	1
Bv1_004220_goda.t1_length=1914	1
Bv1_004230_exom.t1_length=942	1
Bv1_004240_zunn.t1_length=3063	1
Bv1_004250_eiyp.t1_length=780	1
Bv1_004260_ydqo.t1_length=1050	1
Bv1_004270_pecd.t1_length=747	1
Bv1_004280_ayfy.t1_length=1242	1
Bv1_004290_qicq.t1_length=1602	1
Bv1_004300_csgi.t1_length=1059	1
Bv1_004310_unnj.t1_length=687	1
Bv1_004320_pnzx.t1_length=1101	1
Bv1_004330_hiix.t2_length=1626	1
Bv1_004340_zkak.t1_length=1257	1
Bv1_004350_agum.t1_length=1395	1
Bv1_004360_gajk.t1_length=2169	1
Bv1_004370_girp.t1_length=3354	1
Bv1_004380_kmdh.t1_length=519	1
Bv1_004390_nwit.t1_length=168	1
Bv1_004400_txcn.t1_length=177	0
Bv1_004410_xajt.t1_length=594	1
Bv1_004420_duxm.t1_length=822	1
Bv1_004421z51_xmas.t2_length=3078	0
Bv1_004430_ouaa.t1_length=441	1
Bv1_004440_ejhz.t1_length=915	1
Bv1_004450_ujog.t1_length=798	1
Bv1_004460_ajog.t1_length=1593	0
Bv1_004461z52_hsgt.t1_length=183	0
Bv1_004470_arou.t1_length=801	1
Bv1_004480_twtp.t1_length=2298	1
Bv1_004490_wtoo.t1_length=1314	1
Bv1_004500_ozcw.t1_length=1812	1
Bv1_004510_puyn.t1_length=633	1
Bv1_004520_zyeh.t1_length=2529	1
Bv1_004530_xiqq.t1_length=1581	1
Bv1_004531z53_eqma.t1_length=1545	0
Bv1_004540_cioy.t1_length=1875	1
Bv1_004550_trws.t1_length=693	0
Bv1_004560_iamy.t1_length=525	1
Bv1_004570_zgfa.t1_length=6807	1
Bv1_004580_xnrs.t1_length=525	1
Bv1_004581z54_zoux.t1_length=4539	0
Bv1_004590_ogpg.t1_length=690	1
Bv1_004600_nzwt.t1_length=624	1
Bv1_004610_duri.t1_length=810	1
Bv1_004620_zgiu.t1_length=1002	1
Bv1_004630_uddn.t1_length=1620	1
Bv1_004640_nwto.t1_length=1584	1
Bv1_004650_tyfq.t1_length=1854	1
Bv1_004660_ieec.t1_length=1272	1
Bv1_004661z55_acdw.t1_length=792	0
Bv1_004670_uaac.t1_length=1665	0
Bv1_004680_prmu.t1_length=189	1
Bv1_004690_fpur.t1_length=870	1
Bv1_004700_jaug.t1_length=5406	0
Bv1_004710_kgjm.t1_length=1431	0
Bv1_004720_shpz.t1_length=858	1
Bv1_004730_keog.t1_length=1152	1
Bv1_004740_takp.t1_length=162	1
Bv1_004750_jgcq.t1_length=1080	1
Bv1_004751z56_zgyx.t1_length=537	0
Bv1_004760_iyof.t1_length=1611	1
Bv1_004770_yjfk.t1_length=2379	1
Bv1_004771z57_idjz.t1_length=4149	0
Bv1_004780_oxzh.t2_length=2169	1
Bv1_004790_mxoz.t1_length=2406	1
Bv1_004800_szrw.t1_length=2187	1
Bv1_004810_cxfz.t2_length=2493	1
Bv1_004820_mqna.t2_length=939	1
Bv1_004830_ttyz.t1_length=966	1
Bv1_004831z58_zshu.t1_length=282	0
Bv1_004831z59_yjnh.t1_length=1566	0
Bv1_004831z60_infi.t1_length=876	0
Bv1_004840_ejnz.t1_length=2733	1
Bv1_004850_scxk.t1_length=6774	1
Bv1_004860_htss.t1_length=282	1
Bv1_004861z61_dqee.t1_length=1638	0
Bv1_004870_ixja.t1_length=219	1
Bv1_004880_pkqc.t1_length=1401	1
Bv1_004890_ruwk.t1_length=543	1
Bv1_004900_otnc.t1_length=1566	1
Bv1_004910_mgse.t1_length=213	1
Bv1_004920_wkku.t1_length=1632	1
Bv1_004930_kocq.t1_length=222	1
Bv1_004940_hxrm.t1_length=1725	1
Bv1_004950_qnjn.t1_length=2112	1
Bv1_004960_jpfc.t1_length=1389	1
Bv1_004970_zffm.t1_length=1077	1
Bv1_004980_awgu.t1_length=1284	1
Bv1_004990_yexk.t1_length=1296	1
Bv1_005000_yqhk.t1_length=1089	1
Bv1_005010_ften.t1_length=468	1
Bv1_005020_geew.t1_length=1338	1
Bv1_005030_nafi.t1_length=1017	1
Bv1_005040_ikds.t1_length=228	1
Bv1_005050_qqpi.t1_length=651	1
Bv1_005060_jtmy.t1_length=981	1
Bv1_005070_ckcj.t1_length=1467	1
Bv1_005080_honm.t1_length=243	1
Bv1_005090_sxto.t1_length=600	1
Bv1_005100_eusz.t1_length=987	1
Bv1_005110_kqup.t1_length=561	1
Bv1_005120_xcut.t3_length=6588	1
Bv1_005130_ayrd.t1_length=2214	1
Bv1_005131z62_qnzj.t1_length=4512	0
Bv1_005140_onte.t1_length=1176	1
Bv1_005150_expa.t1_length=3405	1
Bv1_005160_wapg.t1_length=3405	1
Bv1_005170_wtws.t1_length=1206	1
Bv1_005180_xgfh.t1_length=1068	1
Bv1_005190_isam.t1_length=498	1
Bv1_005200_kemp.t1_length=147	1
Bv1_005210_jaoq.t1_length=5820	1
Bv1_005220_xodh.t2_length=1176	1
Bv1_005230_qzjy.t1_length=1617	1
Bv1_005240_ykrn.t1_length=1530	1
Bv1_005250_thpe.t1_length=1530	1
Bv1_005251z63_qtwg.t1_length=1017	0
Bv1_005260_jdsz.t1_length=411	1
Bv1_005270_khhg.t1_length=462	1
Bv1_005280_wsok.t1_length=1005	1
Bv1_005290_pwzk.t1_length=117	1
Bv1_005300_wokp.t1_length=1599	1
Bv1_005310_arnr.t1_length=2013	1
Bv1_005320_azdy.t1_length=1566	1
Bv1_005330_iasc.t1_length=1089	0
Bv1_005340_rkcu.t1_length=576	0
Bv1_005350_qpzz.t1_length=3372	0
Bv1_005360_qqyc.t1_length=1494	1
Bv1_005370_tdmj.t1_length=1488	1
Bv1_005380_cqsw.t1_length=861	0
Bv1_005381z64_wgkx.t1_length=756	0
Bv1_005390_cxek.t1_length=594	0
Bv1_005400_ugje.t1_length=660	1
Bv1_005410_cyyz.t1_length=864	0
Bv1_005420_piut.t1_length=1344	1
Bv1_005430_ysgz.t1_length=1551	1
Bv1_005440_zjna.t1_length=2199	1
Bv1_005450_opxx.t1_length=357	1
Bv1_005460_uaec.t1_length=1842	1
Bv1_005470_zjzt.t1_length=369	1
Bv1_005480_ueym.t1_length=132	1
Bv1_005490_jshn.t1_length=384	1
Bv1_005500_jhnf.t1_length=291	1
Bv1_005510_mnyn.t1_length=210	1
Bv1_005520_sofu.t1_length=153	1
Bv1_005530_ggmn.t1_length=624	1
Bv1_005531z65_hedq.t1_length=1941	0
Bv1_005540_xttu.t1_length=687	1
Bv1_005550_cari.t1_length=213	1
Bv1_005560_nyko.t1_length=888	1
Bv1_005570_keot.t1_length=213	1
Bv1_005580_xhke.t2_length=402	1
Bv1_005590_kqfu.t1_length=126	1
Bv1_005600_uomx.t1_length=345	1
Bv1_005610_xngr.t1_length=1611	1
Bv1_005620_angt.t1_length=399	1
Bv1_005630_hoog.t1_length=186	1
Bv1_005640_igmi.t1_length=1926	1
Bv1_005650_tmun.t1_length=129	1
Bv1_005660_zexj.t1_length=1980	1
Bv1_005670_jowg.t1_length=2070	1
Bv1_005680_uwpa.t1_length=1134	1
Bv1_005690_xmee.t1_length=1146	1
Bv1_005700_hpfh.t1_length=102	1
Bv1_005710_ptis.t1_length=1980	1
Bv1_005720_eaoi.t1_length=2712	1
Bv1_005730_dayj.t1_length=234	1
Bv1_005740_xqwr.t1_length=11034	1
Bv1_005750_ufji.t1_length=837	1
Bv1_005760_naex.t1_length=519	1
Bv1_005770_fkzq.t1_length=972	1
Bv1_005780_gweg.t1_length=7497	1
Bv1_005790_zgmm.t1_length=1041	1
Bv1_005800_fpcn.t1_length=1908	1
Bv1_005810_iqjh.t1_length=1722	1
Bv1_005820_hqts.t1_length=1842	1
Bv1_005830_awpg.t1_length=894	1
Bv1_005840_tegu.t1_length=1398	1
Bv1_005850_ojns.t1_length=1113	1
Bv1_005860_ffre.t1_length=192	1
Bv1_005870_jzne.t1_length=402	1
Bv1_005880_xkqq.t1_length=159	1
Bv1_005890_mwzd.t1_length=9774	1
Bv1_005891z66_acwu.t1_length=477	0
Bv1_005900_asku.t1_length=2787	1
Bv1_005910_zien.t1_length=498	1
Bv1_005920_hzzd.t1_length=654	1
Bv1_005930_cxoq.t1_length=1137	1
Bv1_005940_rhpo.t1_length=1791	1
Bv1_005950_zdui.t1_length=2550	1
Bv1_005960_fmrp.t1_length=1794	1
Bv1_005970_mrif.t1_length=1941	1
Bv1_005971z67_mxed.t1_length=1929	0
Bv1_005980_hemo.t1_length=2541	1
Bv1_005981z68_epia.t1_length=384	0
Bv1_005981z69_pcog.t1_length=6240	0
Bv1_005990_swxz.t1_length=1410	1
Bv1_006000_duwo.t1_length=1215	1
Bv1_006010_qxpp.t1_length=480	1
Bv1_006020_mytr.t1_length=1110	1
Bv1_006030_fmrt.t1_length=501	1
Bv1_006040_mhwo.t1_length=519	1
Bv1_006041z70_supg.t1_length=2613	0
Bv1_006050_jnru.t1_length=441	1
Bv1_006060_wski.t1_length=1416	1
Bv1_006070_ernw.t1_length=831	1
Bv1_006080_uffe.t1_length=951	1
Bv1_006090_dyxj.t1_length=255	1
Bv1_006100_wmrj.t1_length=1818	1
Bv1_006110_ctqz.t1_length=915	1
Bv1_006120_tcsw.t1_length=1362	1
Bv1_006130_jkqr.t2_length=1290	1
Bv1_006140_toej.t1_length=897	1
Bv1_006150_xikd.t1_length=1344	1
Bv1_006160_ipmu.t1_length=3690	1
Bv1_006170_gkiw.t1_length=957	1
Bv1_006180_ppdi.t1_length=168	1
Bv1_006190_quix.t1_length=324	1
Bv1_006200_idta.t1_length=264	1
Bv1_006201z71_wjpu.t1_length=5037	0
Bv1_006210_hjep.t1_length=291	1
Bv1_006220_mxyn.t1_length=264	1
Bv1_006221z72_ceea.t1_length=2019	0
Bv1_006230_nrme.t1_length=288	1
Bv1_006240_mdsd.t1_length=753	1
Bv1_006250_wtzi.t1_length=2217	1
Bv1_006260_jsht.t1_length=606	1
Bv1_006270_npqc.t1_length=1962	1
Bv1_006280_ctoy.t1_length=282	1
Bv1_006290_gkuq.t1_length=1560	1
Bv1_006300_qxpi.t1_length=912	1
Bv1_006310_yzzj.t1_length=573	1
Bv1_006320_euox.t1_length=270	1
Bv1_006330_fsif.t1_length=1020	1
Bv1_006340_wkoi.t1_length=1050	1
Bv1_006350_iypr.t1_length=7614	1
Bv1_006360_nekk.t1_length=1257	1
Bv1_006370_uihe.t2_length=1656	1
Bv1_006380_iwqd.t1_length=1239	1
Bv1_006390_daft.t1_length=1353	1
Bv1_006400_mkkq.t1_length=1338	1
Bv1_006410_pync.t1_length=1284	1
Bv1_006420_iyhr.t1_length=399	1
Bv1_006430_aaqf.t1_length=2988	1
Bv1_006440_uece.t1_length=543	1
Bv1_006450_oaxr.t1_length=2445	1
Bv1_006460_hmjr.t1_length=3159	1
Bv1_006470_dhsn.t1_length=300	1
Bv1_006480_pykt.t1_length=2442	1
Bv1_006490_dntd.t1_length=2379	1
Bv1_006491z73_eyst.t1_length=870	0
Bv1_006500_fdyj.t1_length=300	1
Bv1_006510_okio.t2_length=1437	1
Bv1_006520_tmni.t1_length=921	1
Bv1_006530_cpwk.t1_length=5904	1
Bv1_006540_nxjh.t1_length=657	1
Bv1_006550_fmmg.t1_length=591	1
Bv1_006560_prxe.t1_length=267	1
Bv1_006570_noeh.t1_length=984	1
Bv1_006580_fedf.t1_length=312	1
Bv1_006590_ohkz.t1_length=1260	1
Bv1_006600_xxie.t1_length=2511	1
Bv1_006610_gdiw.t1_length=678	1
Bv1_006611z74_dtzz.t1_length=297	0
Bv1_006620_wfni.t2_length=846	1
Bv1_006630_mwaa.t1_length=3636	1
Bv1_006631z75_karo.t1_length=5286	0
Bv1_006640_qmia.t1_length=993	1
Bv1_006641z76_niyr.t1_length=189	0
Bv1_006650_egdw.t1_length=2451	1
Bv1_006660_dnji.t1_length=1128	1
Bv1_006670_dzyd.t1_length=1809	0
Bv1_006671z77_eueh.t1_length=510	0
Bv1_006680_hdmy.t1_length=774	1
Bv1_006690_qfxe.t1_length=1137	1
Bv1_006700_ozsi.t1_length=135	1
Bv1_006710_uxhs.t1_length=117	1
Bv1_006720_pwrd.t1_length=399	1
Bv1_006730_cxzg.t1_length=1416	1
Bv1_006740_oxmt.t1_length=429	1
Bv1_006750_wnxf.t1_length=1581	1
Bv1_006760_cegg.t1_length=369	1
Bv1_006770_xkmw.t1_length=1659	1
Bv1_006780_ongy.t1_length=936	1
Bv1_006790_ucuy.t1_length=810	1
Bv1_006800_auan.t1_length=1563	1
Bv1_006810_okkc.t1_length=648	1
Bv1_006820_mtxu.t1_length=288	1
Bv1_006830_ooma.t1_length=1275	1
Bv1_006840_rrmw.t1_length=852	1
Bv1_006850_mjtg.t1_length=750	1
Bv1_006860_jagy.t1_length=735	1
Bv1_006861z78_poka.t1_length=4461	0
Bv1_006861z79_zcsc.t1_length=3684	0
Bv1_006861z80_mugw.t1_length=309	0
Bv1_006870_fwry.t1_length=1707	0
Bv1_006880_sunf.t1_length=735	1
Bv1_006890_dsen.t1_length=108	1
Bv1_006900_jtat.t1_length=429	1
Bv1_006910_ywpg.t1_length=747	1
Bv1_006920_xzao.t1_length=744	1
Bv1_006921z81_eggs.t1_length=246	0
Bv1_006930_gguo.t1_length=333	1
Bv1_006940_xhte.t1_length=729	1
Bv1_006950_zngu.t1_length=561	0
Bv1_006960_uhyk.t1_length=633	0
Bv1_006970_jood.t1_length=339	1
Bv1_006980_fzga.t1_length=351	1
Bv1_006990_hsjp.t1_length=2340	1
Bv1_007000_xdhq.t1_length=273	1
Bv1_007010_wuoe.t1_length=1605	1
Bv1_007020_xjzm.t1_length=1602	1
Bv1_007030_uxgf.t1_length=2664	1
Bv1_007040_oxhc.t1_length=1821	1
Bv1_007050_yzqk.t1_length=4440	1
Bv1_007060_gcmj.t1_length=1569	1
Bv1_007070_gwhw.t1_length=516	1
Bv1_007080_cukw.t1_length=1086	1
Bv1_007090_eagz.t1_length=450	0
Bv1_007100_znyy.t1_length=108	1
Bv1_007101z82_deaf.t1_length=894	0
Bv1_007110_agqt.t1_length=2016	1
Bv1_007120_ogru.t1_length=1350	1
Bv1_007130_ieun.t1_length=1632	1
Bv1_007140_zgoh.t1_length=1041	1
Bv1_007141z83_wnuj.t2_length=2259	0
Bv1_007150_fjsy.t1_length=3024	1
Bv1_007151z84_gjdp.t1_length=342	0
Bv1_007160_czai.t1_length=327	1
Bv1_007170_axyd.t1_length=966	1
Bv1_007171z85_fimt.t1_length=240	0
Bv1_007180_mswa.t1_length=894	1
Bv1_007190_xczo.t1_length=987	0
Bv1_007200_unuu.t1_length=432	1
Bv1_007210_nihw.t1_length=2790	0
Bv1_007220_orsp.t1_length=1131	1
Bv1_007230_zkez.t1_length=522	1
Bv1_007240_yjqt.t1_length=690	1
Bv1_007241z86_aetn.t1_length=342	0
Bv1_007250_awct.t1_length=1065	1
Bv1_007260_pfpg.t1_length=1272	1
Bv1_007270_zkyc.t1_length=1893	0
Bv1_007280_adqt.t1_length=666	1
Bv1_007281z87_quaw.t1_length=327	0
Bv1_007281z88_rjrx.t1_length=1257	0
Bv1_007281z89_eqah.t1_length=1989	0
Bv1_007290_ryhp.t1_length=1125	0
Bv1_007300_rqak.t1_length=474	1
Bv1_007310_zrye.t1_length=924	1
Bv1_007320_sotc.t1_length=372	0
Bv1_007330_paof.t1_length=1119	1
Bv1_007340_yyae.t1_length=531	1
Bv1_007350_kwaq.t1_length=3582	1
Bv1_007360_zwgs.t1_length=537	1
Bv1_007370_pjms.t1_length=3474	1
Bv1_007380_ooqx.t1_length=1410	1
Bv1_007381z90_ncqs.t1_length=3300	0
Bv1_007381z91_ustu.t1_length=249	0
Bv1_007390_neip.t1_length=801	1
Bv1_007400_kfwm.t1_length=1299	1
Bv1_007410_hamj.t1_length=744	1
Bv1_007420_dupw.t1_length=981	1
Bv1_007430_ymaw.t1_length=1380	1
Bv1_007440_jadx.t1_length=4350	0
Bv1_007441z92_cjku.t1_length=627	0
Bv1_007450_cedm.t1_length=2445	1
Bv1_007460_hcwn.t2_length=642	1
Bv1_007470_zaxs.t1_length=1338	1
Bv1_007480_zqju.t1_length=1131	1
Bv1_007490_wuwf.t1_length=252	1
Bv1_007500_jsgc.t1_length=759	1
Bv1_007510_skmg.t1_length=684	1
Bv1_007520_ytmz.t1_length=402	1
Bv1_007530_kmky.t1_length=1569	1
Bv1_007531z93_mfua.t1_length=315	0
Bv1_007531z94_tmra.t1_length=393	0
Bv1_007540_qomq.t2_length=5175	1
Bv1_007550_tqgy.t1_length=1353	1
Bv1_007560_ycxu.t1_length=243	1
Bv1_007570_oxfa.t1_length=336	1
Bv1_007580_dean.t2_length=429	1
Bv1_007581z95_iwdi.t1_length=933	0
Bv1_007581z96_haxu.t1_length=327	0
Bv1_007581z97_pftm.t1_length=1503	0
Bv1_007590_shyy.t1_length=1017	1
Bv1_007600_tpth.t1_length=492	1
Bv1_007610_npun.t1_length=492	1
Bv1_007620_exhj.t1_length=1770	1
Bv1_007630_xqgo.t1_length=5451	1
Bv1_007631z98_pmdg.t1_length=345	0
Bv1_007640_eddx.t1_length=333	1
Bv1_007650_ixfe.t1_length=1782	1
Bv1_007660_jpud.t1_length=1230	1
Bv1_007670_garq.t1_length=2394	1
Bv1_007680_ypqi.t1_length=501	1
Bv1_007690_jjmy.t1_length=453	1
Bv1_007700_dzsw.t2_length=6453	1
Bv1_007710_aksy.t1_length=1017	1
Bv1_007720_zaay.t1_length=1026	1
Bv1_007721z99_omic.t1_length=4419	0
Bv1_007730_kufs.t1_length=1005	1
Bv1_007740_yazc.t1_length=2076	0
Bv1_007750_nama.t1_length=1644	0
Bv1_007760_tpnf.t1_length=1017	1
