# Supplementary material for: Exploiting single-molecule transcript sequencing for eukaryotic gene prediction
Source: Genome Biol. 2015 Sep 2;16(1):184. doi: 10.1186/s13059-015-0729-7 (PMC4556409; doi:10.1186/s13059-015-0729-7)
Supplement: Additional file 4: — Sample data for testing pipeline functionality. (ZIP 18664 kb) [file 13059_2015_729_MOESM4_ESM.zip › 13059_2015_729_MOESM4_ESM/sample.intron-hints.gff]

Bvchr1.sca001	b2h	intron	3976	6777	0	.	.	grp=HiS2:7:2:13421:13703#0/1;pri=4;src=E
Bvchr1.sca001	b2h	intron	10130	10248	0	.	.	mult=113;pri=4;src=E
Bvchr1.sca001	b2h	intron	10130	10259	0	.	.	mult=19;pri=4;src=E
Bvchr1.sca001	b2h	intron	10130	10264	0	.	.	grp=salt-1:2:2110:10028:71185#0/2;pri=4;src=E
Bvchr1.sca001	b2h	intron	10130	10268	0	.	.	mult=3;pri=4;src=E
Bvchr1.sca001	b2h	intron	10130	11578	0	.	.	grp=4h-1:6:2106:15828:85174#0/2;pri=4;src=E
Bvchr1.sca001	b2h	intron	10223	10287	0	.	.	grp=heat-1:3:1307:8315:98985#0/2;pri=4;src=E
Bvchr1.sca001	b2h	intron	10435	11397	0	.	.	mult=2;pri=4;src=E
Bvchr1.sca001	b2h	intron	10438	11574	0	.	.	grp=0h-1:5:2205:21156:2465#0/1;pri=4;src=E
Bvchr1.sca001	b2h	intron	10442	11578	0	.	.	mult=1262;pri=4;src=E
Bvchr1.sca001	b2h	intron	10444	11580	0	.	.	mult=2;pri=4;src=E
Bvchr1.sca001	b2h	intron	11403	11576	0	.	.	mult=2;pri=4;src=E
Bvchr1.sca001	b2h	intron	11703	12340	0	.	.	grp=0h-1:5:2203:8188:15380#0/2;pri=4;src=E
Bvchr1.sca001	b2h	intron	11703	12994	0	.	.	grp=0h-1:5:2103:4788:76913#0/2;pri=4;src=E
Bvchr1.sca001	b2h	intron	11707	12163	0	.	.	grp=0h-1:5:2205:6519:36062#0/1;pri=4;src=E
Bvchr1.sca001	b2h	intron	11707	12375	0	.	.	grp=salt-1:2:2314:10025:44419#0/1;pri=4;src=E
Bvchr1.sca001	b2h	intron	11707	12413	0	.	.	grp=CSS-1:1:2105:21163:2993#0/2;pri=4;src=E
Bvchr1.sca001	b2h	intron	11707	12815	0	.	.	mult=4;pri=4;src=E
Bvchr1.sca001	b2h	intron	11707	12819	0	.	.	mult=3;pri=4;src=E
Bvchr1.sca001	b2h	intron	11707	12997	0	.	.	mult=717;pri=4;src=E
Bvchr1.sca001	b2h	intron	11707	13004	0	.	.	grp=0h-1:5:2214:3815:31805#0/2;pri=4;src=E
Bvchr1.sca001	b2h	intron	11707	13029	0	.	.	mult=6;pri=4;src=E
Bvchr1.sca001	b2h	intron	11709	12999	0	.	.	mult=2;pri=4;src=E
Bvchr1.sca001	b2h	intron	11713	13001	0	.	.	mult=2;pri=4;src=E
Bvchr1.sca001	b2h	intron	12168	13001	0	.	.	grp=0h-1:5:2205:6519:36062#0/1;pri=4;src=E
Bvchr1.sca001	b2h	intron	12349	13001	0	.	.	grp=0h-1:5:2203:8188:15380#0/2;pri=4;src=E
Bvchr1.sca001	b2h	intron	12380	13001	0	.	.	grp=salt-1:2:2314:10025:44419#0/1;pri=4;src=E
Bvchr1.sca001	b2h	intron	12418	13001	0	.	.	grp=CSS-1:1:2105:21163:2993#0/2;pri=4;src=E
Bvchr1.sca001	b2h	intron	12554	13006	0	.	.	grp=0h-1:5:2202:11488:47923#0/2;pri=4;src=E
Bvchr1.sca001	b2h	intron	12820	13001	0	.	.	mult=4;pri=4;src=E
Bvchr1.sca001	b2h	intron	12825	13002	0	.	.	mult=3;pri=4;src=E
Bvchr1.sca001	b2h	intron	13045	23839	0	.	.	grp=4h-1:6:1213:13724:80459#0/1;pri=4;src=E
Bvchr1.sca001	b2h	intron	13143	13194	0	.	.	grp=4h-1:6:1311:21324:45737#0/2;pri=4;src=E
Bvchr1.sca001	b2h	intron	13144	13274	0	.	.	mult=2;pri=4;src=E
Bvchr1.sca001	b2h	intron	13149	13279	0	.	.	mult=1223;pri=4;src=E
Bvchr1.sca001	b2h	intron	13199	13277	0	.	.	grp=4h-1:6:1311:21324:45737#0/2;pri=4;src=E
Bvchr1.sca001	b2h	intron	13474	17771	0	.	.	grp=0h-1:5:2103:4365:3363#0/2;pri=4;src=E
Bvchr1.sca001	b2h	intron	13476	15503	0	.	.	grp=salt-1:2:2202:2217:68505#0/1;pri=4;src=E
Bvchr1.sca001	b2h	intron	13479	16647	0	.	.	mult=3;pri=4;src=E
Bvchr1.sca001	b2h	intron	13480	13865	0	.	.	mult=4;pri=4;src=E
Bvchr1.sca001	b2h	intron	13480	13939	0	.	.	mult=5;pri=4;src=E
Bvchr1.sca001	b2h	intron	13480	14534	0	.	.	mult=3;pri=4;src=E
Bvchr1.sca001	b2h	intron	13480	15998	0	.	.	grp=4h-1:6:2215:16076:2349#0/1;pri=4;src=E
Bvchr1.sca001	b2h	intron	13480	16060	0	.	.	mult=4;pri=4;src=E
Bvchr1.sca001	b2h	intron	13480	17192	0	.	.	mult=4;pri=4;src=E
Bvchr1.sca001	b2h	intron	13480	17276	0	.	.	mult=3;pri=4;src=E
Bvchr1.sca001	b2h	intron	13480	18040	0	.	.	grp=4h-1:6:2104:11826:31604#0/1;pri=4;src=E
Bvchr1.sca001	b2h	intron	13481	17491	0	.	.	grp=4h-1:6:2106:7076:60030#0/2;pri=4;src=E
Bvchr1.sca001	b2h	intron	13481	19660	0	.	.	mult=2;pri=4;src=E
Bvchr1.sca001	b2h	intron	13484	14768	0	.	.	mult=4;pri=4;src=E
Bvchr1.sca001	b2h	intron	13484	14776	0	.	.	mult=2;pri=4;src=E
Bvchr1.sca001	b2h	intron	13484	19663	0	.	.	mult=2559;pri=4;src=E
Bvchr1.sca001	b2h	intron	13484	21205	0	.	.	mult=4;pri=4;src=E
Bvchr1.sca001	b2h	intron	13484	23112	0	.	.	mult=9;pri=4;src=E
Bvchr1.sca001	b2h	intron	13485	19664	0	.	.	mult=2;pri=4;src=E
Bvchr1.sca001	b2h	intron	13870	19663	0	.	.	mult=4;pri=4;src=E
Bvchr1.sca001	b2h	intron	13946	19665	0	.	.	mult=5;pri=4;src=E
Bvchr1.sca001	b2h	intron	14540	19664	0	.	.	mult=3;pri=4;src=E
Bvchr1.sca001	b2h	intron	14618	18733	0	.	.	grp=HiF:5:43:16675:121779#0/2;pri=4;src=E
Bvchr1.sca001	b2h	intron	14888	19663	0	.	.	mult=6;pri=4;src=E
Bvchr1.sca001	b2h	intron	14900	19663	0	.	.	grp=4h-1:6:1203:13151:55290#0/2;pri=4;src=E
Bvchr1.sca001	b2h	intron	15510	19661	0	.	.	grp=salt-1:2:2202:2217:68505#0/1;pri=4;src=E
Bvchr1.sca001	b2h	intron	16004	19664	0	.	.	grp=4h-1:6:2215:16076:2349#0/1;pri=4;src=E
Bvchr1.sca001	b2h	intron	16065	19663	0	.	.	mult=4;pri=4;src=E
Bvchr1.sca001	b2h	intron	16451	19663	0	.	.	grp=4h-1:6:1201:8897:22030#0/1;pri=4;src=E
Bvchr1.sca001	b2h	intron	16653	19663	0	.	.	mult=3;pri=4;src=E
Bvchr1.sca001	b2h	intron	17197	19663	0	.	.	mult=4;pri=4;src=E
Bvchr1.sca001	b2h	intron	17280	19662	0	.	.	mult=3;pri=4;src=E
Bvchr1.sca001	b2h	intron	17496	19664	0	.	.	grp=4h-1:6:2106:7076:60030#0/2;pri=4;src=E
Bvchr1.sca001	b2h	intron	17780	19661	0	.	.	grp=0h-1:5:2103:4365:3363#0/2;pri=4;src=E
Bvchr1.sca001	b2h	intron	18045	19663	0	.	.	grp=4h-1:6:2104:11826:31604#0/1;pri=4;src=E
Bvchr1.sca001	b2h	intron	19703	19996	0	.	.	mult=2;pri=4;src=E
Bvchr1.sca001	b2h	intron	19889	23236	0	.	.	grp=0h-1:5:1310:3182:13994#0/1;pri=4;src=E
Bvchr1.sca001	b2h	intron	20085	21201	0	.	.	mult=5;pri=4;src=E
Bvchr1.sca001	b2h	intron	20089	21205	0	.	.	mult=707;pri=4;src=E
Bvchr1.sca001	b2h	intron	20089	21258	0	.	.	grp=0h-1:5:2211:16345:42866#0/2;pri=4;src=E
Bvchr1.sca001	b2h	intron	20090	21206	0	.	.	grp=CSS-1:1:2312:19075:51324#0/2;pri=4;src=E
Bvchr1.sca001	b2h	intron	20094	21209	0	.	.	mult=3;pri=4;src=E
Bvchr1.sca001	b2h	intron	20094	21210	0	.	.	grp=salt-1:2:1309:18781:97736#0/1;pri=4;src=E
Bvchr1.sca001	b2h	intron	21331	23634	0	.	.	mult=3;pri=4;src=E
Bvchr1.sca001	b2h	intron	21367	21502	0	.	.	mult=2;pri=4;src=E
Bvchr1.sca001	b2h	intron	21395	21477	0	.	.	grp=0h-1:5:2113:14270:52616#0/1;pri=4;src=E
Bvchr1.sca001	b2h	intron	21399	21481	0	.	.	mult=1608;pri=4;src=E
Bvchr1.sca001	b2h	intron	21401	21483	0	.	.	grp=4h-1:6:2201:18066:66139#0/1;pri=4;src=E
Bvchr1.sca001	b2h	intron	21575	23109	0	.	.	mult=2;pri=4;src=E
Bvchr1.sca001	b2h	intron	21578	21758	0	.	.	grp=salt-1:2:2203:9873:67632#0/1;pri=4;src=E
Bvchr1.sca001	b2h	intron	21578	21878	0	.	.	grp=4h-1:6:2315:17288:14780#0/1;pri=4;src=E
Bvchr1.sca001	b2h	intron	21578	23112	0	.	.	mult=1569;pri=4;src=E
Bvchr1.sca001	b2h	intron	21580	23114	0	.	.	grp=salt-1:2:2310:10611:25205#0/2;pri=4;src=E
Bvchr1.sca001	b2h	intron	21763	23116	0	.	.	grp=salt-1:2:2203:9873:67632#0/1;pri=4;src=E
Bvchr1.sca001	b2h	intron	21884	23117	0	.	.	grp=4h-1:6:2315:17288:14780#0/1;pri=4;src=E
Bvchr1.sca001	b2h	intron	21932	23112	0	.	.	mult=4;pri=4;src=E
Bvchr1.sca001	b2h	intron	23190	23256	0	.	.	grp=4h-1:6:2309:3222:53398#0/1;pri=4;src=E
Bvchr1.sca001	b2h	intron	23264	23505	0	.	.	grp=CSS-1:1:2105:11775:46235#0/2;pri=4;src=E
Bvchr1.sca001	b2h	intron	23267	23605	0	.	.	mult=2;pri=4;src=E
Bvchr1.sca001	b2h	intron	23269	23351	0	.	.	mult=2;pri=4;src=E
Bvchr1.sca001	b2h	intron	23269	23504	0	.	.	grp=salt-1:2:1109:2172:63415#0/2;pri=4;src=E
Bvchr1.sca001	b2h	intron	23269	23555	0	.	.	grp=4h-1:6:1201:14085:25332#0/2;pri=4;src=E
Bvchr1.sca001	b2h	intron	23269	23607	0	.	.	mult=2122;pri=4;src=E
Bvchr1.sca001	b2h	intron	23271	23464	0	.	.	grp=HiF:5:24:15245:123411#0/2;pri=4;src=E
Bvchr1.sca001	b2h	intron	23472	23617	0	.	.	grp=HiF:5:24:15245:123411#0/2;pri=4;src=E
Bvchr1.sca001	b2h	intron	23510	23606	0	.	.	grp=CSS-1:1:2105:11775:46235#0/2;pri=4;src=E
Bvchr1.sca001	b2h	intron	25846	30035	0	.	.	grp=salt-1:2:1212:18890:37798#0/1;pri=4;src=E
Bvchr1.sca001	b2h	intron	25897	26296	0	.	.	grp=salt-1:2:2306:4002:33694#0/2;pri=4;src=E
Bvchr1.sca001	b2h	intron	25989	26417	0	.	.	mult=6;pri=4;src=E
Bvchr1.sca001	b2h	intron	25999	26417	0	.	.	mult=2;pri=4;src=E
Bvchr1.sca001	b2h	intron	26088	26417	0	.	.	mult=2;pri=4;src=E
Bvchr1.sca001	b2h	intron	26159	26295	0	.	.	grp=HiK1:8:7:19941:161866#0/1;pri=4;src=E
Bvchr1.sca001	b2h	intron	26270	26417	0	.	.	mult=2;pri=4;src=E
Bvchr1.sca001	b2h	intron	26285	26417	0	.	.	mult=3;pri=4;src=E
Bvchr1.sca001	b2h	intron	26376	26701	0	.	.	grp=4h-1:6:2114:7692:92389#0/1;pri=4;src=E
Bvchr1.sca001	b2h	intron	26437	26727	0	.	.	grp=salt-1:2:2213:10521:46510#0/1;pri=4;src=E
Bvchr1.sca001	b2h	intron	26455	26887	0	.	.	mult=3;pri=4;src=E
Bvchr1.sca001	b2h	intron	26457	26890	0	.	.	grp=0h-1:5:2206:16637:48798#0/2;pri=4;src=E
Bvchr1.sca001	b2h	intron	26479	26748	0	.	.	grp=CSS-1:1:1304:1070:82817#0/2;pri=4;src=E
Bvchr1.sca001	b2h	intron	26707	26765	0	.	.	grp=heat-1:3:1113:16413:15356#0/1;pri=4;src=E
Bvchr1.sca001	b2h	intron	26751	26932	0	.	.	grp=0h-1:5:1305:16686:96022#0/1;pri=4;src=E
Bvchr1.sca001	b2h	intron	26762	26974	0	.	.	grp=1k_test:1:45:6346:13912#0/1;pri=4;src=E
Bvchr1.sca001	b2h	intron	26807	26887	0	.	.	grp=4h-1:6:1310:17343:52469#0/1;pri=4;src=E
Bvchr1.sca001	b2h	intron	26819	26890	0	.	.	grp=0h-1:5:1314:8861:67445#0/2;pri=4;src=E
Bvchr1.sca001	b2h	intron	26892	27022	0	.	.	grp=4h-1:6:1308:9546:66930#0/2;pri=4;src=E
Bvchr1.sca001	b2h	intron	26900	29559	0	.	.	grp=CSS-1:1:2305:5586:67943#0/1;pri=4;src=E
Bvchr1.sca001	b2h	intron	26920	27019	0	.	.	grp=heat-1:3:1304:10202:31261#0/1;pri=4;src=E
Bvchr1.sca001	b2h	intron	27055	29557	0	.	.	grp=0h-1:5:2103:5461:78117#0/2;pri=4;src=E
Bvchr1.sca001	b2h	intron	27056	29559	0	.	.	mult=2;pri=4;src=E
Bvchr1.sca001	b2h	intron	27057	27184	0	.	.	mult=2;pri=4;src=E
Bvchr1.sca001	b2h	intron	27057	29358	0	.	.	mult=2;pri=4;src=E
Bvchr1.sca001	b2h	intron	27057	29559	0	.	.	mult=840;pri=4;src=E
Bvchr1.sca001	b2h	intron	27060	29559	0	.	.	mult=26;pri=4;src=E
Bvchr1.sca001	b2h	intron	27086	27184	0	.	.	grp=CSS-1:1:1112:14359:68426#0/2;pri=4;src=E
Bvchr1.sca001	b2h	intron	27086	29559	0	.	.	grp=CSS-1:1:2214:8011:100461#0/1;pri=4;src=E
Bvchr1.sca001	b2h	intron	29420	29559	0	.	.	mult=5;pri=4;src=E
Bvchr1.sca001	b2h	intron	29484	29559	0	.	.	mult=2;pri=4;src=E
Bvchr1.sca001	b2h	intron	29629	30005	0	.	.	grp=4h-1:6:1205:20775:44960#0/1;pri=4;src=E
Bvchr1.sca001	b2h	intron	29700	30005	0	.	.	mult=4;pri=4;src=E
Bvchr1.sca001	b2h	intron	29714	30004	0	.	.	mult=2;pri=4;src=E
Bvchr1.sca001	b2h	intron	29715	30000	0	.	.	grp=salt-1:2:2111:6169:82756#0/1;pri=4;src=E
Bvchr1.sca001	b2h	intron	29715	30005	0	.	.	mult=1299;pri=4;src=E
Bvchr1.sca001	b2h	intron	29715	38885	0	.	.	mult=3;pri=4;src=E
Bvchr1.sca001	b2h	intron	29718	30008	0	.	.	grp=CSS-1:1:2205:1761:65302#0/2;pri=4;src=E
Bvchr1.sca001	b2h	intron	30048	38885	0	.	.	mult=62;pri=4;src=E
Bvchr1.sca001	b2h	intron	30048	38892	0	.	.	grp=4h-1:6:2107:5998:68673#0/2;pri=4;src=E
Bvchr1.sca001	b2h	intron	30058	34319	0	.	.	grp=0h-1:5:2312:10041:4083#0/1;pri=4;src=E
Bvchr1.sca001	b2h	intron	30059	34320	0	.	.	mult=23;pri=4;src=E
Bvchr1.sca001	b2h	intron	30059	35305	0	.	.	mult=2;pri=4;src=E
Bvchr1.sca001	b2h	intron	30059	38885	0	.	.	mult=789;pri=4;src=E
Bvchr1.sca001	b2h	intron	30059	38892	0	.	.	grp=1R_s_6_6_83_1184_290_#0/2;pri=4;src=E
Bvchr1.sca001	b2h	intron	34491	38885	0	.	.	mult=8;pri=4;src=E
Bvchr1.sca001	b2h	intron	34493	34657	0	.	.	grp=4h-1:6:1103:19883:5212#0/1;pri=4;src=E
Bvchr1.sca001	b2h	intron	34662	38891	0	.	.	grp=4h-1:6:1103:19883:5212#0/1;pri=4;src=E
Bvchr1.sca001	b2h	intron	35473	38885	0	.	.	grp=4h-1:6:1302:13071:16252#0/1;pri=4;src=E
Bvchr1.sca001	b2h	intron	38105	38369	0	.	.	grp=CSS-1:1:2116:7102:72540#0/1;pri=4;src=E
Bvchr1.sca001	b2h	intron	38271	38408	0	.	.	mult=2;pri=4;src=E
Bvchr1.sca001	b2h	intron	38424	38491	0	.	.	grp=HiF2:1:42:10570:91752#0/2;pri=4;src=E
Bvchr1.sca001	b2h	intron	38565	192684	0	.	.	grp=HiF2:1:43:4887:141184#0/2;pri=4;src=E
Bvchr1.sca001	b2h	intron	38576	38616	0	.	.	mult=3;pri=4;src=E
Bvchr1.sca001	b2h	intron	38636	255671	0	.	.	grp=HiF:5:68:18844:33426#0/2;pri=4;src=E
Bvchr1.sca001	b2h	intron	38865	39015	0	.	.	grp=1k_test:4:119:15716:9667#0/1;pri=4;src=E
Bvchr1.sca001	b2h	intron	38987	40104	0	.	.	mult=2;pri=4;src=E
Bvchr1.sca001	b2h	intron	38990	40103	0	.	.	mult=2;pri=4;src=E
Bvchr1.sca001	b2h	intron	38990	40107	0	.	.	mult=821;pri=4;src=E
Bvchr1.sca001	b2h	intron	40182	40316	0	.	.	mult=815;pri=4;src=E
Bvchr1.sca001	b2h	intron	40182	40328	0	.	.	grp=4h-1:6:1206:9322:21439#0/1;pri=4;src=E
Bvchr1.sca001	b2h	intron	40186	40320	0	.	.	grp=4h-1:6:2201:6232:67618#0/1;pri=4;src=E
Bvchr1.sca001	b2h	intron	40209	40316	0	.	.	mult=66;pri=4;src=E
Bvchr1.sca001	b2h	intron	40209	40328	0	.	.	mult=2;pri=4;src=E
Bvchr1.sca001	b2h	intron	40659	46203	0	.	.	mult=3;pri=4;src=E
Bvchr1.sca001	b2h	intron	40679	46201	0	.	.	grp=HiF:5:4:17491:89208#0/2;pri=4;src=E
Bvchr1.sca001	b2h	intron	40681	40808	0	.	.	grp=0h-1:5:1207:8707:5830#0/1;pri=4;src=E
Bvchr1.sca001	b2h	intron	40681	43526	0	.	.	grp=4h-1:6:1211:11523:67280#0/2;pri=4;src=E
Bvchr1.sca001	b2h	intron	40681	46203	0	.	.	mult=692;pri=4;src=E
Bvchr1.sca001	b2h	intron	46269	47642	0	.	.	grp=0h-1:5:2301:17512:92110#0/1;pri=4;src=E
Bvchr1.sca001	b2h	intron	46299	46427	0	.	.	grp=4h-1:6:2306:10564:38625#0/2;pri=4;src=E
Bvchr1.sca001	b2h	intron	46737	46883	0	.	.	grp=0h-1:5:2110:9441:84466#0/2;pri=4;src=E
Bvchr1.sca001	b2h	intron	46740	47285	0	.	.	mult=688;pri=4;src=E
Bvchr1.sca001	b2h	intron	46887	47285	0	.	.	grp=0h-1:5:2110:9441:84466#0/2;pri=4;src=E
Bvchr1.sca001	b2h	intron	47372	47632	0	.	.	grp=0h-1:5:2101:16650:50281#0/2;pri=4;src=E
Bvchr1.sca001	b2h	intron	47375	47545	0	.	.	grp=0h-1:5:2305:5043:11354#0/1;pri=4;src=E
Bvchr1.sca001	b2h	intron	47702	47758	0	.	.	grp=heat-1:3:2214:8679:23401#0/1;pri=4;src=E
Bvchr1.sca001	b2h	intron	47819	47893	0	.	.	mult=3;pri=4;src=E
Bvchr1.sca001	b2h	intron	47820	47894	0	.	.	mult=1978;pri=4;src=E
Bvchr1.sca001	b2h	intron	47824	47898	0	.	.	mult=4;pri=4;src=E
Bvchr1.sca001	b2h	intron	47825	47899	0	.	.	mult=2;pri=4;src=E
Bvchr1.sca001	b2h	intron	47826	47900	0	.	.	grp=CSS-1:1:2216:14330:82086#0/1;pri=4;src=E
Bvchr1.sca001	b2h	intron	48690	48872	0	.	.	mult=2;pri=4;src=E
Bvchr1.sca001	b2h	intron	52047	52630	0	.	.	grp=0h-1:5:2301:7327:76223#0/2;pri=4;src=E
Bvchr1.sca001	b2h	intron	52651	52747	0	.	.	grp=4h-1:6:2112:1734:29874#0/1;pri=4;src=E
Bvchr1.sca001	b2h	intron	52651	52750	0	.	.	mult=6;pri=4;src=E
Bvchr1.sca001	b2h	intron	52651	52753	0	.	.	mult=1755;pri=4;src=E
Bvchr1.sca001	b2h	intron	52651	52755	0	.	.	mult=2;pri=4;src=E
Bvchr1.sca001	b2h	intron	52652	52754	0	.	.	mult=2;pri=4;src=E
Bvchr1.sca001	b2h	intron	52653	52755	0	.	.	grp=heat-1:3:2102:21296:56845#0/2;pri=4;src=E
Bvchr1.sca001	b2h	intron	52962	53218	0	.	.	grp=1R_s_6_6_23_1028_922_#0/2;pri=4;src=E
Bvchr1.sca001	b2h	intron	52963	62449	0	.	.	mult=4;pri=4;src=E
Bvchr1.sca001	b2h	intron	52965	57374	0	.	.	mult=4;pri=4;src=E
Bvchr1.sca001	b2h	intron	52965	57376	0	.	.	mult=11;pri=4;src=E
Bvchr1.sca001	b2h	intron	52965	57382	0	.	.	mult=3;pri=4;src=E
Bvchr1.sca001	b2h	intron	52965	61713	0	.	.	mult=104;pri=4;src=E
Bvchr1.sca001	b2h	intron	52965	62349	0	.	.	mult=2;pri=4;src=E
Bvchr1.sca001	b2h	intron	52965	62451	0	.	.	mult=1409;pri=4;src=E
Bvchr1.sca001	b2h	intron	57553	61713	0	.	.	mult=10;pri=4;src=E
Bvchr1.sca001	b2h	intron	57553	62451	0	.	.	mult=67;pri=4;src=E
Bvchr1.sca001	b2h	intron	60105	62013	0	.	.	mult=2;pri=4;src=E
Bvchr1.sca001	b2h	intron	60419	61713	0	.	.	grp=0h-1:5:2314:6726:59448#0/2;pri=4;src=E
Bvchr1.sca001	b2h	intron	61624	61713	0	.	.	grp=4h-1:6:1307:17232:97115#0/1;pri=4;src=E
Bvchr1.sca001	b2h	intron	62217	62266	0	.	.	grp=heat-1:3:1112:13700:19913#0/2;pri=4;src=E
Bvchr1.sca001	b2h	intron	62367	62451	0	.	.	mult=153;pri=4;src=E
Bvchr1.sca001	b2h	intron	62376	62459	0	.	.	grp=4h-1:6:1213:13752:55321#0/2;pri=4;src=E
Bvchr1.sca001	b2h	intron	62377	62458	0	.	.	grp=0h-1:5:1216:16468:83475#0/2;pri=4;src=E
Bvchr1.sca001	b2h	intron	62486	62798	0	.	.	grp=CSS-1:1:2316:4386:63495#0/1;pri=4;src=E
Bvchr1.sca001	b2h	intron	62920	63151	0	.	.	grp=4h-1:6:2112:9703:6750#0/1;pri=4;src=E
Bvchr1.sca001	b2h	intron	64554	64663	0	.	.	grp=0h-1:5:2109:5817:89812#0/1;pri=4;src=E
Bvchr1.sca001	b2h	intron	64555	64664	0	.	.	mult=2222;pri=4;src=E
Bvchr1.sca001	b2h	intron	64560	64669	0	.	.	grp=CSS-1:1:2206:19964:16054#0/1;pri=4;src=E
Bvchr1.sca001	b2h	intron	64561	64670	0	.	.	grp=4h-1:6:2103:12457:22953#0/2;pri=4;src=E
Bvchr1.sca001	b2h	intron	64562	64664	0	.	.	mult=2;pri=4;src=E
Bvchr1.sca001	b2h	intron	64761	255814	0	.	.	grp=HiF2:1:21:3411:52253#0/1;pri=4;src=E
Bvchr1.sca001	b2h	intron	64780	64930	0	.	.	grp=0h-1:5:1206:18052:52705#0/2;pri=4;src=E
Bvchr1.sca001	b2h	intron	64811	64866	0	.	.	mult=4;pri=4;src=E
Bvchr1.sca001	b2h	intron	64816	64930	0	.	.	grp=0h-1:5:2305:13585:73203#0/2;pri=4;src=E
Bvchr1.sca001	b2h	intron	64817	64930	0	.	.	mult=1816;pri=4;src=E
Bvchr1.sca001	b2h	intron	64817	67106	0	.	.	grp=0h-1:5:1308:8795:27739#0/1;pri=4;src=E
Bvchr1.sca001	b2h	intron	64819	64932	0	.	.	grp=heat-1:3:1216:1590:62592#0/2;pri=4;src=E
Bvchr1.sca001	b2h	intron	65025	65237	0	.	.	grp=1R_s_8_8_26_6632_20820_#0/2;pri=4;src=E
Bvchr1.sca001	b2h	intron	65047	65185	0	.	.	mult=10;pri=4;src=E
Bvchr1.sca001	b2h	intron	65049	65187	0	.	.	grp=CSS-1:1:2214:11397:71984#0/2;pri=4;src=E
Bvchr1.sca001	b2h	intron	65090	65185	0	.	.	mult=1539;pri=4;src=E
Bvchr1.sca001	b2h	intron	65092	65187	0	.	.	grp=1R_s_6_6_83_124_511_#0/2;pri=4;src=E
Bvchr1.sca001	b2h	intron	65431	67104	0	.	.	grp=0h-1:5:2216:5081:73082#0/2;pri=4;src=E
Bvchr1.sca001	b2h	intron	65433	66229	0	.	.	grp=4h-1:6:1304:16106:41033#0/2;pri=4;src=E
Bvchr1.sca001	b2h	intron	65433	67028	0	.	.	grp=4h-1:6:2309:9269:39891#0/2;pri=4;src=E
Bvchr1.sca001	b2h	intron	65433	67106	0	.	.	mult=888;pri=4;src=E
Bvchr1.sca001	b2h	intron	65433	68105	0	.	.	grp=0h-1:5:1215:16185:79578#0/2;pri=4;src=E
Bvchr1.sca001	b2h	intron	65435	65587	0	.	.	grp=0h-1:5:2208:7458:32486#0/2;pri=4;src=E
Bvchr1.sca001	b2h	intron	65436	67109	0	.	.	grp=heat-1:3:2301:7367:68113#0/2;pri=4;src=E
Bvchr1.sca001	b2h	intron	65591	67107	0	.	.	grp=0h-1:5:2208:7458:32486#0/2;pri=4;src=E
Bvchr1.sca001	b2h	intron	67164	68087	0	.	.	mult=3;pri=4;src=E
Bvchr1.sca001	b2h	intron	67220	67479	0	.	.	grp=0h-1:5:2108:11384:6029#0/1;pri=4;src=E
Bvchr1.sca001	b2h	intron	67222	68099	0	.	.	grp=CSS-1:1:2203:14241:5779#0/2;pri=4;src=E
Bvchr1.sca001	b2h	intron	67222	68103	0	.	.	mult=2;pri=4;src=E
Bvchr1.sca001	b2h	intron	67224	67333	0	.	.	grp=0h-1:5:2107:12910:45724#0/1;pri=4;src=E
Bvchr1.sca001	b2h	intron	67224	67417	0	.	.	mult=2;pri=4;src=E
Bvchr1.sca001	b2h	intron	67224	67613	0	.	.	grp=4h-1:6:2106:15566:72347#0/2;pri=4;src=E
Bvchr1.sca001	b2h	intron	67224	67850	0	.	.	grp=4h-1:6:1302:19587:28956#0/2;pri=4;src=E
Bvchr1.sca001	b2h	intron	67224	68105	0	.	.	mult=987;pri=4;src=E
Bvchr1.sca001	b2h	intron	67337	68108	0	.	.	grp=0h-1:5:2107:12910:45724#0/1;pri=4;src=E
Bvchr1.sca001	b2h	intron	67421	68108	0	.	.	mult=2;pri=4;src=E
Bvchr1.sca001	b2h	intron	67483	68104	0	.	.	grp=0h-1:5:2108:11384:6029#0/1;pri=4;src=E
Bvchr1.sca001	b2h	intron	67620	68111	0	.	.	grp=4h-1:6:2106:15566:72347#0/2;pri=4;src=E
Bvchr1.sca001	b2h	intron	68167	68301	0	.	.	mult=3;pri=4;src=E
Bvchr1.sca001	b2h	intron	68169	68303	0	.	.	mult=1318;pri=4;src=E
Bvchr1.sca001	b2h	intron	68287	68349	0	.	.	grp=4h-1:6:1316:5006:63777#0/1;pri=4;src=E
Bvchr1.sca001	b2h	intron	91464	92239	0	.	.	grp=0h-1:5:2203:2802:50640#0/2;pri=4;src=E
Bvchr1.sca001	b2h	intron	91464	92412	0	.	.	mult=3;pri=4;src=E
Bvchr1.sca001	b2h	intron	91464	93411	0	.	.	mult=3;pri=4;src=E
Bvchr1.sca001	b2h	intron	91464	97516	0	.	.	mult=3;pri=4;src=E
Bvchr1.sca001	b2h	intron	91464	97864	0	.	.	mult=2;pri=4;src=E
Bvchr1.sca001	b2h	intron	92881	93340	0	.	.	grp=HiF:5:1:16357:140840#0/1;pri=4;src=E
Bvchr1.sca001	b2h	intron	93484	97516	0	.	.	mult=4;pri=4;src=E
Bvchr1.sca001	b2h	intron	93484	97864	0	.	.	mult=3;pri=4;src=E
Bvchr1.sca001	b2h	intron	97043	97284	0	.	.	mult=2;pri=4;src=E
Bvchr1.sca001	b2h	intron	97057	97117	0	.	.	grp=4h-1:6:2304:13480:57931#0/1;pri=4;src=E
Bvchr1.sca001	b2h	intron	108521	303228	0	.	.	grp=4h-1:6:2215:20482:83243#0/2;pri=4;src=E
Bvchr1.sca001	b2h	intron	120360	120611	0	.	.	grp=1k_test:2:101:5205:17209#0/1;pri=4;src=E
Bvchr1.sca001	b2h	intron	120939	121822	0	.	.	grp=0h-1:5:2201:20999:31462#0/2;pri=4;src=E
Bvchr1.sca001	b2h	intron	121153	121822	0	.	.	mult=3;pri=4;src=E
Bvchr1.sca001	b2h	intron	133099	133809	0	.	.	grp=0h-1:5:2102:20612:32337#0/2;pri=4;src=E
Bvchr1.sca001	b2h	intron	133101	133810	0	.	.	grp=0h-1:5:1309:2830:71039#0/1;pri=4;src=E
Bvchr1.sca001	b2h	intron	133102	133349	0	.	.	grp=0h-1:5:1108:11734:95154#0/1;pri=4;src=E
Bvchr1.sca001	b2h	intron	133102	133496	0	.	.	mult=39;pri=4;src=E
Bvchr1.sca001	b2h	intron	133102	133812	0	.	.	mult=374;pri=4;src=E
Bvchr1.sca001	b2h	intron	133102	133861	0	.	.	grp=0h-1:5:2315:18537:81266#0/1;pri=4;src=E
Bvchr1.sca001	b2h	intron	133383	133496	0	.	.	mult=5;pri=4;src=E
Bvchr1.sca001	b2h	intron	133383	133812	0	.	.	mult=13;pri=4;src=E
Bvchr1.sca001	b2h	intron	133563	133812	0	.	.	mult=61;pri=4;src=E
Bvchr1.sca001	b2h	intron	133563	133861	0	.	.	grp=0h-1:5:2213:19008:60369#0/2;pri=4;src=E
Bvchr1.sca001	b2h	intron	133905	136394	0	.	.	mult=7;pri=4;src=E
Bvchr1.sca001	b2h	intron	133905	136404	0	.	.	mult=136;pri=4;src=E
Bvchr1.sca001	b2h	intron	133905	136504	0	.	.	mult=15;pri=4;src=E
Bvchr1.sca001	b2h	intron	133905	136513	0	.	.	mult=2;pri=4;src=E
Bvchr1.sca001	b2h	intron	133905	136794	0	.	.	mult=268;pri=4;src=E
Bvchr1.sca001	b2h	intron	133910	136799	0	.	.	grp=0h-1:5:1203:11555:57508#0/1;pri=4;src=E
Bvchr1.sca001	b2h	intron	136033	136092	0	.	.	grp=0h-1:5:2310:3641:38527#0/2;pri=4;src=E
Bvchr1.sca001	b2h	intron	136106	136276	0	.	.	grp=0h-1:5:2110:1131:54066#0/1;pri=4;src=E
Bvchr1.sca001	b2h	intron	136679	136794	0	.	.	mult=323;pri=4;src=E
Bvchr1.sca001	b2h	intron	136810	137055	0	.	.	grp=4h-1:6:2311:12271:76256#0/2;pri=4;src=E
Bvchr1.sca001	b2h	intron	136850	137055	0	.	.	mult=710;pri=4;src=E
Bvchr1.sca001	b2h	intron	136851	136914	0	.	.	grp=0h-1:5:2208:12300:88180#0/2;pri=4;src=E
Bvchr1.sca001	b2h	intron	136852	137058	0	.	.	grp=CSS-1:1:2214:10591:79905#0/1;pri=4;src=E
Bvchr1.sca001	b2h	intron	136919	137022	0	.	.	mult=2;pri=4;src=E
Bvchr1.sca001	b2h	intron	136921	137021	0	.	.	grp=4h-1:6:1207:10383:9852#0/1;pri=4;src=E
Bvchr1.sca001	b2h	intron	136921	137062	0	.	.	grp=0h-1:5:2208:12300:88180#0/2;pri=4;src=E
Bvchr1.sca001	b2h	intron	136936	137036	0	.	.	grp=0h-1:5:1207:8538:55388#0/2;pri=4;src=E
Bvchr1.sca001	b2h	intron	136948	137055	0	.	.	mult=46;pri=4;src=E
Bvchr1.sca001	b2h	intron	137001	137073	0	.	.	grp=salt-1:2:1306:1604:51171#0/2;pri=4;src=E
Bvchr1.sca001	b2h	intron	137110	137225	0	.	.	grp=HiF:5:21:6671:125274#0/1;pri=4;src=E
Bvchr1.sca001	b2h	intron	137110	137345	0	.	.	mult=454;pri=4;src=E
Bvchr1.sca001	b2h	intron	137110	137512	0	.	.	mult=15;pri=4;src=E
Bvchr1.sca001	b2h	intron	137110	137611	0	.	.	mult=3;pri=4;src=E
Bvchr1.sca001	b2h	intron	137110	137707	0	.	.	grp=CSS-1:1:2116:1531:93361#0/2;pri=4;src=E
Bvchr1.sca001	b2h	intron	137110	138225	0	.	.	mult=40;pri=4;src=E
Bvchr1.sca001	b2h	intron	137110	138376	0	.	.	mult=16;pri=4;src=E
Bvchr1.sca001	b2h	intron	137110	138999	0	.	.	mult=15;pri=4;src=E
Bvchr1.sca001	b2h	intron	137112	137347	0	.	.	grp=0h-1:5:2103:13678:15278#0/2;pri=4;src=E
Bvchr1.sca001	b2h	intron	137420	137512	0	.	.	mult=435;pri=4;src=E
Bvchr1.sca001	b2h	intron	137612	137707	0	.	.	mult=540;pri=4;src=E
Bvchr1.sca001	b2h	intron	137612	138225	0	.	.	mult=4;pri=4;src=E
Bvchr1.sca001	b2h	intron	137612	138999	0	.	.	mult=4;pri=4;src=E
Bvchr1.sca001	b2h	intron	137613	137708	0	.	.	grp=0h-1:5:2101:20873:15971#0/2;pri=4;src=E
Bvchr1.sca001	b2h	intron	137634	138225	0	.	.	mult=9;pri=4;src=E
Bvchr1.sca001	b2h	intron	137634	138376	0	.	.	mult=4;pri=4;src=E
Bvchr1.sca001	b2h	intron	137634	138999	0	.	.	mult=14;pri=4;src=E
Bvchr1.sca001	b2h	intron	137650	137910	0	.	.	mult=2;pri=4;src=E
Bvchr1.sca001	b2h	intron	137761	138038	0	.	.	grp=4h-1:6:2316:11541:99782#0/1;pri=4;src=E
Bvchr1.sca001	b2h	intron	137763	137819	0	.	.	grp=heat-1:3:2316:1131:59425#0/2;pri=4;src=E
Bvchr1.sca001	b2h	intron	137766	138225	0	.	.	mult=315;pri=4;src=E
Bvchr1.sca001	b2h	intron	137766	138226	0	.	.	grp=heat-1:3:1308:6558:96157#0/2;pri=4;src=E
Bvchr1.sca001	b2h	intron	137766	138376	0	.	.	mult=42;pri=4;src=E
Bvchr1.sca001	b2h	intron	137766	138999	0	.	.	mult=97;pri=4;src=E
Bvchr1.sca001	b2h	intron	137767	138226	0	.	.	grp=0h-1:5:2109:13084:9279#0/2;pri=4;src=E
Bvchr1.sca001	b2h	intron	137823	138225	0	.	.	grp=heat-1:3:2316:1131:59425#0/2;pri=4;src=E
Bvchr1.sca001	b2h	intron	138044	138225	0	.	.	grp=4h-1:6:2316:11541:99782#0/1;pri=4;src=E
Bvchr1.sca001	b2h	intron	138298	138376	0	.	.	mult=455;pri=4;src=E
Bvchr1.sca001	b2h	intron	138302	138380	0	.	.	grp=4h-1:6:2310:11446:82668#0/2;pri=4;src=E
Bvchr1.sca001	b2h	intron	138413	138999	0	.	.	mult=15;pri=4;src=E
Bvchr1.sca001	b2h	intron	138416	138999	0	.	.	grp=4h-1:6:1108:2691:44815#0/2;pri=4;src=E
Bvchr1.sca001	b2h	intron	138535	138629	0	.	.	grp=0h-1:5:2102:6819:72587#0/1;pri=4;src=E
Bvchr1.sca001	b2h	intron	138537	138997	0	.	.	grp=CSS-1:1:1202:11777:73445#0/2;pri=4;src=E
Bvchr1.sca001	b2h	intron	138539	138946	0	.	.	grp=4h-1:6:2110:3947:34452#0/1;pri=4;src=E
Bvchr1.sca001	b2h	intron	138539	138999	0	.	.	mult=988;pri=4;src=E
Bvchr1.sca001	b2h	intron	138544	138999	0	.	.	grp=CSS-1:1:2314:10322:63080#0/2;pri=4;src=E
Bvchr1.sca001	b2h	intron	138547	138999	0	.	.	grp=0h-1:5:2201:14280:61721#0/2;pri=4;src=E
Bvchr1.sca001	b2h	intron	138634	138999	0	.	.	grp=0h-1:5:2102:6819:72587#0/1;pri=4;src=E
Bvchr1.sca001	b2h	intron	138953	139005	0	.	.	grp=4h-1:6:2110:3947:34452#0/1;pri=4;src=E
Bvchr1.sca001	b2h	intron	139490	141628	0	.	.	grp=CSS-1:1:2214:11512:68710#0/1;pri=4;src=E
Bvchr1.sca001	b2h	intron	139938	140150	0	.	.	grp=1k_test:3:53:2206:10159#0/1;pri=4;src=E
Bvchr1.sca001	b2h	intron	141719	141880	0	.	.	mult=11;pri=4;src=E
Bvchr1.sca001	b2h	intron	148331	148420	0	.	.	mult=6;pri=4;src=E
Bvchr1.sca001	b2h	intron	148331	148587	0	.	.	grp=4h-1:6:1211:13618:100930#0/1;pri=4;src=E
Bvchr1.sca001	b2h	intron	148501	148587	0	.	.	mult=26;pri=4;src=E
Bvchr1.sca001	b2h	intron	148501	148626	0	.	.	grp=0h-1:5:2111:11557:27648#0/1;pri=4;src=E
Bvchr1.sca001	b2h	intron	148907	149034	0	.	.	mult=3;pri=4;src=E
Bvchr1.sca001	b2h	intron	148909	149032	0	.	.	mult=4;pri=4;src=E
Bvchr1.sca001	b2h	intron	148911	149034	0	.	.	mult=1354;pri=4;src=E
Bvchr1.sca001	b2h	intron	148917	149040	0	.	.	mult=3;pri=4;src=E
Bvchr1.sca001	b2h	intron	149264	149390	0	.	.	mult=26;pri=4;src=E
Bvchr1.sca001	b2h	intron	149264	149477	0	.	.	mult=2;pri=4;src=E
Bvchr1.sca001	b2h	intron	149264	149600	0	.	.	mult=1519;pri=4;src=E
Bvchr1.sca001	b2h	intron	149264	158360	0	.	.	mult=5;pri=4;src=E
Bvchr1.sca001	b2h	intron	149266	149601	0	.	.	grp=heat-1:3:1214:16090:59145#0/1;pri=4;src=E
Bvchr1.sca001	b2h	intron	149267	149368	0	.	.	mult=2;pri=4;src=E
Bvchr1.sca001	b2h	intron	149269	149605	0	.	.	grp=0h-1:5:2202:4501:26476#0/2;pri=4;src=E
Bvchr1.sca001	b2h	intron	149375	149609	0	.	.	mult=2;pri=4;src=E
Bvchr1.sca001	b2h	intron	149640	149759	0	.	.	grp=0h-1:5:2104:6452:48208#0/2;pri=4;src=E
Bvchr1.sca001	b2h	intron	149754	150001	0	.	.	mult=2;pri=4;src=E
Bvchr1.sca001	b2h	intron	149770	149826	0	.	.	grp=CSS-1:1:2114:7918:50808#0/2;pri=4;src=E
Bvchr1.sca001	b2h	intron	149814	252135	0	.	.	grp=HiK1:8:62:15376:9063#0/1;pri=4;src=E
Bvchr1.sca001	b2h	intron	149829	149890	0	.	.	grp=0h-1:5:1206:13371:66783#0/2;pri=4;src=E
Bvchr1.sca001	b2h	intron	150556	158360	0	.	.	mult=2;pri=4;src=E
Bvchr1.sca001	b2h	intron	154520	154786	0	.	.	grp=CSS-1:1:2106:3831:54636#0/2;pri=4;src=E
Bvchr1.sca001	b2h	intron	154745	154852	0	.	.	grp=heat-1:3:1101:9814:22025#0/2;pri=4;src=E
Bvchr1.sca001	b2h	intron	154751	154839	0	.	.	grp=salt-1:2:1209:7478:15356#0/1;pri=4;src=E
Bvchr1.sca001	b2h	intron	154760	154852	0	.	.	grp=heat-1:3:2311:18852:79949#0/2;pri=4;src=E
Bvchr1.sca001	b2h	intron	155568	155983	0	.	.	grp=1k_test:5:25:9180:12376#0/1;pri=4;src=E
Bvchr1.sca001	b2h	intron	155758	158013	0	.	.	grp=1R_s_6_6_14_1377_1559_#0/1;pri=4;src=E
Bvchr1.sca001	b2h	intron	155760	155897	0	.	.	grp=CSS-1:1:2216:12290:54616#0/2;pri=4;src=E
Bvchr1.sca001	b2h	intron	155765	158360	0	.	.	mult=1106;pri=4;src=E
Bvchr1.sca001	b2h	intron	155767	158359	0	.	.	grp=4h-1:6:1216:8638:88209#0/1;pri=4;src=E
Bvchr1.sca001	b2h	intron	155768	158360	0	.	.	mult=53;pri=4;src=E
Bvchr1.sca001	b2h	intron	155769	158364	0	.	.	grp=4h-1:6:2314:16104:3670#0/2;pri=4;src=E
Bvchr1.sca001	b2h	intron	155785	158360	0	.	.	mult=10;pri=4;src=E
Bvchr1.sca001	b2h	intron	155902	158359	0	.	.	grp=CSS-1:1:2216:12290:54616#0/2;pri=4;src=E
Bvchr1.sca001	b2h	intron	158019	158358	0	.	.	grp=1R_s_6_6_14_1377_1559_#0/1;pri=4;src=E
Bvchr1.sca001	b2h	intron	159625	159702	0	.	.	grp=4h-1:6:1314:20635:53738#0/2;pri=4;src=E
Bvchr1.sca001	b2h	intron	159770	160197	0	.	.	grp=salt-1:2:2203:1541:6876#0/1;pri=4;src=E
Bvchr1.sca001	b2h	intron	159783	161438	0	.	.	grp=CSS-1:1:2211:18098:43466#0/1;pri=4;src=E
Bvchr1.sca001	b2h	intron	159802	160613	0	.	.	mult=2;pri=4;src=E
Bvchr1.sca001	b2h	intron	159802	161273	0	.	.	mult=12;pri=4;src=E
Bvchr1.sca001	b2h	intron	159802	163191	0	.	.	mult=16;pri=4;src=E
Bvchr1.sca001	b2h	intron	159802	163295	0	.	.	mult=501;pri=4;src=E
Bvchr1.sca001	b2h	intron	159803	160068	0	.	.	grp=salt-1:2:2105:8007:50240#0/1;pri=4;src=E
Bvchr1.sca001	b2h	intron	160073	163300	0	.	.	grp=salt-1:2:2105:8007:50240#0/1;pri=4;src=E
Bvchr1.sca001	b2h	intron	161374	163295	0	.	.	mult=4;pri=4;src=E
Bvchr1.sca001	b2h	intron	161444	164312	0	.	.	grp=CSS-1:1:2211:18098:43466#0/1;pri=4;src=E
Bvchr1.sca001	b2h	intron	163296	163421	0	.	.	grp=1k_test:5:109:18508:5733#0/1;pri=4;src=E
Bvchr1.sca001	b2h	intron	163407	164159	0	.	.	grp=4h-1:6:1213:11207:32795#0/2;pri=4;src=E
Bvchr1.sca001	b2h	intron	163544	163584	0	.	.	grp=0h-1:5:2103:18702:2191#0/2;pri=4;src=E
Bvchr1.sca001	b2h	intron	163547	164138	0	.	.	grp=heat-1:3:2109:8751:73493#0/1;pri=4;src=E
Bvchr1.sca001	b2h	intron	163548	164139	0	.	.	mult=1577;pri=4;src=E
Bvchr1.sca001	b2h	intron	163551	164142	0	.	.	grp=0h-1:5:2102:15394:70171#0/2;pri=4;src=E
Bvchr1.sca001	b2h	intron	163590	164140	0	.	.	grp=0h-1:5:2103:18702:2191#0/2;pri=4;src=E
Bvchr1.sca001	b2h	intron	164169	164872	0	.	.	mult=2;pri=4;src=E
Bvchr1.sca001	b2h	intron	164204	164349	0	.	.	grp=heat-1:3:2301:5613:66008#0/2;pri=4;src=E
Bvchr1.sca001	b2h	intron	164204	164759	0	.	.	mult=3;pri=4;src=E
Bvchr1.sca001	b2h	intron	164209	164349	0	.	.	grp=salt-1:2:1312:20381:55833#0/1;pri=4;src=E
Bvchr1.sca001	b2h	intron	164209	164759	0	.	.	mult=1481;pri=4;src=E
Bvchr1.sca001	b2h	intron	164209	165559	0	.	.	mult=57;pri=4;src=E
Bvchr1.sca001	b2h	intron	164211	164762	0	.	.	grp=4h-1:6:1211:5641:81681#0/1;pri=4;src=E
Bvchr1.sca001	b2h	intron	164212	164762	0	.	.	grp=heat-1:3:1308:9300:87530#0/2;pri=4;src=E
Bvchr1.sca001	b2h	intron	164427	164759	0	.	.	mult=19;pri=4;src=E
Bvchr1.sca001	b2h	intron	164463	164759	0	.	.	grp=0h-1:5:1303:10784:48455#0/1;pri=4;src=E
Bvchr1.sca001	b2h	intron	165082	165170	0	.	.	grp=1k_test:4:104:5111:6477#0/1;pri=4;src=E
Bvchr1.sca001	b2h	intron	165767	166742	0	.	.	grp=0h-1:5:2103:12221:95287#0/1;pri=4;src=E
Bvchr1.sca001	b2h	intron	165868	165982	0	.	.	grp=4h-1:6:2116:2898:73257#0/1;pri=4;src=E
Bvchr1.sca001	b2h	intron	165913	166282	0	.	.	grp=salt-1:2:2202:20911:69671#0/1;pri=4;src=E
Bvchr1.sca001	b2h	intron	166006	166327	0	.	.	mult=785;pri=4;src=E
Bvchr1.sca001	b2h	intron	166007	166197	0	.	.	grp=0h-1:5:2110:7434:3202#0/1;pri=4;src=E
Bvchr1.sca001	b2h	intron	166203	166333	0	.	.	grp=0h-1:5:2110:7434:3202#0/1;pri=4;src=E
Bvchr1.sca001	b2h	intron	166267	167422	0	.	.	grp=0h-1:5:2103:5128:6899#0/2;pri=4;src=E
Bvchr1.sca001	b2h	intron	166414	166513	0	.	.	grp=1k_test:4:95:16074:4060#0/1;pri=4;src=E
Bvchr1.sca001	b2h	intron	166417	166513	0	.	.	grp=0h-1:5:2102:1949:95136#0/2;pri=4;src=E
Bvchr1.sca001	b2h	intron	166419	166515	0	.	.	mult=849;pri=4;src=E
Bvchr1.sca001	b2h	intron	166647	167365	0	.	.	grp=4h-1:6:1211:15494:50720#0/1;pri=4;src=E
Bvchr1.sca001	b2h	intron	166772	166915	0	.	.	mult=8;pri=4;src=E
Bvchr1.sca001	b2h	intron	166778	166914	0	.	.	grp=0h-1:5:2113:4638:87916#0/1;pri=4;src=E
Bvchr1.sca001	b2h	intron	166779	166863	0	.	.	grp=0h-1:5:1216:4696:72595#0/1;pri=4;src=E
Bvchr1.sca001	b2h	intron	166779	166873	0	.	.	mult=2;pri=4;src=E
Bvchr1.sca001	b2h	intron	166779	166915	0	.	.	mult=810;pri=4;src=E
Bvchr1.sca001	b2h	intron	166779	167341	0	.	.	mult=3;pri=4;src=E
Bvchr1.sca001	b2h	intron	166779	167582	0	.	.	mult=31;pri=4;src=E
Bvchr1.sca001	b2h	intron	166869	166920	0	.	.	grp=0h-1:5:1216:4696:72595#0/1;pri=4;src=E
Bvchr1.sca001	b2h	intron	167041	167143	0	.	.	mult=502;pri=4;src=E
Bvchr1.sca001	b2h	intron	167041	167341	0	.	.	grp=0h-1:5:1308:1976:28572#0/1;pri=4;src=E
Bvchr1.sca001	b2h	intron	167041	167582	0	.	.	mult=2;pri=4;src=E
Bvchr1.sca001	b2h	intron	167044	167146	0	.	.	mult=2;pri=4;src=E
Bvchr1.sca001	b2h	intron	167252	167341	0	.	.	mult=725;pri=4;src=E
Bvchr1.sca001	b2h	intron	167423	167753	0	.	.	grp=4h-1:6:1104:11395:96881#0/1;pri=4;src=E
Bvchr1.sca001	b2h	intron	167474	167594	0	.	.	grp=4h-1:6:2115:3254:48002#0/2;pri=4;src=E
Bvchr1.sca001	b2h	intron	167485	167577	0	.	.	mult=17;pri=4;src=E
Bvchr1.sca001	b2h	intron	167485	167582	0	.	.	mult=353;pri=4;src=E
Bvchr1.sca001	b2h	intron	167489	167581	0	.	.	grp=0h-1:5:1213:1242:50411#0/2;pri=4;src=E
Bvchr1.sca001	b2h	intron	167490	167577	0	.	.	mult=16;pri=4;src=E
Bvchr1.sca001	b2h	intron	167490	167582	0	.	.	mult=660;pri=4;src=E
Bvchr1.sca001	b2h	intron	167493	167585	0	.	.	grp=salt-1:2:2310:9430:31548#0/2;pri=4;src=E
Bvchr1.sca001	b2h	intron	167760	167829	0	.	.	grp=salt-1:2:2201:14236:49173#0/1;pri=4;src=E
Bvchr1.sca001	b2h	intron	169332	253809	0	.	.	grp=0h-1:5:1102:6973:15726#0/1;pri=4;src=E
Bvchr1.sca001	b2h	intron	169941	170500	0	.	.	grp=0h-1:5:1301:20989:4147#0/2;pri=4;src=E
Bvchr1.sca001	b2h	intron	170511	171083	0	.	.	mult=2;pri=4;src=E
Bvchr1.sca001	b2h	intron	170514	171097	0	.	.	grp=heat-1:3:1315:19585:93975#0/1;pri=4;src=E
Bvchr1.sca001	b2h	intron	170530	170660	0	.	.	mult=2;pri=4;src=E
Bvchr1.sca001	b2h	intron	170576	170660	0	.	.	mult=1108;pri=4;src=E
Bvchr1.sca001	b2h	intron	170578	170662	0	.	.	grp=4h-1:6:1110:20496:70158#0/1;pri=4;src=E
Bvchr1.sca001	b2h	intron	170579	170663	0	.	.	mult=3;pri=4;src=E
Bvchr1.sca001	b2h	intron	170653	170978	0	.	.	mult=9;pri=4;src=E
Bvchr1.sca001	b2h	intron	170733	170978	0	.	.	mult=1024;pri=4;src=E
Bvchr1.sca001	b2h	intron	170736	170981	0	.	.	grp=CSS-1:1:2303:13731:73317#0/1;pri=4;src=E
Bvchr1.sca001	b2h	intron	170737	170982	0	.	.	grp=CSS-1:1:2210:18451:58949#0/1;pri=4;src=E
Bvchr1.sca001	b2h	intron	171095	171466	0	.	.	grp=salt-1:2:2213:4785:32117#0/1;pri=4;src=E
Bvchr1.sca001	b2h	intron	171601	171700	0	.	.	grp=0h-1:5:1109:8389:79444#0/1;pri=4;src=E
Bvchr1.sca001	b2h	intron	171787	171867	0	.	.	mult=2;pri=4;src=E
Bvchr1.sca001	b2h	intron	172446	172938	0	.	.	grp=4h-1:6:2204:2262:54468#0/2;pri=4;src=E
Bvchr1.sca001	b2h	intron	173160	175232	0	.	.	mult=88;pri=4;src=E
Bvchr1.sca001	b2h	intron	175302	175403	0	.	.	mult=164;pri=4;src=E
Bvchr1.sca001	b2h	intron	175458	175575	0	.	.	mult=206;pri=4;src=E
Bvchr1.sca001	b2h	intron	175929	176508	0	.	.	mult=132;pri=4;src=E
Bvchr1.sca001	b2h	intron	180028	180141	0	.	.	mult=8;pri=4;src=E
Bvchr1.sca001	b2h	intron	180028	180146	0	.	.	mult=2;pri=4;src=E
Bvchr1.sca001	b2h	intron	180055	180141	0	.	.	grp=heat-1:3:2314:20087:56970#0/2;pri=4;src=E
Bvchr1.sca001	b2h	intron	180210	180406	0	.	.	mult=2;pri=4;src=E
Bvchr1.sca001	b2h	intron	180210	180732	0	.	.	grp=HiF:5:3:16616:193559#0/1;pri=4;src=E
Bvchr1.sca001	b2h	intron	180210	180764	0	.	.	mult=3;pri=4;src=E
Bvchr1.sca001	b2h	intron	180210	181086	0	.	.	grp=heat-1:3:1310:20950:11101#0/1;pri=4;src=E
Bvchr1.sca001	b2h	intron	180210	181397	0	.	.	mult=2;pri=4;src=E
Bvchr1.sca001	b2h	intron	180210	181657	0	.	.	grp=salt-1:2:2312:13677:75715#0/1;pri=4;src=E
Bvchr1.sca001	b2h	intron	180210	184667	0	.	.	grp=0h-1:5:1308:3315:70190#0/2;pri=4;src=E
Bvchr1.sca001	b2h	intron	180210	184736	0	.	.	mult=6;pri=4;src=E
Bvchr1.sca001	b2h	intron	180210	184746	0	.	.	grp=4h-1:6:2108:3119:77545#0/1;pri=4;src=E
Bvchr1.sca001	b2h	intron	180210	188617	0	.	.	mult=10;pri=4;src=E
Bvchr1.sca001	b2h	intron	180890	180963	0	.	.	mult=8;pri=4;src=E
Bvchr1.sca001	b2h	intron	182405	182795	0	.	.	grp=salt-1:2:2104:13036:72356#0/2;pri=4;src=E
Bvchr1.sca001	b2h	intron	183277	184667	0	.	.	mult=2;pri=4;src=E
Bvchr1.sca001	b2h	intron	183277	184736	0	.	.	mult=18;pri=4;src=E
Bvchr1.sca001	b2h	intron	183277	184740	0	.	.	mult=3;pri=4;src=E
Bvchr1.sca001	b2h	intron	183277	188617	0	.	.	mult=18;pri=4;src=E
Bvchr1.sca001	b2h	intron	184421	184736	0	.	.	grp=1k_test:3:107:19410:14359#0/1;pri=4;src=E
Bvchr1.sca001	b2h	intron	186355	188615	0	.	.	mult=4;pri=4;src=E
Bvchr1.sca001	b2h	intron	186357	188506	0	.	.	grp=4h-1:6:1303:1428:81812#0/1;pri=4;src=E
Bvchr1.sca001	b2h	intron	186357	188597	0	.	.	grp=CSS-1:1:1215:13181:47150#0/1;pri=4;src=E
Bvchr1.sca001	b2h	intron	186357	188617	0	.	.	mult=2590;pri=4;src=E
Bvchr1.sca001	b2h	intron	186357	188820	0	.	.	mult=7;pri=4;src=E
Bvchr1.sca001	b2h	intron	186360	188620	0	.	.	mult=2;pri=4;src=E
Bvchr1.sca001	b2h	intron	187370	188617	0	.	.	mult=3;pri=4;src=E
Bvchr1.sca001	b2h	intron	188128	188168	0	.	.	grp=0h-1:5:1305:11745:71422#0/1;pri=4;src=E
Bvchr1.sca001	b2h	intron	188433	188702	0	.	.	grp=1k_test:2:38:7894:17624#0/1;pri=4;src=E
Bvchr1.sca001	b2h	intron	188511	188621	0	.	.	grp=4h-1:6:1303:1428:81812#0/1;pri=4;src=E
Bvchr1.sca001	b2h	intron	188721	188820	0	.	.	grp=1R_s_8_8_76_2575_4023_#0/1;pri=4;src=E
Bvchr1.sca001	b2h	intron	188722	188763	0	.	.	mult=2;pri=4;src=E
Bvchr1.sca001	b2h	intron	188722	188820	0	.	.	mult=2746;pri=4;src=E
Bvchr1.sca001	b2h	intron	188724	188822	0	.	.	mult=3;pri=4;src=E
Bvchr1.sca001	b2h	intron	188726	188824	0	.	.	mult=2;pri=4;src=E
Bvchr1.sca001	b2h	intron	188769	188825	0	.	.	mult=2;pri=4;src=E
Bvchr1.sca001	b2h	intron	188983	189058	0	.	.	grp=0h-1:5:1215:16330:93787#0/2;pri=4;src=E
Bvchr1.sca001	b2h	intron	188983	189059	0	.	.	grp=0h-1:5:2311:10138:23027#0/1;pri=4;src=E
Bvchr1.sca001	b2h	intron	188984	189059	0	.	.	mult=1776;pri=4;src=E
Bvchr1.sca001	b2h	intron	188987	189062	0	.	.	grp=heat-1:3:2111:8069:81361#0/1;pri=4;src=E
Bvchr1.sca001	b2h	intron	190260	190406	0	.	.	mult=2;pri=4;src=E
Bvchr1.sca001	b2h	intron	190619	191589	0	.	.	grp=4h-1:6:2307:13362:72157#0/1;pri=4;src=E
Bvchr1.sca001	b2h	intron	190879	191373	0	.	.	mult=801;pri=4;src=E
Bvchr1.sca001	b2h	intron	190882	191376	0	.	.	grp=4h-1:6:1315:17793:12481#0/1;pri=4;src=E
Bvchr1.sca001	b2h	intron	191702	191791	0	.	.	grp=4h-1:6:1316:12337:79498#0/1;pri=4;src=E
Bvchr1.sca001	b2h	intron	191702	192322	0	.	.	mult=2;pri=4;src=E
Bvchr1.sca001	b2h	intron	191702	192483	0	.	.	mult=967;pri=4;src=E
Bvchr1.sca001	b2h	intron	191704	192487	0	.	.	grp=HiF:5:65:13045:6923#0/2;pri=4;src=E
Bvchr1.sca001	b2h	intron	192364	192483	0	.	.	mult=3;pri=4;src=E
Bvchr1.sca001	b2h	intron	192716	192951	0	.	.	mult=2;pri=4;src=E
Bvchr1.sca001	b2h	intron	192717	193021	0	.	.	mult=2;pri=4;src=E
Bvchr1.sca001	b2h	intron	192839	192958	0	.	.	grp=HiF:5:27:4732:66720#0/2;pri=4;src=E
Bvchr1.sca001	b2h	intron	193372	193680	0	.	.	grp=heat-1:3:1311:15232:25793#0/1;pri=4;src=E
Bvchr1.sca001	b2h	intron	193470	193648	0	.	.	grp=CSS-1:1:1213:16633:79581#0/1;pri=4;src=E
Bvchr1.sca001	b2h	intron	193474	193653	0	.	.	grp=0h-1:5:1302:6122:89225#0/1;pri=4;src=E
Bvchr1.sca001	b2h	intron	193479	193658	0	.	.	mult=2044;pri=4;src=E
Bvchr1.sca001	b2h	intron	193479	193661	0	.	.	mult=2;pri=4;src=E
Bvchr1.sca001	b2h	intron	193479	194972	0	.	.	mult=4;pri=4;src=E
Bvchr1.sca001	b2h	intron	193766	193829	0	.	.	grp=1B:5:106:936:791#0/1;pri=4;src=E
Bvchr1.sca001	b2h	intron	194064	194163	0	.	.	grp=CSS-1:1:1216:7117:81355#0/2;pri=4;src=E
Bvchr1.sca001	b2h	intron	194066	194164	0	.	.	mult=2;pri=4;src=E
Bvchr1.sca001	b2h	intron	194066	194165	0	.	.	mult=1650;pri=4;src=E
Bvchr1.sca001	b2h	intron	194066	194972	0	.	.	mult=26;pri=4;src=E
Bvchr1.sca001	b2h	intron	194316	194972	0	.	.	grp=0h-1:5:1104:20463:62707#0/2;pri=4;src=E
Bvchr1.sca001	b2h	intron	194359	194972	0	.	.	mult=994;pri=4;src=E
Bvchr1.sca001	b2h	intron	194361	194974	0	.	.	grp=CSS-1:1:1216:14419:77266#0/1;pri=4;src=E
Bvchr1.sca001	b2h	intron	195071	196038	0	.	.	mult=2;pri=4;src=E
Bvchr1.sca001	b2h	intron	195072	195411	0	.	.	grp=heat-1:3:1216:5487:79096#0/2;pri=4;src=E
Bvchr1.sca001	b2h	intron	195072	196038	0	.	.	mult=788;pri=4;src=E
Bvchr1.sca001	b2h	intron	195072	196221	0	.	.	mult=2;pri=4;src=E
Bvchr1.sca001	b2h	intron	195416	196225	0	.	.	grp=heat-1:3:1216:5487:79096#0/2;pri=4;src=E
Bvchr1.sca001	b2h	intron	196115	196219	0	.	.	grp=heat-1:3:2112:15283:7405#0/1;pri=4;src=E
Bvchr1.sca001	b2h	intron	196117	196221	0	.	.	mult=1074;pri=4;src=E
Bvchr1.sca001	b2h	intron	196119	196223	0	.	.	mult=2;pri=4;src=E
Bvchr1.sca001	b2h	intron	196120	196224	0	.	.	grp=heat-1:3:2309:13358:85257#0/1;pri=4;src=E
Bvchr1.sca001	b2h	intron	196450	196519	0	.	.	mult=9;pri=4;src=E
Bvchr1.sca001	b2h	intron	196486	196692	0	.	.	grp=CSS-1:1:1216:11658:85833#0/1;pri=4;src=E
Bvchr1.sca001	b2h	intron	196854	196994	0	.	.	grp=heat-1:3:1305:3309:98524#0/1;pri=4;src=E
Bvchr1.sca001	b2h	intron	196854	197756	0	.	.	grp=0h-1:5:2305:11706:26760#0/2;pri=4;src=E
Bvchr1.sca001	b2h	intron	196854	197894	0	.	.	mult=32;pri=4;src=E
Bvchr1.sca001	b2h	intron	196859	196994	0	.	.	grp=CSS-1:1:1313:5193:78782#0/2;pri=4;src=E
Bvchr1.sca001	b2h	intron	196859	197756	0	.	.	mult=8;pri=4;src=E
Bvchr1.sca001	b2h	intron	196859	197894	0	.	.	mult=287;pri=4;src=E
Bvchr1.sca001	b2h	intron	196861	196973	0	.	.	grp=0h-1:5:1111:9471:95574#0/1;pri=4;src=E
Bvchr1.sca001	b2h	intron	196978	197894	0	.	.	grp=0h-1:5:1111:9471:95574#0/1;pri=4;src=E
Bvchr1.sca001	b2h	intron	197629	197894	0	.	.	mult=2;pri=4;src=E
Bvchr1.sca001	b2h	intron	198551	198740	0	.	.	mult=2;pri=4;src=E
Bvchr1.sca001	b2h	intron	208959	209395	0	.	.	mult=3;pri=4;src=E
Bvchr1.sca001	b2h	intron	208965	209394	0	.	.	grp=CSS-1:1:2105:8466:19521#0/2;pri=4;src=E
Bvchr1.sca001	b2h	intron	208966	209395	0	.	.	mult=847;pri=4;src=E
Bvchr1.sca001	b2h	intron	208983	209395	0	.	.	grp=CSS-1:1:2112:13884:43482#0/2;pri=4;src=E
Bvchr1.sca001	b2h	intron	208991	209031	0	.	.	grp=heat-1:3:1311:3627:79064#0/1;pri=4;src=E
Bvchr1.sca001	b2h	intron	209236	209509	0	.	.	grp=salt-1:2:2116:17000:87992#0/2;pri=4;src=E
Bvchr1.sca001	b2h	intron	209654	209753	0	.	.	mult=481;pri=4;src=E
Bvchr1.sca001	b2h	intron	209659	209758	0	.	.	grp=CSS-1:1:2207:10759:99341#0/2;pri=4;src=E
Bvchr1.sca001	b2h	intron	209958	210079	0	.	.	grp=salt-1:2:1102:3172:95848#0/2;pri=4;src=E
Bvchr1.sca001	b2h	intron	209960	210077	0	.	.	mult=2;pri=4;src=E
Bvchr1.sca001	b2h	intron	209962	210079	0	.	.	mult=393;pri=4;src=E
Bvchr1.sca001	b2h	intron	209962	210081	0	.	.	mult=2;pri=4;src=E
Bvchr1.sca001	b2h	intron	209963	210080	0	.	.	mult=2;pri=4;src=E
Bvchr1.sca001	b2h	intron	209974	210079	0	.	.	grp=4h-1:6:1216:1554:64562#0/2;pri=4;src=E
Bvchr1.sca001	b2h	intron	210178	210284	0	.	.	mult=347;pri=4;src=E
Bvchr1.sca001	b2h	intron	210383	216002	0	.	.	grp=heat-1:3:2116:11946:54625#0/2;pri=4;src=E
Bvchr1.sca001	b2h	intron	210468	210574	0	.	.	mult=2;pri=4;src=E
Bvchr1.sca001	b2h	intron	210469	210575	0	.	.	mult=362;pri=4;src=E
Bvchr1.sca001	b2h	intron	210473	210579	0	.	.	grp=salt-1:2:1216:15484:24899#0/1;pri=4;src=E
Bvchr1.sca001	b2h	intron	210474	210580	0	.	.	grp=4h-1:6:1116:20509:93675#0/1;pri=4;src=E
Bvchr1.sca001	b2h	intron	210651	211488	0	.	.	mult=4;pri=4;src=E
Bvchr1.sca001	b2h	intron	210689	210851	0	.	.	mult=666;pri=4;src=E
Bvchr1.sca001	b2h	intron	211038	211383	0	.	.	mult=635;pri=4;src=E
Bvchr1.sca001	b2h	intron	211534	211611	0	.	.	mult=2;pri=4;src=E
Bvchr1.sca001	b2h	intron	215780	216071	0	.	.	grp=0h-1:5:1208:9018:55673#0/2;pri=4;src=E
Bvchr1.sca001	b2h	intron	216075	216425	0	.	.	grp=0h-1:5:1314:2054:44680#0/2;pri=4;src=E
Bvchr1.sca001	b2h	intron	216076	216425	0	.	.	mult=2;pri=4;src=E
Bvchr1.sca001	b2h	intron	216260	216362	0	.	.	mult=4;pri=4;src=E
Bvchr1.sca001	b2h	intron	216261	216362	0	.	.	grp=0h-1:5:1213:1475:65745#0/1;pri=4;src=E
Bvchr1.sca001	b2h	intron	216261	216363	0	.	.	mult=2481;pri=4;src=E
Bvchr1.sca001	b2h	intron	216261	216380	0	.	.	grp=4h-1:6:1205:17786:54491#0/1;pri=4;src=E
Bvchr1.sca001	b2h	intron	216265	216367	0	.	.	mult=2;pri=4;src=E
Bvchr1.sca001	b2h	intron	216271	216370	0	.	.	grp=CSS-1:1:2313:6588:14583#0/1;pri=4;src=E
Bvchr1.sca001	b2h	intron	216428	218208	0	.	.	grp=HiF2:1:8:18640:163331#0/1;pri=4;src=E
Bvchr1.sca001	b2h	intron	216458	216690	0	.	.	mult=3;pri=4;src=E
Bvchr1.sca001	b2h	intron	216461	218208	0	.	.	grp=salt-1:2:2115:14998:76870#0/1;pri=4;src=E
Bvchr1.sca001	b2h	intron	216462	216743	0	.	.	mult=2;pri=4;src=E
Bvchr1.sca001	b2h	intron	216462	218208	0	.	.	mult=1709;pri=4;src=E
Bvchr1.sca001	b2h	intron	216464	218210	0	.	.	grp=4h-1:6:2114:13688:81397#0/1;pri=4;src=E
Bvchr1.sca001	b2h	intron	216467	218211	0	.	.	mult=3;pri=4;src=E
Bvchr1.sca001	b2h	intron	216695	218208	0	.	.	mult=3;pri=4;src=E
Bvchr1.sca001	b2h	intron	216747	218211	0	.	.	mult=2;pri=4;src=E
Bvchr1.sca001	b2h	intron	218237	218908	0	.	.	grp=heat-1:3:1216:3243:75531#0/2;pri=4;src=E
Bvchr1.sca001	b2h	intron	218239	219032	0	.	.	grp=4h-1:6:2306:15930:45725#0/2;pri=4;src=E
Bvchr1.sca001	b2h	intron	218242	219035	0	.	.	mult=1983;pri=4;src=E
Bvchr1.sca001	b2h	intron	218242	219052	0	.	.	mult=2;pri=4;src=E
Bvchr1.sca001	b2h	intron	218295	219035	0	.	.	grp=4h-1:6:1205:14536:70535#0/1;pri=4;src=E
Bvchr1.sca001	b2h	intron	218701	219102	0	.	.	grp=heat-1:3:2203:8824:55848#0/2;pri=4;src=E
Bvchr1.sca001	b2h	intron	218913	219034	0	.	.	grp=heat-1:3:1216:3243:75531#0/2;pri=4;src=E
Bvchr1.sca001	b2h	intron	218944	219095	0	.	.	grp=HiF:5:2:9135:95245#0/1;pri=4;src=E
Bvchr1.sca001	b2h	intron	221106	221213	0	.	.	grp=CSS-1:1:2206:10390:59626#0/2;pri=4;src=E
Bvchr1.sca001	b2h	intron	221275	221520	0	.	.	mult=2;pri=4;src=E
Bvchr1.sca001	b2h	intron	221275	221581	0	.	.	mult=69;pri=4;src=E
Bvchr1.sca001	b2h	intron	221656	221766	0	.	.	grp=CSS-1:1:1104:15850:84789#0/1;pri=4;src=E
Bvchr1.sca001	b2h	intron	221658	221768	0	.	.	mult=104;pri=4;src=E
Bvchr1.sca001	b2h	intron	221837	221996	0	.	.	mult=112;pri=4;src=E
Bvchr1.sca001	b2h	intron	221837	223449	0	.	.	mult=3;pri=4;src=E
Bvchr1.sca001	b2h	intron	221837	223477	0	.	.	grp=HiK1:8:42:11382:40344#0/1;pri=4;src=E
Bvchr1.sca001	b2h	intron	222086	223449	0	.	.	mult=68;pri=4;src=E
Bvchr1.sca001	b2h	intron	222086	223477	0	.	.	mult=4;pri=4;src=E
Bvchr1.sca001	b2h	intron	222574	223477	0	.	.	mult=4;pri=4;src=E
Bvchr1.sca001	b2h	intron	223553	224650	0	.	.	grp=4h-1:6:1315:16852:3683#0/2;pri=4;src=E
Bvchr1.sca001	b2h	intron	223648	223905	0	.	.	mult=150;pri=4;src=E
Bvchr1.sca001	b2h	intron	223945	224035	0	.	.	mult=3;pri=4;src=E
Bvchr1.sca001	b2h	intron	224076	224224	0	.	.	mult=3;pri=4;src=E
Bvchr1.sca001	b2h	intron	224111	224224	0	.	.	mult=229;pri=4;src=E
Bvchr1.sca001	b2h	intron	224113	224226	0	.	.	grp=salt-1:2:2109:5260:71417#0/1;pri=4;src=E
Bvchr1.sca001	b2h	intron	224393	224612	0	.	.	mult=92;pri=4;src=E
Bvchr1.sca001	b2h	intron	224393	224617	0	.	.	mult=199;pri=4;src=E
Bvchr1.sca001	b2h	intron	224420	224570	0	.	.	grp=HiF:5:67:8763:11059#0/1;pri=4;src=E
Bvchr1.sca001	b2h	intron	224428	224898	0	.	.	grp=4h-1:6:2115:10371:90375#0/2;pri=4;src=E
Bvchr1.sca001	b2h	intron	224786	224993	0	.	.	mult=288;pri=4;src=E
Bvchr1.sca001	b2h	intron	225185	225420	0	.	.	mult=351;pri=4;src=E
Bvchr1.sca001	b2h	intron	225534	225756	0	.	.	grp=4h-1:6:1308:5066:31457#0/2;pri=4;src=E
Bvchr1.sca001	b2h	intron	226044	226269	0	.	.	grp=CSS-1:1:2103:3824:73035#0/1;pri=4;src=E
Bvchr1.sca001	b2h	intron	229077	229265	0	.	.	mult=3;pri=4;src=E
Bvchr1.sca001	b2h	intron	229312	229392	0	.	.	grp=CSS-1:1:2306:3445:58741#0/1;pri=4;src=E
Bvchr1.sca001	b2h	intron	229465	230251	0	.	.	grp=salt-1:2:1308:15898:76119#0/1;pri=4;src=E
Bvchr1.sca001	b2h	intron	229828	230251	0	.	.	mult=421;pri=4;src=E
Bvchr1.sca001	b2h	intron	229829	230252	0	.	.	grp=CSS-1:1:2304:1634:93020#0/1;pri=4;src=E
Bvchr1.sca001	b2h	intron	241021	241312	0	.	.	mult=108;pri=4;src=E
Bvchr1.sca001	b2h	intron	241021	241463	0	.	.	mult=3;pri=4;src=E
Bvchr1.sca001	b2h	intron	241710	242117	0	.	.	grp=salt-1:2:1316:3948:85082#0/2;pri=4;src=E
Bvchr1.sca001	b2h	intron	241712	242032	0	.	.	mult=20;pri=4;src=E
Bvchr1.sca001	b2h	intron	241712	242119	0	.	.	mult=73;pri=4;src=E
Bvchr1.sca001	b2h	intron	243043	243474	0	.	.	grp=HiK2:8:8:21306:142872#0/2;pri=4;src=E
Bvchr1.sca001	b2h	intron	243046	243477	0	.	.	mult=294;pri=4;src=E
Bvchr1.sca001	b2h	intron	243670	243992	0	.	.	grp=CSS-1:1:2105:16640:34987#0/2;pri=4;src=E
Bvchr1.sca001	b2h	intron	243671	243993	0	.	.	grp=salt-1:2:2311:5231:86224#0/1;pri=4;src=E
Bvchr1.sca001	b2h	intron	243679	244001	0	.	.	mult=211;pri=4;src=E
Bvchr1.sca001	b2h	intron	244163	244271	0	.	.	grp=salt-1:2:1116:5010:29090#0/1;pri=4;src=E
Bvchr1.sca001	b2h	intron	244164	244271	0	.	.	mult=278;pri=4;src=E
Bvchr1.sca001	b2h	intron	244195	244271	0	.	.	grp=4h-1:6:2111:12019:19844#0/2;pri=4;src=E
Bvchr1.sca001	b2h	intron	244608	244712	0	.	.	mult=2;pri=4;src=E
Bvchr1.sca001	b2h	intron	244618	245563	0	.	.	grp=0h-1:5:2103:12177:8130#0/2;pri=4;src=E
Bvchr1.sca001	b2h	intron	244618	246106	0	.	.	mult=19;pri=4;src=E
Bvchr1.sca001	b2h	intron	245569	246111	0	.	.	grp=0h-1:5:2103:12177:8130#0/2;pri=4;src=E
Bvchr1.sca001	b2h	intron	245650	247521	0	.	.	grp=4h-1:6:1207:2688:14391#0/1;pri=4;src=E
Bvchr1.sca001	b2h	intron	245859	246102	0	.	.	grp=heat-1:3:1316:1405:56497#0/1;pri=4;src=E
Bvchr1.sca001	b2h	intron	245863	246106	0	.	.	mult=1865;pri=4;src=E
Bvchr1.sca001	b2h	intron	245865	246108	0	.	.	grp=CSS-1:1:1116:21008:96153#0/2;pri=4;src=E
Bvchr1.sca001	b2h	intron	245876	246106	0	.	.	mult=78;pri=4;src=E
Bvchr1.sca001	b2h	intron	245877	245994	0	.	.	grp=0h-1:5:2113:10614:55814#0/1;pri=4;src=E
Bvchr1.sca001	b2h	intron	245880	246106	0	.	.	mult=12;pri=4;src=E
Bvchr1.sca001	b2h	intron	245998	246110	0	.	.	grp=0h-1:5:2113:10614:55814#0/1;pri=4;src=E
Bvchr1.sca001	b2h	intron	246159	248653	0	.	.	grp=4h-1:6:1312:21304:86831#0/2;pri=4;src=E
Bvchr1.sca001	b2h	intron	246165	246258	0	.	.	grp=0h-1:5:2103:2823:100387#0/2;pri=4;src=E
Bvchr1.sca001	b2h	intron	246170	246341	0	.	.	mult=5;pri=4;src=E
Bvchr1.sca001	b2h	intron	246171	246318	0	.	.	grp=4h-1:6:2313:16938:51706#0/1;pri=4;src=E
Bvchr1.sca001	b2h	intron	246171	246342	0	.	.	mult=2248;pri=4;src=E
Bvchr1.sca001	b2h	intron	246173	246344	0	.	.	mult=4;pri=4;src=E
Bvchr1.sca001	b2h	intron	246174	246345	0	.	.	grp=0h-1:5:2108:4519:69203#0/1;pri=4;src=E
Bvchr1.sca001	b2h	intron	246265	246342	0	.	.	grp=0h-1:5:2103:2823:100387#0/2;pri=4;src=E
Bvchr1.sca001	b2h	intron	246407	246528	0	.	.	grp=0h-1:5:1115:20536:76418#0/1;pri=4;src=E
Bvchr1.sca001	b2h	intron	246413	246586	0	.	.	mult=122;pri=4;src=E
Bvchr1.sca001	b2h	intron	246413	246652	0	.	.	mult=6;pri=4;src=E
Bvchr1.sca001	b2h	intron	246413	246990	0	.	.	mult=24;pri=4;src=E
Bvchr1.sca001	b2h	intron	246413	247002	0	.	.	mult=1162;pri=4;src=E
Bvchr1.sca001	b2h	intron	246413	247231	0	.	.	grp=heat-1:3:1311:5438:91862#0/1;pri=4;src=E
Bvchr1.sca001	b2h	intron	246413	247312	0	.	.	grp=heat-1:3:2315:6562:6286#0/1;pri=4;src=E
Bvchr1.sca001	b2h	intron	246413	247455	0	.	.	mult=109;pri=4;src=E
Bvchr1.sca001	b2h	intron	246413	247620	0	.	.	grp=0h-1:5:1110:21209:40221#0/2;pri=4;src=E
Bvchr1.sca001	b2h	intron	246413	248020	0	.	.	grp=4h-1:6:1107:12249:93818#0/1;pri=4;src=E
Bvchr1.sca001	b2h	intron	246414	246587	0	.	.	grp=0h-1:5:2108:8537:14225#0/1;pri=4;src=E
Bvchr1.sca001	b2h	intron	246535	246586	0	.	.	grp=0h-1:5:1115:20536:76418#0/1;pri=4;src=E
Bvchr1.sca001	b2h	intron	246653	247002	0	.	.	grp=4h-1:6:2313:15968:67694#0/1;pri=4;src=E
Bvchr1.sca001	b2h	intron	246820	246990	0	.	.	mult=4;pri=4;src=E
Bvchr1.sca001	b2h	intron	246820	247002	0	.	.	mult=103;pri=4;src=E
Bvchr1.sca001	b2h	intron	246879	247261	0	.	.	mult=2;pri=4;src=E
Bvchr1.sca001	b2h	intron	247055	248352	0	.	.	mult=2;pri=4;src=E
Bvchr1.sca001	b2h	intron	247098	247261	0	.	.	mult=6;pri=4;src=E
Bvchr1.sca001	b2h	intron	247101	247261	0	.	.	mult=15;pri=4;src=E
Bvchr1.sca001	b2h	intron	247104	247213	0	.	.	mult=2;pri=4;src=E
Bvchr1.sca001	b2h	intron	247105	247192	0	.	.	grp=4h-1:6:1112:3106:57734#0/2;pri=4;src=E
Bvchr1.sca001	b2h	intron	247108	247259	0	.	.	grp=0h-1:5:2106:1304:14796#0/2;pri=4;src=E
Bvchr1.sca001	b2h	intron	247110	247261	0	.	.	mult=1904;pri=4;src=E
Bvchr1.sca001	b2h	intron	247111	247262	0	.	.	mult=3;pri=4;src=E
Bvchr1.sca001	b2h	intron	247115	247261	0	.	.	mult=3;pri=4;src=E
Bvchr1.sca001	b2h	intron	247198	247261	0	.	.	grp=4h-1:6:1112:3106:57734#0/2;pri=4;src=E
Bvchr1.sca001	b2h	intron	247218	247454	0	.	.	grp=HiK2:8:2:12583:60617#0/1;pri=4;src=E
Bvchr1.sca001	b2h	intron	247220	247261	0	.	.	mult=2;pri=4;src=E
Bvchr1.sca001	b2h	intron	247289	247759	0	.	.	grp=0h-1:5:2315:11916:31919#0/1;pri=4;src=E
Bvchr1.sca001	b2h	intron	247346	250950	0	.	.	grp=0h-1:5:2211:18115:20147#0/2;pri=4;src=E
Bvchr1.sca001	b2h	intron	247347	248653	0	.	.	grp=0h-1:5:1207:9174:44432#0/2;pri=4;src=E
Bvchr1.sca001	b2h	intron	247374	247455	0	.	.	mult=10;pri=4;src=E
Bvchr1.sca001	b2h	intron	247382	247455	0	.	.	mult=1398;pri=4;src=E
Bvchr1.sca001	b2h	intron	247382	247499	0	.	.	grp=heat-1:3:2204:20150:71190#0/2;pri=4;src=E
Bvchr1.sca001	b2h	intron	247403	247455	0	.	.	mult=22;pri=4;src=E
Bvchr1.sca001	b2h	intron	247500	247620	0	.	.	mult=2;pri=4;src=E
Bvchr1.sca001	b2h	intron	247534	247620	0	.	.	grp=1k_test:1:48:3626:16378#0/1;pri=4;src=E
Bvchr1.sca001	b2h	intron	247545	247618	0	.	.	grp=4h-1:6:2313:11945:82810#0/1;pri=4;src=E
Bvchr1.sca001	b2h	intron	247547	247620	0	.	.	mult=1654;pri=4;src=E
Bvchr1.sca001	b2h	intron	247715	248020	0	.	.	grp=4h-1:6:2106:21380:88437#0/1;pri=4;src=E
Bvchr1.sca001	b2h	intron	247722	248008	0	.	.	mult=2;pri=4;src=E
Bvchr1.sca001	b2h	intron	247726	248012	0	.	.	mult=731;pri=4;src=E
Bvchr1.sca001	b2h	intron	247726	248020	0	.	.	mult=734;pri=4;src=E
Bvchr1.sca001	b2h	intron	247729	248015	0	.	.	grp=4h-1:6:2107:6105:24479#0/2;pri=4;src=E
Bvchr1.sca001	b2h	intron	247732	248026	0	.	.	grp=4h-1:6:1216:12571:80574#0/1;pri=4;src=E
Bvchr1.sca001	b2h	intron	248054	248141	0	.	.	grp=1k_test:2:28:9935:11517#0/1;pri=4;src=E
Bvchr1.sca001	b2h	intron	248092	248168	0	.	.	grp=4h-1:6:2112:18814:46270#0/1;pri=4;src=E
Bvchr1.sca001	b2h	intron	248095	248171	0	.	.	mult=886;pri=4;src=E
Bvchr1.sca001	b2h	intron	248095	248211	0	.	.	mult=6;pri=4;src=E
Bvchr1.sca001	b2h	intron	248099	248175	0	.	.	grp=CSS-1:1:2205:17975:84786#0/2;pri=4;src=E
Bvchr1.sca001	b2h	intron	248261	248362	0	.	.	mult=35;pri=4;src=E
Bvchr1.sca001	b2h	intron	248261	248654	0	.	.	mult=1161;pri=4;src=E
Bvchr1.sca001	b2h	intron	248261	248711	0	.	.	mult=8;pri=4;src=E
Bvchr1.sca001	b2h	intron	248261	249269	0	.	.	mult=2;pri=4;src=E
Bvchr1.sca001	b2h	intron	248261	251332	0	.	.	grp=0h-1:5:2316:8192:4639#0/1;pri=4;src=E
Bvchr1.sca001	b2h	intron	248774	248881	0	.	.	mult=1341;pri=4;src=E
Bvchr1.sca001	b2h	intron	248776	248883	0	.	.	grp=0h-1:5:2101:19621:19223#0/1;pri=4;src=E
Bvchr1.sca001	b2h	intron	248777	248881	0	.	.	mult=3;pri=4;src=E
Bvchr1.sca001	b2h	intron	248784	248881	0	.	.	grp=0h-1:5:1309:7394:12734#0/2;pri=4;src=E
Bvchr1.sca001	b2h	intron	248930	249205	0	.	.	grp=1R_s_6_6_47_955_72_#0/1;pri=4;src=E
Bvchr1.sca001	b2h	intron	248933	249267	0	.	.	grp=1R_s_6_6_82_1642_1149_#0/1;pri=4;src=E
Bvchr1.sca001	b2h	intron	248937	249269	0	.	.	mult=1242;pri=4;src=E
Bvchr1.sca001	b2h	intron	248940	249272	0	.	.	mult=2;pri=4;src=E
Bvchr1.sca001	b2h	intron	249211	249267	0	.	.	grp=1R_s_6_6_47_955_72_#0/1;pri=4;src=E
Bvchr1.sca001	b2h	intron	249404	249982	0	.	.	grp=HiF:5:25:6813:90498#0/2;pri=4;src=E
Bvchr1.sca001	b2h	intron	249405	249744	0	.	.	grp=HiF:5:5:16132:28532#0/1;pri=4;src=E
Bvchr1.sca001	b2h	intron	249405	249983	0	.	.	mult=1450;pri=4;src=E
Bvchr1.sca001	b2h	intron	249405	250857	0	.	.	grp=0h-1:5:1214:4931:92562#0/1;pri=4;src=E
Bvchr1.sca001	b2h	intron	250058	251379	0	.	.	grp=4h-1:6:2305:16703:3737#0/2;pri=4;src=E
Bvchr1.sca001	b2h	intron	250067	251389	0	.	.	grp=0h-1:5:1312:12639:49427#0/2;pri=4;src=E
Bvchr1.sca001	b2h	intron	250130	250215	0	.	.	grp=4h-1:6:1102:20149:71142#0/1;pri=4;src=E
Bvchr1.sca001	b2h	intron	250130	250853	0	.	.	grp=0h-1:5:2105:1517:92720#0/1;pri=4;src=E
Bvchr1.sca001	b2h	intron	250130	250857	0	.	.	mult=961;pri=4;src=E
Bvchr1.sca001	b2h	intron	250130	251332	0	.	.	mult=105;pri=4;src=E
Bvchr1.sca001	b2h	intron	250135	250862	0	.	.	grp=salt-1:2:2201:11202:4458#0/1;pri=4;src=E
Bvchr1.sca001	b2h	intron	250894	250951	0	.	.	grp=0h-1:5:2304:6499:27746#0/2;pri=4;src=E
Bvchr1.sca001	b2h	intron	251011	251385	0	.	.	grp=0h-1:5:1104:9517:93214#0/1;pri=4;src=E
Bvchr1.sca001	b2h	intron	251015	251332	0	.	.	mult=2;pri=4;src=E
Bvchr1.sca001	b2h	intron	251018	251332	0	.	.	mult=4;pri=4;src=E
Bvchr1.sca001	b2h	intron	251021	251332	0	.	.	mult=526;pri=4;src=E
Bvchr1.sca001	b2h	intron	251021	251999	0	.	.	grp=1R_s_6_6_87_55_525_#0/1;pri=4;src=E
Bvchr1.sca001	b2h	intron	251024	251335	0	.	.	mult=2;pri=4;src=E
Bvchr1.sca001	b2h	intron	251185	251332	0	.	.	grp=salt-1:2:1313:20823:49523#0/2;pri=4;src=E
Bvchr1.sca001	b2h	intron	251413	251527	0	.	.	mult=241;pri=4;src=E
Bvchr1.sca001	b2h	intron	251413	251529	0	.	.	mult=8;pri=4;src=E
Bvchr1.sca001	b2h	intron	251413	251582	0	.	.	mult=3;pri=4;src=E
Bvchr1.sca001	b2h	intron	251413	251999	0	.	.	mult=10;pri=4;src=E
Bvchr1.sca001	b2h	intron	251413	252562	0	.	.	mult=2;pri=4;src=E
Bvchr1.sca001	b2h	intron	251414	251528	0	.	.	mult=6;pri=4;src=E
Bvchr1.sca001	b2h	intron	251416	251495	0	.	.	grp=4h-1:6:1313:20767:37595#0/1;pri=4;src=E
Bvchr1.sca001	b2h	intron	251704	252144	0	.	.	mult=27;pri=4;src=E
Bvchr1.sca001	b2h	intron	251757	252136	0	.	.	mult=2;pri=4;src=E
Bvchr1.sca001	b2h	intron	251780	252120	0	.	.	grp=1k_test:4:36:15969:11465#0/1;pri=4;src=E
Bvchr1.sca001	b2h	intron	251803	252116	0	.	.	grp=heat-1:3:1214:11693:70819#0/1;pri=4;src=E
Bvchr1.sca001	b2h	intron	251862	252110	0	.	.	mult=6;pri=4;src=E
Bvchr1.sca001	b2h	intron	251863	252113	0	.	.	grp=HiK1:8:47:9045:123695#0/2;pri=4;src=E
Bvchr1.sca001	b2h	intron	251877	252171	0	.	.	mult=2;pri=4;src=E
Bvchr1.sca001	b2h	intron	251878	252168	0	.	.	mult=2;pri=4;src=E
Bvchr1.sca001	b2h	intron	251884	252172	0	.	.	grp=0h-1:5:2205:16502:39110#0/1;pri=4;src=E
Bvchr1.sca001	b2h	intron	251927	252159	0	.	.	grp=1k_test:5:53:5491:8090#0/1;pri=4;src=E
Bvchr1.sca001	b2h	intron	251928	252160	0	.	.	grp=4h-1:6:2204:13772:73436#0/1;pri=4;src=E
Bvchr1.sca001	b2h	intron	251928	252161	0	.	.	grp=1k_test:2:6:4588:1555#0/1;pri=4;src=E
Bvchr1.sca001	b2h	intron	251972	252216	0	.	.	mult=3;pri=4;src=E
Bvchr1.sca001	b2h	intron	252066	253119	0	.	.	mult=4;pri=4;src=E
Bvchr1.sca001	b2h	intron	252158	252304	0	.	.	grp=0h-1:5:2302:2217:54112#0/1;pri=4;src=E
Bvchr1.sca001	b2h	intron	252233	253117	0	.	.	grp=4h-1:6:1216:1936:87062#0/2;pri=4;src=E
Bvchr1.sca001	b2h	intron	252235	252929	0	.	.	grp=heat-1:3:2104:20613:15818#0/2;pri=4;src=E
Bvchr1.sca001	b2h	intron	252235	253106	0	.	.	grp=heat-1:3:2314:16553:2206#0/1;pri=4;src=E
Bvchr1.sca001	b2h	intron	252235	253119	0	.	.	mult=2335;pri=4;src=E
Bvchr1.sca001	b2h	intron	252236	252586	0	.	.	grp=salt-1:2:2310:5977:34281#0/2;pri=4;src=E
Bvchr1.sca001	b2h	intron	252238	253122	0	.	.	mult=5;pri=4;src=E
Bvchr1.sca001	b2h	intron	252475	253119	0	.	.	mult=2;pri=4;src=E
Bvchr1.sca001	b2h	intron	252590	253123	0	.	.	grp=salt-1:2:2310:5977:34281#0/2;pri=4;src=E
Bvchr1.sca001	b2h	intron	252604	517413	0	.	.	grp=4h-1:6:1303:3765:33702#0/2;pri=4;src=E
Bvchr1.sca001	b2h	intron	252727	252988	0	.	.	grp=heat-1:3:2104:13567:40182#0/2;pri=4;src=E
Bvchr1.sca001	b2h	intron	252824	252948	0	.	.	grp=0h-1:5:2107:18857:91377#0/2;pri=4;src=E
Bvchr1.sca001	b2h	intron	252934	253123	0	.	.	grp=heat-1:3:2104:20613:15818#0/2;pri=4;src=E
Bvchr1.sca001	b2h	intron	252976	253037	0	.	.	grp=4h-1:6:1110:20087:26046#0/1;pri=4;src=E
Bvchr1.sca001	b2h	intron	253096	253404	0	.	.	grp=HiF2:1:3:9753:141825#0/2;pri=4;src=E
Bvchr1.sca001	b2h	intron	253198	253309	0	.	.	grp=CSS-1:1:1205:10416:36207#0/1;pri=4;src=E
Bvchr1.sca001	b2h	intron	253198	255477	0	.	.	grp=CSS-1:1:2108:11240:8425#0/2;pri=4;src=E
Bvchr1.sca001	b2h	intron	253198	255488	0	.	.	mult=1966;pri=4;src=E
Bvchr1.sca001	b2h	intron	253202	255488	0	.	.	mult=2;pri=4;src=E
Bvchr1.sca001	b2h	intron	253202	255492	0	.	.	mult=3;pri=4;src=E
Bvchr1.sca001	b2h	intron	253346	255488	0	.	.	mult=7;pri=4;src=E
Bvchr1.sca001	b2h	intron	253446	255488	0	.	.	mult=3;pri=4;src=E
Bvchr1.sca001	b2h	intron	254097	254759	0	.	.	grp=4h-1:6:2108:6692:23945#0/1;pri=4;src=E
Bvchr1.sca001	b2h	intron	254127	254206	0	.	.	grp=CSS-1:1:2216:8796:92960#0/1;pri=4;src=E
Bvchr1.sca001	b2h	intron	254197	254273	0	.	.	grp=0h-1:5:2308:18023:98248#0/2;pri=4;src=E
Bvchr1.sca001	b2h	intron	254309	254714	0	.	.	grp=salt-1:2:2116:16895:92417#0/2;pri=4;src=E
Bvchr1.sca001	b2h	intron	254316	254503	0	.	.	grp=0h-1:5:2201:2068:54524#0/2;pri=4;src=E
Bvchr1.sca001	b2h	intron	254348	255488	0	.	.	grp=4h-1:6:2116:5905:5134#0/1;pri=4;src=E
Bvchr1.sca001	b2h	intron	254379	255488	0	.	.	mult=4;pri=4;src=E
Bvchr1.sca001	b2h	intron	254397	254445	0	.	.	grp=heat-1:3:1204:6025:42275#0/2;pri=4;src=E
Bvchr1.sca001	b2h	intron	254463	254641	0	.	.	grp=4h-1:6:1312:12886:30829#0/1;pri=4;src=E
Bvchr1.sca001	b2h	intron	254489	254665	0	.	.	mult=3;pri=4;src=E
Bvchr1.sca001	b2h	intron	254509	254958	0	.	.	grp=4h-1:6:2111:12207:32558#0/2;pri=4;src=E
Bvchr1.sca001	b2h	intron	254527	254703	0	.	.	grp=0h-1:5:1204:20222:17122#0/1;pri=4;src=E
Bvchr1.sca001	b2h	intron	254654	255003	0	.	.	grp=CSS-1:1:1307:19686:30579#0/1;pri=4;src=E
Bvchr1.sca001	b2h	intron	254786	254859	0	.	.	grp=heat-1:3:1216:3693:57272#0/2;pri=4;src=E
Bvchr1.sca001	b2h	intron	255073	255240	0	.	.	grp=heat-1:3:2308:11432:18372#0/1;pri=4;src=E
Bvchr1.sca001	b2h	intron	255115	255251	0	.	.	grp=salt-1:2:2116:20880:7861#0/1;pri=4;src=E
Bvchr1.sca001	b2h	intron	255133	255503	0	.	.	grp=salt-1:2:2303:3176:26412#0/2;pri=4;src=E
Bvchr1.sca001	b2h	intron	255190	255661	0	.	.	grp=heat-1:3:2214:14816:97906#0/1;pri=4;src=E
Bvchr1.sca001	b2h	intron	255251	255531	0	.	.	grp=heat-1:3:2308:11432:18372#0/1;pri=4;src=E
Bvchr1.sca001	b2h	intron	255257	255576	0	.	.	grp=salt-1:2:2116:20880:7861#0/1;pri=4;src=E
Bvchr1.sca001	b2h	intron	255472	255689	0	.	.	grp=CSS-1:1:2216:20149:69977#0/1;pri=4;src=E
Bvchr1.sca001	b2h	intron	255854	256283	0	.	.	grp=HiS2:7:67:6282:132928#0/2;pri=4;src=E
Bvchr1.sca001	b2h	intron	259706	260108	0	.	.	mult=51;pri=4;src=E
Bvchr1.sca001	b2h	intron	259721	260058	0	.	.	grp=1k_test:5:65:3639:19112#0/1;pri=4;src=E
Bvchr1.sca001	b2h	intron	259780	259940	0	.	.	mult=2;pri=4;src=E
Bvchr1.sca001	b2h	intron	259950	260346	0	.	.	grp=0h-1:5:1110:5622:84655#0/1;pri=4;src=E
Bvchr1.sca001	b2h	intron	259952	260017	0	.	.	mult=3;pri=4;src=E
Bvchr1.sca001	b2h	intron	259982	260108	0	.	.	grp=4h-1:6:2109:5191:40308#0/1;pri=4;src=E
Bvchr1.sca001	b2h	intron	259986	260108	0	.	.	grp=4h-1:6:1205:15679:20543#0/2;pri=4;src=E
Bvchr1.sca001	b2h	intron	260014	260108	0	.	.	mult=11;pri=4;src=E
Bvchr1.sca001	b2h	intron	260014	260117	0	.	.	grp=HiF:5:63:15523:107765#0/2;pri=4;src=E
Bvchr1.sca001	b2h	intron	260025	260108	0	.	.	mult=981;pri=4;src=E
Bvchr1.sca001	b2h	intron	260026	260110	0	.	.	grp=0h-1:5:1102:15038:12416#0/1;pri=4;src=E
Bvchr1.sca001	b2h	intron	260030	260113	0	.	.	grp=CSS-1:1:2216:18255:98491#0/1;pri=4;src=E
Bvchr1.sca001	b2h	intron	260165	260263	0	.	.	mult=3;pri=4;src=E
Bvchr1.sca001	b2h	intron	260171	260263	0	.	.	mult=866;pri=4;src=E
Bvchr1.sca001	b2h	intron	260171	260267	0	.	.	mult=5;pri=4;src=E
Bvchr1.sca001	b2h	intron	260411	260642	0	.	.	grp=0h-1:5:2110:2375:79360#0/1;pri=4;src=E
Bvchr1.sca001	b2h	intron	260413	260644	0	.	.	mult=1249;pri=4;src=E
Bvchr1.sca001	b2h	intron	260413	260920	0	.	.	grp=HiF:5:4:6805:113683#0/2;pri=4;src=E
Bvchr1.sca001	b2h	intron	260414	260528	0	.	.	grp=0h-1:5:2316:9430:17955#0/2;pri=4;src=E
Bvchr1.sca001	b2h	intron	260414	260551	0	.	.	grp=heat-1:3:2109:7518:99361#0/1;pri=4;src=E
Bvchr1.sca001	b2h	intron	260415	260646	0	.	.	mult=2;pri=4;src=E
Bvchr1.sca001	b2h	intron	260416	260647	0	.	.	mult=2;pri=4;src=E
Bvchr1.sca001	b2h	intron	260534	260650	0	.	.	grp=0h-1:5:2316:9430:17955#0/2;pri=4;src=E
Bvchr1.sca001	b2h	intron	260555	260648	0	.	.	grp=heat-1:3:2109:7518:99361#0/1;pri=4;src=E
Bvchr1.sca001	b2h	intron	260701	260969	0	.	.	grp=salt-1:2:2213:18024:44591#0/1;pri=4;src=E
Bvchr1.sca001	b2h	intron	260762	260886	0	.	.	mult=2;pri=4;src=E
Bvchr1.sca001	b2h	intron	260762	260920	0	.	.	mult=137;pri=4;src=E
Bvchr1.sca001	b2h	intron	260764	260918	0	.	.	grp=salt-1:2:2312:15946:91735#0/1;pri=4;src=E
Bvchr1.sca001	b2h	intron	260766	260920	0	.	.	mult=807;pri=4;src=E
Bvchr1.sca001	b2h	intron	260768	260922	0	.	.	grp=heat-1:3:2201:14444:65849#0/1;pri=4;src=E
Bvchr1.sca001	b2h	intron	260769	260923	0	.	.	grp=4h-1:6:2201:20671:66815#0/1;pri=4;src=E
Bvchr1.sca001	b2h	intron	261077	262716	0	.	.	grp=HiF:5:48:19761:70009#0/2;pri=4;src=E
Bvchr1.sca001	b2h	intron	261077	263297	0	.	.	grp=HiK2:8:46:11635:146623#0/1;pri=4;src=E
Bvchr1.sca001	b2h	intron	261077	264147	0	.	.	mult=910;pri=4;src=E
Bvchr1.sca001	b2h	intron	261080	264150	0	.	.	grp=salt-1:2:2309:4684:25103#0/1;pri=4;src=E
Bvchr1.sca001	b2h	intron	261584	264147	0	.	.	mult=2;pri=4;src=E
Bvchr1.sca001	b2h	intron	262781	264147	0	.	.	grp=HiK1:8:23:14769:10820#0/2;pri=4;src=E
Bvchr1.sca001	b2h	intron	264193	265380	0	.	.	grp=salt-1:2:2312:4032:40017#0/2;pri=4;src=E
Bvchr1.sca001	b2h	intron	264194	265547	0	.	.	grp=4h-1:6:2112:13235:8007#0/1;pri=4;src=E
Bvchr1.sca001	b2h	intron	264194	265548	0	.	.	mult=992;pri=4;src=E
Bvchr1.sca001	b2h	intron	264205	265548	0	.	.	mult=7;pri=4;src=E
Bvchr1.sca001	b2h	intron	264836	264931	0	.	.	mult=2;pri=4;src=E
Bvchr1.sca001	b2h	intron	265386	265552	0	.	.	grp=salt-1:2:2312:4032:40017#0/2;pri=4;src=E
Bvchr1.sca001	b2h	intron	265431	265548	0	.	.	grp=HiF:5:4:15938:83191#0/2;pri=4;src=E
Bvchr1.sca001	b2h	intron	265611	266427	0	.	.	mult=2;pri=4;src=E
Bvchr1.sca001	b2h	intron	265616	266432	0	.	.	mult=1069;pri=4;src=E
Bvchr1.sca001	b2h	intron	265618	266434	0	.	.	grp=heat-1:3:2106:14311:9771#0/1;pri=4;src=E
Bvchr1.sca001	b2h	intron	266506	267927	0	.	.	grp=heat-1:3:2110:17301:9715#0/2;pri=4;src=E
Bvchr1.sca001	b2h	intron	266510	267904	0	.	.	mult=6;pri=4;src=E
Bvchr1.sca001	b2h	intron	266510	267931	0	.	.	mult=1025;pri=4;src=E
Bvchr1.sca001	b2h	intron	268014	268098	0	.	.	mult=3;pri=4;src=E
Bvchr1.sca001	b2h	intron	268014	269271	0	.	.	mult=97;pri=4;src=E
Bvchr1.sca001	b2h	intron	268014	269444	0	.	.	mult=3;pri=4;src=E
Bvchr1.sca001	b2h	intron	268014	274115	0	.	.	grp=0h-1:5:2116:10429:72154#0/2;pri=4;src=E
Bvchr1.sca001	b2h	intron	268014	274236	0	.	.	grp=0h-1:5:2116:9027:80210#0/1;pri=4;src=E
Bvchr1.sca001	b2h	intron	274550	274627	0	.	.	mult=599;pri=4;src=E
Bvchr1.sca001	b2h	intron	274550	274647	0	.	.	mult=2;pri=4;src=E
Bvchr1.sca001	b2h	intron	274550	274650	0	.	.	grp=HiF:5:65:14643:80302#0/1;pri=4;src=E
Bvchr1.sca001	b2h	intron	274982	277043	0	.	.	grp=4h-1:6:2112:18331:41655#0/1;pri=4;src=E
Bvchr1.sca001	b2h	intron	274985	277046	0	.	.	mult=509;pri=4;src=E
Bvchr1.sca001	b2h	intron	274985	277050	0	.	.	mult=14;pri=4;src=E
Bvchr1.sca001	b2h	intron	274986	277047	0	.	.	grp=HiF:5:65:10508:170285#0/2;pri=4;src=E
Bvchr1.sca001	b2h	intron	277147	277222	0	.	.	mult=2;pri=4;src=E
Bvchr1.sca001	b2h	intron	277147	277772	0	.	.	mult=460;pri=4;src=E
Bvchr1.sca001	b2h	intron	277575	277924	0	.	.	grp=0h-1:5:1310:9418:31706#0/2;pri=4;src=E
Bvchr1.sca001	b2h	intron	278037	280471	0	.	.	mult=2;pri=4;src=E
Bvchr1.sca001	b2h	intron	278057	278152	0	.	.	mult=2;pri=4;src=E
Bvchr1.sca001	b2h	intron	278216	278527	0	.	.	grp=1k_test:1:7:6530:12073#0/1;pri=4;src=E
Bvchr1.sca001	b2h	intron	278216	278793	0	.	.	mult=516;pri=4;src=E
Bvchr1.sca001	b2h	intron	278607	278790	0	.	.	mult=4;pri=4;src=E
Bvchr1.sca001	b2h	intron	278713	278793	0	.	.	mult=3;pri=4;src=E
Bvchr1.sca001	b2h	intron	278860	279626	0	.	.	mult=3;pri=4;src=E
Bvchr1.sca001	b2h	intron	278905	279211	0	.	.	mult=2;pri=4;src=E
Bvchr1.sca001	b2h	intron	278947	279268	0	.	.	mult=2;pri=4;src=E
Bvchr1.sca001	b2h	intron	278950	279248	0	.	.	grp=4h-1:6:2215:15109:93636#0/1;pri=4;src=E
Bvchr1.sca001	b2h	intron	278950	279267	0	.	.	grp=4h-1:6:1113:2261:19069#0/1;pri=4;src=E
Bvchr1.sca001	b2h	intron	278950	279271	0	.	.	mult=1004;pri=4;src=E
Bvchr1.sca001	b2h	intron	278950	281324	0	.	.	grp=4h-1:6:2203:15364:56563#0/2;pri=4;src=E
Bvchr1.sca001	b2h	intron	279422	279471	0	.	.	mult=225;pri=4;src=E
Bvchr1.sca001	b2h	intron	279440	279545	0	.	.	mult=539;pri=4;src=E
Bvchr1.sca001	b2h	intron	279486	279541	0	.	.	grp=0h-1:5:2106:8866:44306#0/1;pri=4;src=E
Bvchr1.sca001	b2h	intron	279488	279543	0	.	.	mult=458;pri=4;src=E
Bvchr1.sca001	b2h	intron	279683	280768	0	.	.	grp=4h-1:6:2312:12192:30213#0/1;pri=4;src=E
Bvchr1.sca001	b2h	intron	279687	280772	0	.	.	mult=1124;pri=4;src=E
Bvchr1.sca001	b2h	intron	279691	280776	0	.	.	grp=0h-1:5:2311:20040:21613#0/1;pri=4;src=E
Bvchr1.sca001	b2h	intron	280920	281858	0	.	.	grp=0h-1:5:2215:9558:13370#0/2;pri=4;src=E
Bvchr1.sca001	b2h	intron	280999	281319	0	.	.	mult=2;pri=4;src=E
Bvchr1.sca001	b2h	intron	281004	281242	0	.	.	grp=0h-1:5:2109:6929:97330#0/1;pri=4;src=E
Bvchr1.sca001	b2h	intron	281004	281313	0	.	.	mult=2;pri=4;src=E
Bvchr1.sca001	b2h	intron	281004	281324	0	.	.	mult=1740;pri=4;src=E
Bvchr1.sca001	b2h	intron	281004	281327	0	.	.	grp=HiF:5:2:19180:65600#0/1;pri=4;src=E
Bvchr1.sca001	b2h	intron	281007	281327	0	.	.	grp=CSS-1:1:2209:12694:6348#0/2;pri=4;src=E
Bvchr1.sca001	b2h	intron	281249	281330	0	.	.	grp=0h-1:5:2109:6929:97330#0/1;pri=4;src=E
Bvchr1.sca001	b2h	intron	281408	281663	0	.	.	grp=4h-1:6:1108:16588:95614#0/2;pri=4;src=E
Bvchr1.sca001	b2h	intron	281436	281581	0	.	.	grp=CSS-1:1:2111:6561:19038#0/2;pri=4;src=E
Bvchr1.sca001	b2h	intron	281439	281550	0	.	.	mult=4;pri=4;src=E
Bvchr1.sca001	b2h	intron	281439	281583	0	.	.	mult=1775;pri=4;src=E
Bvchr1.sca001	b2h	intron	281443	281587	0	.	.	grp=heat-1:3:2316:5916:58692#0/1;pri=4;src=E
Bvchr1.sca001	b2h	intron	281745	281857	0	.	.	grp=0h-1:5:2108:16159:23286#0/1;pri=4;src=E
Bvchr1.sca001	b2h	intron	281748	282148	0	.	.	grp=0h-1:5:1309:12235:31280#0/2;pri=4;src=E
Bvchr1.sca001	b2h	intron	281749	282149	0	.	.	mult=35;pri=4;src=E
Bvchr1.sca001	b2h	intron	281749	282427	0	.	.	grp=1R_s_6_6_50_813_1605_#0/2;pri=4;src=E
Bvchr1.sca001	b2h	intron	281862	282149	0	.	.	grp=0h-1:5:2108:16159:23286#0/1;pri=4;src=E
Bvchr1.sca001	b2h	intron	282045	282210	0	.	.	grp=0h-1:5:2315:5128:16765#0/1;pri=4;src=E
Bvchr1.sca001	b2h	intron	284338	284660	0	.	.	grp=HiS2:7:43:8722:18559#0/2;pri=4;src=E
Bvchr1.sca001	b2h	intron	298310	298358	0	.	.	grp=4h-1:6:2309:7050:46221#0/2;pri=4;src=E
Bvchr1.sca001	b2h	intron	298335	298394	0	.	.	mult=2;pri=4;src=E
Bvchr1.sca001	b2h	intron	298335	298396	0	.	.	grp=0h-1:5:1216:13973:67389#0/2;pri=4;src=E
Bvchr1.sca001	b2h	intron	298486	298579	0	.	.	grp=CSS-1:1:2315:5886:75899#0/2;pri=4;src=E
Bvchr1.sca001	b2h	intron	298570	299446	0	.	.	grp=0h-1:5:2107:1363:73012#0/1;pri=4;src=E
Bvchr1.sca001	b2h	intron	298585	298635	0	.	.	grp=CSS-1:1:2315:5886:75899#0/2;pri=4;src=E
Bvchr1.sca001	b2h	intron	298613	298816	0	.	.	grp=4h-1:6:1308:14333:50111#0/1;pri=4;src=E
Bvchr1.sca001	b2h	intron	298717	298896	0	.	.	grp=CSS-1:1:2211:16748:29240#0/2;pri=4;src=E
Bvchr1.sca001	b2h	intron	298828	298896	0	.	.	grp=salt-1:2:2106:9221:42409#0/2;pri=4;src=E
Bvchr1.sca001	b2h	intron	298835	298903	0	.	.	grp=4h-1:6:1109:10781:40114#0/1;pri=4;src=E
Bvchr1.sca001	b2h	intron	299055	299383	0	.	.	grp=4h-1:6:1115:20257:64407#0/1;pri=4;src=E
Bvchr1.sca001	b2h	intron	299069	299117	0	.	.	grp=HiF:5:21:18385:150543#0/2;pri=4;src=E
Bvchr1.sca001	b2h	intron	299075	299170	0	.	.	grp=salt-1:2:2201:3023:35018#0/1;pri=4;src=E
Bvchr1.sca001	b2h	intron	299102	299275	0	.	.	grp=HiK1:8:61:10849:46814#0/2;pri=4;src=E
Bvchr1.sca001	b2h	intron	299137	299287	0	.	.	grp=4h-1:6:2205:10712:41952#0/2;pri=4;src=E
Bvchr1.sca001	b2h	intron	299291	299339	0	.	.	mult=3;pri=4;src=E
Bvchr1.sca001	b2h	intron	299378	299760	0	.	.	grp=0h-1:5:2205:7929:41970#0/1;pri=4;src=E
Bvchr1.sca001	b2h	intron	299516	301704	0	.	.	mult=2;pri=4;src=E
Bvchr1.sca001	b2h	intron	299578	299702	0	.	.	grp=4h-1:6:2101:8367:100465#0/2;pri=4;src=E
Bvchr1.sca001	b2h	intron	299580	299685	0	.	.	grp=0h-1:5:1215:15493:42143#0/1;pri=4;src=E
Bvchr1.sca001	b2h	intron	299583	299688	0	.	.	mult=1531;pri=4;src=E
Bvchr1.sca001	b2h	intron	299585	299690	0	.	.	mult=2;pri=4;src=E
Bvchr1.sca001	b2h	intron	299824	299941	0	.	.	grp=0h-1:5:2115:14011:64077#0/2;pri=4;src=E
Bvchr1.sca001	b2h	intron	299849	299936	0	.	.	grp=heat-1:3:2110:14546:75688#0/1;pri=4;src=E
Bvchr1.sca001	b2h	intron	299854	299941	0	.	.	mult=1884;pri=4;src=E
Bvchr1.sca001	b2h	intron	299855	299942	0	.	.	mult=2;pri=4;src=E
Bvchr1.sca001	b2h	intron	299856	299943	0	.	.	mult=2;pri=4;src=E
Bvchr1.sca001	b2h	intron	300108	300271	0	.	.	mult=1699;pri=4;src=E
Bvchr1.sca001	b2h	intron	300108	300282	0	.	.	mult=2;pri=4;src=E
Bvchr1.sca001	b2h	intron	300112	300277	0	.	.	grp=4h-1:6:2110:9763:15837#0/1;pri=4;src=E
Bvchr1.sca001	b2h	intron	300113	300276	0	.	.	mult=4;pri=4;src=E
Bvchr1.sca001	b2h	intron	300380	300488	0	.	.	grp=CSS-1:1:2311:10882:29464#0/2;pri=4;src=E
Bvchr1.sca001	b2h	intron	300383	300491	0	.	.	mult=2182;pri=4;src=E
Bvchr1.sca001	b2h	intron	300383	300496	0	.	.	grp=HiS2:7:63:14976:54930#0/1;pri=4;src=E
Bvchr1.sca001	b2h	intron	300385	300493	0	.	.	grp=4h-1:6:1314:4686:33656#0/1;pri=4;src=E
Bvchr1.sca001	b2h	intron	300433	300540	0	.	.	grp=0h-1:5:1305:2495:33411#0/2;pri=4;src=E
Bvchr1.sca001	b2h	intron	300674	300739	0	.	.	mult=2;pri=4;src=E
Bvchr1.sca001	b2h	intron	300686	300768	0	.	.	mult=1843;pri=4;src=E
Bvchr1.sca001	b2h	intron	300690	300772	0	.	.	grp=CSS-1:1:2313:19417:30276#0/2;pri=4;src=E
Bvchr1.sca001	b2h	intron	300894	300986	0	.	.	mult=2;pri=4;src=E
Bvchr1.sca001	b2h	intron	300895	300984	0	.	.	grp=4h-1:6:2116:2663:76939#0/1;pri=4;src=E
Bvchr1.sca001	b2h	intron	300897	300986	0	.	.	mult=2018;pri=4;src=E
Bvchr1.sca001	b2h	intron	300897	300993	0	.	.	grp=0h-1:5:1108:3249:24425#0/1;pri=4;src=E
Bvchr1.sca001	b2h	intron	300901	300990	0	.	.	grp=4h-1:6:2106:8436:71512#0/2;pri=4;src=E
Bvchr1.sca001	b2h	intron	301027	301224	0	.	.	mult=2;pri=4;src=E
Bvchr1.sca001	b2h	intron	301076	301660	0	.	.	grp=4h-1:6:1216:10896:68809#0/2;pri=4;src=E
Bvchr1.sca001	b2h	intron	301077	301659	0	.	.	grp=0h-1:5:1301:4172:51952#0/1;pri=4;src=E
Bvchr1.sca001	b2h	intron	301081	301334	0	.	.	mult=2;pri=4;src=E
Bvchr1.sca001	b2h	intron	301081	301663	0	.	.	mult=1689;pri=4;src=E
Bvchr1.sca001	b2h	intron	301228	301748	0	.	.	mult=2;pri=4;src=E
Bvchr1.sca001	b2h	intron	301370	301720	0	.	.	mult=2;pri=4;src=E
Bvchr1.sca001	b2h	intron	301398	301663	0	.	.	mult=2;pri=4;src=E
Bvchr1.sca001	b2h	intron	301402	301663	0	.	.	mult=3;pri=4;src=E
Bvchr1.sca001	b2h	intron	301516	301908	0	.	.	grp=HiK1:8:48:14658:78011#0/2;pri=4;src=E
Bvchr1.sca001	b2h	intron	301577	301877	0	.	.	mult=2;pri=4;src=E
Bvchr1.sca001	b2h	intron	301853	301969	0	.	.	mult=2;pri=4;src=E
Bvchr1.sca001	b2h	intron	302565	302672	0	.	.	grp=4h-1:6:2109:15217:50822#0/2;pri=4;src=E
Bvchr1.sca001	b2h	intron	320732	331006	0	.	.	grp=0h-1:5:2314:4898:42520#0/1;pri=4;src=E
Bvchr1.sca001	b2h	intron	320737	331006	0	.	.	mult=3;pri=4;src=E
Bvchr1.sca001	b2h	intron	330573	331026	0	.	.	mult=4;pri=4;src=E
Bvchr1.sca001	b2h	intron	330900	331003	0	.	.	grp=4h-1:6:2104:15113:76757#0/2;pri=4;src=E
Bvchr1.sca001	b2h	intron	330901	331004	0	.	.	mult=3;pri=4;src=E
Bvchr1.sca001	b2h	intron	330903	331006	0	.	.	mult=2509;pri=4;src=E
Bvchr1.sca001	b2h	intron	330903	331010	0	.	.	mult=5;pri=4;src=E
Bvchr1.sca001	b2h	intron	330905	331010	0	.	.	mult=2;pri=4;src=E
Bvchr1.sca001	b2h	intron	330907	331010	0	.	.	mult=2;pri=4;src=E
Bvchr1.sca001	b2h	intron	331017	331216	0	.	.	grp=salt-1:2:1304:16635:53201#0/1;pri=4;src=E
Bvchr1.sca001	b2h	intron	331058	331152	0	.	.	grp=salt-1:2:2105:2594:23134#0/2;pri=4;src=E
Bvchr1.sca001	b2h	intron	331060	331154	0	.	.	mult=1861;pri=4;src=E
Bvchr1.sca001	b2h	intron	331060	331158	0	.	.	mult=11;pri=4;src=E
Bvchr1.sca001	b2h	intron	331060	331215	0	.	.	mult=5;pri=4;src=E
Bvchr1.sca001	b2h	intron	331064	331158	0	.	.	grp=heat-1:3:2116:20689:78287#0/2;pri=4;src=E
Bvchr1.sca001	b2h	intron	331253	339734	0	.	.	mult=2;pri=4;src=E
Bvchr1.sca001	b2h	intron	331256	339737	0	.	.	mult=1554;pri=4;src=E
Bvchr1.sca001	b2h	intron	331256	339742	0	.	.	grp=0h-1:5:2216:5456:23134#0/2;pri=4;src=E
Bvchr1.sca001	b2h	intron	331259	339740	0	.	.	mult=2;pri=4;src=E
Bvchr1.sca001	b2h	intron	332479	339737	0	.	.	mult=2;pri=4;src=E
Bvchr1.sca001	b2h	intron	339374	339748	0	.	.	grp=heat-1:3:2202:6750:15363#0/1;pri=4;src=E
Bvchr1.sca001	b2h	intron	339416	339832	0	.	.	grp=4h-1:6:2215:12414:51589#0/1;pri=4;src=E
Bvchr1.sca001	b2h	intron	339828	339937	0	.	.	mult=5;pri=4;src=E
Bvchr1.sca001	b2h	intron	340068	340153	0	.	.	grp=heat-1:3:2102:13700:61225#0/2;pri=4;src=E
Bvchr1.sca001	b2h	intron	340143	340498	0	.	.	grp=1k_test:3:48:3726:1106#0/1;pri=4;src=E
Bvchr1.sca001	b2h	intron	340960	341016	0	.	.	grp=HiF:5:26:19355:59781#0/1;pri=4;src=E
Bvchr1.sca001	b2h	intron	341353	341591	0	.	.	grp=0h-1:5:1208:17050:65442#0/1;pri=4;src=E
Bvchr1.sca001	b2h	intron	342991	422511	0	.	.	grp=4h-1:6:2312:12360:12470#0/2;pri=4;src=E
Bvchr1.sca001	b2h	intron	354945	355042	0	.	.	grp=HiK2:8:25:11666:152199#0/2;pri=4;src=E
Bvchr1.sca001	b2h	intron	355175	355279	0	.	.	grp=HiK2:8:25:11666:152199#0/1;pri=4;src=E
Bvchr1.sca001	b2h	intron	357332	395633	0	.	.	grp=0h-1:5:2214:6813:21062#0/2;pri=4;src=E
Bvchr1.sca001	b2h	intron	358087	670854	0	.	.	grp=CSS-1:1:1211:6714:83964#0/2;pri=4;src=E
Bvchr1.sca001	b2h	intron	367663	367755	0	.	.	grp=4h-1:6:2108:17508:75939#0/2;pri=4;src=E
Bvchr1.sca001	b2h	intron	367786	368152	0	.	.	grp=salt-1:2:2309:1286:60004#0/1;pri=4;src=E
Bvchr1.sca001	b2h	intron	367830	368143	0	.	.	grp=1R_s_8_8_59_11362_8088_#0/1;pri=4;src=E
Bvchr1.sca001	b2h	intron	367955	368215	0	.	.	grp=salt-1:2:1314:11520:73650#0/1;pri=4;src=E
Bvchr1.sca001	b2h	intron	367980	368143	0	.	.	grp=4h-1:6:1210:2991:8867#0/2;pri=4;src=E
Bvchr1.sca001	b2h	intron	368200	375106	0	.	.	grp=1R_s_6_6_68_906_315_#0/1;pri=4;src=E
Bvchr1.sca001	b2h	intron	368204	375076	0	.	.	grp=4h-1:6:2310:8344:33297#0/2;pri=4;src=E
Bvchr1.sca001	b2h	intron	368224	368909	0	.	.	grp=CSS-1:1:2203:11811:84404#0/1;pri=4;src=E
Bvchr1.sca001	b2h	intron	368264	370187	0	.	.	grp=CSS-1:1:1314:11163:99399#0/1;pri=4;src=E
Bvchr1.sca001	b2h	intron	368282	376004	0	.	.	mult=2;pri=4;src=E
Bvchr1.sca001	b2h	intron	368328	368440	0	.	.	grp=heat-1:3:2216:7445:29798#0/2;pri=4;src=E
Bvchr1.sca001	b2h	intron	368330	368741	0	.	.	grp=4h-1:6:1312:10699:10957#0/1;pri=4;src=E
Bvchr1.sca001	b2h	intron	368332	368741	0	.	.	mult=462;pri=4;src=E
Bvchr1.sca001	b2h	intron	368332	376005	0	.	.	mult=16;pri=4;src=E
Bvchr1.sca001	b2h	intron	368445	368741	0	.	.	grp=heat-1:3:2216:7445:29798#0/2;pri=4;src=E
Bvchr1.sca001	b2h	intron	368772	375152	0	.	.	mult=3;pri=4;src=E
Bvchr1.sca001	b2h	intron	368779	375845	0	.	.	grp=CSS-1:1:2310:6275:61986#0/1;pri=4;src=E
Bvchr1.sca001	b2h	intron	368830	368900	0	.	.	mult=2;pri=4;src=E
Bvchr1.sca001	b2h	intron	368832	371299	0	.	.	grp=4h-1:6:1116:7413:53579#0/2;pri=4;src=E
Bvchr1.sca001	b2h	intron	368837	375138	0	.	.	grp=4h-1:6:1313:1891:15560#0/2;pri=4;src=E
Bvchr1.sca001	b2h	intron	368842	369137	0	.	.	grp=salt-1:2:1214:12888:57791#0/1;pri=4;src=E
Bvchr1.sca001	b2h	intron	368842	370852	0	.	.	grp=salt-1:2:2304:16175:11077#0/2;pri=4;src=E
Bvchr1.sca001	b2h	intron	368845	369228	0	.	.	grp=salt-1:2:1215:13578:88042#0/2;pri=4;src=E
Bvchr1.sca001	b2h	intron	368845	370891	0	.	.	grp=4h-1:6:1209:8274:74222#0/2;pri=4;src=E
Bvchr1.sca001	b2h	intron	368845	371316	0	.	.	grp=4h-1:6:1209:7899:53236#0/2;pri=4;src=E
Bvchr1.sca001	b2h	intron	368845	374562	0	.	.	grp=CSS-1:1:2303:16841:60149#0/1;pri=4;src=E
Bvchr1.sca001	b2h	intron	368848	375079	0	.	.	mult=2;pri=4;src=E
Bvchr1.sca001	b2h	intron	368850	375051	0	.	.	mult=3;pri=4;src=E
Bvchr1.sca001	b2h	intron	368860	375148	0	.	.	mult=2;pri=4;src=E
Bvchr1.sca001	b2h	intron	368860	375188	0	.	.	grp=heat-1:3:1313:4548:88090#0/1;pri=4;src=E
Bvchr1.sca001	b2h	intron	368871	374728	0	.	.	grp=salt-1:2:1201:3227:35392#0/2;pri=4;src=E
Bvchr1.sca001	b2h	intron	368872	371299	0	.	.	mult=3;pri=4;src=E
Bvchr1.sca001	b2h	intron	368875	375169	0	.	.	mult=3;pri=4;src=E
Bvchr1.sca001	b2h	intron	368876	369016	0	.	.	mult=2;pri=4;src=E
Bvchr1.sca001	b2h	intron	368883	368924	0	.	.	mult=2;pri=4;src=E
Bvchr1.sca001	b2h	intron	368883	374527	0	.	.	grp=salt-1:2:2116:4301:54070#0/1;pri=4;src=E
Bvchr1.sca001	b2h	intron	368883	375148	0	.	.	mult=9;pri=4;src=E
Bvchr1.sca001	b2h	intron	368884	370987	0	.	.	mult=2;pri=4;src=E
Bvchr1.sca001	b2h	intron	368887	375152	0	.	.	mult=8;pri=4;src=E
Bvchr1.sca001	b2h	intron	368887	375193	0	.	.	mult=3;pri=4;src=E
Bvchr1.sca001	b2h	intron	368897	375090	0	.	.	grp=0h-1:5:1116:20736:61430#0/1;pri=4;src=E
Bvchr1.sca001	b2h	intron	368898	370166	0	.	.	mult=2;pri=4;src=E
Bvchr1.sca001	b2h	intron	368898	375189	0	.	.	mult=3;pri=4;src=E
Bvchr1.sca001	b2h	intron	368902	375191	0	.	.	grp=0h-1:5:2311:14937:94043#0/2;pri=4;src=E
Bvchr1.sca001	b2h	intron	368903	375178	0	.	.	mult=2;pri=4;src=E
Bvchr1.sca001	b2h	intron	368904	375111	0	.	.	grp=4h-1:6:2114:11593:92065#0/1;pri=4;src=E
Bvchr1.sca001	b2h	intron	368905	375178	0	.	.	mult=2;pri=4;src=E
Bvchr1.sca001	b2h	intron	368905	375191	0	.	.	mult=2;pri=4;src=E
Bvchr1.sca001	b2h	intron	368905	375194	0	.	.	grp=heat-1:3:1214:8625:49160#0/2;pri=4;src=E
Bvchr1.sca001	b2h	intron	368905	375205	0	.	.	mult=2;pri=4;src=E
Bvchr1.sca001	b2h	intron	368906	371707	0	.	.	grp=salt-1:2:1306:2946:95772#0/1;pri=4;src=E
Bvchr1.sca001	b2h	intron	368906	375202	0	.	.	mult=2;pri=4;src=E
Bvchr1.sca001	b2h	intron	368907	369676	0	.	.	grp=HiF:5:5:6912:106185#0/1;pri=4;src=E
Bvchr1.sca001	b2h	intron	368907	375176	0	.	.	grp=CSS-1:1:1315:7794:52154#0/2;pri=4;src=E
Bvchr1.sca001	b2h	intron	368907	375185	0	.	.	mult=2;pri=4;src=E
Bvchr1.sca001	b2h	intron	368907	375191	0	.	.	mult=2;pri=4;src=E
Bvchr1.sca001	b2h	intron	368907	375194	0	.	.	mult=2;pri=4;src=E
Bvchr1.sca001	b2h	intron	368907	375198	0	.	.	grp=salt-1:2:1206:15807:4161#0/1;pri=4;src=E
Bvchr1.sca001	b2h	intron	368907	375201	0	.	.	grp=heat-1:3:1116:2849:81740#0/2;pri=4;src=E
Bvchr1.sca001	b2h	intron	368907	375202	0	.	.	grp=4h-1:6:2115:12229:30004#0/2;pri=4;src=E
Bvchr1.sca001	b2h	intron	368910	375193	0	.	.	mult=2;pri=4;src=E
Bvchr1.sca001	b2h	intron	368910	375195	0	.	.	mult=2;pri=4;src=E
Bvchr1.sca001	b2h	intron	368910	375199	0	.	.	grp=CSS-1:1:2203:7626:89390#0/1;pri=4;src=E
Bvchr1.sca001	b2h	intron	368915	375114	0	.	.	grp=salt-1:2:1213:17688:9958#0/2;pri=4;src=E
Bvchr1.sca001	b2h	intron	368919	369513	0	.	.	mult=2;pri=4;src=E
Bvchr1.sca001	b2h	intron	368925	371348	0	.	.	grp=HiF:5:23:19689:157001#0/1;pri=4;src=E
Bvchr1.sca001	b2h	intron	368929	375165	0	.	.	mult=2;pri=4;src=E
Bvchr1.sca001	b2h	intron	368935	375193	0	.	.	grp=CSS-1:1:2214:6276:46967#0/2;pri=4;src=E
Bvchr1.sca001	b2h	intron	368943	375152	0	.	.	grp=heat-1:3:2202:19218:87220#0/2;pri=4;src=E
Bvchr1.sca001	b2h	intron	368943	375187	0	.	.	grp=salt-1:2:2309:13622:34047#0/1;pri=4;src=E
Bvchr1.sca001	b2h	intron	368944	375188	0	.	.	grp=salt-1:2:2111:11621:23956#0/2;pri=4;src=E
Bvchr1.sca001	b2h	intron	368945	370168	0	.	.	grp=salt-1:2:1212:4889:54434#0/2;pri=4;src=E
Bvchr1.sca001	b2h	intron	368952	375194	0	.	.	grp=CSS-1:1:2204:1291:17051#0/2;pri=4;src=E
Bvchr1.sca001	b2h	intron	368961	371572	0	.	.	grp=CSS-1:1:2201:2051:64459#0/1;pri=4;src=E
Bvchr1.sca001	b2h	intron	368963	369048	0	.	.	grp=4h-1:6:2316:1631:57150#0/1;pri=4;src=E
Bvchr1.sca001	b2h	intron	368964	369282	0	.	.	mult=2;pri=4;src=E
Bvchr1.sca001	b2h	intron	368964	369836	0	.	.	grp=CSS-1:1:2315:18995:83093#0/2;pri=4;src=E
Bvchr1.sca001	b2h	intron	368964	371242	0	.	.	grp=4h-1:6:2105:4274:53925#0/1;pri=4;src=E
Bvchr1.sca001	b2h	intron	368964	371348	0	.	.	mult=2;pri=4;src=E
Bvchr1.sca001	b2h	intron	368964	372575	0	.	.	grp=CSS-1:1:2213:12586:29573#0/2;pri=4;src=E
Bvchr1.sca001	b2h	intron	368964	374035	0	.	.	grp=salt-1:2:1109:1749:41163#0/1;pri=4;src=E
Bvchr1.sca001	b2h	intron	368964	375179	0	.	.	mult=2;pri=4;src=E
Bvchr1.sca001	b2h	intron	368964	375194	0	.	.	grp=salt-1:2:1309:13651:27166#0/2;pri=4;src=E
Bvchr1.sca001	b2h	intron	368965	375191	0	.	.	grp=CSS-1:1:2207:14605:44605#0/1;pri=4;src=E
Bvchr1.sca001	b2h	intron	368967	369052	0	.	.	mult=416;pri=4;src=E
Bvchr1.sca001	b2h	intron	368967	369499	0	.	.	mult=7;pri=4;src=E
Bvchr1.sca001	b2h	intron	368967	375191	0	.	.	mult=2;pri=4;src=E
Bvchr1.sca001	b2h	intron	368967	376317	0	.	.	grp=CSS-1:1:2310:14485:41501#0/2;pri=4;src=E
Bvchr1.sca001	b2h	intron	368968	369050	0	.	.	grp=4h-1:6:1213:12567:50370#0/2;pri=4;src=E
Bvchr1.sca001	b2h	intron	368969	374466	0	.	.	grp=heat-1:3:2315:21276:15388#0/1;pri=4;src=E
Bvchr1.sca001	b2h	intron	368970	369055	0	.	.	mult=2;pri=4;src=E
Bvchr1.sca001	b2h	intron	369021	375191	0	.	.	mult=2;pri=4;src=E
Bvchr1.sca001	b2h	intron	369038	369092	0	.	.	grp=CSS-1:1:2313:12355:74833#0/1;pri=4;src=E
Bvchr1.sca001	b2h	intron	369141	376202	0	.	.	grp=HiK2:8:63:7221:88162#0/2;pri=4;src=E
Bvchr1.sca001	b2h	intron	369143	375191	0	.	.	grp=salt-1:2:1214:12888:57791#0/1;pri=4;src=E
Bvchr1.sca001	b2h	intron	369193	369499	0	.	.	mult=152;pri=4;src=E
Bvchr1.sca001	b2h	intron	369202	369499	0	.	.	mult=772;pri=4;src=E
Bvchr1.sca001	b2h	intron	369203	369501	0	.	.	mult=3;pri=4;src=E
Bvchr1.sca001	b2h	intron	369203	369502	0	.	.	grp=0h-1:5:1307:19887:29297#0/2;pri=4;src=E
Bvchr1.sca001	b2h	intron	369205	369502	0	.	.	grp=heat-1:3:2216:11142:94525#0/2;pri=4;src=E
Bvchr1.sca001	b2h	intron	369233	375191	0	.	.	grp=salt-1:2:1215:13578:88042#0/2;pri=4;src=E
Bvchr1.sca001	b2h	intron	369288	375195	0	.	.	mult=2;pri=4;src=E
Bvchr1.sca001	b2h	intron	369518	375123	0	.	.	mult=2;pri=4;src=E
Bvchr1.sca001	b2h	intron	369680	375193	0	.	.	grp=HiF:5:5:6912:106185#0/1;pri=4;src=E
Bvchr1.sca001	b2h	intron	369741	370042	0	.	.	grp=salt-1:2:2201:21085:23879#0/1;pri=4;src=E
Bvchr1.sca001	b2h	intron	369841	375202	0	.	.	grp=CSS-1:1:2315:18995:83093#0/2;pri=4;src=E
Bvchr1.sca001	b2h	intron	370170	375201	0	.	.	mult=2;pri=4;src=E
Bvchr1.sca001	b2h	intron	370173	375198	0	.	.	grp=salt-1:2:1212:4889:54434#0/2;pri=4;src=E
Bvchr1.sca001	b2h	intron	370193	375169	0	.	.	grp=CSS-1:1:1314:11163:99399#0/1;pri=4;src=E
Bvchr1.sca001	b2h	intron	370858	375191	0	.	.	grp=salt-1:2:2304:16175:11077#0/2;pri=4;src=E
Bvchr1.sca001	b2h	intron	370897	375178	0	.	.	grp=4h-1:6:1209:8274:74222#0/2;pri=4;src=E
Bvchr1.sca001	b2h	intron	370994	375180	0	.	.	mult=2;pri=4;src=E
Bvchr1.sca001	b2h	intron	371248	375201	0	.	.	grp=4h-1:6:2105:4274:53925#0/1;pri=4;src=E
Bvchr1.sca001	b2h	intron	371303	375136	0	.	.	grp=4h-1:6:1116:7413:53579#0/2;pri=4;src=E
Bvchr1.sca001	b2h	intron	371303	375191	0	.	.	mult=3;pri=4;src=E
Bvchr1.sca001	b2h	intron	371322	375195	0	.	.	grp=4h-1:6:1209:7899:53236#0/2;pri=4;src=E
Bvchr1.sca001	b2h	intron	371352	375187	0	.	.	grp=HiF:5:23:19689:157001#0/1;pri=4;src=E
Bvchr1.sca001	b2h	intron	371352	375193	0	.	.	mult=2;pri=4;src=E
Bvchr1.sca001	b2h	intron	371578	375177	0	.	.	grp=CSS-1:1:2201:2051:64459#0/1;pri=4;src=E
Bvchr1.sca001	b2h	intron	371711	375157	0	.	.	grp=salt-1:2:1306:2946:95772#0/1;pri=4;src=E
Bvchr1.sca001	b2h	intron	372579	375191	0	.	.	grp=CSS-1:1:2213:12586:29573#0/2;pri=4;src=E
Bvchr1.sca001	b2h	intron	374039	375183	0	.	.	grp=salt-1:2:1109:1749:41163#0/1;pri=4;src=E
Bvchr1.sca001	b2h	intron	374470	375138	0	.	.	grp=heat-1:3:2315:21276:15388#0/1;pri=4;src=E
Bvchr1.sca001	b2h	intron	374535	375180	0	.	.	grp=salt-1:2:2116:4301:54070#0/1;pri=4;src=E
Bvchr1.sca001	b2h	intron	374568	375135	0	.	.	grp=CSS-1:1:2303:16841:60149#0/1;pri=4;src=E
Bvchr1.sca001	b2h	intron	374733	375191	0	.	.	grp=salt-1:2:1201:3227:35392#0/2;pri=4;src=E
Bvchr1.sca001	b2h	intron	374802	375263	0	.	.	grp=salt-1:2:2311:2112:79419#0/1;pri=4;src=E
Bvchr1.sca001	b2h	intron	375028	375147	0	.	.	grp=salt-1:2:1216:13476:69008#0/1;pri=4;src=E
Bvchr1.sca001	b2h	intron	375080	375245	0	.	.	grp=CSS-1:1:1314:9006:92647#0/1;pri=4;src=E
Bvchr1.sca001	b2h	intron	375200	376173	0	.	.	grp=0h-1:5:1314:13321:54979#0/2;pri=4;src=E
Bvchr1.sca001	b2h	intron	375291	375332	0	.	.	mult=2;pri=4;src=E
Bvchr1.sca001	b2h	intron	375291	375564	0	.	.	mult=2;pri=4;src=E
Bvchr1.sca001	b2h	intron	375292	376096	0	.	.	grp=4h-1:6:2306:14211:28979#0/1;pri=4;src=E
Bvchr1.sca001	b2h	intron	375293	376004	0	.	.	mult=2;pri=4;src=E
Bvchr1.sca001	b2h	intron	375294	376005	0	.	.	mult=2239;pri=4;src=E
Bvchr1.sca001	b2h	intron	375294	376013	0	.	.	grp=heat-1:3:2111:13693:34615#0/1;pri=4;src=E
Bvchr1.sca001	b2h	intron	375295	375477	0	.	.	mult=2;pri=4;src=E
Bvchr1.sca001	b2h	intron	375336	376005	0	.	.	mult=2;pri=4;src=E
Bvchr1.sca001	b2h	intron	375481	376009	0	.	.	mult=2;pri=4;src=E
Bvchr1.sca001	b2h	intron	375512	375588	0	.	.	grp=4h-1:6:2204:8050:70607#0/1;pri=4;src=E
Bvchr1.sca001	b2h	intron	375568	376005	0	.	.	mult=2;pri=4;src=E
Bvchr1.sca001	b2h	intron	375804	376047	0	.	.	grp=4h-1:6:2201:18632:89431#0/1;pri=4;src=E
Bvchr1.sca001	b2h	intron	375979	376047	0	.	.	grp=salt-1:2:1216:16306:85522#0/1;pri=4;src=E
Bvchr1.sca001	b2h	intron	375995	376342	0	.	.	grp=salt-1:2:2201:5065:43340#0/1;pri=4;src=E
Bvchr1.sca001	b2h	intron	375998	376454	0	.	.	grp=1k_test:5:91:2676:9118#0/1;pri=4;src=E
Bvchr1.sca001	b2h	intron	376054	376253	0	.	.	grp=heat-1:3:2116:19932:99516#0/1;pri=4;src=E
Bvchr1.sca001	b2h	intron	376154	376409	0	.	.	grp=heat-1:3:2208:13812:69903#0/1;pri=4;src=E
Bvchr1.sca001	b2h	intron	376228	376314	0	.	.	mult=4;pri=4;src=E
Bvchr1.sca001	b2h	intron	376231	376317	0	.	.	mult=1816;pri=4;src=E
Bvchr1.sca001	b2h	intron	376234	376320	0	.	.	mult=2;pri=4;src=E
Bvchr1.sca001	b2h	intron	376345	376430	0	.	.	grp=0h-1:5:1116:15885:10319#0/2;pri=4;src=E
Bvchr1.sca001	b2h	intron	376475	376685	0	.	.	grp=1k_test:3:57:7394:3033#0/1;pri=4;src=E
Bvchr1.sca001	b2h	intron	380422	381871	0	.	.	grp=CSS-1:1:1201:18639:7310#0/2;pri=4;src=E
Bvchr1.sca001	b2h	intron	381876	382124	0	.	.	grp=CSS-1:1:1201:18639:7310#0/2;pri=4;src=E
Bvchr1.sca001	b2h	intron	382173	383140	0	.	.	grp=CSS-1:1:1201:18639:7310#0/2;pri=4;src=E
Bvchr1.sca001	b2h	intron	384187	384531	0	.	.	grp=CSS-1:1:2210:2395:45607#0/1;pri=4;src=E
Bvchr1.sca001	b2h	intron	384187	384540	0	.	.	grp=heat-1:3:1204:15477:79347#0/2;pri=4;src=E
Bvchr1.sca001	b2h	intron	384187	384574	0	.	.	mult=2;pri=4;src=E
Bvchr1.sca001	b2h	intron	384187	384578	0	.	.	grp=heat-1:3:1202:19164:91093#0/1;pri=4;src=E
Bvchr1.sca001	b2h	intron	384187	384590	0	.	.	grp=heat-1:3:1103:12315:22477#0/2;pri=4;src=E
Bvchr1.sca001	b2h	intron	384900	385353	0	.	.	mult=2;pri=4;src=E
Bvchr1.sca001	b2h	intron	385112	385325	0	.	.	mult=2;pri=4;src=E
Bvchr1.sca001	b2h	intron	385114	385328	0	.	.	grp=1R_s_6_6_71_671_1573_#0/1;pri=4;src=E
Bvchr1.sca001	b2h	intron	385115	385255	0	.	.	mult=13;pri=4;src=E
Bvchr1.sca001	b2h	intron	385115	385328	0	.	.	mult=1644;pri=4;src=E
Bvchr1.sca001	b2h	intron	385118	385331	0	.	.	grp=heat-1:3:2216:20150:32932#0/2;pri=4;src=E
Bvchr1.sca001	b2h	intron	385289	385394	0	.	.	mult=4;pri=4;src=E
Bvchr1.sca001	b2h	intron	385295	385394	0	.	.	mult=13;pri=4;src=E
Bvchr1.sca001	b2h	intron	385479	385781	0	.	.	grp=0h-1:5:2113:11141:71432#0/1;pri=4;src=E
Bvchr1.sca001	b2h	intron	385479	386817	0	.	.	mult=1311;pri=4;src=E
Bvchr1.sca001	b2h	intron	385786	386821	0	.	.	grp=0h-1:5:2113:11141:71432#0/1;pri=4;src=E
Bvchr1.sca001	b2h	intron	386867	393994	0	.	.	grp=CSS-1:1:2309:8310:65112#0/1;pri=4;src=E
Bvchr1.sca001	b2h	intron	386941	387038	0	.	.	grp=0h-1:5:1312:16068:95588#0/1;pri=4;src=E
Bvchr1.sca001	b2h	intron	386943	387040	0	.	.	mult=1243;pri=4;src=E
Bvchr1.sca001	b2h	intron	386947	387044	0	.	.	mult=2;pri=4;src=E
Bvchr1.sca001	b2h	intron	387110	393957	0	.	.	grp=0h-1:5:1106:14849:82417#0/2;pri=4;src=E
Bvchr1.sca001	b2h	intron	387120	391421	0	.	.	mult=573;pri=4;src=E
Bvchr1.sca001	b2h	intron	391513	391634	0	.	.	grp=CSS-1:1:2213:13837:75222#0/2;pri=4;src=E
Bvchr1.sca001	b2h	intron	391515	391636	0	.	.	mult=1071;pri=4;src=E
Bvchr1.sca001	b2h	intron	391518	391639	0	.	.	grp=heat-1:3:2308:16614:99119#0/2;pri=4;src=E
Bvchr1.sca001	b2h	intron	391694	391828	0	.	.	mult=1266;pri=4;src=E
Bvchr1.sca001	b2h	intron	391697	391831	0	.	.	grp=1k_test:4:88:1322:15309#0/1;pri=4;src=E
Bvchr1.sca001	b2h	intron	391956	392869	0	.	.	mult=74;pri=4;src=E
Bvchr1.sca001	b2h	intron	391956	393771	0	.	.	mult=6;pri=4;src=E
Bvchr1.sca001	b2h	intron	391960	392516	0	.	.	grp=heat-1:3:2212:4787:4800#0/2;pri=4;src=E
Bvchr1.sca001	b2h	intron	391962	392149	0	.	.	grp=0h-1:5:2103:10065:32077#0/1;pri=4;src=E
Bvchr1.sca001	b2h	intron	391966	392037	0	.	.	grp=CSS-1:1:1201:3340:84467#0/1;pri=4;src=E
Bvchr1.sca001	b2h	intron	391966	392047	0	.	.	grp=0h-1:5:2110:18355:49548#0/1;pri=4;src=E
Bvchr1.sca001	b2h	intron	391966	392869	0	.	.	mult=611;pri=4;src=E
Bvchr1.sca001	b2h	intron	391966	393771	0	.	.	mult=2;pri=4;src=E
Bvchr1.sca001	b2h	intron	391966	396670	0	.	.	mult=26;pri=4;src=E
Bvchr1.sca001	b2h	intron	391971	392869	0	.	.	grp=CSS-1:1:2216:2437:54485#0/1;pri=4;src=E
Bvchr1.sca001	b2h	intron	392041	392872	0	.	.	grp=CSS-1:1:1201:3340:84467#0/1;pri=4;src=E
Bvchr1.sca001	b2h	intron	392054	392875	0	.	.	grp=0h-1:5:2110:18355:49548#0/1;pri=4;src=E
Bvchr1.sca001	b2h	intron	392154	392869	0	.	.	grp=0h-1:5:2103:10065:32077#0/1;pri=4;src=E
Bvchr1.sca001	b2h	intron	392523	392869	0	.	.	grp=heat-1:3:2212:4787:4800#0/2;pri=4;src=E
Bvchr1.sca001	b2h	intron	392922	393338	0	.	.	grp=HiF:5:28:19578:127369#0/2;pri=4;src=E
Bvchr1.sca001	b2h	intron	392922	393478	0	.	.	mult=8;pri=4;src=E
Bvchr1.sca001	b2h	intron	392922	393771	0	.	.	mult=777;pri=4;src=E
Bvchr1.sca001	b2h	intron	392922	395013	0	.	.	grp=4h-1:6:1306:10279:31217#0/1;pri=4;src=E
Bvchr1.sca001	b2h	intron	392922	396670	0	.	.	mult=65;pri=4;src=E
Bvchr1.sca001	b2h	intron	392922	396674	0	.	.	mult=3;pri=4;src=E
Bvchr1.sca001	b2h	intron	392925	393774	0	.	.	grp=HiF:5:25:10462:29447#0/1;pri=4;src=E
Bvchr1.sca001	b2h	intron	393582	393771	0	.	.	mult=6;pri=4;src=E
Bvchr1.sca001	b2h	intron	393677	393771	0	.	.	grp=4h-1:6:2301:17478:15649#0/1;pri=4;src=E
Bvchr1.sca001	b2h	intron	393793	393944	0	.	.	grp=0h-1:5:1205:11741:24688#0/1;pri=4;src=E
Bvchr1.sca001	b2h	intron	393895	393996	0	.	.	mult=75;pri=4;src=E
Bvchr1.sca001	b2h	intron	393895	394044	0	.	.	mult=5;pri=4;src=E
Bvchr1.sca001	b2h	intron	393895	394087	0	.	.	grp=CSS-1:1:2304:5872:66193#0/2;pri=4;src=E
Bvchr1.sca001	b2h	intron	393895	395013	0	.	.	grp=1k_test:4:106:16685:6618#0/1;pri=4;src=E
Bvchr1.sca001	b2h	intron	393895	395149	0	.	.	mult=6;pri=4;src=E
Bvchr1.sca001	b2h	intron	393895	395229	0	.	.	grp=4h-1:6:1209:1312:69277#0/1;pri=4;src=E
Bvchr1.sca001	b2h	intron	393895	396670	0	.	.	mult=31;pri=4;src=E
Bvchr1.sca001	b2h	intron	393895	396674	0	.	.	mult=324;pri=4;src=E
Bvchr1.sca001	b2h	intron	393896	393997	0	.	.	grp=0h-1:5:2108:11272:29876#0/1;pri=4;src=E
Bvchr1.sca001	b2h	intron	393962	394002	0	.	.	grp=0h-1:5:2110:17328:53095#0/1;pri=4;src=E
Bvchr1.sca001	b2h	intron	393988	660913	0	.	.	grp=HiK1:8:5:17412:136386#0/2;pri=4;src=E
Bvchr1.sca001	b2h	intron	394045	394180	0	.	.	mult=40;pri=4;src=E
Bvchr1.sca001	b2h	intron	394045	394984	0	.	.	mult=3;pri=4;src=E
Bvchr1.sca001	b2h	intron	394045	395013	0	.	.	mult=2;pri=4;src=E
Bvchr1.sca001	b2h	intron	394045	395149	0	.	.	mult=16;pri=4;src=E
Bvchr1.sca001	b2h	intron	394045	396670	0	.	.	mult=171;pri=4;src=E
Bvchr1.sca001	b2h	intron	394045	396674	0	.	.	mult=55;pri=4;src=E
Bvchr1.sca001	b2h	intron	394047	394182	0	.	.	grp=CSS-1:1:1104:8884:49036#0/1;pri=4;src=E
Bvchr1.sca001	b2h	intron	394092	396678	0	.	.	grp=CSS-1:1:2304:5872:66193#0/2;pri=4;src=E
Bvchr1.sca001	b2h	intron	394300	395149	0	.	.	mult=6;pri=4;src=E
Bvchr1.sca001	b2h	intron	394443	395149	0	.	.	mult=3;pri=4;src=E
Bvchr1.sca001	b2h	intron	395014	396670	0	.	.	grp=4h-1:6:2201:20726:46016#0/1;pri=4;src=E
Bvchr1.sca001	b2h	intron	395104	396670	0	.	.	mult=2;pri=4;src=E
Bvchr1.sca001	b2h	intron	395109	396670	0	.	.	mult=9;pri=4;src=E
Bvchr1.sca001	b2h	intron	395109	396674	0	.	.	grp=4h-1:6:1207:19235:64855#0/1;pri=4;src=E
Bvchr1.sca001	b2h	intron	395234	396678	0	.	.	grp=4h-1:6:1209:1312:69277#0/1;pri=4;src=E
Bvchr1.sca001	b2h	intron	395644	469064	0	.	.	grp=0h-1:5:2214:6813:21062#0/2;pri=4;src=E
Bvchr1.sca001	b2h	intron	395775	396147	0	.	.	grp=0h-1:5:2204:19291:49203#0/2;pri=4;src=E
Bvchr1.sca001	b2h	intron	395807	396070	0	.	.	mult=2;pri=4;src=E
Bvchr1.sca001	b2h	intron	395990	396145	0	.	.	grp=4h-1:6:1111:12087:73736#0/2;pri=4;src=E
Bvchr1.sca001	b2h	intron	396212	396670	0	.	.	mult=91;pri=4;src=E
Bvchr1.sca001	b2h	intron	396212	396674	0	.	.	mult=4;pri=4;src=E
Bvchr1.sca001	b2h	intron	396274	396670	0	.	.	grp=heat-1:3:2108:8352:49824#0/1;pri=4;src=E
Bvchr1.sca001	b2h	intron	396301	396670	0	.	.	mult=262;pri=4;src=E
Bvchr1.sca001	b2h	intron	396301	396674	0	.	.	mult=11;pri=4;src=E
Bvchr1.sca001	b2h	intron	396304	396673	0	.	.	grp=0h-1:5:2116:13859:99570#0/2;pri=4;src=E
Bvchr1.sca001	b2h	intron	396306	396674	0	.	.	grp=CSS-1:1:2213:21302:62444#0/1;pri=4;src=E
Bvchr1.sca001	b2h	intron	396349	396738	0	.	.	mult=10;pri=4;src=E
Bvchr1.sca001	b2h	intron	396349	396743	0	.	.	mult=4;pri=4;src=E
Bvchr1.sca001	b2h	intron	396370	396670	0	.	.	mult=5;pri=4;src=E
Bvchr1.sca001	b2h	intron	396396	396738	0	.	.	mult=12;pri=4;src=E
Bvchr1.sca001	b2h	intron	396396	396743	0	.	.	mult=2;pri=4;src=E
Bvchr1.sca001	b2h	intron	406650	406901	0	.	.	grp=HiK1:8:64:20392:129987#0/2;pri=4;src=E
Bvchr1.sca001	b2h	intron	418276	418622	0	.	.	grp=heat-1:3:1115:7418:41950#0/1;pri=4;src=E
Bvchr1.sca001	b2h	intron	418292	418516	0	.	.	grp=heat-1:3:2312:12640:9605#0/2;pri=4;src=E
Bvchr1.sca001	b2h	intron	418317	418586	0	.	.	mult=6;pri=4;src=E
Bvchr1.sca001	b2h	intron	418317	418587	0	.	.	grp=4h-1:6:2301:17454:15882#0/2;pri=4;src=E
Bvchr1.sca001	b2h	intron	418317	418589	0	.	.	grp=HiF:5:6:5907:37355#0/1;pri=4;src=E
Bvchr1.sca001	b2h	intron	418317	418709	0	.	.	grp=heat-1:3:1114:17562:70319#0/2;pri=4;src=E
Bvchr1.sca001	b2h	intron	418317	418765	0	.	.	mult=4;pri=4;src=E
Bvchr1.sca001	b2h	intron	418318	418518	0	.	.	mult=2;pri=4;src=E
Bvchr1.sca001	b2h	intron	418318	418585	0	.	.	mult=7;pri=4;src=E
Bvchr1.sca001	b2h	intron	418318	418586	0	.	.	mult=3;pri=4;src=E
Bvchr1.sca001	b2h	intron	418318	418765	0	.	.	grp=4h-1:6:2312:4193:75963#0/2;pri=4;src=E
Bvchr1.sca001	b2h	intron	418320	418585	0	.	.	grp=heat-1:3:2314:2386:20681#0/2;pri=4;src=E
Bvchr1.sca001	b2h	intron	418320	418810	0	.	.	grp=4h-1:6:2115:6535:41566#0/2;pri=4;src=E
Bvchr1.sca001	b2h	intron	418351	418811	0	.	.	grp=4h-1:6:2303:6378:40654#0/1;pri=4;src=E
Bvchr1.sca001	b2h	intron	418351	418812	0	.	.	grp=salt-1:2:1307:5142:74351#0/2;pri=4;src=E
Bvchr1.sca001	b2h	intron	418351	418832	0	.	.	mult=3;pri=4;src=E
Bvchr1.sca001	b2h	intron	418351	418837	0	.	.	grp=heat-1:3:2101:17346:52086#0/1;pri=4;src=E
Bvchr1.sca001	b2h	intron	418351	418838	0	.	.	grp=4h-1:6:1313:6274:72483#0/2;pri=4;src=E
Bvchr1.sca001	b2h	intron	418352	418838	0	.	.	grp=4h-1:6:2312:13497:94423#0/2;pri=4;src=E
Bvchr1.sca001	b2h	intron	418354	418587	0	.	.	grp=HiK1:8:25:11906:169102#0/1;pri=4;src=E
Bvchr1.sca001	b2h	intron	418813	419266	0	.	.	grp=heat-1:3:2203:19465:83716#0/2;pri=4;src=E
Bvchr1.sca001	b2h	intron	418895	419019	0	.	.	grp=heat-1:3:1216:14882:94702#0/1;pri=4;src=E
Bvchr1.sca001	b2h	intron	419151	419227	0	.	.	grp=4h-1:6:1211:16637:96832#0/1;pri=4;src=E
Bvchr1.sca001	b2h	intron	419161	419349	0	.	.	grp=heat-1:3:1213:5242:33958#0/2;pri=4;src=E
Bvchr1.sca001	b2h	intron	419261	419467	0	.	.	grp=4h-1:6:1301:9430:37236#0/2;pri=4;src=E
Bvchr1.sca001	b2h	intron	419284	419380	0	.	.	grp=4h-1:6:1315:17617:16835#0/2;pri=4;src=E
Bvchr1.sca001	b2h	intron	419319	419407	0	.	.	grp=4h-1:6:2316:13026:31100#0/1;pri=4;src=E
Bvchr1.sca001	b2h	intron	419324	419408	0	.	.	grp=4h-1:6:1104:19494:60095#0/2;pri=4;src=E
Bvchr1.sca001	b2h	intron	419670	419776	0	.	.	grp=4h-1:6:2304:18934:33595#0/2;pri=4;src=E
Bvchr1.sca001	b2h	intron	420430	422771	0	.	.	mult=7;pri=4;src=E
Bvchr1.sca001	b2h	intron	420431	422773	0	.	.	grp=4h-1:6:2307:17302:54866#0/2;pri=4;src=E
Bvchr1.sca001	b2h	intron	420432	421053	0	.	.	mult=2;pri=4;src=E
Bvchr1.sca001	b2h	intron	420432	422773	0	.	.	mult=1436;pri=4;src=E
Bvchr1.sca001	b2h	intron	420434	422775	0	.	.	grp=4h-1:6:2316:5083:60355#0/1;pri=4;src=E
Bvchr1.sca001	b2h	intron	420638	421108	0	.	.	grp=4h-1:6:2116:1621:62532#0/2;pri=4;src=E
Bvchr1.sca001	b2h	intron	421178	422773	0	.	.	grp=4h-1:6:2101:8545:50495#0/1;pri=4;src=E
Bvchr1.sca001	b2h	intron	421415	422773	0	.	.	grp=4h-1:6:2308:4439:99559#0/1;pri=4;src=E
Bvchr1.sca001	b2h	intron	421994	422773	0	.	.	grp=4h-1:6:2302:8026:17679#0/1;pri=4;src=E
Bvchr1.sca001	b2h	intron	422599	422773	0	.	.	grp=HiF2:1:46:1575:197357#0/1;pri=4;src=E
Bvchr1.sca001	b2h	intron	422659	422912	0	.	.	grp=heat-1:3:2202:6089:96806#0/2;pri=4;src=E
Bvchr1.sca001	b2h	intron	423004	423970	0	.	.	grp=4h-1:6:2311:15391:84704#0/2;pri=4;src=E
Bvchr1.sca001	b2h	intron	423004	424094	0	.	.	grp=4h-1:6:2305:16647:98228#0/1;pri=4;src=E
Bvchr1.sca001	b2h	intron	423006	424094	0	.	.	mult=2;pri=4;src=E
Bvchr1.sca001	b2h	intron	423007	424094	0	.	.	mult=1677;pri=4;src=E
Bvchr1.sca001	b2h	intron	423682	424094	0	.	.	mult=5;pri=4;src=E
Bvchr1.sca001	b2h	intron	423684	424093	0	.	.	mult=2;pri=4;src=E
Bvchr1.sca001	b2h	intron	423974	424095	0	.	.	grp=4h-1:6:2311:15391:84704#0/2;pri=4;src=E
Bvchr1.sca001	b2h	intron	424234	424430	0	.	.	mult=3;pri=4;src=E
Bvchr1.sca001	b2h	intron	424236	424432	0	.	.	mult=1898;pri=4;src=E
Bvchr1.sca001	b2h	intron	424237	424448	0	.	.	grp=4h-1:6:2315:12947:42985#0/1;pri=4;src=E
Bvchr1.sca001	b2h	intron	424238	424293	0	.	.	mult=2;pri=4;src=E
Bvchr1.sca001	b2h	intron	424239	424435	0	.	.	grp=4h-1:6:2204:14829:40807#0/1;pri=4;src=E
Bvchr1.sca001	b2h	intron	424299	424439	0	.	.	mult=2;pri=4;src=E
Bvchr1.sca001	b2h	intron	424568	425218	0	.	.	mult=19;pri=4;src=E
Bvchr1.sca001	b2h	intron	424768	424834	0	.	.	grp=1k_test:3:25:14974:3961#0/1;pri=4;src=E
Bvchr1.sca001	b2h	intron	424992	425221	0	.	.	grp=4h-1:6:2215:6647:39347#0/1;pri=4;src=E
Bvchr1.sca001	b2h	intron	453770	454075	0	.	.	mult=10;pri=4;src=E
Bvchr1.sca001	b2h	intron	454010	454075	0	.	.	grp=HiF:5:65:10860:40053#0/2;pri=4;src=E
Bvchr1.sca001	b2h	intron	454253	454393	0	.	.	mult=8;pri=4;src=E
Bvchr1.sca001	b2h	intron	455150	455619	0	.	.	mult=2;pri=4;src=E
Bvchr1.sca001	b2h	intron	455325	455425	0	.	.	mult=2;pri=4;src=E
Bvchr1.sca001	b2h	intron	455461	455528	0	.	.	mult=2;pri=4;src=E
Bvchr1.sca001	b2h	intron	455463	455603	0	.	.	grp=CSS-1:1:2108:18960:68549#0/2;pri=4;src=E
Bvchr1.sca001	b2h	intron	455975	456092	0	.	.	grp=1R_s_6_6_117_1697_570_#0/2;pri=4;src=E
Bvchr1.sca001	b2h	intron	456089	456406	0	.	.	grp=salt-1:2:2202:5736:2484#0/1;pri=4;src=E
Bvchr1.sca001	b2h	intron	456181	456441	0	.	.	grp=CSS-1:1:1215:17778:39308#0/1;pri=4;src=E
Bvchr1.sca001	b2h	intron	456207	456565	0	.	.	grp=0h-1:5:1103:1931:20862#0/1;pri=4;src=E
Bvchr1.sca001	b2h	intron	456301	456543	0	.	.	grp=0h-1:5:2101:4542:93768#0/2;pri=4;src=E
Bvchr1.sca001	b2h	intron	456689	460759	0	.	.	mult=5;pri=4;src=E
Bvchr1.sca001	b2h	intron	456692	460759	0	.	.	mult=3;pri=4;src=E
Bvchr1.sca001	b2h	intron	456696	460759	0	.	.	mult=16;pri=4;src=E
Bvchr1.sca001	b2h	intron	456714	457998	0	.	.	mult=2;pri=4;src=E
Bvchr1.sca001	b2h	intron	456714	458888	0	.	.	mult=6;pri=4;src=E
Bvchr1.sca001	b2h	intron	456714	460515	0	.	.	grp=CSS-1:1:2203:10137:60119#0/2;pri=4;src=E
Bvchr1.sca001	b2h	intron	456714	460524	0	.	.	mult=6;pri=4;src=E
Bvchr1.sca001	b2h	intron	456714	460759	0	.	.	mult=913;pri=4;src=E
Bvchr1.sca001	b2h	intron	456735	460759	0	.	.	mult=9;pri=4;src=E
Bvchr1.sca001	b2h	intron	458343	712427	0	.	.	grp=0h-1:5:2315:19476:30738#0/2;pri=4;src=E
Bvchr1.sca001	b2h	intron	459380	460759	0	.	.	mult=18;pri=4;src=E
Bvchr1.sca001	b2h	intron	460577	460759	0	.	.	grp=CSS-1:1:2203:10137:60119#0/2;pri=4;src=E
Bvchr1.sca001	b2h	intron	460685	460822	0	.	.	grp=CSS-1:1:2205:11788:68176#0/1;pri=4;src=E
Bvchr1.sca001	b2h	intron	465200	676834	0	.	.	mult=3;pri=4;src=E
Bvchr1.sca001	b2h	intron	465624	465825	0	.	.	grp=CSS-1:1:2301:5619:50508#0/2;pri=4;src=E
Bvchr1.sca001	b2h	intron	466075	466614	0	.	.	grp=salt-1:2:2104:16685:48323#0/2;pri=4;src=E
Bvchr1.sca001	b2h	intron	466075	466669	0	.	.	mult=19;pri=4;src=E
Bvchr1.sca001	b2h	intron	466075	466686	0	.	.	mult=29;pri=4;src=E
Bvchr1.sca001	b2h	intron	466077	466684	0	.	.	grp=0h-1:5:2110:2866:85830#0/1;pri=4;src=E
Bvchr1.sca001	b2h	intron	466079	466397	0	.	.	grp=4h-1:6:1105:10700:69349#0/2;pri=4;src=E
Bvchr1.sca001	b2h	intron	466079	466669	0	.	.	mult=818;pri=4;src=E
Bvchr1.sca001	b2h	intron	466079	466686	0	.	.	mult=681;pri=4;src=E
Bvchr1.sca001	b2h	intron	466083	466672	0	.	.	mult=2;pri=4;src=E
Bvchr1.sca001	b2h	intron	466619	466686	0	.	.	grp=salt-1:2:2104:16685:48323#0/2;pri=4;src=E
Bvchr1.sca001	b2h	intron	466791	467060	0	.	.	grp=4h-1:6:2111:12675:37513#0/2;pri=4;src=E
Bvchr1.sca001	b2h	intron	466818	466895	0	.	.	mult=2;pri=4;src=E
Bvchr1.sca001	b2h	intron	466873	473313	0	.	.	grp=0h-1:5:2302:11004:28196#0/2;pri=4;src=E
Bvchr1.sca001	b2h	intron	466920	468203	0	.	.	mult=3;pri=4;src=E
Bvchr1.sca001	b2h	intron	466922	469570	0	.	.	grp=CSS-1:1:2216:6451:70465#0/1;pri=4;src=E
Bvchr1.sca001	b2h	intron	466922	470616	0	.	.	mult=4;pri=4;src=E
Bvchr1.sca001	b2h	intron	466924	467124	0	.	.	grp=1k_test:2:95:8648:2003#0/1;pri=4;src=E
Bvchr1.sca001	b2h	intron	466924	467327	0	.	.	grp=salt-1:2:2311:19081:67516#0/2;pri=4;src=E
Bvchr1.sca001	b2h	intron	466924	467729	0	.	.	mult=6;pri=4;src=E
Bvchr1.sca001	b2h	intron	466924	470614	0	.	.	grp=4h-1:6:2305:7690:72376#0/2;pri=4;src=E
Bvchr1.sca001	b2h	intron	466924	470618	0	.	.	mult=1082;pri=4;src=E
Bvchr1.sca001	b2h	intron	466924	470622	0	.	.	grp=0h-1:5:1205:15449:88379#0/1;pri=4;src=E
Bvchr1.sca001	b2h	intron	466924	473276	0	.	.	grp=0h-1:5:2109:20180:15538#0/1;pri=4;src=E
Bvchr1.sca001	b2h	intron	467331	470621	0	.	.	grp=salt-1:2:2311:19081:67516#0/2;pri=4;src=E
Bvchr1.sca001	b2h	intron	467574	588547	0	.	.	grp=heat-1:3:1214:3084:37242#0/2;pri=4;src=E
Bvchr1.sca001	b2h	intron	468055	470618	0	.	.	grp=HiS2:7:25:5077:6334#0/1;pri=4;src=E
Bvchr1.sca001	b2h	intron	468207	470617	0	.	.	mult=3;pri=4;src=E
Bvchr1.sca001	b2h	intron	468730	470618	0	.	.	grp=0h-1:5:2312:5858:37292#0/2;pri=4;src=E
Bvchr1.sca001	b2h	intron	468739	470618	0	.	.	grp=4h-1:6:1105:12545:64843#0/1;pri=4;src=E
Bvchr1.sca001	b2h	intron	469069	617997	0	.	.	grp=0h-1:5:2214:6813:21062#0/2;pri=4;src=E
Bvchr1.sca001	b2h	intron	469574	470619	0	.	.	grp=CSS-1:1:2216:6451:70465#0/1;pri=4;src=E
Bvchr1.sca001	b2h	intron	470650	473533	0	.	.	grp=0h-1:5:2102:14973:86679#0/2;pri=4;src=E
Bvchr1.sca001	b2h	intron	470660	473288	0	.	.	grp=0h-1:5:2307:4982:19044#0/2;pri=4;src=E
Bvchr1.sca001	b2h	intron	470726	472096	0	.	.	grp=0h-1:5:2203:16994:3705#0/2;pri=4;src=E
Bvchr1.sca001	b2h	intron	470726	473272	0	.	.	mult=4;pri=4;src=E
Bvchr1.sca001	b2h	intron	470729	473274	0	.	.	mult=3;pri=4;src=E
Bvchr1.sca001	b2h	intron	470730	471708	0	.	.	mult=3;pri=4;src=E
Bvchr1.sca001	b2h	intron	470730	473276	0	.	.	mult=1072;pri=4;src=E
Bvchr1.sca001	b2h	intron	470733	473279	0	.	.	mult=3;pri=4;src=E
Bvchr1.sca001	b2h	intron	471802	473276	0	.	.	mult=2;pri=4;src=E
Bvchr1.sca001	b2h	intron	472102	473277	0	.	.	grp=0h-1:5:2203:16994:3705#0/2;pri=4;src=E
Bvchr1.sca001	b2h	intron	473331	473418	0	.	.	mult=2;pri=4;src=E
Bvchr1.sca001	b2h	intron	473337	473479	0	.	.	mult=1166;pri=4;src=E
Bvchr1.sca001	b2h	intron	473341	473483	0	.	.	mult=2;pri=4;src=E
Bvchr1.sca001	b2h	intron	473424	473478	0	.	.	mult=2;pri=4;src=E
Bvchr1.sca001	b2h	intron	473509	474894	0	.	.	mult=6;pri=4;src=E
Bvchr1.sca001	b2h	intron	473549	474890	0	.	.	grp=0h-1:5:2208:3622:31101#0/2;pri=4;src=E
Bvchr1.sca001	b2h	intron	473553	474070	0	.	.	mult=3;pri=4;src=E
Bvchr1.sca001	b2h	intron	473553	474655	0	.	.	grp=0h-1:5:1213:12684:98087#0/2;pri=4;src=E
Bvchr1.sca001	b2h	intron	473553	474894	0	.	.	mult=820;pri=4;src=E
Bvchr1.sca001	b2h	intron	473554	474897	0	.	.	mult=3;pri=4;src=E
Bvchr1.sca001	b2h	intron	473556	474897	0	.	.	grp=0h-1:5:2113:19463:23144#0/1;pri=4;src=E
Bvchr1.sca001	b2h	intron	474483	474655	0	.	.	grp=HiS2:7:5:7307:44647#0/2;pri=4;src=E
Bvchr1.sca001	b2h	intron	474682	474894	0	.	.	grp=0h-1:5:1213:12684:98087#0/2;pri=4;src=E
Bvchr1.sca001	b2h	intron	474691	474894	0	.	.	mult=2;pri=4;src=E
Bvchr1.sca001	b2h	intron	475050	475266	0	.	.	grp=0h-1:5:2311:13923:93682#0/2;pri=4;src=E
Bvchr1.sca001	b2h	intron	475053	475269	0	.	.	mult=880;pri=4;src=E
Bvchr1.sca001	b2h	intron	475055	475273	0	.	.	grp=HiF:5:65:16366:38879#0/1;pri=4;src=E
Bvchr1.sca001	b2h	intron	475057	475273	0	.	.	grp=0h-1:5:2205:8073:88834#0/1;pri=4;src=E
Bvchr1.sca001	b2h	intron	475330	475475	0	.	.	mult=2;pri=4;src=E
Bvchr1.sca001	b2h	intron	475333	475478	0	.	.	mult=1060;pri=4;src=E
Bvchr1.sca001	b2h	intron	475333	475482	0	.	.	mult=2;pri=4;src=E
Bvchr1.sca001	b2h	intron	475337	475482	0	.	.	grp=salt-1:2:1104:8837:20864#0/1;pri=4;src=E
Bvchr1.sca001	b2h	intron	475561	475672	0	.	.	grp=0h-1:5:2110:13546:64385#0/1;pri=4;src=E
Bvchr1.sca001	b2h	intron	475564	476480	0	.	.	mult=707;pri=4;src=E
Bvchr1.sca001	b2h	intron	475564	477869	0	.	.	mult=2;pri=4;src=E
Bvchr1.sca001	b2h	intron	475567	476484	0	.	.	grp=heat-1:3:2105:17645:64322#0/1;pri=4;src=E
Bvchr1.sca001	b2h	intron	475676	476480	0	.	.	grp=0h-1:5:2110:13546:64385#0/1;pri=4;src=E
Bvchr1.sca001	b2h	intron	476255	476697	0	.	.	grp=HiK1:8:23:1585:130084#0/2;pri=4;src=E
Bvchr1.sca001	b2h	intron	477533	477871	0	.	.	grp=4h-1:6:2310:9833:100658#0/1;pri=4;src=E
Bvchr1.sca001	b2h	intron	477551	477869	0	.	.	mult=11;pri=4;src=E
Bvchr1.sca001	b2h	intron	477551	477871	0	.	.	grp=salt-1:2:1108:2528:87261#0/2;pri=4;src=E
Bvchr1.sca001	b2h	intron	479056	479098	0	.	.	mult=4;pri=4;src=E
Bvchr1.sca001	b2h	intron	482988	483333	0	.	.	grp=0h-1:5:2101:16857:58566#0/2;pri=4;src=E
Bvchr1.sca001	b2h	intron	483251	483943	0	.	.	grp=HiS2:7:1:16546:22486#0/2;pri=4;src=E
Bvchr1.sca001	b2h	intron	483874	483943	0	.	.	grp=0h-1:5:1306:11434:7578#0/1;pri=4;src=E
Bvchr1.sca001	b2h	intron	484121	484228	0	.	.	grp=4h-1:6:2110:7275:45990#0/1;pri=4;src=E
Bvchr1.sca001	b2h	intron	484124	484231	0	.	.	mult=774;pri=4;src=E
Bvchr1.sca001	b2h	intron	484126	484233	0	.	.	mult=2;pri=4;src=E
Bvchr1.sca001	b2h	intron	484131	484231	0	.	.	mult=4;pri=4;src=E
Bvchr1.sca001	b2h	intron	485017	485110	0	.	.	mult=877;pri=4;src=E
Bvchr1.sca001	b2h	intron	485018	485111	0	.	.	mult=2;pri=4;src=E
Bvchr1.sca001	b2h	intron	485019	485112	0	.	.	grp=0h-1:5:1310:3409:33428#0/2;pri=4;src=E
Bvchr1.sca001	b2h	intron	485133	485176	0	.	.	grp=CSS-1:1:1314:6072:78359#0/2;pri=4;src=E
Bvchr1.sca001	b2h	intron	485198	486754	0	.	.	mult=2;pri=4;src=E
Bvchr1.sca001	b2h	intron	485201	486757	0	.	.	mult=694;pri=4;src=E
Bvchr1.sca001	b2h	intron	485203	486760	0	.	.	grp=4h-1:6:1307:12233:94837#0/2;pri=4;src=E
Bvchr1.sca001	b2h	intron	486017	486757	0	.	.	grp=0h-1:5:2303:5887:55423#0/1;pri=4;src=E
Bvchr1.sca001	b2h	intron	486594	487010	0	.	.	grp=salt-1:2:1214:16193:34286#0/1;pri=4;src=E
Bvchr1.sca001	b2h	intron	486786	486841	0	.	.	grp=0h-1:5:1208:13045:20127#0/1;pri=4;src=E
Bvchr1.sca001	b2h	intron	486907	487021	0	.	.	grp=HiF:5:43:1390:22466#0/1;pri=4;src=E
Bvchr1.sca001	b2h	intron	487035	487253	0	.	.	mult=2;pri=4;src=E
Bvchr1.sca001	b2h	intron	487196	487280	0	.	.	mult=13;pri=4;src=E
Bvchr1.sca001	b2h	intron	487485	487896	0	.	.	grp=0h-1:5:1111:21325:34952#0/2;pri=4;src=E
Bvchr1.sca001	b2h	intron	487523	487859	0	.	.	mult=4;pri=4;src=E
Bvchr1.sca001	b2h	intron	487526	487861	0	.	.	grp=4h-1:6:2111:5169:5606#0/1;pri=4;src=E
Bvchr1.sca001	b2h	intron	487526	487862	0	.	.	mult=2142;pri=4;src=E
Bvchr1.sca001	b2h	intron	487527	487863	0	.	.	grp=4h-1:6:2204:15136:74096#0/1;pri=4;src=E
Bvchr1.sca001	b2h	intron	487954	488094	0	.	.	mult=4;pri=4;src=E
Bvchr1.sca001	b2h	intron	487954	488589	0	.	.	mult=3;pri=4;src=E
Bvchr1.sca001	b2h	intron	488041	488558	0	.	.	mult=9;pri=4;src=E
Bvchr1.sca001	b2h	intron	488041	488589	0	.	.	mult=64;pri=4;src=E
Bvchr1.sca001	b2h	intron	488236	488532	0	.	.	grp=0h-1:5:2313:7130:99049#0/1;pri=4;src=E
Bvchr1.sca001	b2h	intron	490428	490905	0	.	.	mult=4;pri=4;src=E
Bvchr1.sca001	b2h	intron	492591	631203	0	.	.	grp=0h-1:5:2211:2626:95017#0/2;pri=4;src=E
Bvchr1.sca001	b2h	intron	497304	497479	0	.	.	grp=4h-1:6:1301:13459:54679#0/1;pri=4;src=E
Bvchr1.sca001	b2h	intron	497304	497548	0	.	.	grp=HiF:5:47:8858:65289#0/2;pri=4;src=E
Bvchr1.sca001	b2h	intron	497304	497565	0	.	.	grp=0h-1:5:1205:2949:38504#0/1;pri=4;src=E
Bvchr1.sca001	b2h	intron	497304	497571	0	.	.	grp=0h-1:5:1211:4434:40714#0/1;pri=4;src=E
Bvchr1.sca001	b2h	intron	497304	497584	0	.	.	grp=0h-1:5:1314:4237:71495#0/1;pri=4;src=E
Bvchr1.sca001	b2h	intron	497304	497691	0	.	.	mult=2;pri=4;src=E
Bvchr1.sca001	b2h	intron	497304	497713	0	.	.	mult=3;pri=4;src=E
Bvchr1.sca001	b2h	intron	497305	497525	0	.	.	grp=1k_test:3:119:3939:6688#0/1;pri=4;src=E
Bvchr1.sca001	b2h	intron	497305	497548	0	.	.	grp=salt-1:2:2305:10743:98538#0/2;pri=4;src=E
Bvchr1.sca001	b2h	intron	497305	497551	0	.	.	mult=2;pri=4;src=E
Bvchr1.sca001	b2h	intron	497305	497565	0	.	.	grp=0h-1:5:2302:1501:97264#0/1;pri=4;src=E
Bvchr1.sca001	b2h	intron	497305	497568	0	.	.	grp=HiK1:8:26:12339:5699#0/1;pri=4;src=E
Bvchr1.sca001	b2h	intron	497305	497574	0	.	.	grp=HiF:5:65:10336:59637#0/1;pri=4;src=E
Bvchr1.sca001	b2h	intron	497305	497689	0	.	.	grp=0h-1:5:1210:17245:53959#0/2;pri=4;src=E
Bvchr1.sca001	b2h	intron	497305	497713	0	.	.	grp=heat-1:3:1108:16709:77156#0/1;pri=4;src=E
Bvchr1.sca001	b2h	intron	497477	497715	0	.	.	grp=4h-1:6:2207:13348:45352#0/2;pri=4;src=E
Bvchr1.sca001	b2h	intron	497889	500258	0	.	.	grp=0h-1:5:1116:19961:74980#0/1;pri=4;src=E
Bvchr1.sca001	b2h	intron	497890	497990	0	.	.	grp=1R_s_6_6_63_808_268_#0/1;pri=4;src=E
Bvchr1.sca001	b2h	intron	497890	499397	0	.	.	mult=26;pri=4;src=E
Bvchr1.sca001	b2h	intron	497890	500259	0	.	.	mult=1490;pri=4;src=E
Bvchr1.sca001	b2h	intron	497894	500263	0	.	.	grp=heat-1:3:2312:3734:80495#0/2;pri=4;src=E
Bvchr1.sca001	b2h	intron	497922	498280	0	.	.	grp=salt-1:2:2213:6781:16437#0/1;pri=4;src=E
Bvchr1.sca001	b2h	intron	499328	499397	0	.	.	grp=4h-1:6:1301:9661:53156#0/1;pri=4;src=E
Bvchr1.sca001	b2h	intron	499459	500259	0	.	.	mult=198;pri=4;src=E
Bvchr1.sca001	b2h	intron	499934	500290	0	.	.	grp=heat-1:3:2103:19279:75506#0/2;pri=4;src=E
Bvchr1.sca001	b2h	intron	500033	500259	0	.	.	grp=4h-1:6:1210:4527:46403#0/1;pri=4;src=E
Bvchr1.sca001	b2h	intron	500354	501288	0	.	.	mult=2;pri=4;src=E
Bvchr1.sca001	b2h	intron	500411	501286	0	.	.	grp=0h-1:5:2311:14063:53844#0/1;pri=4;src=E
Bvchr1.sca001	b2h	intron	500413	500556	0	.	.	grp=0h-1:5:2103:12656:19392#0/2;pri=4;src=E
Bvchr1.sca001	b2h	intron	500413	501288	0	.	.	mult=1403;pri=4;src=E
Bvchr1.sca001	b2h	intron	500413	501298	0	.	.	mult=19;pri=4;src=E
Bvchr1.sca001	b2h	intron	500414	501290	0	.	.	grp=CSS-1:1:2113:7333:62043#0/1;pri=4;src=E
Bvchr1.sca001	b2h	intron	500416	501291	0	.	.	mult=2;pri=4;src=E
Bvchr1.sca001	b2h	intron	500563	501294	0	.	.	grp=0h-1:5:2103:12656:19392#0/2;pri=4;src=E
Bvchr1.sca001	b2h	intron	501374	501465	0	.	.	mult=2;pri=4;src=E
Bvchr1.sca001	b2h	intron	501377	501468	0	.	.	mult=1807;pri=4;src=E
Bvchr1.sca001	b2h	intron	501378	501419	0	.	.	mult=3;pri=4;src=E
Bvchr1.sca001	b2h	intron	501380	501471	0	.	.	mult=2;pri=4;src=E
Bvchr1.sca001	b2h	intron	501381	501472	0	.	.	grp=CSS-1:1:1107:18778:84716#0/2;pri=4;src=E
Bvchr1.sca001	b2h	intron	501424	501474	0	.	.	grp=HiF:5:45:17027:88537#0/2;pri=4;src=E
Bvchr1.sca001	b2h	intron	501425	501474	0	.	.	mult=2;pri=4;src=E
Bvchr1.sca001	b2h	intron	501457	805652	0	.	.	grp=HiK2:8:65:5622:200060#0/2;pri=4;src=E
Bvchr1.sca001	b2h	intron	501613	501761	0	.	.	grp=0h-1:5:1315:2264:28044#0/1;pri=4;src=E
Bvchr1.sca001	b2h	intron	504479	504625	0	.	.	grp=4h-1:6:2309:11146:77625#0/1;pri=4;src=E
Bvchr1.sca001	b2h	intron	504707	504800	0	.	.	mult=48;pri=4;src=E
Bvchr1.sca001	b2h	intron	504707	505186	0	.	.	mult=3;pri=4;src=E
Bvchr1.sca001	b2h	intron	504924	505058	0	.	.	grp=1R_s_8_8_70_3701_16962_#0/1;pri=4;src=E
Bvchr1.sca001	b2h	intron	505575	506293	0	.	.	grp=salt-1:2:1115:11622:78455#0/1;pri=4;src=E
Bvchr1.sca001	b2h	intron	505576	506296	0	.	.	grp=CSS-1:1:2114:4285:57994#0/1;pri=4;src=E
Bvchr1.sca001	b2h	intron	505579	506215	0	.	.	grp=0h-1:5:1115:12885:53777#0/1;pri=4;src=E
Bvchr1.sca001	b2h	intron	505579	506297	0	.	.	mult=1324;pri=4;src=E
Bvchr1.sca001	b2h	intron	505579	507104	0	.	.	grp=HiF:5:4:8407:76017#0/1;pri=4;src=E
Bvchr1.sca001	b2h	intron	506503	507104	0	.	.	mult=3;pri=4;src=E
Bvchr1.sca001	b2h	intron	506604	506672	0	.	.	grp=0h-1:5:1112:5069:70857#0/2;pri=4;src=E
Bvchr1.sca001	b2h	intron	506694	506932	0	.	.	grp=4h-1:6:1216:11718:94960#0/1;pri=4;src=E
Bvchr1.sca001	b2h	intron	506696	507103	0	.	.	grp=0h-1:5:2203:16226:99537#0/2;pri=4;src=E
Bvchr1.sca001	b2h	intron	506697	507104	0	.	.	mult=1827;pri=4;src=E
Bvchr1.sca001	b2h	intron	506699	506792	0	.	.	grp=HiK2:8:6:17664:34159#0/2;pri=4;src=E
Bvchr1.sca001	b2h	intron	506699	507107	0	.	.	mult=3;pri=4;src=E
Bvchr1.sca001	b2h	intron	506700	507107	0	.	.	grp=0h-1:5:2205:4798:84932#0/1;pri=4;src=E
Bvchr1.sca001	b2h	intron	506760	507104	0	.	.	mult=2;pri=4;src=E
Bvchr1.sca001	b2h	intron	506798	507111	0	.	.	grp=HiK2:8:6:17664:34159#0/2;pri=4;src=E
Bvchr1.sca001	b2h	intron	506937	507105	0	.	.	grp=4h-1:6:1216:11718:94960#0/1;pri=4;src=E
Bvchr1.sca001	b2h	intron	507160	507222	0	.	.	grp=0h-1:5:2316:1904:88139#0/1;pri=4;src=E
Bvchr1.sca001	b2h	intron	507165	507889	0	.	.	mult=1737;pri=4;src=E
Bvchr1.sca001	b2h	intron	507228	507889	0	.	.	grp=0h-1:5:2316:1904:88139#0/1;pri=4;src=E
Bvchr1.sca001	b2h	intron	507932	508031	0	.	.	grp=4h-1:6:2316:3504:51235#0/2;pri=4;src=E
Bvchr1.sca001	b2h	intron	507942	508029	0	.	.	mult=2;pri=4;src=E
Bvchr1.sca001	b2h	intron	507944	508020	0	.	.	mult=2;pri=4;src=E
Bvchr1.sca001	b2h	intron	507944	508031	0	.	.	mult=1761;pri=4;src=E
Bvchr1.sca001	b2h	intron	507945	508032	0	.	.	mult=2;pri=4;src=E
Bvchr1.sca001	b2h	intron	507947	508034	0	.	.	mult=4;pri=4;src=E
Bvchr1.sca001	b2h	intron	508088	508165	0	.	.	grp=4h-1:6:1314:16540:11843#0/1;pri=4;src=E
Bvchr1.sca001	b2h	intron	508175	508277	0	.	.	mult=5;pri=4;src=E
Bvchr1.sca001	b2h	intron	508176	508278	0	.	.	mult=2378;pri=4;src=E
Bvchr1.sca001	b2h	intron	508176	508622	0	.	.	grp=0h-1:5:1115:18227:44353#0/1;pri=4;src=E
Bvchr1.sca001	b2h	intron	508177	508280	0	.	.	grp=0h-1:5:2115:4159:64955#0/1;pri=4;src=E
Bvchr1.sca001	b2h	intron	508178	508281	0	.	.	grp=4h-1:6:2110:16240:50875#0/1;pri=4;src=E
Bvchr1.sca001	b2h	intron	508181	508283	0	.	.	grp=0h-1:5:2110:8464:86871#0/1;pri=4;src=E
Bvchr1.sca001	b2h	intron	508343	508475	0	.	.	grp=0h-1:5:2205:11468:89503#0/1;pri=4;src=E
Bvchr1.sca001	b2h	intron	508343	508476	0	.	.	mult=2;pri=4;src=E
Bvchr1.sca001	b2h	intron	508345	508432	0	.	.	mult=27;pri=4;src=E
Bvchr1.sca001	b2h	intron	508345	508477	0	.	.	mult=1746;pri=4;src=E
Bvchr1.sca001	b2h	intron	508345	508622	0	.	.	mult=4;pri=4;src=E
Bvchr1.sca001	b2h	intron	508347	508479	0	.	.	grp=0h-1:5:2113:20785:34119#0/2;pri=4;src=E
Bvchr1.sca001	b2h	intron	508383	508477	0	.	.	grp=1k_test:4:104:13835:12885#0/1;pri=4;src=E
Bvchr1.sca001	b2h	intron	508509	508622	0	.	.	grp=HiF:5:47:20056:5132#0/1;pri=4;src=E
Bvchr1.sca001	b2h	intron	508531	508621	0	.	.	grp=0h-1:5:1211:14220:54298#0/1;pri=4;src=E
Bvchr1.sca001	b2h	intron	508532	508622	0	.	.	mult=1618;pri=4;src=E
Bvchr1.sca001	b2h	intron	508532	508624	0	.	.	mult=2;pri=4;src=E
Bvchr1.sca001	b2h	intron	508535	508625	0	.	.	grp=CSS-1:1:2210:9147:45450#0/1;pri=4;src=E
Bvchr1.sca001	b2h	intron	508538	508628	0	.	.	mult=2;pri=4;src=E
Bvchr1.sca001	b2h	intron	508835	508927	0	.	.	mult=3;pri=4;src=E
Bvchr1.sca001	b2h	intron	508842	508927	0	.	.	mult=933;pri=4;src=E
Bvchr1.sca001	b2h	intron	509021	509665	0	.	.	grp=0h-1:5:1310:5852:49345#0/1;pri=4;src=E
Bvchr1.sca001	b2h	intron	509140	509254	0	.	.	grp=0h-1:5:2315:16016:85551#0/2;pri=4;src=E
Bvchr1.sca001	b2h	intron	509141	509255	0	.	.	mult=1024;pri=4;src=E
Bvchr1.sca001	b2h	intron	509145	509259	0	.	.	grp=0h-1:5:1303:21306:73642#0/2;pri=4;src=E
Bvchr1.sca001	b2h	intron	509333	509538	0	.	.	mult=2;pri=4;src=E
Bvchr1.sca001	b2h	intron	509453	509596	0	.	.	grp=CSS-1:1:2309:5627:38559#0/2;pri=4;src=E
Bvchr1.sca001	b2h	intron	509457	509751	0	.	.	grp=salt-1:2:1311:16578:83805#0/2;pri=4;src=E
Bvchr1.sca001	b2h	intron	509499	509654	0	.	.	mult=25;pri=4;src=E
Bvchr1.sca001	b2h	intron	509504	509654	0	.	.	mult=952;pri=4;src=E
Bvchr1.sca001	b2h	intron	509876	509964	0	.	.	mult=8;pri=4;src=E
Bvchr1.sca001	b2h	intron	509880	509964	0	.	.	mult=928;pri=4;src=E
Bvchr1.sca001	b2h	intron	509882	509966	0	.	.	grp=0h-1:5:2216:4552:62526#0/2;pri=4;src=E
Bvchr1.sca001	b2h	intron	510059	510193	0	.	.	grp=HiF:5:46:7365:101669#0/2;pri=4;src=E
Bvchr1.sca001	b2h	intron	510060	510160	0	.	.	mult=31;pri=4;src=E
Bvchr1.sca001	b2h	intron	510060	510194	0	.	.	mult=807;pri=4;src=E
Bvchr1.sca001	b2h	intron	510062	510196	0	.	.	grp=HiS2:7:7:10516:187796#0/1;pri=4;src=E
Bvchr1.sca001	b2h	intron	510063	510197	0	.	.	grp=CSS-1:1:2313:16213:73915#0/2;pri=4;src=E
Bvchr1.sca001	b2h	intron	510318	510524	0	.	.	mult=3;pri=4;src=E
Bvchr1.sca001	b2h	intron	510323	510574	0	.	.	grp=HiK2:8:23:12387:83665#0/2;pri=4;src=E
Bvchr1.sca001	b2h	intron	510335	510517	0	.	.	grp=0h-1:5:2203:8391:3991#0/2;pri=4;src=E
Bvchr1.sca001	b2h	intron	510338	510524	0	.	.	grp=0h-1:5:2315:14517:26244#0/2;pri=4;src=E
Bvchr1.sca001	b2h	intron	510339	510524	0	.	.	grp=1k_test:5:70:7907:19238#0/1;pri=4;src=E
Bvchr1.sca001	b2h	intron	510340	510524	0	.	.	mult=696;pri=4;src=E
Bvchr1.sca001	b2h	intron	510586	511022	0	.	.	mult=8;pri=4;src=E
Bvchr1.sca001	b2h	intron	510586	511478	0	.	.	mult=460;pri=4;src=E
Bvchr1.sca001	b2h	intron	511096	511478	0	.	.	mult=2;pri=4;src=E
Bvchr1.sca001	b2h	intron	511848	511949	0	.	.	grp=0h-1:5:2210:4094:3409#0/2;pri=4;src=E
Bvchr1.sca001	b2h	intron	511848	511967	0	.	.	mult=3;pri=4;src=E
Bvchr1.sca001	b2h	intron	511848	511974	0	.	.	mult=535;pri=4;src=E
Bvchr1.sca001	b2h	intron	511850	511976	0	.	.	grp=HiF:5:62:5276:5162#0/1;pri=4;src=E
Bvchr1.sca001	b2h	intron	512059	512154	0	.	.	mult=836;pri=4;src=E
Bvchr1.sca001	b2h	intron	512059	512207	0	.	.	mult=22;pri=4;src=E
Bvchr1.sca001	b2h	intron	512539	512637	0	.	.	mult=665;pri=4;src=E
Bvchr1.sca001	b2h	intron	512541	512639	0	.	.	mult=2;pri=4;src=E
Bvchr1.sca001	b2h	intron	512722	514566	0	.	.	mult=2;pri=4;src=E
Bvchr1.sca001	b2h	intron	512724	513237	0	.	.	mult=5;pri=4;src=E
Bvchr1.sca001	b2h	intron	512724	514568	0	.	.	mult=502;pri=4;src=E
Bvchr1.sca001	b2h	intron	512726	514570	0	.	.	grp=0h-1:5:2311:2778:11710#0/1;pri=4;src=E
Bvchr1.sca001	b2h	intron	512727	514571	0	.	.	grp=0h-1:5:2110:19414:31709#0/1;pri=4;src=E
Bvchr1.sca001	b2h	intron	513304	514568	0	.	.	grp=4h-1:6:1207:13966:3889#0/2;pri=4;src=E
Bvchr1.sca001	b2h	intron	514060	514431	0	.	.	grp=0h-1:5:1308:2364:21189#0/2;pri=4;src=E
Bvchr1.sca001	b2h	intron	515317	515478	0	.	.	grp=HiF2:1:64:1505:148084#0/1;pri=4;src=E
Bvchr1.sca001	b2h	intron	516251	516485	0	.	.	grp=HiK1:8:66:9643:35843#0/2;pri=4;src=E
Bvchr1.sca001	b2h	intron	517465	621869	0	.	.	grp=4h-1:6:1113:4026:51586#0/2;pri=4;src=E
Bvchr1.sca001	b2h	intron	519612	520067	0	.	.	mult=2;pri=4;src=E
Bvchr1.sca001	b2h	intron	523715	524361	0	.	.	grp=4h-1:6:2305:20268:61625#0/1;pri=4;src=E
Bvchr1.sca001	b2h	intron	523719	524041	0	.	.	mult=7;pri=4;src=E
Bvchr1.sca001	b2h	intron	523719	524723	0	.	.	grp=0h-1:5:2104:19016:88529#0/1;pri=4;src=E
Bvchr1.sca001	b2h	intron	523719	525059	0	.	.	grp=4h-1:6:2311:12280:48726#0/1;pri=4;src=E
Bvchr1.sca001	b2h	intron	523719	525409	0	.	.	mult=340;pri=4;src=E
Bvchr1.sca001	b2h	intron	524262	525409	0	.	.	grp=HiF:5:48:12181:5730#0/1;pri=4;src=E
Bvchr1.sca001	b2h	intron	524366	525409	0	.	.	grp=4h-1:6:2305:20268:61625#0/1;pri=4;src=E
Bvchr1.sca001	b2h	intron	524728	525413	0	.	.	grp=0h-1:5:2104:19016:88529#0/1;pri=4;src=E
Bvchr1.sca001	b2h	intron	525063	525412	0	.	.	grp=4h-1:6:2311:12280:48726#0/1;pri=4;src=E
Bvchr1.sca001	b2h	intron	525479	525679	0	.	.	grp=0h-1:5:1306:5960:87456#0/1;pri=4;src=E
Bvchr1.sca001	b2h	intron	525495	525633	0	.	.	grp=4h-1:6:2307:12471:17641#0/2;pri=4;src=E
Bvchr1.sca001	b2h	intron	525499	525636	0	.	.	mult=957;pri=4;src=E
Bvchr1.sca001	b2h	intron	525502	525639	0	.	.	grp=4h-1:6:2108:2297:28873#0/1;pri=4;src=E
Bvchr1.sca001	b2h	intron	525691	526990	0	.	.	grp=4h-1:6:2309:9312:84025#0/1;pri=4;src=E
Bvchr1.sca001	b2h	intron	525693	526992	0	.	.	mult=3;pri=4;src=E
Bvchr1.sca001	b2h	intron	525697	526996	0	.	.	mult=685;pri=4;src=E
Bvchr1.sca001	b2h	intron	526694	527059	0	.	.	grp=4h-1:6:2215:19764:84997#0/1;pri=4;src=E
Bvchr1.sca001	b2h	intron	527206	528945	0	.	.	grp=4h-1:6:2302:17690:57626#0/1;pri=4;src=E
Bvchr1.sca001	b2h	intron	527207	527846	0	.	.	mult=2;pri=4;src=E
Bvchr1.sca001	b2h	intron	527207	529133	0	.	.	mult=771;pri=4;src=E
Bvchr1.sca001	b2h	intron	527208	529134	0	.	.	grp=CSS-1:1:2309:12262:6806#0/2;pri=4;src=E
Bvchr1.sca001	b2h	intron	528950	529136	0	.	.	grp=4h-1:6:2302:17690:57626#0/1;pri=4;src=E
Bvchr1.sca001	b2h	intron	529200	529400	0	.	.	mult=2;pri=4;src=E
Bvchr1.sca001	b2h	intron	529203	529313	0	.	.	grp=4h-1:6:1315:2933:65911#0/2;pri=4;src=E
Bvchr1.sca001	b2h	intron	529203	529373	0	.	.	grp=4h-1:6:2315:20900:82309#0/2;pri=4;src=E
Bvchr1.sca001	b2h	intron	529203	529403	0	.	.	mult=1360;pri=4;src=E
Bvchr1.sca001	b2h	intron	529205	529405	0	.	.	grp=4h-1:6:1104:21076:65823#0/2;pri=4;src=E
Bvchr1.sca001	b2h	intron	529206	529406	0	.	.	grp=1k_test:4:117:1846:1476#0/1;pri=4;src=E
Bvchr1.sca001	b2h	intron	529319	529408	0	.	.	grp=4h-1:6:1315:2933:65911#0/2;pri=4;src=E
Bvchr1.sca001	b2h	intron	529566	530079	0	.	.	mult=1048;pri=4;src=E
Bvchr1.sca001	b2h	intron	529770	530083	0	.	.	mult=2;pri=4;src=E
Bvchr1.sca001	b2h	intron	530174	530354	0	.	.	mult=1058;pri=4;src=E
Bvchr1.sca001	b2h	intron	530174	530923	0	.	.	mult=2;pri=4;src=E
Bvchr1.sca001	b2h	intron	530482	530625	0	.	.	grp=CSS-1:1:2103:19514:92678#0/2;pri=4;src=E
Bvchr1.sca001	b2h	intron	530495	530920	0	.	.	grp=0h-1:5:2108:19298:49812#0/1;pri=4;src=E
Bvchr1.sca001	b2h	intron	530498	530923	0	.	.	mult=1350;pri=4;src=E
Bvchr1.sca001	b2h	intron	530499	530684	0	.	.	grp=CSS-1:1:2111:9989:87204#0/1;pri=4;src=E
Bvchr1.sca001	b2h	intron	530567	530767	0	.	.	grp=4h-1:6:2305:2526:16171#0/1;pri=4;src=E
Bvchr1.sca001	b2h	intron	530691	530930	0	.	.	grp=CSS-1:1:2111:9989:87204#0/1;pri=4;src=E
Bvchr1.sca001	b2h	intron	531052	531317	0	.	.	grp=0h-1:5:1216:9529:50210#0/1;pri=4;src=E
Bvchr1.sca001	b2h	intron	532149	532229	0	.	.	grp=heat-1:3:2214:13474:18000#0/1;pri=4;src=E
Bvchr1.sca001	b2h	intron	532227	532640	0	.	.	grp=1B:5:79:1440:619#0/2;pri=4;src=E
Bvchr1.sca001	b2h	intron	543449	543739	0	.	.	grp=0h-1:5:2209:20944:42585#0/2;pri=4;src=E
Bvchr1.sca001	b2h	intron	543690	543847	0	.	.	grp=0h-1:5:2213:17698:42263#0/2;pri=4;src=E
Bvchr1.sca001	b2h	intron	543970	544066	0	.	.	grp=4h-1:6:1212:16254:18621#0/2;pri=4;src=E
Bvchr1.sca001	b2h	intron	544285	545092	0	.	.	grp=4h-1:6:1114:21180:43192#0/2;pri=4;src=E
Bvchr1.sca001	b2h	intron	544335	545092	0	.	.	mult=292;pri=4;src=E
Bvchr1.sca001	b2h	intron	545270	545606	0	.	.	grp=4h-1:6:2204:7763:55408#0/1;pri=4;src=E
Bvchr1.sca001	b2h	intron	545271	546515	0	.	.	grp=HiK1:8:42:18028:55561#0/2;pri=4;src=E
Bvchr1.sca001	b2h	intron	545273	546517	0	.	.	mult=259;pri=4;src=E
Bvchr1.sca001	b2h	intron	545610	546517	0	.	.	grp=4h-1:6:2204:7763:55408#0/1;pri=4;src=E
Bvchr1.sca001	b2h	intron	546689	546788	0	.	.	mult=394;pri=4;src=E
Bvchr1.sca001	b2h	intron	546691	546790	0	.	.	grp=1k_test:5:15:10504:17226#0/1;pri=4;src=E
Bvchr1.sca001	b2h	intron	546799	546853	0	.	.	grp=0h-1:5:2106:8443:82584#0/2;pri=4;src=E
Bvchr1.sca001	b2h	intron	546881	548055	0	.	.	mult=3;pri=4;src=E
Bvchr1.sca001	b2h	intron	546936	548054	0	.	.	mult=2;pri=4;src=E
Bvchr1.sca001	b2h	intron	546937	548055	0	.	.	mult=296;pri=4;src=E
Bvchr1.sca001	b2h	intron	550403	550542	0	.	.	grp=0h-1:5:1102:19100:55460#0/2;pri=4;src=E
Bvchr1.sca001	b2h	intron	550470	551390	0	.	.	grp=4h-1:6:2312:13722:27078#0/2;pri=4;src=E
Bvchr1.sca001	b2h	intron	550525	551851	0	.	.	grp=salt-1:2:1215:15965:76351#0/1;pri=4;src=E
Bvchr1.sca001	b2h	intron	550564	551872	0	.	.	grp=4h-1:6:1203:17898:38238#0/2;pri=4;src=E
Bvchr1.sca001	b2h	intron	550618	551851	0	.	.	mult=2;pri=4;src=E
Bvchr1.sca001	b2h	intron	550641	551380	0	.	.	mult=3;pri=4;src=E
Bvchr1.sca001	b2h	intron	550642	551381	0	.	.	mult=1154;pri=4;src=E
Bvchr1.sca001	b2h	intron	550644	551854	0	.	.	grp=0h-1:5:2315:5306:25957#0/2;pri=4;src=E
Bvchr1.sca001	b2h	intron	550646	551385	0	.	.	grp=0h-1:5:2101:13557:25020#0/2;pri=4;src=E
Bvchr1.sca001	b2h	intron	551394	551844	0	.	.	grp=0h-1:5:1114:15638:93374#0/1;pri=4;src=E
Bvchr1.sca001	b2h	intron	551417	551836	0	.	.	mult=4;pri=4;src=E
Bvchr1.sca001	b2h	intron	551422	551821	0	.	.	mult=2;pri=4;src=E
Bvchr1.sca001	b2h	intron	551492	551822	0	.	.	mult=1306;pri=4;src=E
Bvchr1.sca001	b2h	intron	551492	551823	0	.	.	grp=salt-1:2:2101:13927:45178#0/1;pri=4;src=E
Bvchr1.sca001	b2h	intron	551878	552346	0	.	.	mult=2;pri=4;src=E
Bvchr1.sca001	b2h	intron	551929	552106	0	.	.	mult=2;pri=4;src=E
Bvchr1.sca001	b2h	intron	551939	552057	0	.	.	grp=4h-1:6:1201:14858:68530#0/2;pri=4;src=E
Bvchr1.sca001	b2h	intron	551941	552004	0	.	.	grp=4h-1:6:1216:4018:84974#0/2;pri=4;src=E
Bvchr1.sca001	b2h	intron	551946	552054	0	.	.	grp=heat-1:3:1104:5858:98914#0/1;pri=4;src=E
Bvchr1.sca001	b2h	intron	551949	552056	0	.	.	grp=CSS-1:1:1316:4276:92987#0/2;pri=4;src=E
Bvchr1.sca001	b2h	intron	551949	552057	0	.	.	mult=1247;pri=4;src=E
Bvchr1.sca001	b2h	intron	551949	552058	0	.	.	grp=0h-1:5:2103:13691:71072#0/2;pri=4;src=E
Bvchr1.sca001	b2h	intron	552012	552056	0	.	.	grp=4h-1:6:1216:4018:84974#0/2;pri=4;src=E
Bvchr1.sca001	b2h	intron	552073	552279	0	.	.	mult=83;pri=4;src=E
Bvchr1.sca001	b2h	intron	552146	552280	0	.	.	mult=1468;pri=4;src=E
Bvchr1.sca001	b2h	intron	552148	552240	0	.	.	mult=2;pri=4;src=E
Bvchr1.sca001	b2h	intron	552149	552283	0	.	.	mult=2;pri=4;src=E
Bvchr1.sca001	b2h	intron	552150	552284	0	.	.	grp=heat-1:3:2106:3145:52724#0/2;pri=4;src=E
Bvchr1.sca001	b2h	intron	552246	552287	0	.	.	mult=2;pri=4;src=E
Bvchr1.sca001	b2h	intron	552402	552489	0	.	.	mult=1121;pri=4;src=E
Bvchr1.sca001	b2h	intron	552562	553953	0	.	.	grp=salt-1:2:2105:6463:47096#0/2;pri=4;src=E
Bvchr1.sca001	b2h	intron	552563	553298	0	.	.	mult=3;pri=4;src=E
Bvchr1.sca001	b2h	intron	552563	553954	0	.	.	mult=963;pri=4;src=E
Bvchr1.sca001	b2h	intron	552565	553958	0	.	.	grp=HiK2:8:66:7667:62007#0/2;pri=4;src=E
Bvchr1.sca001	b2h	intron	554016	554095	0	.	.	mult=2;pri=4;src=E
Bvchr1.sca001	b2h	intron	554019	554092	0	.	.	mult=2;pri=4;src=E
Bvchr1.sca001	b2h	intron	554019	554095	0	.	.	mult=1223;pri=4;src=E
Bvchr1.sca001	b2h	intron	554022	554098	0	.	.	grp=4h-1:6:2203:1896:76854#0/2;pri=4;src=E
Bvchr1.sca001	b2h	intron	554023	554099	0	.	.	mult=2;pri=4;src=E
Bvchr1.sca001	b2h	intron	554271	554399	0	.	.	mult=9;pri=4;src=E
Bvchr1.sca001	b2h	intron	554271	554614	0	.	.	mult=2;pri=4;src=E
Bvchr1.sca001	b2h	intron	554285	554399	0	.	.	mult=2;pri=4;src=E
Bvchr1.sca001	b2h	intron	554285	554614	0	.	.	grp=0h-1:5:1313:5905:8310#0/2;pri=4;src=E
Bvchr1.sca001	b2h	intron	554297	554395	0	.	.	grp=4h-1:6:1112:9288:16620#0/1;pri=4;src=E
Bvchr1.sca001	b2h	intron	554298	554395	0	.	.	grp=4h-1:6:2215:12532:76440#0/1;pri=4;src=E
Bvchr1.sca001	b2h	intron	554302	554399	0	.	.	mult=740;pri=4;src=E
Bvchr1.sca001	b2h	intron	554302	554614	0	.	.	mult=3;pri=4;src=E
Bvchr1.sca001	b2h	intron	554307	554404	0	.	.	mult=2;pri=4;src=E
Bvchr1.sca001	b2h	intron	554311	554399	0	.	.	mult=104;pri=4;src=E
Bvchr1.sca001	b2h	intron	554319	554399	0	.	.	mult=2;pri=4;src=E
Bvchr1.sca001	b2h	intron	554449	554614	0	.	.	mult=3;pri=4;src=E
Bvchr1.sca001	b2h	intron	554458	554613	0	.	.	grp=HiK1:8:48:10993:59151#0/2;pri=4;src=E
Bvchr1.sca001	b2h	intron	554458	554614	0	.	.	mult=2;pri=4;src=E
Bvchr1.sca001	b2h	intron	554459	554614	0	.	.	mult=1013;pri=4;src=E
Bvchr1.sca001	b2h	intron	554459	554615	0	.	.	grp=0h-1:5:1207:7964:29619#0/2;pri=4;src=E
Bvchr1.sca001	b2h	intron	554461	554615	0	.	.	grp=salt-1:2:1208:16061:37840#0/1;pri=4;src=E
Bvchr1.sca001	b2h	intron	554462	554617	0	.	.	grp=heat-1:3:1216:14058:69189#0/2;pri=4;src=E
Bvchr1.sca001	b2h	intron	554712	554864	0	.	.	mult=869;pri=4;src=E
Bvchr1.sca001	b2h	intron	554715	554867	0	.	.	mult=2;pri=4;src=E
Bvchr1.sca001	b2h	intron	554992	555103	0	.	.	grp=HiF:5:25:7632:136265#0/1;pri=4;src=E
Bvchr1.sca001	b2h	intron	565851	566472	0	.	.	mult=5;pri=4;src=E
Bvchr1.sca001	b2h	intron	565851	566680	0	.	.	mult=242;pri=4;src=E
Bvchr1.sca001	b2h	intron	566551	566680	0	.	.	mult=4;pri=4;src=E
Bvchr1.sca001	b2h	intron	567012	567101	0	.	.	grp=4h-1:6:2104:13068:86844#0/2;pri=4;src=E
Bvchr1.sca001	b2h	intron	567397	567571	0	.	.	mult=40;pri=4;src=E
Bvchr1.sca001	b2h	intron	567397	568231	0	.	.	mult=575;pri=4;src=E
Bvchr1.sca001	b2h	intron	567416	568226	0	.	.	grp=4h-1:6:2116:14725:65770#0/1;pri=4;src=E
Bvchr1.sca001	b2h	intron	567421	567571	0	.	.	mult=9;pri=4;src=E
Bvchr1.sca001	b2h	intron	567421	568231	0	.	.	mult=138;pri=4;src=E
Bvchr1.sca001	b2h	intron	567425	568235	0	.	.	grp=HiF:5:8:9974:164909#0/2;pri=4;src=E
Bvchr1.sca001	b2h	intron	567612	568231	0	.	.	mult=4;pri=4;src=E
Bvchr1.sca001	b2h	intron	567694	567946	0	.	.	grp=4h-1:6:2315:7601:84513#0/1;pri=4;src=E
Bvchr1.sca001	b2h	intron	567745	568231	0	.	.	mult=4;pri=4;src=E
Bvchr1.sca001	b2h	intron	567779	568231	0	.	.	mult=70;pri=4;src=E
Bvchr1.sca001	b2h	intron	567780	568232	0	.	.	grp=CSS-1:1:2212:20991:93226#0/2;pri=4;src=E
Bvchr1.sca001	b2h	intron	568337	568401	0	.	.	grp=CSS-1:1:2314:16202:72277#0/2;pri=4;src=E
Bvchr1.sca001	b2h	intron	568562	569003	0	.	.	grp=CSS-1:1:1103:17282:38070#0/1;pri=4;src=E
Bvchr1.sca001	b2h	intron	569268	808365	0	.	.	grp=CSS-1:1:1112:15600:32730#0/2;pri=4;src=E
Bvchr1.sca001	b2h	intron	576709	576895	0	.	.	grp=salt-1:2:2202:19777:65838#0/1;pri=4;src=E
Bvchr1.sca001	b2h	intron	576962	577101	0	.	.	mult=2;pri=4;src=E
Bvchr1.sca001	b2h	intron	577241	577897	0	.	.	grp=4h-1:6:2302:7733:83169#0/1;pri=4;src=E
Bvchr1.sca001	b2h	intron	577253	577359	0	.	.	grp=1R_s_6_6_13_878_1951_#0/2;pri=4;src=E
Bvchr1.sca001	b2h	intron	577253	577373	0	.	.	mult=2;pri=4;src=E
Bvchr1.sca001	b2h	intron	577254	577323	0	.	.	grp=4h-1:6:2314:2488:38565#0/1;pri=4;src=E
Bvchr1.sca001	b2h	intron	577255	577797	0	.	.	mult=2;pri=4;src=E
Bvchr1.sca001	b2h	intron	577256	577334	0	.	.	grp=CSS-1:1:2306:1594:44345#0/2;pri=4;src=E
Bvchr1.sca001	b2h	intron	577256	577352	0	.	.	mult=2;pri=4;src=E
Bvchr1.sca001	b2h	intron	577256	577355	0	.	.	mult=2;pri=4;src=E
Bvchr1.sca001	b2h	intron	577256	577798	0	.	.	mult=1929;pri=4;src=E
Bvchr1.sca001	b2h	intron	577258	577800	0	.	.	mult=2;pri=4;src=E
Bvchr1.sca001	b2h	intron	577330	577802	0	.	.	grp=4h-1:6:2314:2488:38565#0/1;pri=4;src=E
Bvchr1.sca001	b2h	intron	577339	577802	0	.	.	grp=CSS-1:1:2306:1594:44345#0/2;pri=4;src=E
Bvchr1.sca001	b2h	intron	577357	577802	0	.	.	mult=2;pri=4;src=E
Bvchr1.sca001	b2h	intron	577359	577801	0	.	.	mult=2;pri=4;src=E
Bvchr1.sca001	b2h	intron	577365	577800	0	.	.	grp=1R_s_6_6_13_878_1951_#0/2;pri=4;src=E
Bvchr1.sca001	b2h	intron	577377	577798	0	.	.	mult=2;pri=4;src=E
Bvchr1.sca001	b2h	intron	577841	578191	0	.	.	grp=salt-1:2:2203:17418:21609#0/1;pri=4;src=E
Bvchr1.sca001	b2h	intron	578020	578065	0	.	.	grp=0h-1:5:2302:5895:46672#0/1;pri=4;src=E
Bvchr1.sca001	b2h	intron	578282	579870	0	.	.	grp=HiK2:8:47:17210:79546#0/1;pri=4;src=E
Bvchr1.sca001	b2h	intron	578302	578346	0	.	.	mult=3;pri=4;src=E
Bvchr1.sca001	b2h	intron	578302	578450	0	.	.	mult=2;pri=4;src=E
Bvchr1.sca001	b2h	intron	578302	578679	0	.	.	mult=2;pri=4;src=E
Bvchr1.sca001	b2h	intron	578302	579256	0	.	.	grp=4h-1:6:2310:18204:43968#0/1;pri=4;src=E
Bvchr1.sca001	b2h	intron	578303	578905	0	.	.	mult=4;pri=4;src=E
Bvchr1.sca001	b2h	intron	578305	579869	0	.	.	grp=salt-1:2:2311:7083:65794#0/2;pri=4;src=E
Bvchr1.sca001	b2h	intron	578306	578367	0	.	.	grp=4h-1:6:2305:3394:43142#0/1;pri=4;src=E
Bvchr1.sca001	b2h	intron	578306	578531	0	.	.	grp=CSS-1:1:1108:6353:11399#0/2;pri=4;src=E
Bvchr1.sca001	b2h	intron	578306	579104	0	.	.	mult=2;pri=4;src=E
Bvchr1.sca001	b2h	intron	578306	579807	0	.	.	mult=2;pri=4;src=E
Bvchr1.sca001	b2h	intron	578306	579870	0	.	.	mult=1756;pri=4;src=E
Bvchr1.sca001	b2h	intron	578351	579870	0	.	.	mult=3;pri=4;src=E
Bvchr1.sca001	b2h	intron	578372	579874	0	.	.	grp=4h-1:6:2305:3394:43142#0/1;pri=4;src=E
Bvchr1.sca001	b2h	intron	578455	579870	0	.	.	mult=2;pri=4;src=E
Bvchr1.sca001	b2h	intron	578535	579873	0	.	.	grp=CSS-1:1:1108:6353:11399#0/2;pri=4;src=E
Bvchr1.sca001	b2h	intron	578684	579870	0	.	.	mult=2;pri=4;src=E
Bvchr1.sca001	b2h	intron	578909	579870	0	.	.	mult=4;pri=4;src=E
Bvchr1.sca001	b2h	intron	579109	579874	0	.	.	mult=2;pri=4;src=E
Bvchr1.sca001	b2h	intron	579261	579870	0	.	.	grp=4h-1:6:2310:18204:43968#0/1;pri=4;src=E
Bvchr1.sca001	b2h	intron	579811	579873	0	.	.	mult=2;pri=4;src=E
Bvchr1.sca001	b2h	intron	581522	581657	0	.	.	mult=3;pri=4;src=E
Bvchr1.sca001	b2h	intron	581525	581660	0	.	.	mult=1292;pri=4;src=E
Bvchr1.sca001	b2h	intron	581527	581582	0	.	.	mult=2;pri=4;src=E
Bvchr1.sca001	b2h	intron	581528	581663	0	.	.	grp=heat-1:3:2316:2641:98955#0/1;pri=4;src=E
Bvchr1.sca001	b2h	intron	581588	581667	0	.	.	mult=2;pri=4;src=E
Bvchr1.sca001	b2h	intron	581827	582844	0	.	.	grp=HiF:5:25:2248:142424#0/1;pri=4;src=E
Bvchr1.sca001	b2h	intron	581827	582857	0	.	.	mult=66;pri=4;src=E
Bvchr1.sca001	b2h	intron	581827	585516	0	.	.	grp=4h-1:6:2313:7474:52552#0/1;pri=4;src=E
Bvchr1.sca001	b2h	intron	581827	585760	0	.	.	mult=6;pri=4;src=E
Bvchr1.sca001	b2h	intron	581827	586732	0	.	.	mult=765;pri=4;src=E
Bvchr1.sca001	b2h	intron	581827	587620	0	.	.	mult=5;pri=4;src=E
Bvchr1.sca001	b2h	intron	581829	583098	0	.	.	grp=4h-1:6:1209:9664:14059#0/2;pri=4;src=E
Bvchr1.sca001	b2h	intron	581830	586735	0	.	.	grp=0h-1:5:1204:7494:3464#0/1;pri=4;src=E
Bvchr1.sca001	b2h	intron	581986	582857	0	.	.	mult=2;pri=4;src=E
Bvchr1.sca001	b2h	intron	581986	586732	0	.	.	mult=3;pri=4;src=E
Bvchr1.sca001	b2h	intron	582931	583185	0	.	.	grp=CSS-1:1:2113:6571:91662#0/1;pri=4;src=E
Bvchr1.sca001	b2h	intron	582931	585760	0	.	.	grp=4h-1:6:1201:10976:37496#0/1;pri=4;src=E
Bvchr1.sca001	b2h	intron	582931	586732	0	.	.	mult=38;pri=4;src=E
Bvchr1.sca001	b2h	intron	583104	586739	0	.	.	grp=4h-1:6:1209:9664:14059#0/2;pri=4;src=E
Bvchr1.sca001	b2h	intron	585676	585760	0	.	.	mult=11;pri=4;src=E
Bvchr1.sca001	b2h	intron	585808	586732	0	.	.	mult=18;pri=4;src=E
Bvchr1.sca001	b2h	intron	586447	587182	0	.	.	grp=CSS-1:1:2107:1390:67363#0/2;pri=4;src=E
Bvchr1.sca001	b2h	intron	586837	587105	0	.	.	mult=3;pri=4;src=E
Bvchr1.sca001	b2h	intron	586837	587619	0	.	.	mult=2;pri=4;src=E
Bvchr1.sca001	b2h	intron	586837	587620	0	.	.	mult=630;pri=4;src=E
Bvchr1.sca001	b2h	intron	586837	587627	0	.	.	mult=2;pri=4;src=E
Bvchr1.sca001	b2h	intron	586837	597649	0	.	.	mult=3;pri=4;src=E
Bvchr1.sca001	b2h	intron	587109	587623	0	.	.	grp=CSS-1:1:1315:13354:26927#0/1;pri=4;src=E
Bvchr1.sca001	b2h	intron	588692	588767	0	.	.	mult=7;pri=4;src=E
Bvchr1.sca001	b2h	intron	592658	593575	0	.	.	mult=2;pri=4;src=E
Bvchr1.sca001	b2h	intron	592665	594810	0	.	.	mult=2;pri=4;src=E
Bvchr1.sca001	b2h	intron	592665	594821	0	.	.	mult=18;pri=4;src=E
Bvchr1.sca001	b2h	intron	592665	594844	0	.	.	mult=3;pri=4;src=E
Bvchr1.sca001	b2h	intron	592665	597598	0	.	.	mult=2;pri=4;src=E
Bvchr1.sca001	b2h	intron	592665	597641	0	.	.	mult=3;pri=4;src=E
Bvchr1.sca001	b2h	intron	592665	597645	0	.	.	mult=8;pri=4;src=E
Bvchr1.sca001	b2h	intron	592665	597649	0	.	.	mult=1452;pri=4;src=E
Bvchr1.sca001	b2h	intron	592665	597656	0	.	.	mult=3;pri=4;src=E
Bvchr1.sca001	b2h	intron	592665	597707	0	.	.	mult=3;pri=4;src=E
Bvchr1.sca001	b2h	intron	592665	601288	0	.	.	mult=7;pri=4;src=E
Bvchr1.sca001	b2h	intron	592665	605414	0	.	.	mult=5;pri=4;src=E
Bvchr1.sca001	b2h	intron	593580	597646	0	.	.	grp=0h-1:5:2102:18899:86023#0/2;pri=4;src=E
Bvchr1.sca001	b2h	intron	593581	597647	0	.	.	grp=0h-1:5:2203:16855:11732#0/2;pri=4;src=E
Bvchr1.sca001	b2h	intron	595437	595943	0	.	.	grp=CSS-1:1:1110:3822:67377#0/2;pri=4;src=E
Bvchr1.sca001	b2h	intron	595919	596000	0	.	.	grp=4h-1:6:2108:10966:73082#0/2;pri=4;src=E
Bvchr1.sca001	b2h	intron	596225	596318	0	.	.	grp=4h-1:6:2112:10563:31567#0/2;pri=4;src=E
Bvchr1.sca001	b2h	intron	597334	597785	0	.	.	grp=4h-1:6:2113:15575:87224#0/1;pri=4;src=E
Bvchr1.sca001	b2h	intron	597736	601288	0	.	.	mult=11;pri=4;src=E
Bvchr1.sca001	b2h	intron	597736	605414	0	.	.	mult=2;pri=4;src=E
Bvchr1.sca001	b2h	intron	597800	601288	0	.	.	mult=19;pri=4;src=E
Bvchr1.sca001	b2h	intron	597800	605414	0	.	.	grp=0h-1:5:2101:10954:88939#0/1;pri=4;src=E
Bvchr1.sca001	b2h	intron	597800	605417	0	.	.	grp=0h-1:5:2115:17683:84395#0/2;pri=4;src=E
Bvchr1.sca001	b2h	intron	600585	601288	0	.	.	mult=2;pri=4;src=E
Bvchr1.sca001	b2h	intron	600585	605417	0	.	.	grp=CSS-1:1:2305:2686:2928#0/2;pri=4;src=E
Bvchr1.sca001	b2h	intron	600727	601002	0	.	.	grp=heat-1:3:2310:5255:93770#0/2;pri=4;src=E
Bvchr1.sca001	b2h	intron	600921	601273	0	.	.	grp=0h-1:5:2201:9953:45847#0/2;pri=4;src=E
Bvchr1.sca001	b2h	intron	601280	601409	0	.	.	grp=CSS-1:1:1206:7652:58437#0/1;pri=4;src=E
Bvchr1.sca001	b2h	intron	601282	601409	0	.	.	mult=2;pri=4;src=E
Bvchr1.sca001	b2h	intron	601284	601409	0	.	.	mult=3;pri=4;src=E
Bvchr1.sca001	b2h	intron	601286	601426	0	.	.	grp=4h-1:6:1303:3148:19755#0/1;pri=4;src=E
Bvchr1.sca001	b2h	intron	601366	602370	0	.	.	grp=4h-1:6:1313:16791:26242#0/2;pri=4;src=E
Bvchr1.sca001	b2h	intron	601366	605414	0	.	.	mult=30;pri=4;src=E
Bvchr1.sca001	b2h	intron	601366	605417	0	.	.	grp=HiF:5:8:4268:24195#0/2;pri=4;src=E
Bvchr1.sca001	b2h	intron	601640	601993	0	.	.	grp=4h-1:6:1208:8868:7473#0/1;pri=4;src=E
Bvchr1.sca001	b2h	intron	602120	602441	0	.	.	grp=4h-1:6:2204:16575:66854#0/1;pri=4;src=E
Bvchr1.sca001	b2h	intron	602123	602403	0	.	.	mult=6;pri=4;src=E
Bvchr1.sca001	b2h	intron	602123	602404	0	.	.	grp=4h-1:6:2101:4285:10095#0/2;pri=4;src=E
Bvchr1.sca001	b2h	intron	602123	602444	0	.	.	mult=513;pri=4;src=E
Bvchr1.sca001	b2h	intron	602127	602448	0	.	.	grp=salt-1:2:2116:12268:90585#0/2;pri=4;src=E
Bvchr1.sca001	b2h	intron	602777	602821	0	.	.	grp=0h-1:5:1207:14660:41167#0/1;pri=4;src=E
Bvchr1.sca001	b2h	intron	602823	603188	0	.	.	grp=0h-1:5:2105:12673:46677#0/1;pri=4;src=E
Bvchr1.sca001	b2h	intron	605561	605776	0	.	.	grp=salt-1:2:2213:7892:58275#0/1;pri=4;src=E
Bvchr1.sca001	b2h	intron	621649	861920	0	.	.	grp=CSS-1:1:1208:11727:45804#0/1;pri=4;src=E
Bvchr1.sca001	b2h	intron	621671	861942	0	.	.	grp=heat-1:3:1106:1841:33307#0/2;pri=4;src=E
Bvchr1.sca001	b2h	intron	621671	917775	0	.	.	mult=2;pri=4;src=E
Bvchr1.sca001	b2h	intron	621674	917710	0	.	.	grp=0h-1:5:2101:1076:40972#0/1;pri=4;src=E
Bvchr1.sca001	b2h	intron	621804	694486	0	.	.	grp=0h-1:5:1207:2896:95912#0/1;pri=4;src=E
Bvchr1.sca001	b2h	intron	621808	917627	0	.	.	mult=2;pri=4;src=E
Bvchr1.sca001	b2h	intron	636547	637320	0	.	.	grp=HiF:5:48:2397:18525#0/2;pri=4;src=E
Bvchr1.sca001	b2h	intron	636550	637295	0	.	.	grp=HiF:5:26:8967:143312#0/1;pri=4;src=E
Bvchr1.sca001	b2h	intron	636550	637296	0	.	.	mult=49;pri=4;src=E
Bvchr1.sca001	b2h	intron	636550	637320	0	.	.	mult=56;pri=4;src=E
Bvchr1.sca001	b2h	intron	637472	638369	0	.	.	grp=HiF2:1:48:16137:48770#0/1;pri=4;src=E
Bvchr1.sca001	b2h	intron	637589	637683	0	.	.	mult=282;pri=4;src=E
Bvchr1.sca001	b2h	intron	637715	637774	0	.	.	grp=HiK2:8:22:19477:95339#0/2;pri=4;src=E
Bvchr1.sca001	b2h	intron	637721	637873	0	.	.	mult=311;pri=4;src=E
Bvchr1.sca001	b2h	intron	637721	637882	0	.	.	mult=2;pri=4;src=E
Bvchr1.sca001	b2h	intron	637780	637872	0	.	.	grp=HiK2:8:22:19477:95339#0/2;pri=4;src=E
Bvchr1.sca001	b2h	intron	638205	638295	0	.	.	mult=2;pri=4;src=E
Bvchr1.sca001	b2h	intron	638205	638337	0	.	.	mult=2;pri=4;src=E
Bvchr1.sca001	b2h	intron	638284	638812	0	.	.	grp=1k_test:5:65:13897:18601#0/1;pri=4;src=E
Bvchr1.sca001	b2h	intron	638423	638812	0	.	.	mult=350;pri=4;src=E
Bvchr1.sca001	b2h	intron	638423	638826	0	.	.	mult=4;pri=4;src=E
Bvchr1.sca001	b2h	intron	638423	638843	0	.	.	mult=2;pri=4;src=E
Bvchr1.sca001	b2h	intron	638967	639052	0	.	.	mult=260;pri=4;src=E
Bvchr1.sca001	b2h	intron	638967	639059	0	.	.	mult=7;pri=4;src=E
Bvchr1.sca001	b2h	intron	638967	639082	0	.	.	mult=2;pri=4;src=E
Bvchr1.sca001	b2h	intron	639391	639732	0	.	.	grp=1R_s_6_6_34_1711_1216_#0/2;pri=4;src=E
Bvchr1.sca001	b2h	intron	639395	639695	0	.	.	mult=2;pri=4;src=E
Bvchr1.sca001	b2h	intron	639395	640676	0	.	.	mult=124;pri=4;src=E
Bvchr1.sca001	b2h	intron	639737	640676	0	.	.	grp=1R_s_6_6_34_1711_1216_#0/2;pri=4;src=E
Bvchr1.sca001	b2h	intron	639814	640676	0	.	.	mult=3;pri=4;src=E
Bvchr1.sca001	b2h	intron	640196	640676	0	.	.	grp=HiK1:8:4:14781:175612#0/2;pri=4;src=E
Bvchr1.sca001	b2h	intron	640524	640676	0	.	.	grp=1k_test:1:26:10212:14552#0/1;pri=4;src=E
Bvchr1.sca001	b2h	intron	640626	640676	0	.	.	grp=HiK1:8:47:20181:35239#0/2;pri=4;src=E
Bvchr1.sca001	b2h	intron	641625	641901	0	.	.	mult=467;pri=4;src=E
Bvchr1.sca001	b2h	intron	641626	641772	0	.	.	grp=0h-1:5:2110:19001:74514#0/1;pri=4;src=E
Bvchr1.sca001	b2h	intron	641778	641907	0	.	.	grp=0h-1:5:2110:19001:74514#0/1;pri=4;src=E
Bvchr1.sca001	b2h	intron	642225	642294	0	.	.	grp=0h-1:5:1102:14286:79037#0/2;pri=4;src=E
Bvchr1.sca001	b2h	intron	642225	642464	0	.	.	grp=1k_test:4:52:6059:9508#0/1;pri=4;src=E
Bvchr1.sca001	b2h	intron	642225	642465	0	.	.	mult=501;pri=4;src=E
Bvchr1.sca001	b2h	intron	642225	642918	0	.	.	mult=27;pri=4;src=E
Bvchr1.sca001	b2h	intron	642298	642468	0	.	.	grp=0h-1:5:1102:14286:79037#0/2;pri=4;src=E
Bvchr1.sca001	b2h	intron	642584	642918	0	.	.	grp=HiK2:8:3:3236:138156#0/1;pri=4;src=E
Bvchr1.sca001	b2h	intron	642593	642918	0	.	.	mult=426;pri=4;src=E
Bvchr1.sca001	b2h	intron	642597	642922	0	.	.	grp=0h-1:5:2310:10153:34320#0/1;pri=4;src=E
Bvchr1.sca001	b2h	intron	642598	642923	0	.	.	grp=1R_s_6_6_1_1399_1114_#0/1;pri=4;src=E
Bvchr1.sca001	b2h	intron	643075	643760	0	.	.	mult=433;pri=4;src=E
Bvchr1.sca001	b2h	intron	643076	643157	0	.	.	mult=2;pri=4;src=E
Bvchr1.sca001	b2h	intron	643162	643765	0	.	.	mult=2;pri=4;src=E
Bvchr1.sca001	b2h	intron	643826	643870	0	.	.	grp=1k_test:4:31:14018:18301#0/1;pri=4;src=E
Bvchr1.sca001	b2h	intron	644221	644278	0	.	.	grp=0h-1:5:2102:2004:74714#0/2;pri=4;src=E
Bvchr1.sca001	b2h	intron	644339	645405	0	.	.	grp=4h-1:6:2310:18622:9460#0/2;pri=4;src=E
Bvchr1.sca001	b2h	intron	644760	644922	0	.	.	grp=0h-1:5:2314:9379:98078#0/1;pri=4;src=E
Bvchr1.sca001	b2h	intron	644775	644903	0	.	.	grp=1k_test:2:2:2325:9174#0/1;pri=4;src=E
Bvchr1.sca001	b2h	intron	644799	645113	0	.	.	grp=0h-1:5:2313:17758:77158#0/1;pri=4;src=E
Bvchr1.sca001	b2h	intron	644869	645009	0	.	.	grp=0h-1:5:1216:16815:57698#0/1;pri=4;src=E
Bvchr1.sca001	b2h	intron	645134	645294	0	.	.	mult=4;pri=4;src=E
Bvchr1.sca001	b2h	intron	645134	645428	0	.	.	grp=0h-1:5:2101:8588:95263#0/2;pri=4;src=E
Bvchr1.sca001	b2h	intron	645220	645300	0	.	.	grp=0h-1:5:2113:19588:16762#0/1;pri=4;src=E
Bvchr1.sca001	b2h	intron	645318	645383	0	.	.	grp=0h-1:5:2302:6922:66918#0/1;pri=4;src=E
Bvchr1.sca001	b2h	intron	645446	645575	0	.	.	grp=4h-1:6:1307:8733:50719#0/2;pri=4;src=E
Bvchr1.sca001	b2h	intron	645447	645575	0	.	.	mult=2043;pri=4;src=E
Bvchr1.sca001	b2h	intron	645447	645652	0	.	.	mult=2;pri=4;src=E
Bvchr1.sca001	b2h	intron	645450	645578	0	.	.	grp=CSS-1:1:2311:5056:96644#0/2;pri=4;src=E
Bvchr1.sca001	b2h	intron	645451	645579	0	.	.	grp=0h-1:5:2110:20478:16670#0/1;pri=4;src=E
Bvchr1.sca001	b2h	intron	645505	645610	0	.	.	grp=0h-1:5:2116:8664:4529#0/1;pri=4;src=E
Bvchr1.sca001	b2h	intron	645737	646581	0	.	.	grp=4h-1:6:1301:7341:28061#0/2;pri=4;src=E
Bvchr1.sca001	b2h	intron	645839	645891	0	.	.	grp=CSS-1:1:2313:14648:82239#0/1;pri=4;src=E
Bvchr1.sca001	b2h	intron	645839	645937	0	.	.	mult=2;pri=4;src=E
Bvchr1.sca001	b2h	intron	645839	646016	0	.	.	grp=0h-1:5:2108:8735:28423#0/1;pri=4;src=E
Bvchr1.sca001	b2h	intron	645841	646565	0	.	.	grp=CSS-1:1:2313:9913:85253#0/1;pri=4;src=E
Bvchr1.sca001	b2h	intron	645843	646251	0	.	.	grp=0h-1:5:1114:17458:66249#0/1;pri=4;src=E
Bvchr1.sca001	b2h	intron	645843	646567	0	.	.	mult=1716;pri=4;src=E
Bvchr1.sca001	b2h	intron	645844	646568	0	.	.	mult=2;pri=4;src=E
Bvchr1.sca001	b2h	intron	645896	646567	0	.	.	grp=CSS-1:1:2313:14648:82239#0/1;pri=4;src=E
Bvchr1.sca001	b2h	intron	645942	646567	0	.	.	mult=2;pri=4;src=E
Bvchr1.sca001	b2h	intron	646021	646567	0	.	.	grp=0h-1:5:2108:8735:28423#0/1;pri=4;src=E
Bvchr1.sca001	b2h	intron	646255	646570	0	.	.	grp=0h-1:5:1114:17458:66249#0/1;pri=4;src=E
Bvchr1.sca001	b2h	intron	646494	646542	0	.	.	grp=0h-1:5:1311:10318:33380#0/2;pri=4;src=E
Bvchr1.sca001	b2h	intron	646523	646566	0	.	.	grp=4h-1:6:2301:2380:72097#0/2;pri=4;src=E
Bvchr1.sca001	b2h	intron	646566	646776	0	.	.	grp=4h-1:6:2215:14454:84668#0/1;pri=4;src=E
Bvchr1.sca001	b2h	intron	647088	647298	0	.	.	grp=salt-1:2:2202:16098:51326#0/1;pri=4;src=E
Bvchr1.sca001	b2h	intron	647780	711895	0	.	.	grp=CSS-1:1:2110:6118:42342#0/1;pri=4;src=E
Bvchr1.sca001	b2h	intron	649089	649726	0	.	.	grp=CSS-1:1:1201:18639:7310#0/1;pri=4;src=E
Bvchr1.sca001	b2h	intron	650351	653046	0	.	.	grp=HiS2:7:43:8722:18559#0/1;pri=4;src=E
Bvchr1.sca001	b2h	intron	656055	657560	0	.	.	mult=3;pri=4;src=E
Bvchr1.sca001	b2h	intron	656329	656791	0	.	.	mult=3;pri=4;src=E
Bvchr1.sca001	b2h	intron	656329	657560	0	.	.	mult=247;pri=4;src=E
Bvchr1.sca001	b2h	intron	657008	657560	0	.	.	mult=4;pri=4;src=E
Bvchr1.sca001	b2h	intron	657815	660369	0	.	.	mult=51;pri=4;src=E
Bvchr1.sca001	b2h	intron	657847	660369	0	.	.	mult=197;pri=4;src=E
Bvchr1.sca001	b2h	intron	657862	660369	0	.	.	mult=3;pri=4;src=E
Bvchr1.sca001	b2h	intron	662022	662124	0	.	.	grp=heat-1:3:1114:7436:68996#0/2;pri=4;src=E
Bvchr1.sca001	b2h	intron	662084	662136	0	.	.	grp=4h-1:6:1313:14535:66295#0/2;pri=4;src=E
Bvchr1.sca001	b2h	intron	662123	662207	0	.	.	mult=2;pri=4;src=E
Bvchr1.sca001	b2h	intron	662207	662305	0	.	.	grp=0h-1:5:1116:2507:59315#0/1;pri=4;src=E
Bvchr1.sca001	b2h	intron	662401	662785	0	.	.	grp=heat-1:3:2205:4393:6538#0/2;pri=4;src=E
Bvchr1.sca001	b2h	intron	662405	663034	0	.	.	grp=HiS2:7:7:2904:104346#0/1;pri=4;src=E
Bvchr1.sca001	b2h	intron	662405	663299	0	.	.	mult=2;pri=4;src=E
Bvchr1.sca001	b2h	intron	662405	663983	0	.	.	mult=1076;pri=4;src=E
Bvchr1.sca001	b2h	intron	662408	663034	0	.	.	grp=4h-1:6:1310:19991:30609#0/1;pri=4;src=E
Bvchr1.sca001	b2h	intron	662408	663983	0	.	.	mult=554;pri=4;src=E
Bvchr1.sca001	b2h	intron	662408	663984	0	.	.	grp=4h-1:6:1204:10563:94697#0/1;pri=4;src=E
Bvchr1.sca001	b2h	intron	662410	663985	0	.	.	grp=CSS-1:1:2102:8864:28753#0/2;pri=4;src=E
Bvchr1.sca001	b2h	intron	662789	663982	0	.	.	grp=heat-1:3:2205:4393:6538#0/2;pri=4;src=E
Bvchr1.sca001	b2h	intron	663303	663986	0	.	.	mult=2;pri=4;src=E
Bvchr1.sca001	b2h	intron	663624	664025	0	.	.	grp=heat-1:3:2102:8702:41489#0/2;pri=4;src=E
Bvchr1.sca001	b2h	intron	663702	663781	0	.	.	grp=4h-1:6:2114:10917:68568#0/2;pri=4;src=E
Bvchr1.sca001	b2h	intron	670904	671084	0	.	.	grp=CSS-1:1:1211:6714:83964#0/2;pri=4;src=E
Bvchr1.sca001	b2h	intron	671097	671151	0	.	.	grp=CSS-1:1:1211:6714:83964#0/2;pri=4;src=E
Bvchr1.sca001	b2h	intron	674378	676375	0	.	.	mult=25;pri=4;src=E
Bvchr1.sca001	b2h	intron	674378	678035	0	.	.	grp=HiK2:8:63:7591:90181#0/2;pri=4;src=E
Bvchr1.sca001	b2h	intron	674378	679939	0	.	.	grp=HiS2:7:26:9965:189794#0/2;pri=4;src=E
Bvchr1.sca001	b2h	intron	676387	676435	0	.	.	grp=HiF:5:27:2555:23790#0/2;pri=4;src=E
Bvchr1.sca001	b2h	intron	676607	678035	0	.	.	mult=64;pri=4;src=E
Bvchr1.sca001	b2h	intron	676978	677308	0	.	.	grp=heat-1:3:1215:2327:31851#0/2;pri=4;src=E
Bvchr1.sca001	b2h	intron	677016	677083	0	.	.	grp=heat-1:3:2202:6616:92664#0/2;pri=4;src=E
Bvchr1.sca001	b2h	intron	677028	677312	0	.	.	grp=heat-1:3:2315:18532:74871#0/2;pri=4;src=E
Bvchr1.sca001	b2h	intron	677043	688743	0	.	.	grp=heat-1:3:1113:12355:3213#0/1;pri=4;src=E
Bvchr1.sca001	b2h	intron	677058	677362	0	.	.	grp=HiF:5:5:6170:82139#0/1;pri=4;src=E
Bvchr1.sca001	b2h	intron	677301	677568	0	.	.	grp=HiK2:8:26:4596:14216#0/2;pri=4;src=E
Bvchr1.sca001	b2h	intron	677380	688740	0	.	.	grp=4h-1:6:2104:12701:80038#0/2;pri=4;src=E
Bvchr1.sca001	b2h	intron	678277	679939	0	.	.	mult=28;pri=4;src=E
Bvchr1.sca001	b2h	intron	679646	707150	0	.	.	grp=heat-1:3:2110:10760:36569#0/1;pri=4;src=E
Bvchr1.sca001	b2h	intron	681909	682188	0	.	.	mult=21;pri=4;src=E
Bvchr1.sca001	b2h	intron	682417	682922	0	.	.	mult=14;pri=4;src=E
Bvchr1.sca001	b2h	intron	682417	683057	0	.	.	grp=HiF:5:27:5368:91104#0/1;pri=4;src=E
Bvchr1.sca001	b2h	intron	682829	1024023	0	.	.	grp=heat-1:3:2216:3081:10343#0/2;pri=4;src=E
Bvchr1.sca001	b2h	intron	683167	685978	0	.	.	mult=2;pri=4;src=E
Bvchr1.sca001	b2h	intron	683167	686538	0	.	.	mult=7;pri=4;src=E
Bvchr1.sca001	b2h	intron	686086	686538	0	.	.	mult=3;pri=4;src=E
Bvchr1.sca001	b2h	intron	690884	691499	0	.	.	mult=2;pri=4;src=E
Bvchr1.sca001	b2h	intron	692130	692304	0	.	.	mult=6;pri=4;src=E
Bvchr1.sca001	b2h	intron	694236	695652	0	.	.	mult=44;pri=4;src=E
Bvchr1.sca001	b2h	intron	694236	696731	0	.	.	grp=HiF:5:25:8012:70973#0/2;pri=4;src=E
Bvchr1.sca001	b2h	intron	695884	696731	0	.	.	mult=60;pri=4;src=E
Bvchr1.sca001	b2h	intron	696982	697871	0	.	.	mult=63;pri=4;src=E
Bvchr1.sca001	b2h	intron	701628	701923	0	.	.	mult=6;pri=4;src=E
Bvchr1.sca001	b2h	intron	702180	702325	0	.	.	mult=2;pri=4;src=E
Bvchr1.sca001	b2h	intron	702554	703197	0	.	.	mult=2;pri=4;src=E
Bvchr1.sca001	b2h	intron	707156	838586	0	.	.	grp=heat-1:3:2110:10760:36569#0/1;pri=4;src=E
Bvchr1.sca001	b2h	intron	708082	708194	0	.	.	mult=4;pri=4;src=E
Bvchr1.sca001	b2h	intron	708243	708284	0	.	.	grp=0h-1:5:2307:1907:6527#0/1;pri=4;src=E
Bvchr1.sca001	b2h	intron	708321	708403	0	.	.	mult=14;pri=4;src=E
Bvchr1.sca001	b2h	intron	708321	709001	0	.	.	mult=2;pri=4;src=E
Bvchr1.sca001	b2h	intron	708859	710430	0	.	.	grp=CSS-1:1:1311:15336:51594#0/1;pri=4;src=E
Bvchr1.sca001	b2h	intron	709268	709427	0	.	.	grp=4h-1:6:2114:13588:9068#0/1;pri=4;src=E
Bvchr1.sca001	b2h	intron	710020	710346	0	.	.	grp=4h-1:6:1308:18150:20813#0/2;pri=4;src=E
Bvchr1.sca001	b2h	intron	710268	710369	0	.	.	grp=CSS-1:1:2206:4946:19027#0/1;pri=4;src=E
Bvchr1.sca001	b2h	intron	711514	711770	0	.	.	grp=CSS-1:1:1308:19498:92792#0/1;pri=4;src=E
Bvchr1.sca001	b2h	intron	711724	711880	0	.	.	grp=heat-1:3:2304:3735:11272#0/1;pri=4;src=E
Bvchr1.sca001	b2h	intron	711882	712022	0	.	.	grp=0h-1:5:2303:5530:96446#0/2;pri=4;src=E
Bvchr1.sca001	b2h	intron	711901	807923	0	.	.	grp=CSS-1:1:2110:6118:42342#0/1;pri=4;src=E
Bvchr1.sca001	b2h	intron	712235	713011	0	.	.	mult=2;pri=4;src=E
Bvchr1.sca001	b2h	intron	712235	714983	0	.	.	mult=294;pri=4;src=E
Bvchr1.sca001	b2h	intron	712434	714983	0	.	.	grp=HiS2:7:47:2991:42971#0/1;pri=4;src=E
Bvchr1.sca001	b2h	intron	713091	713188	0	.	.	mult=3;pri=4;src=E
Bvchr1.sca001	b2h	intron	713091	714983	0	.	.	grp=0h-1:5:1310:14968:65961#0/2;pri=4;src=E
Bvchr1.sca001	b2h	intron	713327	714983	0	.	.	grp=4h-1:6:1201:18474:11258#0/2;pri=4;src=E
Bvchr1.sca001	b2h	intron	715200	715302	0	.	.	mult=453;pri=4;src=E
Bvchr1.sca001	b2h	intron	715614	716098	0	.	.	mult=476;pri=4;src=E
Bvchr1.sca001	b2h	intron	715614	716304	0	.	.	grp=0h-1:5:2110:11907:3666#0/1;pri=4;src=E
Bvchr1.sca001	b2h	intron	715618	716101	0	.	.	mult=2;pri=4;src=E
Bvchr1.sca001	b2h	intron	716211	716304	0	.	.	mult=468;pri=4;src=E
Bvchr1.sca001	b2h	intron	716215	716308	0	.	.	grp=heat-1:3:2205:1772:32945#0/2;pri=4;src=E
Bvchr1.sca001	b2h	intron	716537	716590	0	.	.	grp=CSS-1:1:2205:12529:41148#0/2;pri=4;src=E
Bvchr1.sca001	b2h	intron	716539	716680	0	.	.	grp=0h-1:5:2211:1547:54480#0/2;pri=4;src=E
Bvchr1.sca001	b2h	intron	716539	716681	0	.	.	grp=0h-1:5:1116:12884:12590#0/1;pri=4;src=E
Bvchr1.sca001	b2h	intron	716541	716681	0	.	.	mult=15;pri=4;src=E
Bvchr1.sca001	b2h	intron	716541	716683	0	.	.	grp=0h-1:5:2308:12587:87170#0/2;pri=4;src=E
Bvchr1.sca001	b2h	intron	716542	716683	0	.	.	mult=456;pri=4;src=E
Bvchr1.sca001	b2h	intron	716544	716684	0	.	.	grp=CSS-1:1:2213:12020:34982#0/2;pri=4;src=E
Bvchr1.sca001	b2h	intron	716545	716686	0	.	.	grp=CSS-1:1:2305:5497:71953#0/2;pri=4;src=E
Bvchr1.sca001	b2h	intron	716595	716682	0	.	.	grp=CSS-1:1:2205:12529:41148#0/2;pri=4;src=E
Bvchr1.sca001	b2h	intron	716768	717270	0	.	.	grp=heat-1:3:2314:10167:45534#0/1;pri=4;src=E
Bvchr1.sca001	b2h	intron	716771	717273	0	.	.	mult=638;pri=4;src=E
Bvchr1.sca001	b2h	intron	716773	717275	0	.	.	grp=heat-1:3:2205:4947:6544#0/2;pri=4;src=E
Bvchr1.sca001	b2h	intron	717893	718063	0	.	.	grp=HiS2:7:25:7505:184881#0/2;pri=4;src=E
Bvchr1.sca001	b2h	intron	721038	721127	0	.	.	mult=87;pri=4;src=E
Bvchr1.sca001	b2h	intron	722016	725897	0	.	.	mult=73;pri=4;src=E
Bvchr1.sca001	b2h	intron	726425	726689	0	.	.	grp=4h-1:6:1109:9596:47684#0/1;pri=4;src=E
[truncated: 18,625 more rows]
