# Supplementary material for: Exploiting single-molecule transcript sequencing for eukaryotic gene prediction
Source: Genome Biol. 2015 Sep 2;16(1):184. doi: 10.1186/s13059-015-0729-7 (PMC4556409; doi:10.1186/s13059-015-0729-7)
Supplement: Additional file 4: — Sample data for testing pipeline functionality. (ZIP 18664 kb) [file 13059_2015_729_MOESM4_ESM.zip › 13059_2015_729_MOESM4_ESM/sample.merged-hints.gff]

Bvchr1.sca001	b2h	intron	10130	10248	0	.	.	mult=113;pri=4;src=E
Bvchr1.sca001	b2h	intron	10130	10259	0	.	.	mult=19;pri=4;src=E
Bvchr1.sca001	b2h	intron	10130	10268	0	.	.	mult=3;pri=4;src=E
Bvchr1.sca001	b2h	intron	10442	11578	0	.	.	mult=1262;pri=4;src=E
Bvchr1.sca001	b2h	intron	11707	12997	0	.	.	mult=717;pri=4;src=E
Bvchr1.sca001	b2h	intron	13149	13279	0	.	.	mult=1223;pri=4;src=E
Bvchr1.sca001	b2h	intron	13484	19663	0	.	.	mult=2559;pri=4;src=E
Bvchr1.sca001	b2h	intron	19703	19996	0	.	.	mult=2;pri=4;src=E
Bvchr1.sca001	b2h	intron	20089	21205	0	.	.	mult=707;pri=4;src=E
Bvchr1.sca001	b2h	intron	21399	21481	0	.	.	mult=1608;pri=4;src=E
Bvchr1.sca001	b2h	intron	21578	23112	0	.	.	mult=1569;pri=4;src=E
Bvchr1.sca001	b2h	intron	23269	23607	0	.	.	mult=2122;pri=4;src=E
Bvchr1.sca001	b2h	intron	25989	26417	0	.	.	mult=6;pri=4;src=E
Bvchr1.sca001	b2h	intron	25999	26417	0	.	.	mult=2;pri=4;src=E
Bvchr1.sca001	b2h	intron	26088	26417	0	.	.	mult=2;pri=4;src=E
Bvchr1.sca001	b2h	intron	26270	26417	0	.	.	mult=2;pri=4;src=E
Bvchr1.sca001	b2h	intron	26285	26417	0	.	.	mult=3;pri=4;src=E
Bvchr1.sca001	b2h	intron	26455	26887	0	.	.	mult=3;pri=4;src=E
Bvchr1.sca001	b2h	intron	27057	29559	0	.	.	mult=840;pri=4;src=E
Bvchr1.sca001	b2h	intron	29715	30005	0	.	.	mult=1299;pri=4;src=E
Bvchr1.sca001	b2h	intron	30059	38885	0	.	.	mult=789;pri=4;src=E
Bvchr1.sca001	b2h	intron	38990	40107	0	.	.	mult=821;pri=4;src=E
Bvchr1.sca001	b2h	intron	40182	40316	0	.	.	mult=815;pri=4;src=E
Bvchr1.sca001	b2h	intron	40681	46203	0	.	.	mult=692;pri=4;src=E
Bvchr1.sca001	b2h	intron	46740	47285	0	.	.	mult=688;pri=4;src=E
Bvchr1.sca001	b2h	intron	47820	47894	0	.	.	mult=1978;pri=4;src=E
Bvchr1.sca001	b2h	intron	48690	48872	0	.	.	mult=2;pri=4;src=E
Bvchr1.sca001	b2h	intron	52651	52753	0	.	.	mult=1755;pri=4;src=E
Bvchr1.sca001	b2h	intron	52965	62451	0	.	.	mult=1409;pri=4;src=E
Bvchr1.sca001	b2h	intron	62367	62451	0	.	.	mult=153;pri=4;src=E
Bvchr1.sca001	b2h	intron	64555	64664	0	.	.	mult=2222;pri=4;src=E
Bvchr1.sca001	b2h	intron	64817	64930	0	.	.	mult=1816;pri=4;src=E
Bvchr1.sca001	b2h	intron	65090	65185	0	.	.	mult=1539;pri=4;src=E
Bvchr1.sca001	b2h	intron	65433	67106	0	.	.	mult=888;pri=4;src=E
Bvchr1.sca001	b2h	intron	67224	68105	0	.	.	mult=987;pri=4;src=E
Bvchr1.sca001	b2h	intron	68169	68303	0	.	.	mult=1318;pri=4;src=E
Bvchr1.sca001	b2h	intron	91464	92412	0	.	.	mult=3;pri=4;src=E
Bvchr1.sca001	b2h	intron	91464	93411	0	.	.	mult=3;pri=4;src=E
Bvchr1.sca001	b2h	intron	91464	97516	0	.	.	mult=3;pri=4;src=E
Bvchr1.sca001	b2h	intron	91464	97864	0	.	.	mult=2;pri=4;src=E
Bvchr1.sca001	b2h	intron	93484	97516	0	.	.	mult=4;pri=4;src=E
Bvchr1.sca001	b2h	intron	93484	97864	0	.	.	mult=3;pri=4;src=E
Bvchr1.sca001	b2h	intron	97043	97284	0	.	.	mult=2;pri=4;src=E
Bvchr1.sca001	b2h	intron	121153	121822	0	.	.	mult=3;pri=4;src=E
Bvchr1.sca001	b2h	intron	133102	133496	0	.	.	mult=39;pri=4;src=E
Bvchr1.sca001	b2h	intron	133102	133812	0	.	.	mult=374;pri=4;src=E
Bvchr1.sca001	b2h	intron	133563	133812	0	.	.	mult=61;pri=4;src=E
Bvchr1.sca001	b2h	intron	133905	136404	0	.	.	mult=136;pri=4;src=E
Bvchr1.sca001	b2h	intron	133905	136794	0	.	.	mult=268;pri=4;src=E
Bvchr1.sca001	b2h	intron	136679	136794	0	.	.	mult=323;pri=4;src=E
Bvchr1.sca001	b2h	intron	136850	137055	0	.	.	mult=710;pri=4;src=E
Bvchr1.sca001	b2h	intron	137110	137345	0	.	.	mult=454;pri=4;src=E
Bvchr1.sca001	b2h	intron	137420	137512	0	.	.	mult=435;pri=4;src=E
Bvchr1.sca001	b2h	intron	137612	137707	0	.	.	mult=540;pri=4;src=E
Bvchr1.sca001	b2h	intron	137766	138225	0	.	.	mult=315;pri=4;src=E
Bvchr1.sca001	b2h	intron	137766	138376	0	.	.	mult=42;pri=4;src=E
Bvchr1.sca001	b2h	intron	137766	138999	0	.	.	mult=97;pri=4;src=E
Bvchr1.sca001	b2h	intron	138298	138376	0	.	.	mult=455;pri=4;src=E
Bvchr1.sca001	b2h	intron	138539	138999	0	.	.	mult=988;pri=4;src=E
Bvchr1.sca001	b2h	intron	141719	141880	0	.	.	mult=11;pri=4;src=E
Bvchr1.sca001	b2h	intron	148331	148420	0	.	.	mult=6;pri=4;src=E
Bvchr1.sca001	b2h	intron	148501	148587	0	.	.	mult=26;pri=4;src=E
Bvchr1.sca001	b2h	intron	148911	149034	0	.	.	mult=1354;pri=4;src=E
Bvchr1.sca001	b2h	intron	149264	149600	0	.	.	mult=1519;pri=4;src=E
Bvchr1.sca001	b2h	intron	149754	150001	0	.	.	mult=2;pri=4;src=E
Bvchr1.sca001	b2h	intron	155765	158360	0	.	.	mult=1106;pri=4;src=E
Bvchr1.sca001	b2h	intron	159802	163295	0	.	.	mult=501;pri=4;src=E
Bvchr1.sca001	b2h	intron	163548	164139	0	.	.	mult=1577;pri=4;src=E
Bvchr1.sca001	b2h	intron	164209	164759	0	.	.	mult=1481;pri=4;src=E
Bvchr1.sca001	b2h	intron	166006	166327	0	.	.	mult=785;pri=4;src=E
Bvchr1.sca001	b2h	intron	166419	166515	0	.	.	mult=849;pri=4;src=E
Bvchr1.sca001	b2h	intron	166779	166915	0	.	.	mult=810;pri=4;src=E
Bvchr1.sca001	b2h	intron	167041	167143	0	.	.	mult=502;pri=4;src=E
Bvchr1.sca001	b2h	intron	167252	167341	0	.	.	mult=725;pri=4;src=E
Bvchr1.sca001	b2h	intron	167485	167582	0	.	.	mult=353;pri=4;src=E
Bvchr1.sca001	b2h	intron	167490	167582	0	.	.	mult=660;pri=4;src=E
Bvchr1.sca001	b2h	intron	170576	170660	0	.	.	mult=1108;pri=4;src=E
Bvchr1.sca001	b2h	intron	170733	170978	0	.	.	mult=1024;pri=4;src=E
Bvchr1.sca001	b2h	intron	171787	171867	0	.	.	mult=2;pri=4;src=E
Bvchr1.sca001	b2h	intron	173160	175232	0	.	.	mult=88;pri=4;src=E
Bvchr1.sca001	b2h	intron	175302	175403	0	.	.	mult=164;pri=4;src=E
Bvchr1.sca001	b2h	intron	175458	175575	0	.	.	mult=206;pri=4;src=E
Bvchr1.sca001	b2h	intron	175929	176508	0	.	.	mult=132;pri=4;src=E
Bvchr1.sca001	b2h	intron	180028	180141	0	.	.	mult=8;pri=4;src=E
Bvchr1.sca001	b2h	intron	180028	180146	0	.	.	mult=2;pri=4;src=E
Bvchr1.sca001	b2h	intron	180210	180406	0	.	.	mult=2;pri=4;src=E
Bvchr1.sca001	b2h	intron	180210	180764	0	.	.	mult=3;pri=4;src=E
Bvchr1.sca001	b2h	intron	180210	181397	0	.	.	mult=2;pri=4;src=E
Bvchr1.sca001	b2h	intron	180210	184736	0	.	.	mult=6;pri=4;src=E
Bvchr1.sca001	b2h	intron	180210	188617	0	.	.	mult=10;pri=4;src=E
Bvchr1.sca001	b2h	intron	180890	180963	0	.	.	mult=8;pri=4;src=E
Bvchr1.sca001	b2h	intron	183277	184667	0	.	.	mult=2;pri=4;src=E
Bvchr1.sca001	b2h	intron	183277	184736	0	.	.	mult=18;pri=4;src=E
Bvchr1.sca001	b2h	intron	183277	184740	0	.	.	mult=3;pri=4;src=E
Bvchr1.sca001	b2h	intron	186357	188617	0	.	.	mult=2590;pri=4;src=E
Bvchr1.sca001	b2h	intron	188722	188820	0	.	.	mult=2746;pri=4;src=E
Bvchr1.sca001	b2h	intron	188984	189059	0	.	.	mult=1776;pri=4;src=E
Bvchr1.sca001	b2h	intron	190260	190406	0	.	.	mult=2;pri=4;src=E
Bvchr1.sca001	b2h	intron	190879	191373	0	.	.	mult=801;pri=4;src=E
Bvchr1.sca001	b2h	intron	191702	192483	0	.	.	mult=967;pri=4;src=E
Bvchr1.sca001	b2h	intron	192716	192951	0	.	.	mult=2;pri=4;src=E
Bvchr1.sca001	b2h	intron	192717	193021	0	.	.	mult=2;pri=4;src=E
Bvchr1.sca001	b2h	intron	193479	193658	0	.	.	mult=2044;pri=4;src=E
Bvchr1.sca001	b2h	intron	194066	194165	0	.	.	mult=1650;pri=4;src=E
Bvchr1.sca001	b2h	intron	194359	194972	0	.	.	mult=994;pri=4;src=E
Bvchr1.sca001	b2h	intron	195072	196038	0	.	.	mult=788;pri=4;src=E
Bvchr1.sca001	b2h	intron	196117	196221	0	.	.	mult=1074;pri=4;src=E
Bvchr1.sca001	b2h	intron	196450	196519	0	.	.	mult=9;pri=4;src=E
Bvchr1.sca001	b2h	intron	196854	197894	0	.	.	mult=32;pri=4;src=E
Bvchr1.sca001	b2h	intron	196859	197894	0	.	.	mult=287;pri=4;src=E
Bvchr1.sca001	b2h	intron	198551	198740	0	.	.	mult=2;pri=4;src=E
Bvchr1.sca001	b2h	intron	208966	209395	0	.	.	mult=847;pri=4;src=E
Bvchr1.sca001	b2h	intron	209654	209753	0	.	.	mult=481;pri=4;src=E
Bvchr1.sca001	b2h	intron	209962	210079	0	.	.	mult=393;pri=4;src=E
Bvchr1.sca001	b2h	intron	210178	210284	0	.	.	mult=347;pri=4;src=E
Bvchr1.sca001	b2h	intron	210469	210575	0	.	.	mult=362;pri=4;src=E
Bvchr1.sca001	b2h	intron	210689	210851	0	.	.	mult=666;pri=4;src=E
Bvchr1.sca001	b2h	intron	211038	211383	0	.	.	mult=635;pri=4;src=E
Bvchr1.sca001	b2h	intron	211534	211611	0	.	.	mult=2;pri=4;src=E
Bvchr1.sca001	b2h	intron	216261	216363	0	.	.	mult=2481;pri=4;src=E
Bvchr1.sca001	b2h	intron	216462	218208	0	.	.	mult=1709;pri=4;src=E
Bvchr1.sca001	b2h	intron	218242	219035	0	.	.	mult=1983;pri=4;src=E
Bvchr1.sca001	b2h	intron	221275	221581	0	.	.	mult=69;pri=4;src=E
Bvchr1.sca001	b2h	intron	221658	221768	0	.	.	mult=104;pri=4;src=E
Bvchr1.sca001	b2h	intron	221837	221996	0	.	.	mult=112;pri=4;src=E
Bvchr1.sca001	b2h	intron	222086	223449	0	.	.	mult=68;pri=4;src=E
Bvchr1.sca001	b2h	intron	223648	223905	0	.	.	mult=150;pri=4;src=E
Bvchr1.sca001	b2h	intron	223945	224035	0	.	.	mult=3;pri=4;src=E
Bvchr1.sca001	b2h	intron	224111	224224	0	.	.	mult=229;pri=4;src=E
Bvchr1.sca001	b2h	intron	224393	224612	0	.	.	mult=92;pri=4;src=E
Bvchr1.sca001	b2h	intron	224393	224617	0	.	.	mult=199;pri=4;src=E
Bvchr1.sca001	b2h	intron	224786	224993	0	.	.	mult=288;pri=4;src=E
Bvchr1.sca001	b2h	intron	225185	225420	0	.	.	mult=351;pri=4;src=E
Bvchr1.sca001	b2h	intron	229077	229265	0	.	.	mult=3;pri=4;src=E
Bvchr1.sca001	b2h	intron	229828	230251	0	.	.	mult=421;pri=4;src=E
Bvchr1.sca001	b2h	intron	241021	241312	0	.	.	mult=108;pri=4;src=E
Bvchr1.sca001	b2h	intron	241712	242032	0	.	.	mult=20;pri=4;src=E
Bvchr1.sca001	b2h	intron	241712	242119	0	.	.	mult=73;pri=4;src=E
Bvchr1.sca001	b2h	intron	243046	243477	0	.	.	mult=294;pri=4;src=E
Bvchr1.sca001	b2h	intron	243679	244001	0	.	.	mult=211;pri=4;src=E
Bvchr1.sca001	b2h	intron	244164	244271	0	.	.	mult=278;pri=4;src=E
Bvchr1.sca001	b2h	intron	244608	244712	0	.	.	mult=2;pri=4;src=E
Bvchr1.sca001	b2h	intron	245863	246106	0	.	.	mult=1865;pri=4;src=E
Bvchr1.sca001	b2h	intron	246171	246342	0	.	.	mult=2248;pri=4;src=E
Bvchr1.sca001	b2h	intron	246413	246586	0	.	.	mult=122;pri=4;src=E
Bvchr1.sca001	b2h	intron	246413	247002	0	.	.	mult=1162;pri=4;src=E
Bvchr1.sca001	b2h	intron	247110	247261	0	.	.	mult=1904;pri=4;src=E
Bvchr1.sca001	b2h	intron	247382	247455	0	.	.	mult=1398;pri=4;src=E
Bvchr1.sca001	b2h	intron	247547	247620	0	.	.	mult=1654;pri=4;src=E
Bvchr1.sca001	b2h	intron	247726	248012	0	.	.	mult=731;pri=4;src=E
Bvchr1.sca001	b2h	intron	247726	248020	0	.	.	mult=734;pri=4;src=E
Bvchr1.sca001	b2h	intron	248095	248171	0	.	.	mult=886;pri=4;src=E
Bvchr1.sca001	b2h	intron	248261	248654	0	.	.	mult=1161;pri=4;src=E
Bvchr1.sca001	b2h	intron	248774	248881	0	.	.	mult=1341;pri=4;src=E
Bvchr1.sca001	b2h	intron	248937	249269	0	.	.	mult=1242;pri=4;src=E
Bvchr1.sca001	b2h	intron	249405	249983	0	.	.	mult=1450;pri=4;src=E
Bvchr1.sca001	b2h	intron	250130	250857	0	.	.	mult=961;pri=4;src=E
Bvchr1.sca001	b2h	intron	250130	251332	0	.	.	mult=105;pri=4;src=E
Bvchr1.sca001	b2h	intron	251021	251332	0	.	.	mult=526;pri=4;src=E
Bvchr1.sca001	b2h	intron	251413	251527	0	.	.	mult=241;pri=4;src=E
Bvchr1.sca001	b2h	intron	251704	252144	0	.	.	mult=27;pri=4;src=E
Bvchr1.sca001	b2h	intron	251862	252110	0	.	.	mult=6;pri=4;src=E
Bvchr1.sca001	b2h	intron	251877	252171	0	.	.	mult=2;pri=4;src=E
Bvchr1.sca001	b2h	intron	251878	252168	0	.	.	mult=2;pri=4;src=E
Bvchr1.sca001	b2h	intron	251972	252216	0	.	.	mult=3;pri=4;src=E
Bvchr1.sca001	b2h	intron	252235	253119	0	.	.	mult=2335;pri=4;src=E
Bvchr1.sca001	b2h	intron	253198	255488	0	.	.	mult=1966;pri=4;src=E
Bvchr1.sca001	b2h	intron	260025	260108	0	.	.	mult=981;pri=4;src=E
Bvchr1.sca001	b2h	intron	260171	260263	0	.	.	mult=866;pri=4;src=E
Bvchr1.sca001	b2h	intron	260413	260644	0	.	.	mult=1249;pri=4;src=E
Bvchr1.sca001	b2h	intron	260762	260920	0	.	.	mult=137;pri=4;src=E
Bvchr1.sca001	b2h	intron	260766	260920	0	.	.	mult=807;pri=4;src=E
Bvchr1.sca001	b2h	intron	261077	264147	0	.	.	mult=910;pri=4;src=E
Bvchr1.sca001	b2h	intron	264194	265548	0	.	.	mult=992;pri=4;src=E
Bvchr1.sca001	b2h	intron	265616	266432	0	.	.	mult=1069;pri=4;src=E
Bvchr1.sca001	b2h	intron	266510	267931	0	.	.	mult=1025;pri=4;src=E
Bvchr1.sca001	b2h	intron	268014	269271	0	.	.	mult=97;pri=4;src=E
Bvchr1.sca001	b2h	intron	274550	274627	0	.	.	mult=599;pri=4;src=E
Bvchr1.sca001	b2h	intron	274985	277046	0	.	.	mult=509;pri=4;src=E
Bvchr1.sca001	b2h	intron	277147	277772	0	.	.	mult=460;pri=4;src=E
Bvchr1.sca001	b2h	intron	278037	280471	0	.	.	mult=2;pri=4;src=E
Bvchr1.sca001	b2h	intron	278057	278152	0	.	.	mult=2;pri=4;src=E
Bvchr1.sca001	b2h	intron	278216	278793	0	.	.	mult=516;pri=4;src=E
Bvchr1.sca001	b2h	intron	278950	279271	0	.	.	mult=1004;pri=4;src=E
Bvchr1.sca001	b2h	intron	279422	279471	0	.	.	mult=225;pri=4;src=E
Bvchr1.sca001	b2h	intron	279440	279545	0	.	.	mult=539;pri=4;src=E
Bvchr1.sca001	b2h	intron	279488	279543	0	.	.	mult=458;pri=4;src=E
Bvchr1.sca001	b2h	intron	279687	280772	0	.	.	mult=1124;pri=4;src=E
Bvchr1.sca001	b2h	intron	281004	281324	0	.	.	mult=1740;pri=4;src=E
Bvchr1.sca001	b2h	intron	281439	281583	0	.	.	mult=1775;pri=4;src=E
Bvchr1.sca001	b2h	intron	281749	282149	0	.	.	mult=35;pri=4;src=E
Bvchr1.sca001	b2h	intron	298335	298394	0	.	.	mult=2;pri=4;src=E
Bvchr1.sca001	b2h	intron	299291	299339	0	.	.	mult=3;pri=4;src=E
Bvchr1.sca001	b2h	intron	299583	299688	0	.	.	mult=1531;pri=4;src=E
Bvchr1.sca001	b2h	intron	299854	299941	0	.	.	mult=1884;pri=4;src=E
Bvchr1.sca001	b2h	intron	300108	300271	0	.	.	mult=1699;pri=4;src=E
Bvchr1.sca001	b2h	intron	300383	300491	0	.	.	mult=2182;pri=4;src=E
Bvchr1.sca001	b2h	intron	300686	300768	0	.	.	mult=1843;pri=4;src=E
Bvchr1.sca001	b2h	intron	300897	300986	0	.	.	mult=2018;pri=4;src=E
Bvchr1.sca001	b2h	intron	301081	301663	0	.	.	mult=1689;pri=4;src=E
Bvchr1.sca001	b2h	intron	301853	301969	0	.	.	mult=2;pri=4;src=E
Bvchr1.sca001	b2h	intron	330903	331006	0	.	.	mult=2509;pri=4;src=E
Bvchr1.sca001	b2h	intron	331060	331154	0	.	.	mult=1861;pri=4;src=E
Bvchr1.sca001	b2h	intron	331256	339737	0	.	.	mult=1554;pri=4;src=E
Bvchr1.sca001	b2h	intron	339828	339937	0	.	.	mult=5;pri=4;src=E
Bvchr1.sca001	b2h	intron	368332	368741	0	.	.	mult=462;pri=4;src=E
Bvchr1.sca001	b2h	intron	368772	375152	0	.	.	mult=3;pri=4;src=E
Bvchr1.sca001	b2h	intron	368830	368900	0	.	.	mult=2;pri=4;src=E
Bvchr1.sca001	b2h	intron	368848	375079	0	.	.	mult=2;pri=4;src=E
Bvchr1.sca001	b2h	intron	368850	375051	0	.	.	mult=3;pri=4;src=E
Bvchr1.sca001	b2h	intron	368860	375148	0	.	.	mult=2;pri=4;src=E
Bvchr1.sca001	b2h	intron	368872	371299	0	.	.	mult=3;pri=4;src=E
Bvchr1.sca001	b2h	intron	368875	375169	0	.	.	mult=3;pri=4;src=E
Bvchr1.sca001	b2h	intron	368876	369016	0	.	.	mult=2;pri=4;src=E
Bvchr1.sca001	b2h	intron	368883	368924	0	.	.	mult=2;pri=4;src=E
Bvchr1.sca001	b2h	intron	368967	369052	0	.	.	mult=416;pri=4;src=E
Bvchr1.sca001	b2h	intron	369193	369499	0	.	.	mult=152;pri=4;src=E
Bvchr1.sca001	b2h	intron	369202	369499	0	.	.	mult=772;pri=4;src=E
Bvchr1.sca001	b2h	intron	369518	375123	0	.	.	mult=2;pri=4;src=E
Bvchr1.sca001	b2h	intron	370170	375201	0	.	.	mult=2;pri=4;src=E
Bvchr1.sca001	b2h	intron	370994	375180	0	.	.	mult=2;pri=4;src=E
Bvchr1.sca001	b2h	intron	371303	375191	0	.	.	mult=3;pri=4;src=E
Bvchr1.sca001	b2h	intron	371352	375193	0	.	.	mult=2;pri=4;src=E
Bvchr1.sca001	b2h	intron	375294	376005	0	.	.	mult=2239;pri=4;src=E
Bvchr1.sca001	b2h	intron	376231	376317	0	.	.	mult=1816;pri=4;src=E
Bvchr1.sca001	b2h	intron	384187	384574	0	.	.	mult=2;pri=4;src=E
Bvchr1.sca001	b2h	intron	385115	385328	0	.	.	mult=1644;pri=4;src=E
Bvchr1.sca001	b2h	intron	385479	386817	0	.	.	mult=1311;pri=4;src=E
Bvchr1.sca001	b2h	intron	386943	387040	0	.	.	mult=1243;pri=4;src=E
Bvchr1.sca001	b2h	intron	387120	391421	0	.	.	mult=573;pri=4;src=E
Bvchr1.sca001	b2h	intron	391515	391636	0	.	.	mult=1071;pri=4;src=E
Bvchr1.sca001	b2h	intron	391694	391828	0	.	.	mult=1266;pri=4;src=E
Bvchr1.sca001	b2h	intron	391956	392869	0	.	.	mult=74;pri=4;src=E
Bvchr1.sca001	b2h	intron	391966	392869	0	.	.	mult=611;pri=4;src=E
Bvchr1.sca001	b2h	intron	392922	393771	0	.	.	mult=777;pri=4;src=E
Bvchr1.sca001	b2h	intron	393895	393996	0	.	.	mult=75;pri=4;src=E
Bvchr1.sca001	b2h	intron	393895	396674	0	.	.	mult=324;pri=4;src=E
Bvchr1.sca001	b2h	intron	394045	394180	0	.	.	mult=40;pri=4;src=E
Bvchr1.sca001	b2h	intron	394045	396670	0	.	.	mult=171;pri=4;src=E
Bvchr1.sca001	b2h	intron	394045	396674	0	.	.	mult=55;pri=4;src=E
Bvchr1.sca001	b2h	intron	394300	395149	0	.	.	mult=6;pri=4;src=E
Bvchr1.sca001	b2h	intron	394443	395149	0	.	.	mult=3;pri=4;src=E
Bvchr1.sca001	b2h	intron	395104	396670	0	.	.	mult=2;pri=4;src=E
Bvchr1.sca001	b2h	intron	395109	396670	0	.	.	mult=9;pri=4;src=E
Bvchr1.sca001	b2h	intron	395807	396070	0	.	.	mult=2;pri=4;src=E
Bvchr1.sca001	b2h	intron	396212	396670	0	.	.	mult=91;pri=4;src=E
Bvchr1.sca001	b2h	intron	396301	396670	0	.	.	mult=262;pri=4;src=E
Bvchr1.sca001	b2h	intron	418317	418586	0	.	.	mult=6;pri=4;src=E
Bvchr1.sca001	b2h	intron	418317	418765	0	.	.	mult=4;pri=4;src=E
Bvchr1.sca001	b2h	intron	418318	418518	0	.	.	mult=2;pri=4;src=E
Bvchr1.sca001	b2h	intron	418318	418585	0	.	.	mult=7;pri=4;src=E
Bvchr1.sca001	b2h	intron	418318	418586	0	.	.	mult=3;pri=4;src=E
Bvchr1.sca001	b2h	intron	418351	418832	0	.	.	mult=3;pri=4;src=E
Bvchr1.sca001	b2h	intron	420432	422773	0	.	.	mult=1436;pri=4;src=E
Bvchr1.sca001	b2h	intron	423007	424094	0	.	.	mult=1677;pri=4;src=E
Bvchr1.sca001	b2h	intron	424236	424432	0	.	.	mult=1898;pri=4;src=E
Bvchr1.sca001	b2h	intron	424568	425218	0	.	.	mult=19;pri=4;src=E
Bvchr1.sca001	b2h	intron	453770	454075	0	.	.	mult=10;pri=4;src=E
Bvchr1.sca001	b2h	intron	454253	454393	0	.	.	mult=8;pri=4;src=E
Bvchr1.sca001	b2h	intron	455150	455619	0	.	.	mult=2;pri=4;src=E
Bvchr1.sca001	b2h	intron	455325	455425	0	.	.	mult=2;pri=4;src=E
Bvchr1.sca001	b2h	intron	455461	455528	0	.	.	mult=2;pri=4;src=E
Bvchr1.sca001	b2h	intron	456714	460759	0	.	.	mult=913;pri=4;src=E
Bvchr1.sca001	b2h	intron	466079	466669	0	.	.	mult=818;pri=4;src=E
Bvchr1.sca001	b2h	intron	466079	466686	0	.	.	mult=681;pri=4;src=E
Bvchr1.sca001	b2h	intron	466818	466895	0	.	.	mult=2;pri=4;src=E
Bvchr1.sca001	b2h	intron	466924	470618	0	.	.	mult=1082;pri=4;src=E
Bvchr1.sca001	b2h	intron	470730	473276	0	.	.	mult=1072;pri=4;src=E
Bvchr1.sca001	b2h	intron	473337	473479	0	.	.	mult=1166;pri=4;src=E
Bvchr1.sca001	b2h	intron	473553	474894	0	.	.	mult=820;pri=4;src=E
Bvchr1.sca001	b2h	intron	475053	475269	0	.	.	mult=880;pri=4;src=E
Bvchr1.sca001	b2h	intron	475333	475478	0	.	.	mult=1060;pri=4;src=E
Bvchr1.sca001	b2h	intron	475564	476480	0	.	.	mult=707;pri=4;src=E
Bvchr1.sca001	b2h	intron	477551	477869	0	.	.	mult=11;pri=4;src=E
Bvchr1.sca001	b2h	intron	479056	479098	0	.	.	mult=4;pri=4;src=E
Bvchr1.sca001	b2h	intron	484124	484231	0	.	.	mult=774;pri=4;src=E
Bvchr1.sca001	b2h	intron	485017	485110	0	.	.	mult=877;pri=4;src=E
Bvchr1.sca001	b2h	intron	485201	486757	0	.	.	mult=694;pri=4;src=E
Bvchr1.sca001	b2h	intron	487035	487253	0	.	.	mult=2;pri=4;src=E
Bvchr1.sca001	b2h	intron	487196	487280	0	.	.	mult=13;pri=4;src=E
Bvchr1.sca001	b2h	intron	487526	487862	0	.	.	mult=2142;pri=4;src=E
Bvchr1.sca001	b2h	intron	487954	488094	0	.	.	mult=4;pri=4;src=E
Bvchr1.sca001	b2h	intron	487954	488589	0	.	.	mult=3;pri=4;src=E
Bvchr1.sca001	b2h	intron	488041	488558	0	.	.	mult=9;pri=4;src=E
Bvchr1.sca001	b2h	intron	488041	488589	0	.	.	mult=64;pri=4;src=E
Bvchr1.sca001	b2h	intron	490428	490905	0	.	.	mult=4;pri=4;src=E
Bvchr1.sca001	b2h	intron	497304	497691	0	.	.	mult=2;pri=4;src=E
Bvchr1.sca001	b2h	intron	497304	497713	0	.	.	mult=3;pri=4;src=E
Bvchr1.sca001	b2h	intron	497305	497551	0	.	.	mult=2;pri=4;src=E
Bvchr1.sca001	b2h	intron	497890	500259	0	.	.	mult=1490;pri=4;src=E
Bvchr1.sca001	b2h	intron	499459	500259	0	.	.	mult=198;pri=4;src=E
Bvchr1.sca001	b2h	intron	500413	501288	0	.	.	mult=1403;pri=4;src=E
Bvchr1.sca001	b2h	intron	501377	501468	0	.	.	mult=1807;pri=4;src=E
Bvchr1.sca001	b2h	intron	504707	504800	0	.	.	mult=48;pri=4;src=E
Bvchr1.sca001	b2h	intron	505579	506297	0	.	.	mult=1324;pri=4;src=E
Bvchr1.sca001	b2h	intron	506697	507104	0	.	.	mult=1827;pri=4;src=E
Bvchr1.sca001	b2h	intron	507165	507889	0	.	.	mult=1737;pri=4;src=E
Bvchr1.sca001	b2h	intron	507944	508031	0	.	.	mult=1761;pri=4;src=E
Bvchr1.sca001	b2h	intron	508176	508278	0	.	.	mult=2378;pri=4;src=E
Bvchr1.sca001	b2h	intron	508345	508477	0	.	.	mult=1746;pri=4;src=E
Bvchr1.sca001	b2h	intron	508532	508622	0	.	.	mult=1618;pri=4;src=E
Bvchr1.sca001	b2h	intron	508842	508927	0	.	.	mult=933;pri=4;src=E
Bvchr1.sca001	b2h	intron	509141	509255	0	.	.	mult=1024;pri=4;src=E
Bvchr1.sca001	b2h	intron	509504	509654	0	.	.	mult=952;pri=4;src=E
Bvchr1.sca001	b2h	intron	509880	509964	0	.	.	mult=928;pri=4;src=E
Bvchr1.sca001	b2h	intron	510060	510194	0	.	.	mult=807;pri=4;src=E
Bvchr1.sca001	b2h	intron	510340	510524	0	.	.	mult=696;pri=4;src=E
Bvchr1.sca001	b2h	intron	510586	511478	0	.	.	mult=460;pri=4;src=E
Bvchr1.sca001	b2h	intron	511848	511974	0	.	.	mult=535;pri=4;src=E
Bvchr1.sca001	b2h	intron	512059	512154	0	.	.	mult=836;pri=4;src=E
Bvchr1.sca001	b2h	intron	512539	512637	0	.	.	mult=665;pri=4;src=E
Bvchr1.sca001	b2h	intron	512724	514568	0	.	.	mult=502;pri=4;src=E
Bvchr1.sca001	b2h	intron	519612	520067	0	.	.	mult=2;pri=4;src=E
Bvchr1.sca001	b2h	intron	523719	525409	0	.	.	mult=340;pri=4;src=E
Bvchr1.sca001	b2h	intron	525499	525636	0	.	.	mult=957;pri=4;src=E
Bvchr1.sca001	b2h	intron	525697	526996	0	.	.	mult=685;pri=4;src=E
Bvchr1.sca001	b2h	intron	527207	529133	0	.	.	mult=771;pri=4;src=E
Bvchr1.sca001	b2h	intron	529203	529403	0	.	.	mult=1360;pri=4;src=E
Bvchr1.sca001	b2h	intron	529566	530079	0	.	.	mult=1048;pri=4;src=E
Bvchr1.sca001	b2h	intron	530174	530354	0	.	.	mult=1058;pri=4;src=E
Bvchr1.sca001	b2h	intron	530498	530923	0	.	.	mult=1350;pri=4;src=E
Bvchr1.sca001	b2h	intron	544335	545092	0	.	.	mult=292;pri=4;src=E
Bvchr1.sca001	b2h	intron	545273	546517	0	.	.	mult=259;pri=4;src=E
Bvchr1.sca001	b2h	intron	546689	546788	0	.	.	mult=394;pri=4;src=E
Bvchr1.sca001	b2h	intron	546937	548055	0	.	.	mult=296;pri=4;src=E
Bvchr1.sca001	b2h	intron	550642	551381	0	.	.	mult=1154;pri=4;src=E
Bvchr1.sca001	b2h	intron	551492	551822	0	.	.	mult=1306;pri=4;src=E
Bvchr1.sca001	b2h	intron	551949	552057	0	.	.	mult=1247;pri=4;src=E
Bvchr1.sca001	b2h	intron	552146	552280	0	.	.	mult=1468;pri=4;src=E
Bvchr1.sca001	b2h	intron	552402	552489	0	.	.	mult=1121;pri=4;src=E
Bvchr1.sca001	b2h	intron	552563	553954	0	.	.	mult=963;pri=4;src=E
Bvchr1.sca001	b2h	intron	554019	554095	0	.	.	mult=1223;pri=4;src=E
Bvchr1.sca001	b2h	intron	554302	554399	0	.	.	mult=740;pri=4;src=E
Bvchr1.sca001	b2h	intron	554311	554399	0	.	.	mult=104;pri=4;src=E
Bvchr1.sca001	b2h	intron	554459	554614	0	.	.	mult=1013;pri=4;src=E
Bvchr1.sca001	b2h	intron	554712	554864	0	.	.	mult=869;pri=4;src=E
Bvchr1.sca001	b2h	intron	565851	566680	0	.	.	mult=242;pri=4;src=E
Bvchr1.sca001	b2h	intron	567397	568231	0	.	.	mult=575;pri=4;src=E
Bvchr1.sca001	b2h	intron	567421	568231	0	.	.	mult=138;pri=4;src=E
Bvchr1.sca001	b2h	intron	567779	568231	0	.	.	mult=70;pri=4;src=E
Bvchr1.sca001	b2h	intron	576962	577101	0	.	.	mult=2;pri=4;src=E
Bvchr1.sca001	b2h	intron	577256	577798	0	.	.	mult=1929;pri=4;src=E
Bvchr1.sca001	b2h	intron	578306	579870	0	.	.	mult=1756;pri=4;src=E
Bvchr1.sca001	b2h	intron	581525	581660	0	.	.	mult=1292;pri=4;src=E
Bvchr1.sca001	b2h	intron	581827	586732	0	.	.	mult=765;pri=4;src=E
Bvchr1.sca001	b2h	intron	586837	587620	0	.	.	mult=630;pri=4;src=E
Bvchr1.sca001	b2h	intron	588692	588767	0	.	.	mult=7;pri=4;src=E
Bvchr1.sca001	b2h	intron	592665	597649	0	.	.	mult=1452;pri=4;src=E
Bvchr1.sca001	b2h	intron	597736	601288	0	.	.	mult=11;pri=4;src=E
Bvchr1.sca001	b2h	intron	597736	605414	0	.	.	mult=2;pri=4;src=E
Bvchr1.sca001	b2h	intron	597800	601288	0	.	.	mult=19;pri=4;src=E
Bvchr1.sca001	b2h	intron	600585	601288	0	.	.	mult=2;pri=4;src=E
Bvchr1.sca001	b2h	intron	601282	601409	0	.	.	mult=2;pri=4;src=E
Bvchr1.sca001	b2h	intron	601284	601409	0	.	.	mult=3;pri=4;src=E
Bvchr1.sca001	b2h	intron	602123	602444	0	.	.	mult=513;pri=4;src=E
Bvchr1.sca001	b2h	intron	636550	637296	0	.	.	mult=49;pri=4;src=E
Bvchr1.sca001	b2h	intron	636550	637320	0	.	.	mult=56;pri=4;src=E
Bvchr1.sca001	b2h	intron	637589	637683	0	.	.	mult=282;pri=4;src=E
Bvchr1.sca001	b2h	intron	637721	637873	0	.	.	mult=311;pri=4;src=E
Bvchr1.sca001	b2h	intron	638205	638295	0	.	.	mult=2;pri=4;src=E
Bvchr1.sca001	b2h	intron	638205	638337	0	.	.	mult=2;pri=4;src=E
Bvchr1.sca001	b2h	intron	638423	638812	0	.	.	mult=350;pri=4;src=E
Bvchr1.sca001	b2h	intron	638967	639052	0	.	.	mult=260;pri=4;src=E
Bvchr1.sca001	b2h	intron	639395	640676	0	.	.	mult=124;pri=4;src=E
Bvchr1.sca001	b2h	intron	641625	641901	0	.	.	mult=467;pri=4;src=E
Bvchr1.sca001	b2h	intron	642225	642465	0	.	.	mult=501;pri=4;src=E
Bvchr1.sca001	b2h	intron	642593	642918	0	.	.	mult=426;pri=4;src=E
Bvchr1.sca001	b2h	intron	643075	643760	0	.	.	mult=433;pri=4;src=E
Bvchr1.sca001	b2h	intron	645134	645294	0	.	.	mult=4;pri=4;src=E
Bvchr1.sca001	b2h	intron	645447	645575	0	.	.	mult=2043;pri=4;src=E
Bvchr1.sca001	b2h	intron	645843	646567	0	.	.	mult=1716;pri=4;src=E
Bvchr1.sca001	b2h	intron	656329	657560	0	.	.	mult=247;pri=4;src=E
Bvchr1.sca001	b2h	intron	657815	660369	0	.	.	mult=51;pri=4;src=E
Bvchr1.sca001	b2h	intron	657847	660369	0	.	.	mult=197;pri=4;src=E
Bvchr1.sca001	b2h	intron	662123	662207	0	.	.	mult=2;pri=4;src=E
Bvchr1.sca001	b2h	intron	662405	663983	0	.	.	mult=1076;pri=4;src=E
Bvchr1.sca001	b2h	intron	662408	663983	0	.	.	mult=554;pri=4;src=E
Bvchr1.sca001	b2h	intron	674378	676375	0	.	.	mult=25;pri=4;src=E
Bvchr1.sca001	b2h	intron	676607	678035	0	.	.	mult=64;pri=4;src=E
Bvchr1.sca001	b2h	intron	678277	679939	0	.	.	mult=28;pri=4;src=E
Bvchr1.sca001	b2h	intron	681909	682188	0	.	.	mult=21;pri=4;src=E
Bvchr1.sca001	b2h	intron	682417	682922	0	.	.	mult=14;pri=4;src=E
Bvchr1.sca001	b2h	intron	683167	685978	0	.	.	mult=2;pri=4;src=E
Bvchr1.sca001	b2h	intron	683167	686538	0	.	.	mult=7;pri=4;src=E
Bvchr1.sca001	b2h	intron	686086	686538	0	.	.	mult=3;pri=4;src=E
Bvchr1.sca001	b2h	intron	690884	691499	0	.	.	mult=2;pri=4;src=E
Bvchr1.sca001	b2h	intron	692130	692304	0	.	.	mult=6;pri=4;src=E
Bvchr1.sca001	b2h	intron	694236	695652	0	.	.	mult=44;pri=4;src=E
Bvchr1.sca001	b2h	intron	695884	696731	0	.	.	mult=60;pri=4;src=E
Bvchr1.sca001	b2h	intron	696982	697871	0	.	.	mult=63;pri=4;src=E
Bvchr1.sca001	b2h	intron	701628	701923	0	.	.	mult=6;pri=4;src=E
Bvchr1.sca001	b2h	intron	702180	702325	0	.	.	mult=2;pri=4;src=E
Bvchr1.sca001	b2h	intron	702554	703197	0	.	.	mult=2;pri=4;src=E
Bvchr1.sca001	b2h	intron	708082	708194	0	.	.	mult=4;pri=4;src=E
Bvchr1.sca001	b2h	intron	708321	708403	0	.	.	mult=14;pri=4;src=E
Bvchr1.sca001	b2h	intron	708321	709001	0	.	.	mult=2;pri=4;src=E
Bvchr1.sca001	b2h	intron	712235	714983	0	.	.	mult=294;pri=4;src=E
Bvchr1.sca001	b2h	intron	715200	715302	0	.	.	mult=453;pri=4;src=E
Bvchr1.sca001	b2h	intron	715614	716098	0	.	.	mult=476;pri=4;src=E
Bvchr1.sca001	b2h	intron	716211	716304	0	.	.	mult=468;pri=4;src=E
Bvchr1.sca001	b2h	intron	716542	716683	0	.	.	mult=456;pri=4;src=E
Bvchr1.sca001	b2h	intron	716771	717273	0	.	.	mult=638;pri=4;src=E
Bvchr1.sca001	b2h	intron	721038	721127	0	.	.	mult=87;pri=4;src=E
Bvchr1.sca001	b2h	intron	722016	725897	0	.	.	mult=73;pri=4;src=E
Bvchr1.sca001	b2h	intron	729471	730287	0	.	.	mult=208;pri=4;src=E
Bvchr1.sca001	b2h	intron	730400	731537	0	.	.	mult=180;pri=4;src=E
Bvchr1.sca001	b2h	intron	730400	733038	0	.	.	mult=21;pri=4;src=E
Bvchr1.sca001	b2h	intron	731637	733032	0	.	.	mult=15;pri=4;src=E
Bvchr1.sca001	b2h	intron	731637	733038	0	.	.	mult=147;pri=4;src=E
Bvchr1.sca001	b2h	intron	733446	733654	0	.	.	mult=22;pri=4;src=E
Bvchr1.sca001	b2h	intron	733546	733649	0	.	.	mult=3;pri=4;src=E
Bvchr1.sca001	b2h	intron	733557	733660	0	.	.	mult=14;pri=4;src=E
Bvchr1.sca001	b2h	intron	733557	733759	0	.	.	mult=6;pri=4;src=E
Bvchr1.sca001	b2h	intron	733574	733677	0	.	.	mult=27;pri=4;src=E
Bvchr1.sca001	b2h	intron	733583	733686	0	.	.	mult=3;pri=4;src=E
Bvchr1.sca001	b2h	intron	733942	733999	0	.	.	mult=2;pri=4;src=E
Bvchr1.sca001	b2h	intron	738079	741273	0	.	.	mult=859;pri=4;src=E
Bvchr1.sca001	b2h	intron	741371	741499	0	.	.	mult=506;pri=4;src=E
Bvchr1.sca001	b2h	intron	741583	741940	0	.	.	mult=457;pri=4;src=E
Bvchr1.sca001	b2h	intron	742079	742986	0	.	.	mult=63;pri=4;src=E
Bvchr1.sca001	b2h	intron	743122	744399	0	.	.	mult=34;pri=4;src=E
Bvchr1.sca001	b2h	intron	744549	744634	0	.	.	mult=121;pri=4;src=E
Bvchr1.sca001	b2h	intron	744777	744921	0	.	.	mult=48;pri=4;src=E
Bvchr1.sca001	b2h	intron	747460	748593	0	.	.	mult=2;pri=4;src=E
Bvchr1.sca001	b2h	intron	751399	752616	0	.	.	mult=46;pri=4;src=E
Bvchr1.sca001	b2h	intron	752752	753325	0	.	.	mult=70;pri=4;src=E
Bvchr1.sca001	b2h	intron	753475	753665	0	.	.	mult=49;pri=4;src=E
Bvchr1.sca001	b2h	intron	753808	753990	0	.	.	mult=182;pri=4;src=E
Bvchr1.sca001	b2h	intron	762365	762594	0	.	.	mult=4;pri=4;src=E
Bvchr1.sca001	b2h	intron	762621	762904	0	.	.	mult=1521;pri=4;src=E
Bvchr1.sca001	b2h	intron	762989	763083	0	.	.	mult=15;pri=4;src=E
Bvchr1.sca001	b2h	intron	763507	766211	0	.	.	mult=967;pri=4;src=E
Bvchr1.sca001	b2h	intron	766227	766341	0	.	.	mult=6;pri=4;src=E
Bvchr1.sca001	b2h	intron	766342	766424	0	.	.	mult=26;pri=4;src=E
Bvchr1.sca001	b2h	intron	766544	766660	0	.	.	mult=1668;pri=4;src=E
Bvchr1.sca001	b2h	intron	766754	766851	0	.	.	mult=1949;pri=4;src=E
Bvchr1.sca001	b2h	intron	766940	767578	0	.	.	mult=1136;pri=4;src=E
Bvchr1.sca001	b2h	intron	767673	768282	0	.	.	mult=1937;pri=4;src=E
Bvchr1.sca001	b2h	intron	768384	769856	0	.	.	mult=1458;pri=4;src=E
Bvchr1.sca001	b2h	intron	769927	771594	0	.	.	mult=1706;pri=4;src=E
Bvchr1.sca001	b2h	intron	771699	771988	0	.	.	mult=2204;pri=4;src=E
Bvchr1.sca001	b2h	intron	772106	772808	0	.	.	mult=1544;pri=4;src=E
Bvchr1.sca001	b2h	intron	772886	773059	0	.	.	mult=2050;pri=4;src=E
Bvchr1.sca001	b2h	intron	773105	773201	0	.	.	mult=2337;pri=4;src=E
Bvchr1.sca001	b2h	intron	805923	808838	0	.	.	mult=1520;pri=4;src=E
Bvchr1.sca001	b2h	intron	808903	809019	0	.	.	mult=2312;pri=4;src=E
Bvchr1.sca001	b2h	intron	809064	809649	0	.	.	mult=2235;pri=4;src=E
Bvchr1.sca001	b2h	intron	809846	809899	0	.	.	mult=13;pri=4;src=E
Bvchr1.sca001	b2h	intron	809859	809931	0	.	.	mult=2;pri=4;src=E
Bvchr1.sca001	b2h	intron	809861	809938	0	.	.	mult=2;pri=4;src=E
Bvchr1.sca001	b2h	intron	817804	818037	0	.	.	mult=3;pri=4;src=E
Bvchr1.sca001	b2h	intron	818102	818195	0	.	.	mult=5;pri=4;src=E
Bvchr1.sca001	b2h	intron	818240	818499	0	.	.	mult=2;pri=4;src=E
Bvchr1.sca001	b2h	intron	821128	821909	0	.	.	mult=478;pri=4;src=E
Bvchr1.sca001	b2h	intron	821946	822076	0	.	.	mult=111;pri=4;src=E
Bvchr1.sca001	b2h	intron	821981	822076	0	.	.	mult=352;pri=4;src=E
Bvchr1.sca001	b2h	intron	824031	824736	0	.	.	mult=9;pri=4;src=E
Bvchr1.sca001	b2h	intron	825190	825670	0	.	.	mult=20;pri=4;src=E
Bvchr1.sca001	b2h	intron	825977	826107	0	.	.	mult=12;pri=4;src=E
Bvchr1.sca001	b2h	intron	826172	826287	0	.	.	mult=22;pri=4;src=E
Bvchr1.sca001	b2h	intron	826332	826738	0	.	.	mult=26;pri=4;src=E
Bvchr1.sca001	b2h	intron	836400	836480	0	.	.	mult=719;pri=4;src=E
Bvchr1.sca001	b2h	intron	836571	837683	0	.	.	mult=652;pri=4;src=E
Bvchr1.sca001	b2h	intron	837746	838750	0	.	.	mult=650;pri=4;src=E
Bvchr1.sca001	b2h	intron	838852	839535	0	.	.	mult=849;pri=4;src=E
Bvchr1.sca001	b2h	intron	839626	840351	0	.	.	mult=677;pri=4;src=E
Bvchr1.sca001	b2h	intron	840475	841278	0	.	.	mult=675;pri=4;src=E
Bvchr1.sca001	b2h	intron	841357	841789	0	.	.	mult=1152;pri=4;src=E
Bvchr1.sca001	b2h	intron	841876	842022	0	.	.	mult=878;pri=4;src=E
Bvchr1.sca001	b2h	intron	842072	842748	0	.	.	mult=748;pri=4;src=E
Bvchr1.sca001	b2h	intron	842806	842903	0	.	.	mult=1139;pri=4;src=E
Bvchr1.sca001	b2h	intron	843035	843117	0	.	.	mult=847;pri=4;src=E
Bvchr1.sca001	b2h	intron	843202	843880	0	.	.	mult=1143;pri=4;src=E
Bvchr1.sca001	b2h	intron	843951	844039	0	.	.	mult=1075;pri=4;src=E
Bvchr1.sca001	b2h	intron	858043	859939	0	.	.	mult=119;pri=4;src=E
Bvchr1.sca001	b2h	intron	860288	862504	0	.	.	mult=50;pri=4;src=E
Bvchr1.sca001	b2h	intron	860299	862504	0	.	.	mult=136;pri=4;src=E
Bvchr1.sca001	b2h	intron	866310	867746	0	.	.	mult=863;pri=4;src=E
Bvchr1.sca001	b2h	intron	867853	868033	0	.	.	mult=1254;pri=4;src=E
Bvchr1.sca001	b2h	intron	868183	868278	0	.	.	mult=889;pri=4;src=E
Bvchr1.sca001	b2h	intron	869614	869704	0	.	.	mult=5;pri=4;src=E
Bvchr1.sca001	b2h	intron	869942	870040	0	.	.	mult=2;pri=4;src=E
Bvchr1.sca001	b2h	intron	869946	870040	0	.	.	mult=2;pri=4;src=E
Bvchr1.sca001	b2h	intron	870153	870250	0	.	.	mult=5;pri=4;src=E
Bvchr1.sca001	b2h	intron	873891	873977	0	.	.	mult=2;pri=4;src=E
Bvchr1.sca001	b2h	intron	895922	896231	0	.	.	mult=21;pri=4;src=E
Bvchr1.sca001	b2h	intron	896441	896688	0	.	.	mult=16;pri=4;src=E
Bvchr1.sca001	b2h	intron	897230	897385	0	.	.	mult=2;pri=4;src=E
Bvchr1.sca001	b2h	intron	897531	897686	0	.	.	mult=2;pri=4;src=E
Bvchr1.sca001	b2h	intron	898744	898872	0	.	.	mult=34;pri=4;src=E
Bvchr1.sca001	b2h	intron	899009	899087	0	.	.	mult=43;pri=4;src=E
Bvchr1.sca001	b2h	intron	899438	899526	0	.	.	mult=65;pri=4;src=E
Bvchr1.sca001	b2h	intron	906620	906962	0	.	.	mult=1178;pri=4;src=E
Bvchr1.sca001	b2h	intron	907113	907218	0	.	.	mult=832;pri=4;src=E
Bvchr1.sca001	b2h	intron	907384	907469	0	.	.	mult=18;pri=4;src=E
Bvchr1.sca001	b2h	intron	907384	907551	0	.	.	mult=93;pri=4;src=E
Bvchr1.sca001	b2h	intron	908108	908208	0	.	.	mult=4;pri=4;src=E
Bvchr1.sca001	b2h	intron	908379	909797	0	.	.	mult=72;pri=4;src=E
Bvchr1.sca001	b2h	intron	908379	909824	0	.	.	mult=549;pri=4;src=E
Bvchr1.sca001	b2h	intron	909874	909977	0	.	.	mult=801;pri=4;src=E
Bvchr1.sca001	b2h	intron	910082	911908	0	.	.	mult=181;pri=4;src=E
Bvchr1.sca001	b2h	intron	910082	912395	0	.	.	mult=138;pri=4;src=E
Bvchr1.sca001	b2h	intron	912039	912395	0	.	.	mult=213;pri=4;src=E
Bvchr1.sca001	b2h	intron	928438	929767	0	.	.	mult=71;pri=4;src=E
Bvchr1.sca001	b2h	intron	928438	929793	0	.	.	mult=201;pri=4;src=E
Bvchr1.sca001	b2h	intron	929442	929767	0	.	.	mult=37;pri=4;src=E
Bvchr1.sca001	b2h	intron	929442	929793	0	.	.	mult=87;pri=4;src=E
Bvchr1.sca001	b2h	intron	929935	931019	0	.	.	mult=321;pri=4;src=E
Bvchr1.sca001	b2h	intron	931376	933101	0	.	.	mult=494;pri=4;src=E
Bvchr1.sca001	b2h	intron	933847	933946	0	.	.	mult=1983;pri=4;src=E
Bvchr1.sca001	b2h	intron	934044	934133	0	.	.	mult=2154;pri=4;src=E
Bvchr1.sca001	b2h	intron	934189	935159	0	.	.	mult=1739;pri=4;src=E
Bvchr1.sca001	b2h	intron	936944	939022	0	.	.	mult=4;pri=4;src=E
Bvchr1.sca001	b2h	intron	938539	939022	0	.	.	mult=3;pri=4;src=E
Bvchr1.sca001	b2h	intron	939687	940102	0	.	.	mult=2;pri=4;src=E
Bvchr1.sca001	b2h	intron	939780	940006	0	.	.	mult=3;pri=4;src=E
Bvchr1.sca001	b2h	intron	940364	940719	0	.	.	mult=2;pri=4;src=E
Bvchr1.sca001	b2h	intron	940439	940704	0	.	.	mult=3;pri=4;src=E
Bvchr1.sca001	b2h	intron	940498	940713	0	.	.	mult=2;pri=4;src=E
Bvchr1.sca001	b2h	intron	940518	940638	0	.	.	mult=2;pri=4;src=E
Bvchr1.sca001	b2h	intron	940572	940783	0	.	.	mult=5;pri=4;src=E
Bvchr1.sca001	b2h	intron	940572	940821	0	.	.	mult=5;pri=4;src=E
Bvchr1.sca001	b2h	intron	940573	940784	0	.	.	mult=3;pri=4;src=E
Bvchr1.sca001	b2h	intron	940676	940748	0	.	.	mult=2;pri=4;src=E
Bvchr1.sca001	b2h	intron	940745	940904	0	.	.	mult=2;pri=4;src=E
Bvchr1.sca001	b2h	intron	941305	942922	0	.	.	mult=2144;pri=4;src=E
Bvchr1.sca001	b2h	intron	942966	943445	0	.	.	mult=31;pri=4;src=E
Bvchr1.sca001	b2h	intron	943520	943713	0	.	.	mult=3;pri=4;src=E
Bvchr1.sca001	b2h	intron	943655	943959	0	.	.	mult=2;pri=4;src=E
Bvchr1.sca001	b2h	intron	947410	948093	0	.	.	mult=1264;pri=4;src=E
Bvchr1.sca001	b2h	intron	948180	948325	0	.	.	mult=1571;pri=4;src=E
Bvchr1.sca001	b2h	intron	948498	948584	0	.	.	mult=1518;pri=4;src=E
Bvchr1.sca001	b2h	intron	948808	949863	0	.	.	mult=564;pri=4;src=E
Bvchr1.sca001	b2h	intron	950099	950671	0	.	.	mult=544;pri=4;src=E
Bvchr1.sca001	b2h	intron	950843	953503	0	.	.	mult=601;pri=4;src=E
Bvchr1.sca001	b2h	intron	953530	953733	0	.	.	mult=2;pri=4;src=E
Bvchr1.sca001	b2h	intron	958999	959690	0	.	.	mult=598;pri=4;src=E
Bvchr1.sca001	b2h	intron	959902	960207	0	.	.	mult=446;pri=4;src=E
Bvchr1.sca001	b2h	intron	959902	960222	0	.	.	mult=81;pri=4;src=E
Bvchr1.sca001	b2h	intron	959919	960207	0	.	.	mult=25;pri=4;src=E
Bvchr1.sca001	b2h	intron	960361	960587	0	.	.	mult=238;pri=4;src=E
Bvchr1.sca001	b2h	intron	960834	961129	0	.	.	mult=415;pri=4;src=E
Bvchr1.sca001	b2h	intron	961393	963110	0	.	.	mult=402;pri=4;src=E
Bvchr1.sca001	b2h	intron	963173	963313	0	.	.	mult=369;pri=4;src=E
Bvchr1.sca001	b2h	intron	963394	964185	0	.	.	mult=38;pri=4;src=E
Bvchr1.sca001	b2h	intron	963394	964379	0	.	.	mult=35;pri=4;src=E
Bvchr1.sca001	b2h	intron	964249	964379	0	.	.	mult=10;pri=4;src=E
Bvchr1.sca001	b2h	intron	964253	964379	0	.	.	mult=9;pri=4;src=E
Bvchr1.sca001	b2h	intron	964284	964379	0	.	.	mult=13;pri=4;src=E
Bvchr1.sca001	b2h	intron	964458	964638	0	.	.	mult=18;pri=4;src=E
Bvchr1.sca001	b2h	intron	964458	966170	0	.	.	mult=104;pri=4;src=E
Bvchr1.sca001	b2h	intron	966274	967010	0	.	.	mult=176;pri=4;src=E
Bvchr1.sca001	b2h	intron	967046	967210	0	.	.	mult=33;pri=4;src=E
Bvchr1.sca001	b2h	intron	967160	967230	0	.	.	mult=6;pri=4;src=E
Bvchr1.sca001	b2h	intron	967467	967574	0	.	.	mult=128;pri=4;src=E
Bvchr1.sca001	b2h	intron	968654	969241	0	.	.	mult=1802;pri=4;src=E
Bvchr1.sca001	b2h	intron	969623	970605	0	.	.	mult=754;pri=4;src=E
Bvchr1.sca001	b2h	intron	970678	972492	0	.	.	mult=1099;pri=4;src=E
Bvchr1.sca001	b2h	intron	972239	972492	0	.	.	mult=137;pri=4;src=E
Bvchr1.sca001	b2h	intron	972239	973253	0	.	.	mult=49;pri=4;src=E
Bvchr1.sca001	b2h	intron	972616	972869	0	.	.	mult=70;pri=4;src=E
Bvchr1.sca001	b2h	intron	972993	973253	0	.	.	mult=447;pri=4;src=E
Bvchr1.sca001	b2h	intron	973551	973958	0	.	.	mult=668;pri=4;src=E
Bvchr1.sca001	b2h	intron	978227	978311	0	.	.	mult=2;pri=4;src=E
Bvchr1.sca001	b2h	intron	978269	978385	0	.	.	mult=2;pri=4;src=E
Bvchr1.sca001	b2h	intron	978574	978682	0	.	.	mult=2;pri=4;src=E
Bvchr1.sca001	b2h	intron	978651	978821	0	.	.	mult=4;pri=4;src=E
Bvchr1.sca001	b2h	intron	978651	978884	0	.	.	mult=7;pri=4;src=E
Bvchr1.sca001	b2h	intron	978651	978887	0	.	.	mult=2;pri=4;src=E
Bvchr1.sca001	b2h	intron	978662	978786	0	.	.	mult=2;pri=4;src=E
Bvchr1.sca001	b2h	intron	979092	979748	0	.	.	mult=1309;pri=4;src=E
Bvchr1.sca001	b2h	intron	979941	980064	0	.	.	mult=2206;pri=4;src=E
Bvchr1.sca001	b2h	intron	980153	980959	0	.	.	mult=1846;pri=4;src=E
Bvchr1.sca001	b2h	intron	981031	981121	0	.	.	mult=1993;pri=4;src=E
Bvchr1.sca001	b2h	intron	982560	982702	0	.	.	mult=60;pri=4;src=E
Bvchr1.sca001	b2h	intron	986692	986795	0	.	.	mult=36;pri=4;src=E
Bvchr1.sca001	b2h	intron	986692	986826	0	.	.	mult=30;pri=4;src=E
Bvchr1.sca001	b2h	intron	988329	988491	0	.	.	mult=10;pri=4;src=E
Bvchr1.sca001	b2h	intron	991987	992044	0	.	.	mult=2;pri=4;src=E
Bvchr1.sca001	b2h	intron	992207	992249	0	.	.	mult=2;pri=4;src=E
Bvchr1.sca001	b2h	intron	992545	994522	0	.	.	mult=726;pri=4;src=E
Bvchr1.sca001	b2h	intron	994580	996646	0	.	.	mult=733;pri=4;src=E
Bvchr1.sca001	b2h	intron	996738	996837	0	.	.	mult=1306;pri=4;src=E
Bvchr1.sca001	b2h	intron	996999	997174	0	.	.	mult=1635;pri=4;src=E
Bvchr1.sca001	b2h	intron	997303	997394	0	.	.	mult=1320;pri=4;src=E
Bvchr1.sca001	b2h	intron	997533	998326	0	.	.	mult=1321;pri=4;src=E
Bvchr1.sca001	b2h	intron	998420	998597	0	.	.	mult=1439;pri=4;src=E
Bvchr1.sca001	b2h	intron	998704	998797	0	.	.	mult=1699;pri=4;src=E
Bvchr1.sca001	b2h	intron	1003795	1003857	0	.	.	mult=2;pri=4;src=E
Bvchr1.sca001	b2h	intron	1004064	1004152	0	.	.	mult=7;pri=4;src=E
Bvchr1.sca001	b2h	intron	1004064	1004213	0	.	.	mult=5;pri=4;src=E
Bvchr1.sca001	b2h	intron	1004101	1004141	0	.	.	mult=2;pri=4;src=E
Bvchr1.sca001	b2h	intron	1005566	1005712	0	.	.	mult=1509;pri=4;src=E
Bvchr1.sca001	b2h	intron	1005946	1006474	0	.	.	mult=1135;pri=4;src=E
Bvchr1.sca001	b2h	intron	1006559	1006672	0	.	.	mult=2270;pri=4;src=E
Bvchr1.sca001	b2h	intron	1006828	1006949	0	.	.	mult=289;pri=4;src=E
Bvchr1.sca001	b2h	intron	1006828	1006954	0	.	.	mult=2000;pri=4;src=E
Bvchr1.sca001	b2h	intron	1007053	1007254	0	.	.	mult=2227;pri=4;src=E
Bvchr1.sca001	b2h	intron	1007364	1007962	0	.	.	mult=1840;pri=4;src=E
Bvchr1.sca001	b2h	intron	1008121	1008458	0	.	.	mult=2155;pri=4;src=E
Bvchr1.sca001	b2h	intron	1008602	1008708	0	.	.	mult=2295;pri=4;src=E
Bvchr1.sca001	b2h	intron	1008850	1009156	0	.	.	mult=2119;pri=4;src=E
Bvchr1.sca001	b2h	intron	1009318	1010645	0	.	.	mult=2;pri=4;src=E
Bvchr1.sca001	b2h	intron	1009318	1010974	0	.	.	mult=2;pri=4;src=E
Bvchr1.sca001	b2h	intron	1014657	1014736	0	.	.	mult=1657;pri=4;src=E
Bvchr1.sca001	b2h	intron	1014916	1014997	0	.	.	mult=1496;pri=4;src=E
Bvchr1.sca001	b2h	intron	1015255	1016601	0	.	.	mult=1117;pri=4;src=E
Bvchr1.sca001	b2h	intron	1016814	1017004	0	.	.	mult=1104;pri=4;src=E
Bvchr1.sca001	b2h	intron	1017361	1017502	0	.	.	mult=757;pri=4;src=E
Bvchr1.sca001	b2h	intron	1018259	1020251	0	.	.	mult=282;pri=4;src=E
Bvchr1.sca001	b2h	intron	1020421	1020498	0	.	.	mult=2;pri=4;src=E
Bvchr1.sca001	b2h	intron	1029091	1029835	0	.	.	mult=8;pri=4;src=E
Bvchr1.sca001	b2h	intron	1029936	1030610	0	.	.	mult=12;pri=4;src=E
Bvchr1.sca001	b2h	intron	1032402	1033896	0	.	.	mult=29;pri=4;src=E
Bvchr1.sca001	b2h	intron	1033955	1034049	0	.	.	mult=87;pri=4;src=E
Bvchr1.sca001	b2h	intron	1034104	1034290	0	.	.	mult=131;pri=4;src=E
Bvchr1.sca001	b2h	intron	1038791	1041547	0	.	.	mult=545;pri=4;src=E
Bvchr1.sca001	b2h	intron	1045909	1046553	0	.	.	mult=467;pri=4;src=E
Bvchr1.sca001	b2h	intron	1046871	1047055	0	.	.	mult=628;pri=4;src=E
Bvchr1.sca001	b2h	intron	1047134	1047262	0	.	.	mult=276;pri=4;src=E
Bvchr1.sca001	b2h	intron	1047134	1047289	0	.	.	mult=454;pri=4;src=E
Bvchr1.sca001	b2h	intron	1047393	1047612	0	.	.	mult=603;pri=4;src=E
Bvchr1.sca001	b2h	intron	1047702	1050820	0	.	.	mult=769;pri=4;src=E
Bvchr1.sca001	b2h	intron	1050933	1051924	0	.	.	mult=672;pri=4;src=E
Bvchr1.sca001	b2h	intron	1051979	1052054	0	.	.	mult=1012;pri=4;src=E
Bvchr1.sca001	b2h	intron	1052104	1052538	0	.	.	mult=783;pri=4;src=E
Bvchr1.sca001	b2h	intron	1052640	1053460	0	.	.	mult=898;pri=4;src=E
Bvchr1.sca001	b2h	intron	1053577	1053664	0	.	.	mult=1196;pri=4;src=E
Bvchr1.sca001	b2h	intron	1054069	1133590	0	.	.	mult=3;pri=4;src=E
Bvchr1.sca001	b2h	intron	1059387	1176369	0	.	.	mult=2;pri=4;src=E
Bvchr1.sca001	b2h	intron	1099976	1100329	0	.	.	mult=2;pri=4;src=E
Bvchr1.sca001	b2h	intron	1100002	1100176	0	.	.	mult=4;pri=4;src=E
Bvchr1.sca001	b2h	intron	1100002	1100353	0	.	.	mult=2;pri=4;src=E
Bvchr1.sca001	b2h	intron	1133353	1133401	0	.	.	mult=2;pri=4;src=E
Bvchr1.sca001	b2h	intron	1148610	1149455	0	.	.	mult=65;pri=4;src=E
Bvchr1.sca001	b2h	intron	1149728	1150399	0	.	.	mult=49;pri=4;src=E
Bvchr1.sca001	b2h	intron	1150566	1152877	0	.	.	mult=53;pri=4;src=E
Bvchr1.sca001	b2h	intron	1167236	1174834	0	.	.	mult=2;pri=4;src=E
Bvchr1.sca001	b2h	intron	1167871	1170888	0	.	.	mult=3;pri=4;src=E
Bvchr1.sca001	b2h	intron	1174138	1174224	0	.	.	mult=191;pri=4;src=E
Bvchr1.sca001	b2h	intron	1174341	1174834	0	.	.	mult=169;pri=4;src=E
Bvchr1.sca001	b2h	intron	1174936	1175182	0	.	.	mult=176;pri=4;src=E
Bvchr1.sca001	b2h	intron	1175286	1176369	0	.	.	mult=105;pri=4;src=E
Bvchr1.sca001	b2h	intron	1176482	1176987	0	.	.	mult=219;pri=4;src=E
Bvchr1.sca001	b2h	intron	1176482	1177656	0	.	.	mult=23;pri=4;src=E
Bvchr1.sca001	b2h	intron	1177077	1177656	0	.	.	mult=92;pri=4;src=E
Bvchr1.sca001	b2h	intron	1181915	1182114	0	.	.	mult=3;pri=4;src=E
Bvchr1.sca001	b2h	intron	1182203	1183569	0	.	.	mult=1319;pri=4;src=E
Bvchr1.sca001	b2h	intron	1183841	1183951	0	.	.	mult=1738;pri=4;src=E
Bvchr1.sca001	b2h	intron	1184123	1185083	0	.	.	mult=1546;pri=4;src=E
Bvchr1.sca001	b2h	intron	1185451	1185566	0	.	.	mult=2;pri=4;src=E
Bvchr1.sca001	b2h	intron	1185631	1185971	0	.	.	mult=3;pri=4;src=E
Bvchr1.sca001	b2h	intron	1186209	1186258	0	.	.	mult=2;pri=4;src=E
Bvchr1.sca001	b2h	intron	1186209	1186324	0	.	.	mult=2;pri=4;src=E
Bvchr1.sca001	b2h	intron	1186209	1186325	0	.	.	mult=9;pri=4;src=E
Bvchr1.sca001	b2h	intron	1186209	1186330	0	.	.	mult=2;pri=4;src=E
Bvchr1.sca001	b2h	intron	1186209	1186378	0	.	.	mult=10;pri=4;src=E
Bvchr1.sca001	b2h	intron	1186209	1186386	0	.	.	mult=7;pri=4;src=E
Bvchr1.sca001	b2h	intron	1186209	1186391	0	.	.	mult=4;pri=4;src=E
Bvchr1.sca001	b2h	intron	1186209	1186397	0	.	.	mult=3;pri=4;src=E
Bvchr1.sca001	b2h	intron	1186209	1186398	0	.	.	mult=6;pri=4;src=E
Bvchr1.sca001	b2h	intron	1186209	1186417	0	.	.	mult=42;pri=4;src=E
Bvchr1.sca001	b2h	intron	1186787	1186879	0	.	.	mult=1482;pri=4;src=E
Bvchr1.sca001	b2h	intron	1186955	1187070	0	.	.	mult=2674;pri=4;src=E
Bvchr1.sca001	b2h	intron	1187173	1188574	0	.	.	mult=1905;pri=4;src=E
Bvchr1.sca001	b2h	intron	1188656	1189027	0	.	.	mult=1787;pri=4;src=E
Bvchr1.sca001	b2h	intron	1189069	1189537	0	.	.	mult=2;pri=4;src=E
Bvchr1.sca001	b2h	intron	1190615	1191821	0	.	.	mult=1693;pri=4;src=E
Bvchr1.sca001	b2h	intron	1192047	1192139	0	.	.	mult=2621;pri=4;src=E
Bvchr1.sca001	b2h	intron	1192308	1192953	0	.	.	mult=1814;pri=4;src=E
Bvchr1.sca001	b2h	intron	1193070	1193173	0	.	.	mult=2239;pri=4;src=E
Bvchr1.sca001	b2h	intron	1193327	1193434	0	.	.	mult=2098;pri=4;src=E
Bvchr1.sca001	b2h	intron	1193579	1194770	0	.	.	mult=1247;pri=4;src=E
Bvchr1.sca001	b2h	intron	1205976	1206131	0	.	.	mult=5;pri=4;src=E
Bvchr1.sca001	b2h	intron	1206202	1207187	0	.	.	mult=1949;pri=4;src=E
Bvchr1.sca001	b2h	intron	1207286	1207925	0	.	.	mult=2292;pri=4;src=E
Bvchr1.sca001	b2h	intron	1210134	1210206	0	.	.	mult=4;pri=4;src=E
Bvchr1.sca001	b2h	intron	1210416	1211677	0	.	.	mult=228;pri=4;src=E
Bvchr1.sca001	b2h	intron	1212124	1212501	0	.	.	mult=2;pri=4;src=E
Bvchr1.sca001	b2h	intron	1214204	1214378	0	.	.	mult=97;pri=4;src=E
Bvchr1.sca001	b2h	intron	1214454	1214555	0	.	.	mult=85;pri=4;src=E
Bvchr1.sca001	b2h	intron	1214748	1214855	0	.	.	mult=43;pri=4;src=E
Bvchr1.sca001	b2h	intron	1215108	1215196	0	.	.	mult=31;pri=4;src=E
Bvchr1.sca001	b2h	intron	1215738	1215817	0	.	.	mult=73;pri=4;src=E
Bvchr1.sca001	b2h	intron	1216026	1218012	0	.	.	mult=36;pri=4;src=E
Bvchr1.sca001	b2h	intron	1218120	1218219	0	.	.	mult=65;pri=4;src=E
Bvchr1.sca001	b2h	intron	1226021	1234948	0	.	.	mult=549;pri=4;src=E
Bvchr1.sca001	b2h	intron	1235369	1235733	0	.	.	mult=3;pri=4;src=E
Bvchr1.sca001	b2h	intron	1235796	1236844	0	.	.	mult=461;pri=4;src=E
Bvchr1.sca001	b2h	intron	1269688	1270070	0	.	.	mult=2;pri=4;src=E
Bvchr1.sca001	b2h	intron	1288739	1288876	0	.	.	mult=1929;pri=4;src=E
Bvchr1.sca001	b2h	intron	1289108	1291596	0	.	.	mult=1290;pri=4;src=E
Bvchr1.sca001	b2h	intron	1291996	1292351	0	.	.	mult=1953;pri=4;src=E
Bvchr1.sca001	b2h	intron	1295491	1295868	0	.	.	mult=2305;pri=4;src=E
Bvchr1.sca001	b2h	intron	1296177	1297039	0	.	.	mult=1337;pri=4;src=E
Bvchr1.sca001	b2h	intron	1297411	1297618	0	.	.	mult=1764;pri=4;src=E
Bvchr1.sca001	b2h	intron	1297723	1299291	0	.	.	mult=1490;pri=4;src=E
Bvchr1.sca001	b2h	intron	1300854	1301243	0	.	.	mult=37;pri=4;src=E
Bvchr1.sca001	b2h	intron	1304236	1304442	0	.	.	mult=1544;pri=4;src=E
Bvchr1.sca001	b2h	intron	1304538	1304903	0	.	.	mult=1760;pri=4;src=E
Bvchr1.sca001	b2h	intron	1305069	1305389	0	.	.	mult=1415;pri=4;src=E
Bvchr1.sca001	b2h	intron	1305535	1305665	0	.	.	mult=1052;pri=4;src=E
Bvchr1.sca001	b2h	intron	1305729	1306151	0	.	.	mult=890;pri=4;src=E
Bvchr1.sca001	b2h	intron	1306236	1308674	0	.	.	mult=417;pri=4;src=E
Bvchr1.sca001	b2h	intron	1308742	1309119	0	.	.	mult=726;pri=4;src=E
Bvchr1.sca001	b2h	intron	1309248	1309359	0	.	.	mult=533;pri=4;src=E
Bvchr1.sca001	b2h	intron	1309470	1309565	0	.	.	mult=608;pri=4;src=E
Bvchr1.sca001	b2h	intron	1309665	1309739	0	.	.	mult=497;pri=4;src=E
Bvchr1.sca001	b2h	intron	1309790	1310772	0	.	.	mult=449;pri=4;src=E
Bvchr1.sca001	b2h	intron	1310826	1313261	0	.	.	mult=469;pri=4;src=E
Bvchr1.sca001	b2h	intron	1313380	1313795	0	.	.	mult=616;pri=4;src=E
Bvchr1.sca001	b2h	intron	1313927	1314616	0	.	.	mult=353;pri=4;src=E
Bvchr1.sca001	b2h	intron	1316607	1316721	0	.	.	mult=1254;pri=4;src=E
Bvchr1.sca001	b2h	intron	1316896	1320146	0	.	.	mult=901;pri=4;src=E
Bvchr1.sca001	b2h	intron	1320250	1320565	0	.	.	mult=2;pri=4;src=E
Bvchr1.sca001	b2h	intron	1320266	1320325	0	.	.	mult=3;pri=4;src=E
Bvchr1.sca001	b2h	intron	1320527	1320591	0	.	.	mult=4;pri=4;src=E
Bvchr1.sca001	b2h	intron	1320688	1321070	0	.	.	mult=2;pri=4;src=E
Bvchr1.sca001	b2h	intron	1336516	1337136	0	.	.	mult=929;pri=4;src=E
Bvchr1.sca001	b2h	intron	1337577	1337688	0	.	.	mult=1409;pri=4;src=E
Bvchr1.sca001	b2h	intron	1338121	1338787	0	.	.	mult=1421;pri=4;src=E
Bvchr1.sca001	b2h	intron	1339347	1340125	0	.	.	mult=1807;pri=4;src=E
Bvchr1.sca001	b2h	intron	1340672	1340862	0	.	.	mult=3;pri=4;src=E
Bvchr1.sca001	b2h	intron	1341469	1341736	0	.	.	mult=2;pri=4;src=E
Bvchr1.sca001	b2h	intron	1341509	1341580	0	.	.	mult=5;pri=4;src=E
Bvchr1.sca001	b2h	intron	1341825	1344053	0	.	.	mult=1521;pri=4;src=E
Bvchr1.sca001	b2h	intron	1345706	1345854	0	.	.	mult=1324;pri=4;src=E
Bvchr1.sca001	b2h	intron	1345706	1345888	0	.	.	mult=396;pri=4;src=E
Bvchr1.sca001	b2h	intron	1345991	1346413	0	.	.	mult=2270;pri=4;src=E
Bvchr1.sca001	b2h	intron	1346536	1346629	0	.	.	mult=2169;pri=4;src=E
Bvchr1.sca001	b2h	intron	1346683	1346790	0	.	.	mult=2402;pri=4;src=E
Bvchr1.sca001	b2h	intron	1346864	1347025	0	.	.	mult=2428;pri=4;src=E
Bvchr1.sca001	b2h	intron	1347128	1347209	0	.	.	mult=1827;pri=4;src=E
Bvchr1.sca001	b2h	intron	1347312	1347406	0	.	.	mult=2115;pri=4;src=E
Bvchr1.sca001	b2h	intron	1347479	1347575	0	.	.	mult=2368;pri=4;src=E
Bvchr1.sca001	b2h	intron	1347639	1347758	0	.	.	mult=2221;pri=4;src=E
Bvchr1.sca001	b2h	intron	1347801	1348015	0	.	.	mult=2438;pri=4;src=E
Bvchr1.sca001	b2h	intron	1348076	1348165	0	.	.	mult=1838;pri=4;src=E
Bvchr1.sca001	b2h	intron	1348277	1349078	0	.	.	mult=1858;pri=4;src=E
Bvchr1.sca001	b2h	intron	1349250	1349397	0	.	.	mult=2475;pri=4;src=E
Bvchr1.sca001	b2h	intron	1349489	1349734	0	.	.	mult=2046;pri=4;src=E
Bvchr1.sca001	b2h	intron	1354947	1355132	0	.	.	mult=2;pri=4;src=E
Bvchr1.sca001	b2h	intron	1354948	1355114	0	.	.	mult=2;pri=4;src=E
Bvchr1.sca001	b2h	intron	1354950	1355115	0	.	.	mult=2;pri=4;src=E
Bvchr1.sca001	b2h	intron	1355602	1356218	0	.	.	mult=1708;pri=4;src=E
Bvchr1.sca001	b2h	intron	1358459	1358573	0	.	.	mult=9;pri=4;src=E
Bvchr1.sca001	b2h	intron	1358996	1359670	0	.	.	mult=248;pri=4;src=E
Bvchr1.sca001	b2h	intron	1359909	1361193	0	.	.	mult=204;pri=4;src=E
Bvchr1.sca001	b2h	intron	1359993	1361193	0	.	.	mult=23;pri=4;src=E
Bvchr1.sca001	b2h	intron	1361066	1361193	0	.	.	mult=4;pri=4;src=E
Bvchr1.sca001	b2h	intron	1364159	1366419	0	.	.	mult=195;pri=4;src=E
Bvchr1.sca001	b2h	intron	1366493	1366832	0	.	.	mult=326;pri=4;src=E
Bvchr1.sca001	b2h	intron	1366901	1370729	0	.	.	mult=160;pri=4;src=E
Bvchr1.sca001	b2h	intron	1370819	1371783	0	.	.	mult=186;pri=4;src=E
Bvchr1.sca001	b2h	intron	1371982	1372077	0	.	.	mult=338;pri=4;src=E
Bvchr1.sca001	b2h	intron	1372283	1372408	0	.	.	mult=632;pri=4;src=E
Bvchr1.sca001	b2h	intron	1372577	1372813	0	.	.	mult=644;pri=4;src=E
Bvchr1.sca001	b2h	intron	1372982	1373065	0	.	.	mult=534;pri=4;src=E
Bvchr1.sca001	b2h	intron	1373257	1373877	0	.	.	mult=457;pri=4;src=E
Bvchr1.sca001	b2h	intron	1373999	1374621	0	.	.	mult=15;pri=4;src=E
Bvchr1.sca001	b2h	intron	1374030	1374225	0	.	.	mult=85;pri=4;src=E
Bvchr1.sca001	b2h	intron	1379751	1379932	0	.	.	mult=1104;pri=4;src=E
Bvchr1.sca001	b2h	intron	1380063	1380238	0	.	.	mult=1392;pri=4;src=E
Bvchr1.sca001	b2h	intron	1407276	1407821	0	.	.	mult=196;pri=4;src=E
Bvchr1.sca001	b2h	intron	1415937	1416674	0	.	.	mult=67;pri=4;src=E
Bvchr1.sca001	b2h	intron	1424854	1425109	0	.	.	mult=2;pri=4;src=E
Bvchr1.sca001	b2h	intron	1424882	1425006	0	.	.	mult=2;pri=4;src=E
Bvchr1.sca001	b2h	intron	1425097	1425139	0	.	.	mult=2;pri=4;src=E
Bvchr1.sca001	b2h	intron	1425565	1425692	0	.	.	mult=3;pri=4;src=E
Bvchr1.sca001	b2h	intron	1425751	1426949	0	.	.	mult=1764;pri=4;src=E
Bvchr1.sca001	b2h	intron	1427415	1427710	0	.	.	mult=1861;pri=4;src=E
Bvchr1.sca001	b2h	intron	1428089	1428207	0	.	.	mult=2035;pri=4;src=E
Bvchr1.sca001	b2h	intron	1428276	1428990	0	.	.	mult=1837;pri=4;src=E
Bvchr1.sca001	b2h	intron	1429154	1431116	0	.	.	mult=2;pri=4;src=E
Bvchr1.sca001	b2h	intron	1429221	1431116	0	.	.	mult=2;pri=4;src=E
Bvchr1.sca001	b2h	intron	1431289	1431382	0	.	.	mult=2;pri=4;src=E
Bvchr1.sca001	b2h	intron	1431580	1431661	0	.	.	mult=2;pri=4;src=E
Bvchr1.sca001	b2h	intron	1431859	1432397	0	.	.	mult=94;pri=4;src=E
Bvchr1.sca001	b2h	intron	1432554	1433322	0	.	.	mult=87;pri=4;src=E
Bvchr1.sca001	b2h	intron	1433369	1433564	0	.	.	mult=123;pri=4;src=E
Bvchr1.sca001	b2h	intron	1434108	1434189	0	.	.	mult=58;pri=4;src=E
Bvchr1.sca001	b2h	intron	1434661	1435794	0	.	.	mult=38;pri=4;src=E
Bvchr1.sca001	b2h	intron	1435859	1435947	0	.	.	mult=46;pri=4;src=E
Bvchr1.sca001	b2h	intron	1436275	1436362	0	.	.	mult=40;pri=4;src=E
Bvchr1.sca001	b2h	intron	1436491	1436586	0	.	.	mult=59;pri=4;src=E
Bvchr1.sca001	b2h	intron	1436753	1436830	0	.	.	mult=52;pri=4;src=E
Bvchr1.sca001	b2h	intron	1436881	1438117	0	.	.	mult=18;pri=4;src=E
Bvchr1.sca001	b2h	intron	1438189	1438307	0	.	.	mult=18;pri=4;src=E
Bvchr1.sca001	b2h	intron	1438369	1440025	0	.	.	mult=13;pri=4;src=E
Bvchr1.sca001	b2h	intron	1438386	1440025	0	.	.	mult=2;pri=4;src=E
Bvchr1.sca001	b2h	intron	1440157	1440631	0	.	.	mult=46;pri=4;src=E
Bvchr1.sca001	b2h	intron	1440826	1444474	0	.	.	mult=10;pri=4;src=E
Bvchr1.sca001	b2h	intron	1440826	1444491	0	.	.	mult=2;pri=4;src=E
Bvchr1.sca001	b2h	intron	1444589	1444664	0	.	.	mult=31;pri=4;src=E
Bvchr1.sca001	b2h	intron	1444787	1444869	0	.	.	mult=35;pri=4;src=E
Bvchr1.sca001	b2h	intron	1444925	1445029	0	.	.	mult=22;pri=4;src=E
Bvchr1.sca001	b2h	intron	1445122	1445820	0	.	.	mult=8;pri=4;src=E
Bvchr1.sca001	b2h	intron	1445936	1446051	0	.	.	mult=26;pri=4;src=E
Bvchr1.sca001	b2h	intron	1446135	1446298	0	.	.	mult=37;pri=4;src=E
Bvchr1.sca001	b2h	intron	1446443	1446541	0	.	.	mult=3;pri=4;src=E
Bvchr1.sca001	b2h	intron	1446443	1446874	0	.	.	mult=22;pri=4;src=E
Bvchr1.sca001	b2h	intron	1446672	1446874	0	.	.	mult=5;pri=4;src=E
Bvchr1.sca001	b2h	intron	1447194	1447276	0	.	.	mult=17;pri=4;src=E
Bvchr1.sca001	b2h	intron	1450466	1451393	0	.	.	mult=140;pri=4;src=E
Bvchr1.sca001	b2h	intron	1451610	1452069	0	.	.	mult=297;pri=4;src=E
Bvchr1.sca001	b2h	intron	1452212	1452521	0	.	.	mult=269;pri=4;src=E
Bvchr1.sca001	b2h	intron	1452767	1453099	0	.	.	mult=331;pri=4;src=E
Bvchr1.sca001	b2h	intron	1453284	1454158	0	.	.	mult=332;pri=4;src=E
Bvchr1.sca001	b2h	intron	1454227	1454597	0	.	.	mult=400;pri=4;src=E
Bvchr1.sca001	b2h	intron	1456192	1456291	0	.	.	mult=37;pri=4;src=E
Bvchr1.sca001	b2h	intron	1456419	1456752	0	.	.	mult=24;pri=4;src=E
Bvchr1.sca001	b2h	intron	1456829	1457716	0	.	.	mult=42;pri=4;src=E
Bvchr1.sca001	b2h	intron	1458411	1459338	0	.	.	mult=15;pri=4;src=E
Bvchr1.sca001	b2h	intron	1460551	1460652	0	.	.	mult=588;pri=4;src=E
Bvchr1.sca001	b2h	intron	1460913	1461334	0	.	.	mult=1944;pri=4;src=E
Bvchr1.sca001	b2h	intron	1461422	1463005	0	.	.	mult=1349;pri=4;src=E
Bvchr1.sca001	b2h	intron	1463066	1463754	0	.	.	mult=1673;pri=4;src=E
Bvchr1.sca001	b2h	intron	1463824	1464295	0	.	.	mult=2246;pri=4;src=E
Bvchr1.sca001	b2h	intron	1464459	1464889	0	.	.	mult=1983;pri=4;src=E
Bvchr1.sca001	b2h	intron	1464967	1465488	0	.	.	mult=835;pri=4;src=E
Bvchr1.sca001	b2h	intron	1465535	1465961	0	.	.	mult=2543;pri=4;src=E
Bvchr1.sca001	b2h	intron	1466049	1466257	0	.	.	mult=1244;pri=4;src=E
Bvchr1.sca001	b2h	intron	1466405	1470630	0	.	.	mult=1021;pri=4;src=E
Bvchr1.sca001	b2h	intron	1473305	1473385	0	.	.	mult=848;pri=4;src=E
Bvchr1.sca001	b2h	intron	1473464	1473621	0	.	.	mult=6;pri=4;src=E
Bvchr1.sca001	b2h	intron	1473702	1474251	0	.	.	mult=659;pri=4;src=E
Bvchr1.sca001	b2h	intron	1474305	1475784	0	.	.	mult=491;pri=4;src=E
Bvchr1.sca001	b2h	intron	1475858	1475944	0	.	.	mult=747;pri=4;src=E
Bvchr1.sca001	b2h	intron	1476050	1476576	0	.	.	mult=542;pri=4;src=E
Bvchr1.sca001	b2h	intron	1476658	1476758	0	.	.	mult=969;pri=4;src=E
Bvchr1.sca001	b2h	intron	1477047	1482429	0	.	.	mult=3;pri=4;src=E
Bvchr1.sca001	b2h	intron	1479713	1479772	0	.	.	mult=18;pri=4;src=E
Bvchr1.sca001	b2h	intron	1481962	1482406	0	.	.	mult=25;pri=4;src=E
Bvchr1.sca001	b2h	intron	1482560	1483142	0	.	.	mult=21;pri=4;src=E
Bvchr1.sca001	b2h	intron	1483244	1483368	0	.	.	mult=35;pri=4;src=E
Bvchr1.sca001	b2h	intron	1483476	1484064	0	.	.	mult=15;pri=4;src=E
Bvchr1.sca001	b2h	intron	1486306	1487601	0	.	.	mult=76;pri=4;src=E
Bvchr1.sca001	b2h	intron	1498316	1499236	0	.	.	mult=151;pri=4;src=E
Bvchr1.sca001	b2h	intron	1499402	1499482	0	.	.	mult=4;pri=4;src=E
Bvchr1.sca001	b2h	intron	1499826	1500015	0	.	.	mult=2;pri=4;src=E
Bvchr1.sca001	b2h	intron	1500317	1503951	0	.	.	mult=1646;pri=4;src=E
Bvchr1.sca001	b2h	intron	1504030	1504188	0	.	.	mult=1667;pri=4;src=E
Bvchr1.sca001	b2h	intron	1510391	1510538	0	.	.	mult=5;pri=4;src=E
Bvchr1.sca001	b2h	intron	1510393	1510452	0	.	.	mult=2;pri=4;src=E
Bvchr1.sca001	b2h	intron	1510397	1510469	0	.	.	mult=2;pri=4;src=E
Bvchr1.sca001	b2h	intron	1510784	1510941	0	.	.	mult=1607;pri=4;src=E
Bvchr1.sca001	b2h	intron	1510989	1511951	0	.	.	mult=2072;pri=4;src=E
Bvchr1.sca001	b2h	intron	1512012	1512246	0	.	.	mult=2335;pri=4;src=E
Bvchr1.sca001	b2h	intron	1512366	1513368	0	.	.	mult=12;pri=4;src=E
Bvchr1.sca001	b2h	intron	1514383	1514588	0	.	.	mult=3;pri=4;src=E
Bvchr1.sca001	b2h	intron	1515474	1515798	0	.	.	mult=177;pri=4;src=E
Bvchr1.sca001	b2h	intron	1516012	1516850	0	.	.	mult=97;pri=4;src=E
Bvchr1.sca001	b2h	intron	1517046	1517196	0	.	.	mult=22;pri=4;src=E
Bvchr1.sca001	b2h	intron	1517046	1517845	0	.	.	mult=13;pri=4;src=E
Bvchr1.sca001	b2h	intron	1517046	1519971	0	.	.	mult=81;pri=4;src=E
Bvchr1.sca001	b2h	intron	1520869	1521795	0	.	.	mult=114;pri=4;src=E
Bvchr1.sca001	b2h	intron	1524970	1525425	0	.	.	mult=496;pri=4;src=E
Bvchr1.sca001	b2h	intron	1525717	1525807	0	.	.	mult=559;pri=4;src=E
Bvchr1.sca001	b2h	intron	1526013	1526116	0	.	.	mult=7;pri=4;src=E
Bvchr1.sca001	b2h	intron	1526179	1526739	0	.	.	mult=476;pri=4;src=E
Bvchr1.sca001	b2h	intron	1526797	1526868	0	.	.	mult=2;pri=4;src=E
Bvchr1.sca001	b2h	intron	1526963	1527597	0	.	.	mult=549;pri=4;src=E
Bvchr1.sca001	b2h	intron	1527675	1528401	0	.	.	mult=834;pri=4;src=E
Bvchr1.sca001	b2h	intron	1528590	1528680	0	.	.	mult=526;pri=4;src=E
Bvchr1.sca001	b2h	intron	1528590	1528685	0	.	.	mult=87;pri=4;src=E
Bvchr1.sca001	b2h	intron	1528779	1529552	0	.	.	mult=844;pri=4;src=E
Bvchr1.sca001	b2h	intron	1529687	1529776	0	.	.	mult=997;pri=4;src=E
Bvchr1.sca001	b2h	intron	1529912	1530625	0	.	.	mult=800;pri=4;src=E
Bvchr1.sca001	b2h	intron	1531023	1531112	0	.	.	mult=1273;pri=4;src=E
Bvchr1.sca001	b2h	intron	1531023	1531122	0	.	.	mult=365;pri=4;src=E
Bvchr1.sca001	b2h	intron	1531235	1532056	0	.	.	mult=896;pri=4;src=E
Bvchr1.sca001	b2h	intron	1532156	1532370	0	.	.	mult=801;pri=4;src=E
Bvchr1.sca001	b2h	intron	1532156	1532373	0	.	.	mult=1339;pri=4;src=E
Bvchr1.sca001	b2h	intron	1532584	1532920	0	.	.	mult=2023;pri=4;src=E
Bvchr1.sca001	b2h	intron	1533113	1533431	0	.	.	mult=2041;pri=4;src=E
Bvchr1.sca001	b2h	intron	1533544	1533850	0	.	.	mult=1841;pri=4;src=E
Bvchr1.sca001	b2h	intron	1537571	1538040	0	.	.	mult=527;pri=4;src=E
Bvchr1.sca001	b2h	intron	1540407	1540499	0	.	.	mult=592;pri=4;src=E
Bvchr1.sca001	b2h	intron	1540539	1542589	0	.	.	mult=716;pri=4;src=E
Bvchr1.sca001	b2h	intron	1542682	1542836	0	.	.	mult=831;pri=4;src=E
Bvchr1.sca001	b2h	intron	1543087	1543223	0	.	.	mult=687;pri=4;src=E
Bvchr1.sca001	b2h	intron	1543344	1543423	0	.	.	mult=1115;pri=4;src=E
Bvchr1.sca001	b2h	intron	1543500	1543649	0	.	.	mult=806;pri=4;src=E
Bvchr1.sca001	b2h	intron	1543859	1543980	0	.	.	mult=1120;pri=4;src=E
Bvchr1.sca001	b2h	intron	1544090	1544547	0	.	.	mult=1269;pri=4;src=E
Bvchr1.sca001	b2h	intron	1544641	1547650	0	.	.	mult=784;pri=4;src=E
Bvchr1.sca001	b2h	intron	1547812	1548549	0	.	.	mult=1232;pri=4;src=E
Bvchr1.sca001	b2h	intron	1549897	1549973	0	.	.	mult=3;pri=4;src=E
Bvchr1.sca001	b2h	intron	1550348	1550646	0	.	.	mult=2;pri=4;src=E
Bvchr1.sca001	b2h	intron	1551146	1551215	0	.	.	mult=11;pri=4;src=E
Bvchr1.sca001	b2h	intron	1552363	1552427	0	.	.	mult=11;pri=4;src=E
Bvchr1.sca001	b2h	intron	1552365	1552419	0	.	.	mult=2;pri=4;src=E
Bvchr1.sca001	b2h	intron	1575271	1576957	0	.	.	mult=3;pri=4;src=E
Bvchr1.sca001	b2h	intron	1577501	1577602	0	.	.	mult=3;pri=4;src=E
Bvchr1.sca001	b2h	intron	1578805	1579905	0	.	.	mult=354;pri=4;src=E
Bvchr1.sca001	b2h	intron	1579953	1580312	0	.	.	mult=4;pri=4;src=E
Bvchr1.sca001	b2h	intron	1589447	1589799	0	.	.	mult=6;pri=4;src=E
Bvchr1.sca001	b2h	intron	1589679	1589799	0	.	.	mult=17;pri=4;src=E
Bvchr1.sca001	b2h	intron	1589680	1589799	0	.	.	mult=8;pri=4;src=E
Bvchr1.sca001	b2h	intron	1589681	1589799	0	.	.	mult=7;pri=4;src=E
Bvchr1.sca001	b2h	intron	1590726	1591667	0	.	.	mult=136;pri=4;src=E
Bvchr1.sca001	b2h	intron	1593775	1593815	0	.	.	mult=3;pri=4;src=E
Bvchr1.sca001	b2h	intron	1593788	1593906	0	.	.	mult=2;pri=4;src=E
Bvchr1.sca001	b2h	intron	1599428	1599595	0	.	.	mult=2103;pri=4;src=E
Bvchr1.sca001	b2h	intron	1599665	1602751	0	.	.	mult=261;pri=4;src=E
Bvchr1.sca001	b2h	intron	1599665	1604652	0	.	.	mult=1112;pri=4;src=E
Bvchr1.sca001	b2h	intron	1602863	1604652	0	.	.	mult=225;pri=4;src=E
Bvchr1.sca001	b2h	intron	1604719	1604831	0	.	.	mult=2199;pri=4;src=E
Bvchr1.sca001	b2h	intron	1604973	1605288	0	.	.	mult=1665;pri=4;src=E
Bvchr1.sca001	b2h	intron	1605495	1605539	0	.	.	mult=3;pri=4;src=E
Bvchr1.sca001	b2h	intron	1605802	1605909	0	.	.	mult=2;pri=4;src=E
Bvchr1.sca001	b2h	intron	1607921	1608442	0	.	.	mult=1660;pri=4;src=E
Bvchr1.sca001	b2h	intron	1608717	1611099	0	.	.	mult=1560;pri=4;src=E
Bvchr1.sca001	b2h	intron	1611253	1611384	0	.	.	mult=2;pri=4;src=E
Bvchr1.sca001	b2h	intron	1611474	1611623	0	.	.	mult=2238;pri=4;src=E
Bvchr1.sca001	b2h	intron	1611719	1611997	0	.	.	mult=1542;pri=4;src=E
Bvchr1.sca001	b2h	intron	1612165	1612246	0	.	.	mult=2037;pri=4;src=E
Bvchr1.sca001	b2h	intron	1612382	1612637	0	.	.	mult=2063;pri=4;src=E
Bvchr1.sca001	b2h	intron	1612791	1612878	0	.	.	mult=2336;pri=4;src=E
Bvchr1.sca001	b2h	intron	1612977	1613074	0	.	.	mult=2102;pri=4;src=E
Bvchr1.sca001	b2h	intron	1613093	1613302	0	.	.	mult=2305;pri=4;src=E
Bvchr1.sca001	b2h	intron	1613408	1613543	0	.	.	mult=2336;pri=4;src=E
Bvchr1.sca001	b2h	intron	1613737	1614917	0	.	.	mult=1678;pri=4;src=E
Bvchr1.sca001	b2h	intron	1617138	1617558	0	.	.	mult=1861;pri=4;src=E
Bvchr1.sca001	b2h	intron	1617612	1617805	0	.	.	mult=2;pri=4;src=E
Bvchr1.sca001	b2h	intron	1617833	1617941	0	.	.	mult=1228;pri=4;src=E
Bvchr1.sca001	b2h	intron	1618316	1618395	0	.	.	mult=1316;pri=4;src=E
Bvchr1.sca001	b2h	intron	1618491	1618727	0	.	.	mult=808;pri=4;src=E
Bvchr1.sca001	b2h	intron	1618895	1618989	0	.	.	mult=898;pri=4;src=E
Bvchr1.sca001	b2h	intron	1619125	1619613	0	.	.	mult=450;pri=4;src=E
Bvchr1.sca001	b2h	intron	1619767	1619861	0	.	.	mult=484;pri=4;src=E
Bvchr1.sca001	b2h	intron	1619960	1620052	0	.	.	mult=470;pri=4;src=E
Bvchr1.sca001	b2h	intron	1620071	1620293	0	.	.	mult=552;pri=4;src=E
Bvchr1.sca001	b2h	intron	1620399	1620533	0	.	.	mult=564;pri=4;src=E
Bvchr1.sca001	b2h	intron	1620727	1622247	0	.	.	mult=357;pri=4;src=E
Bvchr1.sca001	b2h	intron	1629224	1629783	0	.	.	mult=152;pri=4;src=E
Bvchr1.sca001	b2h	intron	1630002	1631201	0	.	.	mult=118;pri=4;src=E
Bvchr1.sca001	b2h	intron	1631653	1631973	0	.	.	mult=3;pri=4;src=E
Bvchr1.sca001	b2h	intron	1647214	1647317	0	.	.	mult=2337;pri=4;src=E
Bvchr1.sca001	b2h	intron	1647536	1649508	0	.	.	mult=1631;pri=4;src=E
Bvchr1.sca001	b2h	intron	1649740	1649809	0	.	.	mult=2;pri=4;src=E
Bvchr1.sca001	b2h	intron	1649747	1649902	0	.	.	mult=3;pri=4;src=E
Bvchr1.sca001	b2h	intron	1650042	1650801	0	.	.	mult=2048;pri=4;src=E
Bvchr1.sca001	b2h	intron	1652984	1653212	0	.	.	mult=861;pri=4;src=E
Bvchr1.sca001	b2h	intron	1653431	1655017	0	.	.	mult=255;pri=4;src=E
Bvchr1.sca001	b2h	intron	1653431	1655412	0	.	.	mult=28;pri=4;src=E
Bvchr1.sca001	b2h	intron	1653431	1656342	0	.	.	mult=72;pri=4;src=E
Bvchr1.sca001	b2h	intron	1653431	1657167	0	.	.	mult=36;pri=4;src=E
Bvchr1.sca001	b2h	intron	1653431	1658215	0	.	.	mult=287;pri=4;src=E
Bvchr1.sca001	b2h	intron	1655566	1656342	0	.	.	mult=331;pri=4;src=E
Bvchr1.sca001	b2h	intron	1667155	1667196	0	.	.	mult=2;pri=4;src=E
Bvchr1.sca001	b2h	intron	1669830	1669981	0	.	.	mult=2;pri=4;src=E
Bvchr1.sca001	b2h	intron	1678753	1780082	0	.	.	mult=3;pri=4;src=E
Bvchr1.sca001	b2h	intron	1679536	1679683	0	.	.	mult=3;pri=4;src=E
Bvchr1.sca001	b2h	intron	1680240	1680365	0	.	.	mult=2;pri=4;src=E
Bvchr1.sca001	b2h	intron	1680279	1680329	0	.	.	mult=2;pri=4;src=E
Bvchr1.sca001	b2h	intron	1681006	1681336	0	.	.	mult=2087;pri=4;src=E
Bvchr1.sca001	b2h	intron	1681462	1681578	0	.	.	mult=2374;pri=4;src=E
Bvchr1.sca001	b2h	intron	1681721	1682348	0	.	.	mult=2140;pri=4;src=E
Bvchr1.sca001	b2h	intron	1687459	1701120	0	.	.	mult=2;pri=4;src=E
Bvchr1.sca001	b2h	intron	1690837	1691498	0	.	.	mult=5;pri=4;src=E
Bvchr1.sca001	b2h	intron	1696018	1701120	0	.	.	mult=153;pri=4;src=E
Bvchr1.sca001	b2h	intron	1696514	1697007	0	.	.	mult=37;pri=4;src=E
Bvchr1.sca001	b2h	intron	1697266	1697576	0	.	.	mult=59;pri=4;src=E
Bvchr1.sca001	b2h	intron	1697657	1697745	0	.	.	mult=64;pri=4;src=E
Bvchr1.sca001	b2h	intron	1697889	1698568	0	.	.	mult=36;pri=4;src=E
Bvchr1.sca001	b2h	intron	1698668	1698751	0	.	.	mult=65;pri=4;src=E
Bvchr1.sca001	b2h	intron	1698942	1699584	0	.	.	mult=46;pri=4;src=E
Bvchr1.sca001	b2h	intron	1699983	1700070	0	.	.	mult=136;pri=4;src=E
Bvchr1.sca001	b2h	intron	1700984	1701120	0	.	.	mult=6;pri=4;src=E
Bvchr1.sca001	b2h	intron	1701213	1701602	0	.	.	mult=1863;pri=4;src=E
Bvchr1.sca001	b2h	intron	1701816	1702014	0	.	.	mult=2049;pri=4;src=E
Bvchr1.sca001	b2h	intron	1702057	1702145	0	.	.	mult=1944;pri=4;src=E
Bvchr1.sca001	b2h	intron	1702350	1703027	0	.	.	mult=1045;pri=4;src=E
Bvchr1.sca001	b2h	intron	1703100	1703308	0	.	.	mult=1515;pri=4;src=E
Bvchr1.sca001	b2h	intron	1703437	1703567	0	.	.	mult=2002;pri=4;src=E
Bvchr1.sca001	b2h	intron	1703713	1704525	0	.	.	mult=942;pri=4;src=E
Bvchr1.sca001	b2h	intron	1704639	1704890	0	.	.	mult=994;pri=4;src=E
Bvchr1.sca001	b2h	intron	1720785	1720844	0	.	.	mult=3;pri=4;src=E
Bvchr1.sca001	b2h	intron	1722067	1722126	0	.	.	mult=2;pri=4;src=E
Bvchr1.sca001	b2h	intron	1722738	1723199	0	.	.	mult=38;pri=4;src=E
Bvchr1.sca001	b2h	intron	1724494	1725100	0	.	.	mult=170;pri=4;src=E
Bvchr1.sca001	b2h	intron	1731161	1731205	0	.	.	mult=2;pri=4;src=E
Bvchr1.sca001	b2h	intron	1731210	1743502	0	.	.	mult=2;pri=4;src=E
Bvchr1.sca001	b2h	intron	1743896	1747918	0	.	.	mult=248;pri=4;src=E
Bvchr1.sca001	b2h	intron	1748088	1761397	0	.	.	mult=464;pri=4;src=E
Bvchr1.sca001	b2h	intron	1748088	1761803	0	.	.	mult=94;pri=4;src=E
Bvchr1.sca001	b2h	intron	1748241	1761119	0	.	.	mult=12;pri=4;src=E
Bvchr1.sca001	b2h	intron	1750177	1750358	0	.	.	mult=39;pri=4;src=E
Bvchr1.sca001	b2h	intron	1750177	1750438	0	.	.	mult=257;pri=4;src=E
Bvchr1.sca001	b2h	intron	1750487	1750696	0	.	.	mult=313;pri=4;src=E
Bvchr1.sca001	b2h	intron	1750785	1750881	0	.	.	mult=102;pri=4;src=E
Bvchr1.sca001	b2h	intron	1750791	1750881	0	.	.	mult=578;pri=4;src=E
Bvchr1.sca001	b2h	intron	1750942	1754982	0	.	.	mult=117;pri=4;src=E
Bvchr1.sca001	b2h	intron	1750945	1754982	0	.	.	mult=276;pri=4;src=E
Bvchr1.sca001	b2h	intron	1752042	1754982	0	.	.	mult=145;pri=4;src=E
Bvchr1.sca001	b2h	intron	1755029	1755742	0	.	.	mult=804;pri=4;src=E
Bvchr1.sca001	b2h	intron	1755029	1756354	0	.	.	mult=339;pri=4;src=E
Bvchr1.sca001	b2h	intron	1755814	1756354	0	.	.	mult=434;pri=4;src=E
Bvchr1.sca001	b2h	intron	1755817	1756354	0	.	.	mult=379;pri=4;src=E
Bvchr1.sca001	b2h	intron	1755973	1756354	0	.	.	mult=208;pri=4;src=E
Bvchr1.sca001	b2h	intron	1756805	1757668	0	.	.	mult=226;pri=4;src=E
Bvchr1.sca001	b2h	intron	1756805	1757976	0	.	.	mult=1381;pri=4;src=E
Bvchr1.sca001	b2h	intron	1757735	1757976	0	.	.	mult=195;pri=4;src=E
Bvchr1.sca001	b2h	intron	1757760	1757976	0	.	.	mult=76;pri=4;src=E
Bvchr1.sca001	b2h	intron	1758012	1759019	0	.	.	mult=1194;pri=4;src=E
Bvchr1.sca001	b2h	intron	1759073	1760623	0	.	.	mult=1187;pri=4;src=E
Bvchr1.sca001	b2h	intron	1760697	1761397	0	.	.	mult=46;pri=4;src=E
Bvchr1.sca001	b2h	intron	1761480	1761803	0	.	.	mult=514;pri=4;src=E
Bvchr1.sca001	b2h	intron	1775349	1775955	0	.	.	mult=3;pri=4;src=E
Bvchr1.sca001	b2h	intron	1776086	1776429	0	.	.	mult=3;pri=4;src=E
Bvchr1.sca001	b2h	intron	1779924	1780082	0	.	.	mult=2;pri=4;src=E
Bvchr1.sca001	b2h	intron	1789448	1789536	0	.	.	mult=3;pri=4;src=E
Bvchr1.sca001	b2h	intron	1798500	1798745	0	.	.	mult=2343;pri=4;src=E
Bvchr1.sca001	b2h	intron	1798845	1799439	0	.	.	mult=1530;pri=4;src=E
Bvchr1.sca001	b2h	intron	1799569	1799646	0	.	.	mult=2772;pri=4;src=E
Bvchr1.sca001	b2h	intron	1799782	1800431	0	.	.	mult=1895;pri=4;src=E
Bvchr1.sca001	b2h	intron	1800579	1800751	0	.	.	mult=2227;pri=4;src=E
Bvchr1.sca001	b2h	intron	1800827	1802709	0	.	.	mult=1943;pri=4;src=E
Bvchr1.sca001	b2h	intron	1805994	1806054	0	.	.	mult=2;pri=4;src=E
Bvchr1.sca001	b2h	intron	1830873	1831473	0	.	.	mult=1288;pri=4;src=E
Bvchr1.sca001	b2h	intron	1831842	1831924	0	.	.	mult=2;pri=4;src=E
Bvchr1.sca001	b2h	intron	1832109	1832208	0	.	.	mult=9;pri=4;src=E
Bvchr1.sca001	b2h	intron	1834121	1836330	0	.	.	mult=2;pri=4;src=E
Bvchr1.sca001	b2h	intron	1834147	1835697	0	.	.	mult=4;pri=4;src=E
Bvchr1.sca001	b2h	intron	1834147	1836296	0	.	.	mult=31;pri=4;src=E
Bvchr1.sca001	b2h	intron	1834147	1836306	0	.	.	mult=281;pri=4;src=E
Bvchr1.sca001	b2h	intron	1845720	1999303	0	.	.	mult=2;pri=4;src=E
Bvchr1.sca001	b2h	intron	1854180	1854608	0	.	.	mult=10;pri=4;src=E
Bvchr1.sca001	b2h	intron	1854695	1855053	0	.	.	mult=2048;pri=4;src=E
Bvchr1.sca001	b2h	intron	1855102	1855177	0	.	.	mult=2558;pri=4;src=E
Bvchr1.sca001	b2h	intron	1855282	1855673	0	.	.	mult=2709;pri=4;src=E
Bvchr1.sca001	b2h	intron	1855769	1856817	0	.	.	mult=1522;pri=4;src=E
Bvchr1.sca001	b2h	intron	1856864	1857773	0	.	.	mult=1940;pri=4;src=E
Bvchr1.sca001	b2h	intron	1857815	1860190	0	.	.	mult=1032;pri=4;src=E
Bvchr1.sca001	b2h	intron	1860270	1860603	0	.	.	mult=2426;pri=4;src=E
Bvchr1.sca001	b2h	intron	1860662	1860736	0	.	.	mult=2035;pri=4;src=E
Bvchr1.sca001	b2h	intron	1860841	1861253	0	.	.	mult=2086;pri=4;src=E
Bvchr1.sca001	b2h	intron	1861431	1861544	0	.	.	mult=2;pri=4;src=E
Bvchr1.sca001	b2h	intron	1861600	1865689	0	.	.	mult=1258;pri=4;src=E
Bvchr1.sca001	b2h	intron	1865766	1865904	0	.	.	mult=1524;pri=4;src=E
Bvchr1.sca001	b2h	intron	1866134	1866267	0	.	.	mult=2;pri=4;src=E
Bvchr1.sca001	b2h	intron	1878796	1878939	0	.	.	mult=6;pri=4;src=E
Bvchr1.sca001	b2h	intron	1879494	1879579	0	.	.	mult=61;pri=4;src=E
Bvchr1.sca001	b2h	intron	1884625	1884738	0	.	.	mult=371;pri=4;src=E
Bvchr1.sca001	b2h	intron	1884853	1885126	0	.	.	mult=426;pri=4;src=E
Bvchr1.sca001	b2h	intron	1885202	1885266	0	.	.	mult=2;pri=4;src=E
Bvchr1.sca001	b2h	intron	1885313	1885444	0	.	.	mult=416;pri=4;src=E
Bvchr1.sca001	b2h	intron	1885659	1887062	0	.	.	mult=175;pri=4;src=E
Bvchr1.sca001	b2h	intron	1889594	1889955	0	.	.	mult=2;pri=4;src=E
Bvchr1.sca001	b2h	intron	1898890	1899007	0	.	.	mult=44;pri=4;src=E
Bvchr1.sca001	b2h	intron	1899138	1902943	0	.	.	mult=21;pri=4;src=E
Bvchr1.sca001	b2h	intron	1908165	1909206	0	.	.	mult=198;pri=4;src=E
Bvchr1.sca001	b2h	intron	1909371	1909489	0	.	.	mult=268;pri=4;src=E
Bvchr1.sca001	b2h	intron	1909656	1910082	0	.	.	mult=29;pri=4;src=E
Bvchr1.sca001	b2h	intron	1909656	1910086	0	.	.	mult=180;pri=4;src=E
Bvchr1.sca001	b2h	intron	1910249	1910646	0	.	.	mult=197;pri=4;src=E
Bvchr1.sca001	b2h	intron	1910813	1911247	0	.	.	mult=118;pri=4;src=E
Bvchr1.sca001	b2h	intron	1911357	1911466	0	.	.	mult=100;pri=4;src=E
Bvchr1.sca001	b2h	intron	1911562	1911942	0	.	.	mult=14;pri=4;src=E
Bvchr1.sca001	b2h	intron	1911562	1914394	0	.	.	mult=55;pri=4;src=E
Bvchr1.sca001	b2h	intron	1914546	1914914	0	.	.	mult=88;pri=4;src=E
Bvchr1.sca001	b2h	intron	1914976	1916098	0	.	.	mult=54;pri=4;src=E
Bvchr1.sca001	b2h	intron	1916198	1916616	0	.	.	mult=11;pri=4;src=E
Bvchr1.sca001	b2h	intron	1916198	1916634	0	.	.	mult=38;pri=4;src=E
Bvchr1.sca001	b2h	intron	1916784	1917022	0	.	.	mult=56;pri=4;src=E
Bvchr1.sca001	b2h	intron	1917234	1917349	0	.	.	mult=73;pri=4;src=E
Bvchr1.sca001	b2h	intron	1917485	1917834	0	.	.	mult=57;pri=4;src=E
Bvchr1.sca001	b2h	intron	1917908	1918008	0	.	.	mult=57;pri=4;src=E
Bvchr1.sca001	b2h	intron	1918182	1918262	0	.	.	mult=65;pri=4;src=E
Bvchr1.sca001	b2h	intron	1944202	1944916	0	.	.	mult=474;pri=4;src=E
Bvchr1.sca001	b2h	intron	1945042	1945544	0	.	.	mult=386;pri=4;src=E
Bvchr1.sca001	b2h	intron	1945990	1946467	0	.	.	mult=1456;pri=4;src=E
Bvchr1.sca001	b2h	intron	1946584	1947019	0	.	.	mult=1179;pri=4;src=E
Bvchr1.sca001	b2h	intron	1947780	1947874	0	.	.	mult=1384;pri=4;src=E
Bvchr1.sca001	b2h	intron	1948337	1948460	0	.	.	mult=1683;pri=4;src=E
Bvchr1.sca001	b2h	intron	1948650	1948786	0	.	.	mult=1970;pri=4;src=E
Bvchr1.sca001	b2h	intron	1949006	1949336	0	.	.	mult=2376;pri=4;src=E
Bvchr1.sca001	b2h	intron	1949665	1949897	0	.	.	mult=672;pri=4;src=E
Bvchr1.sca001	b2h	intron	1949665	1949903	0	.	.	mult=1561;pri=4;src=E
Bvchr1.sca001	b2h	intron	1950088	1950341	0	.	.	mult=1769;pri=4;src=E
Bvchr1.sca001	b2h	intron	1951951	1952048	0	.	.	mult=2;pri=4;src=E
Bvchr1.sca001	b2h	intron	1952024	1952122	0	.	.	mult=2;pri=4;src=E
Bvchr1.sca001	b2h	intron	1952165	1952248	0	.	.	mult=836;pri=4;src=E
Bvchr1.sca001	b2h	intron	1952301	1952410	0	.	.	mult=515;pri=4;src=E
Bvchr1.sca001	b2h	intron	1952513	1953433	0	.	.	mult=411;pri=4;src=E
Bvchr1.sca001	b2h	intron	1953634	1954951	0	.	.	mult=361;pri=4;src=E
Bvchr1.sca001	b2h	intron	1959349	1959407	0	.	.	mult=2;pri=4;src=E
Bvchr1.sca001	b2h	intron	1959439	1960173	0	.	.	mult=1578;pri=4;src=E
Bvchr1.sca001	b2h	intron	1960470	1960903	0	.	.	mult=2179;pri=4;src=E
Bvchr1.sca001	b2h	intron	1962120	1964158	0	.	.	mult=1410;pri=4;src=E
Bvchr1.sca001	b2h	intron	1964302	1965067	0	.	.	mult=2309;pri=4;src=E
Bvchr1.sca001	b2h	intron	1965641	2222597	0	.	.	mult=4;pri=4;src=E
Bvchr1.sca001	b2h	intron	1970717	1971531	0	.	.	mult=3;pri=4;src=E
Bvchr1.sca001	b2h	intron	1970762	1970808	0	.	.	mult=4;pri=4;src=E
Bvchr1.sca001	b2h	intron	1971179	1971585	0	.	.	mult=5;pri=4;src=E
Bvchr1.sca001	b2h	intron	1971500	1971575	0	.	.	mult=2;pri=4;src=E
Bvchr1.sca001	b2h	intron	1971510	1971585	0	.	.	mult=2;pri=4;src=E
Bvchr1.sca001	b2h	intron	1971697	1972661	0	.	.	mult=1871;pri=4;src=E
Bvchr1.sca001	b2h	intron	1972787	1972868	0	.	.	mult=2358;pri=4;src=E
Bvchr1.sca001	b2h	intron	1973020	1973114	0	.	.	mult=1727;pri=4;src=E
Bvchr1.sca001	b2h	intron	1975373	1975453	0	.	.	mult=3;pri=4;src=E
Bvchr1.sca001	b2h	intron	1975817	1975911	0	.	.	mult=3;pri=4;src=E
Bvchr1.sca001	b2h	intron	1977810	1978050	0	.	.	mult=2;pri=4;src=E
Bvchr1.sca001	b2h	intron	1977897	1978017	0	.	.	mult=2;pri=4;src=E
Bvchr1.sca001	b2h	intron	1977897	1978033	0	.	.	mult=10;pri=4;src=E
Bvchr1.sca001	b2h	intron	1977897	1978036	0	.	.	mult=7;pri=4;src=E
Bvchr1.sca001	b2h	intron	1978298	1979581	0	.	.	mult=465;pri=4;src=E
Bvchr1.sca001	b2h	intron	1979635	1980109	0	.	.	mult=551;pri=4;src=E
Bvchr1.sca001	b2h	intron	1979635	1980129	0	.	.	mult=109;pri=4;src=E
Bvchr1.sca001	b2h	intron	1980302	1980825	0	.	.	mult=478;pri=4;src=E
Bvchr1.sca001	b2h	intron	1981066	1981151	0	.	.	mult=30;pri=4;src=E
Bvchr1.sca001	b2h	intron	1986876	1986969	0	.	.	mult=2;pri=4;src=E
Bvchr1.sca001	b2h	intron	1988714	1989595	0	.	.	mult=470;pri=4;src=E
Bvchr1.sca001	b2h	intron	1989860	1990238	0	.	.	mult=981;pri=4;src=E
Bvchr1.sca001	b2h	intron	1990708	1991820	0	.	.	mult=3;pri=4;src=E
Bvchr1.sca001	b2h	intron	1991518	1991820	0	.	.	mult=2;pri=4;src=E
Bvchr1.sca001	b2h	intron	1991939	1992681	0	.	.	mult=3;pri=4;src=E
Bvchr1.sca001	b2h	intron	1991939	1992695	0	.	.	mult=12;pri=4;src=E
Bvchr1.sca001	b2h	intron	1992922	1992999	0	.	.	mult=91;pri=4;src=E
Bvchr1.sca001	b2h	intron	1993069	1993201	0	.	.	mult=77;pri=4;src=E
Bvchr1.sca001	b2h	intron	1993069	1993264	0	.	.	mult=16;pri=4;src=E
Bvchr1.sca001	b2h	intron	1993319	1993396	0	.	.	mult=115;pri=4;src=E
Bvchr1.sca001	b2h	intron	1993812	1994109	0	.	.	mult=134;pri=4;src=E
Bvchr1.sca001	b2h	intron	1994262	1994857	0	.	.	mult=44;pri=4;src=E
Bvchr1.sca001	b2h	intron	1996572	1997025	0	.	.	mult=4;pri=4;src=E
Bvchr1.sca001	b2h	intron	1997077	1997167	0	.	.	mult=89;pri=4;src=E
Bvchr1.sca001	b2h	intron	1997231	1997353	0	.	.	mult=152;pri=4;src=E
Bvchr1.sca001	b2h	intron	1997471	1998401	0	.	.	mult=49;pri=4;src=E
Bvchr1.sca001	b2h	intron	1998686	1998761	0	.	.	mult=2;pri=4;src=E
Bvchr1.sca001	b2h	intron	1998820	1999153	0	.	.	mult=45;pri=4;src=E
Bvchr1.sca001	b2h	intron	1998820	1999303	0	.	.	mult=150;pri=4;src=E
Bvchr1.sca001	b2h	intron	1999211	1999303	0	.	.	mult=17;pri=4;src=E
Bvchr1.sca001	b2h	intron	1999456	1999847	0	.	.	mult=127;pri=4;src=E
Bvchr1.sca001	b2h	intron	2002012	2002110	0	.	.	mult=1694;pri=4;src=E
Bvchr1.sca001	b2h	intron	2002192	2002290	0	.	.	mult=1329;pri=4;src=E
Bvchr1.sca001	b2h	intron	2002387	2003865	0	.	.	mult=1037;pri=4;src=E
Bvchr1.sca001	b2h	intron	2003950	2004050	0	.	.	mult=604;pri=4;src=E
Bvchr1.sca001	b2h	intron	2004121	2004331	0	.	.	mult=769;pri=4;src=E
Bvchr1.sca001	b2h	intron	2004415	2004925	0	.	.	mult=1358;pri=4;src=E
Bvchr1.sca001	b2h	intron	2005006	2005409	0	.	.	mult=2020;pri=4;src=E
Bvchr1.sca001	b2h	intron	2005509	2005596	0	.	.	mult=2130;pri=4;src=E
Bvchr1.sca001	b2h	intron	2005700	2006077	0	.	.	mult=2070;pri=4;src=E
Bvchr1.sca001	b2h	intron	2006168	2006293	0	.	.	mult=1537;pri=4;src=E
Bvchr1.sca001	b2h	intron	2006879	2006997	0	.	.	mult=2;pri=4;src=E
Bvchr1.sca001	b2h	intron	2006882	2006997	0	.	.	mult=3;pri=4;src=E
Bvchr1.sca001	b2h	intron	2006911	2006997	0	.	.	mult=25;pri=4;src=E
Bvchr1.sca001	b2h	intron	2006918	2006997	0	.	.	mult=16;pri=4;src=E
Bvchr1.sca001	b2h	intron	2015207	2015392	0	.	.	mult=2;pri=4;src=E
Bvchr1.sca001	b2h	intron	2015857	2015937	0	.	.	mult=180;pri=4;src=E
Bvchr1.sca001	b2h	intron	2016052	2018931	0	.	.	mult=107;pri=4;src=E
Bvchr1.sca001	b2h	intron	2019143	2019312	0	.	.	mult=134;pri=4;src=E
Bvchr1.sca001	b2h	intron	2019708	2019803	0	.	.	mult=251;pri=4;src=E
Bvchr1.sca001	b2h	intron	2020036	2020666	0	.	.	mult=140;pri=4;src=E
Bvchr1.sca001	b2h	intron	2020840	2020922	0	.	.	mult=268;pri=4;src=E
Bvchr1.sca001	b2h	intron	2021046	2021684	0	.	.	mult=232;pri=4;src=E
Bvchr1.sca001	b2h	intron	2021846	2021951	0	.	.	mult=322;pri=4;src=E
Bvchr1.sca001	b2h	intron	2022186	2022293	0	.	.	mult=399;pri=4;src=E
Bvchr1.sca001	b2h	intron	2022445	2022553	0	.	.	mult=333;pri=4;src=E
Bvchr1.sca001	b2h	intron	2022737	2023203	0	.	.	mult=270;pri=4;src=E
Bvchr1.sca001	b2h	intron	2023366	2023445	0	.	.	mult=205;pri=4;src=E
Bvchr1.sca001	b2h	intron	2023542	2023667	0	.	.	mult=318;pri=4;src=E
Bvchr1.sca001	b2h	intron	2024294	2024638	0	.	.	mult=133;pri=4;src=E
Bvchr1.sca001	b2h	intron	2024740	2024808	0	.	.	mult=276;pri=4;src=E
Bvchr1.sca001	b2h	intron	2025009	2025105	0	.	.	mult=507;pri=4;src=E
Bvchr1.sca001	b2h	intron	2025891	2025980	0	.	.	mult=3;pri=4;src=E
Bvchr1.sca001	b2h	intron	2026027	2026218	0	.	.	mult=1082;pri=4;src=E
Bvchr1.sca001	b2h	intron	2026384	2026480	0	.	.	mult=1243;pri=4;src=E
Bvchr1.sca001	b2h	intron	2026855	2027291	0	.	.	mult=1865;pri=4;src=E
Bvchr1.sca001	b2h	intron	2029500	2029781	0	.	.	mult=140;pri=4;src=E
Bvchr1.sca001	b2h	intron	2029864	2030077	0	.	.	mult=105;pri=4;src=E
Bvchr1.sca001	b2h	intron	2030199	2030290	0	.	.	mult=98;pri=4;src=E
Bvchr1.sca001	b2h	intron	2030357	2030802	0	.	.	mult=160;pri=4;src=E
Bvchr1.sca001	b2h	intron	2030911	2031072	0	.	.	mult=154;pri=4;src=E
Bvchr1.sca001	b2h	intron	2031139	2031647	0	.	.	mult=75;pri=4;src=E
Bvchr1.sca001	b2h	intron	2031677	2031874	0	.	.	mult=95;pri=4;src=E
Bvchr1.sca001	b2h	intron	2032016	2032444	0	.	.	mult=53;pri=4;src=E
Bvchr1.sca001	b2h	intron	2035308	2035414	0	.	.	mult=69;pri=4;src=E
Bvchr1.sca001	b2h	intron	2035476	2035704	0	.	.	mult=166;pri=4;src=E
Bvchr1.sca001	b2h	intron	2035789	2036505	0	.	.	mult=161;pri=4;src=E
Bvchr1.sca001	b2h	intron	2056533	2056709	0	.	.	mult=89;pri=4;src=E
Bvchr1.sca001	b2h	intron	2056772	2057013	0	.	.	mult=212;pri=4;src=E
Bvchr1.sca001	b2h	intron	2057191	2057482	0	.	.	mult=547;pri=4;src=E
Bvchr1.sca001	b2h	intron	2057555	2057962	0	.	.	mult=279;pri=4;src=E
Bvchr1.sca001	b2h	intron	2058140	2058230	0	.	.	mult=81;pri=4;src=E
Bvchr1.sca001	b2h	intron	2058461	2058579	0	.	.	mult=20;pri=4;src=E
Bvchr1.sca001	b2h	intron	2058758	2059377	0	.	.	mult=2;pri=4;src=E
Bvchr1.sca001	b2h	intron	2059487	2059680	0	.	.	mult=5;pri=4;src=E
Bvchr1.sca001	b2h	intron	2059776	2059941	0	.	.	mult=6;pri=4;src=E
Bvchr1.sca001	b2h	intron	2059829	2059941	0	.	.	mult=5;pri=4;src=E
Bvchr1.sca001	b2h	intron	2060088	2060193	0	.	.	mult=27;pri=4;src=E
Bvchr1.sca001	b2h	intron	2060356	2060961	0	.	.	mult=43;pri=4;src=E
Bvchr1.sca001	b2h	intron	2061304	2061955	0	.	.	mult=34;pri=4;src=E
Bvchr1.sca001	b2h	intron	2062178	2063238	0	.	.	mult=20;pri=4;src=E
Bvchr1.sca001	b2h	intron	2063357	2063720	0	.	.	mult=21;pri=4;src=E
Bvchr1.sca001	b2h	intron	2063371	2063720	0	.	.	mult=20;pri=4;src=E
Bvchr1.sca001	b2h	intron	2068738	2069641	0	.	.	mult=31;pri=4;src=E
Bvchr1.sca001	b2h	intron	2069775	2069880	0	.	.	mult=31;pri=4;src=E
Bvchr1.sca001	b2h	intron	2069775	2070739	0	.	.	mult=58;pri=4;src=E
Bvchr1.sca001	b2h	intron	2070927	2071147	0	.	.	mult=121;pri=4;src=E
Bvchr1.sca001	b2h	intron	2071639	2071867	0	.	.	mult=93;pri=4;src=E
Bvchr1.sca001	b2h	intron	2072156	2072391	0	.	.	mult=144;pri=4;src=E
Bvchr1.sca001	b2h	intron	2075631	2075690	0	.	.	mult=6;pri=4;src=E
Bvchr1.sca001	b2h	intron	2077383	2078308	0	.	.	mult=223;pri=4;src=E
Bvchr1.sca001	b2h	intron	2077383	2079303	0	.	.	mult=45;pri=4;src=E
Bvchr1.sca001	b2h	intron	2078401	2079303	0	.	.	mult=159;pri=4;src=E
Bvchr1.sca001	b2h	intron	2079349	2080894	0	.	.	mult=260;pri=4;src=E
Bvchr1.sca001	b2h	intron	2081041	2081142	0	.	.	mult=2;pri=4;src=E
Bvchr1.sca001	b2h	intron	2087118	2087201	0	.	.	mult=667;pri=4;src=E
Bvchr1.sca001	b2h	intron	2087320	2087802	0	.	.	mult=408;pri=4;src=E
Bvchr1.sca001	b2h	intron	2087862	2088151	0	.	.	mult=491;pri=4;src=E
Bvchr1.sca001	b2h	intron	2088217	2088839	0	.	.	mult=420;pri=4;src=E
Bvchr1.sca001	b2h	intron	2088934	2089014	0	.	.	mult=421;pri=4;src=E
Bvchr1.sca001	b2h	intron	2089096	2089246	0	.	.	mult=546;pri=4;src=E
Bvchr1.sca001	b2h	intron	2089359	2091293	0	.	.	mult=377;pri=4;src=E
Bvchr1.sca001	b2h	intron	2091349	2091617	0	.	.	mult=367;pri=4;src=E
Bvchr1.sca001	b2h	intron	2091899	2091969	0	.	.	mult=531;pri=4;src=E
Bvchr1.sca001	b2h	intron	2091899	2092074	0	.	.	mult=64;pri=4;src=E
Bvchr1.sca001	b2h	intron	2091899	2092080	0	.	.	mult=11;pri=4;src=E
Bvchr1.sca001	b2h	intron	2091899	2092239	0	.	.	mult=4;pri=4;src=E
Bvchr1.sca001	b2h	intron	2092335	2092588	0	.	.	mult=1092;pri=4;src=E
Bvchr1.sca001	b2h	intron	2092875	2092999	0	.	.	mult=1750;pri=4;src=E
Bvchr1.sca001	b2h	intron	2093071	2093169	0	.	.	mult=1692;pri=4;src=E
Bvchr1.sca001	b2h	intron	2093442	2093666	0	.	.	mult=2;pri=4;src=E
Bvchr1.sca001	b2h	intron	2094556	2094668	0	.	.	mult=1519;pri=4;src=E
Bvchr1.sca001	b2h	intron	2095736	2095821	0	.	.	mult=667;pri=4;src=E
Bvchr1.sca001	b2h	intron	2096114	2096209	0	.	.	mult=813;pri=4;src=E
Bvchr1.sca001	b2h	intron	2096432	2097702	0	.	.	mult=5;pri=4;src=E
Bvchr1.sca001	b2h	intron	2096432	2097722	0	.	.	mult=10;pri=4;src=E
Bvchr1.sca001	b2h	intron	2096432	2106287	0	.	.	mult=37;pri=4;src=E
Bvchr1.sca001	b2h	intron	2096432	2106295	0	.	.	mult=231;pri=4;src=E
Bvchr1.sca001	b2h	intron	2096432	2107093	0	.	.	mult=41;pri=4;src=E
Bvchr1.sca001	b2h	intron	2097790	2106295	0	.	.	mult=7;pri=4;src=E
Bvchr1.sca001	b2h	intron	2097790	2107093	0	.	.	mult=2;pri=4;src=E
Bvchr1.sca001	b2h	intron	2097857	2106287	0	.	.	mult=2;pri=4;src=E
Bvchr1.sca001	b2h	intron	2106358	2107093	0	.	.	mult=345;pri=4;src=E
Bvchr1.sca001	b2h	intron	2107206	2107565	0	.	.	mult=305;pri=4;src=E
Bvchr1.sca001	b2h	intron	2107752	2107952	0	.	.	mult=252;pri=4;src=E
Bvchr1.sca001	b2h	intron	2107977	2108071	0	.	.	mult=392;pri=4;src=E
Bvchr1.sca001	b2h	intron	2108321	2108564	0	.	.	mult=2;pri=4;src=E
Bvchr1.sca001	b2h	intron	2124566	2132958	0	.	.	mult=3;pri=4;src=E
Bvchr1.sca001	b2h	intron	2124567	2132958	0	.	.	mult=2;pri=4;src=E
Bvchr1.sca001	b2h	intron	2128466	2130660	0	.	.	mult=2;pri=4;src=E
Bvchr1.sca001	b2h	intron	2128553	2131373	0	.	.	mult=2;pri=4;src=E
Bvchr1.sca001	b2h	intron	2128556	2129272	0	.	.	mult=2;pri=4;src=E
Bvchr1.sca001	b2h	intron	2129338	2129575	0	.	.	mult=2;pri=4;src=E
Bvchr1.sca001	b2h	intron	2129661	2130640	0	.	.	mult=4;pri=4;src=E
Bvchr1.sca001	b2h	intron	2129772	2130523	0	.	.	mult=2;pri=4;src=E
Bvchr1.sca001	b2h	intron	2130783	2131373	0	.	.	mult=314;pri=4;src=E
Bvchr1.sca001	b2h	intron	2131439	2131527	0	.	.	mult=343;pri=4;src=E
Bvchr1.sca001	b2h	intron	2131839	2132851	0	.	.	mult=217;pri=4;src=E
Bvchr1.sca001	b2h	intron	2138324	2138932	0	.	.	mult=102;pri=4;src=E
Bvchr1.sca001	b2h	intron	2139244	2139332	0	.	.	mult=230;pri=4;src=E
Bvchr1.sca001	b2h	intron	2139398	2140019	0	.	.	mult=114;pri=4;src=E
Bvchr1.sca001	b2h	intron	2150514	2150885	0	.	.	mult=3;pri=4;src=E
Bvchr1.sca001	b2h	intron	2175829	2176041	0	.	.	mult=79;pri=4;src=E
Bvchr1.sca001	b2h	intron	2176362	2177556	0	.	.	mult=6;pri=4;src=E
Bvchr1.sca001	b2h	intron	2177420	2177555	0	.	.	mult=2;pri=4;src=E
Bvchr1.sca001	b2h	intron	2177868	2179107	0	.	.	mult=2;pri=4;src=E
Bvchr1.sca001	b2h	intron	2179173	2179268	0	.	.	mult=12;pri=4;src=E
Bvchr1.sca001	b2h	intron	2189130	2191392	0	.	.	mult=2679;pri=4;src=E
Bvchr1.sca001	b2h	intron	2191707	2192251	0	.	.	mult=946;pri=4;src=E
Bvchr1.sca001	b2h	intron	2192317	2192478	0	.	.	mult=402;pri=4;src=E
Bvchr1.sca001	b2h	intron	2192618	2199814	0	.	.	mult=2;pri=4;src=E
Bvchr1.sca001	b2h	intron	2192633	2192752	0	.	.	mult=2;pri=4;src=E
Bvchr1.sca001	b2h	intron	2192633	2200217	0	.	.	mult=2;pri=4;src=E
Bvchr1.sca001	b2h	intron	2192633	2200219	0	.	.	mult=2;pri=4;src=E
Bvchr1.sca001	b2h	intron	2192649	2199835	0	.	.	mult=2;pri=4;src=E
Bvchr1.sca001	b2h	intron	2192649	2200668	0	.	.	mult=2;pri=4;src=E
Bvchr1.sca001	b2h	intron	2192653	2200233	0	.	.	mult=2;pri=4;src=E
Bvchr1.sca001	b2h	intron	2192660	2199812	0	.	.	mult=2;pri=4;src=E
Bvchr1.sca001	b2h	intron	2192661	2199812	0	.	.	mult=2;pri=4;src=E
Bvchr1.sca001	b2h	intron	2192663	2195332	0	.	.	mult=3;pri=4;src=E
Bvchr1.sca001	b2h	intron	2192663	2199634	0	.	.	mult=3;pri=4;src=E
Bvchr1.sca001	b2h	intron	2192669	2192790	0	.	.	mult=3;pri=4;src=E
Bvchr1.sca001	b2h	intron	2192674	2192856	0	.	.	mult=2;pri=4;src=E
Bvchr1.sca001	b2h	intron	2192675	2193628	0	.	.	mult=2;pri=4;src=E
Bvchr1.sca001	b2h	intron	2192683	2200231	0	.	.	mult=3;pri=4;src=E
Bvchr1.sca001	b2h	intron	2192684	2193646	0	.	.	mult=2;pri=4;src=E
Bvchr1.sca001	b2h	intron	2192684	2200236	0	.	.	mult=3;pri=4;src=E
Bvchr1.sca001	b2h	intron	2192685	2200713	0	.	.	mult=2;pri=4;src=E
Bvchr1.sca001	b2h	intron	2192694	2199889	0	.	.	mult=2;pri=4;src=E
Bvchr1.sca001	b2h	intron	2192708	2200232	0	.	.	mult=2;pri=4;src=E
Bvchr1.sca001	b2h	intron	2192708	2200766	0	.	.	mult=3;pri=4;src=E
Bvchr1.sca001	b2h	intron	2192712	2200230	0	.	.	mult=2;pri=4;src=E
Bvchr1.sca001	b2h	intron	2192745	2197550	0	.	.	mult=2;pri=4;src=E
Bvchr1.sca001	b2h	intron	2198687	2199606	0	.	.	mult=739;pri=4;src=E
Bvchr1.sca001	b2h	intron	2199914	2200137	0	.	.	mult=256;pri=4;src=E
Bvchr1.sca001	b2h	intron	2199921	2200187	0	.	.	mult=450;pri=4;src=E
Bvchr1.sca001	b2h	intron	2200144	2200186	0	.	.	mult=256;pri=4;src=E
Bvchr1.sca001	b2h	intron	2200253	2200670	0	.	.	mult=501;pri=4;src=E
Bvchr1.sca001	b2h	intron	2204337	2206147	0	.	.	mult=25;pri=4;src=E
Bvchr1.sca001	b2h	intron	2204992	2208302	0	.	.	mult=9;pri=4;src=E
Bvchr1.sca001	b2h	intron	2206453	2208302	0	.	.	mult=7;pri=4;src=E
Bvchr1.sca001	b2h	intron	2206456	2207451	0	.	.	mult=38;pri=4;src=E
Bvchr1.sca001	b2h	intron	2207517	2207627	0	.	.	mult=65;pri=4;src=E
Bvchr1.sca001	b2h	intron	2207734	2208302	0	.	.	mult=3;pri=4;src=E
Bvchr1.sca001	b2h	intron	2208378	2208584	0	.	.	mult=90;pri=4;src=E
Bvchr1.sca001	b2h	intron	2208659	2208982	0	.	.	mult=2439;pri=4;src=E
Bvchr1.sca001	b2h	intron	2209021	2209134	0	.	.	mult=2365;pri=4;src=E
Bvchr1.sca001	b2h	intron	2209198	2209652	0	.	.	mult=2633;pri=4;src=E
Bvchr1.sca001	b2h	intron	2209740	2209861	0	.	.	mult=2398;pri=4;src=E
Bvchr1.sca001	b2h	intron	2210026	2210615	0	.	.	mult=1107;pri=4;src=E
Bvchr1.sca001	b2h	intron	2222621	2228284	0	.	.	mult=3;pri=4;src=E
Bvchr1.sca001	b2h	intron	2228337	2229353	0	.	.	mult=985;pri=4;src=E
Bvchr1.sca001	b2h	intron	2229867	2230628	0	.	.	mult=660;pri=4;src=E
Bvchr1.sca001	b2h	intron	2230716	2231074	0	.	.	mult=7;pri=4;src=E
Bvchr1.sca001	b2h	intron	2230798	2230930	0	.	.	mult=3;pri=4;src=E
Bvchr1.sca001	b2h	intron	2231376	2231639	0	.	.	mult=569;pri=4;src=E
Bvchr1.sca001	b2h	intron	2239834	2240260	0	.	.	mult=23;pri=4;src=E
Bvchr1.sca001	b2h	intron	2241928	2245344	0	.	.	mult=371;pri=4;src=E
Bvchr1.sca001	b2h	intron	2245438	2245645	0	.	.	mult=300;pri=4;src=E
Bvchr1.sca001	b2h	intron	2245438	2246685	0	.	.	mult=262;pri=4;src=E
Bvchr1.sca001	b2h	intron	2261453	2261966	0	.	.	mult=935;pri=4;src=E
Bvchr1.sca001	b2h	intron	2262694	2262786	0	.	.	mult=467;pri=4;src=E
Bvchr1.sca001	b2h	intron	2263163	2263266	0	.	.	mult=317;pri=4;src=E
Bvchr1.sca001	b2h	intron	2263376	2263472	0	.	.	mult=442;pri=4;src=E
Bvchr1.sca001	b2h	intron	2263596	2263724	0	.	.	mult=401;pri=4;src=E
Bvchr1.sca001	b2h	intron	2263856	2263963	0	.	.	mult=349;pri=4;src=E
Bvchr1.sca001	b2h	intron	2264126	2265471	0	.	.	mult=212;pri=4;src=E
Bvchr1.sca001	b2h	intron	2272098	2272425	0	.	.	mult=5;pri=4;src=E
Bvchr1.sca001	b2h	intron	2272565	2272789	0	.	.	mult=2;pri=4;src=E
Bvchr1.sca001	b2h	intron	2273121	2273212	0	.	.	mult=6;pri=4;src=E
Bvchr1.sca001	b2h	intron	2273134	2273212	0	.	.	mult=25;pri=4;src=E
Bvchr1.sca001	b2h	intron	2273134	2273224	0	.	.	mult=23;pri=4;src=E
Bvchr1.sca001	b2h	intron	2273368	2273548	0	.	.	mult=280;pri=4;src=E
Bvchr1.sca001	b2h	intron	2277593	2277849	0	.	.	mult=2;pri=4;src=E
Bvchr1.sca001	b2h	intron	2277926	2278017	0	.	.	mult=2723;pri=4;src=E
Bvchr1.sca001	b2h	intron	2278079	2278461	0	.	.	mult=1373;pri=4;src=E
Bvchr1.sca001	b2h	intron	2278568	2278658	0	.	.	mult=1505;pri=4;src=E
Bvchr1.sca001	b2h	intron	2278774	2279816	0	.	.	mult=25;pri=4;src=E
Bvchr1.sca001	b2h	intron	2278774	2280415	0	.	.	mult=3;pri=4;src=E
Bvchr1.sca001	b2h	intron	2279895	2280003	0	.	.	mult=5;pri=4;src=E
Bvchr1.sca001	b2h	intron	2279895	2280021	0	.	.	mult=10;pri=4;src=E
Bvchr1.sca001	b2h	intron	2284345	2284437	0	.	.	mult=2;pri=4;src=E
Bvchr1.sca001	b2h	intron	2284957	2285287	0	.	.	mult=126;pri=4;src=E
Bvchr1.sca001	b2h	intron	2285597	2285743	0	.	.	mult=275;pri=4;src=E
Bvchr1.sca001	b2h	intron	2285928	2286080	0	.	.	mult=30;pri=4;src=E
Bvchr1.sca001	b2h	intron	2285966	2286080	0	.	.	mult=90;pri=4;src=E
Bvchr1.sca001	b2h	intron	2286202	2286265	0	.	.	mult=207;pri=4;src=E
Bvchr1.sca001	b2h	intron	2286472	2286831	0	.	.	mult=145;pri=4;src=E
Bvchr1.sca001	b2h	intron	2287463	2289473	0	.	.	mult=66;pri=4;src=E
Bvchr1.sca001	b2h	intron	2289539	2289623	0	.	.	mult=267;pri=4;src=E
Bvchr1.sca001	b2h	intron	2289726	2289822	0	.	.	mult=367;pri=4;src=E
Bvchr1.sca001	b2h	intron	2289963	2290410	0	.	.	mult=196;pri=4;src=E
Bvchr1.sca001	b2h	intron	2290467	2291661	0	.	.	mult=221;pri=4;src=E
Bvchr1.sca001	b2h	intron	2292327	2292440	0	.	.	mult=355;pri=4;src=E
Bvchr1.sca001	b2h	intron	2292632	2292833	0	.	.	mult=250;pri=4;src=E
Bvchr1.sca001	b2h	intron	2292853	2292961	0	.	.	mult=5;pri=4;src=E
Bvchr1.sca001	b2h	intron	2293138	2294867	0	.	.	mult=354;pri=4;src=E
Bvchr1.sca001	b2h	intron	2295000	2295075	0	.	.	mult=2;pri=4;src=E
Bvchr1.sca001	b2h	intron	2295156	2295217	0	.	.	mult=641;pri=4;src=E
Bvchr1.sca001	b2h	intron	2295328	2296116	0	.	.	mult=469;pri=4;src=E
Bvchr1.sca001	b2h	intron	2296146	2296258	0	.	.	mult=4;pri=4;src=E
Bvchr1.sca001	b2h	intron	2296430	2296904	0	.	.	mult=836;pri=4;src=E
Bvchr1.sca001	b2h	intron	2297307	2298158	0	.	.	mult=893;pri=4;src=E
Bvchr1.sca001	b2h	intron	2298400	2298480	0	.	.	mult=1323;pri=4;src=E
Bvchr1.sca001	b2h	intron	2300146	2300241	0	.	.	mult=2280;pri=4;src=E
Bvchr1.sca001	b2h	intron	2300329	2301431	0	.	.	mult=13;pri=4;src=E
Bvchr1.sca001	b2h	intron	2300331	2300423	0	.	.	mult=2;pri=4;src=E
Bvchr1.sca001	b2h	intron	2300449	2301431	0	.	.	mult=2415;pri=4;src=E
Bvchr1.sca001	b2h	intron	2301540	2301653	0	.	.	mult=2742;pri=4;src=E
Bvchr1.sca001	b2h	intron	2304149	2304675	0	.	.	mult=1454;pri=4;src=E
Bvchr1.sca001	b2h	intron	2304707	2304802	0	.	.	mult=1871;pri=4;src=E
Bvchr1.sca001	b2h	intron	2304848	2305001	0	.	.	mult=1642;pri=4;src=E
Bvchr1.sca001	b2h	intron	2304874	2305001	0	.	.	mult=668;pri=4;src=E
Bvchr1.sca001	b2h	intron	2305106	2305853	0	.	.	mult=1728;pri=4;src=E
Bvchr1.sca001	b2h	intron	2305911	2305989	0	.	.	mult=2295;pri=4;src=E
Bvchr1.sca001	b2h	intron	2306040	2306379	0	.	.	mult=2113;pri=4;src=E
Bvchr1.sca001	b2h	intron	2306438	2306746	0	.	.	mult=2362;pri=4;src=E
Bvchr1.sca001	b2h	intron	2306794	2307175	0	.	.	mult=2111;pri=4;src=E
Bvchr1.sca001	b2h	intron	2307229	2307295	0	.	.	mult=2;pri=4;src=E
Bvchr1.sca001	b2h	intron	2307230	2307286	0	.	.	mult=2;pri=4;src=E
Bvchr1.sca001	b2h	intron	2307230	2307316	0	.	.	mult=2;pri=4;src=E
Bvchr1.sca001	b2h	intron	2307236	2307286	0	.	.	mult=2;pri=4;src=E
Bvchr1.sca001	b2h	intron	2307336	2307402	0	.	.	mult=2380;pri=4;src=E
Bvchr1.sca001	b2h	intron	2307478	2307658	0	.	.	mult=1441;pri=4;src=E
Bvchr1.sca001	b2h	intron	2307725	2308552	0	.	.	mult=1842;pri=4;src=E
Bvchr1.sca001	b2h	intron	2308642	2308808	0	.	.	mult=925;pri=4;src=E
Bvchr1.sca001	b2h	intron	2308642	2311209	0	.	.	mult=774;pri=4;src=E
Bvchr1.sca001	b2h	intron	2309063	2311209	0	.	.	mult=660;pri=4;src=E
Bvchr1.sca001	b2h	intron	2317814	2318021	0	.	.	mult=2;pri=4;src=E
Bvchr1.sca001	b2h	intron	2317833	2318209	0	.	.	mult=7;pri=4;src=E
Bvchr1.sca001	b2h	intron	2318243	2318402	0	.	.	mult=2;pri=4;src=E
Bvchr1.sca001	b2h	intron	2318462	2319542	0	.	.	mult=801;pri=4;src=E
Bvchr1.sca001	b2h	intron	2319817	2320137	0	.	.	mult=794;pri=4;src=E
Bvchr1.sca001	b2h	intron	2320175	2321354	0	.	.	mult=323;pri=4;src=E
Bvchr1.sca001	b2h	intron	2321485	2321854	0	.	.	mult=835;pri=4;src=E
Bvchr1.sca001	b2h	intron	2321991	2322083	0	.	.	mult=613;pri=4;src=E
Bvchr1.sca001	b2h	intron	2352088	2352204	0	.	.	mult=2;pri=4;src=E
Bvchr1.sca001	b2h	intron	2352836	2357034	0	.	.	mult=8;pri=4;src=E
Bvchr1.sca001	b2h	intron	2363465	2363550	0	.	.	mult=114;pri=4;src=E
Bvchr1.sca001	b2h	intron	2363465	2363585	0	.	.	mult=279;pri=4;src=E
Bvchr1.sca001	b2h	intron	2363689	2365929	0	.	.	mult=247;pri=4;src=E
Bvchr1.sca001	b2h	intron	2366010	2366362	0	.	.	mult=363;pri=4;src=E
Bvchr1.sca001	b2h	intron	2366672	2367324	0	.	.	mult=228;pri=4;src=E
Bvchr1.sca001	b2h	intron	2367402	2368378	0	.	.	mult=288;pri=4;src=E
Bvchr1.sca001	b2h	intron	2368422	2368531	0	.	.	mult=258;pri=4;src=E
Bvchr1.sca001	b2h	intron	2368601	2369260	0	.	.	mult=235;pri=4;src=E
Bvchr1.sca001	b2h	intron	2379647	2379791	0	.	.	mult=30;pri=4;src=E
Bvchr1.sca001	b2h	intron	2380070	2381128	0	.	.	mult=20;pri=4;src=E
Bvchr1.sca001	b2h	intron	2401057	2403289	0	.	.	mult=15;pri=4;src=E
Bvchr1.sca001	b2h	intron	2403557	2403642	0	.	.	mult=5;pri=4;src=E
Bvchr1.sca001	b2h	intron	2407792	2407888	0	.	.	mult=377;pri=4;src=E
Bvchr1.sca001	b2h	intron	2408210	2408300	0	.	.	mult=445;pri=4;src=E
Bvchr1.sca001	b2h	intron	2408547	2408634	0	.	.	mult=815;pri=4;src=E
Bvchr1.sca001	b2h	intron	2408779	2409231	0	.	.	mult=819;pri=4;src=E
Bvchr1.sca001	b2h	intron	2409344	2409580	0	.	.	mult=2;pri=4;src=E
Bvchr1.sca001	b2h	intron	2409383	2409495	0	.	.	mult=3;pri=4;src=E
Bvchr1.sca001	b2h	intron	2409867	2409976	0	.	.	mult=2;pri=4;src=E
Bvchr1.sca001	b2h	intron	2423743	2424348	0	.	.	mult=3;pri=4;src=E
Bvchr1.sca001	b2h	intron	2429553	2430577	0	.	.	mult=21;pri=4;src=E
Bvchr1.sca001	b2h	intron	2431001	2432288	0	.	.	mult=18;pri=4;src=E
Bvchr1.sca001	b2h	intron	2432545	2432666	0	.	.	mult=20;pri=4;src=E
Bvchr1.sca001	b2h	intron	2432769	2433144	0	.	.	mult=21;pri=4;src=E
Bvchr1.sca001	b2h	intron	2436541	2438042	0	.	.	mult=13;pri=4;src=E
Bvchr1.sca001	b2h	intron	2438466	2438664	0	.	.	mult=13;pri=4;src=E
Bvchr1.sca001	b2h	intron	2438924	2439107	0	.	.	mult=24;pri=4;src=E
Bvchr1.sca001	b2h	intron	2439210	2439797	0	.	.	mult=13;pri=4;src=E
Bvchr1.sca001	b2h	intron	2445193	2445334	0	.	.	mult=2;pri=4;src=E
Bvchr1.sca001	b2h	intron	2445194	2445239	0	.	.	mult=2;pri=4;src=E
Bvchr1.sca001	b2h	intron	2445248	2445340	0	.	.	mult=2;pri=4;src=E
Bvchr1.sca001	b2h	intron	2445325	2445420	0	.	.	mult=2;pri=4;src=E
Bvchr1.sca001	b2h	intron	2454078	2454291	0	.	.	mult=2;pri=4;src=E
Bvchr1.sca001	b2h	intron	2454103	2454336	0	.	.	mult=3;pri=4;src=E
Bvchr1.sca001	b2h	intron	2454108	2454296	0	.	.	mult=3;pri=4;src=E
Bvchr1.sca001	b2h	intron	2466860	2466973	0	.	.	mult=2505;pri=4;src=E
Bvchr1.sca001	b2h	intron	2467049	2467335	0	.	.	mult=1962;pri=4;src=E
Bvchr1.sca001	b2h	intron	2467393	2467488	0	.	.	mult=2528;pri=4;src=E
Bvchr1.sca001	b2h	intron	2467606	2467886	0	.	.	mult=2457;pri=4;src=E
Bvchr1.sca001	b2h	intron	2467995	2468445	0	.	.	mult=2399;pri=4;src=E
Bvchr1.sca001	b2h	intron	2468569	2468668	0	.	.	mult=2088;pri=4;src=E
Bvchr1.sca001	b2h	intron	2468759	2468974	0	.	.	mult=2345;pri=4;src=E
Bvchr1.sca001	b2h	intron	2469101	2469167	0	.	.	mult=1669;pri=4;src=E
Bvchr1.sca001	b2h	intron	2469222	2469983	0	.	.	mult=1426;pri=4;src=E
Bvchr1.sca001	b2h	intron	2470065	2470210	0	.	.	mult=2003;pri=4;src=E
Bvchr1.sca001	b2h	intron	2470319	2470452	0	.	.	mult=2020;pri=4;src=E
Bvchr1.sca001	b2h	intron	2470525	2471540	0	.	.	mult=1755;pri=4;src=E
Bvchr1.sca001	b2h	intron	2471604	2472332	0	.	.	mult=1767;pri=4;src=E
Bvchr1.sca001	b2h	intron	2487154	2487641	0	.	.	mult=264;pri=4;src=E
Bvchr1.sca001	b2h	intron	2487759	2489393	0	.	.	mult=8;pri=4;src=E
Bvchr1.sca001	b2h	intron	2493309	2493637	0	.	.	mult=144;pri=4;src=E
Bvchr1.sca001	b2h	intron	2493332	2493637	0	.	.	mult=294;pri=4;src=E
Bvchr1.sca001	b2h	intron	2493759	2493936	0	.	.	mult=1088;pri=4;src=E
Bvchr1.sca001	b2h	intron	2494014	2494790	0	.	.	mult=683;pri=4;src=E
Bvchr1.sca001	b2h	intron	2494873	2494974	0	.	.	mult=319;pri=4;src=E
Bvchr1.sca001	b2h	intron	2494892	2494974	0	.	.	mult=776;pri=4;src=E
Bvchr1.sca001	b2h	intron	2495052	2495159	0	.	.	mult=108;pri=4;src=E
Bvchr1.sca001	b2h	intron	2495498	2495805	0	.	.	mult=21;pri=4;src=E
Bvchr1.sca001	b2h	intron	2495498	2498591	0	.	.	mult=103;pri=4;src=E
Bvchr1.sca001	b2h	intron	2495498	2498596	0	.	.	mult=647;pri=4;src=E
Bvchr1.sca001	b2h	intron	2498760	2498817	0	.	.	mult=2;pri=4;src=E
Bvchr1.sca001	b2h	intron	2502751	2504395	0	.	.	mult=16;pri=4;src=E
Bvchr1.sca001	b2h	intron	2508996	2509312	0	.	.	mult=6;pri=4;src=E
Bvchr1.sca001	b2h	intron	2508996	2509409	0	.	.	mult=2;pri=4;src=E
Bvchr1.sca001	b2h	intron	2509735	2509969	0	.	.	mult=1855;pri=4;src=E
Bvchr1.sca001	b2h	intron	2510051	2510709	0	.	.	mult=1164;pri=4;src=E
Bvchr1.sca001	b2h	intron	2510796	2510889	0	.	.	mult=1489;pri=4;src=E
Bvchr1.sca001	b2h	intron	2510815	2510889	0	.	.	mult=244;pri=4;src=E
Bvchr1.sca001	b2h	intron	2511017	2513822	0	.	.	mult=770;pri=4;src=E
Bvchr1.sca001	b2h	intron	2513915	2514493	0	.	.	mult=748;pri=4;src=E
Bvchr1.sca001	b2h	intron	2514720	2517227	0	.	.	mult=562;pri=4;src=E
Bvchr1.sca001	b2h	intron	2523064	2523196	0	.	.	mult=578;pri=4;src=E
Bvchr1.sca001	b2h	intron	2523064	2523203	0	.	.	mult=82;pri=4;src=E
Bvchr1.sca001	b2h	intron	2523325	2525707	0	.	.	mult=554;pri=4;src=E
Bvchr1.sca001	b2h	intron	2525785	2526487	0	.	.	mult=759;pri=4;src=E
Bvchr1.sca001	b2h	intron	2526573	2526655	0	.	.	mult=872;pri=4;src=E
Bvchr1.sca001	b2h	intron	2526725	2526905	0	.	.	mult=3;pri=4;src=E
Bvchr1.sca001	b2h	intron	2526741	2526938	0	.	.	mult=3;pri=4;src=E
Bvchr1.sca001	b2h	intron	2526826	2526943	0	.	.	mult=2;pri=4;src=E
Bvchr1.sca001	b2h	intron	2526877	2526927	0	.	.	mult=2;pri=4;src=E
Bvchr1.sca001	b2h	intron	2527197	2527421	0	.	.	mult=7;pri=4;src=E
Bvchr1.sca001	b2h	intron	2530627	2530747	0	.	.	mult=2;pri=4;src=E
Bvchr1.sca001	b2h	intron	2569188	2569779	0	.	.	mult=978;pri=4;src=E
Bvchr1.sca001	b2h	intron	2569254	2569779	0	.	.	mult=118;pri=4;src=E
Bvchr1.sca001	b2h	intron	2570011	2570149	0	.	.	mult=1729;pri=4;src=E
Bvchr1.sca001	b2h	intron	2570270	2570372	0	.	.	mult=1441;pri=4;src=E
Bvchr1.sca001	b2h	intron	2570494	2572162	0	.	.	mult=921;pri=4;src=E
Bvchr1.sca001	b2h	intron	2572334	2572499	0	.	.	mult=3;pri=4;src=E
Bvchr1.sca001	b2h	intron	2572780	2572839	0	.	.	mult=2;pri=4;src=E
Bvchr1.sca001	b2h	intron	2588187	2588503	0	.	.	mult=4;pri=4;src=E
Bvchr1.sca001	b2h	intron	2588325	2588459	0	.	.	mult=9;pri=4;src=E
Bvchr1.sca001	b2h	intron	2589091	2593498	0	.	.	mult=385;pri=4;src=E
Bvchr1.sca001	b2h	intron	2593630	2594040	0	.	.	mult=886;pri=4;src=E
Bvchr1.sca001	b2h	intron	2594083	2594167	0	.	.	mult=869;pri=4;src=E
Bvchr1.sca001	b2h	intron	2594277	2594363	0	.	.	mult=502;pri=4;src=E
Bvchr1.sca001	b2h	intron	2594443	2595764	0	.	.	mult=516;pri=4;src=E
Bvchr1.sca001	b2h	intron	2596062	2596297	0	.	.	mult=702;pri=4;src=E
Bvchr1.sca001	b2h	intron	2596325	2596391	0	.	.	mult=2;pri=4;src=E
Bvchr1.sca001	b2h	intron	2596408	2597253	0	.	.	mult=509;pri=4;src=E
Bvchr1.sca001	b2h	intron	2597362	2597448	0	.	.	mult=785;pri=4;src=E
Bvchr1.sca001	b2h	intron	2597512	2597599	0	.	.	mult=823;pri=4;src=E
Bvchr1.sca001	b2h	intron	2597768	2598048	0	.	.	mult=956;pri=4;src=E
Bvchr1.sca001	b2h	intron	2599819	2600413	0	.	.	mult=1729;pri=4;src=E
Bvchr1.sca001	b2h	intron	2600474	2602019	0	.	.	mult=1794;pri=4;src=E
Bvchr1.sca001	b2h	intron	2602091	2603727	0	.	.	mult=1805;pri=4;src=E
Bvchr1.sca001	b2h	intron	2603756	2603840	0	.	.	mult=1898;pri=4;src=E
Bvchr1.sca001	b2h	intron	2603988	2605191	0	.	.	mult=2051;pri=4;src=E
Bvchr1.sca001	b2h	intron	2605447	2605535	0	.	.	mult=1724;pri=4;src=E
Bvchr1.sca001	b2h	intron	2605599	2608261	0	.	.	mult=1519;pri=4;src=E
Bvchr1.sca001	b2h	intron	2608373	2610699	0	.	.	mult=984;pri=4;src=E
Bvchr1.sca001	b2h	intron	2610754	2610880	0	.	.	mult=1362;pri=4;src=E
Bvchr1.sca001	b2h	intron	2611070	2611856	0	.	.	mult=1689;pri=4;src=E
Bvchr1.sca001	b2h	intron	2614030	2614186	0	.	.	mult=465;pri=4;src=E
Bvchr1.sca001	b2h	intron	2614339	2615906	0	.	.	mult=290;pri=4;src=E
Bvchr1.sca001	b2h	intron	2615964	2617412	0	.	.	mult=289;pri=4;src=E
Bvchr1.sca001	b2h	intron	2617474	2618307	0	.	.	mult=225;pri=4;src=E
Bvchr1.sca001	b2h	intron	2618364	2618598	0	.	.	mult=2;pri=4;src=E
Bvchr1.sca001	b2h	intron	2618929	2619031	0	.	.	mult=2;pri=4;src=E
Bvchr1.sca001	b2h	intron	2619757	2619855	0	.	.	mult=2;pri=4;src=E
Bvchr1.sca001	b2h	intron	2619844	2620016	0	.	.	mult=2;pri=4;src=E
Bvchr1.sca001	b2h	intron	2619864	2619945	0	.	.	mult=5;pri=4;src=E
Bvchr1.sca001	b2h	intron	2635927	2636280	0	.	.	mult=11;pri=4;src=E
Bvchr1.sca001	b2h	intron	2652856	2654077	0	.	.	mult=22;pri=4;src=E
Bvchr1.sca001	b2h	intron	2653307	2654077	0	.	.	mult=4;pri=4;src=E
Bvchr1.sca001	b2h	intron	2657224	2871531	0	.	.	mult=2;pri=4;src=E
Bvchr1.sca001	b2h	intron	2657311	2689996	0	.	.	mult=2;pri=4;src=E
Bvchr1.sca001	b2h	intron	2695163	2695292	0	.	.	mult=1904;pri=4;src=E
Bvchr1.sca001	b2h	intron	2695408	2695569	0	.	.	mult=2;pri=4;src=E
Bvchr1.sca001	b2h	intron	2711682	2712269	0	.	.	mult=38;pri=4;src=E
Bvchr1.sca001	b2h	intron	2711682	2712273	0	.	.	mult=22;pri=4;src=E
Bvchr1.sca001	b2h	intron	2711682	2712314	0	.	.	mult=3;pri=4;src=E
Bvchr1.sca001	b2h	intron	2712417	2714353	0	.	.	mult=24;pri=4;src=E
Bvchr1.sca001	b2h	intron	2712417	2714383	0	.	.	mult=47;pri=4;src=E
Bvchr1.sca001	b2h	intron	2713323	2714353	0	.	.	mult=16;pri=4;src=E
Bvchr1.sca001	b2h	intron	2713323	2714383	0	.	.	mult=5;pri=4;src=E
Bvchr1.sca001	b2h	intron	2713597	2714353	0	.	.	mult=6;pri=4;src=E
Bvchr1.sca001	b2h	intron	2713597	2714383	0	.	.	mult=2;pri=4;src=E
Bvchr1.sca001	b2h	intron	2714233	2714353	0	.	.	mult=3;pri=4;src=E
Bvchr1.sca001	b2h	intron	2714593	2714832	0	.	.	mult=169;pri=4;src=E
Bvchr1.sca001	b2h	intron	2727396	2728174	0	.	.	mult=860;pri=4;src=E
Bvchr1.sca001	b2h	intron	2785541	2786664	0	.	.	mult=168;pri=4;src=E
Bvchr1.sca001	b2h	intron	2804734	2804822	0	.	.	mult=2716;pri=4;src=E
Bvchr1.sca001	b2h	intron	2804890	2807270	0	.	.	mult=1709;pri=4;src=E
Bvchr1.sca001	b2h	intron	2807366	2807490	0	.	.	mult=1389;pri=4;src=E
Bvchr1.sca001	b2h	intron	2815414	2817568	0	.	.	mult=186;pri=4;src=E
Bvchr1.sca001	b2h	intron	2817711	2818389	0	.	.	mult=182;pri=4;src=E
Bvchr1.sca001	b2h	intron	2819052	2819612	0	.	.	mult=294;pri=4;src=E
Bvchr1.sca001	b2h	intron	2819674	2819838	0	.	.	mult=106;pri=4;src=E
Bvchr1.sca001	b2h	intron	2828219	2828639	0	.	.	mult=20;pri=4;src=E
Bvchr1.sca001	b2h	intron	2828219	2834606	0	.	.	mult=14;pri=4;src=E
Bvchr1.sca001	b2h	intron	2828784	2834606	0	.	.	mult=6;pri=4;src=E
Bvchr1.sca001	b2h	intron	2830115	2830482	0	.	.	mult=3;pri=4;src=E
Bvchr1.sca001	b2h	intron	2831308	2834606	0	.	.	mult=3;pri=4;src=E
Bvchr1.sca001	b2h	intron	2832391	2834606	0	.	.	mult=2;pri=4;src=E
Bvchr1.sca001	b2h	intron	2832834	2834606	0	.	.	mult=2;pri=4;src=E
Bvchr1.sca001	b2h	intron	2834336	2834606	0	.	.	mult=2;pri=4;src=E
Bvchr1.sca001	b2h	intron	2834345	2834606	0	.	.	mult=3;pri=4;src=E
Bvchr1.sca001	b2h	intron	2834802	2834964	0	.	.	mult=2166;pri=4;src=E
Bvchr1.sca001	b2h	intron	2835125	2836726	0	.	.	mult=1924;pri=4;src=E
Bvchr1.sca001	b2h	intron	2836985	2837075	0	.	.	mult=2137;pri=4;src=E
Bvchr1.sca001	b2h	intron	2837323	2839073	0	.	.	mult=4;pri=4;src=E
Bvchr1.sca001	b2h	intron	2873795	2873979	0	.	.	mult=54;pri=4;src=E
Bvchr1.sca001	b2h	intron	2874087	2874530	0	.	.	mult=8;pri=4;src=E
Bvchr1.sca001	b2h	intron	2874679	2874792	0	.	.	mult=296;pri=4;src=E
Bvchr1.sca001	b2h	intron	2874992	2882137	0	.	.	mult=133;pri=4;src=E
Bvchr1.sca001	b2h	intron	2874992	2889642	0	.	.	mult=95;pri=4;src=E
Bvchr1.sca001	b2h	intron	2876372	2882137	0	.	.	mult=34;pri=4;src=E
Bvchr1.sca001	b2h	intron	2881102	2881181	0	.	.	mult=7;pri=4;src=E
Bvchr1.sca001	b2h	intron	2881933	2882379	0	.	.	mult=2;pri=4;src=E
Bvchr1.sca001	b2h	intron	2885668	2885856	0	.	.	mult=50;pri=4;src=E
Bvchr1.sca001	b2h	intron	2886556	2887793	0	.	.	mult=5;pri=4;src=E
Bvchr1.sca001	b2h	intron	2887088	2887531	0	.	.	mult=4;pri=4;src=E
Bvchr1.sca001	b2h	intron	2887680	2887890	0	.	.	mult=284;pri=4;src=E
Bvchr1.sca001	b2h	intron	2888089	2889642	0	.	.	mult=427;pri=4;src=E
Bvchr1.sca001	b2h	intron	2892789	2892889	0	.	.	mult=4;pri=4;src=E
Bvchr1.sca001	b2h	intron	2895015	2895714	0	.	.	mult=11;pri=4;src=E
Bvchr1.sca001	b2h	intron	2895091	2895714	0	.	.	mult=2;pri=4;src=E
Bvchr1.sca001	b2h	intron	2895782	2895912	0	.	.	mult=4;pri=4;src=E
Bvchr1.sca001	b2h	intron	2895782	2897477	0	.	.	mult=20;pri=4;src=E
Bvchr1.sca001	b2h	intron	2896693	2897477	0	.	.	mult=2;pri=4;src=E
Bvchr1.sca001	b2h	intron	2897559	2897666	0	.	.	mult=2;pri=4;src=E
Bvchr1.sca001	b2h	intron	2897562	2897666	0	.	.	mult=20;pri=4;src=E
Bvchr1.sca001	b2h	intron	2897723	2897896	0	.	.	mult=30;pri=4;src=E
Bvchr1.sca001	b2h	intron	2904284	2907314	0	.	.	mult=1443;pri=4;src=E
Bvchr1.sca001	b2h	intron	2911362	2911548	0	.	.	mult=3;pri=4;src=E
Bvchr1.sca001	b2h	intron	2911423	2911634	0	.	.	mult=2;pri=4;src=E
Bvchr1.sca001	b2h	intron	2911425	2911511	0	.	.	mult=4;pri=4;src=E
Bvchr1.sca001	b2h	intron	2911507	2911548	0	.	.	mult=2;pri=4;src=E
Bvchr1.sca001	b2h	intron	2911564	2911675	0	.	.	mult=2;pri=4;src=E
Bvchr1.sca001	b2h	intron	2915276	2915366	0	.	.	mult=26;pri=4;src=E
Bvchr1.sca001	b2h	intron	2915588	2916294	0	.	.	mult=44;pri=4;src=E
Bvchr1.sca001	b2h	intron	2917050	2917126	0	.	.	mult=3;pri=4;src=E
Bvchr1.sca001	b2h	intron	2917369	2917570	0	.	.	mult=308;pri=4;src=E
Bvchr1.sca001	b2h	intron	2919544	2919879	0	.	.	mult=785;pri=4;src=E
Bvchr1.sca001	b2h	intron	2920109	2920217	0	.	.	mult=550;pri=4;src=E
Bvchr1.sca001	b2h	intron	2920328	2920551	0	.	.	mult=457;pri=4;src=E
Bvchr1.sca001	b2h	intron	2920936	2921155	0	.	.	mult=540;pri=4;src=E
Bvchr1.sca001	b2h	intron	2921435	2921520	0	.	.	mult=433;pri=4;src=E
Bvchr1.sca001	b2h	intron	2921643	2921900	0	.	.	mult=338;pri=4;src=E
Bvchr1.sca001	b2h	intron	2923449	2923856	0	.	.	mult=195;pri=4;src=E
Bvchr1.sca001	b2h	intron	2923945	2924049	0	.	.	mult=2;pri=4;src=E
Bvchr1.sca001	b2h	intron	2923945	2924077	0	.	.	mult=2;pri=4;src=E
Bvchr1.sca001	b2h	intron	2932757	2932979	0	.	.	mult=9;pri=4;src=E
Bvchr1.sca001	b2h	intron	2932767	2932959	0	.	.	mult=3;pri=4;src=E
Bvchr1.sca001	b2h	intron	2932772	2932999	0	.	.	mult=3;pri=4;src=E
Bvchr1.sca001	b2h	intron	2933659	2933774	0	.	.	mult=2572;pri=4;src=E
Bvchr1.sca001	b2h	intron	2933904	2936941	0	.	.	mult=118;pri=4;src=E
Bvchr1.sca001	b2h	intron	2933904	2937583	0	.	.	mult=789;pri=4;src=E
Bvchr1.sca001	b2h	intron	2937454	2937583	0	.	.	mult=359;pri=4;src=E
Bvchr1.sca001	b2h	intron	2937697	2938071	0	.	.	mult=1093;pri=4;src=E
Bvchr1.sca001	b2h	intron	2938299	2938392	0	.	.	mult=1938;pri=4;src=E
Bvchr1.sca001	b2h	intron	2938633	2938712	0	.	.	mult=2008;pri=4;src=E
Bvchr1.sca001	b2h	intron	2942077	2942149	0	.	.	mult=3;pri=4;src=E
Bvchr1.sca001	b2h	intron	2942701	2943337	0	.	.	mult=33;pri=4;src=E
Bvchr1.sca001	b2h	intron	2943448	2943583	0	.	.	mult=20;pri=4;src=E
Bvchr1.sca001	b2h	intron	2943486	2943583	0	.	.	mult=6;pri=4;src=E
Bvchr1.sca001	b2h	intron	2947940	2948067	0	.	.	mult=2;pri=4;src=E
Bvchr1.sca001	b2h	intron	2948364	2948678	0	.	.	mult=1193;pri=4;src=E
Bvchr1.sca001	b2h	intron	2948883	2948955	0	.	.	mult=844;pri=4;src=E
Bvchr1.sca001	b2h	intron	2949371	2949905	0	.	.	mult=439;pri=4;src=E
Bvchr1.sca001	b2h	intron	2950064	2950146	0	.	.	mult=739;pri=4;src=E
Bvchr1.sca001	b2h	intron	2950368	2950487	0	.	.	mult=804;pri=4;src=E
Bvchr1.sca001	b2h	intron	2950716	2951103	0	.	.	mult=627;pri=4;src=E
Bvchr1.sca001	b2h	intron	2951142	2953150	0	.	.	mult=320;pri=4;src=E
Bvchr1.sca001	b2h	intron	2960452	2962700	0	.	.	mult=71;pri=4;src=E
Bvchr1.sca001	b2h	intron	2962961	2963500	0	.	.	mult=19;pri=4;src=E
Bvchr1.sca001	b2h	intron	2962981	2963500	0	.	.	mult=102;pri=4;src=E
Bvchr1.sca001	b2h	intron	2963866	2964754	0	.	.	mult=83;pri=4;src=E
Bvchr1.sca001	b2h	intron	2963866	2965364	0	.	.	mult=21;pri=4;src=E
Bvchr1.sca001	b2h	intron	2964039	2964129	0	.	.	mult=14;pri=4;src=E
Bvchr1.sca001	b2h	intron	2964247	2964754	0	.	.	mult=4;pri=4;src=E
Bvchr1.sca001	b2h	intron	2964882	2965364	0	.	.	mult=242;pri=4;src=E
Bvchr1.sca001	b2h	intron	2964947	2965364	0	.	.	mult=56;pri=4;src=E
Bvchr1.sca001	b2h	intron	2965857	2965957	0	.	.	mult=14;pri=4;src=E
Bvchr1.sca001	b2h	intron	2965857	2966084	0	.	.	mult=4;pri=4;src=E
Bvchr1.sca001	b2h	intron	2966379	2966529	0	.	.	mult=487;pri=4;src=E
Bvchr1.sca001	b2h	intron	2967176	2967234	0	.	.	mult=4;pri=4;src=E
Bvchr1.sca001	b2h	intron	2967267	2967652	0	.	.	mult=925;pri=4;src=E
Bvchr1.sca001	b2h	intron	2970417	2974629	0	.	.	mult=220;pri=4;src=E
Bvchr1.sca001	b2h	intron	2976271	2976365	0	.	.	mult=5;pri=4;src=E
Bvchr1.sca001	b2h	intron	2976510	2976801	0	.	.	mult=4;pri=4;src=E
Bvchr1.sca001	b2h	intron	2976921	2977018	0	.	.	mult=2;pri=4;src=E
Bvchr1.sca001	b2h	intron	2977292	2977654	0	.	.	mult=8;pri=4;src=E
Bvchr1.sca001	b2h	intron	2977796	2977917	0	.	.	mult=4;pri=4;src=E
Bvchr1.sca001	b2h	intron	2985580	2990437	0	.	.	mult=2;pri=4;src=E
Bvchr1.sca001	b2h	intron	2988781	2988825	0	.	.	mult=3;pri=4;src=E
Bvchr1.sca001	b2h	intron	2989096	2990592	0	.	.	mult=2;pri=4;src=E
Bvchr1.sca001	b2h	intron	2993408	2993452	0	.	.	mult=2;pri=4;src=E
Bvchr1.sca001	b2h	intron	2993486	2995533	0	.	.	mult=1958;pri=4;src=E
Bvchr1.sca001	b2h	intron	2995683	3001957	0	.	.	mult=1493;pri=4;src=E
Bvchr1.sca001	b2h	intron	3002141	3002934	0	.	.	mult=23;pri=4;src=E
Bvchr1.sca001	b2h	intron	3019836	3020608	0	.	.	mult=161;pri=4;src=E
Bvchr1.sca001	b2h	intron	3020770	3020842	0	.	.	mult=3;pri=4;src=E
Bvchr1.sca001	b2h	intron	3021549	3021596	0	.	.	mult=2;pri=4;src=E
Bvchr1.sca001	b2h	intron	3049814	3050249	0	.	.	mult=552;pri=4;src=E
Bvchr1.sca001	b2h	intron	3049814	3050297	0	.	.	mult=353;pri=4;src=E
Bvchr1.sca001	b2h	intron	3050616	3051021	0	.	.	mult=2;pri=4;src=E
Bvchr1.sca001	b2h	intron	3050921	3050961	0	.	.	mult=2;pri=4;src=E
Bvchr1.sca001	b2h	intron	3051075	3051295	0	.	.	mult=2;pri=4;src=E
Bvchr1.sca001	b2h	intron	3051560	3051641	0	.	.	mult=1375;pri=4;src=E
Bvchr1.sca001	b2h	intron	3051733	3051834	0	.	.	mult=1565;pri=4;src=E
Bvchr1.sca001	b2h	intron	3051993	3052082	0	.	.	mult=1712;pri=4;src=E
Bvchr1.sca001	b2h	intron	3052135	3052838	0	.	.	mult=1427;pri=4;src=E
Bvchr1.sca001	b2h	intron	3052919	3053031	0	.	.	mult=2117;pri=4;src=E
Bvchr1.sca001	b2h	intron	3053126	3053278	0	.	.	mult=1949;pri=4;src=E
Bvchr1.sca001	b2h	intron	3058076	3058901	0	.	.	mult=9;pri=4;src=E
Bvchr1.sca001	b2h	intron	3065695	3066475	0	.	.	mult=9;pri=4;src=E
Bvchr1.sca001	b2h	intron	3069305	3069405	0	.	.	mult=2;pri=4;src=E
Bvchr1.sca001	b2h	intron	3069641	3069944	0	.	.	mult=1895;pri=4;src=E
Bvchr1.sca001	b2h	intron	3070113	3070193	0	.	.	mult=2391;pri=4;src=E
Bvchr1.sca001	b2h	intron	3070413	3070510	0	.	.	mult=2199;pri=4;src=E
Bvchr1.sca001	b2h	intron	3070655	3070745	0	.	.	mult=1980;pri=4;src=E
Bvchr1.sca001	b2h	intron	3070908	3071009	0	.	.	mult=1880;pri=4;src=E
Bvchr1.sca001	b2h	intron	3071131	3071221	0	.	.	mult=1637;pri=4;src=E
Bvchr1.sca001	b2h	intron	3071278	3071364	0	.	.	mult=2015;pri=4;src=E
Bvchr1.sca001	b2h	intron	3071515	3071621	0	.	.	mult=1595;pri=4;src=E
Bvchr1.sca001	b2h	intron	3071709	3071790	0	.	.	mult=2029;pri=4;src=E
Bvchr1.sca001	b2h	intron	3071824	3072689	0	.	.	mult=1157;pri=4;src=E
Bvchr1.sca001	b2h	intron	3072750	3072834	0	.	.	mult=1294;pri=4;src=E
Bvchr1.sca001	b2h	intron	3072916	3073010	0	.	.	mult=1920;pri=4;src=E
Bvchr1.sca001	b2h	intron	3073101	3073264	0	.	.	mult=1063;pri=4;src=E
Bvchr1.sca001	b2h	intron	3073343	3073433	0	.	.	mult=1586;pri=4;src=E
Bvchr1.sca001	b2h	intron	3073638	3073715	0	.	.	mult=1189;pri=4;src=E
Bvchr1.sca001	b2h	intron	3073764	3074658	0	.	.	mult=652;pri=4;src=E
Bvchr1.sca001	b2h	intron	3074845	3075719	0	.	.	mult=528;pri=4;src=E
Bvchr1.sca001	b2h	intron	3075820	3075900	0	.	.	mult=1003;pri=4;src=E
Bvchr1.sca001	b2h	intron	3076061	3077815	0	.	.	mult=459;pri=4;src=E
Bvchr1.sca001	b2h	intron	3080963	3081059	0	.	.	mult=534;pri=4;src=E
Bvchr1.sca001	b2h	intron	3081110	3081196	0	.	.	mult=1037;pri=4;src=E
Bvchr1.sca001	b2h	intron	3081255	3082871	0	.	.	mult=2523;pri=4;src=E
Bvchr1.sca001	b2h	intron	3082905	3083108	0	.	.	mult=1170;pri=4;src=E
Bvchr1.sca001	b2h	intron	3082921	3083108	0	.	.	mult=159;pri=4;src=E
Bvchr1.sca001	b2h	intron	3083205	3083742	0	.	.	mult=1617;pri=4;src=E
Bvchr1.sca001	b2h	intron	3083911	3083992	0	.	.	mult=2135;pri=4;src=E
Bvchr1.sca001	b2h	intron	3084459	3085615	0	.	.	mult=3;pri=4;src=E
Bvchr1.sca001	b2h	intron	3084821	3088753	0	.	.	mult=2;pri=4;src=E
Bvchr1.sca001	b2h	intron	3084826	3088756	0	.	.	mult=16;pri=4;src=E
Bvchr1.sca001	b2h	intron	3084826	3088766	0	.	.	mult=19;pri=4;src=E
Bvchr1.sca001	b2h	intron	3085708	3085802	0	.	.	mult=183;pri=4;src=E
Bvchr1.sca001	b2h	intron	3086745	3086982	0	.	.	mult=69;pri=4;src=E
Bvchr1.sca001	b2h	intron	3087112	3087204	0	.	.	mult=54;pri=4;src=E
Bvchr1.sca001	b2h	intron	3087450	3087534	0	.	.	mult=72;pri=4;src=E
Bvchr1.sca001	b2h	intron	3087687	3088058	0	.	.	mult=27;pri=4;src=E
Bvchr1.sca001	b2h	intron	3089008	3089116	0	.	.	mult=3;pri=4;src=E
Bvchr1.sca001	b2h	intron	3091589	3092288	0	.	.	mult=2;pri=4;src=E
Bvchr1.sca001	b2h	intron	3106095	3107846	0	.	.	mult=29;pri=4;src=E
Bvchr1.sca001	b2h	intron	3107747	3107843	0	.	.	mult=4;pri=4;src=E
Bvchr1.sca001	b2h	intron	3108942	3109044	0	.	.	mult=5;pri=4;src=E
Bvchr1.sca001	b2h	intron	3110264	3110385	0	.	.	mult=5;pri=4;src=E
Bvchr1.sca001	b2h	intron	3110529	3111502	0	.	.	mult=103;pri=4;src=E
Bvchr1.sca001	b2h	intron	3111911	3113075	0	.	.	mult=16;pri=4;src=E
Bvchr1.sca001	b2h	intron	3111963	3113075	0	.	.	mult=87;pri=4;src=E
Bvchr1.sca001	b2h	intron	3113305	3114685	0	.	.	mult=48;pri=4;src=E
Bvchr1.sca001	b2h	intron	3114851	3114998	0	.	.	mult=123;pri=4;src=E
Bvchr1.sca001	b2h	intron	3115272	3115359	0	.	.	mult=134;pri=4;src=E
Bvchr1.sca001	b2h	intron	3115606	3116437	0	.	.	mult=73;pri=4;src=E
Bvchr1.sca001	b2h	intron	3116834	3116949	0	.	.	mult=177;pri=4;src=E
Bvchr1.sca001	b2h	intron	3117080	3123453	0	.	.	mult=2;pri=4;src=E
Bvchr1.sca001	b2h	intron	3117114	3117284	0	.	.	mult=2;pri=4;src=E
Bvchr1.sca001	b2h	intron	3118321	3118415	0	.	.	mult=280;pri=4;src=E
Bvchr1.sca001	b2h	intron	3118473	3119346	0	.	.	mult=314;pri=4;src=E
Bvchr1.sca001	b2h	intron	3119770	3120801	0	.	.	mult=449;pri=4;src=E
Bvchr1.sca001	b2h	intron	3121026	3122279	0	.	.	mult=353;pri=4;src=E
Bvchr1.sca001	b2h	intron	3122414	3122580	0	.	.	mult=559;pri=4;src=E
Bvchr1.sca001	b2h	intron	3122848	3122922	0	.	.	mult=705;pri=4;src=E
Bvchr1.sca001	b2h	intron	3123102	3123182	0	.	.	mult=890;pri=4;src=E
Bvchr1.sca001	b2h	intron	3123340	3123421	0	.	.	mult=3;pri=4;src=E
Bvchr1.sca001	b2h	intron	3144331	3145605	0	.	.	mult=77;pri=4;src=E
Bvchr1.sca001	b2h	intron	3144368	3145605	0	.	.	mult=177;pri=4;src=E
Bvchr1.sca001	b2h	intron	3144399	3145605	0	.	.	mult=1205;pri=4;src=E
Bvchr1.sca001	b2h	intron	3144551	3145605	0	.	.	mult=123;pri=4;src=E
Bvchr1.sca001	b2h	intron	3145501	3145605	0	.	.	mult=14;pri=4;src=E
Bvchr1.sca001	b2h	intron	3146190	3146383	0	.	.	mult=2;pri=4;src=E
Bvchr1.sca001	b2h	intron	3146213	3146292	0	.	.	mult=2;pri=4;src=E
Bvchr1.sca001	b2h	intron	3146538	3148378	0	.	.	mult=1212;pri=4;src=E
Bvchr1.sca001	b2h	intron	3146538	3148384	0	.	.	mult=426;pri=4;src=E
Bvchr1.sca001	b2h	intron	3148720	3148806	0	.	.	mult=2;pri=4;src=E
Bvchr1.sca001	b2h	intron	3148758	3148806	0	.	.	mult=2;pri=4;src=E
Bvchr1.sca001	b2h	intron	3148812	3148858	0	.	.	mult=2;pri=4;src=E
Bvchr1.sca001	b2h	intron	3150126	3151432	0	.	.	mult=1054;pri=4;src=E
Bvchr1.sca001	b2h	intron	3151516	3152125	0	.	.	mult=1227;pri=4;src=E
Bvchr1.sca001	b2h	intron	3152173	3152360	0	.	.	mult=2;pri=4;src=E
Bvchr1.sca001	b2h	intron	3152173	3152805	0	.	.	mult=5;pri=4;src=E
Bvchr1.sca001	b2h	intron	3156180	3161799	0	.	.	mult=552;pri=4;src=E
Bvchr1.sca001	b2h	intron	3170022	3170350	0	.	.	mult=2;pri=4;src=E
Bvchr1.sca001	b2h	intron	3181779	3181868	0	.	.	mult=2418;pri=4;src=E
Bvchr1.sca001	b2h	intron	3182057	3182497	0	.	.	mult=1900;pri=4;src=E
Bvchr1.sca001	b2h	intron	3182868	3182938	0	.	.	mult=2;pri=4;src=E
Bvchr1.sca001	b2h	intron	3182898	3182987	0	.	.	mult=9;pri=4;src=E
Bvchr1.sca001	b2h	intron	3183022	3183114	0	.	.	mult=2028;pri=4;src=E
Bvchr1.sca001	b2h	intron	3183266	3183354	0	.	.	mult=1454;pri=4;src=E
Bvchr1.sca001	b2h	intron	3183428	3183662	0	.	.	mult=1796;pri=4;src=E
Bvchr1.sca001	b2h	intron	3183777	3183874	0	.	.	mult=1385;pri=4;src=E
Bvchr1.sca001	b2h	intron	3184040	3184141	0	.	.	mult=1566;pri=4;src=E
Bvchr1.sca001	b2h	intron	3184233	3184374	0	.	.	mult=1501;pri=4;src=E
Bvchr1.sca001	b2h	intron	3184408	3184547	0	.	.	mult=232;pri=4;src=E
Bvchr1.sca001	b2h	intron	3184460	3184547	0	.	.	mult=1796;pri=4;src=E
Bvchr1.sca001	b2h	intron	3184701	3184814	0	.	.	mult=2092;pri=4;src=E
Bvchr1.sca001	b2h	intron	3184872	3185012	0	.	.	mult=1587;pri=4;src=E
Bvchr1.sca001	b2h	intron	3185109	3185262	0	.	.	mult=1890;pri=4;src=E
Bvchr1.sca001	b2h	intron	3185379	3185730	0	.	.	mult=1924;pri=4;src=E
Bvchr1.sca001	b2h	intron	3185765	3186001	0	.	.	mult=52;pri=4;src=E
Bvchr1.sca001	b2h	intron	3219552	3220694	0	.	.	mult=3;pri=4;src=E
Bvchr1.sca001	b2h	intron	3249732	3249874	0	.	.	mult=4;pri=4;src=E
Bvchr1.sca001	b2h	intron	3285796	3304342	0	.	.	mult=2;pri=4;src=E
Bvchr1.sca001	b2h	intron	3287668	3287806	0	.	.	mult=2;pri=4;src=E
Bvchr1.sca001	b2h	intron	3289742	3290478	0	.	.	mult=31;pri=4;src=E
Bvchr1.sca001	b2h	intron	3290535	3290702	0	.	.	mult=54;pri=4;src=E
Bvchr1.sca001	b2h	intron	3290740	3290807	0	.	.	mult=7;pri=4;src=E
Bvchr1.sca001	b2h	intron	3290740	3291067	0	.	.	mult=6;pri=4;src=E
Bvchr1.sca001	b2h	intron	3290843	3291067	0	.	.	mult=3;pri=4;src=E
Bvchr1.sca001	b2h	intron	3292523	3292605	0	.	.	mult=78;pri=4;src=E
Bvchr1.sca001	b2h	intron	3292721	3293356	0	.	.	mult=34;pri=4;src=E
Bvchr1.sca001	b2h	intron	3293659	3293736	0	.	.	mult=115;pri=4;src=E
Bvchr1.sca001	b2h	intron	3293845	3295100	0	.	.	mult=18;pri=4;src=E
Bvchr1.sca001	b2h	intron	3293845	3295115	0	.	.	mult=14;pri=4;src=E
Bvchr1.sca001	b2h	intron	3295398	3295533	0	.	.	mult=70;pri=4;src=E
Bvchr1.sca001	b2h	intron	3295687	3295812	0	.	.	mult=72;pri=4;src=E
Bvchr1.sca001	b2h	intron	3295900	3296036	0	.	.	mult=4;pri=4;src=E
Bvchr1.sca001	b2h	intron	3296103	3296309	0	.	.	mult=38;pri=4;src=E
Bvchr1.sca001	b2h	intron	3296533	3297133	0	.	.	mult=95;pri=4;src=E
Bvchr1.sca001	b2h	intron	3312374	3312842	0	.	.	mult=270;pri=4;src=E
Bvchr1.sca001	b2h	intron	3313909	3314051	0	.	.	mult=80;pri=4;src=E
Bvchr1.sca001	b2h	intron	3314140	3315380	0	.	.	mult=25;pri=4;src=E
Bvchr1.sca001	b2h	intron	3314140	3315406	0	.	.	mult=33;pri=4;src=E
Bvchr1.sca001	b2h	intron	3315513	3316063	0	.	.	mult=65;pri=4;src=E
Bvchr1.sca001	b2h	intron	3318028	3318854	0	.	.	mult=30;pri=4;src=E
Bvchr1.sca001	b2h	intron	3327146	3328049	0	.	.	mult=1031;pri=4;src=E
Bvchr1.sca001	b2h	intron	3328179	3328825	0	.	.	mult=1215;pri=4;src=E
Bvchr1.sca001	b2h	intron	3329431	3335127	0	.	.	mult=509;pri=4;src=E
Bvchr1.sca001	b2h	intron	3329431	3335134	0	.	.	mult=348;pri=4;src=E
Bvchr1.sca001	b2h	intron	3338958	3339063	0	.	.	mult=2;pri=4;src=E
Bvchr1.sca001	b2h	intron	3343926	3344047	0	.	.	mult=300;pri=4;src=E
Bvchr1.sca001	b2h	intron	3348709	3349372	0	.	.	mult=2;pri=4;src=E
Bvchr1.sca001	b2h	intron	3349048	3349131	0	.	.	mult=2;pri=4;src=E
Bvchr1.sca001	b2h	intron	3349272	3349372	0	.	.	mult=4;pri=4;src=E
Bvchr1.sca001	b2h	intron	3349452	3349907	0	.	.	mult=100;pri=4;src=E
Bvchr1.sca001	b2h	intron	3356613	3361347	0	.	.	mult=1603;pri=4;src=E
Bvchr1.sca001	b2h	intron	3361425	3361601	0	.	.	mult=3;pri=4;src=E
Bvchr1.sca001	b2h	intron	3361735	3363097	0	.	.	mult=1434;pri=4;src=E
Bvchr1.sca001	b2h	intron	3367608	3367884	0	.	.	mult=811;pri=4;src=E
Bvchr1.sca001	b2h	intron	3368481	3368799	0	.	.	mult=2340;pri=4;src=E
Bvchr1.sca001	b2h	intron	3369010	3369429	0	.	.	mult=2469;pri=4;src=E
Bvchr1.sca001	b2h	intron	3369645	3369764	0	.	.	mult=1903;pri=4;src=E
Bvchr1.sca001	b2h	intron	3369857	3370560	0	.	.	mult=812;pri=4;src=E
Bvchr1.sca001	b2h	intron	3373533	3373664	0	.	.	mult=2;pri=4;src=E
Bvchr1.sca001	b2h	intron	3375553	3376124	0	.	.	mult=1634;pri=4;src=E
Bvchr1.sca001	b2h	intron	3376446	3376655	0	.	.	mult=2;pri=4;src=E
Bvchr1.sca001	b2h	intron	3381421	3381993	0	.	.	mult=400;pri=4;src=E
Bvchr1.sca001	b2h	intron	3382107	3382207	0	.	.	mult=510;pri=4;src=E
Bvchr1.sca001	b2h	intron	3382289	3383529	0	.	.	mult=385;pri=4;src=E
Bvchr1.sca001	b2h	intron	3383583	3383677	0	.	.	mult=534;pri=4;src=E
Bvchr1.sca001	b2h	intron	3383787	3384562	0	.	.	mult=384;pri=4;src=E
Bvchr1.sca001	b2h	intron	3384623	3385205	0	.	.	mult=200;pri=4;src=E
Bvchr1.sca001	b2h	intron	3385289	3386034	0	.	.	mult=366;pri=4;src=E
Bvchr1.sca001	b2h	intron	3386117	3386330	0	.	.	mult=43;pri=4;src=E
Bvchr1.sca001	b2h	intron	3386117	3386397	0	.	.	mult=18;pri=4;src=E
Bvchr1.sca001	b2h	intron	3388365	3391442	0	.	.	mult=1250;pri=4;src=E
Bvchr1.sca001	b2h	intron	3391607	3391691	0	.	.	mult=2;pri=4;src=E
Bvchr1.sca001	b2h	intron	3396361	3397205	0	.	.	mult=1375;pri=4;src=E
Bvchr1.sca001	b2h	intron	3397270	3397356	0	.	.	mult=2014;pri=4;src=E
Bvchr1.sca001	b2h	intron	3397462	3397614	0	.	.	mult=1959;pri=4;src=E
Bvchr1.sca001	b2h	intron	3397717	3398306	0	.	.	mult=1120;pri=4;src=E
Bvchr1.sca001	b2h	intron	3398358	3398452	0	.	.	mult=1508;pri=4;src=E
Bvchr1.sca001	b2h	intron	3398515	3398970	0	.	.	mult=1229;pri=4;src=E
Bvchr1.sca001	b2h	intron	3399062	3399639	0	.	.	mult=959;pri=4;src=E
Bvchr1.sca001	b2h	intron	3399705	3399879	0	.	.	mult=1669;pri=4;src=E
Bvchr1.sca001	b2h	intron	3400075	3400154	0	.	.	mult=2044;pri=4;src=E
Bvchr1.sca001	b2h	intron	3400275	3401510	0	.	.	mult=1908;pri=4;src=E
Bvchr1.sca001	b2h	intron	3401582	3401737	0	.	.	mult=2048;pri=4;src=E
Bvchr1.sca001	b2h	intron	3401964	3402783	0	.	.	mult=1664;pri=4;src=E
Bvchr1.sca001	b2h	intron	3402835	3403402	0	.	.	mult=1562;pri=4;src=E
Bvchr1.sca001	b2h	intron	3403632	3404738	0	.	.	mult=1792;pri=4;src=E
Bvchr1.sca001	b2h	intron	3404879	3404951	0	.	.	mult=1689;pri=4;src=E
Bvchr1.sca001	b2h	intron	3407411	3408757	0	.	.	mult=350;pri=4;src=E
Bvchr1.sca001	b2h	intron	3409349	3409470	0	.	.	mult=422;pri=4;src=E
Bvchr1.sca001	b2h	intron	3409538	3409633	0	.	.	mult=378;pri=4;src=E
Bvchr1.sca001	b2h	intron	3409747	3409864	0	.	.	mult=529;pri=4;src=E
Bvchr1.sca001	b2h	intron	3410075	3410400	0	.	.	mult=657;pri=4;src=E
Bvchr1.sca001	b2h	intron	3410539	3411010	0	.	.	mult=698;pri=4;src=E
Bvchr1.sca001	b2h	intron	3414983	3416011	0	.	.	mult=1270;pri=4;src=E
Bvchr1.sca001	b2h	intron	3416618	3417442	0	.	.	mult=1136;pri=4;src=E
Bvchr1.sca001	b2h	intron	3417510	3417715	0	.	.	mult=2116;pri=4;src=E
Bvchr1.sca001	b2h	intron	3417829	3418003	0	.	.	mult=1808;pri=4;src=E
Bvchr1.sca001	b2h	intron	3418214	3419973	0	.	.	mult=1610;pri=4;src=E
Bvchr1.sca001	b2h	intron	3420112	3420891	0	.	.	mult=1607;pri=4;src=E
Bvchr1.sca001	b2h	intron	3423418	3424148	0	.	.	mult=2;pri=4;src=E
Bvchr1.sca001	b2h	intron	3424304	3425436	0	.	.	mult=80;pri=4;src=E
Bvchr1.sca001	b2h	intron	3425834	3426417	0	.	.	mult=64;pri=4;src=E
Bvchr1.sca001	b2h	intron	3425834	3426423	0	.	.	mult=13;pri=4;src=E
Bvchr1.sca001	b2h	intron	3426714	3426960	0	.	.	mult=135;pri=4;src=E
Bvchr1.sca001	b2h	intron	3427425	3427730	0	.	.	mult=26;pri=4;src=E
Bvchr1.sca001	b2h	intron	3427970	3428118	0	.	.	mult=2722;pri=4;src=E
Bvchr1.sca001	b2h	intron	3428931	3429009	0	.	.	mult=4;pri=4;src=E
Bvchr1.sca001	b2h	intron	3430360	3430919	0	.	.	mult=1309;pri=4;src=E
Bvchr1.sca001	b2h	intron	3431011	3431384	0	.	.	mult=1822;pri=4;src=E
Bvchr1.sca001	b2h	intron	3431498	3431752	0	.	.	mult=1692;pri=4;src=E
Bvchr1.sca001	b2h	intron	3431885	3432451	0	.	.	mult=1044;pri=4;src=E
Bvchr1.sca001	b2h	intron	3432636	3433632	0	.	.	mult=714;pri=4;src=E
Bvchr1.sca001	b2h	intron	3433767	3433964	0	.	.	mult=1194;pri=4;src=E
Bvchr1.sca001	b2h	intron	3434070	3434185	0	.	.	mult=1065;pri=4;src=E
Bvchr1.sca001	b2h	intron	3434288	3434400	0	.	.	mult=1153;pri=4;src=E
Bvchr1.sca001	b2h	intron	3434494	3435437	0	.	.	mult=557;pri=4;src=E
Bvchr1.sca001	b2h	intron	3435753	3436246	0	.	.	mult=508;pri=4;src=E
Bvchr1.sca001	b2h	intron	3436349	3436444	0	.	.	mult=592;pri=4;src=E
Bvchr1.sca001	b2h	intron	3436508	3436597	0	.	.	mult=512;pri=4;src=E
Bvchr1.sca001	b2h	intron	3437106	3437300	0	.	.	mult=224;pri=4;src=E
Bvchr1.sca001	b2h	intron	3437459	3437541	0	.	.	mult=362;pri=4;src=E
Bvchr1.sca001	b2h	intron	3438067	3438199	0	.	.	mult=311;pri=4;src=E
Bvchr1.sca001	b2h	intron	3438242	3438822	0	.	.	mult=159;pri=4;src=E
Bvchr1.sca001	b2h	intron	3438955	3439556	0	.	.	mult=110;pri=4;src=E
Bvchr1.sca001	b2h	intron	3439625	3440165	0	.	.	mult=208;pri=4;src=E
Bvchr1.sca001	b2h	intron	3440538	3440682	0	.	.	mult=410;pri=4;src=E
Bvchr1.sca001	b2h	intron	3440756	3440906	0	.	.	mult=503;pri=4;src=E
Bvchr1.sca001	b2h	intron	3441000	3442087	0	.	.	mult=177;pri=4;src=E
Bvchr1.sca001	b2h	intron	3442150	3442263	0	.	.	mult=502;pri=4;src=E
Bvchr1.sca001	b2h	intron	3442376	3442559	0	.	.	mult=190;pri=4;src=E
Bvchr1.sca001	b2h	intron	3454141	3454399	0	.	.	mult=2;pri=4;src=E
Bvchr1.sca001	b2h	intron	3454282	3454392	0	.	.	mult=2;pri=4;src=E
Bvchr1.sca001	b2h	intron	3454525	3455979	0	.	.	mult=89;pri=4;src=E
Bvchr1.sca001	b2h	intron	3461685	3461793	0	.	.	mult=311;pri=4;src=E
Bvchr1.sca001	b2h	intron	3461850	3462256	0	.	.	mult=305;pri=4;src=E
Bvchr1.sca001	b2h	intron	3462456	3462945	0	.	.	mult=191;pri=4;src=E
Bvchr1.sca001	b2h	intron	3463060	3463144	0	.	.	mult=290;pri=4;src=E
Bvchr1.sca001	b2h	intron	3463214	3463301	0	.	.	mult=456;pri=4;src=E
Bvchr1.sca001	b2h	intron	3463371	3463473	0	.	.	mult=266;pri=4;src=E
Bvchr1.sca001	b2h	intron	3463563	3463701	0	.	.	mult=304;pri=4;src=E
Bvchr1.sca001	b2h	intron	3463777	3463948	0	.	.	mult=473;pri=4;src=E
Bvchr1.sca001	b2h	intron	3464085	3466134	0	.	.	mult=242;pri=4;src=E
Bvchr1.sca001	b2h	intron	3466211	3466344	0	.	.	mult=403;pri=4;src=E
Bvchr1.sca001	b2h	intron	3466445	3466560	0	.	.	mult=439;pri=4;src=E
Bvchr1.sca001	b2h	intron	3466686	3467038	0	.	.	mult=466;pri=4;src=E
Bvchr1.sca001	b2h	intron	3467185	3467383	0	.	.	mult=485;pri=4;src=E
Bvchr1.sca001	b2h	intron	3467489	3468896	0	.	.	mult=388;pri=4;src=E
Bvchr1.sca001	b2h	intron	3468962	3469205	0	.	.	mult=739;pri=4;src=E
Bvchr1.sca001	b2h	intron	3469295	3469394	0	.	.	mult=24;pri=4;src=E
Bvchr1.sca001	b2h	intron	3469310	3469394	0	.	.	mult=4;pri=4;src=E
Bvchr1.sca001	b2h	intron	3469426	3469632	0	.	.	mult=887;pri=4;src=E
Bvchr1.sca001	b2h	intron	3469720	3469917	0	.	.	mult=814;pri=4;src=E
Bvchr1.sca001	b2h	intron	3469975	3470048	0	.	.	mult=676;pri=4;src=E
Bvchr1.sca001	b2h	intron	3469975	3470055	0	.	.	mult=100;pri=4;src=E
Bvchr1.sca001	b2h	intron	3470139	3471037	0	.	.	mult=826;pri=4;src=E
Bvchr1.sca001	b2h	intron	3471125	3471895	0	.	.	mult=661;pri=4;src=E
Bvchr1.sca001	b2h	intron	3471971	3472284	0	.	.	mult=1317;pri=4;src=E
Bvchr1.sca001	b2h	intron	3472386	3472530	0	.	.	mult=1126;pri=4;src=E
Bvchr1.sca001	b2h	intron	3476664	3487789	0	.	.	mult=4;pri=4;src=E
Bvchr1.sca001	b2h	intron	3479221	3481579	0	.	.	mult=8;pri=4;src=E
Bvchr1.sca001	b2h	intron	3482634	3482883	0	.	.	mult=2;pri=4;src=E
Bvchr1.sca001	b2h	intron	3482866	3483893	0	.	.	mult=2;pri=4;src=E
Bvchr1.sca001	b2h	intron	3483009	3483070	0	.	.	mult=3;pri=4;src=E
Bvchr1.sca001	b2h	intron	3483157	3483571	0	.	.	mult=2178;pri=4;src=E
Bvchr1.sca001	b2h	intron	3484173	3485281	0	.	.	mult=2121;pri=4;src=E
Bvchr1.sca001	b2h	intron	3485479	3485519	0	.	.	mult=2;pri=4;src=E
Bvchr1.sca001	b2h	intron	3487333	3487783	0	.	.	mult=589;pri=4;src=E
Bvchr1.sca001	b2h	intron	3488146	3488412	0	.	.	mult=691;pri=4;src=E
Bvchr1.sca001	b2h	intron	3488584	3488924	0	.	.	mult=728;pri=4;src=E
Bvchr1.sca001	b2h	intron	3489050	3489179	0	.	.	mult=403;pri=4;src=E
Bvchr1.sca001	b2h	intron	3489054	3489183	0	.	.	mult=455;pri=4;src=E
Bvchr1.sca001	b2h	intron	3489229	3489479	0	.	.	mult=1238;pri=4;src=E
Bvchr1.sca001	b2h	intron	3489639	3490665	0	.	.	mult=616;pri=4;src=E
Bvchr1.sca001	b2h	intron	3490752	3491177	0	.	.	mult=566;pri=4;src=E
Bvchr1.sca001	b2h	intron	3491250	3491814	0	.	.	mult=981;pri=4;src=E
Bvchr1.sca001	b2h	intron	3491965	3492578	0	.	.	mult=1825;pri=4;src=E
Bvchr1.sca001	b2h	intron	3493924	3494134	0	.	.	mult=351;pri=4;src=E
Bvchr1.sca001	b2h	intron	3494195	3494278	0	.	.	mult=187;pri=4;src=E
Bvchr1.sca001	b2h	intron	3497793	3498009	0	.	.	mult=28;pri=4;src=E
Bvchr1.sca001	b2h	intron	3498074	3498174	0	.	.	mult=43;pri=4;src=E
Bvchr1.sca001	b2h	intron	3498265	3498721	0	.	.	mult=54;pri=4;src=E
Bvchr1.sca001	b2h	intron	3498779	3498864	0	.	.	mult=36;pri=4;src=E
Bvchr1.sca001	b2h	intron	3498914	3499026	0	.	.	mult=40;pri=4;src=E
Bvchr1.sca001	b2h	intron	3499104	3499393	0	.	.	mult=49;pri=4;src=E
Bvchr1.sca001	b2h	intron	3499434	3499523	0	.	.	mult=46;pri=4;src=E
Bvchr1.sca001	b2h	intron	3499619	3499735	0	.	.	mult=43;pri=4;src=E
Bvchr1.sca001	b2h	intron	3499904	3500009	0	.	.	mult=33;pri=4;src=E
Bvchr1.sca001	b2h	intron	3500121	3500205	0	.	.	mult=46;pri=4;src=E
Bvchr1.sca001	b2h	intron	3500294	3500663	0	.	.	mult=65;pri=4;src=E
Bvchr1.sca001	b2h	intron	3500731	3500812	0	.	.	mult=67;pri=4;src=E
Bvchr1.sca001	b2h	intron	3500889	3500981	0	.	.	mult=43;pri=4;src=E
Bvchr1.sca001	b2h	intron	3501100	3501399	0	.	.	mult=54;pri=4;src=E
Bvchr1.sca001	b2h	intron	3501649	3501744	0	.	.	mult=55;pri=4;src=E
Bvchr1.sca001	b2h	intron	3501885	3502464	0	.	.	mult=41;pri=4;src=E
Bvchr1.sca001	b2h	intron	3502648	3502867	0	.	.	mult=85;pri=4;src=E
Bvchr1.sca001	b2h	intron	3502948	3503383	0	.	.	mult=7;pri=4;src=E
Bvchr1.sca001	b2h	intron	3502988	3503070	0	.	.	mult=55;pri=4;src=E
Bvchr1.sca001	b2h	intron	3503674	3504053	0	.	.	mult=519;pri=4;src=E
Bvchr1.sca001	b2h	intron	3504449	3504700	0	.	.	mult=472;pri=4;src=E
Bvchr1.sca001	b2h	intron	3504938	3505174	0	.	.	mult=344;pri=4;src=E
Bvchr1.sca001	b2h	intron	3505287	3505784	0	.	.	mult=256;pri=4;src=E
Bvchr1.sca001	b2h	intron	3506078	3509942	0	.	.	mult=103;pri=4;src=E
Bvchr1.sca001	b2h	intron	3507621	3507899	0	.	.	mult=162;pri=4;src=E
Bvchr1.sca001	b2h	intron	3508221	3508553	0	.	.	mult=427;pri=4;src=E
Bvchr1.sca001	b2h	intron	3509070	3509223	0	.	.	mult=660;pri=4;src=E
Bvchr1.sca001	b2h	intron	3510159	3510671	0	.	.	mult=100;pri=4;src=E
Bvchr1.sca001	b2h	intron	3511222	3511772	0	.	.	mult=94;pri=4;src=E
Bvchr1.sca001	b2h	intron	3524356	3524896	0	.	.	mult=1108;pri=4;src=E
Bvchr1.sca001	b2h	intron	3525102	3525201	0	.	.	mult=23;pri=4;src=E
Bvchr1.sca001	b2h	intron	3525292	3525420	0	.	.	mult=1339;pri=4;src=E
Bvchr1.sca001	b2h	intron	3525658	3526313	0	.	.	mult=947;pri=4;src=E
Bvchr1.sca001	b2h	intron	3526426	3526640	0	.	.	mult=1276;pri=4;src=E
Bvchr1.sca001	b2h	intron	3526934	3527356	0	.	.	mult=959;pri=4;src=E
Bvchr1.sca001	b2h	intron	3527570	3527901	0	.	.	mult=49;pri=4;src=E
Bvchr1.sca001	b2h	intron	3527570	3528031	0	.	.	mult=468;pri=4;src=E
Bvchr1.sca001	b2h	intron	3528609	3528809	0	.	.	mult=628;pri=4;src=E
Bvchr1.sca001	b2h	intron	3528947	3530545	0	.	.	mult=521;pri=4;src=E
Bvchr1.sca001	b2h	intron	3530605	3530736	0	.	.	mult=612;pri=4;src=E
Bvchr1.sca001	b2h	intron	3532707	3532829	0	.	.	mult=2;pri=4;src=E
Bvchr1.sca001	b2h	intron	3532707	3532906	0	.	.	mult=4;pri=4;src=E
Bvchr1.sca001	b2h	intron	3532707	3532910	0	.	.	mult=3;pri=4;src=E
Bvchr1.sca001	b2h	intron	3532707	3532952	0	.	.	mult=2;pri=4;src=E
Bvchr1.sca001	b2h	intron	3532707	3532953	0	.	.	mult=3;pri=4;src=E
Bvchr1.sca001	b2h	intron	3532709	3532829	0	.	.	mult=2;pri=4;src=E
Bvchr1.sca001	b2h	intron	3532713	3532834	0	.	.	mult=2;pri=4;src=E
Bvchr1.sca001	b2h	intron	3533265	3533438	0	.	.	mult=2349;pri=4;src=E
Bvchr1.sca001	b2h	intron	3533529	3534354	0	.	.	mult=1891;pri=4;src=E
Bvchr1.sca001	b2h	intron	3534681	3535377	0	.	.	mult=1789;pri=4;src=E
Bvchr1.sca001	b2h	intron	3535544	3536394	0	.	.	mult=1583;pri=4;src=E
Bvchr1.sca001	b2h	intron	3536578	3537089	0	.	.	mult=1840;pri=4;src=E
Bvchr1.sca001	b2h	intron	3537196	3537285	0	.	.	mult=2164;pri=4;src=E
Bvchr1.sca001	b2h	intron	3537451	3538379	0	.	.	mult=2069;pri=4;src=E
Bvchr1.sca001	b2h	intron	3538487	3539437	0	.	.	mult=1483;pri=4;src=E
Bvchr1.sca001	b2h	intron	3542079	3542172	0	.	.	mult=2546;pri=4;src=E
Bvchr1.sca001	b2h	intron	3542209	3542295	0	.	.	mult=2187;pri=4;src=E
Bvchr1.sca001	b2h	intron	3542467	3544764	0	.	.	mult=1892;pri=4;src=E
Bvchr1.sca001	b2h	intron	3544853	3544945	0	.	.	mult=6;pri=4;src=E
Bvchr1.sca001	b2h	intron	3544915	3545005	0	.	.	mult=14;pri=4;src=E
Bvchr1.sca001	b2h	intron	3544985	3545042	0	.	.	mult=2;pri=4;src=E
Bvchr1.sca001	b2h	intron	3544993	3545055	0	.	.	mult=2;pri=4;src=E
Bvchr1.sca001	b2h	intron	3552472	3558962	0	.	.	mult=26;pri=4;src=E
Bvchr1.sca001	b2h	intron	3553881	3558216	0	.	.	mult=3;pri=4;src=E
Bvchr1.sca001	b2h	intron	3553881	3558693	0	.	.	mult=17;pri=4;src=E
Bvchr1.sca001	b2h	intron	3558699	3558962	0	.	.	mult=50;pri=4;src=E
Bvchr1.sca001	b2h	intron	3558730	3558962	0	.	.	mult=31;pri=4;src=E
Bvchr1.sca001	b2h	intron	3558842	3560183	0	.	.	mult=16;pri=4;src=E
Bvchr1.sca001	b2h	intron	3558878	3558962	0	.	.	mult=10;pri=4;src=E
Bvchr1.sca001	b2h	intron	3559105	3559267	0	.	.	mult=233;pri=4;src=E
Bvchr1.sca001	b2h	intron	3559409	3559697	0	.	.	mult=211;pri=4;src=E
Bvchr1.sca001	b2h	intron	3559770	3559842	0	.	.	mult=302;pri=4;src=E
Bvchr1.sca001	b2h	intron	3559969	3560211	0	.	.	mult=304;pri=4;src=E
Bvchr1.sca001	b2h	intron	3560269	3560534	0	.	.	mult=328;pri=4;src=E
Bvchr1.sca001	b2h	intron	3560637	3561390	0	.	.	mult=280;pri=4;src=E
Bvchr1.sca001	b2h	intron	3561461	3561560	0	.	.	mult=96;pri=4;src=E
Bvchr1.sca001	b2h	intron	3561469	3561560	0	.	.	mult=304;pri=4;src=E
Bvchr1.sca001	b2h	intron	3561702	3564049	0	.	.	mult=349;pri=4;src=E
Bvchr1.sca001	b2h	intron	3565753	3566070	0	.	.	mult=2;pri=4;src=E
Bvchr1.sca001	b2h	intron	3566383	3566499	0	.	.	mult=2257;pri=4;src=E
Bvchr1.sca001	b2h	intron	3566683	3566928	0	.	.	mult=1993;pri=4;src=E
Bvchr1.sca001	b2h	intron	3567145	3567344	0	.	.	mult=1586;pri=4;src=E
Bvchr1.sca001	b2h	intron	3567441	3568465	0	.	.	mult=1593;pri=4;src=E
Bvchr1.sca001	b2h	intron	3568553	3568685	0	.	.	mult=1728;pri=4;src=E
[truncated: 158,572 more rows]
