# Supplementary material for: Exploiting single-molecule transcript sequencing for eukaryotic gene prediction
Source: Genome Biol. 2015 Sep 2;16(1):184. doi: 10.1186/s13059-015-0729-7 (PMC4556409; doi:10.1186/s13059-015-0729-7)
Supplement: Additional file 4: — Sample data for testing pipeline functionality. (ZIP 18664 kb) [file 13059_2015_729_MOESM4_ESM.zip › 13059_2015_729_MOESM4_ESM/sample.RefBeet-1.1-gene-models.gff]

Bvchr1.sca001	AUGUSTUS	gene	10356	24798	0.07	+	.	ID=Bv1_000010_iiuw;Name=Bv1_000010_iiuw
Bvchr1.sca001	AUGUSTUS	mRNA	10356	24798	0.07	+	.	ID=Bv1_000010_iiuw.t1;Parent=Bv1_000010_iiuw;Name=Bv1_000010_iiuw.t1 100%;Note=cDNAcoverage_100%
Bvchr1.sca001	AUGUSTUS	start_codon	10695	10697	.	+	0	ID=Bv1_000010_iiuw.t1.start_codon;Parent=Bv1_000010_iiuw.t1
Bvchr1.sca001	AUGUSTUS	intron	10857	11993	1	+	.	ID=Bv1_000010_iiuw.t1.intron;Parent=Bv1_000010_iiuw.t1
Bvchr1.sca001	AUGUSTUS	intron	12122	13412	1	+	.	ID=Bv1_000010_iiuw.t1.intron;Parent=Bv1_000010_iiuw.t1
Bvchr1.sca001	AUGUSTUS	intron	13564	13694	1	+	.	ID=Bv1_000010_iiuw.t1.intron;Parent=Bv1_000010_iiuw.t1
Bvchr1.sca001	AUGUSTUS	intron	13899	20078	0.54	+	.	ID=Bv1_000010_iiuw.t1.intron;Parent=Bv1_000010_iiuw.t1
Bvchr1.sca001	AUGUSTUS	intron	20504	21620	1	+	.	ID=Bv1_000010_iiuw.t1.intron;Parent=Bv1_000010_iiuw.t1
Bvchr1.sca001	AUGUSTUS	intron	21814	21896	1	+	.	ID=Bv1_000010_iiuw.t1.intron;Parent=Bv1_000010_iiuw.t1
Bvchr1.sca001	AUGUSTUS	intron	21993	23527	1	+	.	ID=Bv1_000010_iiuw.t1.intron;Parent=Bv1_000010_iiuw.t1
Bvchr1.sca001	AUGUSTUS	intron	23684	24022	1	+	.	ID=Bv1_000010_iiuw.t1.intron;Parent=Bv1_000010_iiuw.t1
Bvchr1.sca001	AUGUSTUS	CDS	10695	10856	1	+	0	ID=Bv1_000010_iiuw.t1.CDS;Parent=Bv1_000010_iiuw.t1
Bvchr1.sca001	AUGUSTUS	CDS	11994	12121	1	+	0	ID=Bv1_000010_iiuw.t1.CDS;Parent=Bv1_000010_iiuw.t1
Bvchr1.sca001	AUGUSTUS	CDS	13413	13563	1	+	1	ID=Bv1_000010_iiuw.t1.CDS;Parent=Bv1_000010_iiuw.t1
Bvchr1.sca001	AUGUSTUS	CDS	13695	13898	1	+	0	ID=Bv1_000010_iiuw.t1.CDS;Parent=Bv1_000010_iiuw.t1
Bvchr1.sca001	AUGUSTUS	CDS	20079	20503	0.98	+	0	ID=Bv1_000010_iiuw.t1.CDS;Parent=Bv1_000010_iiuw.t1
Bvchr1.sca001	AUGUSTUS	CDS	21621	21813	1	+	1	ID=Bv1_000010_iiuw.t1.CDS;Parent=Bv1_000010_iiuw.t1
Bvchr1.sca001	AUGUSTUS	CDS	21897	21992	1	+	0	ID=Bv1_000010_iiuw.t1.CDS;Parent=Bv1_000010_iiuw.t1
Bvchr1.sca001	AUGUSTUS	CDS	23528	23683	1	+	0	ID=Bv1_000010_iiuw.t1.CDS;Parent=Bv1_000010_iiuw.t1
Bvchr1.sca001	AUGUSTUS	CDS	24023	24187	1	+	0	ID=Bv1_000010_iiuw.t1.CDS;Parent=Bv1_000010_iiuw.t1
Bvchr1.sca001	AUGUSTUS	stop_codon	24185	24187	.	+	0	ID=Bv1_000010_iiuw.t1.stop_codon;Parent=Bv1_000010_iiuw.t1
Bvchr1.sca001	AUGUSTUS	five_prime_UTR	10356	10694	.	+	.	ID=Bv1_000010_iiuw.t1.UTR;Parent=Bv1_000010_iiuw.t1
Bvchr1.sca001	AUGUSTUS	three_prime_UTR	24188	24798	.	+	.	ID=Bv1_000010_iiuw.t1.UTR;Parent=Bv1_000010_iiuw.t1
Bvchr1.sca001	AUGUSTUS	gene	26190	33421	0.28	-	.	ID=Bv1_000020_oary;Name=Bv1_000020_oary
Bvchr1.sca001	AUGUSTUS	mRNA	26190	33421	0.28	-	.	ID=Bv1_000020_oary.t1;Parent=Bv1_000020_oary;Name=Bv1_000020_oary.t1 77.8%;Note=cDNAcoverage_77.8%
Bvchr1.sca001	AUGUSTUS	stop_codon	27010	27012	.	-	0	ID=Bv1_000020_oary.t1.stop_codon;Parent=Bv1_000020_oary.t1
Bvchr1.sca001	AUGUSTUS	intron	27472	29974	1	-	.	ID=Bv1_000020_oary.t1.intron;Parent=Bv1_000020_oary.t1
Bvchr1.sca001	AUGUSTUS	intron	30130	30420	1	-	.	ID=Bv1_000020_oary.t1.intron;Parent=Bv1_000020_oary.t1
Bvchr1.sca001	AUGUSTUS	CDS	27010	27471	1	-	0	ID=Bv1_000020_oary.t1.CDS;Parent=Bv1_000020_oary.t1
Bvchr1.sca001	AUGUSTUS	CDS	29975	30129	1	-	2	ID=Bv1_000020_oary.t1.CDS;Parent=Bv1_000020_oary.t1
Bvchr1.sca001	AUGUSTUS	CDS	30421	30472	0.7	-	0	ID=Bv1_000020_oary.t1.CDS;Parent=Bv1_000020_oary.t1
Bvchr1.sca001	AUGUSTUS	start_codon	30470	30472	.	-	0	ID=Bv1_000020_oary.t1.start_codon;Parent=Bv1_000020_oary.t1
Bvchr1.sca001	AUGUSTUS	three_prime_UTR	26190	27009	.	-	.	ID=Bv1_000020_oary.t1.UTR;Parent=Bv1_000020_oary.t1
Bvchr1.sca001	AUGUSTUS	five_prime_UTR	30473	30473	.	-	.	ID=Bv1_000020_oary.t1.UTR;Parent=Bv1_000020_oary.t1
Bvchr1.sca001	AUGUSTUS	five_prime_UTR	33288	33421	.	-	.	ID=Bv1_000020_oary.t1.UTR;Parent=Bv1_000020_oary.t1
Bvchr1.sca001	AUGUSTUS	gene	38569	48531	0.63	-	.	ID=Bv1_000030_uojq;Name=Bv1_000030_uojq
Bvchr1.sca001	AUGUSTUS	mRNA	38569	48531	0.29	-	.	ID=Bv1_000030_uojq.t1;Parent=Bv1_000030_uojq;Name=Bv1_000030_uojq.t1 93.3%;Note=cDNAcoverage_93.3%
Bvchr1.sca001	AUGUSTUS	stop_codon	38975	38977	.	-	0	ID=Bv1_000030_uojq.t1.stop_codon;Parent=Bv1_000030_uojq.t1
Bvchr1.sca001	AUGUSTUS	intron	39091	39307	0.46	-	.	ID=Bv1_000030_uojq.t1.intron;Parent=Bv1_000030_uojq.t1
Bvchr1.sca001	AUGUSTUS	intron	39405	40522	1	-	.	ID=Bv1_000030_uojq.t1.intron;Parent=Bv1_000030_uojq.t1
Bvchr1.sca001	AUGUSTUS	intron	40624	40731	1	-	.	ID=Bv1_000030_uojq.t1.intron;Parent=Bv1_000030_uojq.t1
Bvchr1.sca001	AUGUSTUS	intron	41096	46618	1	-	.	ID=Bv1_000030_uojq.t1.intron;Parent=Bv1_000030_uojq.t1
Bvchr1.sca001	AUGUSTUS	intron	47155	47700	1	-	.	ID=Bv1_000030_uojq.t1.intron;Parent=Bv1_000030_uojq.t1
Bvchr1.sca001	AUGUSTUS	intron	48235	48309	1	-	.	ID=Bv1_000030_uojq.t1.intron;Parent=Bv1_000030_uojq.t1
Bvchr1.sca001	AUGUSTUS	CDS	38975	39090	0.46	-	2	ID=Bv1_000030_uojq.t1.CDS;Parent=Bv1_000030_uojq.t1
Bvchr1.sca001	AUGUSTUS	CDS	39308	39404	0.46	-	0	ID=Bv1_000030_uojq.t1.CDS;Parent=Bv1_000030_uojq.t1
Bvchr1.sca001	AUGUSTUS	CDS	40523	40623	1	-	2	ID=Bv1_000030_uojq.t1.CDS;Parent=Bv1_000030_uojq.t1
Bvchr1.sca001	AUGUSTUS	CDS	40732	41095	1	-	0	ID=Bv1_000030_uojq.t1.CDS;Parent=Bv1_000030_uojq.t1
Bvchr1.sca001	AUGUSTUS	CDS	46619	47154	1	-	2	ID=Bv1_000030_uojq.t1.CDS;Parent=Bv1_000030_uojq.t1
Bvchr1.sca001	AUGUSTUS	CDS	47701	48234	1	-	2	ID=Bv1_000030_uojq.t1.CDS;Parent=Bv1_000030_uojq.t1
Bvchr1.sca001	AUGUSTUS	CDS	48310	48328	1	-	0	ID=Bv1_000030_uojq.t1.CDS;Parent=Bv1_000030_uojq.t1
Bvchr1.sca001	AUGUSTUS	start_codon	48326	48328	.	-	0	ID=Bv1_000030_uojq.t1.start_codon;Parent=Bv1_000030_uojq.t1
Bvchr1.sca001	AUGUSTUS	three_prime_UTR	38569	38974	.	-	.	ID=Bv1_000030_uojq.t1.UTR;Parent=Bv1_000030_uojq.t1
Bvchr1.sca001	AUGUSTUS	five_prime_UTR	48329	48531	.	-	.	ID=Bv1_000030_uojq.t1.UTR;Parent=Bv1_000030_uojq.t1
Bvchr1.sca001	AUGUSTUS	mRNA	38569	48531	0.34	-	.	ID=Bv1_000030_uojq.t2;Parent=Bv1_000030_uojq;Name=Bv1_000030_uojq.t2 93.3%;Note=cDNAcoverage_93.3%
Bvchr1.sca001	AUGUSTUS	stop_codon	38975	38977	.	-	0	ID=Bv1_000030_uojq.t2.stop_codon;Parent=Bv1_000030_uojq.t2
Bvchr1.sca001	AUGUSTUS	intron	39091	39307	0.56	-	.	ID=Bv1_000030_uojq.t2.intron;Parent=Bv1_000030_uojq.t2
Bvchr1.sca001	AUGUSTUS	intron	39405	40522	1	-	.	ID=Bv1_000030_uojq.t2.intron;Parent=Bv1_000030_uojq.t2
Bvchr1.sca001	AUGUSTUS	intron	40597	40731	1	-	.	ID=Bv1_000030_uojq.t2.intron;Parent=Bv1_000030_uojq.t2
Bvchr1.sca001	AUGUSTUS	intron	41096	46618	1	-	.	ID=Bv1_000030_uojq.t2.intron;Parent=Bv1_000030_uojq.t2
Bvchr1.sca001	AUGUSTUS	intron	47155	47700	1	-	.	ID=Bv1_000030_uojq.t2.intron;Parent=Bv1_000030_uojq.t2
Bvchr1.sca001	AUGUSTUS	intron	48235	48309	1	-	.	ID=Bv1_000030_uojq.t2.intron;Parent=Bv1_000030_uojq.t2
Bvchr1.sca001	AUGUSTUS	CDS	38975	39090	0.56	-	2	ID=Bv1_000030_uojq.t2.CDS;Parent=Bv1_000030_uojq.t2
Bvchr1.sca001	AUGUSTUS	CDS	39308	39404	0.56	-	0	ID=Bv1_000030_uojq.t2.CDS;Parent=Bv1_000030_uojq.t2
Bvchr1.sca001	AUGUSTUS	CDS	40523	40596	1	-	2	ID=Bv1_000030_uojq.t2.CDS;Parent=Bv1_000030_uojq.t2
Bvchr1.sca001	AUGUSTUS	CDS	40732	41095	1	-	0	ID=Bv1_000030_uojq.t2.CDS;Parent=Bv1_000030_uojq.t2
Bvchr1.sca001	AUGUSTUS	CDS	46619	47154	1	-	2	ID=Bv1_000030_uojq.t2.CDS;Parent=Bv1_000030_uojq.t2
Bvchr1.sca001	AUGUSTUS	CDS	47701	48234	1	-	2	ID=Bv1_000030_uojq.t2.CDS;Parent=Bv1_000030_uojq.t2
Bvchr1.sca001	AUGUSTUS	CDS	48310	48328	1	-	0	ID=Bv1_000030_uojq.t2.CDS;Parent=Bv1_000030_uojq.t2
Bvchr1.sca001	AUGUSTUS	start_codon	48326	48328	.	-	0	ID=Bv1_000030_uojq.t2.start_codon;Parent=Bv1_000030_uojq.t2
Bvchr1.sca001	AUGUSTUS	three_prime_UTR	38569	38974	.	-	.	ID=Bv1_000030_uojq.t2.UTR;Parent=Bv1_000030_uojq.t2
Bvchr1.sca001	AUGUSTUS	five_prime_UTR	48329	48531	.	-	.	ID=Bv1_000030_uojq.t2.UTR;Parent=Bv1_000030_uojq.t2
Bvchr1.sca001	AUGUSTUS	gene	52346	53684	0.25	+	.	ID=Bv1_000040_cpku;Name=Bv1_000040_cpku
Bvchr1.sca001	AUGUSTUS	mRNA	52346	53684	0.25	+	.	ID=Bv1_000040_cpku.t1;Parent=Bv1_000040_cpku;Name=Bv1_000040_cpku.t1 100%;Note=cDNAcoverage_100%
Bvchr1.sca001	AUGUSTUS	start_codon	52376	52378	.	+	0	ID=Bv1_000040_cpku.t1.start_codon;Parent=Bv1_000040_cpku.t1
Bvchr1.sca001	AUGUSTUS	intron	53065	53167	1	+	.	ID=Bv1_000040_cpku.t1.intron;Parent=Bv1_000040_cpku.t1
Bvchr1.sca001	AUGUSTUS	CDS	52376	53064	1	+	0	ID=Bv1_000040_cpku.t1.CDS;Parent=Bv1_000040_cpku.t1
Bvchr1.sca001	AUGUSTUS	CDS	53168	53447	0.59	+	1	ID=Bv1_000040_cpku.t1.CDS;Parent=Bv1_000040_cpku.t1
Bvchr1.sca001	AUGUSTUS	stop_codon	53445	53447	.	+	0	ID=Bv1_000040_cpku.t1.stop_codon;Parent=Bv1_000040_cpku.t1
Bvchr1.sca001	AUGUSTUS	five_prime_UTR	52346	52375	.	+	.	ID=Bv1_000040_cpku.t1.UTR;Parent=Bv1_000040_cpku.t1
Bvchr1.sca001	AUGUSTUS	three_prime_UTR	53448	53684	.	+	.	ID=Bv1_000040_cpku.t1.UTR;Parent=Bv1_000040_cpku.t1
Bvchr1.sca001	AUGUSTUS	gene	61826	63264	0.06	+	.	ID=Bv1_000050_ykpj;Name=Bv1_000050_ykpj
Bvchr1.sca001	AUGUSTUS	mRNA	61826	63264	0.06	+	.	ID=Bv1_000050_ykpj.t1;Parent=Bv1_000050_ykpj;Name=Bv1_000050_ykpj.t1 100%;Note=cDNAcoverage_100%
Bvchr1.sca001	AUGUSTUS	start_codon	62091	62093	.	+	0	ID=Bv1_000050_ykpj.t1.start_codon;Parent=Bv1_000050_ykpj.t1
Bvchr1.sca001	AUGUSTUS	CDS	62091	62372	0.65	+	0	ID=Bv1_000050_ykpj.t1.CDS;Parent=Bv1_000050_ykpj.t1
Bvchr1.sca001	AUGUSTUS	stop_codon	62370	62372	.	+	0	ID=Bv1_000050_ykpj.t1.stop_codon;Parent=Bv1_000050_ykpj.t1
Bvchr1.sca001	AUGUSTUS	five_prime_UTR	61826	62090	.	+	.	ID=Bv1_000050_ykpj.t1.UTR;Parent=Bv1_000050_ykpj.t1
Bvchr1.sca001	AUGUSTUS	three_prime_UTR	62373	63264	.	+	.	ID=Bv1_000050_ykpj.t1.UTR;Parent=Bv1_000050_ykpj.t1
Bvchr1.sca001	AUGUSTUS	gene	64068	68811	0.17	-	.	ID=Bv1_000060_ctkw;Name=Bv1_000060_ctkw
Bvchr1.sca001	AUGUSTUS	mRNA	64068	68811	0.17	-	.	ID=Bv1_000060_ctkw.t1;Parent=Bv1_000060_ctkw;Name=Bv1_000060_ctkw.t1 100%;Note=cDNAcoverage_100%
Bvchr1.sca001	AUGUSTUS	stop_codon	64463	64465	.	-	0	ID=Bv1_000060_ctkw.t1.stop_codon;Parent=Bv1_000060_ctkw.t1
Bvchr1.sca001	AUGUSTUS	intron	64716	64825	1	-	.	ID=Bv1_000060_ctkw.t1.intron;Parent=Bv1_000060_ctkw.t1
Bvchr1.sca001	AUGUSTUS	intron	64978	65091	1	-	.	ID=Bv1_000060_ctkw.t1.intron;Parent=Bv1_000060_ctkw.t1
Bvchr1.sca001	AUGUSTUS	intron	65251	65346	1	-	.	ID=Bv1_000060_ctkw.t1.intron;Parent=Bv1_000060_ctkw.t1
Bvchr1.sca001	AUGUSTUS	intron	65594	67267	1	-	.	ID=Bv1_000060_ctkw.t1.intron;Parent=Bv1_000060_ctkw.t1
Bvchr1.sca001	AUGUSTUS	intron	67385	68266	1	-	.	ID=Bv1_000060_ctkw.t1.intron;Parent=Bv1_000060_ctkw.t1
Bvchr1.sca001	AUGUSTUS	intron	68330	68464	1	-	.	ID=Bv1_000060_ctkw.t1.intron;Parent=Bv1_000060_ctkw.t1
Bvchr1.sca001	AUGUSTUS	CDS	64463	64715	1	-	1	ID=Bv1_000060_ctkw.t1.CDS;Parent=Bv1_000060_ctkw.t1
Bvchr1.sca001	AUGUSTUS	CDS	64826	64977	1	-	0	ID=Bv1_000060_ctkw.t1.CDS;Parent=Bv1_000060_ctkw.t1
Bvchr1.sca001	AUGUSTUS	CDS	65092	65250	1	-	0	ID=Bv1_000060_ctkw.t1.CDS;Parent=Bv1_000060_ctkw.t1
Bvchr1.sca001	AUGUSTUS	CDS	65347	65593	1	-	1	ID=Bv1_000060_ctkw.t1.CDS;Parent=Bv1_000060_ctkw.t1
Bvchr1.sca001	AUGUSTUS	CDS	67268	67384	1	-	1	ID=Bv1_000060_ctkw.t1.CDS;Parent=Bv1_000060_ctkw.t1
Bvchr1.sca001	AUGUSTUS	CDS	68267	68329	1	-	1	ID=Bv1_000060_ctkw.t1.CDS;Parent=Bv1_000060_ctkw.t1
Bvchr1.sca001	AUGUSTUS	CDS	68465	68664	0.82	-	0	ID=Bv1_000060_ctkw.t1.CDS;Parent=Bv1_000060_ctkw.t1
Bvchr1.sca001	AUGUSTUS	start_codon	68662	68664	.	-	0	ID=Bv1_000060_ctkw.t1.start_codon;Parent=Bv1_000060_ctkw.t1
Bvchr1.sca001	AUGUSTUS	three_prime_UTR	64068	64462	.	-	.	ID=Bv1_000060_ctkw.t1.UTR;Parent=Bv1_000060_ctkw.t1
Bvchr1.sca001	AUGUSTUS	five_prime_UTR	68665	68811	.	-	.	ID=Bv1_000060_ctkw.t1.UTR;Parent=Bv1_000060_ctkw.t1
Bvchr1.sca001	AUGUSTUS	gene	75113	75781	0.06	-	.	ID=Bv1_000061z1_ucqn;Name=Bv1_000061z1_ucqn
Bvchr1.sca001	AUGUSTUS	mRNA	75113	75781	0.06	-	.	ID=Bv1_000061z1_ucqn.t1;Parent=Bv1_000061z1_ucqn;Name=Bv1_000061z1_ucqn.t1 0%;Note=cDNAcoverage_0%
Bvchr1.sca001	AUGUSTUS	stop_codon	75285	75287	.	-	0	ID=Bv1_000061z1_ucqn.t1.stop_codon;Parent=Bv1_000061z1_ucqn.t1
Bvchr1.sca001	AUGUSTUS	CDS	75285	75746	0.56	-	0	ID=Bv1_000061z1_ucqn.t1.CDS;Parent=Bv1_000061z1_ucqn.t1
Bvchr1.sca001	AUGUSTUS	start_codon	75744	75746	.	-	0	ID=Bv1_000061z1_ucqn.t1.start_codon;Parent=Bv1_000061z1_ucqn.t1
Bvchr1.sca001	AUGUSTUS	three_prime_UTR	75113	75284	.	-	.	ID=Bv1_000061z1_ucqn.t1.UTR;Parent=Bv1_000061z1_ucqn.t1
Bvchr1.sca001	AUGUSTUS	five_prime_UTR	75747	75781	.	-	.	ID=Bv1_000061z1_ucqn.t1.UTR;Parent=Bv1_000061z1_ucqn.t1
Bvchr1.sca001	AUGUSTUS	gene	80493	81321	0.19	-	.	ID=Bv1_000061z2_khsk;Name=Bv1_000061z2_khsk
Bvchr1.sca001	AUGUSTUS	mRNA	80493	81321	0.19	-	.	ID=Bv1_000061z2_khsk.t1;Parent=Bv1_000061z2_khsk;Name=Bv1_000061z2_khsk.t1 0%;Note=cDNAcoverage_0%
Bvchr1.sca001	AUGUSTUS	stop_codon	80620	80622	.	-	0	ID=Bv1_000061z2_khsk.t1.stop_codon;Parent=Bv1_000061z2_khsk.t1
Bvchr1.sca001	AUGUSTUS	CDS	80620	81231	0.96	-	0	ID=Bv1_000061z2_khsk.t1.CDS;Parent=Bv1_000061z2_khsk.t1
Bvchr1.sca001	AUGUSTUS	start_codon	81229	81231	.	-	0	ID=Bv1_000061z2_khsk.t1.start_codon;Parent=Bv1_000061z2_khsk.t1
Bvchr1.sca001	AUGUSTUS	three_prime_UTR	80493	80619	.	-	.	ID=Bv1_000061z2_khsk.t1.UTR;Parent=Bv1_000061z2_khsk.t1
Bvchr1.sca001	AUGUSTUS	five_prime_UTR	81232	81321	.	-	.	ID=Bv1_000061z2_khsk.t1.UTR;Parent=Bv1_000061z2_khsk.t1
Bvchr1.sca001	AUGUSTUS	gene	86183	87781	0.12	-	.	ID=Bv1_000061z3_jpjk;Name=Bv1_000061z3_jpjk
Bvchr1.sca001	AUGUSTUS	mRNA	86183	87781	0.12	-	.	ID=Bv1_000061z3_jpjk.t1;Parent=Bv1_000061z3_jpjk;Name=Bv1_000061z3_jpjk.t1 0%;Note=cDNAcoverage_0%
Bvchr1.sca001	AUGUSTUS	stop_codon	86329	86331	.	-	0	ID=Bv1_000061z3_jpjk.t1.stop_codon;Parent=Bv1_000061z3_jpjk.t1
Bvchr1.sca001	AUGUSTUS	intron	86995	87065	0.57	-	.	ID=Bv1_000061z3_jpjk.t1.intron;Parent=Bv1_000061z3_jpjk.t1
Bvchr1.sca001	AUGUSTUS	CDS	86329	86994	0.97	-	0	ID=Bv1_000061z3_jpjk.t1.CDS;Parent=Bv1_000061z3_jpjk.t1
Bvchr1.sca001	AUGUSTUS	CDS	87066	87722	0.55	-	0	ID=Bv1_000061z3_jpjk.t1.CDS;Parent=Bv1_000061z3_jpjk.t1
Bvchr1.sca001	AUGUSTUS	start_codon	87720	87722	.	-	0	ID=Bv1_000061z3_jpjk.t1.start_codon;Parent=Bv1_000061z3_jpjk.t1
Bvchr1.sca001	AUGUSTUS	three_prime_UTR	86183	86328	.	-	.	ID=Bv1_000061z3_jpjk.t1.UTR;Parent=Bv1_000061z3_jpjk.t1
Bvchr1.sca001	AUGUSTUS	five_prime_UTR	87723	87781	.	-	.	ID=Bv1_000061z3_jpjk.t1.UTR;Parent=Bv1_000061z3_jpjk.t1
Bvchr1.sca001	AUGUSTUS	gene	88240	90531	0.09	-	.	ID=Bv1_000061z4_nwyi;Name=Bv1_000061z4_nwyi
Bvchr1.sca001	AUGUSTUS	mRNA	88240	90531	0.09	-	.	ID=Bv1_000061z4_nwyi.t1;Parent=Bv1_000061z4_nwyi;Name=Bv1_000061z4_nwyi.t1 0%;Note=cDNAcoverage_0%
Bvchr1.sca001	AUGUSTUS	stop_codon	88266	88268	.	-	0	ID=Bv1_000061z4_nwyi.t1.stop_codon;Parent=Bv1_000061z4_nwyi.t1
Bvchr1.sca001	AUGUSTUS	intron	88457	89045	0.64	-	.	ID=Bv1_000061z4_nwyi.t1.intron;Parent=Bv1_000061z4_nwyi.t1
Bvchr1.sca001	AUGUSTUS	intron	89206	89270	0.48	-	.	ID=Bv1_000061z4_nwyi.t1.intron;Parent=Bv1_000061z4_nwyi.t1
Bvchr1.sca001	AUGUSTUS	intron	89966	90100	0.85	-	.	ID=Bv1_000061z4_nwyi.t1.intron;Parent=Bv1_000061z4_nwyi.t1
Bvchr1.sca001	AUGUSTUS	CDS	88266	88456	0.91	-	2	ID=Bv1_000061z4_nwyi.t1.CDS;Parent=Bv1_000061z4_nwyi.t1
Bvchr1.sca001	AUGUSTUS	CDS	89046	89205	0.38	-	0	ID=Bv1_000061z4_nwyi.t1.CDS;Parent=Bv1_000061z4_nwyi.t1
Bvchr1.sca001	AUGUSTUS	CDS	89271	89965	0.48	-	2	ID=Bv1_000061z4_nwyi.t1.CDS;Parent=Bv1_000061z4_nwyi.t1
Bvchr1.sca001	AUGUSTUS	CDS	90101	90425	0.83	-	0	ID=Bv1_000061z4_nwyi.t1.CDS;Parent=Bv1_000061z4_nwyi.t1
Bvchr1.sca001	AUGUSTUS	start_codon	90423	90425	.	-	0	ID=Bv1_000061z4_nwyi.t1.start_codon;Parent=Bv1_000061z4_nwyi.t1
Bvchr1.sca001	AUGUSTUS	three_prime_UTR	88240	88265	.	-	.	ID=Bv1_000061z4_nwyi.t1.UTR;Parent=Bv1_000061z4_nwyi.t1
Bvchr1.sca001	AUGUSTUS	five_prime_UTR	90426	90531	.	-	.	ID=Bv1_000061z4_nwyi.t1.UTR;Parent=Bv1_000061z4_nwyi.t1
Bvchr1.sca001	AUGUSTUS	gene	91426	93584	0.12	+	.	ID=Bv1_000070_xuzy;Name=Bv1_000070_xuzy
Bvchr1.sca001	AUGUSTUS	mRNA	91426	93584	0.12	+	.	ID=Bv1_000070_xuzy.t1;Parent=Bv1_000070_xuzy;Name=Bv1_000070_xuzy.t1 71.4%;Note=cDNAcoverage_71.4%
Bvchr1.sca001	AUGUSTUS	start_codon	92313	92315	.	+	0	ID=Bv1_000070_xuzy.t1.start_codon;Parent=Bv1_000070_xuzy.t1
Bvchr1.sca001	AUGUSTUS	intron	92419	92491	0.96	+	.	ID=Bv1_000070_xuzy.t1.intron;Parent=Bv1_000070_xuzy.t1
Bvchr1.sca001	AUGUSTUS	CDS	92313	92418	0.97	+	0	ID=Bv1_000070_xuzy.t1.CDS;Parent=Bv1_000070_xuzy.t1
Bvchr1.sca001	AUGUSTUS	CDS	92492	92613	0.96	+	2	ID=Bv1_000070_xuzy.t1.CDS;Parent=Bv1_000070_xuzy.t1
Bvchr1.sca001	AUGUSTUS	stop_codon	92611	92613	.	+	0	ID=Bv1_000070_xuzy.t1.stop_codon;Parent=Bv1_000070_xuzy.t1
Bvchr1.sca001	AUGUSTUS	five_prime_UTR	91426	91643	.	+	.	ID=Bv1_000070_xuzy.t1.UTR;Parent=Bv1_000070_xuzy.t1
Bvchr1.sca001	AUGUSTUS	five_prime_UTR	91761	92312	.	+	.	ID=Bv1_000070_xuzy.t1.UTR;Parent=Bv1_000070_xuzy.t1
Bvchr1.sca001	AUGUSTUS	three_prime_UTR	92614	93584	.	+	.	ID=Bv1_000070_xuzy.t1.UTR;Parent=Bv1_000070_xuzy.t1
Bvchr1.sca001	AUGUSTUS	gene	93635	95621	0.1	-	.	ID=Bv1_000080_gaix;Name=Bv1_000080_gaix
Bvchr1.sca001	AUGUSTUS	mRNA	93635	95621	0.1	-	.	ID=Bv1_000080_gaix.t1;Parent=Bv1_000080_gaix;Name=Bv1_000080_gaix.t1 100%;Note=cDNAcoverage_100%
Bvchr1.sca001	AUGUSTUS	stop_codon	94535	94537	.	-	0	ID=Bv1_000080_gaix.t1.stop_codon;Parent=Bv1_000080_gaix.t1
Bvchr1.sca001	AUGUSTUS	CDS	94535	95074	1	-	0	ID=Bv1_000080_gaix.t1.CDS;Parent=Bv1_000080_gaix.t1
Bvchr1.sca001	AUGUSTUS	start_codon	95072	95074	.	-	0	ID=Bv1_000080_gaix.t1.start_codon;Parent=Bv1_000080_gaix.t1
Bvchr1.sca001	AUGUSTUS	three_prime_UTR	93635	94534	.	-	.	ID=Bv1_000080_gaix.t1.UTR;Parent=Bv1_000080_gaix.t1
Bvchr1.sca001	AUGUSTUS	five_prime_UTR	95075	95621	.	-	.	ID=Bv1_000080_gaix.t1.UTR;Parent=Bv1_000080_gaix.t1
Bvchr1.sca001	AUGUSTUS	gene	96186	98068	0.05	+	.	ID=Bv1_000090_ayqs;Name=Bv1_000090_ayqs
Bvchr1.sca001	AUGUSTUS	mRNA	96186	98068	0.05	+	.	ID=Bv1_000090_ayqs.t1;Parent=Bv1_000090_ayqs;Name=Bv1_000090_ayqs.t1 100%;Note=cDNAcoverage_100%
Bvchr1.sca001	AUGUSTUS	start_codon	96750	96752	.	+	0	ID=Bv1_000090_ayqs.t1.start_codon;Parent=Bv1_000090_ayqs.t1
Bvchr1.sca001	AUGUSTUS	CDS	96750	97070	0.05	+	0	ID=Bv1_000090_ayqs.t1.CDS;Parent=Bv1_000090_ayqs.t1
Bvchr1.sca001	AUGUSTUS	stop_codon	97068	97070	.	+	0	ID=Bv1_000090_ayqs.t1.stop_codon;Parent=Bv1_000090_ayqs.t1
Bvchr1.sca001	AUGUSTUS	five_prime_UTR	96186	96749	.	+	.	ID=Bv1_000090_ayqs.t1.UTR;Parent=Bv1_000090_ayqs.t1
Bvchr1.sca001	AUGUSTUS	three_prime_UTR	97071	98068	.	+	.	ID=Bv1_000090_ayqs.t1.UTR;Parent=Bv1_000090_ayqs.t1
Bvchr1.sca001	AUGUSTUS	gene	103496	103914	0.09	+	.	ID=Bv1_000091z5_dgxh;Name=Bv1_000091z5_dgxh
Bvchr1.sca001	AUGUSTUS	mRNA	103496	103914	0.09	+	.	ID=Bv1_000091z5_dgxh.t1;Parent=Bv1_000091z5_dgxh;Name=Bv1_000091z5_dgxh.t1 0%;Note=cDNAcoverage_0%
Bvchr1.sca001	AUGUSTUS	start_codon	103622	103624	.	+	0	ID=Bv1_000091z5_dgxh.t1.start_codon;Parent=Bv1_000091z5_dgxh.t1
Bvchr1.sca001	AUGUSTUS	CDS	103622	103771	0.61	+	0	ID=Bv1_000091z5_dgxh.t1.CDS;Parent=Bv1_000091z5_dgxh.t1
Bvchr1.sca001	AUGUSTUS	stop_codon	103769	103771	.	+	0	ID=Bv1_000091z5_dgxh.t1.stop_codon;Parent=Bv1_000091z5_dgxh.t1
Bvchr1.sca001	AUGUSTUS	five_prime_UTR	103496	103621	.	+	.	ID=Bv1_000091z5_dgxh.t1.UTR;Parent=Bv1_000091z5_dgxh.t1
Bvchr1.sca001	AUGUSTUS	three_prime_UTR	103772	103914	.	+	.	ID=Bv1_000091z5_dgxh.t1.UTR;Parent=Bv1_000091z5_dgxh.t1
Bvchr1.sca001	AUGUSTUS	gene	119986	121378	0.15	+	.	ID=Bv1_000100_pnxw;Name=Bv1_000100_pnxw
Bvchr1.sca001	AUGUSTUS	mRNA	119986	121378	0.15	+	.	ID=Bv1_000100_pnxw.t1;Parent=Bv1_000100_pnxw;Name=Bv1_000100_pnxw.t1 100%;Note=cDNAcoverage_100%
Bvchr1.sca001	AUGUSTUS	start_codon	120075	120077	.	+	0	ID=Bv1_000100_pnxw.t1.start_codon;Parent=Bv1_000100_pnxw.t1
Bvchr1.sca001	AUGUSTUS	CDS	120075	120866	0.82	+	0	ID=Bv1_000100_pnxw.t1.CDS;Parent=Bv1_000100_pnxw.t1
Bvchr1.sca001	AUGUSTUS	stop_codon	120864	120866	.	+	0	ID=Bv1_000100_pnxw.t1.stop_codon;Parent=Bv1_000100_pnxw.t1
Bvchr1.sca001	AUGUSTUS	five_prime_UTR	119986	120074	.	+	.	ID=Bv1_000100_pnxw.t1.UTR;Parent=Bv1_000100_pnxw.t1
Bvchr1.sca001	AUGUSTUS	three_prime_UTR	120867	121378	.	+	.	ID=Bv1_000100_pnxw.t1.UTR;Parent=Bv1_000100_pnxw.t1
Bvchr1.sca001	AUGUSTUS	gene	123366	124540	0.03	+	.	ID=Bv1_000101z6_ppps;Name=Bv1_000101z6_ppps
Bvchr1.sca001	AUGUSTUS	mRNA	123366	124540	0.03	+	.	ID=Bv1_000101z6_ppps.t1;Parent=Bv1_000101z6_ppps;Name=Bv1_000101z6_ppps.t1 0%;Note=cDNAcoverage_0%
Bvchr1.sca001	AUGUSTUS	start_codon	123403	123405	.	+	0	ID=Bv1_000101z6_ppps.t1.start_codon;Parent=Bv1_000101z6_ppps.t1
Bvchr1.sca001	AUGUSTUS	intron	123413	123492	0.78	+	.	ID=Bv1_000101z6_ppps.t1.intron;Parent=Bv1_000101z6_ppps.t1
Bvchr1.sca001	AUGUSTUS	intron	123828	123909	0.91	+	.	ID=Bv1_000101z6_ppps.t1.intron;Parent=Bv1_000101z6_ppps.t1
Bvchr1.sca001	AUGUSTUS	CDS	123403	123412	0.59	+	0	ID=Bv1_000101z6_ppps.t1.CDS;Parent=Bv1_000101z6_ppps.t1
Bvchr1.sca001	AUGUSTUS	CDS	123493	123827	0.78	+	2	ID=Bv1_000101z6_ppps.t1.CDS;Parent=Bv1_000101z6_ppps.t1
Bvchr1.sca001	AUGUSTUS	CDS	123910	124452	0.91	+	0	ID=Bv1_000101z6_ppps.t1.CDS;Parent=Bv1_000101z6_ppps.t1
Bvchr1.sca001	AUGUSTUS	stop_codon	124450	124452	.	+	0	ID=Bv1_000101z6_ppps.t1.stop_codon;Parent=Bv1_000101z6_ppps.t1
Bvchr1.sca001	AUGUSTUS	five_prime_UTR	123366	123402	.	+	.	ID=Bv1_000101z6_ppps.t1.UTR;Parent=Bv1_000101z6_ppps.t1
Bvchr1.sca001	AUGUSTUS	three_prime_UTR	124453	124540	.	+	.	ID=Bv1_000101z6_ppps.t1.UTR;Parent=Bv1_000101z6_ppps.t1
Bvchr1.sca001	AUGUSTUS	gene	132856	134866	0.15	+	.	ID=Bv1_000110_tftr;Name=Bv1_000110_tftr
Bvchr1.sca001	AUGUSTUS	mRNA	132856	134866	0.05	+	.	ID=Bv1_000110_tftr.t1;Parent=Bv1_000110_tftr;Name=Bv1_000110_tftr.t1 100%;Note=cDNAcoverage_100%
Bvchr1.sca001	AUGUSTUS	start_codon	133129	133131	.	+	0	ID=Bv1_000110_tftr.t1.start_codon;Parent=Bv1_000110_tftr.t1
Bvchr1.sca001	AUGUSTUS	intron	133180	133574	0.99	+	.	ID=Bv1_000110_tftr.t1.intron;Parent=Bv1_000110_tftr.t1
Bvchr1.sca001	AUGUSTUS	intron	133641	133890	1	+	.	ID=Bv1_000110_tftr.t1.intron;Parent=Bv1_000110_tftr.t1
Bvchr1.sca001	AUGUSTUS	CDS	133129	133179	0.96	+	0	ID=Bv1_000110_tftr.t1.CDS;Parent=Bv1_000110_tftr.t1
Bvchr1.sca001	AUGUSTUS	CDS	133575	133640	0.99	+	0	ID=Bv1_000110_tftr.t1.CDS;Parent=Bv1_000110_tftr.t1
Bvchr1.sca001	AUGUSTUS	CDS	133891	133986	0.76	+	0	ID=Bv1_000110_tftr.t1.CDS;Parent=Bv1_000110_tftr.t1
Bvchr1.sca001	AUGUSTUS	stop_codon	133984	133986	.	+	0	ID=Bv1_000110_tftr.t1.stop_codon;Parent=Bv1_000110_tftr.t1
Bvchr1.sca001	AUGUSTUS	five_prime_UTR	132856	133128	.	+	.	ID=Bv1_000110_tftr.t1.UTR;Parent=Bv1_000110_tftr.t1
Bvchr1.sca001	AUGUSTUS	three_prime_UTR	133987	134866	.	+	.	ID=Bv1_000110_tftr.t1.UTR;Parent=Bv1_000110_tftr.t1
Bvchr1.sca001	AUGUSTUS	mRNA	132856	134866	0.1	+	.	ID=Bv1_000110_tftr.t2;Parent=Bv1_000110_tftr;Name=Bv1_000110_tftr.t2 100%;Note=cDNAcoverage_100%
Bvchr1.sca001	AUGUSTUS	start_codon	133129	133131	.	+	0	ID=Bv1_000110_tftr.t2.start_codon;Parent=Bv1_000110_tftr.t2
Bvchr1.sca001	AUGUSTUS	intron	133180	133890	0.47	+	.	ID=Bv1_000110_tftr.t2.intron;Parent=Bv1_000110_tftr.t2
Bvchr1.sca001	AUGUSTUS	CDS	133129	133179	0.63	+	0	ID=Bv1_000110_tftr.t2.CDS;Parent=Bv1_000110_tftr.t2
Bvchr1.sca001	AUGUSTUS	CDS	133891	133986	0.51	+	0	ID=Bv1_000110_tftr.t2.CDS;Parent=Bv1_000110_tftr.t2
Bvchr1.sca001	AUGUSTUS	stop_codon	133984	133986	.	+	0	ID=Bv1_000110_tftr.t2.stop_codon;Parent=Bv1_000110_tftr.t2
Bvchr1.sca001	AUGUSTUS	five_prime_UTR	132856	133128	.	+	.	ID=Bv1_000110_tftr.t2.UTR;Parent=Bv1_000110_tftr.t2
Bvchr1.sca001	AUGUSTUS	three_prime_UTR	133987	134866	.	+	.	ID=Bv1_000110_tftr.t2.UTR;Parent=Bv1_000110_tftr.t2
Bvchr1.sca001	AUGUSTUS	gene	132856	141609	0.01	+	.	ID=Bv1_000120_apyy;Name=Bv1_000120_apyy
Bvchr1.sca001	AUGUSTUS	mRNA	132856	141609	0.01	+	.	ID=Bv1_000120_apyy.t1;Parent=Bv1_000120_apyy;Name=Bv1_000120_apyy.t1 91.3%;Note=cDNAcoverage_91.3%
Bvchr1.sca001	AUGUSTUS	start_codon	137633	137635	.	+	0	ID=Bv1_000120_apyy.t1.start_codon;Parent=Bv1_000120_apyy.t1
Bvchr1.sca001	AUGUSTUS	intron	137690	137785	1	+	.	ID=Bv1_000120_apyy.t1.intron;Parent=Bv1_000120_apyy.t1
Bvchr1.sca001	AUGUSTUS	intron	137844	138303	1	+	.	ID=Bv1_000120_apyy.t1.intron;Parent=Bv1_000120_apyy.t1
Bvchr1.sca001	AUGUSTUS	intron	138376	138454	1	+	.	ID=Bv1_000120_apyy.t1.intron;Parent=Bv1_000120_apyy.t1
Bvchr1.sca001	AUGUSTUS	CDS	137633	137689	0.92	+	0	ID=Bv1_000120_apyy.t1.CDS;Parent=Bv1_000120_apyy.t1
Bvchr1.sca001	AUGUSTUS	CDS	137786	137843	1	+	0	ID=Bv1_000120_apyy.t1.CDS;Parent=Bv1_000120_apyy.t1
Bvchr1.sca001	AUGUSTUS	CDS	138304	138375	1	+	2	ID=Bv1_000120_apyy.t1.CDS;Parent=Bv1_000120_apyy.t1
Bvchr1.sca001	AUGUSTUS	CDS	138455	138528	1	+	2	ID=Bv1_000120_apyy.t1.CDS;Parent=Bv1_000120_apyy.t1
Bvchr1.sca001	AUGUSTUS	stop_codon	138526	138528	.	+	0	ID=Bv1_000120_apyy.t1.stop_codon;Parent=Bv1_000120_apyy.t1
Bvchr1.sca001	AUGUSTUS	five_prime_UTR	132856	133179	.	+	.	ID=Bv1_000120_apyy.t1.UTR;Parent=Bv1_000120_apyy.t1
Bvchr1.sca001	AUGUSTUS	five_prime_UTR	133891	133982	.	+	.	ID=Bv1_000120_apyy.t1.UTR;Parent=Bv1_000120_apyy.t1
Bvchr1.sca001	AUGUSTUS	five_prime_UTR	136873	136927	.	+	.	ID=Bv1_000120_apyy.t1.UTR;Parent=Bv1_000120_apyy.t1
Bvchr1.sca001	AUGUSTUS	five_prime_UTR	137134	137187	.	+	.	ID=Bv1_000120_apyy.t1.UTR;Parent=Bv1_000120_apyy.t1
Bvchr1.sca001	AUGUSTUS	five_prime_UTR	137424	137497	.	+	.	ID=Bv1_000120_apyy.t1.UTR;Parent=Bv1_000120_apyy.t1
Bvchr1.sca001	AUGUSTUS	five_prime_UTR	137591	137632	.	+	.	ID=Bv1_000120_apyy.t1.UTR;Parent=Bv1_000120_apyy.t1
Bvchr1.sca001	AUGUSTUS	three_prime_UTR	138529	138616	.	+	.	ID=Bv1_000120_apyy.t1.UTR;Parent=Bv1_000120_apyy.t1
Bvchr1.sca001	AUGUSTUS	three_prime_UTR	139078	139625	.	+	.	ID=Bv1_000120_apyy.t1.UTR;Parent=Bv1_000120_apyy.t1
Bvchr1.sca001	AUGUSTUS	three_prime_UTR	141344	141609	.	+	.	ID=Bv1_000120_apyy.t1.UTR;Parent=Bv1_000120_apyy.t1
Bvchr1.sca001	AUGUSTUS	gene	148559	150941	0.66	-	.	ID=Bv1_000130_fdjg;Name=Bv1_000130_fdjg
Bvchr1.sca001	AUGUSTUS	mRNA	148559	150941	0.66	-	.	ID=Bv1_000130_fdjg.t1;Parent=Bv1_000130_fdjg;Name=Bv1_000130_fdjg.t1 100%;Note=cDNAcoverage_100%
Bvchr1.sca001	AUGUSTUS	stop_codon	148824	148826	.	-	0	ID=Bv1_000130_fdjg.t1.stop_codon;Parent=Bv1_000130_fdjg.t1
Bvchr1.sca001	AUGUSTUS	intron	148989	149112	1	-	.	ID=Bv1_000130_fdjg.t1.intron;Parent=Bv1_000130_fdjg.t1
Bvchr1.sca001	AUGUSTUS	intron	149342	149678	1	-	.	ID=Bv1_000130_fdjg.t1.intron;Parent=Bv1_000130_fdjg.t1
Bvchr1.sca001	AUGUSTUS	CDS	148824	148988	1	-	0	ID=Bv1_000130_fdjg.t1.CDS;Parent=Bv1_000130_fdjg.t1
Bvchr1.sca001	AUGUSTUS	CDS	149113	149341	1	-	1	ID=Bv1_000130_fdjg.t1.CDS;Parent=Bv1_000130_fdjg.t1
Bvchr1.sca001	AUGUSTUS	CDS	149679	150598	1	-	0	ID=Bv1_000130_fdjg.t1.CDS;Parent=Bv1_000130_fdjg.t1
Bvchr1.sca001	AUGUSTUS	start_codon	150596	150598	.	-	0	ID=Bv1_000130_fdjg.t1.start_codon;Parent=Bv1_000130_fdjg.t1
Bvchr1.sca001	AUGUSTUS	three_prime_UTR	148559	148823	.	-	.	ID=Bv1_000130_fdjg.t1.UTR;Parent=Bv1_000130_fdjg.t1
Bvchr1.sca001	AUGUSTUS	five_prime_UTR	150599	150941	.	-	.	ID=Bv1_000130_fdjg.t1.UTR;Parent=Bv1_000130_fdjg.t1
Bvchr1.sca001	AUGUSTUS	gene	154302	161441	0.13	-	.	ID=Bv1_000140_mcgx;Name=Bv1_000140_mcgx
Bvchr1.sca001	AUGUSTUS	mRNA	154302	161441	0.13	-	.	ID=Bv1_000140_mcgx.t1;Parent=Bv1_000140_mcgx;Name=Bv1_000140_mcgx.t1 88.9%;Note=cDNAcoverage_88.9%
Bvchr1.sca001	AUGUSTUS	stop_codon	154697	154699	.	-	0	ID=Bv1_000140_mcgx.t1.stop_codon;Parent=Bv1_000140_mcgx.t1
Bvchr1.sca001	AUGUSTUS	intron	155843	158438	0.99	-	.	ID=Bv1_000140_mcgx.t1.intron;Parent=Bv1_000140_mcgx.t1
Bvchr1.sca001	AUGUSTUS	CDS	154697	155842	0.99	-	0	ID=Bv1_000140_mcgx.t1.CDS;Parent=Bv1_000140_mcgx.t1
Bvchr1.sca001	AUGUSTUS	CDS	158439	158645	0.64	-	0	ID=Bv1_000140_mcgx.t1.CDS;Parent=Bv1_000140_mcgx.t1
Bvchr1.sca001	AUGUSTUS	start_codon	158643	158645	.	-	0	ID=Bv1_000140_mcgx.t1.start_codon;Parent=Bv1_000140_mcgx.t1
Bvchr1.sca001	AUGUSTUS	three_prime_UTR	154302	154696	.	-	.	ID=Bv1_000140_mcgx.t1.UTR;Parent=Bv1_000140_mcgx.t1
Bvchr1.sca001	AUGUSTUS	five_prime_UTR	158646	158732	.	-	.	ID=Bv1_000140_mcgx.t1.UTR;Parent=Bv1_000140_mcgx.t1
Bvchr1.sca001	AUGUSTUS	five_prime_UTR	159319	159879	.	-	.	ID=Bv1_000140_mcgx.t1.UTR;Parent=Bv1_000140_mcgx.t1
Bvchr1.sca001	AUGUSTUS	five_prime_UTR	161352	161441	.	-	.	ID=Bv1_000140_mcgx.t1.UTR;Parent=Bv1_000140_mcgx.t1
Bvchr1.sca001	AUGUSTUS	gene	159497	165291	0.34	-	.	ID=Bv1_000150_amqi;Name=Bv1_000150_amqi
Bvchr1.sca001	AUGUSTUS	mRNA	159497	165291	0.34	-	.	ID=Bv1_000150_amqi.t1;Parent=Bv1_000150_amqi;Name=Bv1_000150_amqi.t1 100%;Note=cDNAcoverage_100%
Bvchr1.sca001	AUGUSTUS	stop_codon	163437	163439	.	-	0	ID=Bv1_000150_amqi.t1.stop_codon;Parent=Bv1_000150_amqi.t1
Bvchr1.sca001	AUGUSTUS	intron	163626	164217	1	-	.	ID=Bv1_000150_amqi.t1.intron;Parent=Bv1_000150_amqi.t1
Bvchr1.sca001	AUGUSTUS	intron	164287	164837	1	-	.	ID=Bv1_000150_amqi.t1.intron;Parent=Bv1_000150_amqi.t1
Bvchr1.sca001	AUGUSTUS	CDS	163437	163625	1	-	0	ID=Bv1_000150_amqi.t1.CDS;Parent=Bv1_000150_amqi.t1
Bvchr1.sca001	AUGUSTUS	CDS	164218	164286	1	-	0	ID=Bv1_000150_amqi.t1.CDS;Parent=Bv1_000150_amqi.t1
Bvchr1.sca001	AUGUSTUS	CDS	164838	165014	1	-	0	ID=Bv1_000150_amqi.t1.CDS;Parent=Bv1_000150_amqi.t1
Bvchr1.sca001	AUGUSTUS	start_codon	165012	165014	.	-	0	ID=Bv1_000150_amqi.t1.start_codon;Parent=Bv1_000150_amqi.t1
Bvchr1.sca001	AUGUSTUS	three_prime_UTR	159497	159879	.	-	.	ID=Bv1_000150_amqi.t1.UTR;Parent=Bv1_000150_amqi.t1
Bvchr1.sca001	AUGUSTUS	three_prime_UTR	163374	163436	.	-	.	ID=Bv1_000150_amqi.t1.UTR;Parent=Bv1_000150_amqi.t1
Bvchr1.sca001	AUGUSTUS	five_prime_UTR	165015	165291	.	-	.	ID=Bv1_000150_amqi.t1.UTR;Parent=Bv1_000150_amqi.t1
Bvchr1.sca001	AUGUSTUS	gene	165408	167891	0.2	-	.	ID=Bv1_000160_wzah;Name=Bv1_000160_wzah
Bvchr1.sca001	AUGUSTUS	mRNA	165408	167891	0.2	-	.	ID=Bv1_000160_wzah.t1;Parent=Bv1_000160_wzah;Name=Bv1_000160_wzah.t1 100%;Note=cDNAcoverage_100%
Bvchr1.sca001	AUGUSTUS	stop_codon	165643	165645	.	-	0	ID=Bv1_000160_wzah.t1.stop_codon;Parent=Bv1_000160_wzah.t1
Bvchr1.sca001	AUGUSTUS	intron	166084	166405	1	-	.	ID=Bv1_000160_wzah.t1.intron;Parent=Bv1_000160_wzah.t1
Bvchr1.sca001	AUGUSTUS	intron	166497	166593	1	-	.	ID=Bv1_000160_wzah.t1.intron;Parent=Bv1_000160_wzah.t1
Bvchr1.sca001	AUGUSTUS	intron	166857	166993	1	-	.	ID=Bv1_000160_wzah.t1.intron;Parent=Bv1_000160_wzah.t1
Bvchr1.sca001	AUGUSTUS	intron	167119	167221	1	-	.	ID=Bv1_000160_wzah.t1.intron;Parent=Bv1_000160_wzah.t1
Bvchr1.sca001	AUGUSTUS	intron	167330	167419	1	-	.	ID=Bv1_000160_wzah.t1.intron;Parent=Bv1_000160_wzah.t1
Bvchr1.sca001	AUGUSTUS	intron	167568	167660	1	-	.	ID=Bv1_000160_wzah.t1.intron;Parent=Bv1_000160_wzah.t1
Bvchr1.sca001	AUGUSTUS	CDS	165643	166083	1	-	0	ID=Bv1_000160_wzah.t1.CDS;Parent=Bv1_000160_wzah.t1
Bvchr1.sca001	AUGUSTUS	CDS	166406	166496	1	-	1	ID=Bv1_000160_wzah.t1.CDS;Parent=Bv1_000160_wzah.t1
Bvchr1.sca001	AUGUSTUS	CDS	166594	166856	1	-	0	ID=Bv1_000160_wzah.t1.CDS;Parent=Bv1_000160_wzah.t1
Bvchr1.sca001	AUGUSTUS	CDS	166994	167118	1	-	2	ID=Bv1_000160_wzah.t1.CDS;Parent=Bv1_000160_wzah.t1
Bvchr1.sca001	AUGUSTUS	CDS	167222	167329	1	-	2	ID=Bv1_000160_wzah.t1.CDS;Parent=Bv1_000160_wzah.t1
Bvchr1.sca001	AUGUSTUS	CDS	167420	167567	1	-	0	ID=Bv1_000160_wzah.t1.CDS;Parent=Bv1_000160_wzah.t1
Bvchr1.sca001	AUGUSTUS	CDS	167661	167798	0.91	-	0	ID=Bv1_000160_wzah.t1.CDS;Parent=Bv1_000160_wzah.t1
Bvchr1.sca001	AUGUSTUS	start_codon	167796	167798	.	-	0	ID=Bv1_000160_wzah.t1.start_codon;Parent=Bv1_000160_wzah.t1
Bvchr1.sca001	AUGUSTUS	three_prime_UTR	165408	165642	.	-	.	ID=Bv1_000160_wzah.t1.UTR;Parent=Bv1_000160_wzah.t1
Bvchr1.sca001	AUGUSTUS	five_prime_UTR	167799	167891	.	-	.	ID=Bv1_000160_wzah.t1.UTR;Parent=Bv1_000160_wzah.t1
Bvchr1.sca001	AUGUSTUS	gene	169672	177231	0.18	-	.	ID=Bv1_000170_utwn;Name=Bv1_000170_utwn
Bvchr1.sca001	AUGUSTUS	mRNA	169672	177231	0.18	-	.	ID=Bv1_000170_utwn.t1;Parent=Bv1_000170_utwn;Name=Bv1_000170_utwn.t1 100%;Note=cDNAcoverage_100%
Bvchr1.sca001	AUGUSTUS	stop_codon	170223	170225	.	-	0	ID=Bv1_000170_utwn.t1.stop_codon;Parent=Bv1_000170_utwn.t1
Bvchr1.sca001	AUGUSTUS	intron	170601	170685	1	-	.	ID=Bv1_000170_utwn.t1.intron;Parent=Bv1_000170_utwn.t1
Bvchr1.sca001	AUGUSTUS	intron	170758	171003	1	-	.	ID=Bv1_000170_utwn.t1.intron;Parent=Bv1_000170_utwn.t1
Bvchr1.sca001	AUGUSTUS	intron	173185	175257	1	-	.	ID=Bv1_000170_utwn.t1.intron;Parent=Bv1_000170_utwn.t1
Bvchr1.sca001	AUGUSTUS	intron	175327	175428	1	-	.	ID=Bv1_000170_utwn.t1.intron;Parent=Bv1_000170_utwn.t1
Bvchr1.sca001	AUGUSTUS	intron	175483	175600	1	-	.	ID=Bv1_000170_utwn.t1.intron;Parent=Bv1_000170_utwn.t1
Bvchr1.sca001	AUGUSTUS	intron	175954	176533	1	-	.	ID=Bv1_000170_utwn.t1.intron;Parent=Bv1_000170_utwn.t1
Bvchr1.sca001	AUGUSTUS	CDS	170223	170600	1	-	0	ID=Bv1_000170_utwn.t1.CDS;Parent=Bv1_000170_utwn.t1
Bvchr1.sca001	AUGUSTUS	CDS	170686	170757	1	-	0	ID=Bv1_000170_utwn.t1.CDS;Parent=Bv1_000170_utwn.t1
Bvchr1.sca001	AUGUSTUS	CDS	171004	173184	1	-	0	ID=Bv1_000170_utwn.t1.CDS;Parent=Bv1_000170_utwn.t1
Bvchr1.sca001	AUGUSTUS	CDS	175258	175326	1	-	0	ID=Bv1_000170_utwn.t1.CDS;Parent=Bv1_000170_utwn.t1
Bvchr1.sca001	AUGUSTUS	CDS	175429	175482	1	-	0	ID=Bv1_000170_utwn.t1.CDS;Parent=Bv1_000170_utwn.t1
Bvchr1.sca001	AUGUSTUS	CDS	175601	175953	1	-	2	ID=Bv1_000170_utwn.t1.CDS;Parent=Bv1_000170_utwn.t1
Bvchr1.sca001	AUGUSTUS	CDS	176534	176663	0.86	-	0	ID=Bv1_000170_utwn.t1.CDS;Parent=Bv1_000170_utwn.t1
Bvchr1.sca001	AUGUSTUS	start_codon	176661	176663	.	-	0	ID=Bv1_000170_utwn.t1.start_codon;Parent=Bv1_000170_utwn.t1
Bvchr1.sca001	AUGUSTUS	three_prime_UTR	169672	170222	.	-	.	ID=Bv1_000170_utwn.t1.UTR;Parent=Bv1_000170_utwn.t1
Bvchr1.sca001	AUGUSTUS	five_prime_UTR	176664	177231	.	-	.	ID=Bv1_000170_utwn.t1.UTR;Parent=Bv1_000170_utwn.t1
Bvchr1.sca001	AUGUSTUS	gene	179870	184537	0.01	+	.	ID=Bv1_000180_efnn;Name=Bv1_000180_efnn
Bvchr1.sca001	AUGUSTUS	mRNA	179870	184537	0.01	+	.	ID=Bv1_000180_efnn.t1;Parent=Bv1_000180_efnn;Name=Bv1_000180_efnn.t1 71.4%;Note=cDNAcoverage_71.4%
Bvchr1.sca001	AUGUSTUS	start_codon	180506	180508	.	+	0	ID=Bv1_000180_efnn.t1.start_codon;Parent=Bv1_000180_efnn.t1
Bvchr1.sca001	AUGUSTUS	CDS	180506	183184	1	+	0	ID=Bv1_000180_efnn.t1.CDS;Parent=Bv1_000180_efnn.t1
Bvchr1.sca001	AUGUSTUS	stop_codon	183182	183184	.	+	0	ID=Bv1_000180_efnn.t1.stop_codon;Parent=Bv1_000180_efnn.t1
Bvchr1.sca001	AUGUSTUS	five_prime_UTR	179870	180159	.	+	.	ID=Bv1_000180_efnn.t1.UTR;Parent=Bv1_000180_efnn.t1
Bvchr1.sca001	AUGUSTUS	five_prime_UTR	180357	180505	.	+	.	ID=Bv1_000180_efnn.t1.UTR;Parent=Bv1_000180_efnn.t1
Bvchr1.sca001	AUGUSTUS	three_prime_UTR	183185	183456	.	+	.	ID=Bv1_000180_efnn.t1.UTR;Parent=Bv1_000180_efnn.t1
Bvchr1.sca001	AUGUSTUS	three_prime_UTR	184206	184537	.	+	.	ID=Bv1_000180_efnn.t1.UTR;Parent=Bv1_000180_efnn.t1
Bvchr1.sca001	AUGUSTUS	gene	186230	189284	0.67	+	.	ID=Bv1_000190_nxgw;Name=Bv1_000190_nxgw
Bvchr1.sca001	AUGUSTUS	mRNA	186230	189284	0.67	+	.	ID=Bv1_000190_nxgw.t1;Parent=Bv1_000190_nxgw;Name=Bv1_000190_nxgw.t1 100%;Note=cDNAcoverage_100%
Bvchr1.sca001	AUGUSTUS	start_codon	188663	188665	.	+	0	ID=Bv1_000190_nxgw.t1.start_codon;Parent=Bv1_000190_nxgw.t1
Bvchr1.sca001	AUGUSTUS	intron	188672	188770	0.94	+	.	ID=Bv1_000190_nxgw.t1.intron;Parent=Bv1_000190_nxgw.t1
Bvchr1.sca001	AUGUSTUS	intron	188934	189009	1	+	.	ID=Bv1_000190_nxgw.t1.intron;Parent=Bv1_000190_nxgw.t1
Bvchr1.sca001	AUGUSTUS	CDS	188663	188671	0.93	+	0	ID=Bv1_000190_nxgw.t1.CDS;Parent=Bv1_000190_nxgw.t1
Bvchr1.sca001	AUGUSTUS	CDS	188771	188933	1	+	0	ID=Bv1_000190_nxgw.t1.CDS;Parent=Bv1_000190_nxgw.t1
Bvchr1.sca001	AUGUSTUS	CDS	189010	189047	1	+	2	ID=Bv1_000190_nxgw.t1.CDS;Parent=Bv1_000190_nxgw.t1
Bvchr1.sca001	AUGUSTUS	stop_codon	189045	189047	.	+	0	ID=Bv1_000190_nxgw.t1.stop_codon;Parent=Bv1_000190_nxgw.t1
Bvchr1.sca001	AUGUSTUS	five_prime_UTR	186230	186306	.	+	.	ID=Bv1_000190_nxgw.t1.UTR;Parent=Bv1_000190_nxgw.t1
Bvchr1.sca001	AUGUSTUS	five_prime_UTR	188568	188662	.	+	.	ID=Bv1_000190_nxgw.t1.UTR;Parent=Bv1_000190_nxgw.t1
Bvchr1.sca001	AUGUSTUS	three_prime_UTR	189048	189284	.	+	.	ID=Bv1_000190_nxgw.t1.UTR;Parent=Bv1_000190_nxgw.t1
Bvchr1.sca001	AUGUSTUS	gene	190260	192973	0.53	+	.	ID=Bv1_000200_ckiq;Name=Bv1_000200_ckiq
Bvchr1.sca001	AUGUSTUS	mRNA	190260	192973	0.53	+	.	ID=Bv1_000200_ckiq.t1;Parent=Bv1_000200_ckiq;Name=Bv1_000200_ckiq.t1 100%;Note=cDNAcoverage_100%
Bvchr1.sca001	AUGUSTUS	start_codon	190329	190331	.	+	0	ID=Bv1_000200_ckiq.t1.start_codon;Parent=Bv1_000200_ckiq.t1
Bvchr1.sca001	AUGUSTUS	intron	190829	191323	1	+	.	ID=Bv1_000200_ckiq.t1.intron;Parent=Bv1_000200_ckiq.t1
Bvchr1.sca001	AUGUSTUS	intron	191652	192433	1	+	.	ID=Bv1_000200_ckiq.t1.intron;Parent=Bv1_000200_ckiq.t1
Bvchr1.sca001	AUGUSTUS	CDS	190329	190828	1	+	0	ID=Bv1_000200_ckiq.t1.CDS;Parent=Bv1_000200_ckiq.t1
Bvchr1.sca001	AUGUSTUS	CDS	191324	191651	1	+	1	ID=Bv1_000200_ckiq.t1.CDS;Parent=Bv1_000200_ckiq.t1
Bvchr1.sca001	AUGUSTUS	CDS	192434	192646	1	+	0	ID=Bv1_000200_ckiq.t1.CDS;Parent=Bv1_000200_ckiq.t1
Bvchr1.sca001	AUGUSTUS	stop_codon	192644	192646	.	+	0	ID=Bv1_000200_ckiq.t1.stop_codon;Parent=Bv1_000200_ckiq.t1
Bvchr1.sca001	AUGUSTUS	five_prime_UTR	190260	190328	.	+	.	ID=Bv1_000200_ckiq.t1.UTR;Parent=Bv1_000200_ckiq.t1
Bvchr1.sca001	AUGUSTUS	three_prime_UTR	192647	192973	.	+	.	ID=Bv1_000200_ckiq.t1.UTR;Parent=Bv1_000200_ckiq.t1
Bvchr1.sca001	AUGUSTUS	gene	192976	198435	0.47	-	.	ID=Bv1_000210_iemq;Name=Bv1_000210_iemq
Bvchr1.sca001	AUGUSTUS	mRNA	192976	198435	0.47	-	.	ID=Bv1_000210_iemq.t1;Parent=Bv1_000210_iemq;Name=Bv1_000210_iemq.t1 100%;Note=cDNAcoverage_100%
Bvchr1.sca001	AUGUSTUS	stop_codon	193210	193212	.	-	0	ID=Bv1_000210_iemq.t1.stop_codon;Parent=Bv1_000210_iemq.t1
Bvchr1.sca001	AUGUSTUS	intron	193429	193608	2	-	.	ID=Bv1_000210_iemq.t1.intron;Parent=Bv1_000210_iemq.t1
Bvchr1.sca001	AUGUSTUS	intron	194016	194115	2	-	.	ID=Bv1_000210_iemq.t1.intron;Parent=Bv1_000210_iemq.t1
Bvchr1.sca001	AUGUSTUS	intron	194309	194922	2	-	.	ID=Bv1_000210_iemq.t1.intron;Parent=Bv1_000210_iemq.t1
Bvchr1.sca001	AUGUSTUS	intron	195022	195988	2	-	.	ID=Bv1_000210_iemq.t1.intron;Parent=Bv1_000210_iemq.t1
Bvchr1.sca001	AUGUSTUS	intron	196067	196171	2	-	.	ID=Bv1_000210_iemq.t1.intron;Parent=Bv1_000210_iemq.t1
Bvchr1.sca001	AUGUSTUS	CDS	193210	193428	2	-	0	ID=Bv1_000210_iemq.t1.CDS;Parent=Bv1_000210_iemq.t1
Bvchr1.sca001	AUGUSTUS	CDS	193609	194015	2	-	2	ID=Bv1_000210_iemq.t1.CDS;Parent=Bv1_000210_iemq.t1
Bvchr1.sca001	AUGUSTUS	CDS	194116	194308	2	-	0	ID=Bv1_000210_iemq.t1.CDS;Parent=Bv1_000210_iemq.t1
Bvchr1.sca001	AUGUSTUS	CDS	194923	195021	2	-	0	ID=Bv1_000210_iemq.t1.CDS;Parent=Bv1_000210_iemq.t1
Bvchr1.sca001	AUGUSTUS	CDS	195989	196066	2	-	0	ID=Bv1_000210_iemq.t1.CDS;Parent=Bv1_000210_iemq.t1
Bvchr1.sca001	AUGUSTUS	CDS	196172	196789	2	-	0	ID=Bv1_000210_iemq.t1.CDS;Parent=Bv1_000210_iemq.t1
Bvchr1.sca001	AUGUSTUS	start_codon	196787	196789	.	-	0	ID=Bv1_000210_iemq.t1.start_codon;Parent=Bv1_000210_iemq.t1
Bvchr1.sca001	AUGUSTUS	three_prime_UTR	192976	193209	.	-	.	ID=Bv1_000210_iemq.t1.UTR;Parent=Bv1_000210_iemq.t1
Bvchr1.sca001	AUGUSTUS	five_prime_UTR	196790	196808	.	-	.	ID=Bv1_000210_iemq.t1.UTR;Parent=Bv1_000210_iemq.t1
Bvchr1.sca001	AUGUSTUS	five_prime_UTR	197845	198435	.	-	.	ID=Bv1_000210_iemq.t1.UTR;Parent=Bv1_000210_iemq.t1
Bvchr1.sca001	AUGUSTUS	gene	208381	211525	0.19	-	.	ID=Bv1_000220_pnqr;Name=Bv1_000220_pnqr
Bvchr1.sca001	AUGUSTUS	mRNA	208381	211525	0.19	-	.	ID=Bv1_000220_pnqr.t1;Parent=Bv1_000220_pnqr;Name=Bv1_000220_pnqr.t1 100%;Note=cDNAcoverage_100%
Bvchr1.sca001	AUGUSTUS	stop_codon	208608	208610	.	-	0	ID=Bv1_000220_pnqr.t1.stop_codon;Parent=Bv1_000220_pnqr.t1
Bvchr1.sca001	AUGUSTUS	intron	208809	209238	1	-	.	ID=Bv1_000220_pnqr.t1.intron;Parent=Bv1_000220_pnqr.t1
Bvchr1.sca001	AUGUSTUS	intron	209497	209596	1	-	.	ID=Bv1_000220_pnqr.t1.intron;Parent=Bv1_000220_pnqr.t1
Bvchr1.sca001	AUGUSTUS	intron	209805	209922	1	-	.	ID=Bv1_000220_pnqr.t1.intron;Parent=Bv1_000220_pnqr.t1
Bvchr1.sca001	AUGUSTUS	intron	210021	210127	1	-	.	ID=Bv1_000220_pnqr.t1.intron;Parent=Bv1_000220_pnqr.t1
Bvchr1.sca001	AUGUSTUS	intron	210312	210418	1	-	.	ID=Bv1_000220_pnqr.t1.intron;Parent=Bv1_000220_pnqr.t1
Bvchr1.sca001	AUGUSTUS	intron	210532	210694	1	-	.	ID=Bv1_000220_pnqr.t1.intron;Parent=Bv1_000220_pnqr.t1
Bvchr1.sca001	AUGUSTUS	intron	210881	211226	1	-	.	ID=Bv1_000220_pnqr.t1.intron;Parent=Bv1_000220_pnqr.t1
Bvchr1.sca001	AUGUSTUS	CDS	208608	208808	1	-	0	ID=Bv1_000220_pnqr.t1.CDS;Parent=Bv1_000220_pnqr.t1
Bvchr1.sca001	AUGUSTUS	CDS	209239	209496	1	-	0	ID=Bv1_000220_pnqr.t1.CDS;Parent=Bv1_000220_pnqr.t1
Bvchr1.sca001	AUGUSTUS	CDS	209597	209804	1	-	1	ID=Bv1_000220_pnqr.t1.CDS;Parent=Bv1_000220_pnqr.t1
Bvchr1.sca001	AUGUSTUS	CDS	209923	210020	1	-	0	ID=Bv1_000220_pnqr.t1.CDS;Parent=Bv1_000220_pnqr.t1
Bvchr1.sca001	AUGUSTUS	CDS	210128	210311	1	-	1	ID=Bv1_000220_pnqr.t1.CDS;Parent=Bv1_000220_pnqr.t1
Bvchr1.sca001	AUGUSTUS	CDS	210419	210531	1	-	0	ID=Bv1_000220_pnqr.t1.CDS;Parent=Bv1_000220_pnqr.t1
Bvchr1.sca001	AUGUSTUS	CDS	210695	210880	1	-	0	ID=Bv1_000220_pnqr.t1.CDS;Parent=Bv1_000220_pnqr.t1
Bvchr1.sca001	AUGUSTUS	CDS	211227	211391	1	-	0	ID=Bv1_000220_pnqr.t1.CDS;Parent=Bv1_000220_pnqr.t1
Bvchr1.sca001	AUGUSTUS	start_codon	211389	211391	.	-	0	ID=Bv1_000220_pnqr.t1.start_codon;Parent=Bv1_000220_pnqr.t1
Bvchr1.sca001	AUGUSTUS	three_prime_UTR	208381	208607	.	-	.	ID=Bv1_000220_pnqr.t1.UTR;Parent=Bv1_000220_pnqr.t1
Bvchr1.sca001	AUGUSTUS	five_prime_UTR	211392	211525	.	-	.	ID=Bv1_000220_pnqr.t1.UTR;Parent=Bv1_000220_pnqr.t1
Bvchr1.sca001	AUGUSTUS	gene	215740	219121	0.31	+	.	ID=Bv1_000230_aysj;Name=Bv1_000230_aysj
Bvchr1.sca001	AUGUSTUS	mRNA	215740	219121	0.31	+	.	ID=Bv1_000230_aysj.t1;Parent=Bv1_000230_aysj;Name=Bv1_000230_aysj.t1 100%;Note=cDNAcoverage_100%
Bvchr1.sca001	AUGUSTUS	start_codon	215871	215873	.	+	0	ID=Bv1_000230_aysj.t1.start_codon;Parent=Bv1_000230_aysj.t1
Bvchr1.sca001	AUGUSTUS	intron	215954	216056	1	+	.	ID=Bv1_000230_aysj.t1.intron;Parent=Bv1_000230_aysj.t1
Bvchr1.sca001	AUGUSTUS	intron	216155	217901	1	+	.	ID=Bv1_000230_aysj.t1.intron;Parent=Bv1_000230_aysj.t1
Bvchr1.sca001	AUGUSTUS	intron	217935	218728	1	+	.	ID=Bv1_000230_aysj.t1.intron;Parent=Bv1_000230_aysj.t1
Bvchr1.sca001	AUGUSTUS	CDS	215871	215953	1	+	0	ID=Bv1_000230_aysj.t1.CDS;Parent=Bv1_000230_aysj.t1
Bvchr1.sca001	AUGUSTUS	CDS	216057	216154	1	+	1	ID=Bv1_000230_aysj.t1.CDS;Parent=Bv1_000230_aysj.t1
Bvchr1.sca001	AUGUSTUS	CDS	217902	217934	1	+	2	ID=Bv1_000230_aysj.t1.CDS;Parent=Bv1_000230_aysj.t1
Bvchr1.sca001	AUGUSTUS	CDS	218729	218808	1	+	2	ID=Bv1_000230_aysj.t1.CDS;Parent=Bv1_000230_aysj.t1
Bvchr1.sca001	AUGUSTUS	stop_codon	218806	218808	.	+	0	ID=Bv1_000230_aysj.t1.stop_codon;Parent=Bv1_000230_aysj.t1
Bvchr1.sca001	AUGUSTUS	five_prime_UTR	215740	215870	.	+	.	ID=Bv1_000230_aysj.t1.UTR;Parent=Bv1_000230_aysj.t1
Bvchr1.sca001	AUGUSTUS	three_prime_UTR	218809	219121	.	+	.	ID=Bv1_000230_aysj.t1.UTR;Parent=Bv1_000230_aysj.t1
Bvchr1.sca001	AUGUSTUS	gene	220460	225955	0.1	+	.	ID=Bv1_000240_ykom;Name=Bv1_000240_ykom
Bvchr1.sca001	AUGUSTUS	mRNA	220460	225955	0.1	+	.	ID=Bv1_000240_ykom.t1;Parent=Bv1_000240_ykom;Name=Bv1_000240_ykom.t1 100%;Note=cDNAcoverage_100%
Bvchr1.sca001	AUGUSTUS	start_codon	220674	220676	.	+	0	ID=Bv1_000240_ykom.t1.start_codon;Parent=Bv1_000240_ykom.t1
Bvchr1.sca001	AUGUSTUS	intron	220968	221274	1	+	.	ID=Bv1_000240_ykom.t1.intron;Parent=Bv1_000240_ykom.t1
Bvchr1.sca001	AUGUSTUS	intron	221351	221461	1	+	.	ID=Bv1_000240_ykom.t1.intron;Parent=Bv1_000240_ykom.t1
Bvchr1.sca001	AUGUSTUS	intron	221530	221689	1	+	.	ID=Bv1_000240_ykom.t1.intron;Parent=Bv1_000240_ykom.t1
Bvchr1.sca001	AUGUSTUS	intron	221779	223142	1	+	.	ID=Bv1_000240_ykom.t1.intron;Parent=Bv1_000240_ykom.t1
Bvchr1.sca001	AUGUSTUS	intron	223341	223598	1	+	.	ID=Bv1_000240_ykom.t1.intron;Parent=Bv1_000240_ykom.t1
Bvchr1.sca001	AUGUSTUS	intron	223804	223917	1	+	.	ID=Bv1_000240_ykom.t1.intron;Parent=Bv1_000240_ykom.t1
Bvchr1.sca001	AUGUSTUS	intron	224086	224310	1	+	.	ID=Bv1_000240_ykom.t1.intron;Parent=Bv1_000240_ykom.t1
Bvchr1.sca001	AUGUSTUS	intron	224479	224686	1	+	.	ID=Bv1_000240_ykom.t1.intron;Parent=Bv1_000240_ykom.t1
Bvchr1.sca001	AUGUSTUS	intron	224878	225113	1	+	.	ID=Bv1_000240_ykom.t1.intron;Parent=Bv1_000240_ykom.t1
Bvchr1.sca001	AUGUSTUS	CDS	220674	220967	0.95	+	0	ID=Bv1_000240_ykom.t1.CDS;Parent=Bv1_000240_ykom.t1
Bvchr1.sca001	AUGUSTUS	CDS	221275	221350	1	+	0	ID=Bv1_000240_ykom.t1.CDS;Parent=Bv1_000240_ykom.t1
Bvchr1.sca001	AUGUSTUS	CDS	221462	221529	1	+	2	ID=Bv1_000240_ykom.t1.CDS;Parent=Bv1_000240_ykom.t1
Bvchr1.sca001	AUGUSTUS	CDS	221690	221778	1	+	0	ID=Bv1_000240_ykom.t1.CDS;Parent=Bv1_000240_ykom.t1
Bvchr1.sca001	AUGUSTUS	CDS	223143	223340	1	+	1	ID=Bv1_000240_ykom.t1.CDS;Parent=Bv1_000240_ykom.t1
Bvchr1.sca001	AUGUSTUS	CDS	223599	223803	1	+	1	ID=Bv1_000240_ykom.t1.CDS;Parent=Bv1_000240_ykom.t1
Bvchr1.sca001	AUGUSTUS	CDS	223918	224085	1	+	0	ID=Bv1_000240_ykom.t1.CDS;Parent=Bv1_000240_ykom.t1
Bvchr1.sca001	AUGUSTUS	CDS	224311	224478	1	+	0	ID=Bv1_000240_ykom.t1.CDS;Parent=Bv1_000240_ykom.t1
Bvchr1.sca001	AUGUSTUS	CDS	224687	224877	1	+	0	ID=Bv1_000240_ykom.t1.CDS;Parent=Bv1_000240_ykom.t1
Bvchr1.sca001	AUGUSTUS	CDS	225114	225327	1	+	1	ID=Bv1_000240_ykom.t1.CDS;Parent=Bv1_000240_ykom.t1
Bvchr1.sca001	AUGUSTUS	stop_codon	225325	225327	.	+	0	ID=Bv1_000240_ykom.t1.stop_codon;Parent=Bv1_000240_ykom.t1
Bvchr1.sca001	AUGUSTUS	five_prime_UTR	220460	220673	.	+	.	ID=Bv1_000240_ykom.t1.UTR;Parent=Bv1_000240_ykom.t1
Bvchr1.sca001	AUGUSTUS	three_prime_UTR	225328	225955	.	+	.	ID=Bv1_000240_ykom.t1.UTR;Parent=Bv1_000240_ykom.t1
Bvchr1.sca001	AUGUSTUS	gene	228672	230865	0.38	-	.	ID=Bv1_000250_ccns;Name=Bv1_000250_ccns
Bvchr1.sca001	AUGUSTUS	mRNA	228672	230865	0.38	-	.	ID=Bv1_000250_ccns.t1;Parent=Bv1_000250_ccns;Name=Bv1_000250_ccns.t1 100%;Note=cDNAcoverage_100%
Bvchr1.sca001	AUGUSTUS	stop_codon	228898	228900	.	-	0	ID=Bv1_000250_ccns.t1.stop_codon;Parent=Bv1_000250_ccns.t1
Bvchr1.sca001	AUGUSTUS	intron	229521	229944	1	-	.	ID=Bv1_000250_ccns.t1.intron;Parent=Bv1_000250_ccns.t1
Bvchr1.sca001	AUGUSTUS	CDS	228898	229520	1	-	2	ID=Bv1_000250_ccns.t1.CDS;Parent=Bv1_000250_ccns.t1
Bvchr1.sca001	AUGUSTUS	CDS	229945	230647	1	-	0	ID=Bv1_000250_ccns.t1.CDS;Parent=Bv1_000250_ccns.t1
Bvchr1.sca001	AUGUSTUS	start_codon	230645	230647	.	-	0	ID=Bv1_000250_ccns.t1.start_codon;Parent=Bv1_000250_ccns.t1
Bvchr1.sca001	AUGUSTUS	three_prime_UTR	228672	228897	.	-	.	ID=Bv1_000250_ccns.t1.UTR;Parent=Bv1_000250_ccns.t1
Bvchr1.sca001	AUGUSTUS	five_prime_UTR	230648	230865	.	-	.	ID=Bv1_000250_ccns.t1.UTR;Parent=Bv1_000250_ccns.t1
Bvchr1.sca001	AUGUSTUS	gene	240260	244857	0.56	+	.	ID=Bv1_000260_wqjx;Name=Bv1_000260_wqjx
Bvchr1.sca001	AUGUSTUS	mRNA	240260	244857	0.28	+	.	ID=Bv1_000260_wqjx.t1;Parent=Bv1_000260_wqjx;Name=Bv1_000260_wqjx.t1 100%;Note=cDNAcoverage_100%
Bvchr1.sca001	AUGUSTUS	start_codon	240441	240443	.	+	0	ID=Bv1_000260_wqjx.t1.start_codon;Parent=Bv1_000260_wqjx.t1
Bvchr1.sca001	AUGUSTUS	intron	240586	240877	1	+	.	ID=Bv1_000260_wqjx.t1.intron;Parent=Bv1_000260_wqjx.t1
Bvchr1.sca001	AUGUSTUS	intron	241277	241597	1	+	.	ID=Bv1_000260_wqjx.t1.intron;Parent=Bv1_000260_wqjx.t1
Bvchr1.sca001	AUGUSTUS	intron	242611	243042	1	+	.	ID=Bv1_000260_wqjx.t1.intron;Parent=Bv1_000260_wqjx.t1
Bvchr1.sca001	AUGUSTUS	intron	243244	243566	1	+	.	ID=Bv1_000260_wqjx.t1.intron;Parent=Bv1_000260_wqjx.t1
Bvchr1.sca001	AUGUSTUS	intron	243729	243836	1	+	.	ID=Bv1_000260_wqjx.t1.intron;Parent=Bv1_000260_wqjx.t1
Bvchr1.sca001	AUGUSTUS	CDS	240441	240585	1	+	0	ID=Bv1_000260_wqjx.t1.CDS;Parent=Bv1_000260_wqjx.t1
Bvchr1.sca001	AUGUSTUS	CDS	240878	241276	1	+	2	ID=Bv1_000260_wqjx.t1.CDS;Parent=Bv1_000260_wqjx.t1
Bvchr1.sca001	AUGUSTUS	CDS	241598	242610	1	+	2	ID=Bv1_000260_wqjx.t1.CDS;Parent=Bv1_000260_wqjx.t1
Bvchr1.sca001	AUGUSTUS	CDS	243043	243243	1	+	0	ID=Bv1_000260_wqjx.t1.CDS;Parent=Bv1_000260_wqjx.t1
Bvchr1.sca001	AUGUSTUS	CDS	243567	243728	1	+	0	ID=Bv1_000260_wqjx.t1.CDS;Parent=Bv1_000260_wqjx.t1
Bvchr1.sca001	AUGUSTUS	CDS	243837	244385	1	+	0	ID=Bv1_000260_wqjx.t1.CDS;Parent=Bv1_000260_wqjx.t1
Bvchr1.sca001	AUGUSTUS	stop_codon	244383	244385	.	+	0	ID=Bv1_000260_wqjx.t1.stop_codon;Parent=Bv1_000260_wqjx.t1
Bvchr1.sca001	AUGUSTUS	five_prime_UTR	240260	240440	.	+	.	ID=Bv1_000260_wqjx.t1.UTR;Parent=Bv1_000260_wqjx.t1
Bvchr1.sca001	AUGUSTUS	three_prime_UTR	244386	244857	.	+	.	ID=Bv1_000260_wqjx.t1.UTR;Parent=Bv1_000260_wqjx.t1
Bvchr1.sca001	AUGUSTUS	mRNA	240260	244857	0.28	+	.	ID=Bv1_000260_wqjx.t2;Parent=Bv1_000260_wqjx;Name=Bv1_000260_wqjx.t2 100%;Note=cDNAcoverage_100%
Bvchr1.sca001	AUGUSTUS	start_codon	240441	240443	.	+	0	ID=Bv1_000260_wqjx.t2.start_codon;Parent=Bv1_000260_wqjx.t2
Bvchr1.sca001	AUGUSTUS	intron	240586	240877	1	+	.	ID=Bv1_000260_wqjx.t2.intron;Parent=Bv1_000260_wqjx.t2
Bvchr1.sca001	AUGUSTUS	intron	241277	241684	0.97	+	.	ID=Bv1_000260_wqjx.t2.intron;Parent=Bv1_000260_wqjx.t2
Bvchr1.sca001	AUGUSTUS	intron	242611	243042	1	+	.	ID=Bv1_000260_wqjx.t2.intron;Parent=Bv1_000260_wqjx.t2
Bvchr1.sca001	AUGUSTUS	intron	243244	243566	1	+	.	ID=Bv1_000260_wqjx.t2.intron;Parent=Bv1_000260_wqjx.t2
Bvchr1.sca001	AUGUSTUS	intron	243729	243836	1	+	.	ID=Bv1_000260_wqjx.t2.intron;Parent=Bv1_000260_wqjx.t2
Bvchr1.sca001	AUGUSTUS	CDS	240441	240585	1	+	0	ID=Bv1_000260_wqjx.t2.CDS;Parent=Bv1_000260_wqjx.t2
Bvchr1.sca001	AUGUSTUS	CDS	240878	241276	1	+	2	ID=Bv1_000260_wqjx.t2.CDS;Parent=Bv1_000260_wqjx.t2
Bvchr1.sca001	AUGUSTUS	CDS	241685	242610	0.97	+	2	ID=Bv1_000260_wqjx.t2.CDS;Parent=Bv1_000260_wqjx.t2
Bvchr1.sca001	AUGUSTUS	CDS	243043	243243	1	+	0	ID=Bv1_000260_wqjx.t2.CDS;Parent=Bv1_000260_wqjx.t2
Bvchr1.sca001	AUGUSTUS	CDS	243567	243728	1	+	0	ID=Bv1_000260_wqjx.t2.CDS;Parent=Bv1_000260_wqjx.t2
Bvchr1.sca001	AUGUSTUS	CDS	243837	244385	1	+	0	ID=Bv1_000260_wqjx.t2.CDS;Parent=Bv1_000260_wqjx.t2
Bvchr1.sca001	AUGUSTUS	stop_codon	244383	244385	.	+	0	ID=Bv1_000260_wqjx.t2.stop_codon;Parent=Bv1_000260_wqjx.t2
Bvchr1.sca001	AUGUSTUS	five_prime_UTR	240260	240440	.	+	.	ID=Bv1_000260_wqjx.t2.UTR;Parent=Bv1_000260_wqjx.t2
Bvchr1.sca001	AUGUSTUS	three_prime_UTR	244386	244857	.	+	.	ID=Bv1_000260_wqjx.t2.UTR;Parent=Bv1_000260_wqjx.t2
Bvchr1.sca001	AUGUSTUS	gene	245018	251545	0.49	-	.	ID=Bv1_000270_ourr;Name=Bv1_000270_ourr
Bvchr1.sca001	AUGUSTUS	mRNA	245018	251545	0.26	-	.	ID=Bv1_000270_ourr.t1;Parent=Bv1_000270_ourr;Name=Bv1_000270_ourr.t1 100%;Note=cDNAcoverage_100%
Bvchr1.sca001	AUGUSTUS	stop_codon	245262	245264	.	-	0	ID=Bv1_000270_ourr.t1.stop_codon;Parent=Bv1_000270_ourr.t1
Bvchr1.sca001	AUGUSTUS	intron	245428	245671	1	-	.	ID=Bv1_000270_ourr.t1.intron;Parent=Bv1_000270_ourr.t1
Bvchr1.sca001	AUGUSTUS	intron	245736	245907	1	-	.	ID=Bv1_000270_ourr.t1.intron;Parent=Bv1_000270_ourr.t1
Bvchr1.sca001	AUGUSTUS	intron	245978	246567	1	-	.	ID=Bv1_000270_ourr.t1.intron;Parent=Bv1_000270_ourr.t1
Bvchr1.sca001	AUGUSTUS	intron	246675	246826	1	-	.	ID=Bv1_000270_ourr.t1.intron;Parent=Bv1_000270_ourr.t1
Bvchr1.sca001	AUGUSTUS	intron	246947	247020	1	-	.	ID=Bv1_000270_ourr.t1.intron;Parent=Bv1_000270_ourr.t1
Bvchr1.sca001	AUGUSTUS	intron	247112	247185	1	-	.	ID=Bv1_000270_ourr.t1.intron;Parent=Bv1_000270_ourr.t1
Bvchr1.sca001	AUGUSTUS	intron	247291	247577	1	-	.	ID=Bv1_000270_ourr.t1.intron;Parent=Bv1_000270_ourr.t1
Bvchr1.sca001	AUGUSTUS	intron	247660	247736	1	-	.	ID=Bv1_000270_ourr.t1.intron;Parent=Bv1_000270_ourr.t1
Bvchr1.sca001	AUGUSTUS	intron	247826	248219	0.77	-	.	ID=Bv1_000270_ourr.t1.intron;Parent=Bv1_000270_ourr.t1
Bvchr1.sca001	AUGUSTUS	intron	248339	248446	1	-	.	ID=Bv1_000270_ourr.t1.intron;Parent=Bv1_000270_ourr.t1
Bvchr1.sca001	AUGUSTUS	intron	248502	248834	1	-	.	ID=Bv1_000270_ourr.t1.intron;Parent=Bv1_000270_ourr.t1
Bvchr1.sca001	AUGUSTUS	intron	248970	249548	1	-	.	ID=Bv1_000270_ourr.t1.intron;Parent=Bv1_000270_ourr.t1
Bvchr1.sca001	AUGUSTUS	intron	249695	250422	1	-	.	ID=Bv1_000270_ourr.t1.intron;Parent=Bv1_000270_ourr.t1
Bvchr1.sca001	AUGUSTUS	CDS	245262	245427	1	-	1	ID=Bv1_000270_ourr.t1.CDS;Parent=Bv1_000270_ourr.t1
Bvchr1.sca001	AUGUSTUS	CDS	245672	245735	1	-	2	ID=Bv1_000270_ourr.t1.CDS;Parent=Bv1_000270_ourr.t1
Bvchr1.sca001	AUGUSTUS	CDS	245908	245977	1	-	0	ID=Bv1_000270_ourr.t1.CDS;Parent=Bv1_000270_ourr.t1
Bvchr1.sca001	AUGUSTUS	CDS	246568	246674	1	-	2	ID=Bv1_000270_ourr.t1.CDS;Parent=Bv1_000270_ourr.t1
Bvchr1.sca001	AUGUSTUS	CDS	246827	246946	1	-	2	ID=Bv1_000270_ourr.t1.CDS;Parent=Bv1_000270_ourr.t1
Bvchr1.sca001	AUGUSTUS	CDS	247021	247111	1	-	0	ID=Bv1_000270_ourr.t1.CDS;Parent=Bv1_000270_ourr.t1
Bvchr1.sca001	AUGUSTUS	CDS	247186	247290	1	-	0	ID=Bv1_000270_ourr.t1.CDS;Parent=Bv1_000270_ourr.t1
Bvchr1.sca001	AUGUSTUS	CDS	247578	247659	1	-	1	ID=Bv1_000270_ourr.t1.CDS;Parent=Bv1_000270_ourr.t1
Bvchr1.sca001	AUGUSTUS	CDS	247737	247825	0.99	-	0	ID=Bv1_000270_ourr.t1.CDS;Parent=Bv1_000270_ourr.t1
Bvchr1.sca001	AUGUSTUS	CDS	248220	248338	1	-	2	ID=Bv1_000270_ourr.t1.CDS;Parent=Bv1_000270_ourr.t1
Bvchr1.sca001	AUGUSTUS	CDS	248447	248501	1	-	0	ID=Bv1_000270_ourr.t1.CDS;Parent=Bv1_000270_ourr.t1
Bvchr1.sca001	AUGUSTUS	CDS	248835	248969	1	-	0	ID=Bv1_000270_ourr.t1.CDS;Parent=Bv1_000270_ourr.t1
Bvchr1.sca001	AUGUSTUS	CDS	249549	249694	1	-	2	ID=Bv1_000270_ourr.t1.CDS;Parent=Bv1_000270_ourr.t1
Bvchr1.sca001	AUGUSTUS	CDS	250423	250522	1	-	0	ID=Bv1_000270_ourr.t1.CDS;Parent=Bv1_000270_ourr.t1
Bvchr1.sca001	AUGUSTUS	start_codon	250520	250522	.	-	0	ID=Bv1_000270_ourr.t1.start_codon;Parent=Bv1_000270_ourr.t1
Bvchr1.sca001	AUGUSTUS	three_prime_UTR	245018	245261	.	-	.	ID=Bv1_000270_ourr.t1.UTR;Parent=Bv1_000270_ourr.t1
Bvchr1.sca001	AUGUSTUS	five_prime_UTR	250523	250977	.	-	.	ID=Bv1_000270_ourr.t1.UTR;Parent=Bv1_000270_ourr.t1
Bvchr1.sca001	AUGUSTUS	five_prime_UTR	251093	251545	.	-	.	ID=Bv1_000270_ourr.t1.UTR;Parent=Bv1_000270_ourr.t1
Bvchr1.sca001	AUGUSTUS	mRNA	245018	251545	0.23	-	.	ID=Bv1_000270_ourr.t2;Parent=Bv1_000270_ourr;Name=Bv1_000270_ourr.t2 93.9%;Note=cDNAcoverage_93.9%
Bvchr1.sca001	AUGUSTUS	stop_codon	245262	245264	.	-	0	ID=Bv1_000270_ourr.t2.stop_codon;Parent=Bv1_000270_ourr.t2
Bvchr1.sca001	AUGUSTUS	intron	245428	245671	1	-	.	ID=Bv1_000270_ourr.t2.intron;Parent=Bv1_000270_ourr.t2
Bvchr1.sca001	AUGUSTUS	intron	245736	245907	1	-	.	ID=Bv1_000270_ourr.t2.intron;Parent=Bv1_000270_ourr.t2
Bvchr1.sca001	AUGUSTUS	intron	245978	246567	1	-	.	ID=Bv1_000270_ourr.t2.intron;Parent=Bv1_000270_ourr.t2
Bvchr1.sca001	AUGUSTUS	intron	246675	246826	1	-	.	ID=Bv1_000270_ourr.t2.intron;Parent=Bv1_000270_ourr.t2
Bvchr1.sca001	AUGUSTUS	intron	246947	247020	1	-	.	ID=Bv1_000270_ourr.t2.intron;Parent=Bv1_000270_ourr.t2
Bvchr1.sca001	AUGUSTUS	intron	247112	247185	1	-	.	ID=Bv1_000270_ourr.t2.intron;Parent=Bv1_000270_ourr.t2
Bvchr1.sca001	AUGUSTUS	intron	247291	247577	1	-	.	ID=Bv1_000270_ourr.t2.intron;Parent=Bv1_000270_ourr.t2
Bvchr1.sca001	AUGUSTUS	intron	247660	247736	1	-	.	ID=Bv1_000270_ourr.t2.intron;Parent=Bv1_000270_ourr.t2
Bvchr1.sca001	AUGUSTUS	intron	247826	247927	0.47	-	.	ID=Bv1_000270_ourr.t2.intron;Parent=Bv1_000270_ourr.t2
Bvchr1.sca001	AUGUSTUS	intron	247979	248219	0.47	-	.	ID=Bv1_000270_ourr.t2.intron;Parent=Bv1_000270_ourr.t2
Bvchr1.sca001	AUGUSTUS	intron	248339	248446	1	-	.	ID=Bv1_000270_ourr.t2.intron;Parent=Bv1_000270_ourr.t2
Bvchr1.sca001	AUGUSTUS	intron	248502	248834	1	-	.	ID=Bv1_000270_ourr.t2.intron;Parent=Bv1_000270_ourr.t2
Bvchr1.sca001	AUGUSTUS	intron	248970	249548	1	-	.	ID=Bv1_000270_ourr.t2.intron;Parent=Bv1_000270_ourr.t2
Bvchr1.sca001	AUGUSTUS	intron	249695	250422	1	-	.	ID=Bv1_000270_ourr.t2.intron;Parent=Bv1_000270_ourr.t2
Bvchr1.sca001	AUGUSTUS	CDS	245262	245427	1	-	1	ID=Bv1_000270_ourr.t2.CDS;Parent=Bv1_000270_ourr.t2
Bvchr1.sca001	AUGUSTUS	CDS	245672	245735	1	-	2	ID=Bv1_000270_ourr.t2.CDS;Parent=Bv1_000270_ourr.t2
Bvchr1.sca001	AUGUSTUS	CDS	245908	245977	1	-	0	ID=Bv1_000270_ourr.t2.CDS;Parent=Bv1_000270_ourr.t2
Bvchr1.sca001	AUGUSTUS	CDS	246568	246674	1	-	2	ID=Bv1_000270_ourr.t2.CDS;Parent=Bv1_000270_ourr.t2
Bvchr1.sca001	AUGUSTUS	CDS	246827	246946	1	-	2	ID=Bv1_000270_ourr.t2.CDS;Parent=Bv1_000270_ourr.t2
Bvchr1.sca001	AUGUSTUS	CDS	247021	247111	1	-	0	ID=Bv1_000270_ourr.t2.CDS;Parent=Bv1_000270_ourr.t2
Bvchr1.sca001	AUGUSTUS	CDS	247186	247290	1	-	0	ID=Bv1_000270_ourr.t2.CDS;Parent=Bv1_000270_ourr.t2
Bvchr1.sca001	AUGUSTUS	CDS	247578	247659	1	-	1	ID=Bv1_000270_ourr.t2.CDS;Parent=Bv1_000270_ourr.t2
Bvchr1.sca001	AUGUSTUS	CDS	247737	247825	0.99	-	0	ID=Bv1_000270_ourr.t2.CDS;Parent=Bv1_000270_ourr.t2
Bvchr1.sca001	AUGUSTUS	CDS	247928	247978	0.47	-	0	ID=Bv1_000270_ourr.t2.CDS;Parent=Bv1_000270_ourr.t2
Bvchr1.sca001	AUGUSTUS	CDS	248220	248338	1	-	2	ID=Bv1_000270_ourr.t2.CDS;Parent=Bv1_000270_ourr.t2
Bvchr1.sca001	AUGUSTUS	CDS	248447	248501	1	-	0	ID=Bv1_000270_ourr.t2.CDS;Parent=Bv1_000270_ourr.t2
Bvchr1.sca001	AUGUSTUS	CDS	248835	248969	1	-	0	ID=Bv1_000270_ourr.t2.CDS;Parent=Bv1_000270_ourr.t2
Bvchr1.sca001	AUGUSTUS	CDS	249549	249694	1	-	2	ID=Bv1_000270_ourr.t2.CDS;Parent=Bv1_000270_ourr.t2
Bvchr1.sca001	AUGUSTUS	CDS	250423	250522	1	-	0	ID=Bv1_000270_ourr.t2.CDS;Parent=Bv1_000270_ourr.t2
Bvchr1.sca001	AUGUSTUS	start_codon	250520	250522	.	-	0	ID=Bv1_000270_ourr.t2.start_codon;Parent=Bv1_000270_ourr.t2
Bvchr1.sca001	AUGUSTUS	three_prime_UTR	245018	245261	.	-	.	ID=Bv1_000270_ourr.t2.UTR;Parent=Bv1_000270_ourr.t2
Bvchr1.sca001	AUGUSTUS	five_prime_UTR	250523	250977	.	-	.	ID=Bv1_000270_ourr.t2.UTR;Parent=Bv1_000270_ourr.t2
Bvchr1.sca001	AUGUSTUS	five_prime_UTR	251093	251545	.	-	.	ID=Bv1_000270_ourr.t2.UTR;Parent=Bv1_000270_ourr.t2
Bvchr1.sca001	AUGUSTUS	gene	251640	255484	0.13	+	.	ID=Bv1_000280_qwdp;Name=Bv1_000280_qwdp
Bvchr1.sca001	AUGUSTUS	mRNA	251640	255484	0.08	+	.	ID=Bv1_000280_qwdp.t1;Parent=Bv1_000280_qwdp;Name=Bv1_000280_qwdp.t1 100%;Note=cDNAcoverage_100%
Bvchr1.sca001	AUGUSTUS	start_codon	252692	252694	.	+	0	ID=Bv1_000280_qwdp.t1.start_codon;Parent=Bv1_000280_qwdp.t1
Bvchr1.sca001	AUGUSTUS	intron	252763	255053	1	+	.	ID=Bv1_000280_qwdp.t1.intron;Parent=Bv1_000280_qwdp.t1
Bvchr1.sca001	AUGUSTUS	CDS	252692	252762	1	+	0	ID=Bv1_000280_qwdp.t1.CDS;Parent=Bv1_000280_qwdp.t1
Bvchr1.sca001	AUGUSTUS	CDS	255054	255147	1	+	1	ID=Bv1_000280_qwdp.t1.CDS;Parent=Bv1_000280_qwdp.t1
Bvchr1.sca001	AUGUSTUS	stop_codon	255145	255147	.	+	0	ID=Bv1_000280_qwdp.t1.stop_codon;Parent=Bv1_000280_qwdp.t1
Bvchr1.sca001	AUGUSTUS	five_prime_UTR	251640	251799	.	+	.	ID=Bv1_000280_qwdp.t1.UTR;Parent=Bv1_000280_qwdp.t1
Bvchr1.sca001	AUGUSTUS	five_prime_UTR	252685	252691	.	+	.	ID=Bv1_000280_qwdp.t1.UTR;Parent=Bv1_000280_qwdp.t1
Bvchr1.sca001	AUGUSTUS	three_prime_UTR	255148	255484	.	+	.	ID=Bv1_000280_qwdp.t1.UTR;Parent=Bv1_000280_qwdp.t1
Bvchr1.sca001	AUGUSTUS	mRNA	251640	253671	0.05	+	.	ID=Bv1_000280_qwdp.t2;Parent=Bv1_000280_qwdp;Name=Bv1_000280_qwdp.t2 100%;Note=cDNAcoverage_100%
Bvchr1.sca001	AUGUSTUS	start_codon	251735	251737	.	+	0	ID=Bv1_000280_qwdp.t2.start_codon;Parent=Bv1_000280_qwdp.t2
Bvchr1.sca001	AUGUSTUS	intron	251800	252684	1	+	.	ID=Bv1_000280_qwdp.t2.intron;Parent=Bv1_000280_qwdp.t2
Bvchr1.sca001	AUGUSTUS	CDS	251735	251799	1	+	0	ID=Bv1_000280_qwdp.t2.CDS;Parent=Bv1_000280_qwdp.t2
Bvchr1.sca001	AUGUSTUS	CDS	252685	252766	1	+	1	ID=Bv1_000280_qwdp.t2.CDS;Parent=Bv1_000280_qwdp.t2
Bvchr1.sca001	AUGUSTUS	stop_codon	252764	252766	.	+	0	ID=Bv1_000280_qwdp.t2.stop_codon;Parent=Bv1_000280_qwdp.t2
Bvchr1.sca001	AUGUSTUS	five_prime_UTR	251640	251734	.	+	.	ID=Bv1_000280_qwdp.t2.UTR;Parent=Bv1_000280_qwdp.t2
Bvchr1.sca001	AUGUSTUS	three_prime_UTR	252767	253671	.	+	.	ID=Bv1_000280_qwdp.t2.UTR;Parent=Bv1_000280_qwdp.t2
Bvchr1.sca001	AUGUSTUS	gene	254759	255435	0.01	-	.	ID=Bv1_000290_gyhc;Name=Bv1_000290_gyhc
Bvchr1.sca001	AUGUSTUS	mRNA	254759	255435	0.01	-	.	ID=Bv1_000290_gyhc.t1;Parent=Bv1_000290_gyhc;Name=Bv1_000290_gyhc.t1 100%;Note=cDNAcoverage_100%
Bvchr1.sca001	AUGUSTUS	stop_codon	255028	255030	.	-	0	ID=Bv1_000290_gyhc.t1.stop_codon;Parent=Bv1_000290_gyhc.t1
Bvchr1.sca001	AUGUSTUS	CDS	255028	255180	0.05	-	0	ID=Bv1_000290_gyhc.t1.CDS;Parent=Bv1_000290_gyhc.t1
Bvchr1.sca001	AUGUSTUS	start_codon	255178	255180	.	-	0	ID=Bv1_000290_gyhc.t1.start_codon;Parent=Bv1_000290_gyhc.t1
Bvchr1.sca001	AUGUSTUS	three_prime_UTR	254759	255027	.	-	.	ID=Bv1_000290_gyhc.t1.UTR;Parent=Bv1_000290_gyhc.t1
Bvchr1.sca001	AUGUSTUS	five_prime_UTR	255181	255435	.	-	.	ID=Bv1_000290_gyhc.t1.UTR;Parent=Bv1_000290_gyhc.t1
Bvchr1.sca001	AUGUSTUS	gene	259100	269041	0.16	+	.	ID=Bv1_000300_pzof;Name=Bv1_000300_pzof
Bvchr1.sca001	AUGUSTUS	mRNA	259100	269041	0.16	+	.	ID=Bv1_000300_pzof.t1;Parent=Bv1_000300_pzof;Name=Bv1_000300_pzof.t1 100%;Note=cDNAcoverage_100%
Bvchr1.sca001	AUGUSTUS	start_codon	259263	259265	.	+	0	ID=Bv1_000300_pzof.t1.start_codon;Parent=Bv1_000300_pzof.t1
Bvchr1.sca001	AUGUSTUS	intron	259526	259609	1	+	.	ID=Bv1_000300_pzof.t1.intron;Parent=Bv1_000300_pzof.t1
Bvchr1.sca001	AUGUSTUS	intron	259672	259764	1	+	.	ID=Bv1_000300_pzof.t1.intron;Parent=Bv1_000300_pzof.t1
Bvchr1.sca001	AUGUSTUS	intron	259914	260145	1	+	.	ID=Bv1_000300_pzof.t1.intron;Parent=Bv1_000300_pzof.t1
Bvchr1.sca001	AUGUSTUS	intron	260267	260421	1	+	.	ID=Bv1_000300_pzof.t1.intron;Parent=Bv1_000300_pzof.t1
Bvchr1.sca001	AUGUSTUS	intron	260578	263648	1	+	.	ID=Bv1_000300_pzof.t1.intron;Parent=Bv1_000300_pzof.t1
Bvchr1.sca001	AUGUSTUS	intron	263695	265049	1	+	.	ID=Bv1_000300_pzof.t1.intron;Parent=Bv1_000300_pzof.t1
Bvchr1.sca001	AUGUSTUS	intron	265117	265933	1	+	.	ID=Bv1_000300_pzof.t1.intron;Parent=Bv1_000300_pzof.t1
Bvchr1.sca001	AUGUSTUS	intron	266011	267432	1	+	.	ID=Bv1_000300_pzof.t1.intron;Parent=Bv1_000300_pzof.t1
Bvchr1.sca001	AUGUSTUS	CDS	259263	259525	0.81	+	0	ID=Bv1_000300_pzof.t1.CDS;Parent=Bv1_000300_pzof.t1
Bvchr1.sca001	AUGUSTUS	CDS	259610	259671	1	+	1	ID=Bv1_000300_pzof.t1.CDS;Parent=Bv1_000300_pzof.t1
Bvchr1.sca001	AUGUSTUS	CDS	259765	259913	1	+	2	ID=Bv1_000300_pzof.t1.CDS;Parent=Bv1_000300_pzof.t1
Bvchr1.sca001	AUGUSTUS	CDS	260146	260266	1	+	0	ID=Bv1_000300_pzof.t1.CDS;Parent=Bv1_000300_pzof.t1
Bvchr1.sca001	AUGUSTUS	CDS	260422	260577	1	+	2	ID=Bv1_000300_pzof.t1.CDS;Parent=Bv1_000300_pzof.t1
Bvchr1.sca001	AUGUSTUS	CDS	263649	263694	1	+	2	ID=Bv1_000300_pzof.t1.CDS;Parent=Bv1_000300_pzof.t1
Bvchr1.sca001	AUGUSTUS	CDS	265050	265116	1	+	1	ID=Bv1_000300_pzof.t1.CDS;Parent=Bv1_000300_pzof.t1
Bvchr1.sca001	AUGUSTUS	CDS	265934	266010	1	+	0	ID=Bv1_000300_pzof.t1.CDS;Parent=Bv1_000300_pzof.t1
Bvchr1.sca001	AUGUSTUS	CDS	267433	267475	1	+	1	ID=Bv1_000300_pzof.t1.CDS;Parent=Bv1_000300_pzof.t1
Bvchr1.sca001	AUGUSTUS	stop_codon	267473	267475	.	+	0	ID=Bv1_000300_pzof.t1.stop_codon;Parent=Bv1_000300_pzof.t1
Bvchr1.sca001	AUGUSTUS	five_prime_UTR	259100	259262	.	+	.	ID=Bv1_000300_pzof.t1.UTR;Parent=Bv1_000300_pzof.t1
Bvchr1.sca001	AUGUSTUS	three_prime_UTR	267476	267514	.	+	.	ID=Bv1_000300_pzof.t1.UTR;Parent=Bv1_000300_pzof.t1
Bvchr1.sca001	AUGUSTUS	three_prime_UTR	268773	269041	.	+	.	ID=Bv1_000300_pzof.t1.UTR;Parent=Bv1_000300_pzof.t1
Bvchr1.sca001	AUGUSTUS	gene	273420	281898	0.14	+	.	ID=Bv1_000310_dnyg;Name=Bv1_000310_dnyg
Bvchr1.sca001	AUGUSTUS	mRNA	273420	281898	0.14	+	.	ID=Bv1_000310_dnyg.t1;Parent=Bv1_000310_dnyg;Name=Bv1_000310_dnyg.t1 100%;Note=cDNAcoverage_100%
Bvchr1.sca001	AUGUSTUS	start_codon	273622	273624	.	+	0	ID=Bv1_000310_dnyg.t1.start_codon;Parent=Bv1_000310_dnyg.t1
Bvchr1.sca001	AUGUSTUS	intron	274051	274128	1	+	.	ID=Bv1_000310_dnyg.t1.intron;Parent=Bv1_000310_dnyg.t1
Bvchr1.sca001	AUGUSTUS	intron	274486	276547	1	+	.	ID=Bv1_000310_dnyg.t1.intron;Parent=Bv1_000310_dnyg.t1
Bvchr1.sca001	AUGUSTUS	intron	276648	277273	1	+	.	ID=Bv1_000310_dnyg.t1.intron;Parent=Bv1_000310_dnyg.t1
Bvchr1.sca001	AUGUSTUS	intron	277717	278294	1	+	.	ID=Bv1_000310_dnyg.t1.intron;Parent=Bv1_000310_dnyg.t1
Bvchr1.sca001	AUGUSTUS	intron	278451	278772	1	+	.	ID=Bv1_000310_dnyg.t1.intron;Parent=Bv1_000310_dnyg.t1
Bvchr1.sca001	AUGUSTUS	intron	278941	279046	1	+	.	ID=Bv1_000310_dnyg.t1.intron;Parent=Bv1_000310_dnyg.t1
Bvchr1.sca001	AUGUSTUS	intron	279188	280273	1	+	.	ID=Bv1_000310_dnyg.t1.intron;Parent=Bv1_000310_dnyg.t1
Bvchr1.sca001	AUGUSTUS	intron	280505	280825	1	+	.	ID=Bv1_000310_dnyg.t1.intron;Parent=Bv1_000310_dnyg.t1
Bvchr1.sca001	AUGUSTUS	intron	280940	281084	1	+	.	ID=Bv1_000310_dnyg.t1.intron;Parent=Bv1_000310_dnyg.t1
Bvchr1.sca001	AUGUSTUS	CDS	273622	274050	0.73	+	0	ID=Bv1_000310_dnyg.t1.CDS;Parent=Bv1_000310_dnyg.t1
Bvchr1.sca001	AUGUSTUS	CDS	274129	274485	1	+	0	ID=Bv1_000310_dnyg.t1.CDS;Parent=Bv1_000310_dnyg.t1
Bvchr1.sca001	AUGUSTUS	CDS	276548	276647	1	+	0	ID=Bv1_000310_dnyg.t1.CDS;Parent=Bv1_000310_dnyg.t1
Bvchr1.sca001	AUGUSTUS	CDS	277274	277716	1	+	2	ID=Bv1_000310_dnyg.t1.CDS;Parent=Bv1_000310_dnyg.t1
Bvchr1.sca001	AUGUSTUS	CDS	278295	278450	1	+	0	ID=Bv1_000310_dnyg.t1.CDS;Parent=Bv1_000310_dnyg.t1
Bvchr1.sca001	AUGUSTUS	CDS	278773	278940	1	+	0	ID=Bv1_000310_dnyg.t1.CDS;Parent=Bv1_000310_dnyg.t1
Bvchr1.sca001	AUGUSTUS	CDS	279047	279187	1	+	0	ID=Bv1_000310_dnyg.t1.CDS;Parent=Bv1_000310_dnyg.t1
Bvchr1.sca001	AUGUSTUS	CDS	280274	280504	1	+	0	ID=Bv1_000310_dnyg.t1.CDS;Parent=Bv1_000310_dnyg.t1
Bvchr1.sca001	AUGUSTUS	CDS	280826	280939	1	+	0	ID=Bv1_000310_dnyg.t1.CDS;Parent=Bv1_000310_dnyg.t1
Bvchr1.sca001	AUGUSTUS	CDS	281085	281249	1	+	0	ID=Bv1_000310_dnyg.t1.CDS;Parent=Bv1_000310_dnyg.t1
Bvchr1.sca001	AUGUSTUS	stop_codon	281247	281249	.	+	0	ID=Bv1_000310_dnyg.t1.stop_codon;Parent=Bv1_000310_dnyg.t1
Bvchr1.sca001	AUGUSTUS	five_prime_UTR	273420	273621	.	+	.	ID=Bv1_000310_dnyg.t1.UTR;Parent=Bv1_000310_dnyg.t1
Bvchr1.sca001	AUGUSTUS	three_prime_UTR	281250	281898	.	+	.	ID=Bv1_000310_dnyg.t1.UTR;Parent=Bv1_000310_dnyg.t1
Bvchr1.sca001	AUGUSTUS	gene	297150	301500	0.16	+	.	ID=Bv1_000320_xgug;Name=Bv1_000320_xgug
Bvchr1.sca001	AUGUSTUS	mRNA	297150	301500	0.16	+	.	ID=Bv1_000320_xgug.t1;Parent=Bv1_000320_xgug;Name=Bv1_000320_xgug.t1 100%;Note=cDNAcoverage_100%
Bvchr1.sca001	AUGUSTUS	start_codon	297578	297580	.	+	0	ID=Bv1_000320_xgug.t1.start_codon;Parent=Bv1_000320_xgug.t1
Bvchr1.sca001	AUGUSTUS	intron	298528	298633	1	+	.	ID=Bv1_000320_xgug.t1.intron;Parent=Bv1_000320_xgug.t1
Bvchr1.sca001	AUGUSTUS	intron	298799	298886	1	+	.	ID=Bv1_000320_xgug.t1.intron;Parent=Bv1_000320_xgug.t1
Bvchr1.sca001	AUGUSTUS	intron	299053	299216	1	+	.	ID=Bv1_000320_xgug.t1.intron;Parent=Bv1_000320_xgug.t1
Bvchr1.sca001	AUGUSTUS	intron	299328	299436	1	+	.	ID=Bv1_000320_xgug.t1.intron;Parent=Bv1_000320_xgug.t1
Bvchr1.sca001	AUGUSTUS	intron	299631	299713	1	+	.	ID=Bv1_000320_xgug.t1.intron;Parent=Bv1_000320_xgug.t1
Bvchr1.sca001	AUGUSTUS	intron	299842	299931	1	+	.	ID=Bv1_000320_xgug.t1.intron;Parent=Bv1_000320_xgug.t1
Bvchr1.sca001	AUGUSTUS	intron	300026	300608	1	+	.	ID=Bv1_000320_xgug.t1.intron;Parent=Bv1_000320_xgug.t1
Bvchr1.sca001	AUGUSTUS	CDS	297578	298527	0.68	+	0	ID=Bv1_000320_xgug.t1.CDS;Parent=Bv1_000320_xgug.t1
Bvchr1.sca001	AUGUSTUS	CDS	298634	298798	1	+	1	ID=Bv1_000320_xgug.t1.CDS;Parent=Bv1_000320_xgug.t1
Bvchr1.sca001	AUGUSTUS	CDS	298887	299052	1	+	1	ID=Bv1_000320_xgug.t1.CDS;Parent=Bv1_000320_xgug.t1
Bvchr1.sca001	AUGUSTUS	CDS	299217	299327	1	+	0	ID=Bv1_000320_xgug.t1.CDS;Parent=Bv1_000320_xgug.t1
Bvchr1.sca001	AUGUSTUS	CDS	299437	299630	1	+	0	ID=Bv1_000320_xgug.t1.CDS;Parent=Bv1_000320_xgug.t1
Bvchr1.sca001	AUGUSTUS	CDS	299714	299841	1	+	1	ID=Bv1_000320_xgug.t1.CDS;Parent=Bv1_000320_xgug.t1
Bvchr1.sca001	AUGUSTUS	CDS	299932	300025	1	+	2	ID=Bv1_000320_xgug.t1.CDS;Parent=Bv1_000320_xgug.t1
Bvchr1.sca001	AUGUSTUS	CDS	300609	300918	1	+	1	ID=Bv1_000320_xgug.t1.CDS;Parent=Bv1_000320_xgug.t1
Bvchr1.sca001	AUGUSTUS	stop_codon	300916	300918	.	+	0	ID=Bv1_000320_xgug.t1.stop_codon;Parent=Bv1_000320_xgug.t1
Bvchr1.sca001	AUGUSTUS	five_prime_UTR	297150	297577	.	+	.	ID=Bv1_000320_xgug.t1.UTR;Parent=Bv1_000320_xgug.t1
Bvchr1.sca001	AUGUSTUS	three_prime_UTR	300919	301500	.	+	.	ID=Bv1_000320_xgug.t1.UTR;Parent=Bv1_000320_xgug.t1
Bvchr1.sca001	AUGUSTUS	gene	320878	325885	0.1	-	.	ID=Bv1_000330_dtzj;Name=Bv1_000330_dtzj
Bvchr1.sca001	AUGUSTUS	mRNA	320878	325885	0.1	-	.	ID=Bv1_000330_dtzj.t1;Parent=Bv1_000330_dtzj;Name=Bv1_000330_dtzj.t1 60%;Note=cDNAcoverage_60%
Bvchr1.sca001	AUGUSTUS	stop_codon	321170	321172	.	-	0	ID=Bv1_000330_dtzj.t1.stop_codon;Parent=Bv1_000330_dtzj.t1
Bvchr1.sca001	AUGUSTUS	intron	325115	325208	0.8	-	.	ID=Bv1_000330_dtzj.t1.intron;Parent=Bv1_000330_dtzj.t1
Bvchr1.sca001	AUGUSTUS	CDS	321170	325114	0.42	-	0	ID=Bv1_000330_dtzj.t1.CDS;Parent=Bv1_000330_dtzj.t1
Bvchr1.sca001	AUGUSTUS	CDS	325209	325685	0.79	-	0	ID=Bv1_000330_dtzj.t1.CDS;Parent=Bv1_000330_dtzj.t1
Bvchr1.sca001	AUGUSTUS	start_codon	325683	325685	.	-	0	ID=Bv1_000330_dtzj.t1.start_codon;Parent=Bv1_000330_dtzj.t1
Bvchr1.sca001	AUGUSTUS	three_prime_UTR	320878	321169	.	-	.	ID=Bv1_000330_dtzj.t1.UTR;Parent=Bv1_000330_dtzj.t1
Bvchr1.sca001	AUGUSTUS	five_prime_UTR	325686	325885	.	-	.	ID=Bv1_000330_dtzj.t1.UTR;Parent=Bv1_000330_dtzj.t1
Bvchr1.sca001	AUGUSTUS	gene	329750	330494	0.16	+	.	ID=Bv1_000340_ofuz;Name=Bv1_000340_ofuz
Bvchr1.sca001	AUGUSTUS	mRNA	329750	330494	0.16	+	.	ID=Bv1_000340_ofuz.t1;Parent=Bv1_000340_ofuz;Name=Bv1_000340_ofuz.t1 85.7%;Note=cDNAcoverage_85.7%
Bvchr1.sca001	AUGUSTUS	start_codon	329859	329861	.	+	0	ID=Bv1_000340_ofuz.t1.start_codon;Parent=Bv1_000340_ofuz.t1
Bvchr1.sca001	AUGUSTUS	intron	329932	330035	1	+	.	ID=Bv1_000340_ofuz.t1.intron;Parent=Bv1_000340_ofuz.t1
Bvchr1.sca001	AUGUSTUS	intron	330089	330183	1	+	.	ID=Bv1_000340_ofuz.t1.intron;Parent=Bv1_000340_ofuz.t1
Bvchr1.sca001	AUGUSTUS	CDS	329859	329931	1	+	0	ID=Bv1_000340_ofuz.t1.CDS;Parent=Bv1_000340_ofuz.t1
Bvchr1.sca001	AUGUSTUS	CDS	330036	330088	1	+	2	ID=Bv1_000340_ofuz.t1.CDS;Parent=Bv1_000340_ofuz.t1
Bvchr1.sca001	AUGUSTUS	CDS	330184	330315	1	+	0	ID=Bv1_000340_ofuz.t1.CDS;Parent=Bv1_000340_ofuz.t1
Bvchr1.sca001	AUGUSTUS	stop_codon	330313	330315	.	+	0	ID=Bv1_000340_ofuz.t1.stop_codon;Parent=Bv1_000340_ofuz.t1
Bvchr1.sca001	AUGUSTUS	five_prime_UTR	329750	329858	.	+	.	ID=Bv1_000340_ofuz.t1.UTR;Parent=Bv1_000340_ofuz.t1
Bvchr1.sca001	AUGUSTUS	three_prime_UTR	330316	330494	.	+	.	ID=Bv1_000340_ofuz.t1.UTR;Parent=Bv1_000340_ofuz.t1
Bvchr1.sca001	AUGUSTUS	gene	339716	341045	0.16	-	.	ID=Bv1_000350_hyix;Name=Bv1_000350_hyix
Bvchr1.sca001	AUGUSTUS	mRNA	339716	341045	0.16	-	.	ID=Bv1_000350_hyix.t1;Parent=Bv1_000350_hyix;Name=Bv1_000350_hyix.t1 100%;Note=cDNAcoverage_100%
Bvchr1.sca001	AUGUSTUS	stop_codon	339905	339907	.	-	0	ID=Bv1_000350_hyix.t1.stop_codon;Parent=Bv1_000350_hyix.t1
Bvchr1.sca001	AUGUSTUS	CDS	339905	340966	0.91	-	0	ID=Bv1_000350_hyix.t1.CDS;Parent=Bv1_000350_hyix.t1
Bvchr1.sca001	AUGUSTUS	start_codon	340964	340966	.	-	0	ID=Bv1_000350_hyix.t1.start_codon;Parent=Bv1_000350_hyix.t1
Bvchr1.sca001	AUGUSTUS	three_prime_UTR	339716	339904	.	-	.	ID=Bv1_000350_hyix.t1.UTR;Parent=Bv1_000350_hyix.t1
Bvchr1.sca001	AUGUSTUS	five_prime_UTR	340967	341045	.	-	.	ID=Bv1_000350_hyix.t1.UTR;Parent=Bv1_000350_hyix.t1
Bvchr1.sca001	AUGUSTUS	gene	353297	355276	0.17	+	.	ID=Bv1_000360_ecyn;Name=Bv1_000360_ecyn
Bvchr1.sca001	AUGUSTUS	mRNA	353297	355276	0.17	+	.	ID=Bv1_000360_ecyn.t1;Parent=Bv1_000360_ecyn;Name=Bv1_000360_ecyn.t1 22.2%;Note=cDNAcoverage_22.2%
Bvchr1.sca001	AUGUSTUS	start_codon	353383	353385	.	+	0	ID=Bv1_000360_ecyn.t1.start_codon;Parent=Bv1_000360_ecyn.t1
Bvchr1.sca001	AUGUSTUS	intron	353931	354028	1	+	.	ID=Bv1_000360_ecyn.t1.intron;Parent=Bv1_000360_ecyn.t1
Bvchr1.sca001	AUGUSTUS	intron	354161	354265	1	+	.	ID=Bv1_000360_ecyn.t1.intron;Parent=Bv1_000360_ecyn.t1
Bvchr1.sca001	AUGUSTUS	intron	354414	354640	1	+	.	ID=Bv1_000360_ecyn.t1.intron;Parent=Bv1_000360_ecyn.t1
Bvchr1.sca001	AUGUSTUS	CDS	353383	353930	1	+	0	ID=Bv1_000360_ecyn.t1.CDS;Parent=Bv1_000360_ecyn.t1
Bvchr1.sca001	AUGUSTUS	CDS	354029	354160	1	+	1	ID=Bv1_000360_ecyn.t1.CDS;Parent=Bv1_000360_ecyn.t1
Bvchr1.sca001	AUGUSTUS	CDS	354266	354413	1	+	1	ID=Bv1_000360_ecyn.t1.CDS;Parent=Bv1_000360_ecyn.t1
Bvchr1.sca001	AUGUSTUS	CDS	354641	354784	0.49	+	0	ID=Bv1_000360_ecyn.t1.CDS;Parent=Bv1_000360_ecyn.t1
Bvchr1.sca001	AUGUSTUS	stop_codon	354782	354784	.	+	0	ID=Bv1_000360_ecyn.t1.stop_codon;Parent=Bv1_000360_ecyn.t1
Bvchr1.sca001	AUGUSTUS	five_prime_UTR	353297	353382	.	+	.	ID=Bv1_000360_ecyn.t1.UTR;Parent=Bv1_000360_ecyn.t1
Bvchr1.sca001	AUGUSTUS	three_prime_UTR	354785	355276	.	+	.	ID=Bv1_000360_ecyn.t1.UTR;Parent=Bv1_000360_ecyn.t1
Bvchr1.sca001	AUGUSTUS	gene	359437	361659	0.05	+	.	ID=Bv1_000361z7_pxhz;Name=Bv1_000361z7_pxhz
Bvchr1.sca001	AUGUSTUS	mRNA	359437	361659	0.05	+	.	ID=Bv1_000361z7_pxhz.t1;Parent=Bv1_000361z7_pxhz;Name=Bv1_000361z7_pxhz.t1 0%;Note=cDNAcoverage_0%
Bvchr1.sca001	AUGUSTUS	start_codon	359539	359541	.	+	0	ID=Bv1_000361z7_pxhz.t1.start_codon;Parent=Bv1_000361z7_pxhz.t1
Bvchr1.sca001	AUGUSTUS	intron	360064	360745	0.69	+	.	ID=Bv1_000361z7_pxhz.t1.intron;Parent=Bv1_000361z7_pxhz.t1
Bvchr1.sca001	AUGUSTUS	CDS	359539	360063	0.52	+	0	ID=Bv1_000361z7_pxhz.t1.CDS;Parent=Bv1_000361z7_pxhz.t1
Bvchr1.sca001	AUGUSTUS	CDS	360746	360970	0.95	+	0	ID=Bv1_000361z7_pxhz.t1.CDS;Parent=Bv1_000361z7_pxhz.t1
Bvchr1.sca001	AUGUSTUS	stop_codon	360968	360970	.	+	0	ID=Bv1_000361z7_pxhz.t1.stop_codon;Parent=Bv1_000361z7_pxhz.t1
Bvchr1.sca001	AUGUSTUS	five_prime_UTR	359437	359538	.	+	.	ID=Bv1_000361z7_pxhz.t1.UTR;Parent=Bv1_000361z7_pxhz.t1
Bvchr1.sca001	AUGUSTUS	three_prime_UTR	360971	361659	.	+	.	ID=Bv1_000361z7_pxhz.t1.UTR;Parent=Bv1_000361z7_pxhz.t1
Bvchr1.sca001	AUGUSTUS	gene	366998	368782	0.28	-	.	ID=Bv1_000370_cpzc;Name=Bv1_000370_cpzc
Bvchr1.sca001	AUGUSTUS	mRNA	366998	368782	0.28	-	.	ID=Bv1_000370_cpzc.t1;Parent=Bv1_000370_cpzc;Name=Bv1_000370_cpzc.t1 100%;Note=cDNAcoverage_100%
Bvchr1.sca001	AUGUSTUS	stop_codon	367135	367137	.	-	0	ID=Bv1_000370_cpzc.t1.stop_codon;Parent=Bv1_000370_cpzc.t1
Bvchr1.sca001	AUGUSTUS	intron	367318	367727	2	-	.	ID=Bv1_000370_cpzc.t1.intron;Parent=Bv1_000370_cpzc.t1
Bvchr1.sca001	AUGUSTUS	intron	367953	368038	2	-	.	ID=Bv1_000370_cpzc.t1.intron;Parent=Bv1_000370_cpzc.t1
Bvchr1.sca001	AUGUSTUS	CDS	367135	367317	2	-	0	ID=Bv1_000370_cpzc.t1.CDS;Parent=Bv1_000370_cpzc.t1
Bvchr1.sca001	AUGUSTUS	CDS	367728	367952	2	-	0	ID=Bv1_000370_cpzc.t1.CDS;Parent=Bv1_000370_cpzc.t1
Bvchr1.sca001	AUGUSTUS	CDS	368039	368146	2	-	0	ID=Bv1_000370_cpzc.t1.CDS;Parent=Bv1_000370_cpzc.t1
Bvchr1.sca001	AUGUSTUS	start_codon	368144	368146	.	-	0	ID=Bv1_000370_cpzc.t1.start_codon;Parent=Bv1_000370_cpzc.t1
Bvchr1.sca001	AUGUSTUS	three_prime_UTR	366998	367134	.	-	.	ID=Bv1_000370_cpzc.t1.UTR;Parent=Bv1_000370_cpzc.t1
Bvchr1.sca001	AUGUSTUS	five_prime_UTR	368147	368187	.	-	.	ID=Bv1_000370_cpzc.t1.UTR;Parent=Bv1_000370_cpzc.t1
Bvchr1.sca001	AUGUSTUS	five_prime_UTR	368486	368782	.	-	.	ID=Bv1_000370_cpzc.t1.UTR;Parent=Bv1_000370_cpzc.t1
Bvchr1.sca001	AUGUSTUS	gene	373919	375542	0.3	-	.	ID=Bv1_000380_ezio;Name=Bv1_000380_ezio
Bvchr1.sca001	AUGUSTUS	mRNA	373919	375542	0.3	-	.	ID=Bv1_000380_ezio.t1;Parent=Bv1_000380_ezio;Name=Bv1_000380_ezio.t1 100%;Note=cDNAcoverage_100%
Bvchr1.sca001	AUGUSTUS	stop_codon	374125	374127	.	-	0	ID=Bv1_000380_ezio.t1.stop_codon;Parent=Bv1_000380_ezio.t1
Bvchr1.sca001	AUGUSTUS	intron	374308	375019	1	-	.	ID=Bv1_000380_ezio.t1.intron;Parent=Bv1_000380_ezio.t1
Bvchr1.sca001	AUGUSTUS	intron	375245	375331	1	-	.	ID=Bv1_000380_ezio.t1.intron;Parent=Bv1_000380_ezio.t1
Bvchr1.sca001	AUGUSTUS	CDS	374125	374307	1	-	0	ID=Bv1_000380_ezio.t1.CDS;Parent=Bv1_000380_ezio.t1
Bvchr1.sca001	AUGUSTUS	CDS	375020	375244	1	-	0	ID=Bv1_000380_ezio.t1.CDS;Parent=Bv1_000380_ezio.t1
Bvchr1.sca001	AUGUSTUS	CDS	375332	375439	0.97	-	0	ID=Bv1_000380_ezio.t1.CDS;Parent=Bv1_000380_ezio.t1
Bvchr1.sca001	AUGUSTUS	start_codon	375437	375439	.	-	0	ID=Bv1_000380_ezio.t1.start_codon;Parent=Bv1_000380_ezio.t1
Bvchr1.sca001	AUGUSTUS	three_prime_UTR	373919	374124	.	-	.	ID=Bv1_000380_ezio.t1.UTR;Parent=Bv1_000380_ezio.t1
Bvchr1.sca001	AUGUSTUS	five_prime_UTR	375440	375542	.	-	.	ID=Bv1_000380_ezio.t1.UTR;Parent=Bv1_000380_ezio.t1
Bvchr1.sca001	AUGUSTUS	gene	383760	393222	0.34	-	.	ID=Bv1_000390_fwtz;Name=Bv1_000390_fwtz
Bvchr1.sca001	AUGUSTUS	mRNA	383760	393222	0.34	-	.	ID=Bv1_000390_fwtz.t1;Parent=Bv1_000390_fwtz;Name=Bv1_000390_fwtz.t1 100%;Note=cDNAcoverage_100%
Bvchr1.sca001	AUGUSTUS	stop_codon	384052	384054	.	-	0	ID=Bv1_000390_fwtz.t1.stop_codon;Parent=Bv1_000390_fwtz.t1
Bvchr1.sca001	AUGUSTUS	intron	384292	384505	1	-	.	ID=Bv1_000390_fwtz.t1.intron;Parent=Bv1_000390_fwtz.t1
Bvchr1.sca001	AUGUSTUS	intron	384656	385994	1	-	.	ID=Bv1_000390_fwtz.t1.intron;Parent=Bv1_000390_fwtz.t1
Bvchr1.sca001	AUGUSTUS	intron	386120	386217	1	-	.	ID=Bv1_000390_fwtz.t1.intron;Parent=Bv1_000390_fwtz.t1
Bvchr1.sca001	AUGUSTUS	intron	386297	390598	1	-	.	ID=Bv1_000390_fwtz.t1.intron;Parent=Bv1_000390_fwtz.t1
Bvchr1.sca001	AUGUSTUS	intron	390692	390813	1	-	.	ID=Bv1_000390_fwtz.t1.intron;Parent=Bv1_000390_fwtz.t1
Bvchr1.sca001	AUGUSTUS	intron	390871	391005	1	-	.	ID=Bv1_000390_fwtz.t1.intron;Parent=Bv1_000390_fwtz.t1
Bvchr1.sca001	AUGUSTUS	CDS	384052	384291	1	-	0	ID=Bv1_000390_fwtz.t1.CDS;Parent=Bv1_000390_fwtz.t1
Bvchr1.sca001	AUGUSTUS	CDS	384506	384655	1	-	0	ID=Bv1_000390_fwtz.t1.CDS;Parent=Bv1_000390_fwtz.t1
Bvchr1.sca001	AUGUSTUS	CDS	385995	386119	1	-	2	ID=Bv1_000390_fwtz.t1.CDS;Parent=Bv1_000390_fwtz.t1
Bvchr1.sca001	AUGUSTUS	CDS	386218	386296	1	-	0	ID=Bv1_000390_fwtz.t1.CDS;Parent=Bv1_000390_fwtz.t1
Bvchr1.sca001	AUGUSTUS	CDS	390599	390691	1	-	0	ID=Bv1_000390_fwtz.t1.CDS;Parent=Bv1_000390_fwtz.t1
Bvchr1.sca001	AUGUSTUS	CDS	390814	390870	1	-	0	ID=Bv1_000390_fwtz.t1.CDS;Parent=Bv1_000390_fwtz.t1
Bvchr1.sca001	AUGUSTUS	CDS	391006	391131	1	-	0	ID=Bv1_000390_fwtz.t1.CDS;Parent=Bv1_000390_fwtz.t1
Bvchr1.sca001	AUGUSTUS	start_codon	391129	391131	.	-	0	ID=Bv1_000390_fwtz.t1.start_codon;Parent=Bv1_000390_fwtz.t1
Bvchr1.sca001	AUGUSTUS	three_prime_UTR	383760	384051	.	-	.	ID=Bv1_000390_fwtz.t1.UTR;Parent=Bv1_000390_fwtz.t1
Bvchr1.sca001	AUGUSTUS	five_prime_UTR	391132	391142	.	-	.	ID=Bv1_000390_fwtz.t1.UTR;Parent=Bv1_000390_fwtz.t1
Bvchr1.sca001	AUGUSTUS	five_prime_UTR	392047	392098	.	-	.	ID=Bv1_000390_fwtz.t1.UTR;Parent=Bv1_000390_fwtz.t1
Bvchr1.sca001	AUGUSTUS	five_prime_UTR	392949	393222	.	-	.	ID=Bv1_000390_fwtz.t1.UTR;Parent=Bv1_000390_fwtz.t1
Bvchr1.sca001	AUGUSTUS	gene	394094	396152	0.32	-	.	ID=Bv1_000400_ahhr;Name=Bv1_000400_ahhr
Bvchr1.sca001	AUGUSTUS	mRNA	394094	396152	0.32	-	.	ID=Bv1_000400_ahhr.t1;Parent=Bv1_000400_ahhr;Name=Bv1_000400_ahhr.t1 100%;Note=cDNAcoverage_100%
Bvchr1.sca001	AUGUSTUS	stop_codon	394958	394960	.	-	0	ID=Bv1_000400_ahhr.t1.stop_codon;Parent=Bv1_000400_ahhr.t1
Bvchr1.sca001	AUGUSTUS	CDS	394958	395425	1	-	0	ID=Bv1_000400_ahhr.t1.CDS;Parent=Bv1_000400_ahhr.t1
Bvchr1.sca001	AUGUSTUS	start_codon	395423	395425	.	-	0	ID=Bv1_000400_ahhr.t1.start_codon;Parent=Bv1_000400_ahhr.t1
Bvchr1.sca001	AUGUSTUS	three_prime_UTR	394094	394957	.	-	.	ID=Bv1_000400_ahhr.t1.UTR;Parent=Bv1_000400_ahhr.t1
Bvchr1.sca001	AUGUSTUS	five_prime_UTR	395426	395477	.	-	.	ID=Bv1_000400_ahhr.t1.UTR;Parent=Bv1_000400_ahhr.t1
Bvchr1.sca001	AUGUSTUS	five_prime_UTR	395848	396152	.	-	.	ID=Bv1_000400_ahhr.t1.UTR;Parent=Bv1_000400_ahhr.t1
Bvchr1.sca001	AUGUSTUS	gene	416428	417012	0.16	-	.	ID=Bv1_000401z8_eqsk;Name=Bv1_000401z8_eqsk
Bvchr1.sca001	AUGUSTUS	mRNA	416428	417012	0.16	-	.	ID=Bv1_000401z8_eqsk.t1;Parent=Bv1_000401z8_eqsk;Name=Bv1_000401z8_eqsk.t1 0%;Note=cDNAcoverage_0%
Bvchr1.sca001	AUGUSTUS	stop_codon	416571	416573	.	-	0	ID=Bv1_000401z8_eqsk.t1.stop_codon;Parent=Bv1_000401z8_eqsk.t1
Bvchr1.sca001	AUGUSTUS	CDS	416571	416792	1	-	0	ID=Bv1_000401z8_eqsk.t1.CDS;Parent=Bv1_000401z8_eqsk.t1
Bvchr1.sca001	AUGUSTUS	start_codon	416790	416792	.	-	0	ID=Bv1_000401z8_eqsk.t1.start_codon;Parent=Bv1_000401z8_eqsk.t1
Bvchr1.sca001	AUGUSTUS	three_prime_UTR	416428	416570	.	-	.	ID=Bv1_000401z8_eqsk.t1.UTR;Parent=Bv1_000401z8_eqsk.t1
Bvchr1.sca001	AUGUSTUS	five_prime_UTR	416793	417012	.	-	.	ID=Bv1_000401z8_eqsk.t1.UTR;Parent=Bv1_000401z8_eqsk.t1
Bvchr1.sca001	AUGUSTUS	gene	417588	424602	0.99	-	.	ID=Bv1_000410_tgrr;Name=Bv1_000410_tgrr
Bvchr1.sca001	AUGUSTUS	mRNA	417588	424602	0.99	-	.	ID=Bv1_000410_tgrr.t1;Parent=Bv1_000410_tgrr;Name=Bv1_000410_tgrr.t1 100%;Note=cDNAcoverage_100%
Bvchr1.sca001	AUGUSTUS	stop_codon	418109	418111	.	-	0	ID=Bv1_000410_tgrr.t1.stop_codon;Parent=Bv1_000410_tgrr.t1
Bvchr1.sca001	AUGUSTUS	intron	419429	421770	1	-	.	ID=Bv1_000410_tgrr.t1.intron;Parent=Bv1_000410_tgrr.t1
Bvchr1.sca001	AUGUSTUS	intron	422004	423091	1	-	.	ID=Bv1_000410_tgrr.t1.intron;Parent=Bv1_000410_tgrr.t1
Bvchr1.sca001	AUGUSTUS	intron	423233	423429	1	-	.	ID=Bv1_000410_tgrr.t1.intron;Parent=Bv1_000410_tgrr.t1
Bvchr1.sca001	AUGUSTUS	CDS	418109	419428	1	-	0	ID=Bv1_000410_tgrr.t1.CDS;Parent=Bv1_000410_tgrr.t1
Bvchr1.sca001	AUGUSTUS	CDS	421771	422003	1	-	2	ID=Bv1_000410_tgrr.t1.CDS;Parent=Bv1_000410_tgrr.t1
Bvchr1.sca001	AUGUSTUS	CDS	423092	423232	1	-	2	ID=Bv1_000410_tgrr.t1.CDS;Parent=Bv1_000410_tgrr.t1
Bvchr1.sca001	AUGUSTUS	CDS	423430	424453	1	-	0	ID=Bv1_000410_tgrr.t1.CDS;Parent=Bv1_000410_tgrr.t1
Bvchr1.sca001	AUGUSTUS	start_codon	424451	424453	.	-	0	ID=Bv1_000410_tgrr.t1.start_codon;Parent=Bv1_000410_tgrr.t1
Bvchr1.sca001	AUGUSTUS	three_prime_UTR	417588	418108	.	-	.	ID=Bv1_000410_tgrr.t1.UTR;Parent=Bv1_000410_tgrr.t1
Bvchr1.sca001	AUGUSTUS	five_prime_UTR	424454	424602	.	-	.	ID=Bv1_000410_tgrr.t1.UTR;Parent=Bv1_000410_tgrr.t1
Bvchr1.sca001	AUGUSTUS	gene	450127	453354	0.12	+	.	ID=Bv1_000420_fhar;Name=Bv1_000420_fhar
Bvchr1.sca001	AUGUSTUS	mRNA	450127	453354	0.12	+	.	ID=Bv1_000420_fhar.t1;Parent=Bv1_000420_fhar;Name=Bv1_000420_fhar.t1 77.8%;Note=cDNAcoverage_77.8%
Bvchr1.sca001	AUGUSTUS	start_codon	452319	452321	.	+	0	ID=Bv1_000420_fhar.t1.start_codon;Parent=Bv1_000420_fhar.t1
Bvchr1.sca001	AUGUSTUS	intron	452565	452870	1	+	.	ID=Bv1_000420_fhar.t1.intron;Parent=Bv1_000420_fhar.t1
Bvchr1.sca001	AUGUSTUS	intron	453048	453188	1	+	.	ID=Bv1_000420_fhar.t1.intron;Parent=Bv1_000420_fhar.t1
Bvchr1.sca001	AUGUSTUS	CDS	452319	452564	1	+	0	ID=Bv1_000420_fhar.t1.CDS;Parent=Bv1_000420_fhar.t1
Bvchr1.sca001	AUGUSTUS	CDS	452871	453047	1	+	0	ID=Bv1_000420_fhar.t1.CDS;Parent=Bv1_000420_fhar.t1
Bvchr1.sca001	AUGUSTUS	CDS	453189	453290	1	+	0	ID=Bv1_000420_fhar.t1.CDS;Parent=Bv1_000420_fhar.t1
Bvchr1.sca001	AUGUSTUS	stop_codon	453288	453290	.	+	0	ID=Bv1_000420_fhar.t1.stop_codon;Parent=Bv1_000420_fhar.t1
Bvchr1.sca001	AUGUSTUS	five_prime_UTR	450127	450218	.	+	.	ID=Bv1_000420_fhar.t1.UTR;Parent=Bv1_000420_fhar.t1
Bvchr1.sca001	AUGUSTUS	five_prime_UTR	452290	452318	.	+	.	ID=Bv1_000420_fhar.t1.UTR;Parent=Bv1_000420_fhar.t1
Bvchr1.sca001	AUGUSTUS	three_prime_UTR	453291	453354	.	+	.	ID=Bv1_000420_fhar.t1.UTR;Parent=Bv1_000420_fhar.t1
Bvchr1.sca001	AUGUSTUS	gene	453981	459742	0.3	-	.	ID=Bv1_000430_ptxm;Name=Bv1_000430_ptxm
Bvchr1.sca001	AUGUSTUS	mRNA	453981	459742	0.3	-	.	ID=Bv1_000430_ptxm.t1;Parent=Bv1_000430_ptxm;Name=Bv1_000430_ptxm.t1 100%;Note=cDNAcoverage_100%
Bvchr1.sca001	AUGUSTUS	stop_codon	454556	454558	.	-	0	ID=Bv1_000430_ptxm.t1.stop_codon;Parent=Bv1_000430_ptxm.t1
Bvchr1.sca001	AUGUSTUS	CDS	454556	455500	1	-	0	ID=Bv1_000430_ptxm.t1.CDS;Parent=Bv1_000430_ptxm.t1
Bvchr1.sca001	AUGUSTUS	start_codon	455498	455500	.	-	0	ID=Bv1_000430_ptxm.t1.start_codon;Parent=Bv1_000430_ptxm.t1
Bvchr1.sca001	AUGUSTUS	three_prime_UTR	453981	454555	.	-	.	ID=Bv1_000430_ptxm.t1.UTR;Parent=Bv1_000430_ptxm.t1
Bvchr1.sca001	AUGUSTUS	five_prime_UTR	455501	455508	.	-	.	ID=Bv1_000430_ptxm.t1.UTR;Parent=Bv1_000430_ptxm.t1
Bvchr1.sca001	AUGUSTUS	five_prime_UTR	459555	459742	.	-	.	ID=Bv1_000430_ptxm.t1.UTR;Parent=Bv1_000430_ptxm.t1
Bvchr1.sca001	AUGUSTUS	gene	459538	476782	0.11	-	.	ID=Bv1_000440_zfic;Name=Bv1_000440_zfic
Bvchr1.sca001	AUGUSTUS	mRNA	459538	476782	0.11	-	.	ID=Bv1_000440_zfic.t1;Parent=Bv1_000440_zfic;Name=Bv1_000440_zfic.t1 95.2%;Note=cDNAcoverage_95.2%
Bvchr1.sca001	AUGUSTUS	stop_codon	465423	465425	.	-	0	ID=Bv1_000440_zfic.t1.stop_codon;Parent=Bv1_000440_zfic.t1
Bvchr1.sca001	AUGUSTUS	intron	465636	469330	1	-	.	ID=Bv1_000440_zfic.t1.intron;Parent=Bv1_000440_zfic.t1
Bvchr1.sca001	AUGUSTUS	intron	469442	471988	1	-	.	ID=Bv1_000440_zfic.t1.intron;Parent=Bv1_000440_zfic.t1
Bvchr1.sca001	AUGUSTUS	intron	472049	472191	1	-	.	ID=Bv1_000440_zfic.t1.intron;Parent=Bv1_000440_zfic.t1
Bvchr1.sca001	AUGUSTUS	intron	472265	473606	1	-	.	ID=Bv1_000440_zfic.t1.intron;Parent=Bv1_000440_zfic.t1
Bvchr1.sca001	AUGUSTUS	intron	473765	473981	1	-	.	ID=Bv1_000440_zfic.t1.intron;Parent=Bv1_000440_zfic.t1
Bvchr1.sca001	AUGUSTUS	intron	474045	474190	1	-	.	ID=Bv1_000440_zfic.t1.intron;Parent=Bv1_000440_zfic.t1
Bvchr1.sca001	AUGUSTUS	intron	474276	475192	1	-	.	ID=Bv1_000440_zfic.t1.intron;Parent=Bv1_000440_zfic.t1
Bvchr1.sca001	AUGUSTUS	CDS	465423	465635	1	-	0	ID=Bv1_000440_zfic.t1.CDS;Parent=Bv1_000440_zfic.t1
Bvchr1.sca001	AUGUSTUS	CDS	469331	469441	1	-	0	ID=Bv1_000440_zfic.t1.CDS;Parent=Bv1_000440_zfic.t1
Bvchr1.sca001	AUGUSTUS	CDS	471989	472048	1	-	0	ID=Bv1_000440_zfic.t1.CDS;Parent=Bv1_000440_zfic.t1
Bvchr1.sca001	AUGUSTUS	CDS	472192	472264	1	-	1	ID=Bv1_000440_zfic.t1.CDS;Parent=Bv1_000440_zfic.t1
Bvchr1.sca001	AUGUSTUS	CDS	473607	473764	1	-	0	ID=Bv1_000440_zfic.t1.CDS;Parent=Bv1_000440_zfic.t1
Bvchr1.sca001	AUGUSTUS	CDS	473982	474044	1	-	0	ID=Bv1_000440_zfic.t1.CDS;Parent=Bv1_000440_zfic.t1
Bvchr1.sca001	AUGUSTUS	CDS	474191	474275	1	-	1	ID=Bv1_000440_zfic.t1.CDS;Parent=Bv1_000440_zfic.t1
Bvchr1.sca001	AUGUSTUS	CDS	475193	476196	0.94	-	0	ID=Bv1_000440_zfic.t1.CDS;Parent=Bv1_000440_zfic.t1
Bvchr1.sca001	AUGUSTUS	start_codon	476194	476196	.	-	0	ID=Bv1_000440_zfic.t1.start_codon;Parent=Bv1_000440_zfic.t1
Bvchr1.sca001	AUGUSTUS	three_prime_UTR	459538	459765	.	-	.	ID=Bv1_000440_zfic.t1.UTR;Parent=Bv1_000440_zfic.t1
Bvchr1.sca001	AUGUSTUS	three_prime_UTR	464259	464790	.	-	.	ID=Bv1_000440_zfic.t1.UTR;Parent=Bv1_000440_zfic.t1
Bvchr1.sca001	AUGUSTUS	three_prime_UTR	465382	465422	.	-	.	ID=Bv1_000440_zfic.t1.UTR;Parent=Bv1_000440_zfic.t1
Bvchr1.sca001	AUGUSTUS	five_prime_UTR	476197	476782	.	-	.	ID=Bv1_000440_zfic.t1.UTR;Parent=Bv1_000440_zfic.t1
Bvchr1.sca001	AUGUSTUS	gene	481657	487604	0.12	+	.	ID=Bv1_000450_qumn;Name=Bv1_000450_qumn
Bvchr1.sca001	AUGUSTUS	mRNA	481657	487604	0.12	+	.	ID=Bv1_000450_qumn.t1;Parent=Bv1_000450_qumn;Name=Bv1_000450_qumn.t1 92.3%;Note=cDNAcoverage_92.3%
Bvchr1.sca001	AUGUSTUS	start_codon	482745	482747	.	+	0	ID=Bv1_000450_qumn.t1.start_codon;Parent=Bv1_000450_qumn.t1
Bvchr1.sca001	AUGUSTUS	intron	482836	482943	1	+	.	ID=Bv1_000450_qumn.t1.intron;Parent=Bv1_000450_qumn.t1
Bvchr1.sca001	AUGUSTUS	intron	483729	483822	1	+	.	ID=Bv1_000450_qumn.t1.intron;Parent=Bv1_000450_qumn.t1
Bvchr1.sca001	AUGUSTUS	intron	483913	485469	1	+	.	ID=Bv1_000450_qumn.t1.intron;Parent=Bv1_000450_qumn.t1
Bvchr1.sca001	AUGUSTUS	intron	486238	486574	1	+	.	ID=Bv1_000450_qumn.t1.intron;Parent=Bv1_000450_qumn.t1
Bvchr1.sca001	AUGUSTUS	CDS	482745	482835	1	+	0	ID=Bv1_000450_qumn.t1.CDS;Parent=Bv1_000450_qumn.t1
Bvchr1.sca001	AUGUSTUS	CDS	482944	483728	1	+	2	ID=Bv1_000450_qumn.t1.CDS;Parent=Bv1_000450_qumn.t1
Bvchr1.sca001	AUGUSTUS	CDS	483823	483912	1	+	0	ID=Bv1_000450_qumn.t1.CDS;Parent=Bv1_000450_qumn.t1
Bvchr1.sca001	AUGUSTUS	CDS	485470	486237	1	+	0	ID=Bv1_000450_qumn.t1.CDS;Parent=Bv1_000450_qumn.t1
Bvchr1.sca001	AUGUSTUS	CDS	486575	486706	1	+	0	ID=Bv1_000450_qumn.t1.CDS;Parent=Bv1_000450_qumn.t1
Bvchr1.sca001	AUGUSTUS	stop_codon	486704	486706	.	+	0	ID=Bv1_000450_qumn.t1.stop_codon;Parent=Bv1_000450_qumn.t1
Bvchr1.sca001	AUGUSTUS	five_prime_UTR	481657	482109	.	+	.	ID=Bv1_000450_qumn.t1.UTR;Parent=Bv1_000450_qumn.t1
Bvchr1.sca001	AUGUSTUS	five_prime_UTR	482167	482744	.	+	.	ID=Bv1_000450_qumn.t1.UTR;Parent=Bv1_000450_qumn.t1
Bvchr1.sca001	AUGUSTUS	three_prime_UTR	486707	487604	.	+	.	ID=Bv1_000450_qumn.t1.UTR;Parent=Bv1_000450_qumn.t1
Bvchr1.sca001	AUGUSTUS	gene	488122	490422	0.1	-	.	ID=Bv1_000460_nedh;Name=Bv1_000460_nedh
Bvchr1.sca001	AUGUSTUS	mRNA	488122	490422	0.1	-	.	ID=Bv1_000460_nedh.t1;Parent=Bv1_000460_nedh;Name=Bv1_000460_nedh.t1 42.9%;Note=cDNAcoverage_42.9%
Bvchr1.sca001	AUGUSTUS	stop_codon	488199	488201	.	-	0	ID=Bv1_000460_nedh.t1.stop_codon;Parent=Bv1_000460_nedh.t1
Bvchr1.sca001	AUGUSTUS	intron	489140	489617	1	-	.	ID=Bv1_000460_nedh.t1.intron;Parent=Bv1_000460_nedh.t1
Bvchr1.sca001	AUGUSTUS	intron	489666	490315	0.95	-	.	ID=Bv1_000460_nedh.t1.intron;Parent=Bv1_000460_nedh.t1
Bvchr1.sca001	AUGUSTUS	CDS	488199	489139	0.92	-	2	ID=Bv1_000460_nedh.t1.CDS;Parent=Bv1_000460_nedh.t1
Bvchr1.sca001	AUGUSTUS	CDS	489618	489665	0.97	-	2	ID=Bv1_000460_nedh.t1.CDS;Parent=Bv1_000460_nedh.t1
Bvchr1.sca001	AUGUSTUS	CDS	490316	490376	0.93	-	0	ID=Bv1_000460_nedh.t1.CDS;Parent=Bv1_000460_nedh.t1
Bvchr1.sca001	AUGUSTUS	start_codon	490374	490376	.	-	0	ID=Bv1_000460_nedh.t1.start_codon;Parent=Bv1_000460_nedh.t1
Bvchr1.sca001	AUGUSTUS	three_prime_UTR	488122	488198	.	-	.	ID=Bv1_000460_nedh.t1.UTR;Parent=Bv1_000460_nedh.t1
Bvchr1.sca001	AUGUSTUS	five_prime_UTR	490377	490422	.	-	.	ID=Bv1_000460_nedh.t1.UTR;Parent=Bv1_000460_nedh.t1
Bvchr1.sca001	AUGUSTUS	gene	496151	500402	0.39	-	.	ID=Bv1_000470_twmo;Name=Bv1_000470_twmo
Bvchr1.sca001	AUGUSTUS	mRNA	496151	500402	0.39	-	.	ID=Bv1_000470_twmo.t1;Parent=Bv1_000470_twmo;Name=Bv1_000470_twmo.t1 100%;Note=cDNAcoverage_100%
Bvchr1.sca001	AUGUSTUS	stop_codon	496568	496570	.	-	0	ID=Bv1_000470_twmo.t1.stop_codon;Parent=Bv1_000470_twmo.t1
Bvchr1.sca001	AUGUSTUS	intron	496602	498971	1	-	.	ID=Bv1_000470_twmo.t1.intron;Parent=Bv1_000470_twmo.t1
Bvchr1.sca001	AUGUSTUS	intron	499125	500000	1	-	.	ID=Bv1_000470_twmo.t1.intron;Parent=Bv1_000470_twmo.t1
Bvchr1.sca001	AUGUSTUS	intron	500089	500180	1	-	.	ID=Bv1_000470_twmo.t1.intron;Parent=Bv1_000470_twmo.t1
Bvchr1.sca001	AUGUSTUS	CDS	496568	496601	1	-	1	ID=Bv1_000470_twmo.t1.CDS;Parent=Bv1_000470_twmo.t1
Bvchr1.sca001	AUGUSTUS	CDS	498972	499124	1	-	1	ID=Bv1_000470_twmo.t1.CDS;Parent=Bv1_000470_twmo.t1
Bvchr1.sca001	AUGUSTUS	CDS	500001	500088	1	-	2	ID=Bv1_000470_twmo.t1.CDS;Parent=Bv1_000470_twmo.t1
Bvchr1.sca001	AUGUSTUS	CDS	500181	500313	1	-	0	ID=Bv1_000470_twmo.t1.CDS;Parent=Bv1_000470_twmo.t1
Bvchr1.sca001	AUGUSTUS	start_codon	500311	500313	.	-	0	ID=Bv1_000470_twmo.t1.start_codon;Parent=Bv1_000470_twmo.t1
Bvchr1.sca001	AUGUSTUS	three_prime_UTR	496151	496567	.	-	.	ID=Bv1_000470_twmo.t1.UTR;Parent=Bv1_000470_twmo.t1
Bvchr1.sca001	AUGUSTUS	five_prime_UTR	500314	500402	.	-	.	ID=Bv1_000470_twmo.t1.UTR;Parent=Bv1_000470_twmo.t1
Bvchr1.sca001	AUGUSTUS	gene	503234	515062	0.25	-	.	ID=Bv1_000480_xpyy;Name=Bv1_000480_xpyy
Bvchr1.sca001	AUGUSTUS	mRNA	503234	515062	0.25	-	.	ID=Bv1_000480_xpyy.t1;Parent=Bv1_000480_xpyy;Name=Bv1_000480_xpyy.t1 100%;Note=cDNAcoverage_100%
Bvchr1.sca001	AUGUSTUS	stop_codon	504117	504119	.	-	0	ID=Bv1_000480_xpyy.t1.stop_codon;Parent=Bv1_000480_xpyy.t1
Bvchr1.sca001	AUGUSTUS	intron	504291	505009	1	-	.	ID=Bv1_000480_xpyy.t1.intron;Parent=Bv1_000480_xpyy.t1
Bvchr1.sca001	AUGUSTUS	intron	505409	505816	1	-	.	ID=Bv1_000480_xpyy.t1.intron;Parent=Bv1_000480_xpyy.t1
Bvchr1.sca001	AUGUSTUS	intron	505877	506601	1	-	.	ID=Bv1_000480_xpyy.t1.intron;Parent=Bv1_000480_xpyy.t1
Bvchr1.sca001	AUGUSTUS	intron	506656	506743	1	-	.	ID=Bv1_000480_xpyy.t1.intron;Parent=Bv1_000480_xpyy.t1
Bvchr1.sca001	AUGUSTUS	intron	506888	506990	1	-	.	ID=Bv1_000480_xpyy.t1.intron;Parent=Bv1_000480_xpyy.t1
Bvchr1.sca001	AUGUSTUS	intron	507057	507189	1	-	.	ID=Bv1_000480_xpyy.t1.intron;Parent=Bv1_000480_xpyy.t1
Bvchr1.sca001	AUGUSTUS	intron	507244	507334	1	-	.	ID=Bv1_000480_xpyy.t1.intron;Parent=Bv1_000480_xpyy.t1
Bvchr1.sca001	AUGUSTUS	intron	507554	507639	1	-	.	ID=Bv1_000480_xpyy.t1.intron;Parent=Bv1_000480_xpyy.t1
Bvchr1.sca001	AUGUSTUS	intron	507853	507967	1	-	.	ID=Bv1_000480_xpyy.t1.intron;Parent=Bv1_000480_xpyy.t1
Bvchr1.sca001	AUGUSTUS	intron	508216	508366	1	-	.	ID=Bv1_000480_xpyy.t1.intron;Parent=Bv1_000480_xpyy.t1
Bvchr1.sca001	AUGUSTUS	intron	508592	508676	1	-	.	ID=Bv1_000480_xpyy.t1.intron;Parent=Bv1_000480_xpyy.t1
Bvchr1.sca001	AUGUSTUS	intron	508772	508906	1	-	.	ID=Bv1_000480_xpyy.t1.intron;Parent=Bv1_000480_xpyy.t1
Bvchr1.sca001	AUGUSTUS	intron	509052	509236	1	-	.	ID=Bv1_000480_xpyy.t1.intron;Parent=Bv1_000480_xpyy.t1
Bvchr1.sca001	AUGUSTUS	intron	509298	510190	1	-	.	ID=Bv1_000480_xpyy.t1.intron;Parent=Bv1_000480_xpyy.t1
Bvchr1.sca001	AUGUSTUS	intron	510560	510686	1	-	.	ID=Bv1_000480_xpyy.t1.intron;Parent=Bv1_000480_xpyy.t1
Bvchr1.sca001	AUGUSTUS	intron	510771	510866	1	-	.	ID=Bv1_000480_xpyy.t1.intron;Parent=Bv1_000480_xpyy.t1
Bvchr1.sca001	AUGUSTUS	intron	511251	511349	1	-	.	ID=Bv1_000480_xpyy.t1.intron;Parent=Bv1_000480_xpyy.t1
Bvchr1.sca001	AUGUSTUS	intron	511436	513280	1	-	.	ID=Bv1_000480_xpyy.t1.intron;Parent=Bv1_000480_xpyy.t1
Bvchr1.sca001	AUGUSTUS	CDS	504117	504290	1	-	0	ID=Bv1_000480_xpyy.t1.CDS;Parent=Bv1_000480_xpyy.t1
Bvchr1.sca001	AUGUSTUS	CDS	505010	505408	1	-	0	ID=Bv1_000480_xpyy.t1.CDS;Parent=Bv1_000480_xpyy.t1
Bvchr1.sca001	AUGUSTUS	CDS	505817	505876	1	-	0	ID=Bv1_000480_xpyy.t1.CDS;Parent=Bv1_000480_xpyy.t1
Bvchr1.sca001	AUGUSTUS	CDS	506602	506655	1	-	0	ID=Bv1_000480_xpyy.t1.CDS;Parent=Bv1_000480_xpyy.t1
Bvchr1.sca001	AUGUSTUS	CDS	506744	506887	1	-	0	ID=Bv1_000480_xpyy.t1.CDS;Parent=Bv1_000480_xpyy.t1
Bvchr1.sca001	AUGUSTUS	CDS	506991	507056	1	-	0	ID=Bv1_000480_xpyy.t1.CDS;Parent=Bv1_000480_xpyy.t1
Bvchr1.sca001	AUGUSTUS	CDS	507190	507243	1	-	0	ID=Bv1_000480_xpyy.t1.CDS;Parent=Bv1_000480_xpyy.t1
Bvchr1.sca001	AUGUSTUS	CDS	507335	507553	1	-	0	ID=Bv1_000480_xpyy.t1.CDS;Parent=Bv1_000480_xpyy.t1
Bvchr1.sca001	AUGUSTUS	CDS	507640	507852	1	-	0	ID=Bv1_000480_xpyy.t1.CDS;Parent=Bv1_000480_xpyy.t1
Bvchr1.sca001	AUGUSTUS	CDS	507968	508215	1	-	2	ID=Bv1_000480_xpyy.t1.CDS;Parent=Bv1_000480_xpyy.t1
Bvchr1.sca001	AUGUSTUS	CDS	508367	508591	1	-	2	ID=Bv1_000480_xpyy.t1.CDS;Parent=Bv1_000480_xpyy.t1
Bvchr1.sca001	AUGUSTUS	CDS	508677	508771	1	-	1	ID=Bv1_000480_xpyy.t1.CDS;Parent=Bv1_000480_xpyy.t1
Bvchr1.sca001	AUGUSTUS	CDS	508907	509051	1	-	2	ID=Bv1_000480_xpyy.t1.CDS;Parent=Bv1_000480_xpyy.t1
Bvchr1.sca001	AUGUSTUS	CDS	509237	509297	1	-	0	ID=Bv1_000480_xpyy.t1.CDS;Parent=Bv1_000480_xpyy.t1
Bvchr1.sca001	AUGUSTUS	CDS	510191	510559	1	-	0	ID=Bv1_000480_xpyy.t1.CDS;Parent=Bv1_000480_xpyy.t1
Bvchr1.sca001	AUGUSTUS	CDS	510687	510770	1	-	0	ID=Bv1_000480_xpyy.t1.CDS;Parent=Bv1_000480_xpyy.t1
Bvchr1.sca001	AUGUSTUS	CDS	510867	511250	1	-	0	ID=Bv1_000480_xpyy.t1.CDS;Parent=Bv1_000480_xpyy.t1
Bvchr1.sca001	AUGUSTUS	CDS	511350	511435	1	-	2	ID=Bv1_000480_xpyy.t1.CDS;Parent=Bv1_000480_xpyy.t1
Bvchr1.sca001	AUGUSTUS	CDS	513281	514631	0.57	-	0	ID=Bv1_000480_xpyy.t1.CDS;Parent=Bv1_000480_xpyy.t1
Bvchr1.sca001	AUGUSTUS	start_codon	514629	514631	.	-	0	ID=Bv1_000480_xpyy.t1.start_codon;Parent=Bv1_000480_xpyy.t1
Bvchr1.sca001	AUGUSTUS	three_prime_UTR	503234	504116	.	-	.	ID=Bv1_000480_xpyy.t1.UTR;Parent=Bv1_000480_xpyy.t1
Bvchr1.sca001	AUGUSTUS	five_prime_UTR	514632	515062	.	-	.	ID=Bv1_000480_xpyy.t1.UTR;Parent=Bv1_000480_xpyy.t1
Bvchr1.sca001	AUGUSTUS	gene	521997	530047	0.19	+	.	ID=Bv1_000490_jfiq;Name=Bv1_000490_jfiq
Bvchr1.sca001	AUGUSTUS	mRNA	521997	530047	0.19	+	.	ID=Bv1_000490_jfiq.t1;Parent=Bv1_000490_jfiq;Name=Bv1_000490_jfiq.t1 100%;Note=cDNAcoverage_100%
Bvchr1.sca001	AUGUSTUS	start_codon	522118	522120	.	+	0	ID=Bv1_000490_jfiq.t1.start_codon;Parent=Bv1_000490_jfiq.t1
Bvchr1.sca001	AUGUSTUS	intron	522431	524121	1	+	.	ID=Bv1_000490_jfiq.t1.intron;Parent=Bv1_000490_jfiq.t1
Bvchr1.sca001	AUGUSTUS	intron	524211	524348	1	+	.	ID=Bv1_000490_jfiq.t1.intron;Parent=Bv1_000490_jfiq.t1
Bvchr1.sca001	AUGUSTUS	intron	524409	525708	1	+	.	ID=Bv1_000490_jfiq.t1.intron;Parent=Bv1_000490_jfiq.t1
Bvchr1.sca001	AUGUSTUS	intron	525919	527845	1	+	.	ID=Bv1_000490_jfiq.t1.intron;Parent=Bv1_000490_jfiq.t1
Bvchr1.sca001	AUGUSTUS	intron	527915	528115	1	+	.	ID=Bv1_000490_jfiq.t1.intron;Parent=Bv1_000490_jfiq.t1
Bvchr1.sca001	AUGUSTUS	intron	528278	528791	1	+	.	ID=Bv1_000490_jfiq.t1.intron;Parent=Bv1_000490_jfiq.t1
Bvchr1.sca001	AUGUSTUS	intron	528886	529066	1	+	.	ID=Bv1_000490_jfiq.t1.intron;Parent=Bv1_000490_jfiq.t1
Bvchr1.sca001	AUGUSTUS	intron	529210	529635	1	+	.	ID=Bv1_000490_jfiq.t1.intron;Parent=Bv1_000490_jfiq.t1
Bvchr1.sca001	AUGUSTUS	CDS	522118	522430	1	+	0	ID=Bv1_000490_jfiq.t1.CDS;Parent=Bv1_000490_jfiq.t1
Bvchr1.sca001	AUGUSTUS	CDS	524122	524210	1	+	2	ID=Bv1_000490_jfiq.t1.CDS;Parent=Bv1_000490_jfiq.t1
Bvchr1.sca001	AUGUSTUS	CDS	524349	524408	1	+	0	ID=Bv1_000490_jfiq.t1.CDS;Parent=Bv1_000490_jfiq.t1
Bvchr1.sca001	AUGUSTUS	CDS	525709	525918	1	+	0	ID=Bv1_000490_jfiq.t1.CDS;Parent=Bv1_000490_jfiq.t1
Bvchr1.sca001	AUGUSTUS	CDS	527846	527914	1	+	0	ID=Bv1_000490_jfiq.t1.CDS;Parent=Bv1_000490_jfiq.t1
Bvchr1.sca001	AUGUSTUS	CDS	528116	528277	1	+	0	ID=Bv1_000490_jfiq.t1.CDS;Parent=Bv1_000490_jfiq.t1
Bvchr1.sca001	AUGUSTUS	CDS	528792	528885	1	+	0	ID=Bv1_000490_jfiq.t1.CDS;Parent=Bv1_000490_jfiq.t1
Bvchr1.sca001	AUGUSTUS	CDS	529067	529209	1	+	2	ID=Bv1_000490_jfiq.t1.CDS;Parent=Bv1_000490_jfiq.t1
Bvchr1.sca001	AUGUSTUS	CDS	529636	529839	1	+	0	ID=Bv1_000490_jfiq.t1.CDS;Parent=Bv1_000490_jfiq.t1
Bvchr1.sca001	AUGUSTUS	stop_codon	529837	529839	.	+	0	ID=Bv1_000490_jfiq.t1.stop_codon;Parent=Bv1_000490_jfiq.t1
Bvchr1.sca001	AUGUSTUS	five_prime_UTR	521997	522117	.	+	.	ID=Bv1_000490_jfiq.t1.UTR;Parent=Bv1_000490_jfiq.t1
Bvchr1.sca001	AUGUSTUS	three_prime_UTR	529840	530047	.	+	.	ID=Bv1_000490_jfiq.t1.UTR;Parent=Bv1_000490_jfiq.t1
Bvchr1.sca001	AUGUSTUS	gene	530643	531782	0.24	-	.	ID=Bv1_000500_rcun;Name=Bv1_000500_rcun
Bvchr1.sca001	AUGUSTUS	mRNA	530643	531782	0.24	-	.	ID=Bv1_000500_rcun.t1;Parent=Bv1_000500_rcun;Name=Bv1_000500_rcun.t1 100%;Note=cDNAcoverage_100%
Bvchr1.sca001	AUGUSTUS	stop_codon	530796	530798	.	-	0	ID=Bv1_000500_rcun.t1.stop_codon;Parent=Bv1_000500_rcun.t1
Bvchr1.sca001	AUGUSTUS	CDS	530796	531605	0.48	-	0	ID=Bv1_000500_rcun.t1.CDS;Parent=Bv1_000500_rcun.t1
Bvchr1.sca001	AUGUSTUS	start_codon	531603	531605	.	-	0	ID=Bv1_000500_rcun.t1.start_codon;Parent=Bv1_000500_rcun.t1
Bvchr1.sca001	AUGUSTUS	three_prime_UTR	530643	530795	.	-	.	ID=Bv1_000500_rcun.t1.UTR;Parent=Bv1_000500_rcun.t1
Bvchr1.sca001	AUGUSTUS	five_prime_UTR	531606	531782	.	-	.	ID=Bv1_000500_rcun.t1.UTR;Parent=Bv1_000500_rcun.t1
Bvchr1.sca001	AUGUSTUS	gene	541900	546924	0.16	-	.	ID=Bv1_000510_gnit;Name=Bv1_000510_gnit
Bvchr1.sca001	AUGUSTUS	mRNA	541900	546924	0.16	-	.	ID=Bv1_000510_gnit.t1;Parent=Bv1_000510_gnit;Name=Bv1_000510_gnit.t1 100%;Note=cDNAcoverage_100%
Bvchr1.sca001	AUGUSTUS	stop_codon	542014	542016	.	-	0	ID=Bv1_000510_gnit.t1.stop_codon;Parent=Bv1_000510_gnit.t1
Bvchr1.sca001	AUGUSTUS	intron	542932	543689	1	-	.	ID=Bv1_000510_gnit.t1.intron;Parent=Bv1_000510_gnit.t1
Bvchr1.sca001	AUGUSTUS	intron	543870	545114	1	-	.	ID=Bv1_000510_gnit.t1.intron;Parent=Bv1_000510_gnit.t1
Bvchr1.sca001	AUGUSTUS	intron	545286	545385	1	-	.	ID=Bv1_000510_gnit.t1.intron;Parent=Bv1_000510_gnit.t1
Bvchr1.sca001	AUGUSTUS	intron	545534	546652	1	-	.	ID=Bv1_000510_gnit.t1.intron;Parent=Bv1_000510_gnit.t1
Bvchr1.sca001	AUGUSTUS	CDS	542014	542931	1	-	0	ID=Bv1_000510_gnit.t1.CDS;Parent=Bv1_000510_gnit.t1
Bvchr1.sca001	AUGUSTUS	CDS	543690	543869	1	-	0	ID=Bv1_000510_gnit.t1.CDS;Parent=Bv1_000510_gnit.t1
Bvchr1.sca001	AUGUSTUS	CDS	545115	545285	1	-	0	ID=Bv1_000510_gnit.t1.CDS;Parent=Bv1_000510_gnit.t1
Bvchr1.sca001	AUGUSTUS	CDS	545386	545533	1	-	1	ID=Bv1_000510_gnit.t1.CDS;Parent=Bv1_000510_gnit.t1
Bvchr1.sca001	AUGUSTUS	CDS	546653	546762	1	-	0	ID=Bv1_000510_gnit.t1.CDS;Parent=Bv1_000510_gnit.t1
Bvchr1.sca001	AUGUSTUS	start_codon	546760	546762	.	-	0	ID=Bv1_000510_gnit.t1.start_codon;Parent=Bv1_000510_gnit.t1
Bvchr1.sca001	AUGUSTUS	three_prime_UTR	541900	542013	.	-	.	ID=Bv1_000510_gnit.t1.UTR;Parent=Bv1_000510_gnit.t1
Bvchr1.sca001	AUGUSTUS	five_prime_UTR	546763	546924	.	-	.	ID=Bv1_000510_gnit.t1.UTR;Parent=Bv1_000510_gnit.t1
Bvchr1.sca001	AUGUSTUS	gene	548614	553834	0.76	-	.	ID=Bv1_000520_iwzy;Name=Bv1_000520_iwzy
Bvchr1.sca001	AUGUSTUS	mRNA	548614	553834	0.39	-	.	ID=Bv1_000520_iwzy.t1;Parent=Bv1_000520_iwzy;Name=Bv1_000520_iwzy.t1 100%;Note=cDNAcoverage_100%
Bvchr1.sca001	AUGUSTUS	stop_codon	549043	549045	.	-	0	ID=Bv1_000520_iwzy.t1.stop_codon;Parent=Bv1_000520_iwzy.t1
Bvchr1.sca001	AUGUSTUS	intron	549195	549934	1	-	.	ID=Bv1_000520_iwzy.t1.intron;Parent=Bv1_000520_iwzy.t1
Bvchr1.sca001	AUGUSTUS	intron	550045	550375	1	-	.	ID=Bv1_000520_iwzy.t1.intron;Parent=Bv1_000520_iwzy.t1
Bvchr1.sca001	AUGUSTUS	intron	550502	550610	1	-	.	ID=Bv1_000520_iwzy.t1.intron;Parent=Bv1_000520_iwzy.t1
Bvchr1.sca001	AUGUSTUS	intron	550699	550833	1	-	.	ID=Bv1_000520_iwzy.t1.intron;Parent=Bv1_000520_iwzy.t1
Bvchr1.sca001	AUGUSTUS	intron	550955	551042	1	-	.	ID=Bv1_000520_iwzy.t1.intron;Parent=Bv1_000520_iwzy.t1
Bvchr1.sca001	AUGUSTUS	intron	551116	552507	1	-	.	ID=Bv1_000520_iwzy.t1.intron;Parent=Bv1_000520_iwzy.t1
Bvchr1.sca001	AUGUSTUS	intron	552572	552648	1	-	.	ID=Bv1_000520_iwzy.t1.intron;Parent=Bv1_000520_iwzy.t1
Bvchr1.sca001	AUGUSTUS	intron	552864	552952	0.98	-	.	ID=Bv1_000520_iwzy.t1.intron;Parent=Bv1_000520_iwzy.t1
Bvchr1.sca001	AUGUSTUS	intron	553012	553167	1	-	.	ID=Bv1_000520_iwzy.t1.intron;Parent=Bv1_000520_iwzy.t1
Bvchr1.sca001	AUGUSTUS	intron	553265	553417	1	-	.	ID=Bv1_000520_iwzy.t1.intron;Parent=Bv1_000520_iwzy.t1
Bvchr1.sca001	AUGUSTUS	CDS	549043	549194	1	-	2	ID=Bv1_000520_iwzy.t1.CDS;Parent=Bv1_000520_iwzy.t1
Bvchr1.sca001	AUGUSTUS	CDS	549935	550044	1	-	1	ID=Bv1_000520_iwzy.t1.CDS;Parent=Bv1_000520_iwzy.t1
Bvchr1.sca001	AUGUSTUS	CDS	550376	550501	1	-	1	ID=Bv1_000520_iwzy.t1.CDS;Parent=Bv1_000520_iwzy.t1
Bvchr1.sca001	AUGUSTUS	CDS	550611	550698	1	-	2	ID=Bv1_000520_iwzy.t1.CDS;Parent=Bv1_000520_iwzy.t1
Bvchr1.sca001	AUGUSTUS	CDS	550834	550954	1	-	0	ID=Bv1_000520_iwzy.t1.CDS;Parent=Bv1_000520_iwzy.t1
Bvchr1.sca001	AUGUSTUS	CDS	551043	551115	1	-	1	ID=Bv1_000520_iwzy.t1.CDS;Parent=Bv1_000520_iwzy.t1
Bvchr1.sca001	AUGUSTUS	CDS	552508	552571	1	-	2	ID=Bv1_000520_iwzy.t1.CDS;Parent=Bv1_000520_iwzy.t1
Bvchr1.sca001	AUGUSTUS	CDS	552649	552863	0.98	-	1	ID=Bv1_000520_iwzy.t1.CDS;Parent=Bv1_000520_iwzy.t1
Bvchr1.sca001	AUGUSTUS	CDS	552953	553011	1	-	0	ID=Bv1_000520_iwzy.t1.CDS;Parent=Bv1_000520_iwzy.t1
Bvchr1.sca001	AUGUSTUS	CDS	553168	553264	1	-	1	ID=Bv1_000520_iwzy.t1.CDS;Parent=Bv1_000520_iwzy.t1
Bvchr1.sca001	AUGUSTUS	CDS	553418	553434	0.84	-	0	ID=Bv1_000520_iwzy.t1.CDS;Parent=Bv1_000520_iwzy.t1
Bvchr1.sca001	AUGUSTUS	start_codon	553432	553434	.	-	0	ID=Bv1_000520_iwzy.t1.start_codon;Parent=Bv1_000520_iwzy.t1
Bvchr1.sca001	AUGUSTUS	three_prime_UTR	548614	549042	.	-	.	ID=Bv1_000520_iwzy.t1.UTR;Parent=Bv1_000520_iwzy.t1
Bvchr1.sca001	AUGUSTUS	five_prime_UTR	553435	553834	.	-	.	ID=Bv1_000520_iwzy.t1.UTR;Parent=Bv1_000520_iwzy.t1
Bvchr1.sca001	AUGUSTUS	mRNA	548614	553834	0.37	-	.	ID=Bv1_000520_iwzy.t2;Parent=Bv1_000520_iwzy;Name=Bv1_000520_iwzy.t2 100%;Note=cDNAcoverage_100%
Bvchr1.sca001	AUGUSTUS	stop_codon	549043	549045	.	-	0	ID=Bv1_000520_iwzy.t2.stop_codon;Parent=Bv1_000520_iwzy.t2
Bvchr1.sca001	AUGUSTUS	intron	549195	549934	1	-	.	ID=Bv1_000520_iwzy.t2.intron;Parent=Bv1_000520_iwzy.t2
Bvchr1.sca001	AUGUSTUS	intron	550045	550375	1	-	.	ID=Bv1_000520_iwzy.t2.intron;Parent=Bv1_000520_iwzy.t2
Bvchr1.sca001	AUGUSTUS	intron	550502	550610	1	-	.	ID=Bv1_000520_iwzy.t2.intron;Parent=Bv1_000520_iwzy.t2
Bvchr1.sca001	AUGUSTUS	intron	550699	550833	1	-	.	ID=Bv1_000520_iwzy.t2.intron;Parent=Bv1_000520_iwzy.t2
Bvchr1.sca001	AUGUSTUS	intron	550955	551042	1	-	.	ID=Bv1_000520_iwzy.t2.intron;Parent=Bv1_000520_iwzy.t2
Bvchr1.sca001	AUGUSTUS	intron	551116	552507	1	-	.	ID=Bv1_000520_iwzy.t2.intron;Parent=Bv1_000520_iwzy.t2
Bvchr1.sca001	AUGUSTUS	intron	552572	552648	1	-	.	ID=Bv1_000520_iwzy.t2.intron;Parent=Bv1_000520_iwzy.t2
Bvchr1.sca001	AUGUSTUS	intron	552855	552952	1	-	.	ID=Bv1_000520_iwzy.t2.intron;Parent=Bv1_000520_iwzy.t2
Bvchr1.sca001	AUGUSTUS	intron	553012	553167	1	-	.	ID=Bv1_000520_iwzy.t2.intron;Parent=Bv1_000520_iwzy.t2
Bvchr1.sca001	AUGUSTUS	intron	553265	553417	1	-	.	ID=Bv1_000520_iwzy.t2.intron;Parent=Bv1_000520_iwzy.t2
Bvchr1.sca001	AUGUSTUS	CDS	549043	549194	1	-	2	ID=Bv1_000520_iwzy.t2.CDS;Parent=Bv1_000520_iwzy.t2
Bvchr1.sca001	AUGUSTUS	CDS	549935	550044	1	-	1	ID=Bv1_000520_iwzy.t2.CDS;Parent=Bv1_000520_iwzy.t2
Bvchr1.sca001	AUGUSTUS	CDS	550376	550501	1	-	1	ID=Bv1_000520_iwzy.t2.CDS;Parent=Bv1_000520_iwzy.t2
Bvchr1.sca001	AUGUSTUS	CDS	550611	550698	1	-	2	ID=Bv1_000520_iwzy.t2.CDS;Parent=Bv1_000520_iwzy.t2
Bvchr1.sca001	AUGUSTUS	CDS	550834	550954	1	-	0	ID=Bv1_000520_iwzy.t2.CDS;Parent=Bv1_000520_iwzy.t2
Bvchr1.sca001	AUGUSTUS	CDS	551043	551115	1	-	1	ID=Bv1_000520_iwzy.t2.CDS;Parent=Bv1_000520_iwzy.t2
Bvchr1.sca001	AUGUSTUS	CDS	552508	552571	1	-	2	ID=Bv1_000520_iwzy.t2.CDS;Parent=Bv1_000520_iwzy.t2
Bvchr1.sca001	AUGUSTUS	CDS	552649	552854	1	-	1	ID=Bv1_000520_iwzy.t2.CDS;Parent=Bv1_000520_iwzy.t2
Bvchr1.sca001	AUGUSTUS	CDS	552953	553011	1	-	0	ID=Bv1_000520_iwzy.t2.CDS;Parent=Bv1_000520_iwzy.t2
Bvchr1.sca001	AUGUSTUS	CDS	553168	553264	1	-	1	ID=Bv1_000520_iwzy.t2.CDS;Parent=Bv1_000520_iwzy.t2
Bvchr1.sca001	AUGUSTUS	CDS	553418	553434	0.89	-	0	ID=Bv1_000520_iwzy.t2.CDS;Parent=Bv1_000520_iwzy.t2
Bvchr1.sca001	AUGUSTUS	start_codon	553432	553434	.	-	0	ID=Bv1_000520_iwzy.t2.start_codon;Parent=Bv1_000520_iwzy.t2
Bvchr1.sca001	AUGUSTUS	three_prime_UTR	548614	549042	.	-	.	ID=Bv1_000520_iwzy.t2.UTR;Parent=Bv1_000520_iwzy.t2
Bvchr1.sca001	AUGUSTUS	five_prime_UTR	553435	553834	.	-	.	ID=Bv1_000520_iwzy.t2.UTR;Parent=Bv1_000520_iwzy.t2
Bvchr1.sca001	AUGUSTUS	gene	554379	556224	0.03	-	.	ID=Bv1_000530_urud;Name=Bv1_000530_urud
Bvchr1.sca001	AUGUSTUS	mRNA	554379	556224	0.03	-	.	ID=Bv1_000530_urud.t1;Parent=Bv1_000530_urud;Name=Bv1_000530_urud.t1 100%;Note=cDNAcoverage_100%
Bvchr1.sca001	AUGUSTUS	stop_codon	554728	554730	.	-	0	ID=Bv1_000530_urud.t1.stop_codon;Parent=Bv1_000530_urud.t1
Bvchr1.sca001	AUGUSTUS	CDS	554728	556206	0.64	-	0	ID=Bv1_000530_urud.t1.CDS;Parent=Bv1_000530_urud.t1
Bvchr1.sca001	AUGUSTUS	start_codon	556204	556206	.	-	0	ID=Bv1_000530_urud.t1.start_codon;Parent=Bv1_000530_urud.t1
Bvchr1.sca001	AUGUSTUS	three_prime_UTR	554379	554727	.	-	.	ID=Bv1_000530_urud.t1.UTR;Parent=Bv1_000530_urud.t1
Bvchr1.sca001	AUGUSTUS	five_prime_UTR	556207	556224	.	-	.	ID=Bv1_000530_urud.t1.UTR;Parent=Bv1_000530_urud.t1
Bvchr1.sca001	AUGUSTUS	gene	558911	560204	0.13	-	.	ID=Bv1_000531z9_jxhx;Name=Bv1_000531z9_jxhx
Bvchr1.sca001	AUGUSTUS	mRNA	558911	560204	0.13	-	.	ID=Bv1_000531z9_jxhx.t1;Parent=Bv1_000531z9_jxhx;Name=Bv1_000531z9_jxhx.t1 0%;Note=cDNAcoverage_0%
Bvchr1.sca001	AUGUSTUS	stop_codon	559704	559706	.	-	0	ID=Bv1_000531z9_jxhx.t1.stop_codon;Parent=Bv1_000531z9_jxhx.t1
Bvchr1.sca001	AUGUSTUS	CDS	559704	559949	1	-	0	ID=Bv1_000531z9_jxhx.t1.CDS;Parent=Bv1_000531z9_jxhx.t1
Bvchr1.sca001	AUGUSTUS	start_codon	559947	559949	.	-	0	ID=Bv1_000531z9_jxhx.t1.start_codon;Parent=Bv1_000531z9_jxhx.t1
Bvchr1.sca001	AUGUSTUS	three_prime_UTR	558911	559037	.	-	.	ID=Bv1_000531z9_jxhx.t1.UTR;Parent=Bv1_000531z9_jxhx.t1
Bvchr1.sca001	AUGUSTUS	three_prime_UTR	559703	559703	.	-	.	ID=Bv1_000531z9_jxhx.t1.UTR;Parent=Bv1_000531z9_jxhx.t1
Bvchr1.sca001	AUGUSTUS	five_prime_UTR	559950	560204	.	-	.	ID=Bv1_000531z9_jxhx.t1.UTR;Parent=Bv1_000531z9_jxhx.t1
Bvchr1.sca001	AUGUSTUS	gene	563249	567097	0.51	+	.	ID=Bv1_000540_ghtj;Name=Bv1_000540_ghtj
Bvchr1.sca001	AUGUSTUS	mRNA	563249	567097	0.51	+	.	ID=Bv1_000540_ghtj.t1;Parent=Bv1_000540_ghtj;Name=Bv1_000540_ghtj.t1 100%;Note=cDNAcoverage_100%
Bvchr1.sca001	AUGUSTUS	start_codon	563364	563366	.	+	0	ID=Bv1_000540_ghtj.t1.start_codon;Parent=Bv1_000540_ghtj.t1
Bvchr1.sca001	AUGUSTUS	intron	564402	565231	1	+	.	ID=Bv1_000540_ghtj.t1.intron;Parent=Bv1_000540_ghtj.t1
Bvchr1.sca001	AUGUSTUS	CDS	563364	564401	1	+	0	ID=Bv1_000540_ghtj.t1.CDS;Parent=Bv1_000540_ghtj.t1
Bvchr1.sca001	AUGUSTUS	CDS	565232	565927	1	+	0	ID=Bv1_000540_ghtj.t1.CDS;Parent=Bv1_000540_ghtj.t1
Bvchr1.sca001	AUGUSTUS	stop_codon	565925	565927	.	+	0	ID=Bv1_000540_ghtj.t1.stop_codon;Parent=Bv1_000540_ghtj.t1
Bvchr1.sca001	AUGUSTUS	five_prime_UTR	563249	563363	.	+	.	ID=Bv1_000540_ghtj.t1.UTR;Parent=Bv1_000540_ghtj.t1
Bvchr1.sca001	AUGUSTUS	three_prime_UTR	565928	565947	.	+	.	ID=Bv1_000540_ghtj.t1.UTR;Parent=Bv1_000540_ghtj.t1
Bvchr1.sca001	AUGUSTUS	three_prime_UTR	566783	567097	.	+	.	ID=Bv1_000540_ghtj.t1.UTR;Parent=Bv1_000540_ghtj.t1
Bvchr1.sca001	AUGUSTUS	gene	575269	578808	0.55	+	.	ID=Bv1_000550_kfez;Name=Bv1_000550_kfez
Bvchr1.sca001	AUGUSTUS	mRNA	575269	578808	0.55	+	.	ID=Bv1_000550_kfez.t1;Parent=Bv1_000550_kfez;Name=Bv1_000550_kfez.t1 85.7%;Note=cDNAcoverage_85.7%
Bvchr1.sca001	AUGUSTUS	start_codon	576268	576270	.	+	0	ID=Bv1_000550_kfez.t1.start_codon;Parent=Bv1_000550_kfez.t1
Bvchr1.sca001	AUGUSTUS	intron	576775	578339	1	+	.	ID=Bv1_000550_kfez.t1.intron;Parent=Bv1_000550_kfez.t1
Bvchr1.sca001	AUGUSTUS	CDS	576268	576774	1	+	0	ID=Bv1_000550_kfez.t1.CDS;Parent=Bv1_000550_kfez.t1
Bvchr1.sca001	AUGUSTUS	CDS	578340	578549	1	+	0	ID=Bv1_000550_kfez.t1.CDS;Parent=Bv1_000550_kfez.t1
Bvchr1.sca001	AUGUSTUS	stop_codon	578547	578549	.	+	0	ID=Bv1_000550_kfez.t1.stop_codon;Parent=Bv1_000550_kfez.t1
Bvchr1.sca001	AUGUSTUS	five_prime_UTR	575269	575724	.	+	.	ID=Bv1_000550_kfez.t1.UTR;Parent=Bv1_000550_kfez.t1
Bvchr1.sca001	AUGUSTUS	three_prime_UTR	578550	578808	.	+	.	ID=Bv1_000550_kfez.t1.UTR;Parent=Bv1_000550_kfez.t1
Bvchr1.sca001	AUGUSTUS	gene	579779	586375	0.34	+	.	ID=Bv1_000560_yixq;Name=Bv1_000560_yixq
Bvchr1.sca001	AUGUSTUS	mRNA	579779	586375	0.34	+	.	ID=Bv1_000560_yixq.t1;Parent=Bv1_000560_yixq;Name=Bv1_000560_yixq.t1 88.9%;Note=cDNAcoverage_88.9%
Bvchr1.sca001	AUGUSTUS	start_codon	579873	579875	.	+	0	ID=Bv1_000560_yixq.t1.start_codon;Parent=Bv1_000560_yixq.t1
Bvchr1.sca001	AUGUSTUS	intron	579994	580129	1	+	.	ID=Bv1_000560_yixq.t1.intron;Parent=Bv1_000560_yixq.t1
Bvchr1.sca001	AUGUSTUS	CDS	579873	579993	1	+	0	ID=Bv1_000560_yixq.t1.CDS;Parent=Bv1_000560_yixq.t1
Bvchr1.sca001	AUGUSTUS	CDS	580130	580293	1	+	2	ID=Bv1_000560_yixq.t1.CDS;Parent=Bv1_000560_yixq.t1
Bvchr1.sca001	AUGUSTUS	stop_codon	580291	580293	.	+	0	ID=Bv1_000560_yixq.t1.stop_codon;Parent=Bv1_000560_yixq.t1
Bvchr1.sca001	AUGUSTUS	five_prime_UTR	579779	579872	.	+	.	ID=Bv1_000560_yixq.t1.UTR;Parent=Bv1_000560_yixq.t1
Bvchr1.sca001	AUGUSTUS	three_prime_UTR	580294	580295	.	+	.	ID=Bv1_000560_yixq.t1.UTR;Parent=Bv1_000560_yixq.t1
Bvchr1.sca001	AUGUSTUS	three_prime_UTR	585202	585305	.	+	.	ID=Bv1_000560_yixq.t1.UTR;Parent=Bv1_000560_yixq.t1
Bvchr1.sca001	AUGUSTUS	three_prime_UTR	586090	586375	.	+	.	ID=Bv1_000560_yixq.t1.UTR;Parent=Bv1_000560_yixq.t1
Bvchr1.sca001	AUGUSTUS	gene	590759	596398	0.42	+	.	ID=Bv1_000570_ffrq;Name=Bv1_000570_ffrq
Bvchr1.sca001	AUGUSTUS	mRNA	590759	596398	0.42	+	.	ID=Bv1_000570_ffrq.t1;Parent=Bv1_000570_ffrq;Name=Bv1_000570_ffrq.t1 100%;Note=cDNAcoverage_100%
Bvchr1.sca001	AUGUSTUS	start_codon	590871	590873	.	+	0	ID=Bv1_000570_ffrq.t1.start_codon;Parent=Bv1_000570_ffrq.t1
Bvchr1.sca001	AUGUSTUS	CDS	590871	590978	1	+	0	ID=Bv1_000570_ffrq.t1.CDS;Parent=Bv1_000570_ffrq.t1
Bvchr1.sca001	AUGUSTUS	stop_codon	590976	590978	.	+	0	ID=Bv1_000570_ffrq.t1.stop_codon;Parent=Bv1_000570_ffrq.t1
Bvchr1.sca001	AUGUSTUS	five_prime_UTR	590759	590870	.	+	.	ID=Bv1_000570_ffrq.t1.UTR;Parent=Bv1_000570_ffrq.t1
Bvchr1.sca001	AUGUSTUS	three_prime_UTR	590979	591051	.	+	.	ID=Bv1_000570_ffrq.t1.UTR;Parent=Bv1_000570_ffrq.t1
Bvchr1.sca001	AUGUSTUS	three_prime_UTR	596037	596398	.	+	.	ID=Bv1_000570_ffrq.t1.UTR;Parent=Bv1_000570_ffrq.t1
Bvchr1.sca001	AUGUSTUS	gene	599453	601404	0.12	-	.	ID=Bv1_000580_aahw;Name=Bv1_000580_aahw
Bvchr1.sca001	AUGUSTUS	mRNA	599453	601404	0.12	-	.	ID=Bv1_000580_aahw.t1;Parent=Bv1_000580_aahw;Name=Bv1_000580_aahw.t1 100%;Note=cDNAcoverage_100%
Bvchr1.sca001	AUGUSTUS	stop_codon	599901	599903	.	-	0	ID=Bv1_000580_aahw.t1.stop_codon;Parent=Bv1_000580_aahw.t1
Bvchr1.sca001	AUGUSTUS	intron	600510	600831	1	-	.	ID=Bv1_000580_aahw.t1.intron;Parent=Bv1_000580_aahw.t1
Bvchr1.sca001	AUGUSTUS	CDS	599901	600509	1	-	0	ID=Bv1_000580_aahw.t1.CDS;Parent=Bv1_000580_aahw.t1
Bvchr1.sca001	AUGUSTUS	CDS	600832	600975	0.5	-	0	ID=Bv1_000580_aahw.t1.CDS;Parent=Bv1_000580_aahw.t1
Bvchr1.sca001	AUGUSTUS	start_codon	600973	600975	.	-	0	ID=Bv1_000580_aahw.t1.start_codon;Parent=Bv1_000580_aahw.t1
Bvchr1.sca001	AUGUSTUS	three_prime_UTR	599453	599900	.	-	.	ID=Bv1_000580_aahw.t1.UTR;Parent=Bv1_000580_aahw.t1
Bvchr1.sca001	AUGUSTUS	five_prime_UTR	600976	601404	.	-	.	ID=Bv1_000580_aahw.t1.UTR;Parent=Bv1_000580_aahw.t1
Bvchr1.sca001	AUGUSTUS	gene	635099	646006	0.28	+	.	ID=Bv1_000590_nkif;Name=Bv1_000590_nkif
Bvchr1.sca001	AUGUSTUS	mRNA	635099	646006	0.28	+	.	ID=Bv1_000590_nkif.t1;Parent=Bv1_000590_nkif;Name=Bv1_000590_nkif.t1 100%;Note=cDNAcoverage_100%
Bvchr1.sca001	AUGUSTUS	start_codon	636100	636102	.	+	0	ID=Bv1_000590_nkif.t1.start_codon;Parent=Bv1_000590_nkif.t1
Bvchr1.sca001	AUGUSTUS	intron	636320	636414	2	+	.	ID=Bv1_000590_nkif.t1.intron;Parent=Bv1_000590_nkif.t1
Bvchr1.sca001	AUGUSTUS	intron	636452	636604	2	+	.	ID=Bv1_000590_nkif.t1.intron;Parent=Bv1_000590_nkif.t1
Bvchr1.sca001	AUGUSTUS	intron	637154	637543	2	+	.	ID=Bv1_000590_nkif.t1.intron;Parent=Bv1_000590_nkif.t1
Bvchr1.sca001	AUGUSTUS	intron	637698	637783	2	+	.	ID=Bv1_000590_nkif.t1.intron;Parent=Bv1_000590_nkif.t1
Bvchr1.sca001	AUGUSTUS	intron	638126	639407	2	+	.	ID=Bv1_000590_nkif.t1.intron;Parent=Bv1_000590_nkif.t1
Bvchr1.sca001	AUGUSTUS	intron	640356	640632	2	+	.	ID=Bv1_000590_nkif.t1.intron;Parent=Bv1_000590_nkif.t1
Bvchr1.sca001	AUGUSTUS	intron	640956	641196	2	+	.	ID=Bv1_000590_nkif.t1.intron;Parent=Bv1_000590_nkif.t1
Bvchr1.sca001	AUGUSTUS	intron	641324	641649	2	+	.	ID=Bv1_000590_nkif.t1.intron;Parent=Bv1_000590_nkif.t1
Bvchr1.sca001	AUGUSTUS	intron	641806	642491	2	+	.	ID=Bv1_000590_nkif.t1.intron;Parent=Bv1_000590_nkif.t1
Bvchr1.sca001	AUGUSTUS	intron	644178	644306	2	+	.	ID=Bv1_000590_nkif.t1.intron;Parent=Bv1_000590_nkif.t1
Bvchr1.sca001	AUGUSTUS	intron	644574	645298	2	+	.	ID=Bv1_000590_nkif.t1.intron;Parent=Bv1_000590_nkif.t1
Bvchr1.sca001	AUGUSTUS	CDS	636100	636319	1.85	+	0	ID=Bv1_000590_nkif.t1.CDS;Parent=Bv1_000590_nkif.t1
Bvchr1.sca001	AUGUSTUS	CDS	636415	636451	2	+	2	ID=Bv1_000590_nkif.t1.CDS;Parent=Bv1_000590_nkif.t1
Bvchr1.sca001	AUGUSTUS	CDS	636605	637153	2	+	1	ID=Bv1_000590_nkif.t1.CDS;Parent=Bv1_000590_nkif.t1
Bvchr1.sca001	AUGUSTUS	CDS	637544	637697	2	+	1	ID=Bv1_000590_nkif.t1.CDS;Parent=Bv1_000590_nkif.t1
Bvchr1.sca001	AUGUSTUS	CDS	637784	638125	2	+	0	ID=Bv1_000590_nkif.t1.CDS;Parent=Bv1_000590_nkif.t1
Bvchr1.sca001	AUGUSTUS	CDS	639408	640355	2	+	0	ID=Bv1_000590_nkif.t1.CDS;Parent=Bv1_000590_nkif.t1
Bvchr1.sca001	AUGUSTUS	CDS	640633	640955	2	+	0	ID=Bv1_000590_nkif.t1.CDS;Parent=Bv1_000590_nkif.t1
Bvchr1.sca001	AUGUSTUS	CDS	641197	641323	2	+	1	ID=Bv1_000590_nkif.t1.CDS;Parent=Bv1_000590_nkif.t1
Bvchr1.sca001	AUGUSTUS	CDS	641650	641805	2	+	0	ID=Bv1_000590_nkif.t1.CDS;Parent=Bv1_000590_nkif.t1
Bvchr1.sca001	AUGUSTUS	CDS	642492	644177	2	+	0	ID=Bv1_000590_nkif.t1.CDS;Parent=Bv1_000590_nkif.t1
Bvchr1.sca001	AUGUSTUS	CDS	644307	644573	2	+	0	ID=Bv1_000590_nkif.t1.CDS;Parent=Bv1_000590_nkif.t1
Bvchr1.sca001	AUGUSTUS	CDS	645299	645655	2	+	0	ID=Bv1_000590_nkif.t1.CDS;Parent=Bv1_000590_nkif.t1
Bvchr1.sca001	AUGUSTUS	stop_codon	645653	645655	.	+	0	ID=Bv1_000590_nkif.t1.stop_codon;Parent=Bv1_000590_nkif.t1
Bvchr1.sca001	AUGUSTUS	five_prime_UTR	635099	635280	.	+	.	ID=Bv1_000590_nkif.t1.UTR;Parent=Bv1_000590_nkif.t1
Bvchr1.sca001	AUGUSTUS	five_prime_UTR	636028	636099	.	+	.	ID=Bv1_000590_nkif.t1.UTR;Parent=Bv1_000590_nkif.t1
Bvchr1.sca001	AUGUSTUS	three_prime_UTR	645656	646006	.	+	.	ID=Bv1_000590_nkif.t1.UTR;Parent=Bv1_000590_nkif.t1
Bvchr1.sca001	AUGUSTUS	gene	653219	654113	0.37	+	.	ID=Bv1_000600_qham;Name=Bv1_000600_qham
Bvchr1.sca001	AUGUSTUS	mRNA	653219	654113	0.37	+	.	ID=Bv1_000600_qham.t1;Parent=Bv1_000600_qham;Name=Bv1_000600_qham.t1 100%;Note=cDNAcoverage_100%
Bvchr1.sca001	AUGUSTUS	start_codon	653456	653458	.	+	0	ID=Bv1_000600_qham.t1.start_codon;Parent=Bv1_000600_qham.t1
Bvchr1.sca001	AUGUSTUS	CDS	653456	654091	1	+	0	ID=Bv1_000600_qham.t1.CDS;Parent=Bv1_000600_qham.t1
Bvchr1.sca001	AUGUSTUS	stop_codon	654089	654091	.	+	0	ID=Bv1_000600_qham.t1.stop_codon;Parent=Bv1_000600_qham.t1
Bvchr1.sca001	AUGUSTUS	five_prime_UTR	653219	653455	.	+	.	ID=Bv1_000600_qham.t1.UTR;Parent=Bv1_000600_qham.t1
Bvchr1.sca001	AUGUSTUS	three_prime_UTR	654092	654113	.	+	.	ID=Bv1_000600_qham.t1.UTR;Parent=Bv1_000600_qham.t1
Bvchr1.sca001	AUGUSTUS	gene	654127	659814	0.54	-	.	ID=Bv1_000610_zjoi;Name=Bv1_000610_zjoi
Bvchr1.sca001	AUGUSTUS	mRNA	654127	659724	0.29	-	.	ID=Bv1_000610_zjoi.t1;Parent=Bv1_000610_zjoi;Name=Bv1_000610_zjoi.t1 100%;Note=cDNAcoverage_100%
Bvchr1.sca001	AUGUSTUS	stop_codon	654539	654541	.	-	0	ID=Bv1_000610_zjoi.t1.stop_codon;Parent=Bv1_000610_zjoi.t1
Bvchr1.sca001	AUGUSTUS	intron	655091	656322	1	-	.	ID=Bv1_000610_zjoi.t1.intron;Parent=Bv1_000610_zjoi.t1
Bvchr1.sca001	AUGUSTUS	CDS	654539	655090	1	-	0	ID=Bv1_000610_zjoi.t1.CDS;Parent=Bv1_000610_zjoi.t1
Bvchr1.sca001	AUGUSTUS	CDS	656323	656565	1	-	0	ID=Bv1_000610_zjoi.t1.CDS;Parent=Bv1_000610_zjoi.t1
Bvchr1.sca001	AUGUSTUS	start_codon	656563	656565	.	-	0	ID=Bv1_000610_zjoi.t1.start_codon;Parent=Bv1_000610_zjoi.t1
Bvchr1.sca001	AUGUSTUS	three_prime_UTR	654127	654538	.	-	.	ID=Bv1_000610_zjoi.t1.UTR;Parent=Bv1_000610_zjoi.t1
Bvchr1.sca001	AUGUSTUS	five_prime_UTR	656566	656608	.	-	.	ID=Bv1_000610_zjoi.t1.UTR;Parent=Bv1_000610_zjoi.t1
Bvchr1.sca001	AUGUSTUS	five_prime_UTR	659132	659724	.	-	.	ID=Bv1_000610_zjoi.t1.UTR;Parent=Bv1_000610_zjoi.t1
Bvchr1.sca001	AUGUSTUS	mRNA	654127	659814	0.25	-	.	ID=Bv1_000610_zjoi.t2;Parent=Bv1_000610_zjoi;Name=Bv1_000610_zjoi.t2 100%;Note=cDNAcoverage_100%
Bvchr1.sca001	AUGUSTUS	stop_codon	654539	654541	.	-	0	ID=Bv1_000610_zjoi.t2.stop_codon;Parent=Bv1_000610_zjoi.t2
Bvchr1.sca001	AUGUSTUS	intron	655091	656322	1	-	.	ID=Bv1_000610_zjoi.t2.intron;Parent=Bv1_000610_zjoi.t2
Bvchr1.sca001	AUGUSTUS	intron	656577	659131	1	-	.	ID=Bv1_000610_zjoi.t2.intron;Parent=Bv1_000610_zjoi.t2
Bvchr1.sca001	AUGUSTUS	CDS	654539	655090	1	-	0	ID=Bv1_000610_zjoi.t2.CDS;Parent=Bv1_000610_zjoi.t2
Bvchr1.sca001	AUGUSTUS	CDS	656323	656576	1	-	2	ID=Bv1_000610_zjoi.t2.CDS;Parent=Bv1_000610_zjoi.t2
Bvchr1.sca001	AUGUSTUS	CDS	659132	659735	0.99	-	0	ID=Bv1_000610_zjoi.t2.CDS;Parent=Bv1_000610_zjoi.t2
Bvchr1.sca001	AUGUSTUS	start_codon	659733	659735	.	-	0	ID=Bv1_000610_zjoi.t2.start_codon;Parent=Bv1_000610_zjoi.t2
Bvchr1.sca001	AUGUSTUS	three_prime_UTR	654127	654538	.	-	.	ID=Bv1_000610_zjoi.t2.UTR;Parent=Bv1_000610_zjoi.t2
Bvchr1.sca001	AUGUSTUS	five_prime_UTR	659736	659814	.	-	.	ID=Bv1_000610_zjoi.t2.UTR;Parent=Bv1_000610_zjoi.t2
Bvchr1.sca001	AUGUSTUS	gene	660600	662904	0.08	-	.	ID=Bv1_000620_kdst;Name=Bv1_000620_kdst
Bvchr1.sca001	AUGUSTUS	mRNA	660600	662904	0.08	-	.	ID=Bv1_000620_kdst.t1;Parent=Bv1_000620_kdst;Name=Bv1_000620_kdst.t1 100%;Note=cDNAcoverage_100%
Bvchr1.sca001	AUGUSTUS	stop_codon	660835	660837	.	-	0	ID=Bv1_000620_kdst.t1.stop_codon;Parent=Bv1_000620_kdst.t1
Bvchr1.sca001	AUGUSTUS	CDS	660835	661137	1	-	0	ID=Bv1_000620_kdst.t1.CDS;Parent=Bv1_000620_kdst.t1
Bvchr1.sca001	AUGUSTUS	start_codon	661135	661137	.	-	0	ID=Bv1_000620_kdst.t1.start_codon;Parent=Bv1_000620_kdst.t1
Bvchr1.sca001	AUGUSTUS	three_prime_UTR	660600	660834	.	-	.	ID=Bv1_000620_kdst.t1.UTR;Parent=Bv1_000620_kdst.t1
Bvchr1.sca001	AUGUSTUS	five_prime_UTR	661138	661169	.	-	.	ID=Bv1_000620_kdst.t1.UTR;Parent=Bv1_000620_kdst.t1
Bvchr1.sca001	AUGUSTUS	five_prime_UTR	662746	662904	.	-	.	ID=Bv1_000620_kdst.t1.UTR;Parent=Bv1_000620_kdst.t1
Bvchr1.sca001	AUGUSTUS	gene	672979	679430	0.14	+	.	ID=Bv1_000630_gmir;Name=Bv1_000630_gmir
Bvchr1.sca001	AUGUSTUS	mRNA	672979	679430	0.14	+	.	ID=Bv1_000630_gmir.t1;Parent=Bv1_000630_gmir;Name=Bv1_000630_gmir.t1 100%;Note=cDNAcoverage_100%
Bvchr1.sca001	AUGUSTUS	start_codon	673188	673190	.	+	0	ID=Bv1_000630_gmir.t1.start_codon;Parent=Bv1_000630_gmir.t1
Bvchr1.sca001	AUGUSTUS	intron	673470	675467	1	+	.	ID=Bv1_000630_gmir.t1.intron;Parent=Bv1_000630_gmir.t1
Bvchr1.sca001	AUGUSTUS	intron	675699	677124	1	+	.	ID=Bv1_000630_gmir.t1.intron;Parent=Bv1_000630_gmir.t1
Bvchr1.sca001	AUGUSTUS	intron	677366	679028	1	+	.	ID=Bv1_000630_gmir.t1.intron;Parent=Bv1_000630_gmir.t1
Bvchr1.sca001	AUGUSTUS	CDS	673188	673469	0.82	+	0	ID=Bv1_000630_gmir.t1.CDS;Parent=Bv1_000630_gmir.t1
Bvchr1.sca001	AUGUSTUS	CDS	675468	675698	1	+	0	ID=Bv1_000630_gmir.t1.CDS;Parent=Bv1_000630_gmir.t1
Bvchr1.sca001	AUGUSTUS	CDS	677125	677365	1	+	0	ID=Bv1_000630_gmir.t1.CDS;Parent=Bv1_000630_gmir.t1
Bvchr1.sca001	AUGUSTUS	CDS	679029	679252	1	+	2	ID=Bv1_000630_gmir.t1.CDS;Parent=Bv1_000630_gmir.t1
Bvchr1.sca001	AUGUSTUS	stop_codon	679250	679252	.	+	0	ID=Bv1_000630_gmir.t1.stop_codon;Parent=Bv1_000630_gmir.t1
Bvchr1.sca001	AUGUSTUS	five_prime_UTR	672979	673187	.	+	.	ID=Bv1_000630_gmir.t1.UTR;Parent=Bv1_000630_gmir.t1
Bvchr1.sca001	AUGUSTUS	three_prime_UTR	679253	679430	.	+	.	ID=Bv1_000630_gmir.t1.UTR;Parent=Bv1_000630_gmir.t1
Bvchr1.sca001	AUGUSTUS	gene	680529	685928	1.33	+	.	ID=Bv1_000640_wade;Name=Bv1_000640_wade
Bvchr1.sca001	AUGUSTUS	mRNA	680529	685928	0.84	+	.	ID=Bv1_000640_wade.t1;Parent=Bv1_000640_wade;Name=Bv1_000640_wade.t1 100%;Note=cDNAcoverage_100%
Bvchr1.sca001	AUGUSTUS	start_codon	680599	680601	.	+	0	ID=Bv1_000640_wade.t1.start_codon;Parent=Bv1_000640_wade.t1
Bvchr1.sca001	AUGUSTUS	intron	680998	681277	1	+	.	ID=Bv1_000640_wade.t1.intron;Parent=Bv1_000640_wade.t1
Bvchr1.sca001	AUGUSTUS	intron	681506	682011	1	+	.	ID=Bv1_000640_wade.t1.intron;Parent=Bv1_000640_wade.t1
Bvchr1.sca001	AUGUSTUS	intron	682256	685606	0.98	+	.	ID=Bv1_000640_wade.t1.intron;Parent=Bv1_000640_wade.t1
Bvchr1.sca001	AUGUSTUS	CDS	680599	680997	0.91	+	0	ID=Bv1_000640_wade.t1.CDS;Parent=Bv1_000640_wade.t1
Bvchr1.sca001	AUGUSTUS	CDS	681278	681505	1	+	0	ID=Bv1_000640_wade.t1.CDS;Parent=Bv1_000640_wade.t1
Bvchr1.sca001	AUGUSTUS	CDS	682012	682255	0.98	+	0	ID=Bv1_000640_wade.t1.CDS;Parent=Bv1_000640_wade.t1
Bvchr1.sca001	AUGUSTUS	CDS	685607	685818	0.96	+	2	ID=Bv1_000640_wade.t1.CDS;Parent=Bv1_000640_wade.t1
Bvchr1.sca001	AUGUSTUS	stop_codon	685816	685818	.	+	0	ID=Bv1_000640_wade.t1.stop_codon;Parent=Bv1_000640_wade.t1
Bvchr1.sca001	AUGUSTUS	five_prime_UTR	680529	680598	.	+	.	ID=Bv1_000640_wade.t1.UTR;Parent=Bv1_000640_wade.t1
Bvchr1.sca001	AUGUSTUS	three_prime_UTR	685819	685928	.	+	.	ID=Bv1_000640_wade.t1.UTR;Parent=Bv1_000640_wade.t1
Bvchr1.sca001	AUGUSTUS	mRNA	680529	685928	0.49	+	.	ID=Bv1_000640_wade.t2;Parent=Bv1_000640_wade;Name=Bv1_000640_wade.t2 90.9%;Note=cDNAcoverage_90.9%
Bvchr1.sca001	AUGUSTUS	start_codon	680599	680601	.	+	0	ID=Bv1_000640_wade.t2.start_codon;Parent=Bv1_000640_wade.t2
Bvchr1.sca001	AUGUSTUS	intron	680998	681277	1	+	.	ID=Bv1_000640_wade.t2.intron;Parent=Bv1_000640_wade.t2
Bvchr1.sca001	AUGUSTUS	intron	681506	682011	1	+	.	ID=Bv1_000640_wade.t2.intron;Parent=Bv1_000640_wade.t2
Bvchr1.sca001	AUGUSTUS	intron	682256	685046	0.81	+	.	ID=Bv1_000640_wade.t2.intron;Parent=Bv1_000640_wade.t2
Bvchr1.sca001	AUGUSTUS	CDS	680599	680997	0.92	+	0	ID=Bv1_000640_wade.t2.CDS;Parent=Bv1_000640_wade.t2
Bvchr1.sca001	AUGUSTUS	CDS	681278	681505	0.99	+	0	ID=Bv1_000640_wade.t2.CDS;Parent=Bv1_000640_wade.t2
Bvchr1.sca001	AUGUSTUS	CDS	682012	682255	0.95	+	0	ID=Bv1_000640_wade.t2.CDS;Parent=Bv1_000640_wade.t2
Bvchr1.sca001	AUGUSTUS	CDS	685047	685147	0.81	+	2	ID=Bv1_000640_wade.t2.CDS;Parent=Bv1_000640_wade.t2
Bvchr1.sca001	AUGUSTUS	stop_codon	685145	685147	.	+	0	ID=Bv1_000640_wade.t2.stop_codon;Parent=Bv1_000640_wade.t2
Bvchr1.sca001	AUGUSTUS	five_prime_UTR	680529	680598	.	+	.	ID=Bv1_000640_wade.t2.UTR;Parent=Bv1_000640_wade.t2
Bvchr1.sca001	AUGUSTUS	three_prime_UTR	685148	685153	.	+	.	ID=Bv1_000640_wade.t2.UTR;Parent=Bv1_000640_wade.t2
Bvchr1.sca001	AUGUSTUS	three_prime_UTR	685607	685928	.	+	.	ID=Bv1_000640_wade.t2.UTR;Parent=Bv1_000640_wade.t2
Bvchr1.sca001	AUGUSTUS	gene	689449	697304	0.23	+	.	ID=Bv1_000650_ochx;Name=Bv1_000650_ochx
Bvchr1.sca001	AUGUSTUS	mRNA	689449	697304	0.23	+	.	ID=Bv1_000650_ochx.t1;Parent=Bv1_000650_ochx;Name=Bv1_000650_ochx.t1 76.5%;Note=cDNAcoverage_76.5%
Bvchr1.sca001	AUGUSTUS	start_codon	689500	689502	.	+	0	ID=Bv1_000650_ochx.t1.start_codon;Parent=Bv1_000650_ochx.t1
Bvchr1.sca001	AUGUSTUS	intron	689884	690499	1	+	.	ID=Bv1_000650_ochx.t1.intron;Parent=Bv1_000650_ochx.t1
Bvchr1.sca001	AUGUSTUS	intron	690728	690873	1	+	.	ID=Bv1_000650_ochx.t1.intron;Parent=Bv1_000650_ochx.t1
Bvchr1.sca001	AUGUSTUS	intron	691130	691304	1	+	.	ID=Bv1_000650_ochx.t1.intron;Parent=Bv1_000650_ochx.t1
Bvchr1.sca001	AUGUSTUS	intron	691499	693055	0.4	+	.	ID=Bv1_000650_ochx.t1.intron;Parent=Bv1_000650_ochx.t1
Bvchr1.sca001	AUGUSTUS	intron	693236	694652	1	+	.	ID=Bv1_000650_ochx.t1.intron;Parent=Bv1_000650_ochx.t1
Bvchr1.sca001	AUGUSTUS	intron	694884	695731	1	+	.	ID=Bv1_000650_ochx.t1.intron;Parent=Bv1_000650_ochx.t1
Bvchr1.sca001	AUGUSTUS	intron	695982	696871	1	+	.	ID=Bv1_000650_ochx.t1.intron;Parent=Bv1_000650_ochx.t1
Bvchr1.sca001	AUGUSTUS	CDS	689500	689883	0.86	+	0	ID=Bv1_000650_ochx.t1.CDS;Parent=Bv1_000650_ochx.t1
Bvchr1.sca001	AUGUSTUS	CDS	690500	690727	1	+	0	ID=Bv1_000650_ochx.t1.CDS;Parent=Bv1_000650_ochx.t1
Bvchr1.sca001	AUGUSTUS	CDS	690874	691129	1	+	0	ID=Bv1_000650_ochx.t1.CDS;Parent=Bv1_000650_ochx.t1
Bvchr1.sca001	AUGUSTUS	CDS	691305	691498	0.53	+	2	ID=Bv1_000650_ochx.t1.CDS;Parent=Bv1_000650_ochx.t1
Bvchr1.sca001	AUGUSTUS	CDS	693056	693235	0.72	+	0	ID=Bv1_000650_ochx.t1.CDS;Parent=Bv1_000650_ochx.t1
Bvchr1.sca001	AUGUSTUS	CDS	694653	694883	1	+	0	ID=Bv1_000650_ochx.t1.CDS;Parent=Bv1_000650_ochx.t1
Bvchr1.sca001	AUGUSTUS	CDS	695732	695981	1	+	0	ID=Bv1_000650_ochx.t1.CDS;Parent=Bv1_000650_ochx.t1
Bvchr1.sca001	AUGUSTUS	CDS	696872	697095	0.89	+	2	ID=Bv1_000650_ochx.t1.CDS;Parent=Bv1_000650_ochx.t1
Bvchr1.sca001	AUGUSTUS	stop_codon	697093	697095	.	+	0	ID=Bv1_000650_ochx.t1.stop_codon;Parent=Bv1_000650_ochx.t1
Bvchr1.sca001	AUGUSTUS	five_prime_UTR	689449	689499	.	+	.	ID=Bv1_000650_ochx.t1.UTR;Parent=Bv1_000650_ochx.t1
Bvchr1.sca001	AUGUSTUS	three_prime_UTR	697096	697304	.	+	.	ID=Bv1_000650_ochx.t1.UTR;Parent=Bv1_000650_ochx.t1
Bvchr1.sca001	AUGUSTUS	gene	700192	702634	0.53	-	.	ID=Bv1_000660_qkxk;Name=Bv1_000660_qkxk
Bvchr1.sca001	AUGUSTUS	mRNA	700192	702634	0.53	-	.	ID=Bv1_000660_qkxk.t1;Parent=Bv1_000660_qkxk;Name=Bv1_000660_qkxk.t1 100%;Note=cDNAcoverage_100%
Bvchr1.sca001	AUGUSTUS	stop_codon	700392	700394	.	-	0	ID=Bv1_000660_qkxk.t1.stop_codon;Parent=Bv1_000660_qkxk.t1
Bvchr1.sca001	AUGUSTUS	intron	700628	700923	1	-	.	ID=Bv1_000660_qkxk.t1.intron;Parent=Bv1_000660_qkxk.t1
Bvchr1.sca001	AUGUSTUS	intron	701180	701325	1	-	.	ID=Bv1_000660_qkxk.t1.intron;Parent=Bv1_000660_qkxk.t1
Bvchr1.sca001	AUGUSTUS	intron	701554	702197	1	-	.	ID=Bv1_000660_qkxk.t1.intron;Parent=Bv1_000660_qkxk.t1
Bvchr1.sca001	AUGUSTUS	CDS	700392	700627	1	-	2	ID=Bv1_000660_qkxk.t1.CDS;Parent=Bv1_000660_qkxk.t1
Bvchr1.sca001	AUGUSTUS	CDS	700924	701179	1	-	0	ID=Bv1_000660_qkxk.t1.CDS;Parent=Bv1_000660_qkxk.t1
Bvchr1.sca001	AUGUSTUS	CDS	701326	701553	1	-	0	ID=Bv1_000660_qkxk.t1.CDS;Parent=Bv1_000660_qkxk.t1
Bvchr1.sca001	AUGUSTUS	CDS	702198	702581	0.98	-	0	ID=Bv1_000660_qkxk.t1.CDS;Parent=Bv1_000660_qkxk.t1
Bvchr1.sca001	AUGUSTUS	start_codon	702579	702581	.	-	0	ID=Bv1_000660_qkxk.t1.start_codon;Parent=Bv1_000660_qkxk.t1
Bvchr1.sca001	AUGUSTUS	three_prime_UTR	700192	700391	.	-	.	ID=Bv1_000660_qkxk.t1.UTR;Parent=Bv1_000660_qkxk.t1
Bvchr1.sca001	AUGUSTUS	five_prime_UTR	702582	702634	.	-	.	ID=Bv1_000660_qkxk.t1.UTR;Parent=Bv1_000660_qkxk.t1
Bvchr1.sca001	AUGUSTUS	gene	706839	709706	0.43	+	.	ID=Bv1_000670_czwr;Name=Bv1_000670_czwr
Bvchr1.sca001	AUGUSTUS	mRNA	706839	709706	0.43	+	.	ID=Bv1_000670_czwr.t1;Parent=Bv1_000670_czwr;Name=Bv1_000670_czwr.t1 100%;Note=cDNAcoverage_100%
Bvchr1.sca001	AUGUSTUS	start_codon	707419	707421	.	+	0	ID=Bv1_000670_czwr.t1.start_codon;Parent=Bv1_000670_czwr.t1
Bvchr1.sca001	AUGUSTUS	CDS	707419	709455	0.97	+	0	ID=Bv1_000670_czwr.t1.CDS;Parent=Bv1_000670_czwr.t1
Bvchr1.sca001	AUGUSTUS	stop_codon	709453	709455	.	+	0	ID=Bv1_000670_czwr.t1.stop_codon;Parent=Bv1_000670_czwr.t1
Bvchr1.sca001	AUGUSTUS	five_prime_UTR	706839	707418	.	+	.	ID=Bv1_000670_czwr.t1.UTR;Parent=Bv1_000670_czwr.t1
Bvchr1.sca001	AUGUSTUS	three_prime_UTR	709456	709706	.	+	.	ID=Bv1_000670_czwr.t1.UTR;Parent=Bv1_000670_czwr.t1
Bvchr1.sca001	AUGUSTUS	gene	710429	716882	0.65	+	.	ID=Bv1_000680_phuh;Name=Bv1_000680_phuh
Bvchr1.sca001	AUGUSTUS	mRNA	710429	716882	0.65	+	.	ID=Bv1_000680_phuh.t1;Parent=Bv1_000680_phuh;Name=Bv1_000680_phuh.t1 100%;Note=cDNAcoverage_100%
Bvchr1.sca001	AUGUSTUS	start_codon	710539	710541	.	+	0	ID=Bv1_000680_phuh.t1.start_codon;Parent=Bv1_000680_phuh.t1
Bvchr1.sca001	AUGUSTUS	intron	711235	713983	1	+	.	ID=Bv1_000680_phuh.t1.intron;Parent=Bv1_000680_phuh.t1
Bvchr1.sca001	AUGUSTUS	intron	714200	714302	1	+	.	ID=Bv1_000680_phuh.t1.intron;Parent=Bv1_000680_phuh.t1
Bvchr1.sca001	AUGUSTUS	intron	714614	715098	1	+	.	ID=Bv1_000680_phuh.t1.intron;Parent=Bv1_000680_phuh.t1
Bvchr1.sca001	AUGUSTUS	intron	715211	715304	1	+	.	ID=Bv1_000680_phuh.t1.intron;Parent=Bv1_000680_phuh.t1
Bvchr1.sca001	AUGUSTUS	intron	715542	715683	1	+	.	ID=Bv1_000680_phuh.t1.intron;Parent=Bv1_000680_phuh.t1
Bvchr1.sca001	AUGUSTUS	intron	715771	716273	1	+	.	ID=Bv1_000680_phuh.t1.intron;Parent=Bv1_000680_phuh.t1
Bvchr1.sca001	AUGUSTUS	CDS	710539	711234	1	+	0	ID=Bv1_000680_phuh.t1.CDS;Parent=Bv1_000680_phuh.t1
Bvchr1.sca001	AUGUSTUS	CDS	713984	714199	1	+	0	ID=Bv1_000680_phuh.t1.CDS;Parent=Bv1_000680_phuh.t1
Bvchr1.sca001	AUGUSTUS	CDS	714303	714613	1	+	0	ID=Bv1_000680_phuh.t1.CDS;Parent=Bv1_000680_phuh.t1
Bvchr1.sca001	AUGUSTUS	CDS	715099	715210	1	+	1	ID=Bv1_000680_phuh.t1.CDS;Parent=Bv1_000680_phuh.t1
Bvchr1.sca001	AUGUSTUS	CDS	715305	715541	1	+	0	ID=Bv1_000680_phuh.t1.CDS;Parent=Bv1_000680_phuh.t1
Bvchr1.sca001	AUGUSTUS	CDS	715684	715770	1	+	0	ID=Bv1_000680_phuh.t1.CDS;Parent=Bv1_000680_phuh.t1
Bvchr1.sca001	AUGUSTUS	CDS	716274	716762	1	+	0	ID=Bv1_000680_phuh.t1.CDS;Parent=Bv1_000680_phuh.t1
Bvchr1.sca001	AUGUSTUS	stop_codon	716760	716762	.	+	0	ID=Bv1_000680_phuh.t1.stop_codon;Parent=Bv1_000680_phuh.t1
Bvchr1.sca001	AUGUSTUS	five_prime_UTR	710429	710538	.	+	.	ID=Bv1_000680_phuh.t1.UTR;Parent=Bv1_000680_phuh.t1
Bvchr1.sca001	AUGUSTUS	three_prime_UTR	716763	716882	.	+	.	ID=Bv1_000680_phuh.t1.UTR;Parent=Bv1_000680_phuh.t1
Bvchr1.sca001	AUGUSTUS	gene	719799	726044	0.13	+	.	ID=Bv1_000690_mpuq;Name=Bv1_000690_mpuq
Bvchr1.sca001	AUGUSTUS	mRNA	719799	726044	0.13	+	.	ID=Bv1_000690_mpuq.t1;Parent=Bv1_000690_mpuq;Name=Bv1_000690_mpuq.t1 100%;Note=cDNAcoverage_100%
Bvchr1.sca001	AUGUSTUS	start_codon	720596	720598	.	+	0	ID=Bv1_000690_mpuq.t1.start_codon;Parent=Bv1_000690_mpuq.t1
Bvchr1.sca001	AUGUSTUS	intron	721016	724896	1	+	.	ID=Bv1_000690_mpuq.t1.intron;Parent=Bv1_000690_mpuq.t1
Bvchr1.sca001	AUGUSTUS	CDS	720596	721015	0.52	+	0	ID=Bv1_000690_mpuq.t1.CDS;Parent=Bv1_000690_mpuq.t1
Bvchr1.sca001	AUGUSTUS	CDS	724897	725484	1	+	0	ID=Bv1_000690_mpuq.t1.CDS;Parent=Bv1_000690_mpuq.t1
Bvchr1.sca001	AUGUSTUS	stop_codon	725482	725484	.	+	0	ID=Bv1_000690_mpuq.t1.stop_codon;Parent=Bv1_000690_mpuq.t1
Bvchr1.sca001	AUGUSTUS	five_prime_UTR	719799	720037	.	+	.	ID=Bv1_000690_mpuq.t1.UTR;Parent=Bv1_000690_mpuq.t1
Bvchr1.sca001	AUGUSTUS	five_prime_UTR	720128	720595	.	+	.	ID=Bv1_000690_mpuq.t1.UTR;Parent=Bv1_000690_mpuq.t1
Bvchr1.sca001	AUGUSTUS	three_prime_UTR	725485	726044	.	+	.	ID=Bv1_000690_mpuq.t1.UTR;Parent=Bv1_000690_mpuq.t1
Bvchr1.sca001	AUGUSTUS	gene	728180	734404	0.08	-	.	ID=Bv1_000700_ftcz;Name=Bv1_000700_ftcz
Bvchr1.sca001	AUGUSTUS	mRNA	728180	734404	0.08	-	.	ID=Bv1_000700_ftcz.t1;Parent=Bv1_000700_ftcz;Name=Bv1_000700_ftcz.t1 90.9%;Note=cDNAcoverage_90.9%
Bvchr1.sca001	AUGUSTUS	stop_codon	732179	732181	.	-	0	ID=Bv1_000700_ftcz.t1.stop_codon;Parent=Bv1_000700_ftcz.t1
Bvchr1.sca001	AUGUSTUS	intron	732558	732628	0.81	-	.	ID=Bv1_000700_ftcz.t1.intron;Parent=Bv1_000700_ftcz.t1
Bvchr1.sca001	AUGUSTUS	CDS	732179	732557	0.81	-	1	ID=Bv1_000700_ftcz.t1.CDS;Parent=Bv1_000700_ftcz.t1
Bvchr1.sca001	AUGUSTUS	CDS	732629	734313	0.83	-	0	ID=Bv1_000700_ftcz.t1.CDS;Parent=Bv1_000700_ftcz.t1
Bvchr1.sca001	AUGUSTUS	start_codon	734311	734313	.	-	0	ID=Bv1_000700_ftcz.t1.start_codon;Parent=Bv1_000700_ftcz.t1
Bvchr1.sca001	AUGUSTUS	three_prime_UTR	728180	728469	.	-	.	ID=Bv1_000700_ftcz.t1.UTR;Parent=Bv1_000700_ftcz.t1
Bvchr1.sca001	AUGUSTUS	three_prime_UTR	729287	729398	.	-	.	ID=Bv1_000700_ftcz.t1.UTR;Parent=Bv1_000700_ftcz.t1
Bvchr1.sca001	AUGUSTUS	three_prime_UTR	730537	730635	.	-	.	ID=Bv1_000700_ftcz.t1.UTR;Parent=Bv1_000700_ftcz.t1
Bvchr1.sca001	AUGUSTUS	three_prime_UTR	732038	732178	.	-	.	ID=Bv1_000700_ftcz.t1.UTR;Parent=Bv1_000700_ftcz.t1
Bvchr1.sca001	AUGUSTUS	five_prime_UTR	734314	734404	.	-	.	ID=Bv1_000700_ftcz.t1.UTR;Parent=Bv1_000700_ftcz.t1
Bvchr1.sca001	AUGUSTUS	gene	736649	744373	0.22	+	.	ID=Bv1_000710_rqfn;Name=Bv1_000710_rqfn
Bvchr1.sca001	AUGUSTUS	mRNA	736649	744373	0.22	+	.	ID=Bv1_000710_rqfn.t1;Parent=Bv1_000710_rqfn;Name=Bv1_000710_rqfn.t1 100%;Note=cDNAcoverage_100%
Bvchr1.sca001	AUGUSTUS	start_codon	740297	740299	.	+	0	ID=Bv1_000710_rqfn.t1.start_codon;Parent=Bv1_000710_rqfn.t1
Bvchr1.sca001	AUGUSTUS	intron	740370	740498	1	+	.	ID=Bv1_000710_rqfn.t1.intron;Parent=Bv1_000710_rqfn.t1
Bvchr1.sca001	AUGUSTUS	intron	740582	740939	1	+	.	ID=Bv1_000710_rqfn.t1.intron;Parent=Bv1_000710_rqfn.t1
Bvchr1.sca001	AUGUSTUS	intron	741078	741985	1	+	.	ID=Bv1_000710_rqfn.t1.intron;Parent=Bv1_000710_rqfn.t1
Bvchr1.sca001	AUGUSTUS	intron	742121	743398	1	+	.	ID=Bv1_000710_rqfn.t1.intron;Parent=Bv1_000710_rqfn.t1
Bvchr1.sca001	AUGUSTUS	intron	743548	743633	1	+	.	ID=Bv1_000710_rqfn.t1.intron;Parent=Bv1_000710_rqfn.t1
Bvchr1.sca001	AUGUSTUS	intron	743776	743920	1	+	.	ID=Bv1_000710_rqfn.t1.intron;Parent=Bv1_000710_rqfn.t1
Bvchr1.sca001	AUGUSTUS	CDS	740297	740369	0.97	+	0	ID=Bv1_000710_rqfn.t1.CDS;Parent=Bv1_000710_rqfn.t1
Bvchr1.sca001	AUGUSTUS	CDS	740499	740581	1	+	2	ID=Bv1_000710_rqfn.t1.CDS;Parent=Bv1_000710_rqfn.t1
Bvchr1.sca001	AUGUSTUS	CDS	740940	741077	1	+	0	ID=Bv1_000710_rqfn.t1.CDS;Parent=Bv1_000710_rqfn.t1
Bvchr1.sca001	AUGUSTUS	CDS	741986	742120	1	+	0	ID=Bv1_000710_rqfn.t1.CDS;Parent=Bv1_000710_rqfn.t1
Bvchr1.sca001	AUGUSTUS	CDS	743399	743547	1	+	0	ID=Bv1_000710_rqfn.t1.CDS;Parent=Bv1_000710_rqfn.t1
Bvchr1.sca001	AUGUSTUS	CDS	743634	743775	1	+	1	ID=Bv1_000710_rqfn.t1.CDS;Parent=Bv1_000710_rqfn.t1
Bvchr1.sca001	AUGUSTUS	CDS	743921	744004	1	+	0	ID=Bv1_000710_rqfn.t1.CDS;Parent=Bv1_000710_rqfn.t1
Bvchr1.sca001	AUGUSTUS	stop_codon	744002	744004	.	+	0	ID=Bv1_000710_rqfn.t1.stop_codon;Parent=Bv1_000710_rqfn.t1
Bvchr1.sca001	AUGUSTUS	five_prime_UTR	736649	737077	.	+	.	ID=Bv1_000710_rqfn.t1.UTR;Parent=Bv1_000710_rqfn.t1
Bvchr1.sca001	AUGUSTUS	five_prime_UTR	740273	740296	.	+	.	ID=Bv1_000710_rqfn.t1.UTR;Parent=Bv1_000710_rqfn.t1
Bvchr1.sca001	AUGUSTUS	three_prime_UTR	744005	744373	.	+	.	ID=Bv1_000710_rqfn.t1.UTR;Parent=Bv1_000710_rqfn.t1
Bvchr1.sca001	AUGUSTUS	gene	746219	752706	0.63	+	.	ID=Bv1_000720_hitc;Name=Bv1_000720_hitc
Bvchr1.sca001	AUGUSTUS	mRNA	746219	752706	0.63	+	.	ID=Bv1_000720_hitc.t1;Parent=Bv1_000720_hitc;Name=Bv1_000720_hitc.t1 94.1%;Note=cDNAcoverage_94.1%
Bvchr1.sca001	AUGUSTUS	start_codon	746300	746302	.	+	0	ID=Bv1_000720_hitc.t1.start_codon;Parent=Bv1_000720_hitc.t1
Bvchr1.sca001	AUGUSTUS	intron	746459	747592	1	+	.	ID=Bv1_000720_hitc.t1.intron;Parent=Bv1_000720_hitc.t1
Bvchr1.sca001	AUGUSTUS	intron	747702	748591	1	+	.	ID=Bv1_000720_hitc.t1.intron;Parent=Bv1_000720_hitc.t1
Bvchr1.sca001	AUGUSTUS	intron	748654	749778	1	+	.	ID=Bv1_000720_hitc.t1.intron;Parent=Bv1_000720_hitc.t1
Bvchr1.sca001	AUGUSTUS	intron	749917	751134	1	+	.	ID=Bv1_000720_hitc.t1.intron;Parent=Bv1_000720_hitc.t1
Bvchr1.sca001	AUGUSTUS	intron	751255	751843	0.95	+	.	ID=Bv1_000720_hitc.t1.intron;Parent=Bv1_000720_hitc.t1
Bvchr1.sca001	AUGUSTUS	intron	751993	752183	1	+	.	ID=Bv1_000720_hitc.t1.intron;Parent=Bv1_000720_hitc.t1
Bvchr1.sca001	AUGUSTUS	intron	752326	752508	1	+	.	ID=Bv1_000720_hitc.t1.intron;Parent=Bv1_000720_hitc.t1
Bvchr1.sca001	AUGUSTUS	CDS	746300	746458	1	+	0	ID=Bv1_000720_hitc.t1.CDS;Parent=Bv1_000720_hitc.t1
Bvchr1.sca001	AUGUSTUS	CDS	747593	747701	1	+	0	ID=Bv1_000720_hitc.t1.CDS;Parent=Bv1_000720_hitc.t1
Bvchr1.sca001	AUGUSTUS	CDS	748592	748653	1	+	2	ID=Bv1_000720_hitc.t1.CDS;Parent=Bv1_000720_hitc.t1
Bvchr1.sca001	AUGUSTUS	CDS	749779	749916	1	+	0	ID=Bv1_000720_hitc.t1.CDS;Parent=Bv1_000720_hitc.t1
Bvchr1.sca001	AUGUSTUS	CDS	751135	751254	0.99	+	0	ID=Bv1_000720_hitc.t1.CDS;Parent=Bv1_000720_hitc.t1
Bvchr1.sca001	AUGUSTUS	CDS	751844	751992	0.96	+	0	ID=Bv1_000720_hitc.t1.CDS;Parent=Bv1_000720_hitc.t1
Bvchr1.sca001	AUGUSTUS	CDS	752184	752325	1	+	1	ID=Bv1_000720_hitc.t1.CDS;Parent=Bv1_000720_hitc.t1
Bvchr1.sca001	AUGUSTUS	CDS	752509	752592	1	+	0	ID=Bv1_000720_hitc.t1.CDS;Parent=Bv1_000720_hitc.t1
Bvchr1.sca001	AUGUSTUS	stop_codon	752590	752592	.	+	0	ID=Bv1_000720_hitc.t1.stop_codon;Parent=Bv1_000720_hitc.t1
Bvchr1.sca001	AUGUSTUS	five_prime_UTR	746219	746299	.	+	.	ID=Bv1_000720_hitc.t1.UTR;Parent=Bv1_000720_hitc.t1
Bvchr1.sca001	AUGUSTUS	three_prime_UTR	752593	752706	.	+	.	ID=Bv1_000720_hitc.t1.UTR;Parent=Bv1_000720_hitc.t1
Bvchr1.sca001	AUGUSTUS	gene	760709	772506	0.33	+	.	ID=Bv1_000730_wmjz;Name=Bv1_000730_wmjz
Bvchr1.sca001	AUGUSTUS	mRNA	760709	772506	0.33	+	.	ID=Bv1_000730_wmjz.t1;Parent=Bv1_000730_wmjz;Name=Bv1_000730_wmjz.t1 100%;Note=cDNAcoverage_100%
Bvchr1.sca001	AUGUSTUS	start_codon	761697	761699	.	+	0	ID=Bv1_000730_wmjz.t1.start_codon;Parent=Bv1_000730_wmjz.t1
Bvchr1.sca001	AUGUSTUS	intron	762024	764728	1	+	.	ID=Bv1_000730_wmjz.t1.intron;Parent=Bv1_000730_wmjz.t1
Bvchr1.sca001	AUGUSTUS	intron	765061	765177	1	+	.	ID=Bv1_000730_wmjz.t1.intron;Parent=Bv1_000730_wmjz.t1
Bvchr1.sca001	AUGUSTUS	intron	765271	765368	1	+	.	ID=Bv1_000730_wmjz.t1.intron;Parent=Bv1_000730_wmjz.t1
Bvchr1.sca001	AUGUSTUS	intron	765457	766095	1	+	.	ID=Bv1_000730_wmjz.t1.intron;Parent=Bv1_000730_wmjz.t1
Bvchr1.sca001	AUGUSTUS	intron	766190	766799	1	+	.	ID=Bv1_000730_wmjz.t1.intron;Parent=Bv1_000730_wmjz.t1
Bvchr1.sca001	AUGUSTUS	intron	766901	768373	1	+	.	ID=Bv1_000730_wmjz.t1.intron;Parent=Bv1_000730_wmjz.t1
Bvchr1.sca001	AUGUSTUS	intron	768444	770111	1	+	.	ID=Bv1_000730_wmjz.t1.intron;Parent=Bv1_000730_wmjz.t1
Bvchr1.sca001	AUGUSTUS	intron	770216	770505	1	+	.	ID=Bv1_000730_wmjz.t1.intron;Parent=Bv1_000730_wmjz.t1
Bvchr1.sca001	AUGUSTUS	intron	770623	771325	1	+	.	ID=Bv1_000730_wmjz.t1.intron;Parent=Bv1_000730_wmjz.t1
Bvchr1.sca001	AUGUSTUS	intron	771403	771576	1	+	.	ID=Bv1_000730_wmjz.t1.intron;Parent=Bv1_000730_wmjz.t1
Bvchr1.sca001	AUGUSTUS	intron	771622	771718	1	+	.	ID=Bv1_000730_wmjz.t1.intron;Parent=Bv1_000730_wmjz.t1
Bvchr1.sca001	AUGUSTUS	CDS	761697	762023	1	+	0	ID=Bv1_000730_wmjz.t1.CDS;Parent=Bv1_000730_wmjz.t1
Bvchr1.sca001	AUGUSTUS	CDS	764729	765060	1	+	0	ID=Bv1_000730_wmjz.t1.CDS;Parent=Bv1_000730_wmjz.t1
Bvchr1.sca001	AUGUSTUS	CDS	765178	765270	1	+	1	ID=Bv1_000730_wmjz.t1.CDS;Parent=Bv1_000730_wmjz.t1
Bvchr1.sca001	AUGUSTUS	CDS	765369	765456	1	+	1	ID=Bv1_000730_wmjz.t1.CDS;Parent=Bv1_000730_wmjz.t1
Bvchr1.sca001	AUGUSTUS	CDS	766096	766189	1	+	0	ID=Bv1_000730_wmjz.t1.CDS;Parent=Bv1_000730_wmjz.t1
Bvchr1.sca001	AUGUSTUS	CDS	766800	766900	1	+	2	ID=Bv1_000730_wmjz.t1.CDS;Parent=Bv1_000730_wmjz.t1
Bvchr1.sca001	AUGUSTUS	CDS	768374	768443	1	+	0	ID=Bv1_000730_wmjz.t1.CDS;Parent=Bv1_000730_wmjz.t1
Bvchr1.sca001	AUGUSTUS	CDS	770112	770215	1	+	2	ID=Bv1_000730_wmjz.t1.CDS;Parent=Bv1_000730_wmjz.t1
Bvchr1.sca001	AUGUSTUS	CDS	770506	770622	1	+	0	ID=Bv1_000730_wmjz.t1.CDS;Parent=Bv1_000730_wmjz.t1
Bvchr1.sca001	AUGUSTUS	CDS	771326	771402	1	+	0	ID=Bv1_000730_wmjz.t1.CDS;Parent=Bv1_000730_wmjz.t1
Bvchr1.sca001	AUGUSTUS	CDS	771577	771621	1	+	1	ID=Bv1_000730_wmjz.t1.CDS;Parent=Bv1_000730_wmjz.t1
Bvchr1.sca001	AUGUSTUS	CDS	771719	772238	1	+	1	ID=Bv1_000730_wmjz.t1.CDS;Parent=Bv1_000730_wmjz.t1
Bvchr1.sca001	AUGUSTUS	stop_codon	772236	772238	.	+	0	ID=Bv1_000730_wmjz.t1.stop_codon;Parent=Bv1_000730_wmjz.t1
Bvchr1.sca001	AUGUSTUS	five_prime_UTR	760709	761137	.	+	.	ID=Bv1_000730_wmjz.t1.UTR;Parent=Bv1_000730_wmjz.t1
Bvchr1.sca001	AUGUSTUS	five_prime_UTR	761422	761696	.	+	.	ID=Bv1_000730_wmjz.t1.UTR;Parent=Bv1_000730_wmjz.t1
Bvchr1.sca001	AUGUSTUS	three_prime_UTR	772239	772506	.	+	.	ID=Bv1_000730_wmjz.t1.UTR;Parent=Bv1_000730_wmjz.t1
Bvchr1.sca001	AUGUSTUS	gene	803089	808671	0.55	+	.	ID=Bv1_000740_gzum;Name=Bv1_000740_gzum
Bvchr1.sca001	AUGUSTUS	mRNA	803089	808671	0.55	+	.	ID=Bv1_000740_gzum.t1;Parent=Bv1_000740_gzum;Name=Bv1_000740_gzum.t1 100%;Note=cDNAcoverage_100%
Bvchr1.sca001	AUGUSTUS	start_codon	803191	803193	.	+	0	ID=Bv1_000740_gzum.t1.start_codon;Parent=Bv1_000740_gzum.t1
Bvchr1.sca001	AUGUSTUS	intron	804487	807402	1	+	.	ID=Bv1_000740_gzum.t1.intron;Parent=Bv1_000740_gzum.t1
Bvchr1.sca001	AUGUSTUS	intron	807467	807583	1	+	.	ID=Bv1_000740_gzum.t1.intron;Parent=Bv1_000740_gzum.t1
Bvchr1.sca001	AUGUSTUS	intron	807628	808213	1	+	.	ID=Bv1_000740_gzum.t1.intron;Parent=Bv1_000740_gzum.t1
Bvchr1.sca001	AUGUSTUS	CDS	803191	804486	1	+	0	ID=Bv1_000740_gzum.t1.CDS;Parent=Bv1_000740_gzum.t1
Bvchr1.sca001	AUGUSTUS	CDS	807403	807466	1	+	0	ID=Bv1_000740_gzum.t1.CDS;Parent=Bv1_000740_gzum.t1
Bvchr1.sca001	AUGUSTUS	CDS	807584	807627	1	+	2	ID=Bv1_000740_gzum.t1.CDS;Parent=Bv1_000740_gzum.t1
Bvchr1.sca001	AUGUSTUS	CDS	808214	808384	1	+	0	ID=Bv1_000740_gzum.t1.CDS;Parent=Bv1_000740_gzum.t1
Bvchr1.sca001	AUGUSTUS	stop_codon	808382	808384	.	+	0	ID=Bv1_000740_gzum.t1.stop_codon;Parent=Bv1_000740_gzum.t1
Bvchr1.sca001	AUGUSTUS	five_prime_UTR	803089	803190	.	+	.	ID=Bv1_000740_gzum.t1.UTR;Parent=Bv1_000740_gzum.t1
Bvchr1.sca001	AUGUSTUS	three_prime_UTR	808385	808671	.	+	.	ID=Bv1_000740_gzum.t1.UTR;Parent=Bv1_000740_gzum.t1
Bvchr1.sca001	AUGUSTUS	gene	814139	817314	0.17	+	.	ID=Bv1_000741z10_rktt;Name=Bv1_000741z10_rktt
Bvchr1.sca001	AUGUSTUS	mRNA	814139	817314	0.07	+	.	ID=Bv1_000741z10_rktt.t1;Parent=Bv1_000741z10_rktt;Name=Bv1_000741z10_rktt.t1 0%;Note=cDNAcoverage_0%
Bvchr1.sca001	AUGUSTUS	start_codon	815700	815702	.	+	0	ID=Bv1_000741z10_rktt.t1.start_codon;Parent=Bv1_000741z10_rktt.t1
Bvchr1.sca001	AUGUSTUS	intron	816408	816641	0.81	+	.	ID=Bv1_000741z10_rktt.t1.intron;Parent=Bv1_000741z10_rktt.t1
Bvchr1.sca001	AUGUSTUS	intron	816706	816799	0.69	+	.	ID=Bv1_000741z10_rktt.t1.intron;Parent=Bv1_000741z10_rktt.t1
Bvchr1.sca001	AUGUSTUS	intron	816832	817103	0.66	+	.	ID=Bv1_000741z10_rktt.t1.intron;Parent=Bv1_000741z10_rktt.t1
Bvchr1.sca001	AUGUSTUS	CDS	815700	816407	0.57	+	0	ID=Bv1_000741z10_rktt.t1.CDS;Parent=Bv1_000741z10_rktt.t1
Bvchr1.sca001	AUGUSTUS	CDS	816642	816705	0.8	+	0	ID=Bv1_000741z10_rktt.t1.CDS;Parent=Bv1_000741z10_rktt.t1
Bvchr1.sca001	AUGUSTUS	CDS	816800	816831	0.65	+	2	ID=Bv1_000741z10_rktt.t1.CDS;Parent=Bv1_000741z10_rktt.t1
Bvchr1.sca001	AUGUSTUS	CDS	817104	817247	0.88	+	0	ID=Bv1_000741z10_rktt.t1.CDS;Parent=Bv1_000741z10_rktt.t1
Bvchr1.sca001	AUGUSTUS	stop_codon	817245	817247	.	+	0	ID=Bv1_000741z10_rktt.t1.stop_codon;Parent=Bv1_000741z10_rktt.t1
Bvchr1.sca001	AUGUSTUS	five_prime_UTR	814139	814190	.	+	.	ID=Bv1_000741z10_rktt.t1.UTR;Parent=Bv1_000741z10_rktt.t1
Bvchr1.sca001	AUGUSTUS	five_prime_UTR	815649	815699	.	+	.	ID=Bv1_000741z10_rktt.t1.UTR;Parent=Bv1_000741z10_rktt.t1
Bvchr1.sca001	AUGUSTUS	three_prime_UTR	817248	817314	.	+	.	ID=Bv1_000741z10_rktt.t1.UTR;Parent=Bv1_000741z10_rktt.t1
Bvchr1.sca001	AUGUSTUS	mRNA	815959	817314	0.1	+	.	ID=Bv1_000741z10_rktt.t2;Parent=Bv1_000741z10_rktt;Name=Bv1_000741z10_rktt.t2 0%;Note=cDNAcoverage_0%
Bvchr1.sca001	AUGUSTUS	start_codon	815994	815996	.	+	0	ID=Bv1_000741z10_rktt.t2.start_codon;Parent=Bv1_000741z10_rktt.t2
Bvchr1.sca001	AUGUSTUS	intron	816408	816641	0.8	+	.	ID=Bv1_000741z10_rktt.t2.intron;Parent=Bv1_000741z10_rktt.t2
Bvchr1.sca001	AUGUSTUS	intron	816706	816799	0.61	+	.	ID=Bv1_000741z10_rktt.t2.intron;Parent=Bv1_000741z10_rktt.t2
Bvchr1.sca001	AUGUSTUS	intron	816832	817103	0.54	+	.	ID=Bv1_000741z10_rktt.t2.intron;Parent=Bv1_000741z10_rktt.t2
Bvchr1.sca001	AUGUSTUS	CDS	815994	816407	0.38	+	0	ID=Bv1_000741z10_rktt.t2.CDS;Parent=Bv1_000741z10_rktt.t2
Bvchr1.sca001	AUGUSTUS	CDS	816642	816705	0.8	+	0	ID=Bv1_000741z10_rktt.t2.CDS;Parent=Bv1_000741z10_rktt.t2
Bvchr1.sca001	AUGUSTUS	CDS	816800	816831	0.54	+	2	ID=Bv1_000741z10_rktt.t2.CDS;Parent=Bv1_000741z10_rktt.t2
Bvchr1.sca001	AUGUSTUS	CDS	817104	817247	0.78	+	0	ID=Bv1_000741z10_rktt.t2.CDS;Parent=Bv1_000741z10_rktt.t2
Bvchr1.sca001	AUGUSTUS	stop_codon	817245	817247	.	+	0	ID=Bv1_000741z10_rktt.t2.stop_codon;Parent=Bv1_000741z10_rktt.t2
Bvchr1.sca001	AUGUSTUS	five_prime_UTR	815959	815993	.	+	.	ID=Bv1_000741z10_rktt.t2.UTR;Parent=Bv1_000741z10_rktt.t2
Bvchr1.sca001	AUGUSTUS	three_prime_UTR	817248	817314	.	+	.	ID=Bv1_000741z10_rktt.t2.UTR;Parent=Bv1_000741z10_rktt.t2
Bvchr1.sca001	AUGUSTUS	gene	819269	820873	0.36	+	.	ID=Bv1_000750_pjej;Name=Bv1_000750_pjej
Bvchr1.sca001	AUGUSTUS	mRNA	819269	820873	0.36	+	.	ID=Bv1_000750_pjej.t1;Parent=Bv1_000750_pjej;Name=Bv1_000750_pjej.t1 100%;Note=cDNAcoverage_100%
Bvchr1.sca001	AUGUSTUS	start_codon	819373	819375	.	+	0	ID=Bv1_000750_pjej.t1.start_codon;Parent=Bv1_000750_pjej.t1
Bvchr1.sca001	AUGUSTUS	intron	819732	820513	2	+	.	ID=Bv1_000750_pjej.t1.intron;Parent=Bv1_000750_pjej.t1
Bvchr1.sca001	AUGUSTUS	CDS	819373	819731	2	+	0	ID=Bv1_000750_pjej.t1.CDS;Parent=Bv1_000750_pjej.t1
Bvchr1.sca001	AUGUSTUS	CDS	820514	820532	2	+	1	ID=Bv1_000750_pjej.t1.CDS;Parent=Bv1_000750_pjej.t1
Bvchr1.sca001	AUGUSTUS	stop_codon	820530	820532	.	+	0	ID=Bv1_000750_pjej.t1.stop_codon;Parent=Bv1_000750_pjej.t1
Bvchr1.sca001	AUGUSTUS	five_prime_UTR	819269	819372	.	+	.	ID=Bv1_000750_pjej.t1.UTR;Parent=Bv1_000750_pjej.t1
Bvchr1.sca001	AUGUSTUS	three_prime_UTR	820533	820584	.	+	.	ID=Bv1_000750_pjej.t1.UTR;Parent=Bv1_000750_pjej.t1
Bvchr1.sca001	AUGUSTUS	three_prime_UTR	820681	820873	.	+	.	ID=Bv1_000750_pjej.t1.UTR;Parent=Bv1_000750_pjej.t1
Bvchr1.sca001	AUGUSTUS	gene	822159	830931	0.03	+	.	ID=Bv1_000760_fkrd;Name=Bv1_000760_fkrd
Bvchr1.sca001	AUGUSTUS	mRNA	822159	830931	0.03	+	.	ID=Bv1_000760_fkrd.t1;Parent=Bv1_000760_fkrd;Name=Bv1_000760_fkrd.t1 70.6%;Note=cDNAcoverage_70.6%
Bvchr1.sca001	AUGUSTUS	start_codon	822185	822187	.	+	0	ID=Bv1_000760_fkrd.t1.start_codon;Parent=Bv1_000760_fkrd.t1
Bvchr1.sca001	AUGUSTUS	intron	822635	823340	1	+	.	ID=Bv1_000760_fkrd.t1.intron;Parent=Bv1_000760_fkrd.t1
Bvchr1.sca001	AUGUSTUS	intron	823794	824274	1	+	.	ID=Bv1_000760_fkrd.t1.intron;Parent=Bv1_000760_fkrd.t1
Bvchr1.sca001	AUGUSTUS	intron	824581	824711	1	+	.	ID=Bv1_000760_fkrd.t1.intron;Parent=Bv1_000760_fkrd.t1
Bvchr1.sca001	AUGUSTUS	intron	824776	824891	1	+	.	ID=Bv1_000760_fkrd.t1.intron;Parent=Bv1_000760_fkrd.t1
Bvchr1.sca001	AUGUSTUS	intron	824936	825342	1	+	.	ID=Bv1_000760_fkrd.t1.intron;Parent=Bv1_000760_fkrd.t1
Bvchr1.sca001	AUGUSTUS	intron	825473	826311	0.32	+	.	ID=Bv1_000760_fkrd.t1.intron;Parent=Bv1_000760_fkrd.t1
Bvchr1.sca001	AUGUSTUS	intron	826928	827015	0.74	+	.	ID=Bv1_000760_fkrd.t1.intron;Parent=Bv1_000760_fkrd.t1
Bvchr1.sca001	AUGUSTUS	CDS	822185	822634	0.65	+	0	ID=Bv1_000760_fkrd.t1.CDS;Parent=Bv1_000760_fkrd.t1
Bvchr1.sca001	AUGUSTUS	CDS	823341	823793	1	+	0	ID=Bv1_000760_fkrd.t1.CDS;Parent=Bv1_000760_fkrd.t1
Bvchr1.sca001	AUGUSTUS	CDS	824275	824580	1	+	0	ID=Bv1_000760_fkrd.t1.CDS;Parent=Bv1_000760_fkrd.t1
Bvchr1.sca001	AUGUSTUS	CDS	824712	824775	1	+	0	ID=Bv1_000760_fkrd.t1.CDS;Parent=Bv1_000760_fkrd.t1
Bvchr1.sca001	AUGUSTUS	CDS	824892	824935	1	+	2	ID=Bv1_000760_fkrd.t1.CDS;Parent=Bv1_000760_fkrd.t1
Bvchr1.sca001	AUGUSTUS	CDS	825343	825472	0.59	+	0	ID=Bv1_000760_fkrd.t1.CDS;Parent=Bv1_000760_fkrd.t1
Bvchr1.sca001	AUGUSTUS	CDS	826312	826927	0.34	+	2	ID=Bv1_000760_fkrd.t1.CDS;Parent=Bv1_000760_fkrd.t1
Bvchr1.sca001	AUGUSTUS	CDS	827016	830745	0.33	+	1	ID=Bv1_000760_fkrd.t1.CDS;Parent=Bv1_000760_fkrd.t1
Bvchr1.sca001	AUGUSTUS	stop_codon	830743	830745	.	+	0	ID=Bv1_000760_fkrd.t1.stop_codon;Parent=Bv1_000760_fkrd.t1
Bvchr1.sca001	AUGUSTUS	five_prime_UTR	822159	822184	.	+	.	ID=Bv1_000760_fkrd.t1.UTR;Parent=Bv1_000760_fkrd.t1
Bvchr1.sca001	AUGUSTUS	three_prime_UTR	830746	830931	.	+	.	ID=Bv1_000760_fkrd.t1.UTR;Parent=Bv1_000760_fkrd.t1
Bvchr1.sca001	AUGUSTUS	gene	832005	833054	0.32	-	.	ID=Bv1_000761z11_cpgi;Name=Bv1_000761z11_cpgi
Bvchr1.sca001	AUGUSTUS	mRNA	832005	833054	0.32	-	.	ID=Bv1_000761z11_cpgi.t1;Parent=Bv1_000761z11_cpgi;Name=Bv1_000761z11_cpgi.t1 0%;Note=cDNAcoverage_0%
Bvchr1.sca001	AUGUSTUS	stop_codon	832178	832180	.	-	0	ID=Bv1_000761z11_cpgi.t1.stop_codon;Parent=Bv1_000761z11_cpgi.t1
Bvchr1.sca001	AUGUSTUS	intron	832566	832927	0.7	-	.	ID=Bv1_000761z11_cpgi.t1.intron;Parent=Bv1_000761z11_cpgi.t1
Bvchr1.sca001	AUGUSTUS	CDS	832178	832565	0.62	-	1	ID=Bv1_000761z11_cpgi.t1.CDS;Parent=Bv1_000761z11_cpgi.t1
Bvchr1.sca001	AUGUSTUS	CDS	832928	833004	0.7	-	0	ID=Bv1_000761z11_cpgi.t1.CDS;Parent=Bv1_000761z11_cpgi.t1
Bvchr1.sca001	AUGUSTUS	start_codon	833002	833004	.	-	0	ID=Bv1_000761z11_cpgi.t1.start_codon;Parent=Bv1_000761z11_cpgi.t1
Bvchr1.sca001	AUGUSTUS	three_prime_UTR	832005	832177	.	-	.	ID=Bv1_000761z11_cpgi.t1.UTR;Parent=Bv1_000761z11_cpgi.t1
Bvchr1.sca001	AUGUSTUS	five_prime_UTR	833005	833054	.	-	.	ID=Bv1_000761z11_cpgi.t1.UTR;Parent=Bv1_000761z11_cpgi.t1
Bvchr1.sca001	AUGUSTUS	gene	834539	843332	0.3	+	.	ID=Bv1_000770_meja;Name=Bv1_000770_meja
Bvchr1.sca001	AUGUSTUS	mRNA	834539	843332	0.3	+	.	ID=Bv1_000770_meja.t1;Parent=Bv1_000770_meja;Name=Bv1_000770_meja.t1 100%;Note=cDNAcoverage_100%
Bvchr1.sca001	AUGUSTUS	start_codon	834701	834703	.	+	0	ID=Bv1_000770_meja.t1.start_codon;Parent=Bv1_000770_meja.t1
Bvchr1.sca001	AUGUSTUS	intron	834946	835026	1	+	.	ID=Bv1_000770_meja.t1.intron;Parent=Bv1_000770_meja.t1
Bvchr1.sca001	AUGUSTUS	intron	835117	836229	1	+	.	ID=Bv1_000770_meja.t1.intron;Parent=Bv1_000770_meja.t1
Bvchr1.sca001	AUGUSTUS	intron	836292	837296	1	+	.	ID=Bv1_000770_meja.t1.intron;Parent=Bv1_000770_meja.t1
Bvchr1.sca001	AUGUSTUS	intron	837398	838081	1	+	.	ID=Bv1_000770_meja.t1.intron;Parent=Bv1_000770_meja.t1
Bvchr1.sca001	AUGUSTUS	intron	838172	838897	1	+	.	ID=Bv1_000770_meja.t1.intron;Parent=Bv1_000770_meja.t1
Bvchr1.sca001	AUGUSTUS	intron	839021	839824	1	+	.	ID=Bv1_000770_meja.t1.intron;Parent=Bv1_000770_meja.t1
Bvchr1.sca001	AUGUSTUS	intron	839903	840335	1	+	.	ID=Bv1_000770_meja.t1.intron;Parent=Bv1_000770_meja.t1
Bvchr1.sca001	AUGUSTUS	intron	840422	840568	1	+	.	ID=Bv1_000770_meja.t1.intron;Parent=Bv1_000770_meja.t1
Bvchr1.sca001	AUGUSTUS	intron	840618	841294	1	+	.	ID=Bv1_000770_meja.t1.intron;Parent=Bv1_000770_meja.t1
Bvchr1.sca001	AUGUSTUS	intron	841352	841449	1	+	.	ID=Bv1_000770_meja.t1.intron;Parent=Bv1_000770_meja.t1
Bvchr1.sca001	AUGUSTUS	intron	841581	841663	1	+	.	ID=Bv1_000770_meja.t1.intron;Parent=Bv1_000770_meja.t1
Bvchr1.sca001	AUGUSTUS	intron	841748	842426	1	+	.	ID=Bv1_000770_meja.t1.intron;Parent=Bv1_000770_meja.t1
Bvchr1.sca001	AUGUSTUS	intron	842497	842585	1	+	.	ID=Bv1_000770_meja.t1.intron;Parent=Bv1_000770_meja.t1
Bvchr1.sca001	AUGUSTUS	CDS	834701	834945	0.59	+	0	ID=Bv1_000770_meja.t1.CDS;Parent=Bv1_000770_meja.t1
Bvchr1.sca001	AUGUSTUS	CDS	835027	835116	1	+	1	ID=Bv1_000770_meja.t1.CDS;Parent=Bv1_000770_meja.t1
Bvchr1.sca001	AUGUSTUS	CDS	836230	836291	1	+	1	ID=Bv1_000770_meja.t1.CDS;Parent=Bv1_000770_meja.t1
Bvchr1.sca001	AUGUSTUS	CDS	837297	837397	1	+	2	ID=Bv1_000770_meja.t1.CDS;Parent=Bv1_000770_meja.t1
Bvchr1.sca001	AUGUSTUS	CDS	838082	838171	1	+	0	ID=Bv1_000770_meja.t1.CDS;Parent=Bv1_000770_meja.t1
Bvchr1.sca001	AUGUSTUS	CDS	838898	839020	1	+	0	ID=Bv1_000770_meja.t1.CDS;Parent=Bv1_000770_meja.t1
Bvchr1.sca001	AUGUSTUS	CDS	839825	839902	1	+	0	ID=Bv1_000770_meja.t1.CDS;Parent=Bv1_000770_meja.t1
Bvchr1.sca001	AUGUSTUS	CDS	840336	840421	1	+	0	ID=Bv1_000770_meja.t1.CDS;Parent=Bv1_000770_meja.t1
Bvchr1.sca001	AUGUSTUS	CDS	840569	840617	1	+	1	ID=Bv1_000770_meja.t1.CDS;Parent=Bv1_000770_meja.t1
Bvchr1.sca001	AUGUSTUS	CDS	841295	841351	1	+	0	ID=Bv1_000770_meja.t1.CDS;Parent=Bv1_000770_meja.t1
Bvchr1.sca001	AUGUSTUS	CDS	841450	841580	1	+	0	ID=Bv1_000770_meja.t1.CDS;Parent=Bv1_000770_meja.t1
Bvchr1.sca001	AUGUSTUS	CDS	841664	841747	1	+	1	ID=Bv1_000770_meja.t1.CDS;Parent=Bv1_000770_meja.t1
Bvchr1.sca001	AUGUSTUS	CDS	842427	842496	1	+	1	ID=Bv1_000770_meja.t1.CDS;Parent=Bv1_000770_meja.t1
Bvchr1.sca001	AUGUSTUS	CDS	842586	843029	1	+	0	ID=Bv1_000770_meja.t1.CDS;Parent=Bv1_000770_meja.t1
Bvchr1.sca001	AUGUSTUS	stop_codon	843027	843029	.	+	0	ID=Bv1_000770_meja.t1.stop_codon;Parent=Bv1_000770_meja.t1
Bvchr1.sca001	AUGUSTUS	five_prime_UTR	834539	834700	.	+	.	ID=Bv1_000770_meja.t1.UTR;Parent=Bv1_000770_meja.t1
Bvchr1.sca001	AUGUSTUS	three_prime_UTR	843030	843332	.	+	.	ID=Bv1_000770_meja.t1.UTR;Parent=Bv1_000770_meja.t1
Bvchr1.sca001	AUGUSTUS	gene	852689	854236	0.17	+	.	ID=Bv1_000780_ymmj;Name=Bv1_000780_ymmj
Bvchr1.sca001	AUGUSTUS	mRNA	852689	854236	0.17	+	.	ID=Bv1_000780_ymmj.t1;Parent=Bv1_000780_ymmj;Name=Bv1_000780_ymmj.t1 100%;Note=cDNAcoverage_100%
Bvchr1.sca001	AUGUSTUS	start_codon	852746	852748	.	+	0	ID=Bv1_000780_ymmj.t1.start_codon;Parent=Bv1_000780_ymmj.t1
Bvchr1.sca001	AUGUSTUS	CDS	852746	854044	0.69	+	0	ID=Bv1_000780_ymmj.t1.CDS;Parent=Bv1_000780_ymmj.t1
Bvchr1.sca001	AUGUSTUS	stop_codon	854042	854044	.	+	0	ID=Bv1_000780_ymmj.t1.stop_codon;Parent=Bv1_000780_ymmj.t1
Bvchr1.sca001	AUGUSTUS	five_prime_UTR	852689	852745	.	+	.	ID=Bv1_000780_ymmj.t1.UTR;Parent=Bv1_000780_ymmj.t1
Bvchr1.sca001	AUGUSTUS	three_prime_UTR	854045	854236	.	+	.	ID=Bv1_000780_ymmj.t1.UTR;Parent=Bv1_000780_ymmj.t1
Bvchr1.sca001	AUGUSTUS	gene	856623	861894	0.48	-	.	ID=Bv1_000790_ktzs;Name=Bv1_000790_ktzs
Bvchr1.sca001	AUGUSTUS	mRNA	858652	861894	0.27	-	.	ID=Bv1_000790_ktzs.t1;Parent=Bv1_000790_ktzs;Name=Bv1_000790_ktzs.t1 100%;Note=cDNAcoverage_100%
Bvchr1.sca001	AUGUSTUS	stop_codon	858810	858812	.	-	0	ID=Bv1_000790_ktzs.t1.stop_codon;Parent=Bv1_000790_ktzs.t1
Bvchr1.sca001	AUGUSTUS	CDS	858810	858971	0.98	-	0	ID=Bv1_000790_ktzs.t1.CDS;Parent=Bv1_000790_ktzs.t1
Bvchr1.sca001	AUGUSTUS	start_codon	858969	858971	.	-	0	ID=Bv1_000790_ktzs.t1.start_codon;Parent=Bv1_000790_ktzs.t1
Bvchr1.sca001	AUGUSTUS	three_prime_UTR	858652	858809	.	-	.	ID=Bv1_000790_ktzs.t1.UTR;Parent=Bv1_000790_ktzs.t1
Bvchr1.sca001	AUGUSTUS	five_prime_UTR	858972	859172	.	-	.	ID=Bv1_000790_ktzs.t1.UTR;Parent=Bv1_000790_ktzs.t1
Bvchr1.sca001	AUGUSTUS	five_prime_UTR	861379	861894	.	-	.	ID=Bv1_000790_ktzs.t1.UTR;Parent=Bv1_000790_ktzs.t1
Bvchr1.sca001	AUGUSTUS	mRNA	856623	861894	0.21	-	.	ID=Bv1_000790_ktzs.t2;Parent=Bv1_000790_ktzs;Name=Bv1_000790_ktzs.t2 100%;Note=cDNAcoverage_100%
Bvchr1.sca001	AUGUSTUS	stop_codon	856823	856825	.	-	0	ID=Bv1_000790_ktzs.t2.stop_codon;Parent=Bv1_000790_ktzs.t2
Bvchr1.sca001	AUGUSTUS	intron	856917	858813	0.68	-	.	ID=Bv1_000790_ktzs.t2.intron;Parent=Bv1_000790_ktzs.t2
Bvchr1.sca001	AUGUSTUS	CDS	856823	856916	0.68	-	1	ID=Bv1_000790_ktzs.t2.CDS;Parent=Bv1_000790_ktzs.t2
Bvchr1.sca001	AUGUSTUS	CDS	858814	858971	0.69	-	0	ID=Bv1_000790_ktzs.t2.CDS;Parent=Bv1_000790_ktzs.t2
Bvchr1.sca001	AUGUSTUS	start_codon	858969	858971	.	-	0	ID=Bv1_000790_ktzs.t2.start_codon;Parent=Bv1_000790_ktzs.t2
Bvchr1.sca001	AUGUSTUS	three_prime_UTR	856623	856822	.	-	.	ID=Bv1_000790_ktzs.t2.UTR;Parent=Bv1_000790_ktzs.t2
Bvchr1.sca001	AUGUSTUS	five_prime_UTR	858972	859172	.	-	.	ID=Bv1_000790_ktzs.t2.UTR;Parent=Bv1_000790_ktzs.t2
Bvchr1.sca001	AUGUSTUS	five_prime_UTR	861379	861894	.	-	.	ID=Bv1_000790_ktzs.t2.UTR;Parent=Bv1_000790_ktzs.t2
Bvchr1.sca001	AUGUSTUS	gene	862804	863984	0.1	-	.	ID=Bv1_000791z12_woah;Name=Bv1_000791z12_woah
Bvchr1.sca001	AUGUSTUS	mRNA	862804	863984	0.1	-	.	ID=Bv1_000791z12_woah.t1;Parent=Bv1_000791z12_woah;Name=Bv1_000791z12_woah.t1 0%;Note=cDNAcoverage_0%
Bvchr1.sca001	AUGUSTUS	stop_codon	862816	862818	.	-	0	ID=Bv1_000791z12_woah.t1.stop_codon;Parent=Bv1_000791z12_woah.t1
Bvchr1.sca001	AUGUSTUS	intron	863008	863455	0.62	-	.	ID=Bv1_000791z12_woah.t1.intron;Parent=Bv1_000791z12_woah.t1
Bvchr1.sca001	AUGUSTUS	intron	863698	863797	0.47	-	.	ID=Bv1_000791z12_woah.t1.intron;Parent=Bv1_000791z12_woah.t1
Bvchr1.sca001	AUGUSTUS	CDS	862816	863007	0.96	-	0	ID=Bv1_000791z12_woah.t1.CDS;Parent=Bv1_000791z12_woah.t1
Bvchr1.sca001	AUGUSTUS	CDS	863456	863697	0.3	-	2	ID=Bv1_000791z12_woah.t1.CDS;Parent=Bv1_000791z12_woah.t1
Bvchr1.sca001	AUGUSTUS	CDS	863798	863807	0.69	-	0	ID=Bv1_000791z12_woah.t1.CDS;Parent=Bv1_000791z12_woah.t1
Bvchr1.sca001	AUGUSTUS	start_codon	863805	863807	.	-	0	ID=Bv1_000791z12_woah.t1.start_codon;Parent=Bv1_000791z12_woah.t1
Bvchr1.sca001	AUGUSTUS	three_prime_UTR	862804	862815	.	-	.	ID=Bv1_000791z12_woah.t1.UTR;Parent=Bv1_000791z12_woah.t1
Bvchr1.sca001	AUGUSTUS	five_prime_UTR	863808	863984	.	-	.	ID=Bv1_000791z12_woah.t1.UTR;Parent=Bv1_000791z12_woah.t1
Bvchr1.sca001	AUGUSTUS	gene	864899	867583	0.36	+	.	ID=Bv1_000800_accp;Name=Bv1_000800_accp
Bvchr1.sca001	AUGUSTUS	mRNA	864899	867583	0.36	+	.	ID=Bv1_000800_accp.t1;Parent=Bv1_000800_accp;Name=Bv1_000800_accp.t1 100%;Note=cDNAcoverage_100%
Bvchr1.sca001	AUGUSTUS	start_codon	865043	865045	.	+	0	ID=Bv1_000800_accp.t1.start_codon;Parent=Bv1_000800_accp.t1
Bvchr1.sca001	AUGUSTUS	intron	865184	866620	1	+	.	ID=Bv1_000800_accp.t1.intron;Parent=Bv1_000800_accp.t1
Bvchr1.sca001	AUGUSTUS	intron	866727	866907	1	+	.	ID=Bv1_000800_accp.t1.intron;Parent=Bv1_000800_accp.t1
Bvchr1.sca001	AUGUSTUS	intron	867057	867152	1	+	.	ID=Bv1_000800_accp.t1.intron;Parent=Bv1_000800_accp.t1
Bvchr1.sca001	AUGUSTUS	CDS	865043	865183	0.98	+	0	ID=Bv1_000800_accp.t1.CDS;Parent=Bv1_000800_accp.t1
Bvchr1.sca001	AUGUSTUS	CDS	866621	866726	1	+	0	ID=Bv1_000800_accp.t1.CDS;Parent=Bv1_000800_accp.t1
Bvchr1.sca001	AUGUSTUS	CDS	866908	867056	1	+	2	ID=Bv1_000800_accp.t1.CDS;Parent=Bv1_000800_accp.t1
Bvchr1.sca001	AUGUSTUS	CDS	867153	867245	1	+	0	ID=Bv1_000800_accp.t1.CDS;Parent=Bv1_000800_accp.t1
Bvchr1.sca001	AUGUSTUS	stop_codon	867243	867245	.	+	0	ID=Bv1_000800_accp.t1.stop_codon;Parent=Bv1_000800_accp.t1
Bvchr1.sca001	AUGUSTUS	five_prime_UTR	864899	865042	.	+	.	ID=Bv1_000800_accp.t1.UTR;Parent=Bv1_000800_accp.t1
Bvchr1.sca001	AUGUSTUS	three_prime_UTR	867246	867583	.	+	.	ID=Bv1_000800_accp.t1.UTR;Parent=Bv1_000800_accp.t1
Bvchr1.sca001	AUGUSTUS	gene	867963	872944	0.12	-	.	ID=Bv1_000810_ykfy;Name=Bv1_000810_ykfy
Bvchr1.sca001	AUGUSTUS	mRNA	867963	872944	0.12	-	.	ID=Bv1_000810_ykfy.t1;Parent=Bv1_000810_ykfy;Name=Bv1_000810_ykfy.t1 80%;Note=cDNAcoverage_80%
Bvchr1.sca001	AUGUSTUS	stop_codon	868104	868106	.	-	0	ID=Bv1_000810_ykfy.t1.stop_codon;Parent=Bv1_000810_ykfy.t1
Bvchr1.sca001	AUGUSTUS	intron	868488	868578	1	-	.	ID=Bv1_000810_ykfy.t1.intron;Parent=Bv1_000810_ykfy.t1
Bvchr1.sca001	AUGUSTUS	intron	868816	868914	1	-	.	ID=Bv1_000810_ykfy.t1.intron;Parent=Bv1_000810_ykfy.t1
Bvchr1.sca001	AUGUSTUS	intron	869027	869124	1	-	.	ID=Bv1_000810_ykfy.t1.intron;Parent=Bv1_000810_ykfy.t1
Bvchr1.sca001	AUGUSTUS	intron	869364	872208	0.92	-	.	ID=Bv1_000810_ykfy.t1.intron;Parent=Bv1_000810_ykfy.t1
Bvchr1.sca001	AUGUSTUS	intron	872386	872595	0.33	-	.	ID=Bv1_000810_ykfy.t1.intron;Parent=Bv1_000810_ykfy.t1
Bvchr1.sca001	AUGUSTUS	intron	872680	872766	0.91	-	.	ID=Bv1_000810_ykfy.t1.intron;Parent=Bv1_000810_ykfy.t1
Bvchr1.sca001	AUGUSTUS	CDS	868104	868487	0.97	-	0	ID=Bv1_000810_ykfy.t1.CDS;Parent=Bv1_000810_ykfy.t1
Bvchr1.sca001	AUGUSTUS	CDS	868579	868815	1	-	0	ID=Bv1_000810_ykfy.t1.CDS;Parent=Bv1_000810_ykfy.t1
Bvchr1.sca001	AUGUSTUS	CDS	868915	869026	1	-	1	ID=Bv1_000810_ykfy.t1.CDS;Parent=Bv1_000810_ykfy.t1
Bvchr1.sca001	AUGUSTUS	CDS	869125	869363	0.92	-	0	ID=Bv1_000810_ykfy.t1.CDS;Parent=Bv1_000810_ykfy.t1
Bvchr1.sca001	AUGUSTUS	CDS	872209	872385	0.92	-	0	ID=Bv1_000810_ykfy.t1.CDS;Parent=Bv1_000810_ykfy.t1
Bvchr1.sca001	AUGUSTUS	CDS	872596	872679	0.33	-	0	ID=Bv1_000810_ykfy.t1.CDS;Parent=Bv1_000810_ykfy.t1
Bvchr1.sca001	AUGUSTUS	CDS	872767	872850	0.47	-	0	ID=Bv1_000810_ykfy.t1.CDS;Parent=Bv1_000810_ykfy.t1
Bvchr1.sca001	AUGUSTUS	start_codon	872848	872850	.	-	0	ID=Bv1_000810_ykfy.t1.start_codon;Parent=Bv1_000810_ykfy.t1
Bvchr1.sca001	AUGUSTUS	three_prime_UTR	867963	868103	.	-	.	ID=Bv1_000810_ykfy.t1.UTR;Parent=Bv1_000810_ykfy.t1
Bvchr1.sca001	AUGUSTUS	five_prime_UTR	872851	872944	.	-	.	ID=Bv1_000810_ykfy.t1.UTR;Parent=Bv1_000810_ykfy.t1
Bvchr1.sca001	AUGUSTUS	gene	894790	899130	0.09	+	.	ID=Bv1_000820_agef;Name=Bv1_000820_agef
Bvchr1.sca001	AUGUSTUS	mRNA	894790	899130	0.09	+	.	ID=Bv1_000820_agef.t1;Parent=Bv1_000820_agef;Name=Bv1_000820_agef.t1 100%;Note=cDNAcoverage_100%
Bvchr1.sca001	AUGUSTUS	start_codon	894824	894826	.	+	0	ID=Bv1_000820_agef.t1.start_codon;Parent=Bv1_000820_agef.t1
Bvchr1.sca001	AUGUSTUS	intron	895116	895425	1	+	.	ID=Bv1_000820_agef.t1.intron;Parent=Bv1_000820_agef.t1
Bvchr1.sca001	AUGUSTUS	intron	895635	895882	1	+	.	ID=Bv1_000820_agef.t1.intron;Parent=Bv1_000820_agef.t1
Bvchr1.sca001	AUGUSTUS	intron	897938	898066	1	+	.	ID=Bv1_000820_agef.t1.intron;Parent=Bv1_000820_agef.t1
Bvchr1.sca001	AUGUSTUS	intron	898203	898281	1	+	.	ID=Bv1_000820_agef.t1.intron;Parent=Bv1_000820_agef.t1
Bvchr1.sca001	AUGUSTUS	intron	898632	898720	1	+	.	ID=Bv1_000820_agef.t1.intron;Parent=Bv1_000820_agef.t1
Bvchr1.sca001	AUGUSTUS	CDS	894824	895115	1	+	0	ID=Bv1_000820_agef.t1.CDS;Parent=Bv1_000820_agef.t1
Bvchr1.sca001	AUGUSTUS	CDS	895426	895634	1	+	2	ID=Bv1_000820_agef.t1.CDS;Parent=Bv1_000820_agef.t1
Bvchr1.sca001	AUGUSTUS	CDS	895883	897937	1	+	0	ID=Bv1_000820_agef.t1.CDS;Parent=Bv1_000820_agef.t1
Bvchr1.sca001	AUGUSTUS	CDS	898067	898202	1	+	0	ID=Bv1_000820_agef.t1.CDS;Parent=Bv1_000820_agef.t1
Bvchr1.sca001	AUGUSTUS	CDS	898282	898631	1	+	2	ID=Bv1_000820_agef.t1.CDS;Parent=Bv1_000820_agef.t1
Bvchr1.sca001	AUGUSTUS	CDS	898721	898975	1	+	0	ID=Bv1_000820_agef.t1.CDS;Parent=Bv1_000820_agef.t1
Bvchr1.sca001	AUGUSTUS	stop_codon	898973	898975	.	+	0	ID=Bv1_000820_agef.t1.stop_codon;Parent=Bv1_000820_agef.t1
Bvchr1.sca001	AUGUSTUS	five_prime_UTR	894790	894823	.	+	.	ID=Bv1_000820_agef.t1.UTR;Parent=Bv1_000820_agef.t1
Bvchr1.sca001	AUGUSTUS	three_prime_UTR	898976	899130	.	+	.	ID=Bv1_000820_agef.t1.UTR;Parent=Bv1_000820_agef.t1
Bvchr1.sca001	AUGUSTUS	gene	900000	902023	0.1	+	.	ID=Bv1_000830_poqd;Name=Bv1_000830_poqd
Bvchr1.sca001	AUGUSTUS	mRNA	900000	902023	0.1	+	.	ID=Bv1_000830_poqd.t1;Parent=Bv1_000830_poqd;Name=Bv1_000830_poqd.t1 40%;Note=cDNAcoverage_40%
Bvchr1.sca001	AUGUSTUS	start_codon	901151	901153	.	+	0	ID=Bv1_000830_poqd.t1.start_codon;Parent=Bv1_000830_poqd.t1
Bvchr1.sca001	AUGUSTUS	CDS	901151	901882	0.68	+	0	ID=Bv1_000830_poqd.t1.CDS;Parent=Bv1_000830_poqd.t1
Bvchr1.sca001	AUGUSTUS	stop_codon	901880	901882	.	+	0	ID=Bv1_000830_poqd.t1.stop_codon;Parent=Bv1_000830_poqd.t1
Bvchr1.sca001	AUGUSTUS	five_prime_UTR	900000	900050	.	+	.	ID=Bv1_000830_poqd.t1.UTR;Parent=Bv1_000830_poqd.t1
Bvchr1.sca001	AUGUSTUS	five_prime_UTR	901002	901150	.	+	.	ID=Bv1_000830_poqd.t1.UTR;Parent=Bv1_000830_poqd.t1
Bvchr1.sca001	AUGUSTUS	three_prime_UTR	901883	902023	.	+	.	ID=Bv1_000830_poqd.t1.UTR;Parent=Bv1_000830_poqd.t1
Bvchr1.sca001	AUGUSTUS	gene	903756	904755	0.15	-	.	ID=Bv1_000840_pkez;Name=Bv1_000840_pkez
Bvchr1.sca001	AUGUSTUS	mRNA	903756	904755	0.15	-	.	ID=Bv1_000840_pkez.t1;Parent=Bv1_000840_pkez;Name=Bv1_000840_pkez.t1 80%;Note=cDNAcoverage_80%
Bvchr1.sca001	AUGUSTUS	stop_codon	903832	903834	.	-	0	ID=Bv1_000840_pkez.t1.stop_codon;Parent=Bv1_000840_pkez.t1
Bvchr1.sca001	AUGUSTUS	intron	904363	904448	0.56	-	.	ID=Bv1_000840_pkez.t1.intron;Parent=Bv1_000840_pkez.t1
Bvchr1.sca001	AUGUSTUS	CDS	903832	904362	0.56	-	0	ID=Bv1_000840_pkez.t1.CDS;Parent=Bv1_000840_pkez.t1
Bvchr1.sca001	AUGUSTUS	CDS	904449	904688	0.56	-	0	ID=Bv1_000840_pkez.t1.CDS;Parent=Bv1_000840_pkez.t1
Bvchr1.sca001	AUGUSTUS	start_codon	904686	904688	.	-	0	ID=Bv1_000840_pkez.t1.start_codon;Parent=Bv1_000840_pkez.t1
Bvchr1.sca001	AUGUSTUS	three_prime_UTR	903756	903831	.	-	.	ID=Bv1_000840_pkez.t1.UTR;Parent=Bv1_000840_pkez.t1
Bvchr1.sca001	AUGUSTUS	five_prime_UTR	904689	904755	.	-	.	ID=Bv1_000840_pkez.t1.UTR;Parent=Bv1_000840_pkez.t1
Bvchr1.sca001	AUGUSTUS	gene	905260	915305	0.04	-	.	ID=Bv1_000850_yurr;Name=Bv1_000850_yurr
Bvchr1.sca001	AUGUSTUS	mRNA	905260	915305	0.04	-	.	ID=Bv1_000850_yurr.t1;Parent=Bv1_000850_yurr;Name=Bv1_000850_yurr.t1 76.5%;Note=cDNAcoverage_76.5%
Bvchr1.sca001	AUGUSTUS	stop_codon	905493	905495	.	-	0	ID=Bv1_000850_yurr.t1.stop_codon;Parent=Bv1_000850_yurr.t1
Bvchr1.sca001	AUGUSTUS	intron	905814	906156	1	-	.	ID=Bv1_000850_yurr.t1.intron;Parent=Bv1_000850_yurr.t1
Bvchr1.sca001	AUGUSTUS	intron	906307	906412	1	-	.	ID=Bv1_000850_yurr.t1.intron;Parent=Bv1_000850_yurr.t1
Bvchr1.sca001	AUGUSTUS	CDS	905493	905813	1	-	0	ID=Bv1_000850_yurr.t1.CDS;Parent=Bv1_000850_yurr.t1
Bvchr1.sca001	AUGUSTUS	CDS	906157	906306	1	-	0	ID=Bv1_000850_yurr.t1.CDS;Parent=Bv1_000850_yurr.t1
Bvchr1.sca001	AUGUSTUS	CDS	906413	907489	1	-	0	ID=Bv1_000850_yurr.t1.CDS;Parent=Bv1_000850_yurr.t1
Bvchr1.sca001	AUGUSTUS	start_codon	907487	907489	.	-	0	ID=Bv1_000850_yurr.t1.start_codon;Parent=Bv1_000850_yurr.t1
Bvchr1.sca001	AUGUSTUS	three_prime_UTR	905260	905492	.	-	.	ID=Bv1_000850_yurr.t1.UTR;Parent=Bv1_000850_yurr.t1
Bvchr1.sca001	AUGUSTUS	five_prime_UTR	907490	907572	.	-	.	ID=Bv1_000850_yurr.t1.UTR;Parent=Bv1_000850_yurr.t1
Bvchr1.sca001	AUGUSTUS	five_prime_UTR	909019	909067	.	-	.	ID=Bv1_000850_yurr.t1.UTR;Parent=Bv1_000850_yurr.t1
Bvchr1.sca001	AUGUSTUS	five_prime_UTR	909172	909391	.	-	.	ID=Bv1_000850_yurr.t1.UTR;Parent=Bv1_000850_yurr.t1
Bvchr1.sca001	AUGUSTUS	five_prime_UTR	909997	910539	.	-	.	ID=Bv1_000850_yurr.t1.UTR;Parent=Bv1_000850_yurr.t1
Bvchr1.sca001	AUGUSTUS	five_prime_UTR	910713	911156	.	-	.	ID=Bv1_000850_yurr.t1.UTR;Parent=Bv1_000850_yurr.t1
Bvchr1.sca001	AUGUSTUS	five_prime_UTR	915192	915305	.	-	.	ID=Bv1_000850_yurr.t1.UTR;Parent=Bv1_000850_yurr.t1
Bvchr1.sca001	AUGUSTUS	gene	917550	918270	0.15	+	.	ID=Bv1_000851z13_yyzh;Name=Bv1_000851z13_yyzh
Bvchr1.sca001	AUGUSTUS	mRNA	917550	918270	0.15	+	.	ID=Bv1_000851z13_yyzh.t1;Parent=Bv1_000851z13_yyzh;Name=Bv1_000851z13_yyzh.t1 0%;Note=cDNAcoverage_0%
Bvchr1.sca001	AUGUSTUS	start_codon	917571	917573	.	+	0	ID=Bv1_000851z13_yyzh.t1.start_codon;Parent=Bv1_000851z13_yyzh.t1
Bvchr1.sca001	AUGUSTUS	intron	917747	917853	0.63	+	.	ID=Bv1_000851z13_yyzh.t1.intron;Parent=Bv1_000851z13_yyzh.t1
Bvchr1.sca001	AUGUSTUS	CDS	917571	917746	0.3	+	0	ID=Bv1_000851z13_yyzh.t1.CDS;Parent=Bv1_000851z13_yyzh.t1
Bvchr1.sca001	AUGUSTUS	CDS	917854	917989	0.92	+	1	ID=Bv1_000851z13_yyzh.t1.CDS;Parent=Bv1_000851z13_yyzh.t1
Bvchr1.sca001	AUGUSTUS	stop_codon	917987	917989	.	+	0	ID=Bv1_000851z13_yyzh.t1.stop_codon;Parent=Bv1_000851z13_yyzh.t1
Bvchr1.sca001	AUGUSTUS	five_prime_UTR	917550	917570	.	+	.	ID=Bv1_000851z13_yyzh.t1.UTR;Parent=Bv1_000851z13_yyzh.t1
Bvchr1.sca001	AUGUSTUS	three_prime_UTR	917990	918270	.	+	.	ID=Bv1_000851z13_yyzh.t1.UTR;Parent=Bv1_000851z13_yyzh.t1
Bvchr1.sca001	AUGUSTUS	gene	926220	934216	0.05	+	.	ID=Bv1_000860_xiej;Name=Bv1_000860_xiej
Bvchr1.sca001	AUGUSTUS	mRNA	926220	934216	0.05	+	.	ID=Bv1_000860_xiej.t1;Parent=Bv1_000860_xiej;Name=Bv1_000860_xiej.t1 100%;Note=cDNAcoverage_100%
Bvchr1.sca001	AUGUSTUS	start_codon	926383	926385	.	+	0	ID=Bv1_000860_xiej.t1.start_codon;Parent=Bv1_000860_xiej.t1
Bvchr1.sca001	AUGUSTUS	intron	926822	928177	1	+	.	ID=Bv1_000860_xiej.t1.intron;Parent=Bv1_000860_xiej.t1
Bvchr1.sca001	AUGUSTUS	intron	928319	929403	1	+	.	ID=Bv1_000860_xiej.t1.intron;Parent=Bv1_000860_xiej.t1
Bvchr1.sca001	AUGUSTUS	intron	929760	931485	1	+	.	ID=Bv1_000860_xiej.t1.intron;Parent=Bv1_000860_xiej.t1
Bvchr1.sca001	AUGUSTUS	intron	932231	932330	1	+	.	ID=Bv1_000860_xiej.t1.intron;Parent=Bv1_000860_xiej.t1
Bvchr1.sca001	AUGUSTUS	intron	932428	932517	1	+	.	ID=Bv1_000860_xiej.t1.intron;Parent=Bv1_000860_xiej.t1
Bvchr1.sca001	AUGUSTUS	intron	932573	933543	1	+	.	ID=Bv1_000860_xiej.t1.intron;Parent=Bv1_000860_xiej.t1
Bvchr1.sca001	AUGUSTUS	CDS	926383	926821	1	+	0	ID=Bv1_000860_xiej.t1.CDS;Parent=Bv1_000860_xiej.t1
Bvchr1.sca001	AUGUSTUS	CDS	928178	928318	1	+	2	ID=Bv1_000860_xiej.t1.CDS;Parent=Bv1_000860_xiej.t1
Bvchr1.sca001	AUGUSTUS	CDS	929404	929759	1	+	2	ID=Bv1_000860_xiej.t1.CDS;Parent=Bv1_000860_xiej.t1
Bvchr1.sca001	AUGUSTUS	CDS	931486	932230	1	+	0	ID=Bv1_000860_xiej.t1.CDS;Parent=Bv1_000860_xiej.t1
Bvchr1.sca001	AUGUSTUS	CDS	932331	932427	1	+	2	ID=Bv1_000860_xiej.t1.CDS;Parent=Bv1_000860_xiej.t1
Bvchr1.sca001	AUGUSTUS	CDS	932518	932572	1	+	1	ID=Bv1_000860_xiej.t1.CDS;Parent=Bv1_000860_xiej.t1
Bvchr1.sca001	AUGUSTUS	CDS	933544	933603	1	+	0	ID=Bv1_000860_xiej.t1.CDS;Parent=Bv1_000860_xiej.t1
Bvchr1.sca001	AUGUSTUS	stop_codon	933601	933603	.	+	0	ID=Bv1_000860_xiej.t1.stop_codon;Parent=Bv1_000860_xiej.t1
Bvchr1.sca001	AUGUSTUS	five_prime_UTR	926220	926382	.	+	.	ID=Bv1_000860_xiej.t1.UTR;Parent=Bv1_000860_xiej.t1
Bvchr1.sca001	AUGUSTUS	three_prime_UTR	933604	934216	.	+	.	ID=Bv1_000860_xiej.t1.UTR;Parent=Bv1_000860_xiej.t1
Bvchr1.sca001	AUGUSTUS	gene	936070	936973	0.2	+	.	ID=Bv1_000870_kqgq;Name=Bv1_000870_kqgq
Bvchr1.sca001	AUGUSTUS	mRNA	936070	936973	0.2	+	.	ID=Bv1_000870_kqgq.t1;Parent=Bv1_000870_kqgq;Name=Bv1_000870_kqgq.t1 28.6%;Note=cDNAcoverage_28.6%
Bvchr1.sca001	AUGUSTUS	start_codon	936134	936136	.	+	0	ID=Bv1_000870_kqgq.t1.start_codon;Parent=Bv1_000870_kqgq.t1
Bvchr1.sca001	AUGUSTUS	intron	936240	936316	0.97	+	.	ID=Bv1_000870_kqgq.t1.intron;Parent=Bv1_000870_kqgq.t1
Bvchr1.sca001	AUGUSTUS	intron	936670	936752	0.99	+	.	ID=Bv1_000870_kqgq.t1.intron;Parent=Bv1_000870_kqgq.t1
Bvchr1.sca001	AUGUSTUS	CDS	936134	936239	0.94	+	0	ID=Bv1_000870_kqgq.t1.CDS;Parent=Bv1_000870_kqgq.t1
Bvchr1.sca001	AUGUSTUS	CDS	936317	936669	0.92	+	2	ID=Bv1_000870_kqgq.t1.CDS;Parent=Bv1_000870_kqgq.t1
Bvchr1.sca001	AUGUSTUS	CDS	936753	936836	0.99	+	0	ID=Bv1_000870_kqgq.t1.CDS;Parent=Bv1_000870_kqgq.t1
Bvchr1.sca001	AUGUSTUS	stop_codon	936834	936836	.	+	0	ID=Bv1_000870_kqgq.t1.stop_codon;Parent=Bv1_000870_kqgq.t1
Bvchr1.sca001	AUGUSTUS	five_prime_UTR	936070	936133	.	+	.	ID=Bv1_000870_kqgq.t1.UTR;Parent=Bv1_000870_kqgq.t1
Bvchr1.sca001	AUGUSTUS	three_prime_UTR	936837	936973	.	+	.	ID=Bv1_000870_kqgq.t1.UTR;Parent=Bv1_000870_kqgq.t1
Bvchr1.sca001	AUGUSTUS	gene	937841	941475	0.14	-	.	ID=Bv1_000880_pchj;Name=Bv1_000880_pchj
Bvchr1.sca001	AUGUSTUS	mRNA	937841	941475	0.14	-	.	ID=Bv1_000880_pchj.t1;Parent=Bv1_000880_pchj;Name=Bv1_000880_pchj.t1 100%;Note=cDNAcoverage_100%
Bvchr1.sca001	AUGUSTUS	stop_codon	938105	938107	.	-	0	ID=Bv1_000880_pchj.t1.stop_codon;Parent=Bv1_000880_pchj.t1
Bvchr1.sca001	AUGUSTUS	CDS	938105	939646	1	-	0	ID=Bv1_000880_pchj.t1.CDS;Parent=Bv1_000880_pchj.t1
Bvchr1.sca001	AUGUSTUS	start_codon	939644	939646	.	-	0	ID=Bv1_000880_pchj.t1.start_codon;Parent=Bv1_000880_pchj.t1
Bvchr1.sca001	AUGUSTUS	three_prime_UTR	937841	938104	.	-	.	ID=Bv1_000880_pchj.t1.UTR;Parent=Bv1_000880_pchj.t1
Bvchr1.sca001	AUGUSTUS	five_prime_UTR	939647	939688	.	-	.	ID=Bv1_000880_pchj.t1.UTR;Parent=Bv1_000880_pchj.t1
Bvchr1.sca001	AUGUSTUS	five_prime_UTR	941307	941475	.	-	.	ID=Bv1_000880_pchj.t1.UTR;Parent=Bv1_000880_pchj.t1
Bvchr1.sca001	AUGUSTUS	gene	941224	952255	0.22	-	.	ID=Bv1_000890_yodk;Name=Bv1_000890_yodk
Bvchr1.sca001	AUGUSTUS	mRNA	945371	952255	0.19	-	.	ID=Bv1_000890_yodk.t1;Parent=Bv1_000890_yodk;Name=Bv1_000890_yodk.t1 100%;Note=cDNAcoverage_100%
Bvchr1.sca001	AUGUSTUS	stop_codon	946737	946739	.	-	0	ID=Bv1_000890_yodk.t1.stop_codon;Parent=Bv1_000890_yodk.t1
Bvchr1.sca001	AUGUSTUS	intron	946840	946926	1	-	.	ID=Bv1_000890_yodk.t1.intron;Parent=Bv1_000890_yodk.t1
Bvchr1.sca001	AUGUSTUS	intron	947150	948205	1	-	.	ID=Bv1_000890_yodk.t1.intron;Parent=Bv1_000890_yodk.t1
Bvchr1.sca001	AUGUSTUS	intron	948441	949013	1	-	.	ID=Bv1_000890_yodk.t1.intron;Parent=Bv1_000890_yodk.t1
Bvchr1.sca001	AUGUSTUS	intron	949185	951845	0.91	-	.	ID=Bv1_000890_yodk.t1.intron;Parent=Bv1_000890_yodk.t1
Bvchr1.sca001	AUGUSTUS	CDS	946737	946839	1	-	1	ID=Bv1_000890_yodk.t1.CDS;Parent=Bv1_000890_yodk.t1
Bvchr1.sca001	AUGUSTUS	CDS	946927	947149	1	-	2	ID=Bv1_000890_yodk.t1.CDS;Parent=Bv1_000890_yodk.t1
Bvchr1.sca001	AUGUSTUS	CDS	948206	948440	1	-	0	ID=Bv1_000890_yodk.t1.CDS;Parent=Bv1_000890_yodk.t1
Bvchr1.sca001	AUGUSTUS	CDS	949014	949184	0.91	-	0	ID=Bv1_000890_yodk.t1.CDS;Parent=Bv1_000890_yodk.t1
Bvchr1.sca001	AUGUSTUS	CDS	951846	952163	0.91	-	0	ID=Bv1_000890_yodk.t1.CDS;Parent=Bv1_000890_yodk.t1
Bvchr1.sca001	AUGUSTUS	start_codon	952161	952163	.	-	0	ID=Bv1_000890_yodk.t1.start_codon;Parent=Bv1_000890_yodk.t1
Bvchr1.sca001	AUGUSTUS	three_prime_UTR	945371	945751	.	-	.	ID=Bv1_000890_yodk.t1.UTR;Parent=Bv1_000890_yodk.t1
Bvchr1.sca001	AUGUSTUS	three_prime_UTR	946436	946521	.	-	.	ID=Bv1_000890_yodk.t1.UTR;Parent=Bv1_000890_yodk.t1
Bvchr1.sca001	AUGUSTUS	three_prime_UTR	946668	946736	.	-	.	ID=Bv1_000890_yodk.t1.UTR;Parent=Bv1_000890_yodk.t1
Bvchr1.sca001	AUGUSTUS	five_prime_UTR	952164	952255	.	-	.	ID=Bv1_000890_yodk.t1.UTR;Parent=Bv1_000890_yodk.t1
Bvchr1.sca001	AUGUSTUS	mRNA	941224	952255	0.03	-	.	ID=Bv1_000890_yodk.t2;Parent=Bv1_000890_yodk;Name=Bv1_000890_yodk.t2 94.1%;Note=cDNAcoverage_94.1%
Bvchr1.sca001	AUGUSTUS	stop_codon	946737	946739	.	-	0	ID=Bv1_000890_yodk.t2.stop_codon;Parent=Bv1_000890_yodk.t2
Bvchr1.sca001	AUGUSTUS	intron	946840	946926	1	-	.	ID=Bv1_000890_yodk.t2.intron;Parent=Bv1_000890_yodk.t2
Bvchr1.sca001	AUGUSTUS	intron	947150	948205	1	-	.	ID=Bv1_000890_yodk.t2.intron;Parent=Bv1_000890_yodk.t2
Bvchr1.sca001	AUGUSTUS	intron	948441	949013	1	-	.	ID=Bv1_000890_yodk.t2.intron;Parent=Bv1_000890_yodk.t2
Bvchr1.sca001	AUGUSTUS	CDS	946737	946839	1	-	1	ID=Bv1_000890_yodk.t2.CDS;Parent=Bv1_000890_yodk.t2
Bvchr1.sca001	AUGUSTUS	CDS	946927	947149	1	-	2	ID=Bv1_000890_yodk.t2.CDS;Parent=Bv1_000890_yodk.t2
Bvchr1.sca001	AUGUSTUS	CDS	948206	948440	1	-	0	ID=Bv1_000890_yodk.t2.CDS;Parent=Bv1_000890_yodk.t2
Bvchr1.sca001	AUGUSTUS	CDS	949014	949043	1	-	0	ID=Bv1_000890_yodk.t2.CDS;Parent=Bv1_000890_yodk.t2
Bvchr1.sca001	AUGUSTUS	start_codon	949041	949043	.	-	0	ID=Bv1_000890_yodk.t2.start_codon;Parent=Bv1_000890_yodk.t2
Bvchr1.sca001	AUGUSTUS	three_prime_UTR	941224	941414	.	-	.	ID=Bv1_000890_yodk.t2.UTR;Parent=Bv1_000890_yodk.t2
Bvchr1.sca001	AUGUSTUS	three_prime_UTR	945207	945751	.	-	.	ID=Bv1_000890_yodk.t2.UTR;Parent=Bv1_000890_yodk.t2
Bvchr1.sca001	AUGUSTUS	three_prime_UTR	946436	946521	.	-	.	ID=Bv1_000890_yodk.t2.UTR;Parent=Bv1_000890_yodk.t2
Bvchr1.sca001	AUGUSTUS	three_prime_UTR	946668	946736	.	-	.	ID=Bv1_000890_yodk.t2.UTR;Parent=Bv1_000890_yodk.t2
Bvchr1.sca001	AUGUSTUS	five_prime_UTR	949044	949184	.	-	.	ID=Bv1_000890_yodk.t2.UTR;Parent=Bv1_000890_yodk.t2
Bvchr1.sca001	AUGUSTUS	five_prime_UTR	951814	952255	.	-	.	ID=Bv1_000890_yodk.t2.UTR;Parent=Bv1_000890_yodk.t2
Bvchr1.sca001	AUGUSTUS	gene	957731	966965	0.1	-	.	ID=Bv1_000900_kkwz;Name=Bv1_000900_kkwz
Bvchr1.sca001	AUGUSTUS	mRNA	957731	966965	0.1	-	.	ID=Bv1_000900_kkwz.t1;Parent=Bv1_000900_kkwz;Name=Bv1_000900_kkwz.t1 95.7%;Note=cDNAcoverage_95.7%
Bvchr1.sca001	AUGUSTUS	stop_codon	958993	958995	.	-	0	ID=Bv1_000900_kkwz.t1.stop_codon;Parent=Bv1_000900_kkwz.t1
Bvchr1.sca001	AUGUSTUS	intron	959023	959328	1	-	.	ID=Bv1_000900_kkwz.t1.intron;Parent=Bv1_000900_kkwz.t1
Bvchr1.sca001	AUGUSTUS	intron	959482	959708	1	-	.	ID=Bv1_000900_kkwz.t1.intron;Parent=Bv1_000900_kkwz.t1
Bvchr1.sca001	AUGUSTUS	intron	959955	960250	1	-	.	ID=Bv1_000900_kkwz.t1.intron;Parent=Bv1_000900_kkwz.t1
Bvchr1.sca001	AUGUSTUS	CDS	958993	959022	1	-	0	ID=Bv1_000900_kkwz.t1.CDS;Parent=Bv1_000900_kkwz.t1
Bvchr1.sca001	AUGUSTUS	CDS	959329	959481	1	-	0	ID=Bv1_000900_kkwz.t1.CDS;Parent=Bv1_000900_kkwz.t1
Bvchr1.sca001	AUGUSTUS	CDS	959709	959954	1	-	0	ID=Bv1_000900_kkwz.t1.CDS;Parent=Bv1_000900_kkwz.t1
Bvchr1.sca001	AUGUSTUS	CDS	960251	960322	0.66	-	0	ID=Bv1_000900_kkwz.t1.CDS;Parent=Bv1_000900_kkwz.t1
Bvchr1.sca001	AUGUSTUS	start_codon	960320	960322	.	-	0	ID=Bv1_000900_kkwz.t1.start_codon;Parent=Bv1_000900_kkwz.t1
Bvchr1.sca001	AUGUSTUS	three_prime_UTR	957731	958119	.	-	.	ID=Bv1_000900_kkwz.t1.UTR;Parent=Bv1_000900_kkwz.t1
Bvchr1.sca001	AUGUSTUS	three_prime_UTR	958812	958992	.	-	.	ID=Bv1_000900_kkwz.t1.UTR;Parent=Bv1_000900_kkwz.t1
Bvchr1.sca001	AUGUSTUS	five_prime_UTR	960323	960513	.	-	.	ID=Bv1_000900_kkwz.t1.UTR;Parent=Bv1_000900_kkwz.t1
Bvchr1.sca001	AUGUSTUS	five_prime_UTR	962232	962293	.	-	.	ID=Bv1_000900_kkwz.t1.UTR;Parent=Bv1_000900_kkwz.t1
Bvchr1.sca001	AUGUSTUS	five_prime_UTR	962435	962890	.	-	.	ID=Bv1_000900_kkwz.t1.UTR;Parent=Bv1_000900_kkwz.t1
Bvchr1.sca001	AUGUSTUS	five_prime_UTR	963171	963578	.	-	.	ID=Bv1_000900_kkwz.t1.UTR;Parent=Bv1_000900_kkwz.t1
Bvchr1.sca001	AUGUSTUS	five_prime_UTR	965292	965394	.	-	.	ID=Bv1_000900_kkwz.t1.UTR;Parent=Bv1_000900_kkwz.t1
Bvchr1.sca001	AUGUSTUS	five_prime_UTR	966132	966587	.	-	.	ID=Bv1_000900_kkwz.t1.UTR;Parent=Bv1_000900_kkwz.t1
Bvchr1.sca001	AUGUSTUS	five_prime_UTR	966696	966965	.	-	.	ID=Bv1_000900_kkwz.t1.UTR;Parent=Bv1_000900_kkwz.t1
Bvchr1.sca001	AUGUSTUS	gene	963285	973165	0.43	-	.	ID=Bv1_000910_rpfo;Name=Bv1_000910_rpfo
Bvchr1.sca001	AUGUSTUS	mRNA	963285	973165	0.43	-	.	ID=Bv1_000910_rpfo.t1;Parent=Bv1_000910_rpfo;Name=Bv1_000910_rpfo.t1 100%;Note=cDNAcoverage_100%
Bvchr1.sca001	AUGUSTUS	stop_codon	967240	967242	.	-	0	ID=Bv1_000910_rpfo.t1.stop_codon;Parent=Bv1_000910_rpfo.t1
Bvchr1.sca001	AUGUSTUS	intron	967775	968362	1	-	.	ID=Bv1_000910_rpfo.t1.intron;Parent=Bv1_000910_rpfo.t1
Bvchr1.sca001	AUGUSTUS	intron	968744	969726	1	-	.	ID=Bv1_000910_rpfo.t1.intron;Parent=Bv1_000910_rpfo.t1
Bvchr1.sca001	AUGUSTUS	intron	969799	972298	1	-	.	ID=Bv1_000910_rpfo.t1.intron;Parent=Bv1_000910_rpfo.t1
Bvchr1.sca001	AUGUSTUS	CDS	967240	967774	1	-	1	ID=Bv1_000910_rpfo.t1.CDS;Parent=Bv1_000910_rpfo.t1
Bvchr1.sca001	AUGUSTUS	CDS	968363	968743	1	-	1	ID=Bv1_000910_rpfo.t1.CDS;Parent=Bv1_000910_rpfo.t1
Bvchr1.sca001	AUGUSTUS	CDS	969727	969798	1	-	1	ID=Bv1_000910_rpfo.t1.CDS;Parent=Bv1_000910_rpfo.t1
Bvchr1.sca001	AUGUSTUS	CDS	972299	972573	1	-	0	ID=Bv1_000910_rpfo.t1.CDS;Parent=Bv1_000910_rpfo.t1
Bvchr1.sca001	AUGUSTUS	start_codon	972571	972573	.	-	0	ID=Bv1_000910_rpfo.t1.start_codon;Parent=Bv1_000910_rpfo.t1
Bvchr1.sca001	AUGUSTUS	three_prime_UTR	963285	963578	.	-	.	ID=Bv1_000910_rpfo.t1.UTR;Parent=Bv1_000910_rpfo.t1
Bvchr1.sca001	AUGUSTUS	three_prime_UTR	965292	965394	.	-	.	ID=Bv1_000910_rpfo.t1.UTR;Parent=Bv1_000910_rpfo.t1
Bvchr1.sca001	AUGUSTUS	three_prime_UTR	966132	966587	.	-	.	ID=Bv1_000910_rpfo.t1.UTR;Parent=Bv1_000910_rpfo.t1
Bvchr1.sca001	AUGUSTUS	three_prime_UTR	966696	967239	.	-	.	ID=Bv1_000910_rpfo.t1.UTR;Parent=Bv1_000910_rpfo.t1
Bvchr1.sca001	AUGUSTUS	five_prime_UTR	972574	972595	.	-	.	ID=Bv1_000910_rpfo.t1.UTR;Parent=Bv1_000910_rpfo.t1
Bvchr1.sca001	AUGUSTUS	five_prime_UTR	973004	973165	.	-	.	ID=Bv1_000910_rpfo.t1.UTR;Parent=Bv1_000910_rpfo.t1
Bvchr1.sca001	AUGUSTUS	gene	976790	980571	0.17	+	.	ID=Bv1_000920_psuy;Name=Bv1_000920_psuy
Bvchr1.sca001	AUGUSTUS	mRNA	976790	980571	0.17	+	.	ID=Bv1_000920_psuy.t1;Parent=Bv1_000920_psuy;Name=Bv1_000920_psuy.t1 100%;Note=cDNAcoverage_100%
Bvchr1.sca001	AUGUSTUS	start_codon	977021	977023	.	+	0	ID=Bv1_000920_psuy.t1.start_codon;Parent=Bv1_000920_psuy.t1
Bvchr1.sca001	AUGUSTUS	intron	977747	978403	1	+	.	ID=Bv1_000920_psuy.t1.intron;Parent=Bv1_000920_psuy.t1
Bvchr1.sca001	AUGUSTUS	intron	978596	978719	1	+	.	ID=Bv1_000920_psuy.t1.intron;Parent=Bv1_000920_psuy.t1
Bvchr1.sca001	AUGUSTUS	intron	978808	979614	1	+	.	ID=Bv1_000920_psuy.t1.intron;Parent=Bv1_000920_psuy.t1
Bvchr1.sca001	AUGUSTUS	intron	979686	979776	1	+	.	ID=Bv1_000920_psuy.t1.intron;Parent=Bv1_000920_psuy.t1
Bvchr1.sca001	AUGUSTUS	CDS	977021	977746	0.9	+	0	ID=Bv1_000920_psuy.t1.CDS;Parent=Bv1_000920_psuy.t1
Bvchr1.sca001	AUGUSTUS	CDS	978404	978595	1	+	0	ID=Bv1_000920_psuy.t1.CDS;Parent=Bv1_000920_psuy.t1
Bvchr1.sca001	AUGUSTUS	CDS	978720	978807	1	+	0	ID=Bv1_000920_psuy.t1.CDS;Parent=Bv1_000920_psuy.t1
Bvchr1.sca001	AUGUSTUS	CDS	979615	979685	1	+	2	ID=Bv1_000920_psuy.t1.CDS;Parent=Bv1_000920_psuy.t1
Bvchr1.sca001	AUGUSTUS	CDS	979777	979965	1	+	0	ID=Bv1_000920_psuy.t1.CDS;Parent=Bv1_000920_psuy.t1
Bvchr1.sca001	AUGUSTUS	stop_codon	979963	979965	.	+	0	ID=Bv1_000920_psuy.t1.stop_codon;Parent=Bv1_000920_psuy.t1
Bvchr1.sca001	AUGUSTUS	five_prime_UTR	976790	977020	.	+	.	ID=Bv1_000920_psuy.t1.UTR;Parent=Bv1_000920_psuy.t1
Bvchr1.sca001	AUGUSTUS	three_prime_UTR	979966	980571	.	+	.	ID=Bv1_000920_psuy.t1.UTR;Parent=Bv1_000920_psuy.t1
Bvchr1.sca001	AUGUSTUS	gene	980727	984035	0.13	-	.	ID=Bv1_000930_djas;Name=Bv1_000930_djas
Bvchr1.sca001	AUGUSTUS	mRNA	980727	984035	0.13	-	.	ID=Bv1_000930_djas.t1;Parent=Bv1_000930_djas;Name=Bv1_000930_djas.t1 100%;Note=cDNAcoverage_100%
Bvchr1.sca001	AUGUSTUS	stop_codon	980907	980909	.	-	0	ID=Bv1_000930_djas.t1.stop_codon;Parent=Bv1_000930_djas.t1
Bvchr1.sca001	AUGUSTUS	intron	981215	981357	1	-	.	ID=Bv1_000930_djas.t1.intron;Parent=Bv1_000930_djas.t1
Bvchr1.sca001	AUGUSTUS	CDS	980907	981214	1	-	2	ID=Bv1_000930_djas.t1.CDS;Parent=Bv1_000930_djas.t1
Bvchr1.sca001	AUGUSTUS	CDS	981358	983818	0.75	-	0	ID=Bv1_000930_djas.t1.CDS;Parent=Bv1_000930_djas.t1
Bvchr1.sca001	AUGUSTUS	start_codon	983816	983818	.	-	0	ID=Bv1_000930_djas.t1.start_codon;Parent=Bv1_000930_djas.t1
Bvchr1.sca001	AUGUSTUS	three_prime_UTR	980727	980906	.	-	.	ID=Bv1_000930_djas.t1.UTR;Parent=Bv1_000930_djas.t1
Bvchr1.sca001	AUGUSTUS	five_prime_UTR	983819	984035	.	-	.	ID=Bv1_000930_djas.t1.UTR;Parent=Bv1_000930_djas.t1
Bvchr1.sca001	AUGUSTUS	gene	984821	988105	0.07	-	.	ID=Bv1_000940_moaq;Name=Bv1_000940_moaq
Bvchr1.sca001	AUGUSTUS	mRNA	984821	988105	0.07	-	.	ID=Bv1_000940_moaq.t1;Parent=Bv1_000940_moaq;Name=Bv1_000940_moaq.t1 60%;Note=cDNAcoverage_60%
Bvchr1.sca001	AUGUSTUS	stop_codon	985026	985028	.	-	0	ID=Bv1_000940_moaq.t1.stop_codon;Parent=Bv1_000940_moaq.t1
Bvchr1.sca001	AUGUSTUS	CDS	985026	986945	0.3	-	0	ID=Bv1_000940_moaq.t1.CDS;Parent=Bv1_000940_moaq.t1
Bvchr1.sca001	AUGUSTUS	start_codon	986943	986945	.	-	0	ID=Bv1_000940_moaq.t1.start_codon;Parent=Bv1_000940_moaq.t1
Bvchr1.sca001	AUGUSTUS	three_prime_UTR	984821	985025	.	-	.	ID=Bv1_000940_moaq.t1.UTR;Parent=Bv1_000940_moaq.t1
Bvchr1.sca001	AUGUSTUS	five_prime_UTR	986946	986983	.	-	.	ID=Bv1_000940_moaq.t1.UTR;Parent=Bv1_000940_moaq.t1
Bvchr1.sca001	AUGUSTUS	five_prime_UTR	988059	988105	.	-	.	ID=Bv1_000940_moaq.t1.UTR;Parent=Bv1_000940_moaq.t1
Bvchr1.sca001	AUGUSTUS	gene	990570	998018	0.37	+	.	ID=Bv1_000950_frfm;Name=Bv1_000950_frfm
Bvchr1.sca001	AUGUSTUS	mRNA	990570	998018	0.37	+	.	ID=Bv1_000950_frfm.t1;Parent=Bv1_000950_frfm;Name=Bv1_000950_frfm.t1 100%;Note=cDNAcoverage_100%
Bvchr1.sca001	AUGUSTUS	start_codon	991040	991042	.	+	0	ID=Bv1_000950_frfm.t1.start_codon;Parent=Bv1_000950_frfm.t1
Bvchr1.sca001	AUGUSTUS	intron	991200	993177	1	+	.	ID=Bv1_000950_frfm.t1.intron;Parent=Bv1_000950_frfm.t1
Bvchr1.sca001	AUGUSTUS	intron	993235	995300	1	+	.	ID=Bv1_000950_frfm.t1.intron;Parent=Bv1_000950_frfm.t1
Bvchr1.sca001	AUGUSTUS	intron	995392	995491	1	+	.	ID=Bv1_000950_frfm.t1.intron;Parent=Bv1_000950_frfm.t1
Bvchr1.sca001	AUGUSTUS	intron	995653	995828	1	+	.	ID=Bv1_000950_frfm.t1.intron;Parent=Bv1_000950_frfm.t1
Bvchr1.sca001	AUGUSTUS	intron	995957	996048	1	+	.	ID=Bv1_000950_frfm.t1.intron;Parent=Bv1_000950_frfm.t1
Bvchr1.sca001	AUGUSTUS	intron	996187	996980	1	+	.	ID=Bv1_000950_frfm.t1.intron;Parent=Bv1_000950_frfm.t1
Bvchr1.sca001	AUGUSTUS	intron	997074	997251	1	+	.	ID=Bv1_000950_frfm.t1.intron;Parent=Bv1_000950_frfm.t1
Bvchr1.sca001	AUGUSTUS	intron	997358	997451	1	+	.	ID=Bv1_000950_frfm.t1.intron;Parent=Bv1_000950_frfm.t1
Bvchr1.sca001	AUGUSTUS	CDS	991040	991199	1	+	0	ID=Bv1_000950_frfm.t1.CDS;Parent=Bv1_000950_frfm.t1
Bvchr1.sca001	AUGUSTUS	CDS	993178	993234	1	+	2	ID=Bv1_000950_frfm.t1.CDS;Parent=Bv1_000950_frfm.t1
Bvchr1.sca001	AUGUSTUS	CDS	995301	995391	1	+	2	ID=Bv1_000950_frfm.t1.CDS;Parent=Bv1_000950_frfm.t1
Bvchr1.sca001	AUGUSTUS	CDS	995492	995652	1	+	1	ID=Bv1_000950_frfm.t1.CDS;Parent=Bv1_000950_frfm.t1
Bvchr1.sca001	AUGUSTUS	CDS	995829	995956	1	+	2	ID=Bv1_000950_frfm.t1.CDS;Parent=Bv1_000950_frfm.t1
Bvchr1.sca001	AUGUSTUS	CDS	996049	996186	1	+	0	ID=Bv1_000950_frfm.t1.CDS;Parent=Bv1_000950_frfm.t1
Bvchr1.sca001	AUGUSTUS	CDS	996981	997073	1	+	0	ID=Bv1_000950_frfm.t1.CDS;Parent=Bv1_000950_frfm.t1
Bvchr1.sca001	AUGUSTUS	CDS	997252	997357	1	+	0	ID=Bv1_000950_frfm.t1.CDS;Parent=Bv1_000950_frfm.t1
Bvchr1.sca001	AUGUSTUS	CDS	997452	997555	1	+	2	ID=Bv1_000950_frfm.t1.CDS;Parent=Bv1_000950_frfm.t1
Bvchr1.sca001	AUGUSTUS	stop_codon	997553	997555	.	+	0	ID=Bv1_000950_frfm.t1.stop_codon;Parent=Bv1_000950_frfm.t1
Bvchr1.sca001	AUGUSTUS	five_prime_UTR	990570	991039	.	+	.	ID=Bv1_000950_frfm.t1.UTR;Parent=Bv1_000950_frfm.t1
Bvchr1.sca001	AUGUSTUS	three_prime_UTR	997556	998018	.	+	.	ID=Bv1_000950_frfm.t1.UTR;Parent=Bv1_000950_frfm.t1
Bvchr1.sca001	AUGUSTUS	gene	999620	1000527	0.14	+	.	ID=Bv1_000960_dqrm;Name=Bv1_000960_dqrm
Bvchr1.sca001	AUGUSTUS	mRNA	999620	1000527	0.14	+	.	ID=Bv1_000960_dqrm.t1;Parent=Bv1_000960_dqrm;Name=Bv1_000960_dqrm.t1 100%;Note=cDNAcoverage_100%
Bvchr1.sca001	AUGUSTUS	start_codon	999715	999717	.	+	0	ID=Bv1_000960_dqrm.t1.start_codon;Parent=Bv1_000960_dqrm.t1
Bvchr1.sca001	AUGUSTUS	CDS	999715	1000260	0.79	+	0	ID=Bv1_000960_dqrm.t1.CDS;Parent=Bv1_000960_dqrm.t1
Bvchr1.sca001	AUGUSTUS	stop_codon	1000258	1000260	.	+	0	ID=Bv1_000960_dqrm.t1.stop_codon;Parent=Bv1_000960_dqrm.t1
Bvchr1.sca001	AUGUSTUS	five_prime_UTR	999620	999714	.	+	.	ID=Bv1_000960_dqrm.t1.UTR;Parent=Bv1_000960_dqrm.t1
Bvchr1.sca001	AUGUSTUS	three_prime_UTR	1000261	1000527	.	+	.	ID=Bv1_000960_dqrm.t1.UTR;Parent=Bv1_000960_dqrm.t1
Bvchr1.sca001	AUGUSTUS	gene	1004040	1008174	0.3	+	.	ID=Bv1_000970_rdqx;Name=Bv1_000970_rdqx
Bvchr1.sca001	AUGUSTUS	mRNA	1004040	1008174	0.3	+	.	ID=Bv1_000970_rdqx.t1;Parent=Bv1_000970_rdqx;Name=Bv1_000970_rdqx.t1 100%;Note=cDNAcoverage_100%
Bvchr1.sca001	AUGUSTUS	start_codon	1004477	1004479	.	+	0	ID=Bv1_000970_rdqx.t1.start_codon;Parent=Bv1_000970_rdqx.t1
Bvchr1.sca001	AUGUSTUS	intron	1004600	1005128	1	+	.	ID=Bv1_000970_rdqx.t1.intron;Parent=Bv1_000970_rdqx.t1
Bvchr1.sca001	AUGUSTUS	intron	1005213	1005326	1	+	.	ID=Bv1_000970_rdqx.t1.intron;Parent=Bv1_000970_rdqx.t1
Bvchr1.sca001	AUGUSTUS	intron	1005482	1005608	1	+	.	ID=Bv1_000970_rdqx.t1.intron;Parent=Bv1_000970_rdqx.t1
Bvchr1.sca001	AUGUSTUS	intron	1005707	1005908	1	+	.	ID=Bv1_000970_rdqx.t1.intron;Parent=Bv1_000970_rdqx.t1
Bvchr1.sca001	AUGUSTUS	intron	1006018	1006616	1	+	.	ID=Bv1_000970_rdqx.t1.intron;Parent=Bv1_000970_rdqx.t1
Bvchr1.sca001	AUGUSTUS	intron	1006775	1007112	1	+	.	ID=Bv1_000970_rdqx.t1.intron;Parent=Bv1_000970_rdqx.t1
Bvchr1.sca001	AUGUSTUS	intron	1007256	1007362	1	+	.	ID=Bv1_000970_rdqx.t1.intron;Parent=Bv1_000970_rdqx.t1
Bvchr1.sca001	AUGUSTUS	intron	1007504	1007810	1	+	.	ID=Bv1_000970_rdqx.t1.intron;Parent=Bv1_000970_rdqx.t1
Bvchr1.sca001	AUGUSTUS	CDS	1004477	1004599	1	+	0	ID=Bv1_000970_rdqx.t1.CDS;Parent=Bv1_000970_rdqx.t1
Bvchr1.sca001	AUGUSTUS	CDS	1005129	1005212	1	+	0	ID=Bv1_000970_rdqx.t1.CDS;Parent=Bv1_000970_rdqx.t1
Bvchr1.sca001	AUGUSTUS	CDS	1005327	1005481	1	+	0	ID=Bv1_000970_rdqx.t1.CDS;Parent=Bv1_000970_rdqx.t1
Bvchr1.sca001	AUGUSTUS	CDS	1005609	1005706	1	+	1	ID=Bv1_000970_rdqx.t1.CDS;Parent=Bv1_000970_rdqx.t1
Bvchr1.sca001	AUGUSTUS	CDS	1005909	1006017	1	+	2	ID=Bv1_000970_rdqx.t1.CDS;Parent=Bv1_000970_rdqx.t1
Bvchr1.sca001	AUGUSTUS	CDS	1006617	1006774	1	+	1	ID=Bv1_000970_rdqx.t1.CDS;Parent=Bv1_000970_rdqx.t1
Bvchr1.sca001	AUGUSTUS	CDS	1007113	1007255	1	+	2	ID=Bv1_000970_rdqx.t1.CDS;Parent=Bv1_000970_rdqx.t1
Bvchr1.sca001	AUGUSTUS	CDS	1007363	1007503	1	+	0	ID=Bv1_000970_rdqx.t1.CDS;Parent=Bv1_000970_rdqx.t1
Bvchr1.sca001	AUGUSTUS	CDS	1007811	1007942	1	+	0	ID=Bv1_000970_rdqx.t1.CDS;Parent=Bv1_000970_rdqx.t1
Bvchr1.sca001	AUGUSTUS	stop_codon	1007940	1007942	.	+	0	ID=Bv1_000970_rdqx.t1.stop_codon;Parent=Bv1_000970_rdqx.t1
Bvchr1.sca001	AUGUSTUS	five_prime_UTR	1004040	1004219	.	+	.	ID=Bv1_000970_rdqx.t1.UTR;Parent=Bv1_000970_rdqx.t1
Bvchr1.sca001	AUGUSTUS	five_prime_UTR	1004367	1004476	.	+	.	ID=Bv1_000970_rdqx.t1.UTR;Parent=Bv1_000970_rdqx.t1
Bvchr1.sca001	AUGUSTUS	three_prime_UTR	1007943	1008174	.	+	.	ID=Bv1_000970_rdqx.t1.UTR;Parent=Bv1_000970_rdqx.t1
Bvchr1.sca001	AUGUSTUS	gene	1009270	1010556	0.21	+	.	ID=Bv1_000980_twpf;Name=Bv1_000980_twpf
Bvchr1.sca001	AUGUSTUS	mRNA	1009270	1010556	0.21	+	.	ID=Bv1_000980_twpf.t1;Parent=Bv1_000980_twpf;Name=Bv1_000980_twpf.t1 100%;Note=cDNAcoverage_100%
Bvchr1.sca001	AUGUSTUS	start_codon	1009316	1009318	.	+	0	ID=Bv1_000980_twpf.t1.start_codon;Parent=Bv1_000980_twpf.t1
Bvchr1.sca001	AUGUSTUS	CDS	1009316	1010263	1	+	0	ID=Bv1_000980_twpf.t1.CDS;Parent=Bv1_000980_twpf.t1
Bvchr1.sca001	AUGUSTUS	stop_codon	1010261	1010263	.	+	0	ID=Bv1_000980_twpf.t1.stop_codon;Parent=Bv1_000980_twpf.t1
Bvchr1.sca001	AUGUSTUS	five_prime_UTR	1009270	1009315	.	+	.	ID=Bv1_000980_twpf.t1.UTR;Parent=Bv1_000980_twpf.t1
Bvchr1.sca001	AUGUSTUS	three_prime_UTR	1010264	1010556	.	+	.	ID=Bv1_000980_twpf.t1.UTR;Parent=Bv1_000980_twpf.t1
Bvchr1.sca001	AUGUSTUS	gene	1012534	1019395	0.31	-	.	ID=Bv1_000990_awoq;Name=Bv1_000990_awoq
Bvchr1.sca001	AUGUSTUS	mRNA	1012534	1019395	0.31	-	.	ID=Bv1_000990_awoq.t1;Parent=Bv1_000990_awoq;Name=Bv1_000990_awoq.t1 100%;Note=cDNAcoverage_100%
Bvchr1.sca001	AUGUSTUS	stop_codon	1013035	1013037	.	-	0	ID=Bv1_000990_awoq.t1.stop_codon;Parent=Bv1_000990_awoq.t1
Bvchr1.sca001	AUGUSTUS	intron	1013119	1013198	1	-	.	ID=Bv1_000990_awoq.t1.intron;Parent=Bv1_000990_awoq.t1
Bvchr1.sca001	AUGUSTUS	intron	1013378	1013459	1	-	.	ID=Bv1_000990_awoq.t1.intron;Parent=Bv1_000990_awoq.t1
Bvchr1.sca001	AUGUSTUS	intron	1013717	1015063	1	-	.	ID=Bv1_000990_awoq.t1.intron;Parent=Bv1_000990_awoq.t1
Bvchr1.sca001	AUGUSTUS	intron	1015276	1015466	1	-	.	ID=Bv1_000990_awoq.t1.intron;Parent=Bv1_000990_awoq.t1
Bvchr1.sca001	AUGUSTUS	intron	1015823	1015964	1	-	.	ID=Bv1_000990_awoq.t1.intron;Parent=Bv1_000990_awoq.t1
Bvchr1.sca001	AUGUSTUS	intron	1016721	1018713	1	-	.	ID=Bv1_000990_awoq.t1.intron;Parent=Bv1_000990_awoq.t1
Bvchr1.sca001	AUGUSTUS	CDS	1013035	1013118	1	-	0	ID=Bv1_000990_awoq.t1.CDS;Parent=Bv1_000990_awoq.t1
Bvchr1.sca001	AUGUSTUS	CDS	1013199	1013377	1	-	2	ID=Bv1_000990_awoq.t1.CDS;Parent=Bv1_000990_awoq.t1
Bvchr1.sca001	AUGUSTUS	CDS	1013460	1013716	1	-	1	ID=Bv1_000990_awoq.t1.CDS;Parent=Bv1_000990_awoq.t1
Bvchr1.sca001	AUGUSTUS	CDS	1015064	1015275	1	-	0	ID=Bv1_000990_awoq.t1.CDS;Parent=Bv1_000990_awoq.t1
Bvchr1.sca001	AUGUSTUS	CDS	1015467	1015822	1	-	2	ID=Bv1_000990_awoq.t1.CDS;Parent=Bv1_000990_awoq.t1
Bvchr1.sca001	AUGUSTUS	CDS	1015965	1016720	1	-	2	ID=Bv1_000990_awoq.t1.CDS;Parent=Bv1_000990_awoq.t1
Bvchr1.sca001	AUGUSTUS	CDS	1018714	1018999	1	-	0	ID=Bv1_000990_awoq.t1.CDS;Parent=Bv1_000990_awoq.t1
Bvchr1.sca001	AUGUSTUS	start_codon	1018997	1018999	.	-	0	ID=Bv1_000990_awoq.t1.start_codon;Parent=Bv1_000990_awoq.t1
Bvchr1.sca001	AUGUSTUS	three_prime_UTR	1012534	1013034	.	-	.	ID=Bv1_000990_awoq.t1.UTR;Parent=Bv1_000990_awoq.t1
Bvchr1.sca001	AUGUSTUS	five_prime_UTR	1019000	1019395	.	-	.	ID=Bv1_000990_awoq.t1.UTR;Parent=Bv1_000990_awoq.t1
Bvchr1.sca001	AUGUSTUS	gene	1024066	1024495	0.13	-	.	ID=Bv1_000991z14_owfe;Name=Bv1_000991z14_owfe
Bvchr1.sca001	AUGUSTUS	mRNA	1024066	1024495	0.13	-	.	ID=Bv1_000991z14_owfe.t1;Parent=Bv1_000991z14_owfe;Name=Bv1_000991z14_owfe.t1 0%;Note=cDNAcoverage_0%
Bvchr1.sca001	AUGUSTUS	stop_codon	1024159	1024161	.	-	0	ID=Bv1_000991z14_owfe.t1.stop_codon;Parent=Bv1_000991z14_owfe.t1
Bvchr1.sca001	AUGUSTUS	CDS	1024159	1024440	0.98	-	0	ID=Bv1_000991z14_owfe.t1.CDS;Parent=Bv1_000991z14_owfe.t1
Bvchr1.sca001	AUGUSTUS	start_codon	1024438	1024440	.	-	0	ID=Bv1_000991z14_owfe.t1.start_codon;Parent=Bv1_000991z14_owfe.t1
Bvchr1.sca001	AUGUSTUS	three_prime_UTR	1024066	1024158	.	-	.	ID=Bv1_000991z14_owfe.t1.UTR;Parent=Bv1_000991z14_owfe.t1
Bvchr1.sca001	AUGUSTUS	five_prime_UTR	1024441	1024495	.	-	.	ID=Bv1_000991z14_owfe.t1.UTR;Parent=Bv1_000991z14_owfe.t1
Bvchr1.sca001	AUGUSTUS	gene	1027250	1029408	0.07	+	.	ID=Bv1_001000_ndes;Name=Bv1_001000_ndes
Bvchr1.sca001	AUGUSTUS	mRNA	1027250	1029408	0.07	+	.	ID=Bv1_001000_ndes.t1;Parent=Bv1_001000_ndes;Name=Bv1_001000_ndes.t1 100%;Note=cDNAcoverage_100%
Bvchr1.sca001	AUGUSTUS	start_codon	1027296	1027298	.	+	0	ID=Bv1_001000_ndes.t1.start_codon;Parent=Bv1_001000_ndes.t1
Bvchr1.sca001	AUGUSTUS	intron	1027365	1028109	1	+	.	ID=Bv1_001000_ndes.t1.intron;Parent=Bv1_001000_ndes.t1
Bvchr1.sca001	AUGUSTUS	intron	1028210	1028884	1	+	.	ID=Bv1_001000_ndes.t1.intron;Parent=Bv1_001000_ndes.t1
Bvchr1.sca001	AUGUSTUS	CDS	1027296	1027364	0.95	+	0	ID=Bv1_001000_ndes.t1.CDS;Parent=Bv1_001000_ndes.t1
Bvchr1.sca001	AUGUSTUS	CDS	1028110	1028209	1	+	0	ID=Bv1_001000_ndes.t1.CDS;Parent=Bv1_001000_ndes.t1
Bvchr1.sca001	AUGUSTUS	CDS	1028885	1029066	1	+	2	ID=Bv1_001000_ndes.t1.CDS;Parent=Bv1_001000_ndes.t1
Bvchr1.sca001	AUGUSTUS	stop_codon	1029064	1029066	.	+	0	ID=Bv1_001000_ndes.t1.stop_codon;Parent=Bv1_001000_ndes.t1
Bvchr1.sca001	AUGUSTUS	five_prime_UTR	1027250	1027295	.	+	.	ID=Bv1_001000_ndes.t1.UTR;Parent=Bv1_001000_ndes.t1
Bvchr1.sca001	AUGUSTUS	three_prime_UTR	1029067	1029408	.	+	.	ID=Bv1_001000_ndes.t1.UTR;Parent=Bv1_001000_ndes.t1
Bvchr1.sca001	AUGUSTUS	gene	1030284	1032655	0.47	-	.	ID=Bv1_001010_ohtg;Name=Bv1_001010_ohtg
Bvchr1.sca001	AUGUSTUS	mRNA	1030284	1032655	0.47	-	.	ID=Bv1_001010_ohtg.t1;Parent=Bv1_001010_ohtg;Name=Bv1_001010_ohtg.t1 88.9%;Note=cDNAcoverage_88.9%
Bvchr1.sca001	AUGUSTUS	stop_codon	1030494	1030496	.	-	0	ID=Bv1_001010_ohtg.t1.stop_codon;Parent=Bv1_001010_ohtg.t1
Bvchr1.sca001	AUGUSTUS	intron	1030676	1032170	1	-	.	ID=Bv1_001010_ohtg.t1.intron;Parent=Bv1_001010_ohtg.t1
Bvchr1.sca001	AUGUSTUS	intron	1032229	1032323	1	-	.	ID=Bv1_001010_ohtg.t1.intron;Parent=Bv1_001010_ohtg.t1
Bvchr1.sca001	AUGUSTUS	CDS	1030494	1030675	1	-	2	ID=Bv1_001010_ohtg.t1.CDS;Parent=Bv1_001010_ohtg.t1
Bvchr1.sca001	AUGUSTUS	CDS	1032171	1032228	1	-	0	ID=Bv1_001010_ohtg.t1.CDS;Parent=Bv1_001010_ohtg.t1
Bvchr1.sca001	AUGUSTUS	CDS	1032324	1032377	1	-	0	ID=Bv1_001010_ohtg.t1.CDS;Parent=Bv1_001010_ohtg.t1
Bvchr1.sca001	AUGUSTUS	start_codon	1032375	1032377	.	-	0	ID=Bv1_001010_ohtg.t1.start_codon;Parent=Bv1_001010_ohtg.t1
Bvchr1.sca001	AUGUSTUS	three_prime_UTR	1030284	1030493	.	-	.	ID=Bv1_001010_ohtg.t1.UTR;Parent=Bv1_001010_ohtg.t1
Bvchr1.sca001	AUGUSTUS	five_prime_UTR	1032565	1032655	.	-	.	ID=Bv1_001010_ohtg.t1.UTR;Parent=Bv1_001010_ohtg.t1
Bvchr1.sca001	AUGUSTUS	gene	1036990	1041677	0.66	+	.	ID=Bv1_001020_npks;Name=Bv1_001020_npks
Bvchr1.sca001	AUGUSTUS	mRNA	1036990	1041677	0.66	+	.	ID=Bv1_001020_npks.t1;Parent=Bv1_001020_npks;Name=Bv1_001020_npks.t1 100%;Note=cDNAcoverage_100%
Bvchr1.sca001	AUGUSTUS	start_codon	1039829	1039831	.	+	0	ID=Bv1_001020_npks.t1.start_codon;Parent=Bv1_001020_npks.t1
Bvchr1.sca001	AUGUSTUS	CDS	1039829	1041439	1	+	0	ID=Bv1_001020_npks.t1.CDS;Parent=Bv1_001020_npks.t1
Bvchr1.sca001	AUGUSTUS	stop_codon	1041437	1041439	.	+	0	ID=Bv1_001020_npks.t1.stop_codon;Parent=Bv1_001020_npks.t1
Bvchr1.sca001	AUGUSTUS	five_prime_UTR	1036990	1037063	.	+	.	ID=Bv1_001020_npks.t1.UTR;Parent=Bv1_001020_npks.t1
Bvchr1.sca001	AUGUSTUS	five_prime_UTR	1039821	1039828	.	+	.	ID=Bv1_001020_npks.t1.UTR;Parent=Bv1_001020_npks.t1
Bvchr1.sca001	AUGUSTUS	three_prime_UTR	1041440	1041677	.	+	.	ID=Bv1_001020_npks.t1.UTR;Parent=Bv1_001020_npks.t1
Bvchr1.sca001	AUGUSTUS	gene	1043640	1052544	0.4	+	.	ID=Bv1_001030_iptn;Name=Bv1_001030_iptn
Bvchr1.sca001	AUGUSTUS	mRNA	1043640	1052544	0.4	+	.	ID=Bv1_001030_iptn.t1;Parent=Bv1_001030_iptn;Name=Bv1_001030_iptn.t1 100%;Note=cDNAcoverage_100%
Bvchr1.sca001	AUGUSTUS	start_codon	1043759	1043761	.	+	0	ID=Bv1_001030_iptn.t1.start_codon;Parent=Bv1_001030_iptn.t1
Bvchr1.sca001	AUGUSTUS	intron	1044182	1044826	1	+	.	ID=Bv1_001030_iptn.t1.intron;Parent=Bv1_001030_iptn.t1
Bvchr1.sca001	AUGUSTUS	intron	1045144	1045328	1	+	.	ID=Bv1_001030_iptn.t1.intron;Parent=Bv1_001030_iptn.t1
Bvchr1.sca001	AUGUSTUS	intron	1045407	1045562	1	+	.	ID=Bv1_001030_iptn.t1.intron;Parent=Bv1_001030_iptn.t1
Bvchr1.sca001	AUGUSTUS	intron	1045666	1045885	1	+	.	ID=Bv1_001030_iptn.t1.intron;Parent=Bv1_001030_iptn.t1
Bvchr1.sca001	AUGUSTUS	intron	1045975	1049093	1	+	.	ID=Bv1_001030_iptn.t1.intron;Parent=Bv1_001030_iptn.t1
Bvchr1.sca001	AUGUSTUS	intron	1049206	1050197	1	+	.	ID=Bv1_001030_iptn.t1.intron;Parent=Bv1_001030_iptn.t1
Bvchr1.sca001	AUGUSTUS	intron	1050252	1050327	1	+	.	ID=Bv1_001030_iptn.t1.intron;Parent=Bv1_001030_iptn.t1
Bvchr1.sca001	AUGUSTUS	intron	1050377	1050811	1	+	.	ID=Bv1_001030_iptn.t1.intron;Parent=Bv1_001030_iptn.t1
Bvchr1.sca001	AUGUSTUS	intron	1050913	1051733	1	+	.	ID=Bv1_001030_iptn.t1.intron;Parent=Bv1_001030_iptn.t1
Bvchr1.sca001	AUGUSTUS	intron	1051850	1051937	1	+	.	ID=Bv1_001030_iptn.t1.intron;Parent=Bv1_001030_iptn.t1
Bvchr1.sca001	AUGUSTUS	CDS	1043759	1044181	1	+	0	ID=Bv1_001030_iptn.t1.CDS;Parent=Bv1_001030_iptn.t1
Bvchr1.sca001	AUGUSTUS	CDS	1044827	1045143	1	+	0	ID=Bv1_001030_iptn.t1.CDS;Parent=Bv1_001030_iptn.t1
Bvchr1.sca001	AUGUSTUS	CDS	1045329	1045406	1	+	1	ID=Bv1_001030_iptn.t1.CDS;Parent=Bv1_001030_iptn.t1
Bvchr1.sca001	AUGUSTUS	CDS	1045563	1045665	1	+	1	ID=Bv1_001030_iptn.t1.CDS;Parent=Bv1_001030_iptn.t1
Bvchr1.sca001	AUGUSTUS	CDS	1045886	1045974	1	+	0	ID=Bv1_001030_iptn.t1.CDS;Parent=Bv1_001030_iptn.t1
Bvchr1.sca001	AUGUSTUS	CDS	1049094	1049205	1	+	1	ID=Bv1_001030_iptn.t1.CDS;Parent=Bv1_001030_iptn.t1
Bvchr1.sca001	AUGUSTUS	CDS	1050198	1050251	1	+	0	ID=Bv1_001030_iptn.t1.CDS;Parent=Bv1_001030_iptn.t1
Bvchr1.sca001	AUGUSTUS	CDS	1050328	1050376	1	+	0	ID=Bv1_001030_iptn.t1.CDS;Parent=Bv1_001030_iptn.t1
Bvchr1.sca001	AUGUSTUS	CDS	1050812	1050912	1	+	2	ID=Bv1_001030_iptn.t1.CDS;Parent=Bv1_001030_iptn.t1
Bvchr1.sca001	AUGUSTUS	CDS	1051734	1051849	1	+	0	ID=Bv1_001030_iptn.t1.CDS;Parent=Bv1_001030_iptn.t1
Bvchr1.sca001	AUGUSTUS	CDS	1051938	1052286	1	+	1	ID=Bv1_001030_iptn.t1.CDS;Parent=Bv1_001030_iptn.t1
Bvchr1.sca001	AUGUSTUS	stop_codon	1052284	1052286	.	+	0	ID=Bv1_001030_iptn.t1.stop_codon;Parent=Bv1_001030_iptn.t1
Bvchr1.sca001	AUGUSTUS	five_prime_UTR	1043640	1043758	.	+	.	ID=Bv1_001030_iptn.t1.UTR;Parent=Bv1_001030_iptn.t1
Bvchr1.sca001	AUGUSTUS	three_prime_UTR	1052287	1052544	.	+	.	ID=Bv1_001030_iptn.t1.UTR;Parent=Bv1_001030_iptn.t1
Bvchr1.sca001	AUGUSTUS	gene	1058805	1059464	0.08	-	.	ID=Bv1_001031z15_xqxa;Name=Bv1_001031z15_xqxa
Bvchr1.sca001	AUGUSTUS	mRNA	1058805	1059464	0.08	-	.	ID=Bv1_001031z15_xqxa.t1;Parent=Bv1_001031z15_xqxa;Name=Bv1_001031z15_xqxa.t1 0%;Note=cDNAcoverage_0%
Bvchr1.sca001	AUGUSTUS	stop_codon	1059002	1059004	.	-	0	ID=Bv1_001031z15_xqxa.t1.stop_codon;Parent=Bv1_001031z15_xqxa.t1
Bvchr1.sca001	AUGUSTUS	intron	1059118	1059205	0.98	-	.	ID=Bv1_001031z15_xqxa.t1.intron;Parent=Bv1_001031z15_xqxa.t1
Bvchr1.sca001	AUGUSTUS	CDS	1059002	1059117	0.98	-	2	ID=Bv1_001031z15_xqxa.t1.CDS;Parent=Bv1_001031z15_xqxa.t1
Bvchr1.sca001	AUGUSTUS	CDS	1059206	1059263	0.97	-	0	ID=Bv1_001031z15_xqxa.t1.CDS;Parent=Bv1_001031z15_xqxa.t1
Bvchr1.sca001	AUGUSTUS	start_codon	1059261	1059263	.	-	0	ID=Bv1_001031z15_xqxa.t1.start_codon;Parent=Bv1_001031z15_xqxa.t1
Bvchr1.sca001	AUGUSTUS	three_prime_UTR	1058805	1059001	.	-	.	ID=Bv1_001031z15_xqxa.t1.UTR;Parent=Bv1_001031z15_xqxa.t1
Bvchr1.sca001	AUGUSTUS	five_prime_UTR	1059264	1059464	.	-	.	ID=Bv1_001031z15_xqxa.t1.UTR;Parent=Bv1_001031z15_xqxa.t1
Bvchr1.sca001	AUGUSTUS	gene	1096529	1096992	0.29	+	.	ID=Bv1_001040_fofx;Name=Bv1_001040_fofx
Bvchr1.sca001	AUGUSTUS	mRNA	1096529	1096992	0.29	+	.	ID=Bv1_001040_fofx.t1;Parent=Bv1_001040_fofx;Name=Bv1_001040_fofx.t1 100%;Note=cDNAcoverage_100%
Bvchr1.sca001	AUGUSTUS	start_codon	1096599	1096601	.	+	0	ID=Bv1_001040_fofx.t1.start_codon;Parent=Bv1_001040_fofx.t1
Bvchr1.sca001	AUGUSTUS	CDS	1096599	1096778	0.29	+	0	ID=Bv1_001040_fofx.t1.CDS;Parent=Bv1_001040_fofx.t1
Bvchr1.sca001	AUGUSTUS	stop_codon	1096776	1096778	.	+	0	ID=Bv1_001040_fofx.t1.stop_codon;Parent=Bv1_001040_fofx.t1
Bvchr1.sca001	AUGUSTUS	five_prime_UTR	1096529	1096598	.	+	.	ID=Bv1_001040_fofx.t1.UTR;Parent=Bv1_001040_fofx.t1
Bvchr1.sca001	AUGUSTUS	three_prime_UTR	1096779	1096992	.	+	.	ID=Bv1_001040_fofx.t1.UTR;Parent=Bv1_001040_fofx.t1
Bvchr1.sca001	AUGUSTUS	gene	1098429	1099119	0.14	+	.	ID=Bv1_001041z16_gguc;Name=Bv1_001041z16_gguc
Bvchr1.sca001	AUGUSTUS	mRNA	1098429	1099119	0.14	+	.	ID=Bv1_001041z16_gguc.t1;Parent=Bv1_001041z16_gguc;Name=Bv1_001041z16_gguc.t1 0%;Note=cDNAcoverage_0%
Bvchr1.sca001	AUGUSTUS	start_codon	1098706	1098708	.	+	0	ID=Bv1_001041z16_gguc.t1.start_codon;Parent=Bv1_001041z16_gguc.t1
Bvchr1.sca001	AUGUSTUS	CDS	1098706	1098843	0.94	+	0	ID=Bv1_001041z16_gguc.t1.CDS;Parent=Bv1_001041z16_gguc.t1
Bvchr1.sca001	AUGUSTUS	stop_codon	1098841	1098843	.	+	0	ID=Bv1_001041z16_gguc.t1.stop_codon;Parent=Bv1_001041z16_gguc.t1
Bvchr1.sca001	AUGUSTUS	five_prime_UTR	1098429	1098705	.	+	.	ID=Bv1_001041z16_gguc.t1.UTR;Parent=Bv1_001041z16_gguc.t1
Bvchr1.sca001	AUGUSTUS	three_prime_UTR	1098844	1099119	.	+	.	ID=Bv1_001041z16_gguc.t1.UTR;Parent=Bv1_001041z16_gguc.t1
Bvchr1.sca001	AUGUSTUS	gene	1104739	1105149	0.54	+	.	ID=Bv1_001050_jkmf;Name=Bv1_001050_jkmf
Bvchr1.sca001	AUGUSTUS	mRNA	1104739	1105149	0.54	+	.	ID=Bv1_001050_jkmf.t1;Parent=Bv1_001050_jkmf;Name=Bv1_001050_jkmf.t1 100%;Note=cDNAcoverage_100%
Bvchr1.sca001	AUGUSTUS	start_codon	1104805	1104807	.	+	0	ID=Bv1_001050_jkmf.t1.start_codon;Parent=Bv1_001050_jkmf.t1
Bvchr1.sca001	AUGUSTUS	CDS	1104805	1104987	0.99	+	0	ID=Bv1_001050_jkmf.t1.CDS;Parent=Bv1_001050_jkmf.t1
Bvchr1.sca001	AUGUSTUS	stop_codon	1104985	1104987	.	+	0	ID=Bv1_001050_jkmf.t1.stop_codon;Parent=Bv1_001050_jkmf.t1
Bvchr1.sca001	AUGUSTUS	five_prime_UTR	1104739	1104804	.	+	.	ID=Bv1_001050_jkmf.t1.UTR;Parent=Bv1_001050_jkmf.t1
Bvchr1.sca001	AUGUSTUS	three_prime_UTR	1104988	1105149	.	+	.	ID=Bv1_001050_jkmf.t1.UTR;Parent=Bv1_001050_jkmf.t1
Bvchr1.sca001	AUGUSTUS	gene	1111280	1112274	0.09	-	.	ID=Bv1_001051z17_jttu;Name=Bv1_001051z17_jttu
Bvchr1.sca001	AUGUSTUS	mRNA	1111280	1112274	0.09	-	.	ID=Bv1_001051z17_jttu.t1;Parent=Bv1_001051z17_jttu;Name=Bv1_001051z17_jttu.t1 0%;Note=cDNAcoverage_0%
Bvchr1.sca001	AUGUSTUS	stop_codon	1111490	1111492	.	-	0	ID=Bv1_001051z17_jttu.t1.stop_codon;Parent=Bv1_001051z17_jttu.t1
Bvchr1.sca001	AUGUSTUS	intron	1111608	1111679	0.51	-	.	ID=Bv1_001051z17_jttu.t1.intron;Parent=Bv1_001051z17_jttu.t1
Bvchr1.sca001	AUGUSTUS	intron	1111822	1111931	0.78	-	.	ID=Bv1_001051z17_jttu.t1.intron;Parent=Bv1_001051z17_jttu.t1
Bvchr1.sca001	AUGUSTUS	CDS	1111490	1111607	0.4	-	1	ID=Bv1_001051z17_jttu.t1.CDS;Parent=Bv1_001051z17_jttu.t1
Bvchr1.sca001	AUGUSTUS	CDS	1111680	1111821	0.86	-	2	ID=Bv1_001051z17_jttu.t1.CDS;Parent=Bv1_001051z17_jttu.t1
Bvchr1.sca001	AUGUSTUS	CDS	1111932	1111959	0.84	-	0	ID=Bv1_001051z17_jttu.t1.CDS;Parent=Bv1_001051z17_jttu.t1
Bvchr1.sca001	AUGUSTUS	start_codon	1111957	1111959	.	-	0	ID=Bv1_001051z17_jttu.t1.start_codon;Parent=Bv1_001051z17_jttu.t1
Bvchr1.sca001	AUGUSTUS	three_prime_UTR	1111280	1111489	.	-	.	ID=Bv1_001051z17_jttu.t1.UTR;Parent=Bv1_001051z17_jttu.t1
Bvchr1.sca001	AUGUSTUS	five_prime_UTR	1111960	1112274	.	-	.	ID=Bv1_001051z17_jttu.t1.UTR;Parent=Bv1_001051z17_jttu.t1
Bvchr1.sca001	AUGUSTUS	gene	1116150	1118064	0.09	-	.	ID=Bv1_001051z18_hwei;Name=Bv1_001051z18_hwei
Bvchr1.sca001	AUGUSTUS	mRNA	1116150	1118064	0.09	-	.	ID=Bv1_001051z18_hwei.t1;Parent=Bv1_001051z18_hwei;Name=Bv1_001051z18_hwei.t1 0%;Note=cDNAcoverage_0%
Bvchr1.sca001	AUGUSTUS	stop_codon	1116254	1116256	.	-	0	ID=Bv1_001051z18_hwei.t1.stop_codon;Parent=Bv1_001051z18_hwei.t1
Bvchr1.sca001	AUGUSTUS	intron	1116793	1116957	0.56	-	.	ID=Bv1_001051z18_hwei.t1.intron;Parent=Bv1_001051z18_hwei.t1
Bvchr1.sca001	AUGUSTUS	CDS	1116254	1116792	0.6	-	2	ID=Bv1_001051z18_hwei.t1.CDS;Parent=Bv1_001051z18_hwei.t1
Bvchr1.sca001	AUGUSTUS	CDS	1116958	1117699	0.83	-	0	ID=Bv1_001051z18_hwei.t1.CDS;Parent=Bv1_001051z18_hwei.t1
Bvchr1.sca001	AUGUSTUS	start_codon	1117697	1117699	.	-	0	ID=Bv1_001051z18_hwei.t1.start_codon;Parent=Bv1_001051z18_hwei.t1
Bvchr1.sca001	AUGUSTUS	three_prime_UTR	1116150	1116253	.	-	.	ID=Bv1_001051z18_hwei.t1.UTR;Parent=Bv1_001051z18_hwei.t1
Bvchr1.sca001	AUGUSTUS	five_prime_UTR	1117700	1117700	.	-	.	ID=Bv1_001051z18_hwei.t1.UTR;Parent=Bv1_001051z18_hwei.t1
Bvchr1.sca001	AUGUSTUS	five_prime_UTR	1117932	1118064	.	-	.	ID=Bv1_001051z18_hwei.t1.UTR;Parent=Bv1_001051z18_hwei.t1
Bvchr1.sca001	AUGUSTUS	gene	1126989	1128617	0.03	+	.	ID=Bv1_001060_gmxy;Name=Bv1_001060_gmxy
Bvchr1.sca001	AUGUSTUS	mRNA	1126989	1128617	0.03	+	.	ID=Bv1_001060_gmxy.t1;Parent=Bv1_001060_gmxy;Name=Bv1_001060_gmxy.t1 28.6%;Note=cDNAcoverage_28.6%
Bvchr1.sca001	AUGUSTUS	start_codon	1127335	1127337	.	+	0	ID=Bv1_001060_gmxy.t1.start_codon;Parent=Bv1_001060_gmxy.t1
Bvchr1.sca001	AUGUSTUS	intron	1127519	1127623	0.48	+	.	ID=Bv1_001060_gmxy.t1.intron;Parent=Bv1_001060_gmxy.t1
Bvchr1.sca001	AUGUSTUS	intron	1127939	1128494	0.34	+	.	ID=Bv1_001060_gmxy.t1.intron;Parent=Bv1_001060_gmxy.t1
Bvchr1.sca001	AUGUSTUS	CDS	1127335	1127518	0.86	+	0	ID=Bv1_001060_gmxy.t1.CDS;Parent=Bv1_001060_gmxy.t1
Bvchr1.sca001	AUGUSTUS	CDS	1127624	1127938	0.2	+	2	ID=Bv1_001060_gmxy.t1.CDS;Parent=Bv1_001060_gmxy.t1
Bvchr1.sca001	AUGUSTUS	CDS	1128495	1128544	0.53	+	2	ID=Bv1_001060_gmxy.t1.CDS;Parent=Bv1_001060_gmxy.t1
Bvchr1.sca001	AUGUSTUS	stop_codon	1128542	1128544	.	+	0	ID=Bv1_001060_gmxy.t1.stop_codon;Parent=Bv1_001060_gmxy.t1
Bvchr1.sca001	AUGUSTUS	five_prime_UTR	1126989	1127334	.	+	.	ID=Bv1_001060_gmxy.t1.UTR;Parent=Bv1_001060_gmxy.t1
Bvchr1.sca001	AUGUSTUS	three_prime_UTR	1128545	1128617	.	+	.	ID=Bv1_001060_gmxy.t1.UTR;Parent=Bv1_001060_gmxy.t1
Bvchr1.sca001	AUGUSTUS	gene	1137041	1152964	0.08	-	.	ID=Bv1_001070_strk;Name=Bv1_001070_strk
Bvchr1.sca001	AUGUSTUS	mRNA	1137041	1152964	0.08	-	.	ID=Bv1_001070_strk.t1;Parent=Bv1_001070_strk;Name=Bv1_001070_strk.t1 72.7%;Note=cDNAcoverage_72.7%
Bvchr1.sca001	AUGUSTUS	stop_codon	1147912	1147914	.	-	0	ID=Bv1_001070_strk.t1.stop_codon;Parent=Bv1_001070_strk.t1
Bvchr1.sca001	AUGUSTUS	intron	1148527	1149372	1	-	.	ID=Bv1_001070_strk.t1.intron;Parent=Bv1_001070_strk.t1
Bvchr1.sca001	AUGUSTUS	intron	1149645	1150316	1	-	.	ID=Bv1_001070_strk.t1.intron;Parent=Bv1_001070_strk.t1
Bvchr1.sca001	AUGUSTUS	CDS	1147912	1148526	0.75	-	0	ID=Bv1_001070_strk.t1.CDS;Parent=Bv1_001070_strk.t1
Bvchr1.sca001	AUGUSTUS	CDS	1149373	1149644	1	-	2	ID=Bv1_001070_strk.t1.CDS;Parent=Bv1_001070_strk.t1
Bvchr1.sca001	AUGUSTUS	CDS	1150317	1150479	1	-	0	ID=Bv1_001070_strk.t1.CDS;Parent=Bv1_001070_strk.t1
Bvchr1.sca001	AUGUSTUS	start_codon	1150477	1150479	.	-	0	ID=Bv1_001070_strk.t1.start_codon;Parent=Bv1_001070_strk.t1
Bvchr1.sca001	AUGUSTUS	three_prime_UTR	1137041	1137266	.	-	.	ID=Bv1_001070_strk.t1.UTR;Parent=Bv1_001070_strk.t1
Bvchr1.sca001	AUGUSTUS	three_prime_UTR	1147907	1147911	.	-	.	ID=Bv1_001070_strk.t1.UTR;Parent=Bv1_001070_strk.t1
Bvchr1.sca001	AUGUSTUS	five_prime_UTR	1150480	1150482	.	-	.	ID=Bv1_001070_strk.t1.UTR;Parent=Bv1_001070_strk.t1
Bvchr1.sca001	AUGUSTUS	five_prime_UTR	1152795	1152964	.	-	.	ID=Bv1_001070_strk.t1.UTR;Parent=Bv1_001070_strk.t1
Bvchr1.sca001	AUGUSTUS	gene	1161468	1165444	0.01	-	.	ID=Bv1_001071z19_uwnm;Name=Bv1_001071z19_uwnm
Bvchr1.sca001	AUGUSTUS	mRNA	1161468	1165444	0.01	-	.	ID=Bv1_001071z19_uwnm.t1;Parent=Bv1_001071z19_uwnm;Name=Bv1_001071z19_uwnm.t1 0%;Note=cDNAcoverage_0%
Bvchr1.sca001	AUGUSTUS	stop_codon	1161691	1161693	.	-	0	ID=Bv1_001071z19_uwnm.t1.stop_codon;Parent=Bv1_001071z19_uwnm.t1
Bvchr1.sca001	AUGUSTUS	intron	1163130	1163309	0.76	-	.	ID=Bv1_001071z19_uwnm.t1.intron;Parent=Bv1_001071z19_uwnm.t1
Bvchr1.sca001	AUGUSTUS	intron	1163574	1163819	0.44	-	.	ID=Bv1_001071z19_uwnm.t1.intron;Parent=Bv1_001071z19_uwnm.t1
Bvchr1.sca001	AUGUSTUS	intron	1164749	1165118	0.22	-	.	ID=Bv1_001071z19_uwnm.t1.intron;Parent=Bv1_001071z19_uwnm.t1
Bvchr1.sca001	AUGUSTUS	CDS	1161691	1163129	0.71	-	2	ID=Bv1_001071z19_uwnm.t1.CDS;Parent=Bv1_001071z19_uwnm.t1
Bvchr1.sca001	AUGUSTUS	CDS	1163310	1163573	0.98	-	2	ID=Bv1_001071z19_uwnm.t1.CDS;Parent=Bv1_001071z19_uwnm.t1
Bvchr1.sca001	AUGUSTUS	CDS	1163820	1164748	0.12	-	1	ID=Bv1_001071z19_uwnm.t1.CDS;Parent=Bv1_001071z19_uwnm.t1
Bvchr1.sca001	AUGUSTUS	CDS	1165119	1165381	0.45	-	0	ID=Bv1_001071z19_uwnm.t1.CDS;Parent=Bv1_001071z19_uwnm.t1
Bvchr1.sca001	AUGUSTUS	start_codon	1165379	1165381	.	-	0	ID=Bv1_001071z19_uwnm.t1.start_codon;Parent=Bv1_001071z19_uwnm.t1
Bvchr1.sca001	AUGUSTUS	three_prime_UTR	1161468	1161690	.	-	.	ID=Bv1_001071z19_uwnm.t1.UTR;Parent=Bv1_001071z19_uwnm.t1
Bvchr1.sca001	AUGUSTUS	five_prime_UTR	1165382	1165444	.	-	.	ID=Bv1_001071z19_uwnm.t1.UTR;Parent=Bv1_001071z19_uwnm.t1
Bvchr1.sca001	AUGUSTUS	gene	1165776	1167634	0.42	-	.	ID=Bv1_001071z20_fdzw;Name=Bv1_001071z20_fdzw
Bvchr1.sca001	AUGUSTUS	mRNA	1166834	1167634	0.34	-	.	ID=Bv1_001071z20_fdzw.t1;Parent=Bv1_001071z20_fdzw;Name=Bv1_001071z20_fdzw.t1 0%;Note=cDNAcoverage_0%
Bvchr1.sca001	AUGUSTUS	stop_codon	1166861	1166863	.	-	0	ID=Bv1_001071z20_fdzw.t1.stop_codon;Parent=Bv1_001071z20_fdzw.t1
Bvchr1.sca001	AUGUSTUS	intron	1166880	1166935	0.97	-	.	ID=Bv1_001071z20_fdzw.t1.intron;Parent=Bv1_001071z20_fdzw.t1
Bvchr1.sca001	AUGUSTUS	CDS	1166861	1166879	0.97	-	1	ID=Bv1_001071z20_fdzw.t1.CDS;Parent=Bv1_001071z20_fdzw.t1
Bvchr1.sca001	AUGUSTUS	CDS	1166936	1167492	0.9	-	0	ID=Bv1_001071z20_fdzw.t1.CDS;Parent=Bv1_001071z20_fdzw.t1
Bvchr1.sca001	AUGUSTUS	start_codon	1167490	1167492	.	-	0	ID=Bv1_001071z20_fdzw.t1.start_codon;Parent=Bv1_001071z20_fdzw.t1
Bvchr1.sca001	AUGUSTUS	three_prime_UTR	1166834	1166860	.	-	.	ID=Bv1_001071z20_fdzw.t1.UTR;Parent=Bv1_001071z20_fdzw.t1
Bvchr1.sca001	AUGUSTUS	five_prime_UTR	1167493	1167634	.	-	.	ID=Bv1_001071z20_fdzw.t1.UTR;Parent=Bv1_001071z20_fdzw.t1
Bvchr1.sca001	AUGUSTUS	mRNA	1165776	1167634	0.08	-	.	ID=Bv1_001071z20_fdzw.t2;Parent=Bv1_001071z20_fdzw;Name=Bv1_001071z20_fdzw.t2 0%;Note=cDNAcoverage_0%
Bvchr1.sca001	AUGUSTUS	stop_codon	1165931	1165933	.	-	0	ID=Bv1_001071z20_fdzw.t2.stop_codon;Parent=Bv1_001071z20_fdzw.t2
Bvchr1.sca001	AUGUSTUS	intron	1166548	1166801	0.52	-	.	ID=Bv1_001071z20_fdzw.t2.intron;Parent=Bv1_001071z20_fdzw.t2
Bvchr1.sca001	AUGUSTUS	CDS	1165931	1166547	0.9	-	2	ID=Bv1_001071z20_fdzw.t2.CDS;Parent=Bv1_001071z20_fdzw.t2
Bvchr1.sca001	AUGUSTUS	CDS	1166802	1167492	0.46	-	0	ID=Bv1_001071z20_fdzw.t2.CDS;Parent=Bv1_001071z20_fdzw.t2
Bvchr1.sca001	AUGUSTUS	start_codon	1167490	1167492	.	-	0	ID=Bv1_001071z20_fdzw.t2.start_codon;Parent=Bv1_001071z20_fdzw.t2
Bvchr1.sca001	AUGUSTUS	three_prime_UTR	1165776	1165930	.	-	.	ID=Bv1_001071z20_fdzw.t2.UTR;Parent=Bv1_001071z20_fdzw.t2
Bvchr1.sca001	AUGUSTUS	five_prime_UTR	1167493	1167634	.	-	.	ID=Bv1_001071z20_fdzw.t2.UTR;Parent=Bv1_001071z20_fdzw.t2
Bvchr1.sca001	AUGUSTUS	gene	1173606	1177764	0.24	-	.	ID=Bv1_001080_eaih;Name=Bv1_001080_eaih
Bvchr1.sca001	AUGUSTUS	mRNA	1173606	1177764	0.24	-	.	ID=Bv1_001080_eaih.t1;Parent=Bv1_001080_eaih;Name=Bv1_001080_eaih.t1 100%;Note=cDNAcoverage_100%
Bvchr1.sca001	AUGUSTUS	stop_codon	1173706	1173708	.	-	0	ID=Bv1_001080_eaih.t1.stop_codon;Parent=Bv1_001080_eaih.t1
Bvchr1.sca001	AUGUSTUS	intron	1174055	1174141	1	-	.	ID=Bv1_001080_eaih.t1.intron;Parent=Bv1_001080_eaih.t1
Bvchr1.sca001	AUGUSTUS	intron	1174258	1174751	1	-	.	ID=Bv1_001080_eaih.t1.intron;Parent=Bv1_001080_eaih.t1
Bvchr1.sca001	AUGUSTUS	intron	1174853	1175099	1	-	.	ID=Bv1_001080_eaih.t1.intron;Parent=Bv1_001080_eaih.t1
Bvchr1.sca001	AUGUSTUS	intron	1175203	1176286	1	-	.	ID=Bv1_001080_eaih.t1.intron;Parent=Bv1_001080_eaih.t1
Bvchr1.sca001	AUGUSTUS	intron	1176399	1176904	1	-	.	ID=Bv1_001080_eaih.t1.intron;Parent=Bv1_001080_eaih.t1
Bvchr1.sca001	AUGUSTUS	intron	1176994	1177573	1	-	.	ID=Bv1_001080_eaih.t1.intron;Parent=Bv1_001080_eaih.t1
Bvchr1.sca001	AUGUSTUS	CDS	1173706	1174054	1	-	1	ID=Bv1_001080_eaih.t1.CDS;Parent=Bv1_001080_eaih.t1
Bvchr1.sca001	AUGUSTUS	CDS	1174142	1174257	1	-	0	ID=Bv1_001080_eaih.t1.CDS;Parent=Bv1_001080_eaih.t1
Bvchr1.sca001	AUGUSTUS	CDS	1174752	1174852	1	-	2	ID=Bv1_001080_eaih.t1.CDS;Parent=Bv1_001080_eaih.t1
Bvchr1.sca001	AUGUSTUS	CDS	1175100	1175202	1	-	0	ID=Bv1_001080_eaih.t1.CDS;Parent=Bv1_001080_eaih.t1
Bvchr1.sca001	AUGUSTUS	CDS	1176287	1176398	1	-	1	ID=Bv1_001080_eaih.t1.CDS;Parent=Bv1_001080_eaih.t1
Bvchr1.sca001	AUGUSTUS	CDS	1176905	1176993	1	-	0	ID=Bv1_001080_eaih.t1.CDS;Parent=Bv1_001080_eaih.t1
Bvchr1.sca001	AUGUSTUS	CDS	1177574	1177738	1	-	0	ID=Bv1_001080_eaih.t1.CDS;Parent=Bv1_001080_eaih.t1
Bvchr1.sca001	AUGUSTUS	start_codon	1177736	1177738	.	-	0	ID=Bv1_001080_eaih.t1.start_codon;Parent=Bv1_001080_eaih.t1
Bvchr1.sca001	AUGUSTUS	three_prime_UTR	1173606	1173705	.	-	.	ID=Bv1_001080_eaih.t1.UTR;Parent=Bv1_001080_eaih.t1
Bvchr1.sca001	AUGUSTUS	five_prime_UTR	1177739	1177764	.	-	.	ID=Bv1_001080_eaih.t1.UTR;Parent=Bv1_001080_eaih.t1
Bvchr1.sca001	AUGUSTUS	gene	1181539	1185684	0.21	+	.	ID=Bv1_001090_ysrx;Name=Bv1_001090_ysrx
Bvchr1.sca001	AUGUSTUS	mRNA	1181539	1185684	0.21	+	.	ID=Bv1_001090_ysrx.t1;Parent=Bv1_001090_ysrx;Name=Bv1_001090_ysrx.t1 100%;Note=cDNAcoverage_100%
Bvchr1.sca001	AUGUSTUS	start_codon	1181853	1181855	.	+	0	ID=Bv1_001090_ysrx.t1.start_codon;Parent=Bv1_001090_ysrx.t1
Bvchr1.sca001	AUGUSTUS	intron	1182119	1183485	1	+	.	ID=Bv1_001090_ysrx.t1.intron;Parent=Bv1_001090_ysrx.t1
Bvchr1.sca001	AUGUSTUS	intron	1183757	1183867	1	+	.	ID=Bv1_001090_ysrx.t1.intron;Parent=Bv1_001090_ysrx.t1
Bvchr1.sca001	AUGUSTUS	intron	1184039	1184999	1	+	.	ID=Bv1_001090_ysrx.t1.intron;Parent=Bv1_001090_ysrx.t1
Bvchr1.sca001	AUGUSTUS	CDS	1181853	1182118	1	+	0	ID=Bv1_001090_ysrx.t1.CDS;Parent=Bv1_001090_ysrx.t1
Bvchr1.sca001	AUGUSTUS	CDS	1183486	1183756	1	+	1	ID=Bv1_001090_ysrx.t1.CDS;Parent=Bv1_001090_ysrx.t1
Bvchr1.sca001	AUGUSTUS	CDS	1183868	1184038	1	+	0	ID=Bv1_001090_ysrx.t1.CDS;Parent=Bv1_001090_ysrx.t1
Bvchr1.sca001	AUGUSTUS	CDS	1185000	1185131	1	+	0	ID=Bv1_001090_ysrx.t1.CDS;Parent=Bv1_001090_ysrx.t1
Bvchr1.sca001	AUGUSTUS	stop_codon	1185129	1185131	.	+	0	ID=Bv1_001090_ysrx.t1.stop_codon;Parent=Bv1_001090_ysrx.t1
Bvchr1.sca001	AUGUSTUS	five_prime_UTR	1181539	1181852	.	+	.	ID=Bv1_001090_ysrx.t1.UTR;Parent=Bv1_001090_ysrx.t1
Bvchr1.sca001	AUGUSTUS	three_prime_UTR	1185132	1185684	.	+	.	ID=Bv1_001090_ysrx.t1.UTR;Parent=Bv1_001090_ysrx.t1
Bvchr1.sca001	AUGUSTUS	gene	1190090	1195554	0.19	-	.	ID=Bv1_001100_nsyq;Name=Bv1_001100_nsyq
Bvchr1.sca001	AUGUSTUS	mRNA	1190090	1195554	0.19	-	.	ID=Bv1_001100_nsyq.t1;Parent=Bv1_001100_nsyq;Name=Bv1_001100_nsyq.t1 100%;Note=cDNAcoverage_100%
Bvchr1.sca001	AUGUSTUS	stop_codon	1190381	1190383	.	-	0	ID=Bv1_001100_nsyq.t1.stop_codon;Parent=Bv1_001100_nsyq.t1
Bvchr1.sca001	AUGUSTUS	intron	1190531	1191737	1	-	.	ID=Bv1_001100_nsyq.t1.intron;Parent=Bv1_001100_nsyq.t1
Bvchr1.sca001	AUGUSTUS	intron	1191963	1192055	1	-	.	ID=Bv1_001100_nsyq.t1.intron;Parent=Bv1_001100_nsyq.t1
Bvchr1.sca001	AUGUSTUS	intron	1192224	1192869	1	-	.	ID=Bv1_001100_nsyq.t1.intron;Parent=Bv1_001100_nsyq.t1
Bvchr1.sca001	AUGUSTUS	intron	1192986	1193089	1	-	.	ID=Bv1_001100_nsyq.t1.intron;Parent=Bv1_001100_nsyq.t1
Bvchr1.sca001	AUGUSTUS	intron	1193243	1193350	1	-	.	ID=Bv1_001100_nsyq.t1.intron;Parent=Bv1_001100_nsyq.t1
Bvchr1.sca001	AUGUSTUS	intron	1193495	1194686	1	-	.	ID=Bv1_001100_nsyq.t1.intron;Parent=Bv1_001100_nsyq.t1
Bvchr1.sca001	AUGUSTUS	CDS	1190381	1190530	1	-	0	ID=Bv1_001100_nsyq.t1.CDS;Parent=Bv1_001100_nsyq.t1
Bvchr1.sca001	AUGUSTUS	CDS	1191738	1191962	1	-	0	ID=Bv1_001100_nsyq.t1.CDS;Parent=Bv1_001100_nsyq.t1
Bvchr1.sca001	AUGUSTUS	CDS	1192056	1192223	1	-	0	ID=Bv1_001100_nsyq.t1.CDS;Parent=Bv1_001100_nsyq.t1
Bvchr1.sca001	AUGUSTUS	CDS	1192870	1192985	1	-	2	ID=Bv1_001100_nsyq.t1.CDS;Parent=Bv1_001100_nsyq.t1
Bvchr1.sca001	AUGUSTUS	CDS	1193090	1193242	1	-	2	ID=Bv1_001100_nsyq.t1.CDS;Parent=Bv1_001100_nsyq.t1
Bvchr1.sca001	AUGUSTUS	CDS	1193351	1193494	1	-	2	ID=Bv1_001100_nsyq.t1.CDS;Parent=Bv1_001100_nsyq.t1
Bvchr1.sca001	AUGUSTUS	CDS	1194687	1195269	0.71	-	0	ID=Bv1_001100_nsyq.t1.CDS;Parent=Bv1_001100_nsyq.t1
Bvchr1.sca001	AUGUSTUS	start_codon	1195267	1195269	.	-	0	ID=Bv1_001100_nsyq.t1.start_codon;Parent=Bv1_001100_nsyq.t1
Bvchr1.sca001	AUGUSTUS	three_prime_UTR	1190090	1190380	.	-	.	ID=Bv1_001100_nsyq.t1.UTR;Parent=Bv1_001100_nsyq.t1
Bvchr1.sca001	AUGUSTUS	five_prime_UTR	1195270	1195554	.	-	.	ID=Bv1_001100_nsyq.t1.UTR;Parent=Bv1_001100_nsyq.t1
Bvchr1.sca001	AUGUSTUS	gene	1201742	1204004	0.79	-	.	ID=Bv1_001110_kfgd;Name=Bv1_001110_kfgd
Bvchr1.sca001	AUGUSTUS	mRNA	1201742	1204004	0.79	-	.	ID=Bv1_001110_kfgd.t1;Parent=Bv1_001110_kfgd;Name=Bv1_001110_kfgd.t1 100%;Note=cDNAcoverage_100%
Bvchr1.sca001	AUGUSTUS	stop_codon	1201925	1201927	.	-	0	ID=Bv1_001110_kfgd.t1.stop_codon;Parent=Bv1_001110_kfgd.t1
Bvchr1.sca001	AUGUSTUS	CDS	1201925	1203892	1	-	0	ID=Bv1_001110_kfgd.t1.CDS;Parent=Bv1_001110_kfgd.t1
Bvchr1.sca001	AUGUSTUS	start_codon	1203890	1203892	.	-	0	ID=Bv1_001110_kfgd.t1.start_codon;Parent=Bv1_001110_kfgd.t1
Bvchr1.sca001	AUGUSTUS	three_prime_UTR	1201742	1201924	.	-	.	ID=Bv1_001110_kfgd.t1.UTR;Parent=Bv1_001110_kfgd.t1
Bvchr1.sca001	AUGUSTUS	five_prime_UTR	1203893	1204004	.	-	.	ID=Bv1_001110_kfgd.t1.UTR;Parent=Bv1_001110_kfgd.t1
Bvchr1.sca001	AUGUSTUS	gene	1205750	1208074	0.26	-	.	ID=Bv1_001120_jirh;Name=Bv1_001120_jirh
Bvchr1.sca001	AUGUSTUS	mRNA	1205750	1208074	0.26	-	.	ID=Bv1_001120_jirh.t1;Parent=Bv1_001120_jirh;Name=Bv1_001120_jirh.t1 100%;Note=cDNAcoverage_100%
Bvchr1.sca001	AUGUSTUS	stop_codon	1206038	1206040	.	-	0	ID=Bv1_001120_jirh.t1.stop_codon;Parent=Bv1_001120_jirh.t1
Bvchr1.sca001	AUGUSTUS	intron	1206118	1207103	1	-	.	ID=Bv1_001120_jirh.t1.intron;Parent=Bv1_001120_jirh.t1
Bvchr1.sca001	AUGUSTUS	intron	1207202	1207841	1	-	.	ID=Bv1_001120_jirh.t1.intron;Parent=Bv1_001120_jirh.t1
Bvchr1.sca001	AUGUSTUS	CDS	1206038	1206117	1	-	2	ID=Bv1_001120_jirh.t1.CDS;Parent=Bv1_001120_jirh.t1
Bvchr1.sca001	AUGUSTUS	CDS	1207104	1207201	1	-	1	ID=Bv1_001120_jirh.t1.CDS;Parent=Bv1_001120_jirh.t1
Bvchr1.sca001	AUGUSTUS	CDS	1207842	1207957	0.77	-	0	ID=Bv1_001120_jirh.t1.CDS;Parent=Bv1_001120_jirh.t1
Bvchr1.sca001	AUGUSTUS	start_codon	1207955	1207957	.	-	0	ID=Bv1_001120_jirh.t1.start_codon;Parent=Bv1_001120_jirh.t1
Bvchr1.sca001	AUGUSTUS	three_prime_UTR	1205750	1206037	.	-	.	ID=Bv1_001120_jirh.t1.UTR;Parent=Bv1_001120_jirh.t1
Bvchr1.sca001	AUGUSTUS	five_prime_UTR	1207958	1208074	.	-	.	ID=Bv1_001120_jirh.t1.UTR;Parent=Bv1_001120_jirh.t1
Bvchr1.sca001	AUGUSTUS	gene	1209617	1218424	0.13	-	.	ID=Bv1_001130_mjwx;Name=Bv1_001130_mjwx
Bvchr1.sca001	AUGUSTUS	mRNA	1209617	1218424	0.13	-	.	ID=Bv1_001130_mjwx.t1;Parent=Bv1_001130_mjwx;Name=Bv1_001130_mjwx.t1 100%;Note=cDNAcoverage_100%
Bvchr1.sca001	AUGUSTUS	stop_codon	1209960	1209962	.	-	0	ID=Bv1_001130_mjwx.t1.stop_codon;Parent=Bv1_001130_mjwx.t1
Bvchr1.sca001	AUGUSTUS	intron	1210332	1211593	1	-	.	ID=Bv1_001130_mjwx.t1.intron;Parent=Bv1_001130_mjwx.t1
Bvchr1.sca001	AUGUSTUS	intron	1214120	1214294	1	-	.	ID=Bv1_001130_mjwx.t1.intron;Parent=Bv1_001130_mjwx.t1
Bvchr1.sca001	AUGUSTUS	intron	1214370	1214471	1	-	.	ID=Bv1_001130_mjwx.t1.intron;Parent=Bv1_001130_mjwx.t1
Bvchr1.sca001	AUGUSTUS	intron	1214664	1214771	1	-	.	ID=Bv1_001130_mjwx.t1.intron;Parent=Bv1_001130_mjwx.t1
Bvchr1.sca001	AUGUSTUS	intron	1215024	1215112	1	-	.	ID=Bv1_001130_mjwx.t1.intron;Parent=Bv1_001130_mjwx.t1
Bvchr1.sca001	AUGUSTUS	intron	1215654	1215733	1	-	.	ID=Bv1_001130_mjwx.t1.intron;Parent=Bv1_001130_mjwx.t1
Bvchr1.sca001	AUGUSTUS	intron	1215942	1217928	1	-	.	ID=Bv1_001130_mjwx.t1.intron;Parent=Bv1_001130_mjwx.t1
Bvchr1.sca001	AUGUSTUS	intron	1218036	1218135	1	-	.	ID=Bv1_001130_mjwx.t1.intron;Parent=Bv1_001130_mjwx.t1
Bvchr1.sca001	AUGUSTUS	CDS	1209960	1210331	1	-	0	ID=Bv1_001130_mjwx.t1.CDS;Parent=Bv1_001130_mjwx.t1
Bvchr1.sca001	AUGUSTUS	CDS	1211594	1214119	1	-	0	ID=Bv1_001130_mjwx.t1.CDS;Parent=Bv1_001130_mjwx.t1
Bvchr1.sca001	AUGUSTUS	CDS	1214295	1214369	1	-	0	ID=Bv1_001130_mjwx.t1.CDS;Parent=Bv1_001130_mjwx.t1
Bvchr1.sca001	AUGUSTUS	CDS	1214472	1214663	1	-	0	ID=Bv1_001130_mjwx.t1.CDS;Parent=Bv1_001130_mjwx.t1
Bvchr1.sca001	AUGUSTUS	CDS	1214772	1215023	1	-	0	ID=Bv1_001130_mjwx.t1.CDS;Parent=Bv1_001130_mjwx.t1
Bvchr1.sca001	AUGUSTUS	CDS	1215113	1215653	1	-	1	ID=Bv1_001130_mjwx.t1.CDS;Parent=Bv1_001130_mjwx.t1
Bvchr1.sca001	AUGUSTUS	CDS	1215734	1215941	1	-	2	ID=Bv1_001130_mjwx.t1.CDS;Parent=Bv1_001130_mjwx.t1
Bvchr1.sca001	AUGUSTUS	CDS	1217929	1218035	1	-	1	ID=Bv1_001130_mjwx.t1.CDS;Parent=Bv1_001130_mjwx.t1
Bvchr1.sca001	AUGUSTUS	CDS	1218136	1218287	0.73	-	0	ID=Bv1_001130_mjwx.t1.CDS;Parent=Bv1_001130_mjwx.t1
Bvchr1.sca001	AUGUSTUS	start_codon	1218285	1218287	.	-	0	ID=Bv1_001130_mjwx.t1.start_codon;Parent=Bv1_001130_mjwx.t1
Bvchr1.sca001	AUGUSTUS	three_prime_UTR	1209617	1209959	.	-	.	ID=Bv1_001130_mjwx.t1.UTR;Parent=Bv1_001130_mjwx.t1
[truncated: 12,349 more rows]
