# Supplementary material for: Exploiting single-molecule transcript sequencing for eukaryotic gene prediction
Source: Genome Biol. 2015 Sep 2;16(1):184. doi: 10.1186/s13059-015-0729-7 (PMC4556409; doi:10.1186/s13059-015-0729-7)
Supplement: Additional file 4: — Sample data for testing pipeline functionality. (ZIP 18664 kb) [file 13059_2015_729_MOESM4_ESM.zip › 13059_2015_729_MOESM4_ESM/sample.RefBeet-1.2.fna]

>Bvchr1.sca001 length=8256157
GGAGAGCCGAAGATTGTGGACGTTTGCACGGATCGATTATAAGGATAGTTGGATTACGCAACTTTTCATTTCCCCATACATCTCATGACATCACTATAGTATGCATCAAGAAGCGAGGAGACGTGCAGTCGAGAAAGAATGATAATAATAATAGAGGAGAGAGAGTGAAAAATGAAATACTTGGGGAGCCGAAGATTGTGGACGTTTGCACTGATCGATGATAAGGATAGTTGGATTACAACTTTTCATTTCCCCATACATCTCATGACATCACTATAGCATGCATCAAGGAAGTGAGGAGACGTGCAGTCGAAAAGAGATGATGTTGTTATGACATCATCCTACTTAAGTACTTGGGAATGCTTGTTGAGTTGCTAATCAGCTATGAACCTATGTAGCATCCACCCATAATTATTAATTATTAACTCATTAAGAGATTGTGGAAAAATATTGGTAATTCAAAATGAGATTGTAAAATGGCATCTCACAAAAAACTAAGTAAAAATGGTATTAAAATAAGTTAAATTAGTTTCACGAATTCAAAAAATACTTGTGAAATGAACTCTATTGTGTTTGGATACCGTTAGAATTCATATATGCTATGCAAACCGGCCTATATAAGACGAAAAACTTAACATTATAGTTATTAGGATGCCAACCGATAATATTATTCATAGTTGTAAGATGGAATCAATGTGGTAGAGGTGATCATTTTGGCCCGGCCCGTTTTTGGGCAGAATTTTTCGCCCCATGGGCCGGGCCCGGCCCGGTCGGATTTTTTTTGGCTTTGGGCAAGCCAAAAACGACTTTTTAGTCTATTTTTTGACCCAGACCCCGCTAATTTAGGCCCGAAATAGCGGGTTTTGGACACAAAAATTCGACTCGAATTTAGGCCCGAACCTGGCCCAACCCATGATCACATAGTCTCAATAACCCATTAGTCATCCAAAGTAAACTTTTTTGATTTTGAAAACATTTTAAGTAAATAAAAATCACATTCCCAATTAAATAAAAATGACTAATTCGAAAAAATTTCATCTGACAATTTGTTCTCATACCTGGGTCCACGTCTATGTGACATTTTCATCATTGGATCATTAGGAGTCAATTTGGTCAATTAAGAGTTTTACCGACACCTTTATTCACCATAAGTTAGTCAAAAATCTCGCATAAACATATTAGATAAACAAATGACATTGATTCAAAAAATTCAAGGTATTCCCGATTTTGAAGACCCGGATACACGATGCTGACACATGTGAAATAAACGTTTGTTTGACACAGAAAAAATACTAGAAAGATAGTAAAAAAAAGTATTGTTAAATCAAGAAATGTTATTCTAATAACCTATGTGTCGGCTCAAAGAGTCAAGTTTTAGAAAAAAAGATTCATGAATTAACTTTTTTCCATCCAAAAATGTCAAAAGATCATAGACCGGGGTACACGACTATGAGACATTTTTCATGAATTAAAAAAAAACTTGTGAAATAAACTCTATTGTATTTGGATACCGTTAGAATTTATATATGATATGGAAACGGACATATATAAGACGGAAAACTTAACATTATAGTTATTAGGGTGCCAACCGAGAATATTATTCATAGTCGTAAAATGCAATCAATGTGGATAGTCTCAATAACCCGTTAATCATACTAAGTAACTTTTTTGGATTTTCGAAATATTTTAAATAAAAATCATATTCTCAATTAAATAAAAATAACTAATTGATTCAAAAAAACATCAGACAATTTGTTCTCAAGATCCGGGTACACGTCTATGTGACACCTTTATTTACCATAAATTAGTTAAAAGTCTCGCATATACATATTAGATACAGAAATGACATTGATTCCAAAAAGTCAAGGTATTCCCGATATTGAAGATCCGGATACACAATGCCGACACATGTGAAATAAACGTTTGTTTGACACACAAAAAATAATAGAAAGAGAGTAAAAAAGTATTATTAAATCAAGAAATGTTATTCTAATTATTCTAATGACCCCCGGTACACGCCTGTTAGGCATTTTTTGTGCTTACTTAAAACCATCCTAAAAAGGCAACACGAAACCTTTAGAAGACTTTGGCTTTCACTATTTGTGGCGCTTTGGGTTAAATGTGCTTTAGAGTGCCGTATTATGGGAAAAGAAACAAATTTTAAAAATTCCTCAAAGTTTGTGAACTGGGGTAAACGCCTGTGTTATTTCGAAAATTTCATAAAATCAAACTAACGATGCCTCTTCTGGTCCCCGAGTAGAATTAGGGTTCCGGTGTATTGATTTCTAGACGGTCGAAGTTCATTCCGACACCATTTTTCTAAAGATTTCAACAATTCTTTAAAATCGCTATATTCGGTGACCCGGTACACGCCTGTGAGGCATTTTTCGTGATTACTTAAAAGCATCCTAAAAGGCAACACGAAACCTTTTGAAAACTTTGGCTTTCACTATTTGCGACTCTTTGGGTTAAATATGCTTTACAGTGGCATATTTTGAGAAATGAAGCAAATTTTCAACAAAAACCTCTAAGTTATGTAAACGCCTGAGTGTTATTTCAGAGATCGATTTCATAAAATCAAACTAAGGATGCCTCTTCTGGTCCCTGAGAAGACTTAGGGTTCCGATGCATTGATTTATAGACGGTTGAAGTTCATTCTGACGTCATTTTTCTAAAGATTCCAAACAATCCTTAAAAATCTTTATGTTCGGTGACCCCCGGTACACGCCTGTGAGTCAATTTTCTTGATTATTTAAAACCATCCTAAAAAGGTAACATGTAACATTTGTAAGACTTTTGCTTTCACTATTTGGGACCCTTTGGGTCAAATGTGCTTTAGAGTGCAATTTTCTAAGATCAAACATATTTTGAAATATCCTCCAAGTTAGTGAATAGGGGTAAACGCCTGAGTTTTTTTCCGAGATTTCTTAAAATCAAACTATGGACGACTCTTCTGGTCCCCTAGTAGACATAGGGTTCATGTTCATTGATTTCTAGACGGTAGAAGTTCATTCTTACGCCATTTTTCTAAAGATTTCTACAATTCTTTAAAATCTCATGTTCGGTGACCCCCGGTACACGCCTGTGAGACATTTTTCATGATTATTTAAAACCATCTTAAAAAGGTAACATGAAACCTTGGAAGACTTTGGCTTTCACTATTTGCGGCGCTTTGGGTTAAATGTGCTTTACAATGCCATATTATGAGAAATGAAACAAATTTTGAAAAATCCTCCGAGTTAGTGAATCGGGGTACACGCCTGAGTGTTCTTTCGGAAATTTCATAAAATCAAACTAAGGATGCCACTTTTGGTTCCCGAGTAAACTTAGGGTTCCGATGCATTGATTTATAGACGGTCGAAGTTCATTCTAACGCCATTCTTTTAAAGATTTCAACAATTCTGTAAAATCTCTATGTTCGGTGACCCTCGGTACACGCCTGTGAGTCAATTTTCATTATTATTTAAAACCATCCTACAAAGGCAACATGTAACCTTCGGAAGACTTTTGCTTACACTATTTGGGGTCTTTTGGGTCAAATGTGCTTTAGAGTGCCATTTTCCAGAGAAATCAAACATATTTTTAAATATCCTCCAATTTAGTGAACAATGGTAAACGCCTGAGTTTTTTTCCGAGATTTCTCAAAATCAAACTATGGACGACTCTTCTGGTCCCCTAATAGACTTAATGTTCCCGTGCATTGTTTTCTTGATGGTAGAATTTCATTCTTACGCCATTTTCCTAAAGATTTCTACAATTCTTTAAAATCTCATGTTCGGTGACCCTCGGTACACGCCTGTGAGACATTTTTCGTGATTATTTAAAACCATCTTAAAAAGGTAACATGAAACCTTTGGAAGACTTTGGCTTTCACTATTTGCGGCGCTTTGGGTTAAATGTGCTTTACAATGCCATATTCTGTGAAATGAAACAAAATTTGAAAAATCCTCCGAGTTAGTGAACCGGGGTACACGCCTGAGTGTTATTTCGAAAATTTTATAAAATCAAACTAAGGATGCCACTTTTGGTTCCCGAGTAGACTTAGGGTTCCGATGCATTGATTTCTAGACGGTCGAAGTTCATTCTGACGCCATTTTTCTAAAGTTTTCAACAATTCTTTAAATCTCTATGTTCGGTGACCCTCAGTACACGCATGTGAGTCAATTTTCGTTATTATTTAAAACCATCCTACAAAGGCAACATGTAACCTTTGGAGGACTTTTGCTTACACTATTAGGGGCCCTTTGGGTCAAATGTGCTTTAGAGTGCCATAGTCCAGAGAAATCAAACATATTTTTAAATATCCTCCAATTTAGTGAACAAGGGTAAACGCCTGAGTTTTTTCCGAGATTTCTTAAAATCAAACTATGAACGACTCTTCTGGTCACCTAATAGACTTAGGGTTCCTGTGCATTGATTTCTAGATGGTAGAAGTTCATTCTTACGCCATTTTCCTAAAGATTTCTACAATTTTTTAAAATCTCATGTTTGGTGACCATCCTAAAAAGACAACATGAAAGCTTTGGAAGACTTTAGCTTTCACTATTTGCAACGTTTTGGGTTAAATGTGCTTTAAAGTGCCATATTATGAGAAATTAAAGAAATTTTCAAAAATCCTCTGAGTTAGTGAAACGGGACACACGCCTGAGTGTTATTTCGGAGATTTTGTAAAATCAAACTTAGGATGCCACATTTGGTCCAAAGTAGACTTAGGGTTCCGGTGCATTGATTTCTAGAGGGTCAAATTTCATTATGATGCCATTTTTCTAAAGATTTCAACAATTTTTTAAAATCTCTATGTTCGGTGACTCCGATACACACATGCGAGTCAATTTTCGTGATTATTTAAAACCAACCTAAAAAGGCGACATGTAACCTTTGGAAGACTTTTTCTTTCACTATTTGCGGCGCTTTGGGTCAAATCTACTTTAGAATGCCATATTCAGTGAAATTAAAGAAATTCTCAAAAACCATTCGAGTTAATGAACCGGGGTACACGCCTGAGTGTTATTTCGGAGATTTCATAAAATCAAACTTAGGATGGCTCTTCTTGTCCCCGAGTAGACTTAGGGTTCCAATGCATTGATTTCTAAACGGTCGAAGTTCATTTAAACGCCATTTTTCAAAAGATTTCAACAATTCTTTTATATCTTTATGTTCGGTGACCCCCGATACATGCTTGTGAGTCAATTTTCGTGATTATTTAAAATCGTCCTAAAAAAACATGTAACTTTTGGATGACTTTTGCTTTCACTATTTGGGGTCTATTGGGTTAAAAGTGCTTTACAGTGCCAATTCTGAAAAATGAAACAAATTTTCAAAAATCCTTCGAGTTAGTGGATTGGGGTACACACCTGAGTGTTATTTCGGAGATTTCATAAAATCAAACTAAGGATGCCTCTTCTGGTCTCCAAGTAGACTTAGGGATTCGATGCATTGGTTTCTAGACAGTCGAAGTTCATTCTAACGCCATTTTTCTAAATATTCCAATAATTCTTTAAAATCTCTATATTTAGTAACCCCGGGTTCACACCTCTAAGGCATTTTTCGTGATTATTTAAAACCATCACATAAAGGCAACACAAAACCTTTGAAAGACTTTAGCTTTCACTGTTTGCGGCGTTTTGGGTTAAACGTGCTTTACAGTGCCATATTCTGAGAAAAGAAACAAATTTTCAAAAAATTTTCCGAGTTAGTGCACCAGGGTACACGCCTGAGTGTTATTTTGGAGATTTCATAAAATCAAACTAAGGATGCCTCTTCTGGTCCCCGAATAGACTTAGGGTTCCGGTGCATTGAATTCTAGACGGTCGTAGTTCATTGCGACACCATTTTCTAAAGATTTCAACAATTCTTTAAAATCTCTATGTTCGATGACCCCCGATACATGCCTGTGAGGCATTTTTCGTGATTACTTAAAACCATTCTAAAAGGCAACACGAAATCTTTTGAAGACTTTTGGTTTCACTATTTGCGACGCTCTGGGTCAAATGTGGTTTATAGTGCTATACCCTAAGAAAAGAAACAAATTTTTCAAAAATCCTCCGAGTTAGTGAACCGGGCTACACGCCTGAGTGTTATTTCGTAGATTTCCTAAAATCAAAATAAGGATGCTTCTTCTAGTCCCTGAGAAGACTTAGGGTTCTGATGCATTGATTTATAGACGGTCGAAGTTCTTTCTAACGCCATTTTTCTTCAAAATCTCTATGTTCGGTGACCCCCGGTACACGAGTGTGAGTCAATTTTCGTGATTATTTAAAACCATCCTATAAAGGAAACATGTAATATTTGGAAGACTTTGGCTTTCATTATTTGGGACCCTTTGGGTCAAATGTGCTTTAGAGTGCCATTTTCTGAGAAAACAAACATATTTTTAAATAGACTTCAAGTTAATGAACTGGGTAAACGCTCGAGTTTATTTTCGAGATTTCGACGATAAAAAAAAAACCAAACAAAGGATGCCTCTTCTAGTCCCCGATTAGACTTAGGGTTCCTGTGCATTGATTTCTAGATGGTAGAAGTTCATTCTTACGCCATTTTTCTAAAGATTTCTATAATTCTTTAAAATCTCTATGTTCGGTGATTCCCGTTACACGCCTGTGAGGCATTTTTCGTGATTACTTAAAACCATCCTAAAAAGGCAACACGGAACCTTTGGAAGACTTTGACTTTCACTATTTGCGGCGCTTTGGGTCAAATGTGCTTTACAGTGCCATATTCTGAGAAATGAAACAAATTTTCAAAAATCCTCTGAGTTAGTGAACCGGGGTTACATGCCTGAGTGTTATTTCGGAGATTTAATAAAATCAAACTTAGGATGCCTCTTCTGGTCCCCGAGTAGACTTAGGGTTCCTATGCGTTGATTTCTAGACGGTAGAAGTTCATTCGTACACCATTTTTCTTAAGATTTCAACAATTTTTTAAAAATCTCTATGTTAAGTGACCCTTGGTACACGCCTTAGTCACCGAGTAGAATTAGAATTTCAGTCATTGATTTCTAGACGGTCGAAGTTTATTTGGTATTTCGAACTTTTCTTAAAAATAAACCAAGGACGCCTCTTCTGGTCCCCAAGTAGACTTAGGGTTCCTTTGCATCGATTTCTAGACGGTCGAAGTTCATATTATGCCATTTTTCTAAAGATTTCAACAATTCTCTAAAATCGCTATGTTCGGTGACCCCCGGTACACGCCTGTGATGCATTTTTCATGATTATTTAAAACCATCCTAAAAAGGCAACACGAAACCTTTGGATGACTTTGGCTTTTACTATTTGGGACCCTTTGGGTCAAATGAGCTTTACAGTGCCATTTTATGAGAAATCAAAAATATTTTTATAAATCCTTAGAGTTATTTGGTTTACACGCATGAGTGTCATTTCGGAGATTGTTGAAAATCAAACATGGACGCCTATTCTGGTCCTTAAGTAGACTTAGAATTATTGTACATTGCTTTCTAGATGATAGAAGTTCATTCTGATGCCATTTTTCTAAAGATTTCAACAATGATTTAAAATCTCTATGTTCGGTGACCCCGGTACACGCCTGTGAGACATTTTTCGTGAAACCATTCTTAAAAGGCTAAACGGAACCTTTGGAAGACTTTGTCTTTCACTATTTGGGGCCCTTTTGGCTCAAATGAGCTTTACAATGTCGTTTTATGATGAGAAATTAAACATATTTTTAAAAAGCCTCAAAGTTAGTGAACTGGGGTACACGCATGAGTGTTATTTCAGAGATTTCTTAAAAACAAACTGAGGACGCCTCTTCTGGTCCCCAAGTAGACTTAGGGTTCATGTGCATTGATTTCTAGACGATAGAAGTTAATTTCGACGTCATTTTTTTTAAAGATTTTAATAATTCTTTAAAATCTCTATGTTTGGTGACCCCCGGTACACGCTTGTGAGACATTTTTCGTGATTACTTAAATCTATCCGAAAAAGGCAACATGAGGTATTAGAATACTTTGGATTTCACTATTTAGGGCCCTTTGGGTCATATGTGCTCTAACGTGCCATTTTATGAGAAATCAAACATATTTTTTTAAAATGCTCCAAGTTAGTGAACCAGGGTACACATGTGAGTGTTATTTCCGAGATTTCTTAAAATCAAATTAAGGATGCAAGTAGACCTAGGTTTCCTGTGCATTGAAATCTAGAGAGTAGAAGTTCATTCTGACGCCATTTTTCTAAATATTTCAACAATTCTTTAAAATCTCTATGTTCGGTGACCTCGGTACACGCCTGTGAGGCATTTTTCGTGATTATTTAAAGTCATCCGAAAGAGACAACATGAGATCTTTGAAAGACTTTGGCTTTCACTGTTTAGGGCCCTTTGGGTCATATGTGCTTCAACGTGCTATTTTATGAGAAATTAAACATATTTTTTAAAATACTCCAAGTTAATGAACCGGGATACACGTGTGAGTGTTATTTTCGAGATTTCTTAAAATCAAACTAATGACGCCTCTTTTGGTCCTCAAGTAGACTTTGGGTTCCTGTGCATTGATTTCTAGATGGTAGAAGTTTATTCTAACGTCATCATACTTTTAAAAATTGAGTTATATAAAGATAAAAATACATATTTATAATTTTGAACCTATAGTATACCATGGTGGCATTACATGAATCAAACAAAAGTTTGTCAATGACATTGCAAATGTATTATGCAATTCATTAATTATTTTATTCATAGAATATTTATTGTATACATAATTATTCATGTTTTTTTTTCACATATATCTATATGTCAGATCTTATTCTTTTCTCCATGAACTTGATTCTACTAAACTAATTGGAAAATCAAGGTTCTCGTTTCTAGACTATTTGAGGTCACAGATCATAAAAAAAGGAGAAGGTTTGATAAGTCTTGATATGGTCATGATGGATGAAAAAGTATATTTTTCCCTTAAACAGTATTTTCGATTATTAATAGATGTTAGTTTTATATTTAATTAATTATATTTATGATACTGTCACTATGATCTTTTTTTCACTTTTCCATCATCCATTCTATATGCGTTAATATTTATGTGCCATTAAAAGTTGAAATTGTGGCTGACACTCATGTTTTTTATAATTTTTCTATCATGCATCTATTAAATAAATACCCTCTACTTTCTTCAAGTATCATTGGGGTGTTCTTCATGTTAAAATTATGTTAACTATGTTATTCATACCAATTATCAGAATACTATTTAATAATAGACTTAGCTACAATATTTAGTTTAATATAAAAAATATAAAATTTATATGTCGCAAGTGTAGGGGACAAGTAAATATTTAATAAAGTAAACGCGATTTTATGAGGCAATTTGATGAGTAATTAATGATGAATTTATTAATATAAAGGCAATATTGTCAATTGTTATTTTTTTACTATAAGTGGAGTGGTCCAAATAGATAAAACTATATTGCAATAGAAAAAGAACAGAGGAAGTACGTAAATAAAATGGTGTTGAAAAATCTCATTTTACATCAACACAAAATCAGCAATGTGATTTGAAACGAAGGGGCTCGCTTTGACCGTTATGAGTAGGTAAGTGGGTGACCCCTTCCCTGTCTTTTTTCTATCTCGTTGTATCATATTGTCATTATGTTCTGTGCTACATTGAAATCTCCGTCAATACCTCTGTGTAGGTCCGTGATAATATTTTCTTCGGGACTATTACAACTAGGCAATTAAGAATTCTCGGATATACTAGTCGTACATTAAAAATACGTTTATTAAAAATACTGTCATTAATTCTCCCAAGAAGCTACAATTACCGTTAGCAAACATAAAACATATTAATAACATGACGAGGAATGCGTTTTTGCTATGCTACTAATAGTTGTACTTACTAAAGATGTCTTGCTTAGTGGTTAAGATTGAGGTGCTTTGAACGAACGTGTTCAAATCCCCATCACCTTCTTTATCTGACGTAGCTTTCATTATTGAGTAAAAATAGGGTTATTTTTGCTGTTATCTGGTATTTCTGCTGGGAATTTGGTAAAATTTTGCGTTTTTTTGTTACATGCGCTTCTTTATTTTCTCGACGTTTATTGGTGGTGTTCTTTTTATTTGGATTTGGTGAAATGTGGAGATAATTGAAATCAATGTGGAGATCGTTCTGATCAGTAATAATAGTCAGGTACTTGCAATCGAATTTGTTTTCTCGGCCATTCACTGGGATTTCTGATAGGCTTTCGTTTTGTTCGATTCATTTTCGTGTTGTGTTGTTTTGGGTTTGGGTGGATCTCATTATCTCAGTGATTGAGAAGTCAAGTTAGGTCTCGGAGAAATGGGAAGTTCAGAGTTCTCATGGAAATTGCCAGATCACCCCAAGCTGCCCAAGGATAAGATAGTGGCCGTGGTGGTTCTCGATGGGTGGGGCGAAGCCGATCCTGATAAATATAATTGTATCCATGTTGCCGAAACTCCCACCATGGATTCCCTTAAGCAGGTTTATTTATTTGTCGATCATATTGCTTTATACGGTGTAGAGTATTATCTGTGGCTATTCCTTTGATATGTTATCATATCTTCTACTCCTATTGATGACCCGATTTTAGTTGCATCAGAATATCGATTCACTGTCTCCCTGTTTTATAGCTACCAGCTGTCGCTCTGCTTCCTAGATTCTCTGCCGTTCTGATTAGGGTTTTCATTAGACTTTGCTACTATAGTACTATTGGCTGATTGCTTCTCATGTTTCTGTGTTTTGTTTTTACCACAACTCATCAATACATAAAGTTTCAACACTTATAGAGATTTCTACCTAAGTAGATGTGTGCTTTTTGAAATGCTCTTTCAGAGCTTTACCCAATTCTTAGCAAATATTAACATGGAAAGATACTAATATTGATATAATTTTTTTTTCCTTCTAGGAGCATGTGATAGCTTAGAGGTATTGGCATGACCTTCGATTCTAGAGATTTCGCAAATTAGATGATAGACACGAGTTTACCATTTAATAATACGCACCATTCGATACGATGAACAAACAACATCCTCAATAAACAAATTAAGCAAAAGAACAACATACGAGACTCAATGAACATCTAAATCAGCAATGAACAAAAAAAAGAAGATGCACATAAGAAGAAATATCTAATGAACAACCACTAGCCTAATGAAGAGACAAAGAAAACACAATGAATAAAGAAATATCTGCAATAAACAAACTAAAAAATATAAAGATAAAGGTCAGCAAAGGAGAATCGTCGAAATCAATGTTCATTGTAGAATAGTTGAGATACATTAGTTTCACATGTTCATTGAAGAGCAGTTTATGTACATTAGTTTCACACGTTTTATGTTTTTCGCGTTGCGTGTTGGCCCGTGTCTACCATTACAATGGTAGACACTAGTCCACCATCTACCAGTTGTAGAGATTTTGGTATCAAATTTCACCCCTTGCAAGGGGGTTCCCCCAGTTCTCCCCCTCCTATCAAGGGACTTCACCTTACAAAAAAATTGGCTTTTTTATACTTTTTTTTTTTTTTAAAATTTAATATAATATATTACTTATTGTGAAAAATATGCTAGTGTTATAAATCAGCCTTTTCTCTAATACCATATCTTCTTTGCTCGTCTCCAGGGTGCCCCAGAGAAGTGGAGGTTGATTAAGGCTCATGGTACAGCTGTTGGGCTTCCGTCAGAAGATGACATGGGTAATAGTGAAGTTGGCCACAATGCTTTGGGTGCTGGACGAATATTTGCTCAAGGGTGACGTTTTGCTCTCTCTCTAACTCTGTCATTGCTGTTCTGCTGATGTCTTCATGCTTGTGATGCTGCTTGTCGTGTATGGTCTTACATGGTTATTGATTTGTGCCTGATGCTCCCCCTGTTTAAGTAGCTTCTTTGTAACTCTTGTCATCGTCAAAGAACCAATAATTTCATAATTATATTGGCCAGTTTGAAGCACTATGTGCCCCTCTTACTGAGTGTAAAGGTAGGTTTGAAGTGAAAGTGATCATTGACTGGAGAATAAATATATATACTCACTTGACATTCTATTCACTTACGGCCCGTTTGGTAGTTGGTCATAAATGGTGGTAATGGGAATGAATTTGTATGTAAATTTGTGAGAAATATCATTGTTCATACCCATGGTAATGCTAATTTATCCTAAAGTGTCCACTTTCCTTCTTGAATTTTCATTCCCATCCAATAACACCTTGTAGGTGGTAATGAGTGGTAATGAAAATTGCTTCCCCTTGGAGACAAAAACACAAGTTTATGGGTGAGATTGCTTGCCCATGGAGAAAAATACCTCCCCATGGAGATTTTAGGGGTGCTTTCCTAATAAAATTACACTTAAATTTCATTCCCATTACCGCAATTTATTAACGACTACCAAACGGGCCGTTATTTGATTAAGAGAATGTTTGATAGGGAGGAAAATCAATTTTCATTGAAAATGTATTCCGCACAGCCTAATAAAGCTCGAGCAAACTGAATCTAGGTGCTGTAAGATAAGTATTTATTTTATAAGAGTATAACCTGTTAAGTGAGGTAAAAGACTAAGAAAGTCAACGATCTATGCTTCTCAATATTCTGGTGGGGATAAGATGTGAGTAGCCTGATTCGTGCAATAAAGTAAAGATAGTGAGGAAAGTGTTATTGTGATTTTGTTTCTTTGTTTTGTTTTTGTTTTTGTATCTGTGCTGTTATTGTTTTTCCTTCCACTCATAGGAAGGAAACTATATGCTCTATACGTGAACACTCTTTAGTTATGGATTTTTTTCTTAAGTTTAATTGTTTTTTGAGTTGTATAAAACCTGTCAAAGTGAAGGAGTTGGAGTCTTGGAGAGCTTGTGTATGTGTGTACGTAGGCCGGGGGAGTCCCGTATGAGATTTGAGCAAAAACTTATGTTTCTGTAGCCTAAGCTGATTAATTTTCCTGATCTTTGCTGCTTTATTTGTTTATGTATCAACTCAGTATCTAATCACTACATACTCAAGCATATTCATATACTGCAAAATCTAATTGCTTGATTTTTTTTTTTTTTTGTAGGGCTAAGCTTGTTGATCTTGCTCTTGCCTCAGGAAAAATATTTGAGGGTGAAGGCTTTAACTATATCAAGGAGAGTTTTCAAACAGGTACCATGCACCTCATTGGGTTGCTCAGTGATGGAGGTGTACATTCTCGCCTTGATCAGTTACAGGTATCATCTTTATGAAGGTTCTTGTGTTGGACTATGTACTATGTAGCTAAGATTCTTTTTGCACATTTAATTGTTTCTATAACTTGTGAAAGTAATTATTCGTATGACCTAACAAATGCTTCTTTCTGCAGCTGTTGTTGAAAGGCTCTGCTGTTCATGGTGCCAAGAAAATCCGTGTTCATATTCTCACTGATGGCCGTGATGTTTTGGATGGTTCAAGCGTAGGCTTTCTGGAAACTCTTGAAAACGATCTTGTGCAGTTAAGGGAGAGAGGTATCGATGCCCAGGTCGCATCTGGTGGTGGCCGCATGTATGTTACTATGGATCGTTACGAGGTCAGTAGTCTTTCTGAAATGCAAAATATTCTTTTAGATAGATGTTTCACGATATGCTTGATCCTTTCATAATATTTTACTGTAATTTTGAATTTTGGATCTATGTGATACGATTCTTTAAAGCTTCGAGTAATTTTCGCCATTTATATCATACACTCCGCTACCTAGACTTGGCTCAAGTATGAAATATGAATCGGATCCGTCAAATTACAGTCGAACACAACGCTAACCCTAGTTGCTAGATCTGAAGATTTGCTGTTGATTCATGAATAATTATTTTAACTCTACTTCCTCTATCCCATAATAATTGTCATGTTTAGGGAATAAAAAATATCAAAGATTACATCATTTATCGTGCTGTTTTCCACCTTTTATAATACTTTGACCACTAGAATTTGAGTTTAGTGGAATATATAATGCTTTTGTTTTTTGTTATTGGAAACTCGACACCTATTTTGAGACATCCAGAAAAGGTAAATTTGACAACTAAAATAAAACGGAGTATTATTATTTTAAAACTCCTAAGAGACGAGATCTTATGGTACTCAATGGAAAAATTTCCTAAAACATTTAAGCTATGCAATCAACCTCATTGTTTTATTGTCAGTATCAATATGCATTTCCATTCACACTATCTTGACCCTACAAGACAATTCTATTATTTACTAACATTCAAGGGACTGTAACCTCAAAACAGTCCCCCCTTTTTTTTAGCAAATGTTCGCCTTGAATAGAATGTCTTAATTATAGAGCAATTTTTTTACCATAATTTCTCACCACTATATCAGATTTTTTTTGGATTAAGTGTTATTTCAGAGTGTTTTAAGATCTGGCACGACAAAATGAGTGCTTGAGGTAAAACAAAGAATCCAAGTAATAGATCTCTAATTTCCTCTATTGCCACCATTTCTTTCTTGCAACTCTCGATGCGAGCAATAGATATAGCAATATGTGACACACGAAGATAGGCCACCTGTCAAGTACACGTATTCTAGGCGCAACAAGATAGGGCATATTGTAGAGAGAGAGAAAGAGTTGTAACAGAATTCTGTGAGTGGCTACCCGATGTTAGAGTTGGTTGCATGAGTGTGAGTGGGGAGTCATAATAAATAGAAGAAAGAAGGGAAGAGAGAGGTATTGAGAAATTGGAGAAAGTTACTTTCATTAGGAGAGCTTTGGGTCTCTCGAATACTCAGTTGTATCTATTTTGCTTATCAATCAACACCTACTCTTTTGCCTTATTTCTGCTTATCTGCTACTCCATTGTTAAGGGCTTGTATTGCAGGGTAGCAGGTGCATCACACTTGGTATCACAGCAAGATCATGGCACCAACAAACACCACGCAACGATTAGATCTGGCTGAGGAAAAGCTAGCTAACCTGGAAAATTCCATATCTGAGAAGGTTGATAAGGCGGTAGAGAAAGCTATCACAGCCGCTATTTCATCTTTTCGGCAATCATTGACTGACCAGTTGTTGGAGGGTCAATCGGAGGTTCCGAAGAAGATTGGGGAAAATATGGAGGCTTTAGCTAATCGGGTGGAAGGGCTACTGGGTCGATCTAGGGAGAATCAACAGTTGGAGGTCAACCAACTGAGATCCGATCAGGCTAAATTTCAAGAAGATATTAAGGTGGCGATGGTGAATCTCCAAGGATTACAAAACCCTAACAGTGTGAATCGAGAAGATGAGGCCATGAACAACAGTGCATCCTTCTCAGCAAGAGATGGAGGGCTTGGTGTTTTTCATGGAGGAGATGGAGGATACCTGGTAAATTCCGGTGGTGGGCCTCATCGTGGAAATGGACCGGGAGTGGTAATTGGTGTTATAGGAAGTTAGATTTGCCTTTCTTCGATGGATCTGACCCGGACAGGTGGATCTAGGGGTGCTAATCGGGCGAGTCGATCGCGAGTTGGGGTTTGCTCGACTCGACTCGAAAATCGACCGACTCGTGCTCGACTCGACTCGAAACTCATCGAGCACAAAATTTCCTAGCTCAACTCGTGCTCGATAAAAATTATTTATGCTCGACTCGACTCGAGCTCGTTAAGCTCAACTCGACTTGGGCTAATTATGCTCAACCCAACACAAACCCATCAAGCTCAACCCAAACTCTCAGGTGTCATCATTCCCTTTTATAAAGAAAAGAAGCTTTAGTGTTTAGTTTTCAACCTTGTTTAGGCCACCATCATTTTATAAAGTTAAATAGGCTTTGATGTTTTGTCTTTCTACCAATGTGGGATAAGTTTTATGCATTGTTTCTCCCTCCTTTCCAACTTATTTACCTTACTTTCTTTTTAAGTATATATTTTTTTCATTCTCATTTCAACAATTTATATAAAAAAATTTTAACGAGTTGCTCACGAGCATATCGAATCGAGTTGGAGCTTGCTCAACTCGACTCGTTAAGGTCTCGAGTCGATCACGAACTCGAGTCCAGCAAATTCGAGTCGAGTGTTGACCGAGTCGATCACGAGCTCATCTCGATCAGCACCCCTAGGTGGATCCTTAGAGCTGAGCGTTACTTTGGGTTTTATGGGTTGAAGGAGGAAGAGATGTTGGATGCAACAGTGGTAGTGATGAAGGGAGATGCACTACGGTGGTGGCAGTGGGAAAATAAGAGGCGACCGATCCGACTATGGGAAGATCTGAAACTCTTCATTCTCCTGCAGTTCCGACCGTTGAATGAAGGATCTCTTTGCAAACATGTTTACCACCCGCCCGAGGACATGAGCATGCTATTGTGCCGAAGGAAGGTAGTAACCCGGTTAGTGTACGTCCATACCGGTACCCTCAATTAAGATGAAATTGAGAAGTTGATTAAGAAGATGTTGGCAGCGAAAATTATCATGCTTTCGAGCAGCCCTTTCTCGAGCCGTTAGTGAAAAAAAAGATGGCTCGTGGCGTGTTTGTGTGGATTATCGGGAGCTCAACAAGGAGACGGTTCCGGACAAGTATCCAATACCGGTGATTGATGAACTCCTAGATGAACTTTATGGCTCAATTATTTTTTCAAAACTCGATCTAAAGGCGGGGTATCACCAAATATTGGTTCTCCCGAAGACACCCACAAAACCGATTTTAGAACCCATGGCACTACGAGTTTTTGGTAATGCCGTTTGGGCTCACTAATTCCCCGCCGACGTTCCAATCGTTGACGAACGATGTGTTTCGTCCTTTTTTGCGTAAATTTGTGCTAGTTTTTTTTTTGACGACATATTGGTGTACAACAAAACAGGAAAGGAACATGAACAACATCTTCGCGTGGTGTTGACCACTCTAGCACAGCACACTCGGTTGCCAATTTTAAAAAATGTGAGTTCTGGAAAAATGAGGTAGCCTATTTGGGATGAGCCGAAGAATATTCGTGAACTAAGGGGGTTTCTTGGTCTCACAGGATATTACCGCAAATGCTCTCATTGCACAACTATTGACTGATGAATTGCTCTCCCATGGCCACGACAGCCTTTGAGCAACTGAAGGCAGCCATGACACAACCTCCAGCCTTGGCTATGCCAAATTTTCATAAAAATTTTGTGGTGGAAACCGATGCTTCGGGCTACGGAGTTGGGGCAGTGTTGATGCAAGAAGGGAGGCCCATAGCTTTTGTTAGTAGAAATCGGGGTCCTCGTTCTCAACTTAAATCCATTTACGAAAGAAGCTAATGGCGATATGCCTAGCTGTGCAAAAGTGGAAGCACTACTTGTTGTGAAGGCACTTTGTTATCCCCATCGATCAACAAAGTCTACGTTACATTTCACAACAAAGAGAACTTGGAGTAGATTTCTAAGAGTGGGTGAGCAAGTTAATTGGATTTGATTTTGAAATTCAATATGCACTTTCTAGGAAGAGAACCAGGGATATGGAGCTCGGGCCCTTCATTACTTCTCAGGGGTGAATTGACAGGATTTGGAGGAAGGATGATTTGCTGCGTCGTACTAAGGAAGAGATTCTTTCTTAGGTTAAGGAACATGTGGGGTTCACACTGATAACAAGTTACTGTGCAAAGGGCGTTATGTTATTCCGAAAACATCGTCTTTCATTCACACCTTCTTCGTGAGTATCATGACTCTCAGATGGGGGGCCACGTGGGTGATCTGAAAACTTATTTGAGAATGGCCGCCGATTGGCATTGGGTGGGAATGCGGCGTGATGTGGCTCGGTATGTTCAGAAATGTAGGGTGTGTCAATCATTACTTGATGGGATGAACAACTTGAGATGAAAAAGAAGCAGCAACAGCAGAAACTGGGTGCAACTTAATCCAGTTGCATAATGATAGTTTAGTTGTGGTTGTGGACGGGTTGTCTAAGTATGCCCATTTTATCGGGCTCCGTCATCCTTTCACTGCACTTTCTGTTGCTGGGTTATTTGTTAAAGAAATAGTTCGATTGCACGGGTTCCCTGCTTCTATTGTGTCTGACAGAGATCGAATCTTTTTGAGTTTGTTTTGGCGTGGGCACTACTCTCAATTTCAAACGTAGTTCAACATACCATCCACAGACCGAAACTGAAATTGTGAACATAAGTTTGGAGACATACTTACTGGGCTCAGTGGGTGCGTTCTCCCACAACACTTCACCTCATCTTTCCACTAAGATGACTCCTTTCCGAGTTTTTTATGGGAGGGATCTGCCACACGTGCTTTGCTTAGGTAGAGGCCACACCCCTGTTGACTCCTTGGAGGAGTTACTTAAGGATAGAGATGCTATACTAGAAGATTTGCATTTTCATTTGATGCGTGCCTAGCACAAGATGAAAATGGCAGCAGACTCGAAGCGACGGGAGGTTCATTTAGAGGTAGGAGACAAAGTATTTCTCAAGTTGCACCCATATCGGCAGCGCTCCATTGTTAAACTCCCCTATGAGAAACTCGCTGCGGTACTATGGTCCGTTTGTGGTGTTGCAACGGGTCGGAGCTGTGGCTTATAAATTGAAACTACCGGCAGAAAGTAAGGTGCATCCGGTCTTCCATGTGTCACAATTGAAGCGAGTTGTTAGTGGAGGCACAAATACCATTTCAGTTGAATCGGTAAATGGAGATGCTGGTGAAACCAGAGGATGTACTCGATGTAAGGGTGTCCCAAGAGGGGGAAAGTGCTCAAGTGGAAGAACCTTCCAAGTTTTGAAGCGACTTGGGAGGATGGGGAGTTAATCAATGCTCGATTTCCTTCCTTCCACCTTGAGTAGAAGGTGAGTCTTTTGGGGCGGGGTATTATGACACACCAAGATAGGCCACCTGTCAAGTACACGTATTCTAGGTGCAACAAGAAAGGGGATATTGTATAGAGAGAGAAAGAGTTGTAACAGAATTATGTGAGTGGCTATCTGATGTTAGAGTAGGTTGCATGAGTTTGAGTGGGGAGTCAGAATAAATAGAAGAAAGAAGGGAAGAGAGAGGTATTGAGAATTGGAGAAAGTTACATTCATTAGGAGAGCTCTCAGTTGTATCTATTGTGCTTATCAATCAAACATCTACTCTTTTGCCTAATGTTATGGATTGATCCCAAGGAAAGGATCCCACATCCCACATTGTCAGCTAGCTTTTGGGAAGTGCATTCCTATTGTCGTATACCAAATGGTATCAGAGCCAAACCTAGGAGTGGTTGCCACAGAGTGGTGGCCTGGAACCAGCCAGCCGTGACCAACGAGGACGTTGGTCCTTATGGGGGGACGAATGTTATGGACTGATCCCAGGGAAAGGATCCCACATCGACCGTATGGGAGGTTGGTGTGTGGTTTATATAGGACAATGGGCTTTCCTCCTCTTGAGCTAGCTTTTGGGAAGTGCATTCCTATTGTCCTATAACACAATCTCACCGGCTTCTTGTCCTCCCATCTTCACCTCTGCTCCCTGGTATTGGTTAGTCGATATTAGCATCCAAAAGCTGACAATGATATGTTGTAGAAACAAGTTTTGGTGTCCAACATGACAAAGAATAGAATTATAAGAGAAAATATATTTTTATATATATTGGGGTGTAGTTATACCCACTACACCTCTTTTTCGATCTACCAGTTTGCATGGGTGTGCTTGCTTGATATTGGTGTTGGTGATATTAATTTTGTACTTCCTGTTTTACTTTGACTTGATTTTTACGTTCTTATCCACTTATGGGGTTTTGTTCAAGTTGGTCGATATTCCAAATAATTGTTCTATCTCTTGCCCCTTTGTTTTGCAGAATGATTGGGAGGTTGTGAAACGAGGATGGGATGCACAAGTGCTTGGTGAAGCTCCATACAAGTTCAGGGATGCAGTTGAGGCTGTCAAGAAACTGAGGGAGGATACTAAGGCTAACGACCAGTACATACCACCTTTTGTTATTGTGGATGAGAATGGAAAGGCTGTTGGTCCAATAGTTGATGGAGATGCTGTTGTAACAATTAACTTTCGAGCCGATCGTATGGTCATGCTTGCAAAAGCACTCGAATATGAAAATTTTGATAAGTTTGACAGAGTTCGATATCCTAAAATCCGTTATGCTGGTATGCTTCAGTATGATGGTGAATTGAAGCTTCCCAATCATTACCTTGTTTCTCCTCCAGAAATTGAGAGAACATCAGGGGAATATCTGGTTTACAATGGTGTACGGACATTTGCTTGCAGGTGAACTTTTGATGTTGCATACCTTTTGATTTTTTTTTTCCAATTACTGGAGTTCCTAGCTGTATCCAATACTGCTAAACATGTGTGAGGCTTTCACTATGTTATGTACTCATGTTGGTCTAGAAATGAATTTGGCATGGTTGTAAGACTTCAAGTCTTCCAGAAATAAGTTTTCTTTTATGATGGAAGATAAATTTTATATTCTTAGCCTTTCTGCTTTTTATGTCATTTTACTTCAGCAGTATGGCCTGTCAAAATTACCTTACCTATTCTTTGTCCAACCTAGACAAGAACGCCTGATTGATATTGAATGTAGGTGTTTGCATGAGGTTTAGTATCAGATTAGCTTGTCACAATGCTCATGATTTTTAGGGGGTCGAGGGCTGTTAAGTTGTTCCAATGCGAGAAAATTATCTTTGCTTATACACAGTCTTACTGGTTTTCTTTACTTTAGTATGACTGTAGTAGACCTTCTTTCAGGAAATCTCAGATGATATTCTTGATGGAGGTGCAATATTTTTGTCAGAGAGACACTCTAAAGAGTATCAACTGATCTCTTTTTAGTGTCTGAAACTCGATAATCCTTCCTAAATCCTACTACAGTTTAAGTTTAGTCTCGTTAGTTGCTTTGAATGGCTTATCGTGTTCTGATTTTGTTGGAGGCCTTGGGAGTTCGGGGTAAGTTCTGCATACTACAAGGCAAATTTTTTTTGGGCATGGCCAACTCTACTATACCTAATGATGCTCAACCCAGCCATCCTCTTGTGGTTGTCTCCCTCGCCAACATCATCAAATTCAATACTATAAACTACCTTTCATGGAAACTACAACTTACTGCTATCTTTTCAGGAAATTTCAGATGATATTTCTGATGGAGGTGCAATATTTTTGTCAGAGATTCTCTAAAGAGTATCAACTGCTCTTTTTTTTTAGTGTCTAAAAACTACTGCAACTAAGATTAGCCACGTTAGTTGCTTGGAATGCCTTTTTGTGTTCTGATTTTGTCGGAGGCCGTGGGATTTCGGGTTGAGTTCTGCATAGTAGTATAGTACGATGCGAGTATGCACACTAGTGGTGTTTGGTGCTTTAAATAATACTACTACTTTCCATGTCACAGTGAAACTGTCAAGTTTGGACATGTCACCTTTTTCTGGAATGGGAATCGGTCAGGATATTTTAAACCTGAAATGGAGGAGTATGTGGAGATTCCTAGTGATAGTGGCATTAGCTTTAATGTCCAACCTTTAATGAAGGCTTTGGAGATTGGTGAAAAGGCAAGGGATGCCATTCTGAGTGGCAAATTCCACCAGGTATTAAATTCCTTCTCTGTAGGATTCTTAGAGGAGGTTTTCACCTGTAGAGATTCTTAAAAAGTTGACCATAATGTTTTCAGATTCGTGTAAACATACCTAATGGGGATATGGTCGGCCATACTGGTGACGTAGAAGCTACAGTTGTTGCTTGCAAGGCTGCTGATGAAGCTGTCAAGGTATGATCTTTTTTCCGCTGTCTTAGTCCAAGAAAATCAGTTTCCATCACTTCCAGTTTCAACTTCTGCACAGTCTTAGTCAGAACATGAATTTGTTCTTTTATTTGATCATGGCCTCTTGGGGACATAGCCTTGTGGAGATTGGGTTATGTACTGTCATATTTTATTTTTAAAATGGGCTATGCGTGGTCTAAATAGTCAACTGCTTGTCCCTAATTGGATTTTAGGTGAATGTAATCTTTTGGACATGTAGACTGCAGTACTCTTTTCTTCTCCCATTTTGCACCAACTTTGCTGAGGGATGACTAGTACTATTTCTTATTGCATTTTTGGTGATGGATATGATGCTTCAAGGTGTTTCTATCCTTCCTCCGCCCCTTCCCTTAACCTCTGCTTTTAAACGAAAATAGTAGTTTTATCGTTTTTTCTTTGGAAGGTGTTTTTGATGCTTTGAAGGGTTCGCTATGCATGATTAAGGTTTTTGAATTAAAATAGAGATGAAATTTCTTATATCTTATTCAAAAGTGCCATACTCAAATCTTCTTTCTCATTTCATTTTTCAATAAAGATATACTAGTGCCAAGTTTGAAGGATTGTTAACCATTTGGGAATTCGTTTCCAGACCAGGATTTACAAATCCTTTTGGATCTACTAACTCCTTCTATCTCCTTCCGTGCTGCAACACATAAGAAACTTTGCTGTGAATCCCATCCACTTCTGTATCCCCAGTGCTGTAGTTCGTGTAGACACTGATAGTACTTTATTTCTCCCTTTCCCAAGCCAGTTGCTTCCTCTGTCATCCTCTTTCTCTCTTTTTATCTCGTCTTTTTTCAAAAACTGGGATCTCACATCCTCGAGGCCTTTTCTCATTTGGATCATTCCCCTCTCTTCGGTGTCAAATGGTTGCACTTGGATGTTCACAGTAGATCCTTACTTGGAAGTGTGAAATGTCTCTTGACTACTGTGGCTATGCTAATGTTACTGGCTGAATTTGGCCTGTGGCTTCTTAGTTCTTACAGTTGCTCATTTCTGAAGTTAGGATAATGCTTGAGCCTTGAGGTATTTGATAGCGAGCAGGGAGATAGGAGGAAGTTTAGGGGTACTCTGTGTGATGTGACTACGGCAAATAAGTGTATGCATTGGCTCAGGATGAATGGAGATCATGGGTCATGAATTTCGAGGGTTTAAGTTTAAAATAATGCTTAAAGGTGGATAGGAGGTTGAGGGTAATATGTATGTTGTGACATAAGCATACAAGTATATAAACGTGGCTTGGGGATGAATAGAGACCTCATAGTCCTAAGTGTTAGTGGATAATAAAGGAAAATAAATATGGGTGGGCGGACTTCGCTTACAAGTCACATATAAATTCATTGCCAGTTCCACTGTATAAACCATCTGTCAAAAGAAAATTTAAGAGGCTCTTGCTCTTATTGATCTCTTGGCTCGTCTCATAATTTTTTTTTATGTTGTCAAATATAATCTGTCAGTGTTATAAGAGGCATAGCCTTGCTGATTGAATCAATTTATTGCAGATGATCCTTGATGCAATCGAGCAAGTTGGTGGAATATATGTTGTTACTGCTGATCATGGAAACGCTGAAGAAATGGTAAAGAGAGACAAGAAAGGGCAGCCTTCTCTCGACAAGAGTGGGAATGTTCAGATTCTTACATCTCACACATTACAACCGGTATGTAAATATAGGCACCCTTTAAAATGGTATGATGGTCTGGTGGACTATAAAAGTTTTGGCTCTAAATTTTTTTTTGGTAGGGGAGGGTTGTATTTGGCAATGCTTTCAGCTACAGTTGACAATGGGATAAAAGCACCTAGAGTACGGTCTGATATTGGGTTTTGTGTGCACTATTCAACTTGCGTAATTTGTTGCCTATTGACTGTTTTATCATCAATGTTTTGTGGATATAGTGGCCTCACCCTTTTGTGACTGGCTTGTTTATGGTGGCATGAATTCTCAAGACGACGAATAGGGAATGTTTTTAGTTCTCACTTCACCTGCTGTCTATCTCAGGTGCCTATTGCAATTGGAGGTCCTGGCCTTTCGCCTGGTGTTCGATTCCGGAATGACGTACCTACCGGTGGTCTTGCTAATGTCGCTGCTACTGTGATTAACCTACATGGATTTGAGGCTCCTAATGATTACGAGCCAACACTTATTGAGGTTGCAGACGAGTAGACAATGCACGTGTTCTGCAATTTGAATGTTTTTGAATTTTGACGGATTTCTGATTCAAGATCAATAAGTGCCGTTCAACTAAAATCCAAATTATGTGTATGAACAAACTTGAGATGCTGTTTTGGTAAACATATGCCAGCACAACTTAGAATTGAGTCCCAAACTCCCAGGTGGTCCAGCTTACAAGATACGTCTTATTGCCACATAGTTCTGCATCACAGACAACTGTTATTCAATCTGGATCATAAGATCCTGCAACTTGAATACTTGCTGTCGATCATGGTCCAATGGAATCTCAATATTTGTAGGATATTTTGATCCTACTTGGTTAAATTTTGGACAAATATTAGGATACTATTGTATTTAGACAATTCTATTTAGTGGCTAAATTATAAGTTTAATAGACATGATACCACGACATTTTTGTTACTTTCTTTGTTCAAAATTCGACAATTTTTTCTAAATGTAACATGAAAACTGAAAAGTATTTGGGTGTGCATCATCCCTTCGTCTTTATATGCGCTCTTTCCGCAGAGTTAGATGGGATGATTATTATGGTATTTCTAAAAAGGACGCTCATTATCGGAGGAAAATGAACACTAGTTTTTTATTTTCGAAATATAAGACCTTATAGAGGGTGAAAAATAAGCATTTTGATGAAAGAATAGGCTAAAATCTTTTTTAAGCATCAAGTTATGGGGTCATTATTATGAGATTTTGATTTAGTGCTCTCCTTTTCGAGAAAAAAGAATCTCTATTTTTCAATTTTCTGTACACACATCCCAATAAAGGAGTAAAAAAAATTCACTTCAAAAAATTAGATCAAAAACCATGCCGAGAATCAAGCTATAGGGTCATTATTATCAAATTTCAATTTAGGCAGTCCTTTCTGGGTAATCCAAAACTTTTTTTTTTCTGAATACATATCCTAATTGAGGATGAATAAATAGACACTTTTAAAAATTAGGTCAAAGCTCATGCCCGAGCAATCAAGTTATGGGGACATCATCATGAGATTTCGGTTTAGAACGTTCATTTTCAAGGTAGAATAAATAAAAGATTATAATATATATTAAAATAAATTAGACCAAAAAACATGCCCAAGCATCAATTTATATGGTCATCATCATGAGAATTCAATTTAGAGCATTGATTTTCGGAGTAAATGAAACTCAATATATCGTTTTTATGAATACACCGCCTTATGGATACTAAAAAAAATAAGCATTATGGAAATAAACATTAGGTCTAAAATCATGTCCAATTATCAAGTTATAGGGTCATTATCATGATAATTCGATTTTATAGCGCTCATTTTTCAGGTAACATGAAACTCAATTTTGCGATTTTCTAAACGGCGTCCTACTAGAGGATGCAAAATATGCACTTTAGAAGAAAAAAAAATTAGGCCAAAAAATCATATCTGAATATCAAGTCATAGAGTAATTATCATGGGAATTTTATTTAGGGCTATTTTCGAGGTAAATGAAACTCAATTCTTTGATTTCTTTTTTAGTGCATGATCTTATGAATATATAAAAAAAAACACTTTAAAGGTAAATAGGCCAAAAAATTATATCCAAACATCAAGTATTCAATTTATAAGATCTATGAAAATTAATTTAGCACACTTATTTTCCGGATAAAATAAAACTCTATTTTTCTATGTACTGAACACATGACCGCATAGAGGGTAAAAAGTTAGATACTATTATGACATTTCGATTTGGGACATTCATTGTTAGGGAAAAACAAAGATATATTTATCGATTTTCTGAATACACAGCCTTATGAAGAGAGGTAAATAAGCAATTTGAAAAGAAAAAATGTAGGCCAAAAAAAAAGCATGTCTGATCATTAAGGTATGAGTTACTATTGTGGGATTTCAACTGATGGACTTCATTATCAGAGTAAAATGAATTTTCAATTTTCCGAATACACATCCTCAAAGGTGCGAAGAAATAAACTCTTTGGAAAACAAATTAGGTAAAAATCATCTTCGAACAACTACAACTATTTATAGAAGAACTCAAGGCCTATTACAACAGACTCACTAATACTCCTTACTATCCCCTACAACATACACCAACAAACTATCCCCTCAAAAAAAAAAAAAAAAAAAATATACCAACAAACTATAATGCACACATATGATTGCAATATTCTCTAGAAATTCTGGAGATCGGTCTCAGCCCTCAAGATTCTAGGGCAACTATCTGAAAAGCCCTGACAAGACCGAAATTAAAAAAGTTCCGTTGCCCTTAGAAAAAGAACAACTTACTAAACAAATTCACAGGCATGAACAGAGATATTAGCTGCCAAAGAAAAAGAATCGAGATATTAAAGTATTACTACTCGTCATCCATCTATTGTTAGACAAAATACAACAATTTTAGCAATTAAACCATATGTACTTGCAAAATTACAGCCTCGGGTGGGAGCAAGCTAGCAACAATGGCATTCAGCTATTCACCTTGATCCCTCAGATAACAGATAACTGAAAATATGAAAACTATACAGCAATCCGGTAAAACATCCACTTTCTAATCAGCAACTCTACAAACCTCAACTACAAAGAGCAAGACGAAAAAGATGGCAGAAAGATGAAGATTGCTGAGGAAGAGAAACAAGAAAAGAATGCACACCTGGATTGTAGCTGAAAGTTCCAACCACAAATATTCCCAGCAACTGCAGAATACTTGAAAGATGTGCCCCCAACAAAATACATCTTCACAGGCATCACAATCACAGCACTATAATCCTATGTTTTCCCATTTAAGTTCTCTGGCAAATCACCAAATCAATTATAGTATCTCATACTTTTAACCCATGCTTGAGCTTGTCCCTGGTACGGCTCTCAACATTGCATGACTCAGAGAAGATTGGCTACCTCCTTGAGCACCAAACATGACACTTGAAGGTAGCCCAGATGAAGAAGGCTGTATGGCTGAAAGCGGGAGGCGAGGCCCAAAAGAGAATTGCTGCCGTGGCAAGAATGACATTTGTGAATGAGTCATTTGATTATTGGCATAACCAGAAACACTAGGCTGTGAAGGTGATGCTGATATAATTGGTGGTCTGCTGTTGCTAGTATTGTTATTAACTTGAGTAACACCAGGCAAATTCACTGATGAAGCGACTCCACTGGGTACAAACCTAGTTGCTAAAGCACGAGCCCTCTCCCCAGCCAACCTCTGCCTTGCTTTCTCCACTTGTTCACATTCCTTCATCAATAAGGTCTCCACTTCAGCAAATTGCTTCAGCTTCAGTTCCAATCTCTTCAACTGCTTCAGCACAAAATCTTGGTTTACATCTTGGCATAAAAATAAAACCAAAGCCCTAATAAGCTAATCAAAAGCCTGTTTGCAGGAACTTAAACAATAATGTTTCCAGTAGAAATCCGATGACATACCTGCTTCTTGTTGCTGCATGCTTAATATTGCAAATGTGTTACCTTCTCAATTACCCAATTCCCCAAAAGACTTAAAAAGTCTCTACTTGTTTACTGACAAACTTCTTTAAATTTACAAAAACCAGTCTATGACATCAAAGACTTCAATTCAGAGATATCAACACCAAGACTCCAGGGACCACAAAGAATTGACATTTCAATGTGGTGAAAACCCTATTAATATGTTGGAAAAAAAGAGCCATTGTTTTTCACCAAGCCCATAAGATGAGAGGGGAAAAAGAGAGTCCACCGAAGATTCCTTATAGGGGTGTACGAAACCATCCCAAAGAATAATTGTTTAGCGAGAATTTTTAATACGTTGATCTGGATTAGTAATAACCAAATCATAGTTAAAGTAGTTTATCTTATATAAATTTTTTAGATTAATCCCACTTCTTGATCATAGGTTAAATACATATAATGCTTGTTGGAAAAGTTTATCATCAATACACAATCATCATTATCATTAAAGTCATCAACTCCATCACCAGTAGATGTCTCCAATATAAATCTAAGGAGCCAATAGTTGAACACATGCACTCATAAGATACATTCAATACTACATTCATCTGTAAGATAATCCAGATTCCAGCCTAAATATTAAGAAGTCTCACTAAATTATTATTTTTGGGATGATCAATCACCAGCATATATATTCCGTGCTTATAAGTTTAACAGAGGAAAATAAATGCCATGCTTATCAAAATTTGTGATCCCAACGCCTTACATATGATTCAGAAAGAGATTTTAGAGGCAGAAATACTTTTGAGCAGTATACTTCCTTGGCCTTTTGAGCCAATTTACAGGCAAAGCCCAATAGCACTTCAAGCTCAACTCTTTCGTCTTTCTTATCTCTCGAAAGAGAGGGAAACGAAATATCACACAACTCTAAATATAAACTATAAGGTAGTTAAAGAATTCTTTATTTTTATGTTTGGTGAATGAACTCTTGGTATCAAGTCCAGTTGTTCCCTGGAGCCAAAACAGTTCCCTTGATCTAAAACATAGGTAAAACACAACCAAAGTTTCAGCTCAAAGTTTTCAGCTTGGTTGTTGCTCTCAAGAAAATCAGTAGTGGCAGTAATGCAGTATAGTATGAAGCTACCCTACTTTTTTTAAAAAAAAACAGGAAGCTATCCTACTAAATAGGGAAGTAGTATTGAGAAACCCTCATTTTGAATTTTATTGTATTTAGGTACAATGTGCAGTTGAGGTTGAATCATAATAAGGAAAAAGACCCTACCAAGTACCAACATCGTATAACTGGTGTCATAACAGCTATCTATCATAATAGATTCCCCAAATTACATGAAAGGAGTGATGTTATATGATATAAACACGAAAAATGATTCATCAGGCAATCATATCAAATGTAACCAATTTAATCTTCTTCTTCACAATGTTTGGTCTCATGGTTTCTATTATGGGTCTCTTAGTTATACCATAGCTTTCCATTTAACAAGTTTTTGATGCTTCAGGGACAGGGTACATAGGTAAAATAAACAACCGTAGCATAAATTATCTACTCCTGAGGGTTTGGTAGCAGCCAAGACCCCCCCCCCCCCTTCCTTGGGCCCCTTCACAGCCTTCTAGACCCCATACCTTAAAGGCTTGAGGTATGGGTTCAGACATTGCAAGTTTTTGAAACAAACACTAGCTATGAATCTATGATTATAACCATTCCAAACCCATACCTTAAGTTTTAGGAATCAAACACCCCCAACAGATTGTCTGAAATCTAGAACCAGAACTTATACGTAAAGTCACAAGGTTATTCTGCATATAGTTTTCAGACGATAAGTCGATGGCAATCTCAGCATCTACGTGCTGGTAAGTGGTACCTAGCCTTGAGTTTCCTTGATAAAATAGTATCAGCATATTCCCCATGATCGAATGGTAATAATGACACTTTAACTTTTTTACTTGATCCAGTCTTAGCTTATATAAGAGTGTCACCCTTTGTTCTATTTTGTCATCACCTCCACCTAGTAAAACACCTTATTATTGAAGAAAGACTGAAATCTCTTGAACTTGGTTCTAGAAATGTCAAAGTGTAGAAGTCATGGAACATAAAAATCTAACCAAGAGAATACATCATGACAAGAGAGCAGACAAGCTTTTGAATAGCTACCCACCTCTTTTAGATGGGCTAGAGAGCAGACAAGCTGGATCTGGACAAATAACTAGGCTTCACATCTTTAAGTCATCCAATAATAATATACAGCATTTTATCCATAATCACCAACATCCAGGCATCAGACTACATCATTGCATAATTTAATTCATGAAATAATACGGTACATATTCGACTTGGAAAAAAAATATGACACTAATACCTGATGATTTATAATACTAGCAGATAGCCTCTGAATCTCTCGCTCTTCATGGTCTGCAAACAGTTTTGCCTTCACTGCTGCAGCAGTGAGACCAGCTTTTGCAGCAAATTTGACTTTTTCAGTAGATAATATAGAAGCTTCTGCATTTACATTGTCTGGATTACAAGAACCTTGTTTAGCCAAATGTTATTCTAAATATGCAAGATAATTAGATAAATGCTACTGCCTCTGTTTTTTAATAGAGGTAACCAAACAAATGGCACACATATTTAGGGAGGTTGTATAAAGATATGATGATATTAAAATAAATCAAATCCACGTATCCAGAGAAAAACTTTCCCGAAAAGGAAATGGTACAATTGATTTAAAATACCCCCAAAAGGAATATGGTACAGCTACTAAAAAGAACAGAGGTAGTATAAAAGACTGACAAAATTTAACCTTACCTTTCTGCTGATTTGAGTTTCTCATTTCCACAGGGCCATCATCTGAATCCATTCTTCAATATGAAAGATAACAATTAGAATTGCTATTGAAGAGCTCATATGACATGACAAACTAAACCTAAACACCCTCCAAACATTAAAAAAGAGAAGGAAAAATTGACGCTAGGGGTCTCAACTCCCAACTATGGCCCGATTCGAACTATCAATTAAGCTGTATATGTCCTAAATTTGGGGGGGGTGACTTTGGTTGGACTTAAATGACTTACAACCAGTTCAATAGGTAAACTGATTTTATTCTATTTTAAAATATATAAAACTGTGTCAACTCAATCATCATGGCAAGGAAGAAGAAGACTCCTTCAGATCAAGTTTCCATGGTTTCGGAAACTGTGTCAAAGGATACAACCTCATCCTAGTGTTGGACCTGTTTCGCCTGAATTGCAATCAGCTATTAATGCGATTCACTCAGCGATTGTCACACCTCATCCGGATGATCCTAGAAATGTGGCAAAAGAGGCTTCTCAAAGCGACTGAACAAGATGACATTGAGAATACAAAGAACCCTTGGAATACACTATTTACAAGTAGTAGACTCACTTCTAAAGGTAACTCGCTGAAATTTGTAGCTCCGATAATCAAAAATGGCATTGATGTGGCTTGTTTGGATAAAACTGAGACCGATAAACTTTCAGAAGTGTGCGCTACTTCATTGGTAATATATATTGTTGGTAATACACCAACTATAGGTGCATTAACACGATTTATTGAACAGGAATGGAATTTTGTTTCTAAACCACAAATTTTCTTACATGATGAAGGATTCTTTGTAGTGATATTTCTGTCGATTGGTGATAGAAATGAAGTTTTACATGCTGGTCCTCATAGCTTCTATAAAAGACCTATGATTGTTAAACCTTGGACAGCAAATTTTAGTTTTCAGGATGAAGTGCTGAAAATCATTCCAATATGGGTCAAACTATCTAATCTACCTCTCAATTGCTGGAGTCCTAACTCTCTAAGTAGGATTGGTAGTCTCTTAGGTGTCCCTTTATATGCATGAATGCACCTCAAAACAGTTGAGAATCTCTTTTGCTCGAATCCTTATAGAGATAGATGTTACTAAGGACAAGCAACATACAATCACTTTTGAAGATGCTAATGGAACATCTATTCGACATATGACTGGTGGTCTCCTTTTTGCAAAAAATGTCAGATGGTTGGACATGACTGTGGTGCCAGGAGAGGTCAACAGCAACAGCAGGTGACCAAGCCTAAAGTTGTGCAGAAATGGGTTCCAAAACAACCACAGAATACAGTGGTGGTTACCTAGGTAGCACCGATACGGATACAGGGGACGGAAAACGGCAAAATCAAAATTTCCAAAAACGGGTACGGCTTGGATTCGGCAAAAAAAATAATAAATAATACATTTAATGAAAAATATTGCCTTAAATTTTTAATAAAAATAATATTTATTTAATTTTTGCACAAAAATATGATATGACATACATATAAACAAATATAAGCTTCCTCCCTTCCTAGAATATAAGTAAAAAAGAAGTTTATGACTATATGAGGTTGATGTAGGTAAATAACATTAAAAAAGTAATTAAAAAAAGTCTTGTAATTAAGTTATACAATAAGCACTACATCTAATTTTTTATAGGTGGTGTACACCTGTACTCCACTATGCCTTCTCCACGTGCTCTATGCATTACTGCCTTCTTCAGAAAACAAATTGAGTAGCAAACAAAACACGCAAGGAGAACTGGAGCAGCGACGAAGAACTTGGAAGGAGCGAAAAAAGAGGCTGCCGGAGAAATGATGGTTGTCGTTGTCGGGCAAAGGTAGCTGGGTACGTCTCTCTCCCTCTGAATTCGTACCCACCACGTACCTGGATTCAGCCCATCCGTACCCAAACTAAACCCACGTACCCACCCCACCCCATTCGTTTTGGGGATGAATCCTAGCCGTACCCGTCCCCGGTACGGGATTCGGTGTCCGGGAGGAGTACCCATGCTTCATAGGTGGTTACCACTGAACACCCAGAATGTATTGACTCTCTCAGGAAATGGCTTCATATTGAAGAAAGTATTCTTAAACAAAAATCAAGAATACAATGGCTCCGGGCTGGGGATTCTAATAGCAAAGTGTTCTTTGCTACAATGAAAGAAAGACAAGTCAGAAAGGGTCCTACCCTTAGCTTTCAGGAGAAACTTGATTATTCCTATCACTTTGCAAGAAATTGATAATGCTTTATTTAGCATTGATGGTACCAAGGCCCATGGTTTTAATGCCAAATTTTTCATAGAAACTTGCCATGTAATAAAACCCGACATATACGCTGCTGTATTAGATTTTTTTTTTTTTGACATTGGTCATCTCAGCTCTCACTCTCGTACCTAAAGTTGCCAACCCCACTTATGCTAGTGATTTTAGACTCATTGCTTGTTGTACAGTGGTCTATAACATTATTGCTAAGCTGATTACTCATCGAATGCAAGAAGTTATTGGTGAAGTTGTTGATACCTTATACCTAGAAGAAATATCAGAGACAACATTCTTGTGGCAACTGATCTCATCAAGGGATACACTAGGAAAGGAATTTCTCCTAGGTGTACAATCAAGGTGGATATCAAGAAAGCGTATGACTCAATTGGATGGTTTTTTCTAAAGGGCATGCTTCTTGAAGTGGGTTTTCCCCACTGTGTCTTATTCTATTCTTCTCAATGGCAAACCTTGCACTCCTTTTCATGCTAAAAAGGGGCTAGACAGGGGATCCCTTGTCCCATTTTCTTTTTGCAATTGGTATGGAATATTTGTCTAGATGCTTAAGCAATCTTAAAGAAAACACAAAATTCCATTACCATCCTAAGTGTGCTAGATTCTATATATCGCATATGATGTTTGTTGATGACTTGTTGATGTTCTGTAGAGGTGATTTGTCTTCTATTCAAGAAATTCTTAAAACTTCTAATCTTTTCTCTCGAGCTTGAGGATTGGAGGCTGATCTTCAGAAAAGTAACATTTATATGGGGGGTGTTTTTATTGAGACTATTTCAAATACGATCCACATTCCTGTGGGTGAATTGCTTTTCAAATATCTATCTTATTCCACTTGTAAGCCACTGATTGAAAAATTCATGGCAAGGACTAAAACTTAGGCTCCAAGGACTCTCTCATATGCGAGGCCAACTAGTCAAGTCTGTCATTCTGAGTATGCAAATCTTCAGATCTTCATTCTTCCAAAGAAGATTATGAAAGAGATACAAGGGTTGTGTAGAACCTACTTGTGGACCGGCAAAGACCAGCCTTCAACGAAAGCTCTTGTTTCATGGAGCAGATTTTTTTTCCTAAGACTGGAGGTGGCTTGAACTTCACAAATCTGAAAAATCTGGAATAAAGCAACCATAGCCAAACACTTGTGGGCTATTGCTCTTAAACAAGACAAACTTTGGATTCAATGGATCCACTCTTACTATATTAGAAGAGCTAATATTTGGACTATGAAAGTCCATGCTGGTATGTCCTGGGTACTAAAGAAAATCATGAACTGTAAAAATTTCTTTGAGAATGGCATCAAGCCGCATGAATATGAAAAAGATGGAATGTTTTCCATCAACAAGTGCTACACTGCTCAGATTAGTTGGAAGCGGCTAATTTGCAATAACAAAACCTCTCCCAAAAGCCTTTTTATCACATGGCTGGTAGTTCTCAATAGACTAGCCACAAAATTCAAGCTAGCTCATTGGAATATGGTGAATGATACCACTTGGGGGTTATGTAACAATGCAGAGGAAGATGTCAATCATCTTTTCTTCAATTGTGTCTACTCTACTACAATTTGGGGAATTTCTTGAGTATTCTTGGAATCTCAAGAAGGTCACAATCCTTCATGGAAGAGATCAATATAGCAGTTGAATATTGTAGAAGAAGAAGCAAGCACTATAAGTTGTATAGGATCTACCATATTTTGATTCAACGAAATCAGCAAGTGTTTGAAGGCATTCACAAACTACCTGAGTAAACATTTGATTCAATTTTATTTAGTGTAGCTTGTAGAGTTAAGGATGATTTGAAAAATCTCTTGTATAGATAAGTGGCTTTTTATTGTGGTTGTTTTTATTTGGCAAGGTTGTTACTATAGGGTAGCACATGAAGAGTCTAACTTATCAACCCTTCCTAGAAGATGGGGTAAGTTGGATACTGATGCTGTTTATTCCCTTTAGTTTGTTGCATTGGTGTTTGTATCCCCATTTTTTTGGTTATCAATAATAACTTTGAATTTCCAAAAAAAAAACATATATATATATACCATCTCTCCCTTTCCACTCTTGGATTCCTTGCACGCCCTTCACTCTCCCCTACAGTCCTACCATGCAATCTCTTCCTCCTTGCACTCTCTTCACTCTCCCTACCAGTAAAACTTCCAATGGAGCTGCTCCCAGTCACGGGGTTCAACATGGCTATTCCTATTCTTGCTACCTAAATTAACATAAACAGAAGAAACCCATAAACACAAACGCACACAAAAACCAATAACCAACCCCATAAACAACAAATAGTGCAAGAGAAACAAAACAAGAAGGAACAAATCATTGAGAATAGCTGAGCAAATAAGTCAATCCACAAACAGCAGCAAACATGGACCACTTCACCAATCTTGGAGTTTTCTGGTAATTTGAACTATCAAAGGCTAAATCATCGAGACGCCCAGAAAAAAGTATCATTCAAGCTATCTTCTTCTTCTTGTTCATTGGCCCAGAAAGAAGGAAGAAGATTTCAGACCTTTAAAGATTCAAGTTTGGAGGAGGAGAGAGAATTGAAGATGAAAAGGCATAATAGGGGAGAGAGAACTTGATGGGTTTGGAAATGGAGGAGAGAGAGGAAGGGGGGTGAGAGGATTGGAGGATGATAATGGTTGGTTTGAGTGAAACTTACGTTAAGTTGATTTGCATTAAGTTCATAAAGGGAAGAGATGAGATAGGTAGATTGGTCATTGGTGCAACAGAGTTCTTACAATCTGGCCTTTTTTTTTCTTTAAAAAAAAACAAGGTAACTTGCAATCCCCACCTAAAGTCATGCTCCCCCAAAGTCGAGACCTATACAAGTTAATTGATAGTTCAAATCTTTTGAAAATGTTAGGCCATAGTTGGAATATCAATTTTTCCGAGAGAGAAAGAGCACATTGATCTATAAAACTATAAGAGATCAACTACAAAAGCATAGAAGTGTTTCACTTATTTCAAAGGAATATACAACTCATGCTATCAAAACAAGGCCACATCGTATCGTATTACCCGTGGCATAAAGGTTTTCAAATCTAGAGATATCCCATGGTCTAAGCCTATATTTGGCAATATGACAGCTGCATCATCCCCGTTCCCCCATCACCATGATCGTTAGCGTGATTGAAATCGCATTGTCGAACTATATACAACACTTAAATAAACTGGCAAAAGCAAACCTACAAAAAAACAAACAGTCACTTTTGGAATACCTTGAATTTGTAATATATCGCTTCTAACAACCCGACATGGGGGTCTGTTTCGTTTTCTGTTTTTGGTCCTATTTTTGATCTACTCAATTTAGGTAAATTAGAAGGATACCGTATTTTGTACTCTTTCCTCAAAGATATAAAAAAGATCAATTTATCCCCTAGATGTAGCTAAAAAGATCAACCACGTAAATTTGTATGTTGACTATTCTCATTTTTCTTTGTGTGTCGGCTGAAATTTGTCATAATAAAATTGGTATCACAGTCGAGTAATTAGGGATTGAAATTTCGCTATATTTGACACCAAAAATGTCGGCTTCCAATGTGAAGATCAACAAATTCAACAAAAGAAAAAAAATTGGTTTATGGCCCTAAGATTTAGAGGGCGTCCGTGTCTGTGAACCCCTTGTGTTCATTTTGCAATTTTTTTTTATGCTTGCTTTATCTTCCTTTCTAGTACTTATTTTATTTCCTCTTCTTGGTTTCATTGCTGCCCCCTTTTATTTTCATCAAACTCTTATATTATTTTGAGAAAAAACTATCTCTTGAAGGTAACAAGTAATAATTATGAAATTGAGTTAACATTATGAATGACCATGCAACCATATATATGTTGGATTGTCATTATCATATCTCAACCTGTCTTTGTCGCTTTGCATCAAAAATTATTGGTCAATCTTACTTATCAACCTTATTATCAATTGTGAGTTTATAGGATTTGTTGTTAGTCTGTTGTGCCAATTATCCCCCACCCTCCCTCCAAGTCATAAATCCTAGGTCTGCCTCTGTTGGGTGGGATTCTTAAAAGTAAGCATGTGAAATACTAAAAGAAGAAAGTGATCTACAAGCCTATTAGTGGCACAACAAACATAAAAGTTTTGTGTAAAAATATAGCACTAGAAAACTTCTAAACGTTCTACCATGCATGTATCGCACTAATTAATTAACTAGACTTCATTTACAGGGAAAACAAGAGGGAAGAAAAGAAGCACAATGGAGTAATATAGGGCAATAACAATGGGTGAATTTATGTAAATCTTTAGTTTTAGAAGGCATGAGGCACATGGAGGCGCAAAGCGCAAGGCAGAAGGAGGTTCAAGGAGAAGGTGCGCGTCTCTCATAGGCAAAGCACACTTTTGGTAGTGATACAGGAGTAGATGATGATCAACTTTCAATTGGTGGCCCTCGGTTCAAAAATTCCTCACTTTGAGTTAGAAGGTGTGCATGGCTCATTCCAAGGATTCTTTGCTACAAAGGTGGTAGTGTGCATGGCGAACTAACCTTGGAGAGCAAGCACGCTAGGTGGCGGGTGATCATGTCTAGTTGAGTTCTATTAGGACTCTTCATATCTTAGTATAGTTCTAATTAGGTTTGGCTTACAAGTTTTTACTATTCCAATTGAAGTAGGTTTTAGGACTCCTTTGTCCTTGTCTTGTTGTTATTAGTAGTTATCTTATTTATTTAAAAGTTATATTAGGAGTATAACTTAGAAATTTATCCTAACTATAGTAAGATTAGTAGTTAGTAGTATAAATAGCTTAGTTAATGTTGTCATTCATTTTATTCAATAATATAGTGAGCTTTTGCATTATTCGAGTGTTTAAACAGAGTACTCTCAAGTGTCTATTCAATAATATGGTGGCTTAGCATTTATGCTTCAAACTCTTAATTTAACTTGTGGTGCTTTGCTTTATCAAAGTACTCTCAAGTCCTATCTGGCTACAAATCATTAGTCACGCATCCATTGTTATTCATACACGTTCATTCATTCACTTAATATAATCAATCCATTAATTCCGCATCATATTTAATCTTTACAAAGGTTAAATACATCAGGTGCCAAAATCCTTAAAACCCAAACACATAAGTTAGCTGAAAAAATTATAAGTTCCTCAAATTTAAAATTATAAGCCATATGTAAATCAAACTAGACCGAACATAAAAAAACAGGACTGAAGTACAAGATACTCTCAGATCATGAGAAACGGCTTATGATGCCCGATTAAAGAAGGTCATACTTCTCTAGTTCTCATAATTCACATCAGTAAAGATCAAGATGCAAATGAAGAGGTATCATCCGTCAAGATCAAGCGACAATCTTAGACAATTTGTTCTAGTCTACTTAGCACAGCAGACAGCTGATAATCCATGTTAAGAGTTAAAGACATCAAGGGTTTACAAAGTAATGGAGACAGGTGATCAATTATTTTTCAGATCAAAAAGAAAGCTTGAGTAAAGTTCCTCTCGGGAACTACAGATCTTATATTGGCCCCCTCCAGTCAACCTTGTAAAAGGTCTCAATGGGGCCCTGCTCACAGCTCTCCATCCTATGCATCAAAAGGTTCAAGTAATCCATATTCTTCTTCCCCACCCCCACCCCCTTGAAAGAACATTGCATTAATTATATAAAATTAAATCTTTGAATTTTTTTCATTCGCAAGGAACCGGATGAGAAGAAACTCTCACGTGTAGTAGAGATGGAATTACAAAATTACCATCAACTATAACCCCAAAAGAACTAAGAAGAATGAAGGGAATGCCTTATCGAGGGAAACAATTTGTTTCGGAAGATATGCTCTTCAGGCACTTGAACCCGCTTGGAGCACGTCTAAGGGCGACGGGCAGTGACACGAAATGCACGTTGCGGTGGAAAAAAATGGGTACGTATATTTCCCAACAAACCACTTACAGTAAGTACCGTGGGCACGATAACCAGTACACCACAGGTGCGTCCTTCCGGTCCTCTCGTACTAGGCAAAGGTCCTCTCAATGCTCTAACACCCACACCGGATATGGACAGAACTATCTCACGACGTTCTGAACCCAACTCACGTACCGCTTTAATGGGTAAACAGCCAACCATTGTAACATACTACAGCCCCACGTGGCGAAGAGCCGACATCGAGGTGCCAAACCTTCCCGTCGATGTGAACTCTTGGGGAAGATCAGCATGTTATCCCTAGAGTAACTTTTATCCGTTGAGCGATGTCCCTTCCACTCAGCACCGTCGGATCACCAAGTCGACTTTCGTGCCAACTCGACGTGTGGGTCTTGCAGTCAAGCTCCTTTGCACTCGAGGGCCAATCTCCGTGCGGCCCAAGGAAACCTTTGCATGCCTCCATTACCTTTTGGGAGGCCTACGCCCCATATAAACTGTCTACCTGAGACTATTCCTGATGTATATCAAAAAGAAGTCTAATATTTGGTGGATCCTTTTTTATCTGTTATTGTCTATTTACCTTTTTGGATTATGTTGGTACTTCAAAAACAAACTTACTCCATGTTTGTCCATTATATTCGATAGAAGAGATACTTAAGAAAAACCCTTTATCCATGCACATGACAACTAAGTGGGTGAAAAAGAAGAAAAATGAACAACCCACCTATTACCATGCAGTGATCCATCATCCTCAGAAAGGGCTGCCAAAGAAGCATGAGCACAAGCAGCCGCAACTCTTGGACCTACAGCAGAAGCCAAAAATGCAACCTGGAAAACAAGCACTACGTGTCAAAACCGCTGGAGCCATGGAAGCGTAATTACTAAAATGTACAGAAAACCAAAATAAAGTGAGGCAAACAATAAACATACATGTTAAACAAAAAAAAACATTGGAGCACAGAATGAGATAATAAATATGAAGAATAGAGGATTAGGATGTCTGTCAATGTCAATGCTTCAAGTATGTAAAGCCTATCTGCGATTGGAAACTCGGAACCATCTTATAGAGATAGCTAAAGCAGTGTAAAAAAATTAACAAACCATTGCGATCAATCTTATCAAAAGGATCACTGACCCCATCAATGACCCTCCATCTTTAAAGCTAGAAGAACTTTGACAGCCAAGCATATAAGAGCATTATGTTCCCAATCCCTTGGATGTTTGGCTGTTTGCCTGATTTGATATTCTAAACAAGTTTTGGCTTCCTTCCTCAATAAGATTCATGCAAGATACAGCATTTTGAATGTCCCAGAAACTAACACCTTTTCAACAGGGCTGATGATCAAGGAATACCAAGCAGGTTCTATTTCTTCATTAAGGGTAAAATTTGAGACTAATGAATGCTACCACTTTACTTATCTCCAGAAGACGATGCAAGAGATTGCAAGCAAAGTGAATTTAGAAATTAAGCACAATGGAGTTCTTCCATTGCTGCGTTTTCACCAATTCAGCAAGAACGAGGAAATGTTGAATTTTGACCAGCTTTTTTAGCATAGTATCAAAATCTATGTATTTTTGTAACTGACATTGTTCTCGAAGAAATGCCATCCTCAAAACACAGCAATTTTTTGTAACTAGACATCCATGGATCTTGTTTAATCATGCAGCACCTACTGTATAATGATGCAACTGATACTCCCCGCTCATGCTCATTAAGTGTAGGGATATTTTATATATGCACTAGAACGCCCACCCCTGTATTTGATTATTCGCAATTGCTACTACTAGAAAGTATATTGACATTTGTTTTCCTTTTTTCTCCCTAAGCATATACATGCAACAAAATACAGAAGGATGAAGGATAGACAGAAAAGAAAGAACATGTTTGAACTGCTATACAATAAAATTCACTACAAAAACAAGCAAAACAAACAGTACGCACATACCAGAGTCATGACAGGATTTTCAGAATTCACAAATGGAAACTTGATTTCTGAATCAGAATTATGATCATGGGGTCCTGGAAAAATCAGAGATGGGTGTGTATCTGTTAGCATAAGAAAAACAAAGCAGAACAGAGAAAAATGCTGTGAGACAAAACTCCATAGATGCACCAATTCACAATATATGAGTAAATGGGGAAGGGAGGAAGGACCTGATGGGATACAATTTTCATTCAGATATAAACTGTTGTTAGTGTCCTTGGACAGCCCATTAGTGTCACCATATGAGCTTGGAACTTCTACTTTTTCTAGTAAACCATCTTCCACTGGCAAACGAAGAAAGTGAAGTATGCATTGTGCTTTTGACTTAGTTCCAACATGCTCGGCAATGTCATTCCAGCTATCATTAAAACTTTCAAGCGCCTCAAGGAGTAGAAGTGTTTCCTGATCAGTCCAACTGCCTCCGTCTTGATCACCATACTCTTTTGTGGGATCTACCTTAGTGAAATCCATACTTGAATGACCAATAACAAGTCTCCCTTCATAATAACAATCTGAACACAGCAATGTATCAGCCTGTTGACAAAAGACATAAGGTCAAGAAATTTGCAGGCAACTAAAAACAGCAAGGTCAAGCCACCTTTACATGAGAACTTTCTTACATCCAGTGGGTATTAAAGAAGATAATATATAGAACACACTACCTTTGTTTTTATTAGTCGCAACGCTTCGAGTTTTGCACTATTCATATATTTAGTTTGACTCTATTATCTTTGAACAATATATGAAACAAACTTTAGAATGTAGCATGTCGAATTTATCTCAATGTATATTAACACACTATCAACTTTCTATAATTTTCACTAATAGATAGTTAACAATATTAGGCAAGTGTGAAGGTCAAAGCATTGCAACTAACAAATACGGGATGAAATATATATATAAGAAAAGATTTCCACTTTCATGCCCAAGGTCTGACGAATATTGACTCTCGTCATCTGGTGTCATGTGCAATCACTAATTTAATTATGATGACTTTATGTTTTAGAAAAATTTCCACCATTATGCTGTATAATTTCACTTTGGTGCAGTTATTTACCTAATTTCATTTTAACATGTTCAAATTGCTCCCAATGGATGTAAAGAACTCTCTCCTAATTATTGATTTTTTAACCCATTGAAGTATAAACATCCCAAAGAAATTATTCGAGATCATGAATATTATTCTATTACATAAGAGATAATAAAGATGTATAGTAAACATTAAACAAAAAAAATTTGAATACAACTATTTGTTTATGGTCAACTTATTTTCTCCATAAAAAAAGCAAAAAAGAAAGATAATTTGAAAAGCAAATGGATTGAACGAGTCATATAGGTAGAATAAAGTAAAATTATGGTTTACTTCTTCAATCAGTTTGATAAGCACCTTAGATTTGACCCATTTTGTCGACATGGCATGAACCCGACTCAACATATTTGTGAGTTCAGATGTGATAACATAAATAGAAAATGACATAATATATTGCTTATAAGAATCCTAAAAGAATTGGTTCAATGGGGACAATAACAAAGTTAATTGTGGGTCACCAAGGTGAACACTAATAGCACCAAAATGGAATTAGGAAACTACTAGGCACAAAAGTGGATGAAGCACATCCGATGGACAAAGCATCCATCTTGAAGTTCATACTAATAAAGAAAGATAACCTTTATGTTCTCTTACTCACATAGAAGGGTAATTAGACATCTAACAGATAATATAAAAGGTTTCGGCACCTTGCGACGCATGATGCCTCTTTCTATCACAAATGATCCCCCCCCAACACACACACACACAGAGACATTTATGATAGAGTTACTCTAACTTTCCTCTCATGTAGTCATGTAACATGGCCTTTTTGTTGCACTATGCCTCTGTTGTCTTACTATTTGATCCTTACATCACTAACTACAATATGACAATAAATGATAGAGGCCTCTTTCATAACACAGTTTGCATTACAGGAAAGTCAACAACAAATAGACCACTAAGTATTGCCCTGCTTTCTAGTTCTCTACCAGCAGAGTAGTTCAACAAGCTGATAAACATACTATGTTCCCAAAGCCACTGTACAAATATGCTGCAAGTAACAATTGTCAGAGAAAGTATCCAAGAGATTTCATGGATGGAGCCTGGACTCGGGTAGCTCTATACATCTAGTCTATCAATTATCCATTCACATCACTTGTCCTTGTCAAAGATCCTTGTTGTGTCCAGATAGATTCAGCGTCCTAAGCGGAGATTATATGGCTGGGGGCCACAGTGAAGTAAATGATTTATATGGTGCTTAGCTACAAGAGATGGTCTGGATTATGAATTTTTTCTTAATAGATGACGAAAAATTGTAGGTCACTGTGGCCTTTAGCTGATTCATCTTTTTGGCTTGTTTAATCACCGTTCATTGTACCAGAGCCAACTTCCAAGAAAATGACCCTAGAGAGCAGCCAAATGGCATGCATGAGTATATCTACCAATGACTTGCTCGTTATGACACAAAAGGGTGATGGACTCGGGTAAAATAGTCAACTTTATTTTGGACATGGGATAGTTTCTTGGAAAAAAAAGGTTTGGAGAACTAATGTACTTGGCTAGTGGACCAAATTGTGGTAGCACACTATACATGTAGAAATTAAGGAACTTAAGTGAGAGTTGGAAACTAAATCATAAAGCTAGGAGACGAAACAGAAGCTAAAAAAGCATCATCAAAGTCTATATGAGTTAAGACAATGCTTTCTGTTCTCTTTGCCTCCTTGAAAGAAAAGCCTTTTTCTTGAAGTAAAATGTTTGCAAATGTTCTAAACCATCTCAAATGCCCCTTGAATTAATAAATAATTGAACCATTGGTAATGAATTAAAATCGAGGTATCAAAAGACTCCATAGAGAAAAGCTTTGGGAGCCGTGTGCGGAGTATGGAAAAGGGAAGGAAATATAGACATAATAGCAGTAAAGAGCCTTGGTTCCAATCTGCTTGTTTGGTTCAGATTATCTTAGTTTTCCCCAACCCTTTTGCCTTTAAAGAGATCAAGCCAACCATTCTACATTGACCCCTCTCCTTAAAATCCCTTATTTTATTAAGAAAGCACCAACCACTCTTGACCCTCCACCAACAGAATGCACGAGTCACCACACCAATCTCAGTAACACCATCATCGTTTAGCAATTTCAAGACCTCGTAAATGTAACCCTATCAAAATCCGAAATCATAATCCTGCCATAGTCATCATCCTCAATCCTGTTAACCCACCAGTCCACCACCAATCACAAATGTCGATCAACAACAACAATAACATCAAAGCCTTAATCTTATTAAAACTAATCACAAATCTCAAACAAATTTTTTTAAAAAAAAACTGATGTAACCTAAACCAACCATTTTACCTAGGATAACTACAACCTCATCTTCACCACGCAACATGATAAGGCTACCACCTCTTCCTTGACATTTGTTTGAATCAAACACAAAAGGCTCTAGACCAAAGACTTGGTGATCAAATTCAACCGCCAAATGTATGACGCCTAAATGTAGCATAAGATAATTGAGAAGCCTAAGAAGCACAAAGTTAACAAGGAACCTGGAAAAAAAATTAAGAATAAAAATAAACACTAGATTAGGATAGTCTTCTCTCAAAGACTTCCCCTCATATAAAGCATAGACCGATGTTACCCAGGTCATGGATCAGAGCTCCAACCGGCAACCTAAATCGGATATACGGAAACACATGCCAAACATCCAAATTGTCGAAGGTCACTAAACAATTTGGGAATTTAAGCGACCCGAGAAAATAAAGGTAAAACTAGATTTAGAGGATAGATTGAGAACCCTAGATTTGCAATTTACGACATATTAACAATAATAAATCTTAAAAGTAGTGGGTTTTATATTGCCCCGCACTTCCAAAACTATGGCTATGTTTTATTTTTTAATTTTTTGTACCGTACCTCGAAACATTCAAGATTCCATCTATTCCAATGGTGGAAAAAGGAAAAGAAAACCAGGGGATGGAGGGAGACCGTGCGTGGATACAGAAAGCATTTTCGTTGTATTTCTTTTATTTAATACACCCATCTTTATCTCTTTGACATTAGACTAGCTATATTCTTGGAATATAGGCCCCATTTTCCCCCTTAGTAAAGTAAGGGTGCATCTTTTCTTTTTTTTCTTCGTACTTTTTTCGTTTTTCAAAAAAAACAAAGTGTGTGTTCCTATGATAGAATGGTAGACTAGAGAAACAGAAAAGAATATTGCTCTCAAATGAGTTTTTTGCTTTCATTTCATGACTTCAATTTCATTATTTCATTAAAAAAAACTAAGGTAAAGAAATAGAACCTATCATACCCGGTTCACCATAGGTAGCACTTCCCATTCCCGGAATTGAATCCAACTTCGTACTGGAATAACGTTAGAATAATGCAATTCATAAGGAATAGAGGGATGGTTCTTTTTCGAGTTTCATAAGAGAAGATACCTCTTAGAGGGGCTGTCTTTGGCATCATCAAATGATACAAGTACTGGATAAGAATCTACAACGCACTAGAAAACTTTCCCATAGGAGTACGCCAAAATGTAAAAGAAAAAGGGATGATTCTTGGCCCCGCCCAAAAGAAAACGTTAAACTTCAACACTAAACGATAGGAATATCTAAAGTAAAAAGAAATGGGTACGGAAGTCAAAAGATTGAAACAAGAGAGACCAAAATTCCACTCATATACCCCTATTATCCCGCCCCGAAAGAAAATTACTAACATCCAAAATCTAAAACATAGACTTGAAAGGGAAAAAAAGAAAAGGATAAAAATTGAAGGGGCAACAGAGAAAAAGAGGAAAGAATTTGGCTATTATCATTCATGGTGAACATAAAAGCCATATCCCGAAAGTCACTTAAAGTCCCCGATACAGGTCCTTCAACCATACCATCTTACTCGCCTCCAGCTCCTCAAGAAAAAACCCATCAATTAGTAACTTCAAATAGTAAGGCCTCCAAATCAACATCTCATTGACTGATACTGATTTCAACCATTGCAACTTCACACCTCGTCGCGTTGCCGCCTTTAATTTACTTCCATTCAAAATCACCATGACAAACCTTCATTTAACATTTAGGTAGGAGCACCAAGGGCTTCAGTGCCTATGCGCACCTTTTTATACATCAGTGGATATAAGGGTTAGGCATGCCTTTTCACACACTAGTAATATGAGGGCAGCTGGCACAATTAGAGACATAATAACAAAAGTTCGGATAAGTTAAATTTAGGGCTAAGAGGTAAGTTTGGAAATAAGGGATACCCACATCAACACAATAAGTTCAAAAGGTTACATTAAGGGCATATAAGCTTATAGGATGCACCCTTAGTGTGAGAAGAGGAAATGAAAGTGGGGAAGAAAGGTTGAAATAGGGGTATTATTTTTTAAATTAACCAAACACCAACATAGGAATATATATAATTTCCCATAGCCAACCAAACAACATCAATAATAGAAATATTTCTCATTAGAGCTTTTGTCTCTCTTTTTCTTGAATCCTATCCTTCCATTTAAGTTCAATCAAATAGGACCTTAAAATAGAAGCCTAGATCAATCTTCTTCCTTTCCCTTTTATATTTCATATTCTCGTTTACAATTAGCCCCATGAAGTAAATTTAGAATAAATAATTTCCTTGTCATCAATAGGAAGACCTCTAAAATCAACTATACTGGCAGCAGAAATAACCTAAAAACTTACACAGAACACTCTAAGTTACACAGAAATAAGAACTCATTTTAACAAAGTTCAAACAACACAATATCTCTCATTTCATTCTGGCCAACCAACACACTAGGGTTATGTTCCAGGAAAGTGAAAGTATTTACAAAGAACCCCCCCCCCCTCAATCTCAGAAATAAAGGTATCTATACGTATGCATCTTTCAACTTTTTTTTTTTGAGGGGAGTATGCATCTTTCAACTAATAAGACAAAGTAGCATAGATTTTAAGAAAGAATGCCTAGAAATAAGAAATGAAAGGAAGCATGGCAATAAATATATGTAATCGCCAAATGAACATGAATAAAAGATTACCTCCTTCACTGATTGATAATACACAACTAACAGGGGCCGAGAACAAAAGTTACAGTGATTTTCTGACAACATTTCCCGTATTCTACTGTCTAAGTCTGCAAGATCATGGGAGTTTGATGATAATGATAAGGAGAAATTGCAAGACTTCAACCTATATTTTGGAAGGTCAAACTTGATCAGACTATCAATGGACTTCAACATAGCTGATGGCACATGAACTTCACCATTTGGATCCTCTCTCAGATATGACTCAATACTCCAAGATTCATGAGGAGGCAGTGGAGCACAATAGTTAATGATTCCCCAATGATCAAGGAAACGGAAGATACGACTGAGATCTTCATTATCAACACCAACATCCAATTCTTGGCAATCACCAATCGATAACCTCTTCTCCAAGTTCTCCATGTATTTGGCAACTATTAGATTACGACAATCCAGATATTTCTCAGCAGTATATTCAGTGGACTTGCCAGAAAAAAAATGTGGCACCACTTGCCTTTCCAACCTGTGCACTGTTGTTGATTGAAACCACTCTGCACATGAAGAAGCCAAAAGTCAGAATGTTCAGTCTATTCAGCGAGGACTGAAGTTGAAATTTTTAACTTTTTTTTATGATAAAAGACTGAAGTTAAATTTTAATAAACACTTGAATCAAAATCATAGATAGCCAAGCATGACCTGAAGTTAGCTAGAAATACAGTACCCTACAATGAAATCCCCAGTATCCATTTCCTCTCTCTATTCCTCTATCATATAGGCAGAAGGGGGTTTCGCTACCAATATTAAACCCCCCGATAGTCAAAGTGGAGGCACGATTAGAAAAACCTGAAGTTATTTAAAGTTGATACAATTTCCAAAGTTGTTTCTTAAAAAGCTAGACATGTTTTGGCTCAAGTCAACCAGCAATTGATAGTTTAACTCCATCTCAAGACCCATATAGTGATACAGATTACATACGCAGCGAGCAATAGATAGCTTGATAATTAATACATTTAGCATAACAATTTTAATCTATGCATACCAACAAAAGGGAATTAAAGTATATGAGAAAACAAATACAATGAGTCCGAGAGGAAAACCTGCGTGAAACGGAAGAACATGGAGCCTGTTCCAAAACCTCTTAACCACACCCCTACCCTCCATGATGGGAGGAGGAGAAATCACAATTGGACTCTCCTGATCTAATGAACCCGAACCTACCAGAGCGGGACACTCTGCTGGCACAGCGGACAACACCTGAAGCTGCCCGTATGATATATTTTCTAAAACAACGCCCCCGCCCCCGCCCCCGCCCTGCCCCTGTCCCTTGTTTTCACTCTCTCTTTCAGCAGCAGCAATGGCCAAAACGGACGAATGTGGCCGGTTCACGTCATACTTCACAGCTGCGGGGAAATCCGAAATCCGGGTGCCGCTGCCAGAAATCACCTCGAGTTCAGAGACAGCCCTAGTTCTGGGGACTTGGACATTCTTAGGGTTAGGGTGGAGGTCCTCGTCTTCATCTGCCTCCACCGCAACCTCGTTCTCTTCTTCCTCGTCTTCTTCTTCCTCGTCGCCGCCACGGTGCCGTTTCGTGATCTTCGGCCCTCTCGCTCTCCGCCTTTTGTGCCCAGCGTCTGCGCGAAATTGAAAAAATTAGGGCAACGTAAAATCGGCCAATCGAGCAATTGAGTGGGAAAAGATGGGAGTACCTGATGGAGAAGTTGGCATTGCAGCAGCAGATACTGATACTGATACTGAAAGTAGGAAGGGAGAACTGTGGGGTCTGTGATGGATATAGTAAACTGATTGACGAAGGGAAGGATTAGGAAGGAGAGAGTGTTAAAAAAGGCGAGAATCGTGTCCTGCTCACTTGCTTGCGACCTCCTTGTCTGATTCTGAGTTTCTGACTTTGGCCGAGGTTAAACAAACACAGGGCTTCCCAATTATTTCAACTAGTTTTTATATGCACGCGATGCGTGCGAACATACGTACAAAATTATTTTTTTAGGAGATGAAAAAAATTAAATTAATTATTAATTATTTCTAATAAATTAGGAATATTTGAATTCTTGATGGTTTTCTTTTTGTAATATTTTTTTATTTTAAAATTAATTAGGTAGTTTTCTTTTTTATTTTTTCATTAAAGGAAGTAGTTATAATAGAGATGTTATGAGGGTAAAATGAGATTTCTAATATTTTGGTGTCTTACCCCTCTTCCCATATCGAACAGAGATTTCATTAACCAAACTAAGAGCTTAGCAAAACGGTCTTCTGGACTTGAATGCCCTCAACTTACTTGCTGCCCTCAAAGGTGAATGCAAAGCTTCAATTTCTTTTTCCGCAAATTTCAATACCAAGATCCTTCCCTGTCTTCGAGAGTTCTCATCTTCCAAATTCTAGACTTGAAAAAGCCTTCTTTCAGCAATTTTTTATAATTTTAGCTTTCTGAATTTGAAGCCTATCTTTGATTTTGCAAACGTGAAAAGGCGTTATCTTTAATTATGGTACGCAACTCTTCTTCTTTTTTTGCTTAAATTTCGAGTTTTTCCGGCTTCATTCAATTGTAGCCAGCCATTATAACTCAAGTTCTAAAAGATTATATAACTTTGCGTTTTGAACTTCTGGGTTTCCATGGTTTCCAATATTAATTACTGACAATTTATTTCTCTGGGTTTGATTTTCCTCAGGAAATCTTTAGGAAAGCTTTGTCAAATTCGGAGCCGCCCGAAAAGTTTGCTCTTCAAACTGTTCAGGAGGCCATTAAACCCCAGGTGACTAATTTCCCAAAATATTTAATTGTATTATTCTCTTCGTTCTTTGAAGAACTACTTGGTTACTGTAGTTCTCTTAAGAATGTATCGAAATGGAAAGTGGGTAGTTCTTTATAGAACTGAGGGAGTACTTGATAATGGAATAATTATCACTGTGGTTGTTTTTCTTATAAATATTGATAGATGGTTGGCTTCCTTTCTGATGAATTAATTCTTAGTGACTTTGAACTTAATTCCAATTGCTTCATGTTCTATTTAATCTGCAATGATATAATGTTATCCATTAAGCTACTTTAGAATATTAGTTTCGATATTAATGCAGCATTTACATAAAAGGTGCCCGTTGTCAAGAATTAATCGACAGATATCCGAGTATAGTATTAGTTTATGTCCTATGATTAAATTTCCCAAAATTAAGTGATTGGGAGAGGATTGAAACAATCTTACTCGTGTGGACCCGGTTCACGTTAACATTAGTGTGCACCAGTCAAAACAACTTATCATTANAAAACACAAAAAGATACTCGAAAAGCTGTCGCCGAACACGCCCATAGAATAGAGATAAAACTGATTATATTAGGAAATAGAATTAATTATATCATACGAAAATTAACTACATTATATAAAAACTAACTACTTTCTCCATTTTTTTTTTACATGTTATGCTTTTGAGAATTGTGGTTACCTAGGCAAAAATTTAATTGGGAGATTAATTAAAAGGAAAAGTGGGGATTAAAGGGAGTGGGGAACATCAGTGAGCCACCACCACCAGTGCGGAACATCAGTGAGCCACCGTTGCGACCACCACAACCAATTAACACCACCAACCGACCACTAACACCACGCAAGTTTTTGAATCCCAAAGGCGGCGACCTCTTTACCTCCTCTAAGAAGATCTCTGTCGCAAACCCTCACCGTCAAATATCAAAAGTTGGAACAAAACCTATAAACCAAAACGTACTGGTGGTCTTGGGCTAAGTATAACCATTATTTTAAACAAAGCATTCATTGTTGTATTATGATGGAAAATTCTTACATATCATAACAACCTATAGGTTCAACTTATTCGCCAAAAAATACTTAATCCATTATAATTTATTTAACTGTAAACTAATAATCAAAGATTCTCAAATGCAAAATTAAATCCTCCCTCAACGCGAGATTCTTAGGAAATGCATTTGTTGGAAAATTGGGGGATGGCTAGAACATTTCATTTTGGTTGATAATTGGCTAACTACTTCTAATCTATTAGACTTGCTCCATAATTCCCCCTTTAAGTGGACCTTAATCTAACTCTATATCACTTCACCCCCTTCTAACGAGTTTGATATGGTCAAATTGGCATCTTTCCTGCCAACTCATTTGCTTGGTGAAGTAAAAGACATAGCCTTGCCAATGACTCAATTTACTGATACACCTATATGGGGCTAAACATCTTATAGAGTTTATGAGTCACATTTGCAACTTCGCTTTCCCACAACATTGATCCTACGGTTCAAAAACGGCCACATCGTTGGATTTAGAAATTAGAAATTCTCCCTAAATTGCAAATTTTTTATGGCAAATCTGTCATAATAGTTTGGTAGTAAAAAATAACATGAATAAAACAAAGATTATTCCAACCAACTTCTTTCCCTTTTGTCTTGCTCAAAAATGAATCCATAGACCATCTCTCAAATCAATGTACCGTAAATCGTACCATATGGGACTTACCAGATACTAAAGATTGGTTACATTACTATTTCAAGGGAATAACAGTTCTTCTTGTGCTATCTAATATTAGAAGTAGTAAGCACATATTTTGTCTACAATGTATATGGAAAGAAAGAAATTATGTATAATTTATTCCACAACTTTCAATAAATTTTATATCCTCCATAAAGCTAAATTTCTTTGTAAAGAATGGTTCTCTTATAAACAAGCTTCTCATTGTGAATTCGCATATACCCATTATTTTCCACACACCATCATCTCCAACCTAATCCATATCATTCTTCATCATCCATTATAGTGGCCTAGACTCCACCCCCTTCATCGCACTTCAAAACTAAACTTTGGCGGTTCCGTTACAAATAACTTAGTTGTTGTAGGGGTTATAATTAGCAATCATCAAGGCATGCACTTATAATCTCGTTATTTATCCCGTTTTCTTTGTCGAAGTGACTGCACTTCAAAAAGGTCTTATTCTAACTCTACAACATGATATTCACGATACTCACATCGAACAAGACAACTAAGTGATTATTTATGCAATCCAAGGTATTCTTCTCAGCTCCATGGCAATTTAAAACATTATAGCTGATATCAATTATCTCATGTAAAAAAATCCAATAATATCACATACAACACATCTACCGTGAAGTCAATAGACCAGTTGACTGGACAACTGATATATGCCATTTAGTTCAGCCTAGTTTCGAAATTAATTATTGTAATTCTTGAGTTTTACATTCTATCCGTTCCCTCGCAATGAGGGTTTCCTAGCAATTTTTCTATTGACCTCATTAAAAAAAAACTAACTTTTCAAGGAGAGAGAAAATCGAAAACTACCTCTTAGGCTAAAACCTTATGGTGACGTATGACATAAACTAACACATTTACTAAAGTTTTATATTATTTTTGCAACAATTTAATGATCTTTTAATTTTTTTTTTAAAAAAATTAGCAATAATTTGTTTTTCAACATTTTCTTTTCATGTTGTATGTTATTATTTTATGTCATTTTTATCAAATTAGGTATTAACATTCAAAATATATAGAAAATCAAAAAATTATATTGTACTTTATATAAATTATGGAAAATATTAGAATTTTTGTAATTATAGGTAATTTATTCAATAACTTTGATCATAATATAAAATGAGTTTTATTTATTAATATTATAATTATAAATTGTGAACTTAATAGTAAAAAGTGAAAATATGGAGTGTTTTTTTTTTTAAGATATAGAGAGAAATAAATACGATTAGGCCATTAGGGTTTTGCGGAGAAAGCGAATAATAAAGATGAAGCGAAAAATAGCACTTTCAGTTTCCGCCCAATTCACGGCTCCCTCAACACCTCCAACTCCACGCAAGTTTTTGAAACCCAAAGGCGGCGACCTCTTTACCTCCTCTAAGAAGAGAAACCCAAGGAGGAGATCTCTCACCCTCGAATATCAAAAGTTGGAATGGGTACCCCTGAATTTGGGGAAAGCAGAGCTGTCGTTGTCACTGACATTCCCTACTGGTCAGACATTCAGGTGGAAGAAAACAGGGAATCTCCAGTACACTGGCGTTGTGAAGTCCCATTTGGTTTCTTTGAAGCACCTTGAAAATGGTGACGTCGCTTACCGTTTTCACGCGGAGGAGGAGGAGGAGGATGCTAAGTCGGCTTTACTTGATTTTCTCAATACGGATATCTGTTTGACTGATTTGTGGGAGGATTTTGCAGTCTCCGATCCCAGGTTTGCTGAATTAGCACCCCGTTTTGCTGGTGTCCGCGTGCTTAGGCAGGATCCTCTGGAGTGTCTCATTCAGTTCTTGTGTTCGTCTAATAATAACATTCAGAGGATCACTCGAATGGTTGATTACATTTCTTCCTTAGGTCATTATCTGGGGACCCTTGAGGGCTTTCAATTTTTCCGCTTCCCGTCGCTAGACCGGTTGGCCATGGTCTCTGAAGGGGACCTTAGGGAGGCTGGCTTTGGCTATAGGTTTGTTTCTCATCATCCTGCATTTATTATTCTGCATAAATTATTCATATCATCATATGTAATCTGACACCCCACCCTAATTATCATTAATTTTCATGAGAAGAGCAAAATACATAGTTGGCACAATAAAAGAATTGCAATCGAAACCTGGTGGTGGTGCTCAGTGGCTTTCTTCTCTGCGTGGATTGGATCTTGAAGAGGTCATAACTGCTCTCTCTACTTTGCCCGGTGTGGGTCCAAAAGTGGCATCATGTGTAGCTCTTTTCTCTTTGGACCAACATCATGCCGTTCCGGTTGACACACATGTTTGGCAGGTAAATAAAGCTATAAATTTTGCAGTTATTCTGGTCTCCTTTTTCACAAAACGTGGAAGAGACAATTAGACAAAATTTATGCTTTAGGCTATGATGGTTTATATGCCACTTGCTTGTTACTTCTTGCAAATTAGCAAAAATAGTCACTGCTTTTCTATGTCAGAGTATAATGGAAAGAGCCTCTTTGCTTTACATTACAAGGTTGCATACATCTAACCCTCTATACCATCTATTGTGTAATGATCCATCTTCTTGAGGTTGCAATGTGTGGCACACTCTTGTCTCTAATGAAACTTACTCACAAAATAAAAATGATGCAAGATGTAGATTTTTCATTGCTAATCTGAGTAATTAAACCAATACAAAAAGTGTTCATACCCATATTGGAGTGTTAAGAATCCTAACACTGGTAGTTGAGTGAAAAGAGGTAGAATCTAGTAACACAAAGTAGCGGCCGTTCTTGAGTACCAAAAAGGCAGAGATGAGGGATGCCCTTTAAGGCACCAAAATGAGCTTAGTGAGGGCTTAAGCTATTATCTAGGCAAAGAAGGAATGCGTCCTTTTCCCCACAACCTTTCTACAAACAAGTAAGGTGACCTTTGATTTCAATGCTTTATAAGATAAGACCGGGGAATGAGGACTTAATGGTATGTAACAAGTACCTTATAAGCCTATTAAACAATGAAGCTGAACTATTGAAGAGTAGATAGAGTGGAATGAGAGGTATTGGGGCGATGATATGCATTGTAATGGATACTAGCTTTGGTCTATCAAATTATTTCCTTGACAAATGATCTTACTTTTTTGAGCTACTTCTAGCAGTTTGATCCATGATATATCAGTATATCACTCTGGTATGTAAAGGAGTATGAACTTTTCGTTTTCTCTATGATACTTCTCTAGATGAGTAAAATAAGAGGAAAAGAAGGATCAGGAAAAGGGAAATATCGAGAAGCTGAAAAGAAATAACTAGCCTAATTGTGAAGTTGCATTTTACATGAGAGGTTTCTCTTGCTTTGGAAGACCTTTCTACCAAAGTTTCATTTTTACATCTAAGCAACATGAGCTTGGATACCAGGCTTCAATAGTCGTGCTGCCGTGGTGAAAGGTAATTTGGATTGATATGTAGTATAATTCTATGTTACTCCGACACGGATACGTGTGTCGTATCCAAGTAGGGATCGGAGGATCCGACACCCTACTCCAAAAATTTGGCTGACACTCCGACACGGTCAATAGAGTGTCTTACCAATATTCTAGACACGTCAATGATTGAAAGTGTCGGAAAAAAATTTCCGACACTTTATTTTAATAAAATAAAATCAATACTAATATATTTAGAAAATTATAGAATCCAAACTTGTAAATGCATAGATGACATCCAATCAAAATATTTCTTAACATCCACAATATCCATTACTCAAACTCTCAAAGTCTCCATAGCAAAAAGTCTTCAATCTAAACTTAAAAAACTAAACTTAAAAAAAAACATAAATTGCTCCAACTTCAAGTCTCCATAGCAAAAAATCTTCAATCTTCATCTTCCTCTCCAACTTCGACACCAAGTAGTGCCCTCTACATATCTTGTTCGTTAATAGACAAATCTGCTATCTCACAAACATCGGCATCGACGTCAAACTTATCTCCCCCTACAGAAAACAACATTAAAAATAATTATGTTAATAACATCAAAATCTAAAAACAATATACTATAATTATATATGTGAATAGAATTACCGATATCCCAATATCGAGTAGGGCCAGATTTATAACTCTCCTCCCTTCTTGCCACTTGACGTAAATTGATGTGGCAAAAGACTAAATCCCTAGCCCTTTCCGAAGTCAACCTATTCCTTTTAACAGTTTGGATGTTGTCATAGTACTCCAATTTCTTTCACAACATGAAGAGGATGCTGGTTGTGAAAGTAATTTGAAGGCAAGAGATTGCAAATGTGGAGTTCAAGAACCATAATAAGCCCACCAAATAATAGGTTCTTCATCATCCCTCGCAGCAATAATGTGTGGTTGATTAAAAGGATAAGCCTTACTAGAAAAAGCCCCATACTCTAATCGAGAATGCTTGAAACTATCGGGATCGGGAAACAAACGCCGCAAACACTCATTTCTATTATTTGAGACTTCTTCATCTTCATTAGGTGCAATCCTAGGAAATCCTGCCCTATTACCCTTAAGCCAATTTGCAGTATAAAATTTCGGAACAAGAGAGTGTTAGGCGTGTTGCTTTTGTTCCATCTAGAAACTAAAACTTCTTGAATTACATAAAAAAAGGAGAGGAATCAGATTGGATATCTTTCCCTTCATGTTCAAAAATTTGAACTTTGACTCCTTCTATCATAGAGTCCCACATGTCATAAATAAGATGCAAAACAGGTGCATCTCTATCTCCAATTCTGATCATTTCATAAATAAGCCCACCAAATTTCAAAAGTAATCCAACTTATCCCACCAAGTGTCACTTAAAATTCTTTCCTTACATTCACGAGCCTTTATATCAATAGGATTTTTGGGTGATCTAAACAAAACCCTAAAATATGGATCCATTACCATTTGTTCAAGTGCATCTTTCAGAGCTTTCATTCTTTCAGCAACAACATAATGACTTGCAAACCTAGTTTCAGCAACAGATAGAAGTTGTAACTTAGTGTGCCTTTTGAATATTGCTTTCACCATGTCATGTGTGTTCACAAACTTTTGGATATCATGCACATGTGCACACAGTTGCTGTAGCCATATACATTGATCATAATGGGCAGATTTTTCAGTTGGTTCACAAAAGGCCAAATTGACACAATGCACCACACATGGTGTCCAAAATATATGAGGATATTTGGATTCAACAATAGAACCTAGTAACGATATATATATTTTAGATTTCAATTGAATACATAAAACATATACAATCAAATAAATGGACTGTAGGGAAAAAAAAGAAGCAAATCATACCTGCTGCTTTGAAGTTAGCTCCATTGTCTGTAATAACTTGGACAACATTTTCAGGTCTTACTTCTTTGATGGTGTGTATAAACACCTCTGCCACGAACTCAGCATCCTTACGTTTTCAAGATGCATCAACAGAATCAACAAATATAGCTAAATATAGCTGATGTACCAGATGCAACCATAACATTGATAGTAGGTCTATTAACCCCATCAGACCAACCATCAGAGCATAGAGAAACCCCTTCTTTACGCAACTATCCCTTGTAGGTTGCAACAACTTCCTAAGGTGGGCTTTCTCTTGGGTAGGGGTGAAAGTTCGGTGTGCGGTTTGGATTAGGGCCTAATCCAATCCGATCCGAATAAAATTTGGATTTCAATTTTTCAATCCGAATCCAAACCAATTAGGGTTTGAATCCGATCCAATCCAATCCGAAATTTCATACTCTAGATTGGATTCGATCCGAAAATCCGATTTTTTTAAAACTCTAGTTTTTCGATGAAATAAATTAAGCACAACAGAAGCCTAGTAGATCTAGGAAATGAGGAATTAAGTGCAGTTAGTGTTTTAGGGGAAGGATTGAGGTGTTATGTGTATTGGGCTATGGAGTAGTTTTTTTTTTAATAACAAATTAATTAAACACTTAAGCCCAATCCAGATACATAATACAAGGCATATTACTATTCGGTTATATTGGATTTTTGGATCCAATTACCCTCAATCCAATCCGACCCGAAAATCCAATTTTTCAAAAAATCTCAATCCGAATCCAATCCGTAATTCGGATTGGATTTTGGATTTTATCCGAATAACTTTCATCCCTATTCTTGGGCAAGTAAGGTAGTTCTAAGTCGATTATAATTTATAAGGGGGGGGGGGGGGGAAGATACCCATCAAGTTTGCTATTCGCCAAACTCGTGCAAAAATTCCTGAAGTAAGGGTTTTCCCCAAAATTAAATGGGATAGCAGCTGAATAAAACTTTCTAGCACATAGTTTATCAAGATCATCCCTATCTTTTGCTTTAAAGGCGTTTATAATAGCATTTCCAGGTTGATTACCTTTTTTTTTTTTTTTTTTGGTTGCTTCAAATCAGAATCTGGAGGAAGAGAAACATACATTGACCTTTGCTCTGAGTAGCTGCTGTTAGCTTATTCAGCTCAGCTTGGTCCTCTTCAGGCCTTATTTTTTCAAAAATATCATCAGTGACCTTTTCACAAATACCAACCCCTTTCCCTCGAACACGAAGCAAATGAGCCTTCAACTTTGAATATTAGCTTTTGACTGATATGTTGCAAAATGTGCAAGTCCACATTTTGTTTCCACCTCCATCTATACTGTCTTGTATAATATGTGTATACTTCCATAGAGGTGTGATAATATAGTTGATTCGTCTGCCTAATTCTCTTCTTTCATTGTTGTTTGTATTAAACATTGTTTATTTTTGTGGAAGAGGTTAAGGATGGAGCAGATTGTGTGAGTAATTTAGTGAAGAAGTAGTATTTATACTCGTTTTTGGAGTTGTGGAATGATGCGAAGAAGATGAAATATGAAGTTGCCAGTAGAAGAAGGGAATTGATTGCTTATGAATGATGATGACATACACGTGTACATCTCCAAAGTAAAAGAAAGTAAGAAACTAGAAGGTTCTTAGTTTACTTTGTGTTACTAGCTAAGGCCTACGTGACACTTTTTATAAAAATTGTGACATCTCCCTTATAAAAAACTTGACATCTCTCTTAAAAAATGTGACATGATCAATTTTTTTATAGTTTGGATCTATTTTTAATTACCATATCAACTAGTGAATTTTTTACCTTTTTTATATAGTGAGTTTTTGTCTTTTACTATGATCATATTAAATAATATTGATCATTATAATTGTCGTGATCATTAACTTAAAATATAGATCATAATCGTTATGATTTCCTATAGATATAGTTAATCTAATTCATCAATAATTGAAGTCACATAAGTATTAAGTCAAGATCATAGTTCTTTACTTGTTATACTTATAGGTAACTTATATATAGTGAGTTTTTGTCTCTATCACTATGATCATATTAAATATTATCGATCATTATAGTTGTCGTGATCATGAACTTAAAATATAGATCATAATCGTTATGGTTTCCTATAGATATAGACATATAGTTAATCTAATCCATCAATAACGAAGTCATATAAGTATTAAGTCAAGATCATAGTTCTTTACTTGTTATACACTTATACTTATAGGTAACTTATATATAGTGAGTTTTTGTCTTTATCACTATGATCATATTAAATATTATCGATCATTATAGTTTTCCTGATCATGAACTTAAAATATAGCTCATACTTGTTATGGTTTCCTATAGATATAAACATATAGTTAATCTAATCTATCAATAACTGAAGTCATATAAGTATTAAGTTTATAGGTAACCTATATATAGTGAGTTTTTGTCTTTATTAGATCATATTAAATATTATCGATCATTATAGTTGTTGTGATCATAAACTTAAAATATTGATCATAATCGTTATGATTTCTTATAGATATAGTTGATCTAATCCATGAATAACTGAAGTCATATAAGATAAGTCAATATCATAGTTCTTCACTTGTTATACTTATAGGTAAACTATAGATCGTGAGTTTTTATCTTTTTCACTACGGTCACATTCAATATAGTTGATTATTATAGTTATTATGATCATTAGTTTCGCATATAGATCATAATAGTTCTAATTTCTCATATATTAAAGTTAATCTAATCCATCAATAAATAATGTCATTATAGGTATTTAGTTGACATTATAGTTATTTACTGCTGTTGATCATTATAATTATTGCGATTATTAGCTTAACATACATATCATATTTGTTCTATTTTTCTTAAAAATTACAGTTATTCTAGTCAATCAATAACTAAAGTCATTATACGTATTCATTCTAGATCATAGTTCTTCACTAGTTGACTTATTCTACCTATAGGTAACCTATCAAGATCGTGAGTTTTGTCTTTATCAGATTATCACTATGATTGTATTCAGTATTGTCGATCATTATAATTGTTGTTGTCATCAACTTAACATATTGTTTTACTTATAGGTGATCTATATATTATAGGTTTTTATCTTTGTCCTTTTGAGTCTCTAATCATATTCAATAGAATCGACTATTGTAGTTTTTGCGATCATTATCTTTACCTATACTTCCTTTTTTTTTTGTTCCACCTTGCACTTTTGTGAAAGCAAAATTTTAAGCACTAATATTATGAATTACACAAAAGTAAAAATTATTAATTTTTTATTTAATTATTTATAATATATTAAGAATGATTTCTTTTATTAAGTTTCTTTAAATTATTCAACAGTTGATTTGATTATTTTTTTATTGTTAATGATAAATGTCTAACAAATAAGGACATATTTATGATACATAAAAAAATTATAAATTTATCAAGTTTCTTAAATTTTTCAATTTTCTATTATATATGGAAAGGGAGGGTTGGACGGTTGGTAACACCAAATAAGAAAGAGAAGAGAGAAAAATATATATGCAAGATACTCCATTCAATTATTCTAAAAAAATAATATGAGAGGCTAAAAAAATTAACTATGAATATTTTTTCCCTTAACAAAACTTTGTAAATACTTTGATAGTGTAGATTTTGTAAATACTTTGATAATGATTTCTAGACGTACATATAGGATTAGCTTTTTTATTAATTGAACTTGTTAAGCTATGTTTGAATAGTGATGTATTAATATAAAATTAAGCAAAACAGTATATTTGAGTAAATAATTTATAGTAAAAAAAGGGACACGAAATAGGTAAGAAAAAGATATCACATATTACAAATAGTAAAATTTATCTATTATACTCTTTTTGTTTTTATATTAAACAATATACACTTTTGCTTTAAAGTATGTACTTTTGCTTTAAAGTAAAAGCCACTTGGGCCAGATGAGGTGTCAATGTGCCATACAAAGTTTATCAAGATGTGGCACGGAGGCCCATAACAAAAATATCCCATGTCTCTTAATTATTATCACAGAAAAAAACACGTTGCTTCATCTTCAAGCCTGTCAATTGAGCGTTCCTCTCTGTCGCCGGCAGTCGGTCGCCGCCGCCAATGCTCTCTCTTCTCTCTTCATCTCTTCTCACGCATAACATTCTGTGCAGATTAACCTCCTGAGTAATAGCCCTAACAAAGTATGAATAAATTTCGTGTAATTCGACCTCAATTAGCAGATCTAGGATTTACCTCGTAAACCTAAATTTCAAATTTTGAAGAGAATTCAACAAAATAGGTATATTTTCACCCTTTTCTCTGCTTTTTTTCTTCTTACTTTTGTCAAATGGGTGTCCGGTAGGCGACACTTTTCCGATAACGGTATCGACGTCCATTTCCAGGCGTGTCGCACGTTGTCCGGTAGGCGACACTTTTCCGATAAGGGTGTCGACACGCGACACGCGAGGTTGAATAGGGTGTCGGAGTAACGTAGGTATAATTTGCTTCTATAGCCCGACCTCCATTATTTTGAAATTTACACACTTGGCAATTTTGCAGTATTCATATATACTTCATTTCATATATTTCATTTTGACCGTTGCTTGTGATTTATACGCAAGGAGCAAAATAGTCATATGGAATCTTGGTAAATTCGTCTCACTATACAGTTTCAACTTTCTGTAATATCTACTTACTAATAATTAAAGATATCAACAGTCAAAGTATTGATAAATCTGAAAGTCAAACTGTGTAGATTAATAGAAAACAGACTAACAGAGGTAGTAGTAGGCTAGATATGGGATAAGGGGAAAGACATTCTGTCGTGGCTCTCATAGGTGCTGGAAGAAATTTTTAGAGGATTGTCATGCTTAGATATGTCCTTTTTCTTAGAGCCAAACAGATGCACTAATCTGTGTATATTGCATCCAATTAGTGTATCTTTTCTGTTATGATCCATTCAGATATCACATTTCTTATTCCGATCAGCACCATTTTTTTTTTTTTTTTTAACAAAATTGAATTTGTCATGACCTCAGGCATATGGTAAGCAAATCCATGTTTCGGTCCCAGCAACCTATTCTCACTTTTATGGGTTTAGTTATGTTTTTTTTTTTGTGGGTCCAATTCAAATTCTAATTCTTCTCTGTTCTATTTGCTCTCTCCTTCCGCACACCAAGCTACCATGACCACTTAGAGGATGACACATATTTTTTTGCCTCAAATTGGTCAACATTATATTGGGATTATATGAGAAGGATATCCTTTAAGTTGGGATTATGCATAAATAAATGAAACATGGCATTAATTTGGGAACGCACTCCAAATTTGGGATGGATGATGTCAATTTTTTTTCTCTGTTGAGACTAATAAAATCTTTTGTAACTTCACGCCATCTCCAATGGTGGTGTTGGAAGGGAAGGGGGGGGGGGGGAGTGGTGTGGAGATGGCATTTGGCTTATGGTTTAAGAGGTGATGGTAGAAGATGGTTTAAGAGGTGATGGTAGAAATCTATGTTGTGTATAGGTGTCATTTCGATGAATTGCTATGAGGTCTCTTCTAAATCAATTGTAAACACTTGCCCATCAGCACCCCTGTCCCCAATCTTTCTTATCTTGTTTATGCTTGGTGGTTAGACTATATCTTTAGAATGTTGGAATCTTATTGCCGGCTTTGCAAAAAAACCAAACAACACTAAAGGTATACTACCCACATATATAACAGATATTGAAAAGCAGATTGGATTGTTTATTTCTGTCAACTGAAATCAGTCACTGCTTGGTTGTTCAGAAACTAAACGGTGTTTGATCCTGGAGGTGATCACAAACCATCTGAAATATTCACTTTACTACTGAGTGGAGAACCAGATGGAATGAGTGCTTAATAGAAAAGAAAAACTCCAGATAAGTAAGAACGTGCAACAAACTCTTAGTTTTATCAAAGAAAGTAAAACCATCTTCAAGAACTGGAATCCAGAGGGATCAAATTCTAGTCATGTGTTAGTTCATGGTGCTTGGAAGAATGGAGGGGTCTGGGAAAACAGAGTGGACAGCAGCATATGGTTGGGCACTTCGCTTTGACAAGACATACCTGTTACTGTTAGAGGAGAGTGGGGAGCTCTGTGCTATTGATCCACACCAATCTGAGGCCTATGCAATGCTTAATGGACTGAAAGGTGTAATGAGTTTGGGCCTGAGGAAACTGCTAATCTGGACAGATTCGACAGAGCTGATCAAAGGTCGACAGGACTGCAAACAGGCTTCAACATTCATAAAGCCAATAATCTAAGACATACAATTACTTTTAAATGCTTATTGTGCCTTCTGTGTTATTTAATGATTAGACAAAAAATCACTAAACCTCATTTCCTAGCTATAGAAGACAAGAGTGACTCTTGTTTTGTTATGCTTTTGCCAAAAAAAAAAGTCAGCAGCAATGAATAGGTATTTGCATTCCTTGGATTTTCTTTGAATTCTTTGTGTTTTTTTAATAGGATGAGCTGTTCTCTGATGATGATTGTTTGGACAGGTTGCAACAAGATACCTTATGCCTGAGTTTGCAGGTGTCCGTCTGACACCAAAGCTCTGCAGCCATGTAGCTGACGCATTTGTTACAAGATATGGCAAATATGCTGGCTGGGCCCAAACCCTACTTTTTGTCTCAGAGTTGCCATCTCAAAAGGCCATCAAACCATCACAAGTTTTTACTTTGAAAGAGAAGAATCTGTCAGCAGAAGAGGGAACGAGTTAAGGATGAGGACTTAGCCTGAAGTTTACTCGATGTCTGAACTGGTAGTGGATTGCGGAGCTCAAGCACTATATGAATAGAGAGTCCTGGTAATGAATTGTGCACATTAATTATGACTGGCTCTGCAGGTGTTTGACAATATAAGTACTGTGGGTCCTTTTCCCTCCTTTCTTCACAGGTTCTAATAGGAACTTCCGTTTAGGATGTGATTATGAATAGAGGTTCCCCTGTCCTCTAAAACACGGTTTTTTTCTCTTTTCTAAGGGCTCTGTGTGTGTGTAAATTATGTGTAAAAATTGAGTTATAACATTAATGAAGCAAATTCAATGAAGCAACAACCGGACGGTACCGTCGAGAAGCGGCCATAAACTCGAGAGTCTTGACCAATTTGAAAGATCATTTGATGTAGTTGAAATAATTGAATTTTGGGCTATTCGATCAAGTAGTGGAAACTCAATTCCATTGAATGAGAGAGTGTGTCTTTATCTTTTCTAATGATGGATCATTTCTTTTTCTGATATATGAAATAGCGGATTTTACTAAATCGATCCTTAGAAAATCTCGAATCACACAATTTGTTCTTACTTCAACAAAGGAAGCGTGGGCCTCTTTCATAGAAGAACTTTTTTGATCTTGTTTTCAATTCAATACTAATCAGGTACGTACTAAGGGGGCGTTTGGTTGGAGGTCTATTAGAAAGGGCAAGGGAATCAACTTCATTGATTACCTTACTTGTTGTTTGGTTGATCAAATTAATCATTCTCTTTACCCTCTCCTTACCAAAGCGTGGATTATGCACTAGGGTGCATTGTGCACAATGCTCATCCCAAAATGACTGCACTTTATCCAAAGCTTATACCTCTGATACCCTCTTCCCCTCTCTTCTGGACTGCTTTTCACTGCTACATTTTTCTAGAAAAGTTCTTCCCCTCCTAACCGTTTAGAATTCTTTCCCAATAATCCCATGAATTTCGGATAAAAGGGGAAAGAGATTTTTCAGATTTTAATGGATGAATTCTTTGAAGACAAAAGATAAGGAATTGTTGAGATTGTTTTGTAAAGTCATCAATTTATAAGGTTGTACTTGATTTTTAAGCAAAACACTATTAGTTCACGAAACAAACTCTAAAATCATCTTACAATCTGGCTCACATGTTATGTAAGGTGGCGCAATGTAGTCAGAACACGTCTATGTTGATATGGCATGTTGCGATGATAAACAAAGCTGTTAATGTTGCAATCTTTTGAACTATATTTTTGATTCCGCTTTGAACATTGGTTATATTATACTATTGATTAGCAAAAAGAAGAGAGATGAAGTTTACAGATTAGGAGCGAGCTAGAATAAGTGCTCCATTTGCGGAATGAAAATCAAATTAGTTAGGGATCTACTAATGAAGCAACAAGATGAGATCAGGCAGCCAATAAAGAATTAATATTCTTCTAGTTCCAGCACATCTTGGATAACCAAATGTTTTTTTCCTCAGAGTAGCCCCTTTCATCTCAAAATTTAGATTACTATTATAAAGTAAGAACCCAAATTGCATATTTTTTTTGTTTGTCTAGTTGGAATTTTTTTTTTAATTTGTTTTTGTGGGGTATATTTTGGGTCCCCATGAGATGATGTAATGTTATGCAACCTCTTGTGACGAGGAGAACTTGGTCATTGAGATTCCAGATTGACGGGCTTGATCTGAAGCAGGAGTATTAATGTCAGTAGATTTGGTAGGGGTGGTAGCTGCCGCGATGGTGTTAATGGTGCTGTCGTGGACGATCGGCAATTCGGCCTGCACCTTGCCTTTCTCGTCAGAAATTCGGAGATCTTTGCTTTTCCCCCATACCACTGTGTACAACCCTATGACTATGATCAATGCTCCTATGATGCTGCACCATGCAATTTCATGTTAGGTTTACCAATGGACCATTAATATCTTTAATTATCGGAAAAGTAAATAAGGCAATTGAAAAGGAAAGTGTGTGTCACGTTCACCAACCTGCCTAAGTGGAGAAGCTCATGCAAGATAAGAGATCCTGAAGCAGCAGTAATGATCATGCAAAGAGGGCTGAAGACTGTCACAAAAACAGGGCCTCTTTCCCGGTTGACTACTCCTTGCACATAATATGCAATTCCAGAGCAAATGACTCCCTATTTTTATATATAGTCAGTGTGATCATCAAGTAATTATTACTAGGTATGACTACTTATGAGAGAATGAAATAAATATATACTTGTATGATGCTAATCAATTTATATAAGTACCGTGTAAACAGAGGCAAGAAGTCTGGAGTCCCAGCCAAGTTGCCAGGCTTTCATGTCCCTAACCATGACTAAGGAGACAACCCCTCCTTCTAGTGTTCCCATGAAGCATATCCATGCTGTGAGTGATAGTTGTGATGGGTACTCGTTAAGTGTAAATGACTGCCAATAAGATTAATTAATTATGGGGGATCATGGGAGGGATCAAAAATATATATATATATATATATAAAGAGTATTAGCTAGCTGGCTAGTTACTTGGAGGATGAAGAAAGCCGCCCATCCCAAGCAACTGCCGAGAACGCAAATTGTTCCAACAACCCAATGTTGAGTAGAAGGGGTAGCAGTAGCAGCGTTAGCCAGATGGTGTCCAACTCCATGGTTTCCGAATAGATTCACAACTGGCCCTCTATACATGGTCATCACCATTGCCCCTGATACCGTCACTATGGTTCCTATGATCTTTGCTTGACTTGGTAGCTTCCTTATGTCTACTTTCTCCAGCCTAACCATCATCCATCACACCCATTCATTATTCAAAAATTATTAAAAGAGACGGTCTAATCTTAATATAAAAGTATACCTAGTCAATGAATATATTAAACTAGTCATCGAAAGAAATTAACCTAATCACTGTTGAGCTTATTCTCTTTTTAATATTGGACTTACCATTACTAAATTAAGACAAATTATTCATTATTACTTTTCTTTTACAAACCTTGATTATTAATTGATTAAAGTTACAAAAACAAATATATTTTCTTTAAAGCAAAAGGCAAGCATCTATGACAAGGATTCAAGTAATTCCGTCCTTATCATTTCTTTGTAACACAGCAACCTATTTTCCCATCAAAAGTTAAAGTTATATTGGTATATCAGTATATGGAGTATACTCCATTCATGAAAGAAACAACAATAATTTAGTCATGATTGAAAAAGAAAGAGCCTTTTTAATTTTATTTTATTGTTGTCGTTTCTTGTTTGCACAAACAGATTGAAAGAGATTTATGTTTCCTGATAAATGTTTTTGGTGCTAAAGGTCATTTCGTTGAAGCCACATCACACGCACTAAAGACATATACTATCAAGTATCAAGTATACTTTATGCAAAAGACGAAGATATGCGCCATATTCTAATATCAGATATAAATCTTTTGTCCTTTTTTTTTATCACCCCTCAATATTACTGGTTTATATCTTTAAACTCAAATAAATTTTTATTTTTCTTAAAAGGCAAAGAATAACTGACATCAACCAACTAATAAGTGACGTAAATAATGATAAACAAATTTTATATTTTACCAAAAATATATGGAAAAATTGACAAGAATAATCTAAACTATCACCGTTTCTCTCAAAATAATCCCAACTATGGGTTATTCTAGAATAATCTAAACTATGAGGAGTACGTTCTCAAAATAATCCAAACTTTTAATTATCCTATATATAGTAGACCCAAAAGGGATCATTGAAGGCAAGAAAAATAAAAGTTTGGATTATTTTGGGAAGGTACCCTAAATAGTTTGGATTATTCTAGAATAACCCAAAGTTCGAATTATTTTGAGCGGACCGGTCATAGTTAGGATTATTTCTGTCAATTTAAAATATATTAACTTTTAACACTATTTACATACTATATTTTATCCAACTAATTCATTTATATGAAAGACAAAACTTAGTCAATTAAAATCTTATTTGATTTAATTTACAAGGGCTTCATTTAAAAAATTACATCCAAAAGGAACTTGTTAATATCTTTAATAGCGTATCAACGTCAGAATGAGTACATAGTGCTCCATCTCAATGCTTTATTTTTGATATGTGGCTTGACTTAATAGCTTTGAGAAAAGATAGAAGTATTCAATTTGATGAACTATCACTGCTTTATTTTTGATATGTGGTTAATTTTACTTTTTGTTCTAAAAGAAAGGTTCAATTTGTGGAATAGCTAGTTGTCGATCAAGCATATGCATATGCATGTAGTACAATATATGTAGCTAGAACAGGACATGAGGACTAAGTTAAAAGTGCAAAAATATCAATTATTATATCATGATCGATCGTATATCTCCAATATAGTAGACTAGAAGTGGTACTTAACTAAGACATACTACTAGTATTCCATTCTATGACATTGTATATAGGAGCGAGTAGGTTGAATCTCATGTTTGTCATGTACCTGAAAATTGTTGCCATGATGAAGGTAATTGCAGGAAGAATGTTGACACTGGCAGAAGTAAGTGTTGCTGATGTATACTGCAATCCCACGTAGTACAGATTTTGATCTAGCACAGGCCTACAATTTCAAATAATATTGAGTACCAGGATTTGAGTATTTTGTTGAAAATCAAACTTTATTCATCTTGATTTAACTAGACTAACCTTAAATTGTTAAAAGCTATATTGTCTGAACTTCATTGAAAAATTTAAGATGGACAAACTTAATTCTACTAGCTAGAGTTATACATTTCTTTTTTCTGTGTTGGATGATCCGTTATGAGTATTTTATATTGTTGAAGTTGGCCAAAATTTTCATTCCTAAATGCCAAATTGGGTTGACGTTTTATTGTTGTATGCAAAATCGATCCCTAAATCACGTAATAATCTTTGTAATGCAAGATTCTAGTACATACATCTTCTTGTTGCATGTAATATTACTAGGGTATGTCTTTTCACATATTCTCGCTCAGGGTTTATCTAGGAGGGAAAGAAATGTGGCGCTGCTACTGCTTAGCTAACAGCTAATTGGTGGAACAACACTTTAGTAATGGATTTTAGGCTAAGAACTGTGTGTCAAGTACGCAAATGCACCCCTTTAAAATGACCACTTTTTTAATTATAGTCCCTTATTTTCTTTCAATCTCTTCAATTACAGCCTTAAATAAACCAAACACTTTTAAGTTGCAGGCCAAATCCAACCTACCTTCACGCTTTTTAAGTTGTAATATAAAAGTGTTAGGTTGATTTGATCCTACAATTCAAAAGATTGAAAATGAAAAGGGCAGATGCAATTAGCAAAATGACCATGCATGGTTGCCGTTGGCAAAAAATTCCAAGTTTTTATTCAAATTTCAAACTTCGTCGTTGTGTCTCTTTTTAGTTTATGTATTTGTTTGAAGTAATTATATACACTTCTAAATGTAGTATGAAATTAATGCAGTGCAGTGCAAAGGCTTACTCAAGAAAAGCGAGCACCATTATCTTGAGAAAGACGGAGAGGGTCATCTTTGACCTAGTTTTCCTGTAGAAAACACAGTACACGACAAATTGTATCATCAAAGAGATGATATTGAACATGAACAACATACGCACTAAAAAGAAATACTATAAACTTGTGTAGAGACGAGAGGGGAAAAAAAATGGAAAAGAGGGAAACCTTTCAAAAATAAGGGCAAAAGGTGCAATGGCAAGGGTGGCAAAAACATGACGATAGACTGAGAGGATGTAATGGTTCATCCCACGTTTCAAGCAAACAGCCGTTACTATATACATCCCAGAATACCCAAATTGGAGTGAAATTATAGCCAAGTATGCTTTTGCCTTTACTAGGCTGTCAGAGATAGACTTGATTCCCATTATATTGTAATTATACTACCAATAATAATCTCTCTTTAATTTTCTTCCTAGCTTAAGAAGCTTTTCTCTCTTTTTTTGACGCTCTAATTAGCTCTTTCTATATATCCCTCTTTCTATTAGTAAGAGAATGCAAGTCAAGCAGGGAATGAATTGAAGAGCACCAATGAAGAAATGGCCTTCTTATACACGAGAAAAGTAGAGTTGGTGGGAGGTGAATCCCCATGACACGTATGCATGTCCCTCAATGCATATTGCATAATGCATGCACCTTCATCTCATTTCAGAATTTATTAAGATACCCCTTATCCGTATTAATTTCCCATATCAAATTCCTCCTGTAGTAGTGTAGTGTATAGTGTATAGTTTCCTCGATTCCACCTACTTAAGCACTTCCCAATCTTTTACAAGTATTCACCTGCTTTGCTTCATCATATCTCACGTTTAATTATGCTATTGCTATAGTGTTATGTGTCGTACGTTTTAATTAGTAAGGCACATTTATTATAATAAAATAATTTAATGATCTTATATATAACTTAACCAGACAATATCTTTTTAATTCAGGTATAGATTATTATGCCTTGCATGACTATTATATTAAATTTCAACCTGTAATTAATTGTTTAGAAACAAGTAGTTGTAGATACAGGCATACAGCATTGGACCTACAATCAATTGCCTGGAAATAAATACGAGCACGAACATAAACATTATTTATAGATATGGCACAATTGTTGTTCCGAGGTTTGTCATCATCCCGAATATCAATCGCACAGGGCATACCACCTTTTAGAAGTGTACTATCAGGGCCGTCTTGAAGATTTTAGGACCCCGGTTCTAACATGAAAATTGGGTCCTAATTTATAGAAAGTAAAGATGGAAGGTTAGAGTTCTAAAAATGGAAAGTTGAAAATCTAAAGATAAATCATTAACAAATTTATTAAGGGTGGGAAACAACGGATGATTTTTTCAAATATGAACTAAAATTTTCAAATAAATATATTTTGGGACCTTTATAATTTTGGAGGCCATGTGCTGTTGGGCTCCTTGCACACCCTCATCTACCCCTCTGTATACTATAATTATCTTAGTCAGATTAATAGAGTATCTGTAGTTTTAATTAAGATGTAAAGTGGTTGTTTTATAACAAAACTAGGTATATAGGGGCTTGAAGCCCTGTATATATTTATTGTATTTATCGTTTTCTTCAAAAAGTTTTATAATTTTTAGTTTATTTTATATGTGAGGATATTCTCCATCAATATGATACTCCCTCCCTACTATATTATGGTTCTCACTTGTTATTTTCACGTGAATTAAGGAAAATAAAAGGTATACTAGGAGAGTATTAGGAGTTAGGATTTCCCAAAAAATACTTCGAAGAAGCATTTTTTTGGTACTTTTGTCTTGGAATTAGTCTTTTTTTTCTTTTTTCCTTTTAAAAAAAATCAGAAAAAGCAATAAATTTTTTCTTGAAATGGTGTAAAAAAATAAATAGGAATACATATATTGAAAGAAAAGTAGGGGTATTTCGGAAAGTATGTGATAATTTATTCCAAACAAATTGATATAAAAGAAAATAGGTACAACATTTGGGGATATTAAAAAAGGACTACGAGCACTATATTATGAGACGGAGGGAATAAGTTTTATCTACTGTCACTTTAATTTAGAGTCATAGTTTATTTTCTAGTTTATAGGATTAAAGAGTATTTTTTTTGGTTGAAAACATCGAGATGAAGATCAGATTTCAATTTACAACAACATCAGGCACGAGGCATCAATAAAGACGTTGAGTGTTTATACTAAGAAAATTTTCACAAAACTTTTAAGAACTATCTTTTACTTAGATAATTATTGGTGTAGATGTTGTATAACAATTTATTAATGATAATTTTATATTTTCTTAGTAAAAAAACATGGTACTAAAAATTGAAGAAGAATACTCAACACATACCTTTAGTCCCCATATTTACAGAGAAAGGGAGCTTTCTGTAACCTCTAAATATATACTATATATAGTTATTTGTTATATACTTTATCTATTTCAAAAGATAAGACATGCATGATATTATTGATATTCAAGCTGATGTTGAACTTTCACTGTTAATTACCTGAATTCATGTGAGTTAAAACTACAAGAAAATTATATTTTTATAAATTTTTCAAGACAAATCTAATTGTATAGCTATATATGTCATATCATAAGAGATATTAATGTTACCTAATTTATTAACGTGCCATTGTAATTGTAATTGTAGTAATTGTAATTATTATTAATTATTATTATTATTATTATTATTGTTATTATTATTATATTGACATTCTACGTACGAGATATTATACAAAAGGAGATCACCATCTCGAGATCAACATCACCCTAAGTGAAATCAGAAATGATGACAAGAAAGAAGTTTGCACAGAAAAAAAATGACGAGAAAGAAGTGTTGTGAGGGGAGGAAATTGCTCGCCTTCTGATTTGGGTATTTTTGTTAGATCATTTTTGGGTAAGTGTAGACTCGAAATCATTAAATGGAAATCGCGATTGGTGTTTCCGTGTTGGAAGATGATGCAATGCAAAGAGCTGAAGAGTGCTTTGCTTGGCTTGTTGGTGTTTTGCTTTGCGAATTGCGACAGCGTTAATGGTATGCGTGGAAACCATTATCAGGTGTATCGTGCCCGTAGAGTCTCTTTACATAATATTAGTCTTGTATGTATATGATTGATGCAAAAGTATATAGAAGAGGAACAAATCAGAAGACAGTTTGAGTGTTAATGTTAGATAGTGCAACGGTCGAGAGAAAGTGCATTGCAGTTCTATAGTGGATACTGGATAGTATACATTGTTTCTTTTTTATATATTTTTTTTATTATTGAAGTTCAATTATGTTGCATTTTATCTGTTGGTGTAATTGTAATAATATTGTTGAAATAGCCAGCTTTATAGAAGTATGTTTTTATCAATGTCCTCTCACTCTTCCCTTATTGAATTAAGATACACATAATTAGTAACCTTTTTGTATGTATAAGTCTTCCAGACATTTAACGTTTTTTATTCTAACTCTGTTCCGACTTTTGTTGTTGTATATCTTTATTTTAGGTTTTCTTTTGCTTTCCTATCTAGTTTTTGAGACTCTATCCTCTTCTTTCTCCATTATTCTCTCTAAATCCTAAAACTGTGATCCTTCTCAAGCCCCCTATCTGAACTATATACCAAAGATTTTAAAAAAAAGACTACTAAGAGCTTCTTTTAATTGCTCTGTTGACAATTTCCTTCTGACACCAAAATTAGCTATGGTAGAAGAAGAAAACTTATTGTGATAGGATTATATATATATATANNNNNNNNNNNNNNNNNNNNNNNNNNNNNNNNNNNNNNNNNNNNNNNNNNNNNNNNNNNNNNNNNNNNNNNNNNNNNNNNNNNNNNNNNNNNNNNNNNNNNNNNNNNNNNNNNNNNNNNNNAATATTTAAATTATTTATTTTAGGGGTATAAAATTCTAAATGGTACAATTTTTAAAGAAAAAGCAAACAAATAGATTTCGAAGAAAAATATTATTTTTGAGCTACTTGAAACCCGTCTCAACAAAATAAATCGGGTTTGAAATTCTGCTCTATGTACTATTTCCCAACGACTTTTTCAACTTATTATTCTATATATTCAACACTCAAAAAACATCAAAACTCTCTCCAAAAAACACTTCACAAATACATTCAAGTACAAGAGTATTTATCTTTCCTTGAATCTTTATACAAGTTACTTCTTTAAGACTAAAGATTGATCCATTCAATAATGTTTGTACATTCAAACCTAGGGGACAAAGGAATAATACATGAGAGTCAATTCAAATTTAATTCCTTTTGTATTAGTGATTGAGATCATGCATTAAATTGAGATTGTGCATGTACATATTTGTATCTTGTATATTCTTTTGATTATTTTATACGACTTTTTTAGCCTGCTTTATGCCTTTTTAATTGTAATTGCTTTATCATTAATACTTTATCCTAAATCAGACATTCAAATTAAACATATCACGTCTAATAAGATAAATGGGACAATTGATCTATTTACCTATTAATCACAATGATTTTAATAAAGTAATCACTATAGATCCTATGTGTTATAATATCAAAATGACCTTTAATATTTTTTTCTTTTTATGAAATTAGATCCAAATATGTGCTTTTATCATTGCAATTAAAATATCTCATTGAATGAAGTAAGAAAATTCACCAAAAACTTAAAATCTCTTTATTTTTGATTTTATTATTTTTTTCGGAAATTTGTTAGGCTGACTCTTCTTTGAACCACAACATTTAAAAATTTGTGAGGCTAAAACATTGTTTTTATACGCCCACAATTGAAAAAGTTTGGTTCTTTTTAATTACTACAATGGACAGTGCCGATAGTTTTTGTTATTATGGATAAATTTGACATTGGTTATATCATATTCACACTTGGTAACTTGTATATGTGTGTTTCATTCTTTGAAGTTGATATTATATTTCTAGCTTAAGTTGGGACGGCTCTAGCTGGCATAATTTCAGCTGAACCTAAAAAATTTTGGGAGATTTTTTTGGAAAAAAATAAAAAATAAATCTCTATTATATAAGTGAAGGGGGGAGGCGTGGTGTCCTCCTATTAATTGACTATAATATCTTATTTTTCTAATTACATCAATTTTATTTAAATTTTTAAAATAATAATGCATAATCAATCAATCAAAATATTTGTCATTTTTAAAAACTACAATTAGAATAACTTATAATTTCCACAAACTTTTGAAAGAGGCGGGCCACACCTTCAATTAATGGTGTGGCACACCCATTTCAACAGCGCAAATTAGACCCTGCACCGAGGTGTAGGATGAGCATCCTACACCTTGCCCAAAACGATGTCGTTTGATGGTTTTAGGGGAGCCAAAATTTGGCTGGCTTTTGGCACTATTTTTGAAAGTGAGTCAGCTCTTTCTCTCTCATCACTCACTCATTCACTCTCTTTCTCTCTCATTTATTTGCTGAAATAATTTTTTTAATGGACAAATGCATATGGTTTGGTGTACAATGATATACGAGTGTACATTTTGGGGATTTTCAGTGATCAAAGTAATGACCATCAGTGTACATTGTGATTTATCATTATTTAATCTTGCTACAACATTGTACATTGAGTCATAACCAGTGAATATTCGATAAAATAATATTGTACATTGACTCGTATCCAGTGAACATATTGAATTTCATCACTTTGAATTGTGGCACCTAGAGCACTATGAGGTATGGGACAGTAATTGTACATATTGAATTTCATTNAGTAATTAGTTACTATATTGAATTTACTATTAAGTGAANAAACAATCAACACACCACGTAGTACAAGATTGCAAATTACTCACTTGTCATCAGCTTACTCAGGAATTGGGTTACTTTCAGCTGGGGGCCTGTCATTGTACATTTTGATTTTGTTAATGAACAACCACGAAGCCAAGAATGTACAAGGAGGTTGAGTGTGGAAAAGAGAGAAATGGTGAACAGTATATGGGGGAAATGATGGCGGTTGACATCAAATCAGTTATTAAATGGTGAACGGTAACTGTCAAATCAGTTACTTTTTGAAGTTTTGACATGTACACTGGATATAATGGGAATGTACATTGGCTGTCAAATCAATTACTTTTTGCATGTTGAATGGTGCGTTTCATTCTTCTTGCCTTGCATTTTTGGAGCTGGTGTAGGATGCTCATCCTACACCTCATACCAACATCTACTAATTGTTTCAACAGTGCGCGCCGTGCGCCTTTCTTTCTTTTTTTTTTAATTAAGAAAACAAATCAATTTCCCACCTTCTCTTTCCTCTCATTTTTTCCCTATTTTTTGCCTCATTTTCTCTCTCCTCTTTTTCCCTATTTTCTGTCTCCTCTCATTTTCCCTTATTATTTGTAACATTATTTTTATAATACGAGGAATCCATTACTTCATAATAAGTAACGATTATTATTTGTAGTCTTATTTCATCATACGAGTAATCCATTTATTACACAAGTAACCCTCAATTTTTTTTTCAAATAACCCATTATATTATAAAAGTAACCTGATTAGTTAATAAAAGTAGCCCTGATTACTACAAGGGTTACTTTTTTTAAATCTAGGTTTCTAATTTTTTAGGCGTTACTTTTAGTGAAACTAGTGATTACTTTTTCGAATACTAAGGGGTTACTTTACTAAAACTAGGGATTACCTTTTTTTAATGATAAGGTGTTACTTTTACTAAAAATATGGCTTACATTATGTAATTATAAAGGGTTACTTCTACAGTAAATAGGGGTTACTTTTTATAATTACAAGGGGTTACTTTTGTAATCATAAGGGGTTATTTTTTATTAAAACTAGGGTTACTTCTTATTATGCCATACCACCACCACCACCTTCATCATCATCCTTTTCTCTCCCCTCACCTCGACCGTTGATTCTACCTCCATCATCCTCGATCATCAGAAACATCAAACACTATTAGCTACACCACAATCACCAAAACAATAACTACAACAAACATCAATAATCACCTCAAATTTCTCAATGAAAACAAATTAAATCTCAATCAACTAAAACTAGGTTTAGAATTTACATTCCACCAACACCTCCAGCAATCTCAGATGAGATAGTACTAAAAGGAAGTTCACAAACAGCATCAGAAGTGACGAAATTCGAAGCAAAATGCGACGCTCTAACACCACCACTTCCAGCACCAATGGTGAAGAGGTCGAAACTGAAGTGCACGCCATTGTCGGACAAAGAAGAATTGGCTCGAGCTGAGAAATTACGGTGGAGAAGGTGGCATGGAGGAGAAAGAAAGTGTAGGGTTTTGGAAGAACGAGAAGATGAGGAGAAAGAGTAGGGGAAAAAAGAAGAGAGAGAAAGTCGTTTGCAGAGAATTTGAAGGGTTTGAGAAGAAGAAGATGATGATGATGATGATGATGATGAAAAGGTGGTGGTGATGGAAAGAAGCAAAGAGTGAGGAAGGAAGATGGAGGAGTTACAGAAACGTGCGCTTTGTTTGCTTGCTTGTGACGCGCACAACCACATGGTTTGCTTTTCGTGTGGCCTGTGTTACAGAAAACGTACTGTAAAATTTTATGTCAAAAAAAGAAAGACTAAAAAAGGTTACAATAAAAACAAAGATAACATATTCATTTAAGAGTATCAAAAAGGAAAAATTGCCATAACAAAAAAAATCAATAATATACTTCCACAACATTATACATAGAGGACAATAATATTAGATCAATAACCTATCTGAACTTATTTTTATTGAAAGTAACTTCTAATAAGTTGAACAAAACATAGCCTTTGTTGAAAAACCAGTCAACTACTTAATCTATTATAATTAGTTGTCACTGCATGTATTGTGTGCATGTAAAACTAGGTACTCGACATTAAAAAAATATAACAATGAAAAAATTGTCGTTGCACGCATCGCGTTTTTAAAAAGCTAGTATAAGTTAAAAAAAGACCGGACGATATATCACAACTAGACAAAGGTTGGCTCAGTCAGTGATTCGTGTGAGAGTATTAGTGTGTGTCTCTTGAGACACAGGTCGTAGGTTTGAGGTTGATCTCCAATGTTCCTTTACGTTTTGCCCTCCCTTTACTGGTCTACTGTGAGATTGAAACTCTTTAAGAGGGTAAGTAATTTTTTTAATTTCCATTTTCCATAGCTTTTTAGTAATTCTTGGATTATATTAGTTACAAATTGGATTACTATAATGTTCGAATAAGTTGAAATTATTGAATTGACATTGAGAATTGAGATTAATTGGATTTAGGTGAATTAATGAATATTAGTTAGCAGGTAGTATTGCTGGTCCTAATCACGACAATTAATGATATATATAGTTTAGTTACATTTTTTGAGAGAGATCTTTTTGCTCGAGTTAGAAACGATTATGCTTTAAAATGCTTTCAAAGTACGAAAACTCGTAGAATCGTTCTTTTTTTCATGTAATCCAGAGTTATTCCCATGGTTATCGGTTGTAAATTTGTAATTCCTTAGCTTGAATTGATGTATTTTGTTTTTTAATCAATTTAATTTGATCCTTTTTTTGTTTTATGACTCATCGATTCCAAAACTACATGGGTGAAATACTTGATCCACCACTGATAATGAGCAATATAAACTCAAAAAAATTGAGCAAAAGCTCGTTTATGAAATTATAAAACAAGTTAAGTTGAACACAATTCGAAGTTGAACATGTATAATACTTCCTCCGTTTTGAAATAAGTGAAACACTTCTCTTAAAAGCTCTCACATAAAAGAGAATTGTTTCACTTATTTCAGAACAGAGAAAGTATATAATTCGTGAATGAACTGAGCTTGTACAGATTTTTGAGCTCAATAGAGAGCTCAACTCGATCCAATTAAATGAGTGAACATAAAAGGGTAGTACTTGACTCAACTCGGTATTATTACGTACATCCCCAAGTCTACATGCATGTAAGAAGAGGAAGCCCCAAATCTCTTAGTCTCACTCCACTATTAAGCTAGGGATATAAAGATCATACAGTTACATGTTTTTTACGGGGTACTGTATTAAGTGTAGTTACATAATACATATGTACCACTTCTTTGATCTATCGAAAAAAGAAATTTTCACAAGTCAGTGCTGAACAATAATGGAGTATCATTAATTCATTATTATTACTAATCACTTAGTAGTAGCTCATGTTGCGATGACATCAGCAGTTTTGCTTTCATGGAAAAACTAGTATACTACAAAGTGCTACATGTACATACATATATGCGGAGAATCGAGAAGCTGCTAGATATATAAATATATAATATCTCCACTAGGAACACTTGCATAATTAGGTTTGAAACGAATAATTAAATGATGATCAACGTTGAATAATATGTTTCTTAAAAGTAATCAAAATATGTTGCAATGCTTGCAGCTATATATTGAGATTTGAGAGGGGAACAAATTGCAAAGGGGAATAGAGACTAGTTAGTGCGTTCGTGCTAGAATTCCAATGTGAATCAATTTAGTGGAATCCCACCATACATATATTATTGGGGCTTACTGTTTGATTATGCCGTGAAAAAAAATATTTGAATCCTCTTTATTTTTATTTTTTTTAAAAAGTTGTGGCATCCAAGTTTATATTAAAATAAAATGCCAAAAATTTCCCTATTTTTACCTTAATATTATCCTGATTGTTGTTAATTGAGGAAGATGTACGTACCATCTGTTTCTAGAGGAACTCATAAAAATAGTTTGAAGAAAGTAAAAAGAATAAAAATCTATTAGCAAGTGTGTGTTTTTGTTAATTTGAATGGGTTTAGGGGTAGATGCTTAAACTATTTTTCTAACATTAAAATTCGAGATCTTATATCATAGATTAATATGAATCAATAAGTAATCATCTGAAGCGTGAATTCTCAGAGTGCTTTAATTTGATTGCTTCCAGACCAAGAACGAGATCTAGGACCTTCGATGTCAGAACAATGGAGGAAGAAACAAAAAAGTTTCTTTGATGTGCGTGTGGTGCCGGCCGAGAGTAAAGATTAGGATAAATTTTCCGATATGATATGTTTCCTTAAACATTATCCCCTAGCTAGTATATATAACCAATTAGATATATGGGAATAAAAATTAATCTAACCCGCTCAGAAAAATAATTTTAGATAATATAAGTTCAGAAAATAAAATTAAAGTGATAAGAATTAAGAAAGCAGTTCAATAACCCGCTCACTAAGTTTTTCCATCCTAATGATCTTCAAGAGGTATATGCATTGTTGAATGTTGATCGTTTTGCTTATGGAATACTTAGTTTTTAACACTTAATTATAAGTTCATTTGATGAAAATTTCTTAATAGTTGATAATCGATTCTTAGTTTGTATAACTCTATAGTTTATTATAAGAAATTGTTAGTCTTTTGATACTACAAATAATTAATTGGATTTTTTTTGTAATGACGTAATAAAGAATGAAAACTCTGGTAAATATAGTTGTTGAAGGTTCCCTTTTCTTTGAAACCTCGTAACTCATTGATTTGGAACTTATATTCCAACTATTCTGAACCCATATGAACAATTCCTGGATCCACCACTGTTTTTGAATAACTGCGCATCCACTGGTCAAGGAAAAAACATGGATGTAGAGGCACTTGGATGCCCAAAGAAGACGCTTTCAACACCCTAACCACCAACGGACAATCTCATAAAAGATGATCTGGACTATGGAGTTTCCTCCTCTTGGTAGCCAAAGCGACAGCTACACTCCACATGGATTCCTCTTGTCCTCAAGCCCCAAGCAGTTGATATTGCCCAATTCATGAGTCTCGAGTGAACATTTTCCAGTGAGGCAAAACATCGAGCTTCCAAAAATGCTTCAAAAAACAGATTCCTCTTATGATGTCCTTGATCATATAACCACCACTACCCAAATTTGATCCCAACCAATAGTCCCTATCCACACATGACTGCCCACGGAAGTGAAGAGCCAAATAATGCGAGCCATGTTTGGCTCGACCCAATACCAAACCTTTGCTAACTGTCAGGCCCCATGATCTAGCAATAAATCCAAAACTACGATTGGGGATTCCCATGCATATTATCTCGTGGTCTCACTTTCAACATCAGCGCACTCGTATTTCCCACCCATTTATGCTACAAAACAGACGTAGAAACATCATCTCCCACTAGTCTCCCACCCCTCCCTACATCTGTCGTGCTGCCTTAGTCATGCATCTCATGCTCCAAGAGCATTTGAGAGAAAATTTTTCCATTAACCACCAAGCTGACTAATGACCCGCCATATTAGGGTTGTGCAAAGACAATGGTCGAATCAAAATCTGGACTGGATCGGACCGAAAATTTCGATGTGGTCCGCAGTCCAGAGAAAATCCCGATTATCGGTTTTCGGTCCGGTCCAAACCATGAAAGTTCCAGTTTGGACCGGTGGACCGAAATTTCTGAGTTTTTAGTAAAAACATATATATTAAAAAAAGTTTTAAAGGTAGAAAGTTACAAAGTTAAAAACCTACTATTTAACAACTTTAGAAATATTGTTATTAAAATTATTAAATTTTAATTGTATTTAGTTTATAAATATGTTTAAAGCAAATAAAAAAGATGTTTTTCTACAAAAATATATATTCTGGTCCAACATGTCCAAAACCGGACCGGACCGTTACAGGTCCAATTTTTTTCCAAATTTCGGTCCAGTCGGTTTCGGTCCGGTCTTAGACCGATGAACACCCCTAACCATACTTAACATTTAGTACTTGAAATACTAAATTACTAGGGCATGCATGCATCCGACTAATACGCCAATAAATTAGTTTACCTTCCTTACATCCATGCCACCAGAACCTCAAGGACATCAAGGACGATTTCTTTAAGCCTAAAAAATATTTAGTTGTTAGTATTTACATACATCTAACTGTTATAATTTAGTTTTGTTTGTAATTATCTTTTAACATTAGATTAATTCGTGTATTTATCTCTTAGCAATTATAAGCCTATTATATGATATTTTTTTGTTTGGGAAAAAAGTAGTGCGATATGATTAATAATATTTAATATAACTTAATTTAAGCTTTCCAATTTTCTATACATTTTATCTACCTTCGAAAAATTAAAAATTAAAATAAAAAATTTTACGATTTTTTCACCAAATACCCCTGACAAAAAAATTTATTCACCAAATACCCCAACTTTTTTCAAAATTCACCGTATACCCTTGAATTTTAAAAAAATTCACCAGATACCCCAAAATTTTAAAAAAAAGACATAAAATGCCCTTACTAACTAACGACGGTTAACTCTGTTAGTCATTAGAGTTAATTATCCTAAAAATCCCTAAAAAGCCCTAAAAATCCTAAAACCCTAACTAACCTAAAATCCCTAACCCATTCCCAGCCCACACCTACCCACCAGCCCCTACCCCAGCCCCCTAACCCAGCCCCACCAGCCACCCCCTCCCCCTCAATCTCCCTCGCTGTCGCGCCTCCCCACACGCACCACCCCCGCAGCCCCTACCTAAAACCCAAACCCTTATTTCCCTCTCTTCGAACTCCCTCTGCTTCCCCAAGAAACCCCAGACCTCGTGATTTCGCTCTATCCCCATCCTCGCATTTCCCTCTCTTCGAACTCCCTCTGCTTCCCCAAGAAACCCCAGACCTCGTGATTTCGCTCTATCCCCATCCTCGCATTTCCCTCTGTTCGCCTGATTTTTCGCCGGCATTCTTGCTACTCGTCGGAGCTCTGCGTGTGGTGCTGCTCGCAAGCCACCACACAGCTGCTGTTTGTCGCAACCATGTTTCTCTTTCTTCGAAGCTTCGGTGAACCTCCATCGAGGTATGTGTATGCGTGTTTCGCCGGAGTTCCTTTCAAGTTTGTCGGAGATGCATTTCCCCCCCTTCGTGTTTTCTCCCTCCTCTGTTCGTGTTCGGCGCTGCTTTGCTGCTCGCGTGTTGTCGCGATGGTGATGCTGGTGGTTGTATGGTGGTGGTGTTGTTCCTTCTTCCTTGTTTCTCCCTGCTCTGTTGATGCTGTTGTTTGTCATTGCTGAAGAAACAACCAAGTCAGGGAAGGGGAGGTGCGAGGGGAGGAGAAGGATGGGTGGCGCGAGGGAGGCGAAGGGAGAGGGGCTGCCGGAAAACGGGTCTGCGGGGGTTGCCAGGGAGGGAGAGGGGAGGGGTTGGGTGGTGGGGTTGGTGGGTTTAGGATTAGGGGTTGGGGTTGGGTTAGGGAAAGTTTAGGGTTTAGTTAGGTTTAATTAGGTTAATTAGGCTAACTTAGGGCTAATTAGGTTGACTTAGAGCTAATTAGGTTGACTAATGGCAAAGTTGTAAATACAGGCTAACGAAACACTAACGTCCGTTAATAATAAGGGTATCTGGTGAATTTTGTTAAAAGTCAGGGGTATACTGTGAATTTTGAAAAAAGTTGGGATATTTGGTGAATAAATTTTTTTATCAGGGGTATTTGGTGAAAAAAGGAAAATTTTAAGTAATGCTTTAGTCTTGTCTAATCCCCATCCGGCCGCTACTGAAGAGAGTAGTACCGGGCAGTGCCTAAATTGTTGCGCGCTAGCGAAAATACTTTCATAATTGAGGTAAGAACTTTGACCAAAACGTGTTTAATCTAATGACGTCTTTTTGGTGGAAAAACCTCCAATTATGTATTGCTTTATATGGTTAATTGTTGTATGCAATTAACATCCCCTGCTTTAAAGTCGTGCTTTATCGAGAGAGACATTGTTCTCGTCTTTGGACTTTTCCCTCTTTTGCATCTTAAAAATAACAATTGATCTCGTCTTTATCTTCTGCACTCATAGTTTACTCTTGTTTTTTTGGTGCATGACATAGTTTACTTAATCAGTCGAGTACTCGATTATGGTTCCATTGTTATTATTACTTACGTCTCTGAAGTGGTAATTAAATGTCTTATTATCTTACTCCCTCTGTCCCAATTTATTTGCTACATTTTGCCATTTAGGTGTGTCCCAATTTATTTGCTACATTTGCAAATATTTCCATACATAGTACATAGGTCACACACTTTATTTACAAATTTGCCATCACTCCCTCCTTGTTTTTGTAAATATTTCCATATATAGTACATAGGTCCCAAACAATTTACTTATTTGCTTTTTTGTTAATTCTTGTTATGGCAATGGTCCCCACTCCCTCCTTAGTCTTTGTGATAAAGCAAATGTAGCAAATAAATGAGGACGGAGGGAGTACATGACTAACATGAGTTCGGAAAAAGATATAAGTAGTAGTTTGTATTAGTTTGGAGCTTTTTCTTGTTCTTTTATCGAGCTTGGACTTTTATTTTAAAGTGAAGTGGTACGTTGTTGTATAAAGTTGAAGGTAGGGTGTAAGAATTTCAAGAATTATTACTCACTTTTTCGTACATATTCTGAAGCAATATCAGGTAAAAATATGATGTGTCGGACAATTAAGAGTGTATTTTACTATTTAGGTGTGTATAAGTTACTTATATTATAACTTATTGTGTAATAAAATTTTACATGTGCGAACTGGTATAACTATTTCATATCATTAAAAACAATGATAGAGCTAAGAATTTTTAATTGGGGGGGGGGGAGGGAACTTAGTATATGTACTAATATCTTATGCACAATTGTAACACCAAAGTCTCGAGATATTATTATATATATAAGCTTTTGATCCTTAGAATACACTAATAAATGATACTAAATAATCTTTAAACCTAAGCAAAAATAAACAAAGATGATCGAGTGAGACAAAAAATTAAAAACCACAATTTCTAAAAATAAAACGAGTTAATGCTAGAGTAGCGCTATAATGAAAACTAATAACACTAGTACATACTCGTAGTAATTATAACTATAAAGGACCATCAATATATATAAGGCAAAACATGTTTTTAGCACGCAATATGAAAGATAATTGATATTTTTTTTTTGATAATATTTCAACATATATCTAAAGATATTCCACAATATGAAATACCTAGATATGATAAAATTTCAGTGTGAACAATATCATCATTAATCTCTATTATGTCAAGAGAAGTAGGACACCAAAAAATAGAAAAAAGGAGAAAAAAATTAAATTTTACGTATTTTCGCACTCATTGCGTGCATATAAAACTAGTATATTAGATTGGAAGAGGTGGGGGACACTAAAAAGTAAGAAAAAGGAAAAATAAAATACAAAAAAAGTAACTCCTTTAATTAAAACAAAAAAATTTAAAAAGCCAAAAAGACAACCAACATCACTACACAAAGCATACTATGAGATCAATAACTTCTAAAACCTTTTCAAATAAGAAAAAAAAATCTCTAATTTAATGAGTTTGGCTACATATTGTACTGTATACACTTTATACATAATTAATCATGAGATTCGCGTAATTTTGACAAAAATTTATAAACAATCTTTTACATATTATGATTTATGAGTAGATATATACGTAGTTACTCAATTAATCTTTGTTTGAGGGTATTTACGTACTCAATTAATCTAACTTGTGAATTGTGATAATATAATTTCGCACGCATAGTATACCTATGAGGCTAGTATTCATAAAAGAAACATTAATAGTACGTGTGGCGGACTGGTGGATAGATATATTATTAATAGCCTGCAGAGGGCCATAATTGTTACCCACATATTCAATAATATATATTGATGACAAAGATAATTATGTTGATACCCATCTAACAAGAAAGAGTATTATATAAGAAACAGACTCTCAAGGAGCAAGTCATTTATCAATAAAAATATATTAAAAGGCGTTGCTAAACAAGAAATGGTGTCATGTGACACTATGTCTTAGGGTGTTTTATACTACGCAATCAACATACAACATTGTGTAAGATTCGATCCCGTGATCACAAGCTTAAATATTAAAGTCTCAAACACTAACCAAATGATATTTGATATTATTATTTCAAATTAAAATATTAATAAATGAAAAATATAATTAACCGAACCATAGCTCGGACTTAAAAACTAGTTATTTTAGATAAAAGTTGTTCTGCTTGATTCATTAGGATTCTCTCTTGAGTGAAGAGTATCATAACTTTCATATATATATATATGCGTGTGTGTGTGTGAGAGTGTGCGCGCGCGTGTGTGTGCGTGCGTGTGTGTGAGTTCATATGAGAATGCATACTTATATGTGAAATGTGAATGAATTTTACGCGCTATAACTCTTATGAATAAGTGGTGTAACGCTAAAAAAAACATATTAGAAAAAAAAAATCAAATTTTTTTTTGGGCTCAAAATCTTTTAGAAGGATATAACTCTAATGAACAAGTGCTGTAACTCTAATCCAATTATTTGGTTAAGATTCATTCTCATTTCTCACGTAAGAAACATTCTCATGTGATCTTGCCCGTAATGTAAAAAGTCATTGTCTTTCAATAATGTAATTGCTTCGCTTACTAGCTGTATGATTGTAATGTAAGCTTTATTTCGCTTGTTTGACCGATAAAATCTTCAAAGATTAAGTATGTTATCATGCACGTAATGACACCCCCCCTTTATTTGCTATAATGCATTGGTATATAGTGGAGCAATCAGTCGTATTATCTTTATCCACTTGCCCGGGAAATTGAACAAACTTTAAATTCACAATGCCTTTCTAAAATTATTTTCTAATATATATTTTTAGAGAATTTTCATCATACATTCGGGTATTATGTTTATGGTACACTCAAGATTATTTTTTTTTATTGCTCATTTGAAACCTACAAATGAACATAATCACATAATAGGTAAGCTCTAAATGAGCAAAAAAAAAAAGCCTTTAGTGTACCAAGAACATGGTACACCCGGATGTATGATGAATGCACTCAGATTTTTACATGAGACGCATGTATATTATTTTATTATATAACGGGATTAACTTTGTAGCTAGATAAGACACTTATATAAAAAGTGACTTTATTTTATCTTTTTTTTATATTATTTTCCAAAAGTTGGGTGAGTGAAGGACCTCTAAAATCCAAATGAAACTCTCTCATTCAATCCCTCTAATATACTTTTTCCAAATTCAAAATTACATTCGAAAAATATATATCAGTAGTAATTAGGCAACTTATTATTATGTATTCTAATTATTTGATCATCTAAAAAAAAAATACATACTTGCCTCTTTAATTAGTTTGGAAGAAGAAACTTATGACCTAAATGCATTCCAAACAAAAAAAAAAAGAAAAAAGTTACAATTAAAAGGTCGCAGTACAATACTCTTATCTCTATTATATAAGGGAAGGGGGAACCTATGGTGTCCCCAAATGAATAGACTATGTTACCCCTTTTCCCATTTTAAATTACAAATTCACTTACAAATCAAAGAGGACTTCAAACAGAACTACCAAAAATATAATTATAACAATCTCTCACAAGTCAACTAAAATCATAAAATTGCATAATTTACGTTATGCAAATCACTAAAATGAGGAAACTTTACAAAACCTTATAAATCCCCTTACAAACTACAACCTATGAAAAAATTGACTTGAAATCAAAGTGTCCACTTTCTTTACAATTTATGAAGTACTGTACTTAATTCAAAAATCAACTAAAAAATTATAATATTAGAAATCATAAATAAATTCAATAAAATTTCTATTTTGTTCATAGAATTTAACTTTGAAAAGTTAAAAAAAAAACAAAAAGAATGGTGAGAGACTTTAGTGACAGAAACTAAACCAATCAAATTTTGCAACAAAAACAATTATATTTCGTATGTCTAATGTTCAAATTTTGACTCTTATGCCGAACAAAATCGAGTTTTTGTTTTGAAAAAAATTCAAGCACGCATCGCACACTGGCCAACACCCATAGATAAATACAATATTCACCATCTTATTAACTATCTGTAAGGATAGAGCAATAGTTGATCAATAGGAAATGTTAAATATTAACTAACCATACCAAAAAATTACAAGGTAAACTCTTATGGTTATGTAAAAAATGTACTTATCTTTATGGATATACAAAGAAGAATTTGAAATTTAAAAATATGCCACAAACACAATAAATTGTTTAAACTCATATTCAGAATCTAGTAATCAAGCCCAAAATCATTCTAAATAGCCTTATTTTTAATACAACCAAAATTGGCTAATCCATCCAAAAAGTTGAAGTTTGCATAACTGATGTATTAATTTTTGTCCTTCAAAACAACACTCATACCTCTTGCTTCTTTTTTTTTGACGGGAAAAGAGCCTAGATTTTATTCAATATCAGCCATTACAAGAGAGTTAACCTCCCGGGAGGCTTCACCAAGCCACACCTTCCTTACAGAGAAGCCTTTGCTTATGTGCGCAAGCTTGTGAGCAACTTGGTTCCCTACCCTCTTAACATGCTGACAAGAAAAGAACAAACATTGTTTAGACAGATCTAAAATATCTGCTACTAGGAAACCAAAACTAGAACTCTCTATAACTCCTCGTTTCAAGTGGGAAATAAGTTTGAGGCAGTCACTTTCCATAATTAAACGATTCATTCCCCCGTCCAGCGAAACTTGCATCGCTTGCCTTGCCGCAAAGGCTTCCGCGACGTCGATATCATAGTATCCCTCAACCACCAGACAGGTAGTGCCCAGAACTGCACCCCTATAGTCCCTCATTACCCCTCCACACCCCACACGACCATCCGGAAAAACAGCAGCATCTGAATTTAGCTTTATCATCCCCTCTTTCGGAGGTTGCCACCCCTCCCTACCAATGTCATTATCGCTCTCCTTAGCCGGATTATCCTCGAGGTTCTTGTTATACTCTTCCACACTTAACAGCACCTTATCAATCACCCTACAATACTCTTCTTTTTTCCTTTCAAAGACCCACTTGTTTCTTCTTAGCCATAAATCCAAAGGATGCTCCAGAACATGGCCCGCCACCTATCATCAGTAATCACATTTGCAAAGTTTTTTCACCAAGTCTTAAACGAGTCCTTCAGGGCTGGGTTGACCTCAATGCGTAGTGGCGATGTCTTCCATACCCGTTGAGAATCAAGGCAAGTGACCAACCTGTGAAGGGTGGTTTTTACTTCCTCCCCACATAATGGGCAAAACTGATCACACTCACAACCCCTTGAGTTTAGATTCGCGAAAACCGTAATACCATTTTGTAAGGCCCTCCACCCGAAATTTTTTATTTTCATGGGAGTGTTAGCCTTCCACAATTTGTTCCACACTTCCCACCTGCTTGCACCTGACGAAAAAGCCCCCTTGTGTTGCATCTTATTCAATTCAAGAAAATACGCGCTTCTAGTAGTAAATTCGCCACTCTTTGAGTGATGCCATGCCCATATATCTCCCCTAGCATTTGGCGCAATAGGTATACTCCGAATAGCTTCAACCTCCCAGCTGGTAAACAACTTTTGCAGCAACTCTACATTCCATTCTCGTTCTACCATTAGATCACTCACCGTTTGTGGCCCATCATCCTCTCGCGCTCCTTGGGAAATAATGCGAAAATTGGGCAGCCTTGGAATCCATGGATCATTCCAAATGTTTACCTCATGACCACTTCCTAACACTTTCTTCAAGCCTTTTTTTATCATATCCCTAGCCGACAAAATGGACCGCAAAGTGAAGCTAGATACAGGGCTCACCTTAGTCTCCATGAATGACAGGGATAATATTCATTTTTAAGGGTTTTTGCCACCAGCGAGTTAGGGTATTTGATGATGCGCCAAGCTTGTTTCGCAAGGAGAGCCTTGTTAAAAGTTGGGGGATCCCGCATCCCTAGTCCACCCTCTTTTTTCGAAACCACAAGTTTTTGCCAAGCCACCCAAGCTATCTTCCTTTCTTCTTGCCTTTGTCCCCAAAAGAACGCCCTATACATTCCTTCGACTTCTTAGAATGCTCATAGGAAGGGTAAAGCACTGCATAGCATAGGTTGGAATAGCCTACGCTATTGCCTTTAGGAGCACTTCTCTACCTGCTTGTGAAAGGAAACCCTCTTTCCATCCTTTGATCTTATTTAGAATTCTTTCTTGAATATATTTAAAAACTCGTTTCTTGGATCCGCTAGCATACGTTGGGAGCCCAAGATATTTCTCATGGTTATCTACAACCTTAAACGCTAACTTCATCTGAAGCAACTGTTTGTTTTCTTGATTAATGTTTTGGCTAAAAGAGACCCCGAATTTTTCTATATTCAATTTTTATCCTGAAGCAGCTTCATAGGTGGTTAAAATCTCCAACACTCGTTCAACTTCCCCTTCATTGGCTCTAAGGAACAGTAAGCTATCATCTGGAAAGAACAAATGAGAAATTGCATCGATTTTTTTTCCTATCTTGAGGCCATGAATCTCCTTTTTTGCTTCAGCATCCCTCAGAAGGGAAGACAAACCTTCTGCACAAAGTATAAACAGGAATGGAGAAAGAGGATCACCTTGTCGAAGCCCCCTCGATGGAACAAAATGATGGGATGGTTAGTTGCCCATTCACAAGGATTGAGAAAGAAGTAGTCGACACACACCCCATAATAAGTCTCACATATCTCTCCGGGAACCCTATTTTCAACATCATTTGCTCTAAAAACTGCCACTCAACTCTATCATAGGCCTTGCTCATGTCCAATTTGATCCCCAAATAGCCCTCCTTTCCCTTTTACTTCTTGTTCAGAAAGTGAAAGCACTCATATGCTACCAAAATGTTATCTGTAATAAGTCTTCCCGGCACAAACCCACTATGAGCTTCATTTATAAGGGACGGTAGAACTTTTTTAGCCTATTTGCCAGCACCTTGGAAAGAATTTTGTAAAGGACATTGCATAGACTAATTGGCCTAAAATCCACCGGAGACAGATATTTTTTTTCGGGATTAGAACAATATGAGTCTGATTGATAGCACCAATATCACCCCATTATTCAGAATTTCAAGAATTTCCCCGCAAATGTCATGCCCAATCGTATTCCAGTATTTCTGATAAAACAAGGCACACATGCCATCGAGACCCGGAGCTTTTGTGGGGTGCATCTGTTTTAAGGCTTCTTCAATCTCTTCGCGACTAAAATTCTCACTCAACATACTACTCATTGGAGGGGTTAGTTTAGCCTCTACTATATCTGGAACCGGTTCCATCTCAATGGACTCGTTCGCCTTAACAGGTCTCGAAAGTGCTGCACCAGCAGACTCGCAATCTCATCTTCCTCCTCGAAACATACCCCAGCCTCATTTTTTAGTCTTTTAATGTGATTTCTAGCCACCCGTTGCTTAGCTGTCTCATGGAAAAATTTCGTGTTTTGATCTCCGTGTTTCAACCAATCTTGTCGACTTCTCTGCTTCCAATAAATCTCCTCCCGCCTCTCAAGTTCATCCATCCTCTCATCAATTGCACGCATTCTAGTAATGGTTTCTTGTGTTTGCTCTTCCTCCATTAACTTCCCCATCTGAAGTTTACACGCCCGTATCTCTTTGGCAAACTCACCAAAACGTTTATGACTCCACTCCTTTAACTCACGTACCATACGAGTTAGATTACCAGCCACATCTCCCCCCTTCCTCCACATAGCTTCGATAACCTCCCCACACTCCTCTTCTTTCGTCCACATCTCTTCAAATCTAAATAGTTTCCGTTTTTTCTCCCCTTTGCTTGGTAACAATTTCTGGCAAATATGCAGCACTAGCGGCAAATGATCAGAGCGTCGCTTCTCCAGGTGAGACACAAACGAGTGCCCATATTTATATCTCCACGCAGCATTCGTAACAAATCTATCTAACCTCTCTTGCAAGTTGTTTTCCCCTCCTTGGTTGTTTGTCCACGTAAGCGGATGCCCTACATAGTGAAGATCCTCCAGTTTGCAAAAATCCAAAGCATCATGTAGAATTTTCGCCTCTTCGAAATTAAATTCGCTCCCCCCTTATTTTTCAATGGACCATAGCATAAGGTTGAGGTCTCCACCACAAAGCCACGGCCTATCCGCATCTCTATAAAGGATTTTTAGCAACAGCTCGGTCTTCAATTTATTTTCTGCTTCCGGATAGCCATACAAACCGGTAAATCTCCACGGCACCCCGTCTTCCATGGTTATGAGCGCATCAATATGATTGTGAGAGAATGACATAATGGAGACGTCCCACCCCTCTTTCCAGAGCAAAGCTATCCCACCCTTCCTTCTTCTTCCTTCCCCCATACAATCTACTGCAAGCATTCCTTTACACTTCCGTCTCATTCTTACCCTCTCCATCTCAGCATGATGGAGCTTTGTTTCTTGAAGAAATATAATATGGGGTTGTTCGTTTATCACAACACGCCTCAGCGCGTTGACTGCCGGGACACTCTCCAATCCCCGGCAGTTCCAATGCCTTAATCGTACCATTTAACCGTTATTTTTATGGATTATGTAACTATACCATTTAACCGTTATTTTTATCGATTTTGTAACTATACCATTTCAAAAAAAATTAATTGACACGATTACGACCCATTTAAATTAGTTTTTCGGTTTTGGTTTTTTATAAATATTGTTATTTATTAAACTACATGCTCCTTTGGTATATATTGGAATTTAAATCCTGTTGGAAGTTTCATTTCTTAGAAAATTACTTCCCTTATGTAATTCCTAGGAAATGACCTAAATTTGTTTGGTTGGCATCAAGGAATTCCCATATTTTATGGGAATTTCCATTGCACCCATTTTCTTAAATTTCCGTCAACCAAACAACTTGTCAAATGAGAAATCATGAAAATTTTCATCACATACATAAATTACTATCAACCAACCGACCACTACGATATTCATTAGAATAAACTCGATGTTGTTTATTTTTGCGCGCGAGGAAAAAAAGGCGAGGAGAGAAAATAGGTCCCCCCAAAAAATACACAACTATTAACAACAACTTATCTTATATCCTTGATTTATGTAGGGTATTGCTCCACGAAATGCCAGACAATAAGATTATCTATGAAGGAAGAGGAGCGAACACGCTTGCGGATCATATTGCTAGGACTGCTAAGGGGAGAACAAATGGACTCTCTATCATTTATATTTTGTTGACCCCTCCCCGGATTGTATGACTATTTATTATGGATTGTCAATGTAGTAGTAACGTTATTAATCTAGATTTCCGTATGGAATCCCATAATTATGTAATAGATTTATTTTCAAAATGACATCTCACAAAAATTTAGTACCAAAATTAAATTAAATAATACAAAAATTAAGTTAAAGTGATACCAAAATACCTTGGTATCATACTAAAATTTGGTACCAAAATGGAGTCGATAACAAAATACTATATTTTGATATAACTGATGAGTTACCAATACTTTCATCCTAAGGTCTACCTTTGAATTTGCGCAAACAAAGATTTTGGACTACTTTGAAAGGGGTCGTCGAAATTTTAATAATCGCCTTCTTCGGCGTGGAAACAACGCCGTCTCCTCCGCCCCTCCTTTCTCTGTCATTGCCGATAAAATATCGGACAGCCTCCATGGTTTGTTCTTTCTCTCTCAATGTATTTGGTTTGATTTTGATTGTTGTGGCGTTCGATTTTGGTCATTTTGGAGTATGGTACTCGTGGCGTAACATATTGAGGTTTGATGGTCCTCAGATTAGAGAAACTTTTTTTGCAAATCTACTTTTTTTTTTTTGCCAAATCAGGAAATTCCATGTCTATAATTGATTGAATTGTTGCAAGTTTTTTTTTTGCAGGGTGAATTTTAAATACTACATTGATGTTTCATTATAAGTAATTTATCGGGAATCGGGATAATCATATTTGAGCTTACTTAATTATGAGCTTGGATCTATTTACACTGTAGAGAAGTGATAACAGTGGGAACATTTGAAGATGGATAAAGTGTGAGAGAGATTATGCGTTATGGAAAGAAACCCTTTAAGGGAAAGTCTGGGAAAGAGTGATGTGGGCATTGCTTTGTTTAGTCTGATTAAATCTAACGAGAACAGGGTGAGGATTGTTTAGGCTAATGGTGCGAGTTAGTTAGGAACGTAAGTTTTATCTGTTCTCTTTTTCATGAATTGAAAAAGACCAACGTAGCCATAACTTAAACTATGCCTTATATGGCTATGTGAATAGGATGTCTTATAGCCCTAGGGCTTCGGACGATGAATTGTTTCTTCAGGCAAGATTATAGCTTTCAAACTTTAAAGTGCAATATAGTTTTAGTTTTTAATCTTATTGTTGAAATTAGTGACTTATTCTTGTGCTTTTTGTATAATTGATCTTAGCAATTAGCAATTGCAATGCAGAAAAATCAAATAAGGTCTTTTTTTCTCCTGGAGGATCATTACTGCCCATTCTCATTCGAAAAGAAACCTCCTAGAAGCACTAGAGATTTGACCTTATGCTGTATGTTTTGAAGTAACACCTGTTCTATGTGTCTCATACATATTTTGATATTGCTGTCTATACGAAAATTTAGTGTCAACCGGGGAAGCGAACCAAGAGTGCTTTCATTTATTAGAGGTACTTGAGTGCTCTTTTTGTGGTCCAAATGTTGGTGTTTATTCTGGTCCTCCTATGACATGTGCCTCATTTGGTTAAAGACTTTTTCAAGCTTGTTCTAATGCATATTTCTCTTTGTATGCTAGTACACAAGTTTGTTCCTTTCTGTAGATTGATTTATTTAAAAGGTAGAGACAAACAATAGGTAGTCGTAGGGCAGAAAACAATGTGGTGCATGCTCTTAATTTTAAAAGGTATAAAACTACATTTAATACTTACCCAATTTGACTGAGTTAGCTTAATCTATCACTCTACTGCATGATTGTCTGACCTCTTGTGGACATAACTTAAGATCTCTCTTGCAAAATATTTTTCATAAGAATATCAGTACAACTATTGCAACTAAACAGACAATATTATAATTCAAAAAAGCTCCCCTGACTGATTTCACTTGTATAGTATTGCAGATCTTTAATGAGTTGTTTTAAGGTAGTTGATGTAGGTTATCTTCCTGTTGCTTACTGATTCACCATTGTGTTTGACTTAATATGGCAGTCATGTAGATAGAAAAAAAAAAATAGAGAGGAAACTAAGTCTAAGTTTTATGATAAGCAATGTCAATTCTCTATAGCATATGCTAAATATCTAGGCTCTAGCTATAATATGCTAGTGTGAACTTATTAGAATTTGATAGAAGTTCTACTTTATAAATTTAAAATTTTGCACTCCCAAGTACAGTCTCATGATTTAGAATATGGATTCGATTACACTGACTTGGGGGTGATGCGATCTCAAAAACTTCCTGCTGACTACTTTTAATAACACATGTTAATTGACAATGGAATAACAGGTTTTTTATTCAGAAATTGTATGAATACTAGCAGTAGATTGTCACTGTATTCTGCTTTCATTATTTGTTTTGTTGTTATTATGTGATTTTATTTTAGTTGCATTCTCTCTGCTTTGGGTCATGCAGTTTCAAAGAAGTCCATGTACAACTTTATGCGTTCAAATCGAGCTTGTGGATTATAGGCACTCATTGACCTGAGTAAGAAAATTCAGAATCAATATATAACACTTTGCTTCTTTCAGCATGCTGTTATGAATTCACTAGATTAAATTGATCATTAGAAGGTTATTCACACCCCCATAACCAAACCTAAAGAATTACTGAAGACCTAAAGTTGCTCTGCAACTTGTAACAGTAACCTATATAAAGGCGCAAAACACCTGATATAAGTCCAATAACAATGAAACTTCACTTGTAAATCCCTAATAACGGTAACATAAAACCATGATAGTTTCTTAATAAAATCGTAAAAATTGTTACAAGAATTGATCTTGATCAGCATCAGTATCAAGTCGTTCATCTGTTGTTCTTATCTCTACTTGGAAATATTTGTGTGATCTCATTTTTGAAAATGTTTTATGTTTATTTCTATTGTAGAGATTTACATCATGTAAACGTTTTCATGTTAAGATAAGTGGTCACTCCAGTGATATTGTTATAATTATTTAGAAAACTGTCTGCATAGTTTGCTTAGTTTGATACTTTTGATTCTTATCTGTTTACTCAATATTATATGTTTCTTATGTAGATCAAACCTATAGAACGTATAGGGAAAAATTAGAGGTCATTAACTAATGGCCATGGGTATTTGGTGACTAAGTAACACCTTCCTAAAGCATGTTCTCTCATCACGCAAATTGGACTTAGAACCTCTCTCTTCGAGAAATATATTCTCAAAGGGATCTTTTGGAAATATAATTGTGTTTTTTTCTCTAAATAAAGCTTTTGAATTGCTAATTGTCTGTATTGCTTGCCTTTTGACACTATGTGAACACTTAAATGATTGAAATGTTTTTTAGAAACTTGTGAATTTTCTAAAAAATGCATTGACATCTTCCCAATGCTCTTGAAAGAATACTTGCTATGGCAAGTCTAAATCTGGTGTCATCATACCGCTCCAAATGATGCTGGGTTATTTTATTTCATTTTATTTTTGATAAGGAAAGAAAACTAGGTTACACTAATAGTGGGAAAACCTAACTCATCCTTGCGGAGGATAAGAGAGAGCCCTGGAGGAAACTCCGTAGAGGATAGCCATAGTTGTTGGTGCGTTTTTACCCAATTCGCTAATTGGTCCGCTGCTTGATTTGCTTCCCTGTAGCAGTGATTGGCCGAAAAAGCGTCTAACTTCTTAGCATCTTCACCTGCGTCATCAATAAAATTAGAAATTTCCCATGGAATACGCCACTCTCTTCTAATTGAATTAATCACCACCAAGTTATCTCCTTCTACTTCAAGTTTTCTTATACCAAGGGAAATCGTTGTCTTCGTTCCGAAATAAAAACCCATTGTTTCTGCCATAAGTATAGACCAGTGAGGGGGCAGGGCTTTAGCCCCAACCGTCACTGGATTGCCCAGGTAATCCCTAATGATGAACCCGAAAGAACAGTGATCTGAGCCGGACTTTGAGCCATCAAAATTAAGTTTTGCCCATCCTTCGCCGGGGGGGGGGGGGGGAGATGTGGTGGTTCCTTTTGAACCCCGACACATCCACTTCCCCTGGGTCAACACTAACGTTGCTAAACCATGCTTCACAATAGTTGATTATTATTATTGAGGCATTTTGGACATTAATTGATTCTTCATTGAAGCAGACTTTATTACGAAAAAACCAGATGAACTACCAACCAATCGTTATCTTTTGAAGATCTTGAAGTGTGTTAAACACACGTAGCTTATTAATAACGTCTACCATCTCTGTTTTTTGGAGAATTTGATCTCTAATTTTCGGCCAATCATAGTGACAAGAAATTTCCTTGAATAATTCATGGGAGAAGGGGCAATCTAATAGGAGATGCCTTGTTGTTTCTGTATGATGATTGCAAAAAACACAGGAAAGGGGAACCGCTACATGACTACGCATAAGTCTTTCTTTAGATGGTAGGCCATCATTGCAGATTTTCCAAATAAACTTGCTAACTTTGGGGGGATGTTGAGTTTCCAAATCCAACAGAATGAGCATTATTGAATATTTTCCGGGGTTATTCCTTGAATCAAGAGGGCTGCAGATTTAGTGGTAAATTCGCCACTCGGAGTGAGCCTCCAGTAAATTGTGTCTTGAATATCATTGGATGGGATGGTAGTGTTTCTAATGACTTCGACTATATGATCCGGTAGGCAATCTTTAAGGGCTTGGACATTCCACTTTTTATTTGGAAGGAAGAAATCCTCTACTTTTTGTTCCAGATTGTTAATGGTGGGAGAAATATCCACTAGAGGGTAGGGGAATAACCAGTTGTCCTTCCAAAAACAAATGGATTTTCCATTCCCCACCTTCCATTGGATTCCTTTAATGAAAATTGGTCTTAATTTCATAAGGTTTTTCCAATGCCATGATCCTGATTGGGAGGTTGTATAGTCAAAAATTGATGCAGATTTTAGATATTTTTTCTTGACTAGTTGAACCCATAGATTATTTGGATCCCTAAGAATGCGCCAAAGTAATTTCATTTGCATTGCTTTGTTGTTGACTTTAGCTTTTCTGAGTTCCAATCCGCCTAAAAATTTAGGCTTGCAAATTCTATCCCACCCAATGAGGTTAGGAGTTGTAGCATCCGGCTCTCGATTCCAAAAGAAGTTGCGGCAGATCTTATCGAGGTTTAAAAGGGTGCTACTTGGCAAAGTAAAGCTTTGCATTTGATGGTTCGGTTTTGTGGCCAAACAAGATTTTATTAGAGTGGTTCTTCCTGCCTGGGATATTGAGTTTGCTTTCCATTTAGCTAGCTGGTTATTAGTGTTGGTTATGATTTTCCCAAATGTGGTAGAGTTCACTCTCAAATGATGCTGGGTTATAGTTATGCCTGGAACTTTATCAATGCCGACCTGGGAGGGGGTTAGTCCCTTGGTCCCATTTGTAATGTTTAAAAGGTGACTTTGTCTGTCCCATTCATAATGTCAAATTTTAATTTTCAAAAGCTTGTTAATACTACTGTTAGCATGTTAAAGCTTTTTTGGACAGGACATTCTCTGTTGTTGTATAGGCTTGTTTTTCCCTTATATATATTGAAACAAATGGAAAGAGGGATTGGTCTATGTTGGTTTTTGATGGCGTTCAATAAAAAATCTTCCCTAAGAAATCCTTTTGAAGATGTCAACTACTGTATGGGATAAGATCACATGATGCCTTGCATTTGGATTTCCACTTTGAAGATCCCAAGTCACCATCATGATACTTATGGGAGACAGAAGATTGATTCTCTCACCAAGCCATAATCATGGCAGCACTAAAAAAAAAAGGAAATTTATGAGGGAGCTCTCTGTTTCTCGAGGAGTCTTTGAAGGTTTACTAGTGTTCATATGGCTTGATGTTGATAAGTATATATGCCTATATGGGCGAACTGACAACAGTTTCGAATGTTGGAGAAAAAAAAGATTTTATTTGAAGCTTCATTGTGTCAAACTATTAGTTACCATGTGGATGCTTAAGCTCTGGAAAAGTTTAAGAAGTATGTCATATGACTCATATCAGAAGTTACTTCAAGACTGAAGGGAATCGTGGGGTAAAAGAATGTTGGGTCTTCCCGATTAACTTGAGGCGAAATTAGAATTGGCAAATGAAGCCCTTTTCAAGGCCATACTCCAATGGCCTTATAGAAATTCCTTGTAAGTACAAATGGATGGTTGGTAAGATTAATCGTCATATCACATTTGACGCCTATGTGCTCTATCTTCTGATTTTATGACATTTTGCTGAGACTTTGGCGTGTTTTGGTGTCGCTTTTGGGTGCCTGGAGCATTATAATGATTGCCTTTCCATTGTATCTGTATGATGACAGTAGCAGGTAGGCAAGGCCATCTCAATTGTTGCTATGCATTGATGATCTATGTGGGGGCTTGGGACTAAATGTGGTTATTCTGTCTTCTCTGTTTTTCATAGTTTCTTAAGCTTGGATTATGGTGTTCTTCCAATGCCATCTCATAAGCTTATTTGTCCAGTTTTCTCCTCTTTGATTATCTTGTAACCACTTGCTGAATGGATTAAAGGCGTAGCTTTTTTTTGCATCTCATCTAGATTGTTGAAAAAAGGATCAGATAGAGACTTCGACACCCCTTGATGATGTCAACTGATGATACCAACCCGTAATGGTCTTATTTGTGCAAACTATTACAGCGGTAGAAGGAGAACTTGGGAACCCTAAAATCTTGGCATCTATAAGACGATAACTGATCCTAAATTTTTGAGACAGAGAGGGGTCCCCACTTTAGGGTTTTCTCCGATGACAGAAATACTCTAATCTTGCCTCATGATCATAATCAGATCTGTTGATATCTGTCATGCATACTAAGTCTCATCCTCTGATTTTTATTGTGTTGTGATGATTTTGTCTAATTATGAATTTTTCTTTGTAATTCTTGCAAGATGCTGTATACTTGAGAGTTGAAGGGAATTGCAGTGTATATGTATTATGTAGTATGACTTATGAGTATGTAATCAGTTATTTGAGTTCATTCAAGGGAATTGAGAAATAAGACTTCTTTTAGGTGTCCTGTCTCGACTTAAATTCATGGTTAAATAACGGGAGTTTGTCAGTATTCACTTCCTATCCACATTGTGGCGTCTAATCTGCATTATAATTCTTCTACGCCCTGTGTTGTGATTTAATAATTACTCCCTCCATAAATAAAATTATTACACTTTTTGATATTTTACACTATTCACAAACTTCACTTTGATCATTGTTGGTGATTTATGCGTGAATAAAAACATAGTTACGTGGGATTTTGTCCGATTCGTCTTAATATGTATTTTATATATATGTACATTTTATAATTTTTACAAATACAAAATTAGAGGTTTTAGCCCGTAAAGTTTTATATTGGCATGCGTGAAACGTGTACGGTGTAAGTGTAATAATTGTTTGTAAACTGATGGAGTATTTTTTATTTTCACTGATTGAAACTTAATATGATATTATAATATACGGTGTAAGTGTAACAAATCTTGTTGCAAGCTAATTTTACTTTTGTTAATCGACATAGTTTAAACTATTCACTGTATTCAAAAAGTGGTATGTTCCTATCTGTTATCCTTGAGGTATAGTGATCAAACCTCATAGGACTCATCTGAGTAATTTCCCATATCCCTCTTCAAGTGAGTCCCTTTTATCTTACAAAAAAAAATGTCTAATTTTAAATTAAAATTAGATGGTCTCTTATAAGACCGACTCTTTTTGCACATAGGTCACAATGTTTTTGTTTCTATCTCTTTGTTTTCTTTAGTTCTAGAGTCTCCATCAACATCTTACTTATTTTAGAATAGATGATGTATGGTAGTATTAAATGGTAAAGAATTAAAACTCCTATAATACACAAAAGTTTACAGATTATAGATGTGTACATGAGACGAGGTTACAATATACTTCCTCCGTTCTTTTTATATTACAATAATTACGTAGTTTCACATCTATTGCAACAATTTCGATTTTGGTATAAAAAACAACTTGAATTGACAATATTGTCCTTACATCATCTTATTAAAATCATCATTAATTACTCACTTAGTTTTATAAAATTGCTTTTATTTTCTAAGGATGATTTCTCTCCTACTTTAGTTAATTAAAGAATTACTTTTATGCTAAATTGTGTCCAAACACATTGTTGTAATACAAAAAGCACAGAGGTATTATTAGTTCGGCTAAATTTTAACCGGATTGAATCACCTTTACTTTTTACTACTTAAAACCTTTAATTTTGACTGTTTTTTGGGACATTTTTGGACTTTCCCTAACCAGGTCATATTTTCTCCTGAAACATTCCTAGGAAAGTCGACATGACTTGTGACATTGCGCGGGTGCTTGACACCATTTGTGTTGCCTCGAAAAGCCTGTGAACACCATATTTGTTCATTTCTCGTGAAACCCAAAATCAATTACCTCGCAATGAACGTAAAGGCATCCATATATTCGTTTCAAGCCACATGACTCTTTTCCAATGATCTCTCATTTCCCTAGGAGGCATCCCGTGTTGTTCAGAAATCGGGTCCCGGGAAGGCCGAAAGCGTGTATTATGACCTTCAATTTTGGCTGTTTTGGACATTTTTTGACTTCTCCAAACCTAGTCATATTTTCTCCCAAACCATTCTTATGAGTTCTGACGTGATTTGCAACGTTGCGCGAGTGCTTGGCTCCATTTGTGTTGCCTCGAAAAGTCTCTAAACATCCCATTTGTTCATTTCTCGTGAAACCTAGAATTGCCTCGAATTAAATGTAAAGGCATTCATATATTCGTTCCAAGCGACATGACTCCCTTCCAATGACCTCCCATGGCCTTAGGAGGCATCCCGTAGTGTTCGAATCTCAGTCCCCGAGAAAGTCCGAAAGCGTGTATTATAACCTTCAATTTTGGCTGTTTTTGGGACATTTTTTGACTTTTTTGGGAACTTGTCATATTTTCTCCTGAAACGTTCCTAGGAAAACCGACGTGACTTGTAACATCGCGCGGGTTCTTCGCACAATTTGCATTGCCTCGAAAAGCCTCTGAACAACACATTTGTTCATTTCTTGTGAAACCCAAAATTGTCTCGAAATGAACACAAAGACATCCACATATTCGTTCCAAAACACATGACTCCTTAATGACCTCCCATGTCCCATGGAGGCATCCCTTGGCGTTTGTAGCTCTGACCCGGGAAAGTACGAAAACGTGTATTAAAACCTTCAATTTTGGCTGTTTTTGGGACATTTTCGGGCTTGGTCATATTTACTCATGAAACGTTCCTAGAAAAGCTGACATGATTTGTAACGTTGCGCAGGTACTTGGCACCATTTGCTTTGCCTCGAATAGCTTCTGAACACCCCATTCATTCATCTCTCCTCAAACCCAAAATTGCCTAGAAATGAACGTAAAGGCATCCACATAATCATTTCAAGCAAGCCACATGACTCTTTTCCAATGACTTCCCATGTCGCTAGGAGTCATCCTGCGACGTCCATAGCTCGGGGTCGGGAAAGTCCGAAAGTGTGTACTATACCTTTCAATTTTATCTGTTTTTGGGACATTTTTTAACTTCTACGGGTCTGATCACATTTTATCCGGAAATGTTCCGAGGAAAGCCGACGTGACTTGTAGCGTTGCGAGGGGTGCTTGGCACCATTTGTGTTGCCTGGAAAAGCCTCTAAACACCCAATATGTTCATTTCTCGTGAAATCGTAAATTGTCATGAAATGAATATAAAGGCATCCACATATTAATTCCAAGCCACATGACTCCTTTTCAATGATCTCCCATGTCCCACAGAGGCAATCTGTGGTGTTCGGAGCTTGTGCCCCGGTAAAGTCTGAAAGCGTGTATTGTAAACTTCAATTCTGACTGTTTTTTTGGGACATTTAATTTTAGGACTTCTCCGGGCCTGGTTATGTTTTCTCCCGAAACGTAACTAGAAAAGCTAATGTGACTTGTAACATTGCGCGGGTACTTGGCACCATTTGCGTTGCCTCGAGAAGCCTCTGAACACCGCATTTGTTCATTTCTCGTGAAACCTAAAATGTCTCAAAATGAACGTAAAGGCATCCATATATTAGTTCCAAGCCAGTTGCATCCATATATTAGTTCCAAGCCAGTTGACTTCTTTCCAATTACCTCCCTTGTCCCTAGGAGGCACCCCGTGCAGTCTGGATCTCGGGCCACGGAAAGTTCGAAAGTTTGTAACCTTCAATTTTTGCTGTTTTTGGGGTATTTTTGGACTTCTTTAGGCCCGATCATATTTTTCTCTCGAAAGGTTCCGGGAAGTGCCGACATCATTTGTAACATTTCTTGGTGGTTGGCATCATTTGCGTTTAAAAGCCTTTAACACCTCAATTGTTCATTTCTCGTGAAACCCATGCCCCTAAGAGGCATCCCATGGCTTCCCTAGTTCGGGCCTGGGAAATTTCGGAGTGTGTATTATAACCTTCAATTTTGGCTATTTTGGTGACATTTTGGACTTCTCCAATCCTGGTCATATTTTCTCCCAAAACTTTCTTAGAAAAGACGACGTGACTTTTAACGTGGAGTGGGTGCTTGACACCATTTATGTTGCCTCGAAAAGCCTCTGAACACCCCATTTGTTCATTTCTCGTGAAACCTAAAGTTGCCTCCAAATGAACATAAAGGCATCCACATATTCATATCAAGCCACATGACTCCTTTCCAATGACGTCCCATGTCTCTAGTAGGCATCCTGCGGCGTTCAGAGCTCGGTCCCCGGGAAAGTCCGGAAGCGTGTATTACAACCTTCAATTTTGGTTGTTTTTAGAACATTTTTGGACTTCTCCAAGCATGGTCATATTTTCTCCCGAAACATTACTAGGACTGCCGACGTGACTTGTAACGTTGCGCGAGTGCTTGGCACCATTTGCGCATTGCCTCAAAAAGCCTCTAAGCGCCACATTTTTTCAATTTCTCGTGAAACCTAAAACTGTCTTGAAATATAAGTAAAGGCATCCACATATTCGTTTCAATGCTGATGACTCATTTCCAATCACCTCCCATGTCTCTAGGAGGCATCCTGTGGCGTTTGAAGTTCCGGCCCCGAGAAAGTCCAAAAGCGTGTATTATAACCTTCAATTTTGGCTTTTTTGGGACATTTTTGGACTTCTCATGCATGGTCATATAATCTCCCGAAACGTCCTTAGGAAAGCCGACGTGACTTGTAACGTTGCGTAGGTGTTTGGCACTATTTGTGTTGCCTCGAAAAACCTATAAACACCATATTTGTTCATTTCTCGTTAATCCCAAAAGTGTCTCGAAATAAACATAAAGGCATCCATCTCTGCCTTTCCTATATATTTGAGTATGACTTTGTTTTTCCATTTTCTTTGTTAGTAGTTGATTTACTAAATACTCCCTCCGTCCCAAATTAGTTGCTACATTTTGACCATAGGCACTATTCACGCCATAATTTTGACTATCTTTTACTCCATATACATAAGAAAAAACATAGTCATGTTGGATCTTGTTTGATTATTCGTCCCAATTTGTATTTTCCAAATATATAATTTTTAAAATATACCATATATATAACTCAAAATATTGGTGTTTGAAGTTGCATCTCGTAAACTGTGAAAAAAAAATGTAGCAACTAATTTGGAACGGAGGGAGTAACAGTTATGTAAATTCATGGGGACCACAAAACCTTAGCTCTAGCTTCTCTTGTATGATAGAGGTTATGTATAAGGTATGATAATTAGATAGATTACATTAACTCAAGGCGTGTGCGTAAGTTTAGTGTGGGCACTTTTCTAATGGTATACTGGTATAGGCAATTAAGTTATTCCTCCTCTTTATTTGTTGTCCGTAAGTTTAGTGGTTAGGCTAGACGAAGATACTGTAAAATAGTAAATAAATGAGCCTCCTACCAAGGATGGAATTTTAGAATATTTTTGACATTATCCATGTGCTTTATCTAGGGTTGCTGATTCCTGATTCCTGATTCCTGATTGTCCCCGGAATTCAGATCTGGGGGAATTGTAGAATGTTGAACTGTTACTAATACACGAATTAGACAGTTGAAATTTGAATGTATCTATCACCTTTTTGTAAACCTGCTAACTTTCATTGCTAAACAAGTACTATATAATTCAAAATGGAAAGTTTTCTTCATTTTTATATAGAAATGTCATTACTTAATTTTTTTAATAACTTAGAACATGTTCTCTTAGGCATAAAATAACTGAACTGAATTGAACTGAACTGAATTGAGCTAAATTAAAATGAAGAGTGATATGTGAGAGTAAAAGTATTGTCCAGAGTTGAACCGAATTGAATTCAACTGAACTGAATTGAATTGAAGTGGACTGAAAATAAGCTGGGGAGAACAGGCTCTTAGTCCACTTATCATCTACCAACCTAAACAAAACTAATTTATCAACCCACCCGACCCCCCACTAGTCTCAGATACCCCACTCTCTCGTCAACTTAACCACCCACCCCCTCTCAATCTTCAATTCAACACACCCACGCCAAACACCACCAGCTCCAACTCAATTCATCGGCGAGCTCTACATGGCAACTTCTTCTCCTCTTTCTCACCGGCTTTAGACGCCTTCCATCGTTGTGGCGATGCTTGAGTTGAACCGAGACACCCAGCGTGCGGTGCTGCTTGTTACGCCGAGAACGGAAGTCGTTGCGCTTGTCTCCAGATTTTTCCTTCTCTTCTCATCTCCTTCTTTTCCTCCAACTCCTCCTTCTCCCGCCTTTCTCCAGATCTGATGGTCGTGTTAGATACCTTTTCTCCTTCTCTCCATCTTTTTGAAAATGGGAAATGCAAGAGTTTTTAGATTTACGATGGCTGTGAATTTTGGAAATGGTGGTTGATGCGTTTTGGAAATGGGAAATACAAGGGTTTTTAGATTTACGATGGTTGTGAATTTTGGAAATTGTGGTTGATATGTATCAAATGTTGGTGAATTTTGGTATCACCTTTCTCCAGATTCGGTGGTGGTGAATTTTCGAAATGGTGGTGAATTTAGGAAATCGTAATTTTGGTGATGTCGGCTGGTGATGGAATTCCACTGGTAATGGTGTGTTGCTTCGATGATAGTAGAGAAAGACAGCAGATGCCGATGGTGGTGGTGGTTGAAGCGTTTCTCGGTGAAAATGGTGGTGGTTTGTGGTTGTGATTGTTGTTCCTGGTTGATGGTTGGGCAGGGGAAGAGAAGGGTAGGGTAGGGCATTAGTTTCAGGGGTGGGGAGGGGAAATGGGGTGGGGTGGGGTTTCGGTGGACAAAGGTGGGGGAAGTGGAAATGAAGTTTTCTGGTGGTGGTGGCGTTGTTGTTTTGGTGGTGGTGTTCATGTGGTGGATGTCAGGTGGAACATAAAGTTGTTGGGCAATTTATTATTTAATTAGGTTTCCTAAGAAGCGTGTGTTGCACCGATTTTTGTTTTAATATAAATACTTATCCTTTTAGGGTTAAAAGAGGATGTTTTTCTCATTAGAATTTCAGTCTTTAGTTTTCCAAGCACAATTTTAATTACTTAAGAATCCTAGTATTTCTTTTGCCCAATTTACATTGAGTTCTTAATAGAAGCTTTGATTTTTGCAAGATTCGTTCTACAACTCCTTGGACGTGGCCCCCAACTTTCTCTCTACAGATACCTTGGTCTGTATGCCACTTTTCTATATTATACTTATTTAGAAACTAAGGAAGTGTTAAATTAGTTATTTTGTTGGAAAACACCTAATAAAAATATTTTTGTCTAAAAAAGCCTATTATAATACTTCATTTTTCTTACTTCAGACCATCTCAAAATTTTCCAGCCAAGAGTTCTAGTTTACGGCCTTGCTATGTTTTCCTCCCTTTCTTATTAAATGGGACCAACCTATTTTACTTCTCCCCCCCATTAAATGAAAAAAAGTCAAGGTAGAGAATAAACTTTTTTGTCGAAAAATTTTGTGATATGAAGTAACAAACACAAGTTATAATAATAGGCCTTTTTAAACAAGTTTTTTTTTTAGGTATGTTCCAACAAAATAACTATTTTAATATGTCGTATTTGATAAGAAATTTTAGTATATAGTATTAAATTAACCTAAGTCCATGCAGAGTGGTTCTTTAAGTTGTGCGTTTGTGTTTTTCTGCCATCTAAATTATGTATTACTCTGTTAATATATTTTAGGTTTTCTTATATTAATGTTGACACCTATATTTTGTCAACGAGGAACACAAACTATCCTAAATCTTGCTCTCACCGTTATTGCTCTACTTCTCTATTTTCTTTTCTCGCTATCTAATGGACCTAGCTTCCATCTACTCTGTGAAACTTATTTTCTCTTAGTTCTCATGTCCTTGGTACCCACATTAATCACTATTTTTTTTTCACCGCTGCCCATGCCATGAATAGTGTTTAGAGTCGATTTTGTAACAAGATAATGCTAAGACCGCCAATGCTGCACCAAGTTTGAACATTGTGAGTTTATTTTTGAAAAGTACATATACAACAACAAATAGCTGTACAATAATGGATTATGTCGATGTTTGTACTGGTTATTTTACACAATTCAGTAGCAAAACTATTAGCTATTTACCAAATGCCTTTATACAAAATGATAATACAATCGGTTAGTCAACTCAACTAATACAATTAGTTATCAACTATCAGCTAAATACGACAAGCTAACAACTATCAACTGCTCCTCTGCTAATTGCCAAACATGGACTAAATCTTTACCACTAGATGAAATCTTGCTTGGTTGGTAAAGCAAATTATACTAATGCTTTCTCAAAGGAGGTTTGATCTACTAAACAATGTTAGTATACAGAATGTGGCTACCAATTGAAATTTTGTTCTCCACATTTTACTCTATTAAAGGAAAATAAATTCGGATAACTAAAGTTCTGATAAGTTATACTAGCATGGATAAGTTATGATGAAATTAATTAGTTAGGTGTGTTTAGTTTGTGTCCAAGTGTTATTGTCTAGAGAACCCCATAAAGAGAAGGGAGTTGGAAAGTGAGCTAGCATTGGATAATATACAAAAGGACGTTAGGAGAATCGTGTAACGCGTCCTAGTTCCATCACATATGGGCGTTTCCTGATGTGGGAGTGGGGGGTGGGAGTGGGGGGTGGGAGTGTGGGAGTAGTCTTCAATCAATAATAGAAGACTGAAGGCCAACCGTAGAACTGTAGTTTGTTTAATTATAGTATCACTAAATCATAAGGTTTGGTACCTGGTATGAGGATTGAGGAGGACCCTTTTTGAAATAGGTACCATGCTCCGTACCATTGAAAATTACATCCAAAATCAGCTCAATTTAGCTAAGAGTAACCCTAAAGTCAAATCATGCAAGCGTAAGCACTAAGCAGTAGCCTTCAAGTTATTACCCCGGGTCCCGGCCCCTCCTCATTAAAACCTTTGATGTTTTTTTCAAATGTATTCCGTACATGTGTTGTTTGAGAGAAAAAGTGATGAATACCTCAGAGTCAGAACGCGTTTTTATTTTAATTATTTGTTTGAGCTGCGAGACAGATGAGCAACAGCTGGTGTTTGTTTTTCTTTTTTAGCTAGTAGCACTCTGCACTCCTATTTGGTTTTGAGATAAACTCAACTGGGAACTACCCACTGTTCTTTTCAGTTTGCGCGTTTTCTTAGACTTGTGTAAATTTTTTATTTTTTATGCAATTTTTCTATATTCTTTATAAGTGGAGTATGTAGGAGAGGTCGAGATAGAGATGTAAATGGATCGGGTTCGGGGCGGGTGGAGCATCACCCGCATCCATCACCCGCTACCATCCGCACCACCCGATCCATCCATCACCCGGAAAAATCACCACCCGAATCCATCCATCCATTTACTTCCGGGTGAACGGATGGATCGGGTATAATCGGGTGAAATTACCTCAAAATAATGCTAACCATAAAATTTTAGAAAAATAAAGTTTCAACCGATAAAACCATAGATCCACAACCACAATTCAAATTAAGTTCAAAATCACAGTAATTTGCATATAAAAATTAGGAAAATTAGGTTGGGCATTAGGCTTTTAGATTTGGACATTTAGTTGGGCCTTGAGGATTGGACCTAAAAAATGTTTTTTTTAAATAAAAGGGTGATGGGTCGGATTAACGGGTCGGGTGATGGATGAAAATTGTCCACCCGAATCCGATCCATCACCCGCATCCGTTAATCCGTCACCCGTCCACCATCCGTTTAAACCGGGTTTTTCACCCGTCCATTAGGACGGATGGACCGGGTGACCGGGTGGTCCACTGAATATTGCCATCTTTAGGTCGAGAGGAGTACTGTTTAACTGTTTTTCGATTACTATTATTATATTATATTAAACTAATTTATTTTTAGGTGTATATTCTGTAAGGCACAACTCTCCTTTTTTGCACCCTGCAAATCCAGGAAGGTACCTAGGAAAGAATCCTATGCCTCCAAAAAATCATAGAGAAAGATATGTTCCCTCATTTAGTTTTTGATAAATTTAGCAATGCCTCCATGTGGGCTGTCAATCATTCAATTGCATCTCTTATTCTATGCTCTTACATCAGGTCATCTATCATTTACTATGTTTAAATCAAATCAAAGGATTCATATTGCAAATTGGCTTTTTTTTTATTCAACAAATGGACTTTCATCTACTCTCCACATAACATAATAATTATAATAAATAAATATTTTATACCTCACAAATAATAATATCTATTTATTATAGTTATTATGTAACAAAAGAAGTAGTAATTTCTTTAATTTAATTGAGCAACGGGTGAAAGCCTAGTGATGTTGGCATCATCTCCGATCCCAGTGATCCTAAAATCGAGTTTCACCCCTTGCAAAAAGGGATCCCCAATTTTTCCCCTTCCTTACAAGGGACTTCATCTTACCTTAGAAGAAATTCTTTAATCTAATCATGTCTTCGTTGTTAGCAATTAGGCCTCATTCTTTTGGAATGAGAAAAACTAAACTGAAATGAACTGAAACTCAACTGAAACTGAACAAGATTGAACTGAGTCGAGAGAAAGCTGGACATGATAAAGTATATGAACTGAAATTAAACTCAACTAAATTGAAAATAAGTCCAAAAGAACAAGGTTTGAGCATCATGGTAAAAAAAATTCACCCCCTGTTTGTAACGTCCGAAATAGGCTAATGTTAATTTTGGAATAAATTCATTGACAAAATAATAAAATTGGCTCTCAATAATACTACCTTTTGACGGTATGTGCTGATTAATACTTGATTTTTTTAAGAGAATATATAGAAATTATTCACTATAATTCTCATATGGGCCCACAACTTTAGCTCAAGCAAATTGGCTTAGGCTATGTTCAGTTCACCTTATTTTTGCTTATTTCAGATCTAATCCGATCAGATCAGAAAAAATAAGTTCAAATCAGATCAGATCAAATCATGCTTATATTTAATAATCATTATTACCATTAAATATATCTTTCATTACATATTAGTAAAAATTATAATAATTGAATATTATTAAAGTATTCATTGAGACGAATCAAACAAGACCTCACATGACTATATTTTTGCTTATATATTGAGAAAAATCTTAAAGATAAGATCTTGTAAATCAGATCAGAAAAAATAAGTTCAGATAAGTTCAGATCAGAAAATTTCAGGTGAACTAAACATAGCCTTAGTTAAGCTACATTGGCTAGCAAATGAATTTTCAGCTACTCACTCTAATAGTTGGGCTAGTTGTTTAACTTTTTATTTATTTGCTAGCAAGTCCCTAATGCTCACCATTAGAGTTGCTCTTAAATCTCTCAATTTACTACTTGTAAGAACCAACCTTCCTCCAAATCCTGATTTTATCAAGGTCCATTGGGAATAAGGCCTTGTACGTGCCTCATCGAATTGAGGTATTCGTATGGACAACCTTACTCAATTGCATCAATACTAGTATATGTATTTTACGCGTTGAAACCCAAGTTGTTTGTTATGGGATCATAACCCGTCTCCAAAGTTTGTTATCTCTTCACCTCCCCCCCCCCCCGGGGGTTGTCTAAAATGAAAAATGTCGATGCCTCATGCAATTTTCATCTAAACATATTTTATCCAAAACGAGTCCAAATAAGATAAAATGAACAAATCTTGATCAAATGCTAGCTAAATGAGAGGGTGTGTTTGACAGTAGTATTTGAAGTAACTTTTAGTATTTGGATTAAGTGAAATCTCTAATAATAGTGAAAAATAATGTTTGGTGAACTAATTATTAAAAAAGAGAGTAGTATTTAGTGAAATAGTGTTTGAAGTAGATTTTGGTGTTTGAACTAGTGTTTTGGAAAGGTTATAGATATAATCGTTTGGGTTAGAGGTAGCTTTTGAAAATTGAAACGTAGTTTATATTTGTTATTTTCTAAAGTAACAACTAGTTTCATTGGACAATAATTATCATAAGATAAATTCTTGGGTGTGATGGTTACACAATAACTCATGTTGTAACAACTCGTAAACCACTGTTTTTTTTTGTAAAAAAAATTCAAATGACATGGATTAAAAGACATGAGATTCATGTTATTATTTGTATAGCCCATGTCATTTTTGTTGAAATCTATGTTATTATGCAGGTTACACAATAAGTTATGATTAACATGTTATATGCAATACACACTCTTGTTATCAAATCAATTTTTACCGTCAAACTCTAATAACTATTATCCGAATGTTAACAAATAGTTCAACTTAGGTCTTATTATTTTGGACTTAGTTTCAGTTCAATTTAGTTAATTTTAGTTCAATTTAGTATAGTTAAGTTAATTTCAATTCAATTTATTTTAGTTTATTTTAATTCAATTTAATTTCTCTCGATTCAAAAGAATGGGAAATTAACCAATTATAATCAAATAGCCACGCAAAGCTTGTGAAACCCGGTGCTTGGTGCAGAGGAAATCCAGCTGCTCCTGCTTTTGCTTTTATCAAGAGCCGCAGTATCGTCGGGCTCCAAAAAGTTCCTCAACCTTTTTCCAGGCAAGTTCTGCAAGATACGACTGCATTAACTTAACCTCGACGAAGAAAATAGGAAAGGCCATCTCGTTAATTTTTTTTTGCTTTAAAACTTTCATCAATCGCTAAATATTCCATTTGTCACTTGTTAGGTGTCGGCATTTTGCCATTTTCTTGCGGCTTTCGAACTTAACTTAGGTACATAACTGTAGCTTTGTATGACACGTTTAGATTCGGATGATTCTTCTACATCTTTCATTTACAATTACTATTTTTTCATAAAATCAATTCATTAATAAAGGTTATACTATAAAATAAATTCAAATTTAACATATACTCCCTTCTCTCTTCCCCAAACAATTTAAAACTTGATCTCCCGTAAAATACAATAAACTCACACTCTATATCGTCAATAAAAAAAAGTTAAGAAACCAAATGAACTTACTTTTTACACACTTTCTCCAATTTTTCTTAAAGTGTGTATTCATAGTAACCAAGGCCCTGTTCTTTTGAGCATACCATTTGCATAGTAAATGAGAAGATTTTAAAATACATAGGTAATACATAACAAATTAAAACAAATAAAGGTTTCTTTCATAAAAATTATAATCATTGAGTAGATCTTGAATTATTGATTATCTCTCGCACATATTATTGCTAAAATATACAATCTTTTTAGAGAGGCAATCTAACAAATTATTGTAACCGCAAGGATGATTTTAATCTAATTCATCTGAATTATTTGAAAAATTGATCATTGTTGTAATCTCACATCATTCTTAATCAATGAACCTAGATAATACTTCTACGAAACTAAAAAATATCTTGCTAAGAGAGCAAACAAACCATGCCTTTCGCGGAAGAAAAGTTCCCCTACAAAAGGATGAAGCGTTGTTATAAAACTTAAAAAGCAAATAAAATTAAAGGAATATAACAAAAAAATAAATAAAGTTGGGGCTTTCTACCAGTTGAGAGTAGGAGTGGCAATGATGCGAGTCGAGTTCGAGTTTGAGCTAACTCGACTCAACTAGTCAGCATTTCGAGTTGAGTTTGAGTTGAATCGAGCTCATTCGAGTCGATTATCAACCGAGCCGAGCTTTAACTGAGTAGATTTCAAGTAGCTTACAAGTGTCTCATGTTAAAAGAAACATTACAAATTTAGGTATTTTGCTATTGATAATTGGGTATTCGAGCTTATGACGAGTATTCGAGCTTCTAGCAAGTTTTCGAGTCGAGTATCGAGTAGCTCAACTCGACTCAGCAACATATCGAGTCGAGCTTTGACCGAGTCGATCTCGAGTAATTTGCGAGTTGTTTTGATTCATTGCCACCCCTAGTTAGAGGTTAGGGTTAGGAAAAGTAGAGAGAGAACAGGGGCGACTTTAAGTTTATTTAGCTTAACAATTATTAATTAGTACTCCTTTCATCTAATAATATAAAATTTGATCTTGCCTTCAATATTTCTACTGTATAACTGTATAGAATAAAATCCCTACAATCATAAAAGCTGTAATTCTATTAGTTGTTAAAATCATCCAATTAGTTTGTTTGGTTTCATACAAATTTTTGTTCCTCTTAATGTTAGTAGATACTCTCTCTGTTTCAATTTATAGTACTTGTTTCCATTTTGACATCTCAAAATATTCTTCTCTTTTTTCTCATTTTTCCAATTTTGAAATGATACTTTTCCTAAAATAAAATCATCAAACAATTTTTATTTTGTTTGTCCTATTTTTTTGTATGAAAAGTTGTAGCCACATGACCCACATTTAGTATTTGTCCTTATTTTTACATGAAAAGTTGTAGCCACATTTAATATTTATACCGTCCAATGCAAATACTTATTATTCCAGTAAAAGTACTATAATTATTTAAGGCAAATGATAATTTTCTTAATTCCTGTGTAAAATGAGAAACAAACATTATAAATTGGGATGGAGGGAGTATATAATATTCGTTGTTATTTTCTATGTAGTTTTGGTTATTTTTAGCCATAGATTTTTTTAATTAAAATTAAAAAGATAATATAAATACACTATTAAATAATACAAATGATAACATTTTTCACTTTTCTTGATTCTCATGAATAATGAACTAAAACCACTATATTATCAAATGATGGAAGTAATTAGTTAATACACCCTCTATCCCAAATTAGTTTGAAAGCTTTCCCTTTTTGTCCCAAATTAGTCTAAATACTATCAGTTTTTACAGTCTCGCTACTCTCTTCATTTTTTGAAGTTATACTCAGTTAATGTAGACACACTGTTTTAGAAAATAGAAGATAGAGTAAACTGTTTGAGTCTACTATGAAGAGAAAATAGTAGGTCTGTTACCTTTTGGTCGACATGCATTAAATAAATATATATATATATGAGAAAAAAAAGTGGGTTATCAACCAATCAACTAATAAGATTTTATTCACTAACCTAGGAATAAATAATGGGATAGAATTTCACATAACGAATTGAGACGGAACGTGAGTAAAGCTTCACAAAATAGAGGGAGTATTAGTTTTTAGCACCCCTTGCTCCTCTATTTTATCTGTATTAATAAAAAGATACTCAATTTTTCTACCCTTCAATATAAAAAATACCTACAAACTTCTATCACGTCTATTTTTTTAATAAAATAACATTTGATCATCATACTATAATATCTATATAAATATATTAAAAGGCGTGCATAAATAAGAAACTGTGCCATGTGGCACTCTTCTTAGGGAGTTTTAGTTCATGTAATTCATGTACAATAAAAAAAGTTAGAAATCGCGTAGTATGAGGATTTGATCTCGAGACCTCAAGTACATATACTAAAATATTAACCACTAAACTAAGTTGTATTTAGTATTATTATCATAAAGTATTATATTGATAAATTAATTTTTTTCTTACCTAAAACATAGCCCGGATTTAATAACTAGTTATTAAACTACGTGTTTCAATAAGTTTACAAATCTTCATGGAATGGAGGAAGTAATATGATACTGTGTTGAAACTTAATGTTAAAAAAAGCCACGCTAGCTGATTGTGCCTTCTATTTTTCAAGGTTTTTGAGGAATTGCTGTTTCATTTGCTTTGTGTTTTGGATGCATCTCTTTCTAGGTTGACTAGATGTGAAATGTGAATATATTATTTGTGTGGTAAAGGCTAAGATTCTACTCCTGGAACTTGTGCCACAATACTCCTTTAAAAATTTTACTCCTGGTTTTTCAGTGGTTAAAAAGTTTGAAGAAATTCATTTTAAATTGTCTTTATAAATACTCCTTTTTTTTAATATTTCTCACTTGAAATCTTGATATTATTCGTATTTTTAGAATCTTCTCAATTTTTTTCAATTTATAAGAAAAATATAGTTATATGATGTCTTGTTTGATTTCTCAATTAGTATTCTATTAATATTCAATCGTTGTAATTTTTACTAATATATAATAAAAAAACATTTAAGTTCATATCTCTATAGGGGAGCAACGATGTCCCCTTAGCAATTCACTTAATTGTCCTTCTACAACATAAATATTACATTCCAAATTTCTAAATACCACCTGTAGTAGTTAATCAAAACCAATACCATGCATGCATAAACTTGCCAAAAAAAAAATCAATTAAATCTCTATTAAATATAATCAATTTATATAATGCTCAATCAAATAAACTTGCCAATAAAAAAGATTCAATCAAAATAAAAGATTCATAATTAAGAATATGCAACACATTAATACCACATACAATAACAAAAAAATACACGACATTCTCATTATAGAGACAACTTAAATTCAAACTCAAATAAAATTTTCCATAACACAAACTCAATTACAAACACAAACTTCAAACCAAAAAAAAAATCAGTTCTCTTTATAGATTGGAGCTTCACGACATTTTCAAATACGACATTCTTAAATTTACGAATACTTTACTGTTAATCAAGTTCAAAATTTGTTATTGAAAATCAAAGTATGTGTAATGTTCTATGTTCAGTAAAACGTAAGAATATGTAATATGTTCGAGTAAATTTAAACTCAAATTAAAGTAAATCTTACGAATATGTGTTGTGTTATAATTTTTTTCTAAAAATATTGAACTCAAATTACAGTTTATTTAAAATTTTATTCAAATATAGTTGAGATTCAAATTAAAATTACATTAGACATGGTCGGAAAAAAAACAAATTTCTTCCAAAAAATATCTTTAAATTTGTTCCCAAATATATAAAAAATTGAGACAAAATACTTCAACACGAATTATTTTTGTGGCCAGATATTAAAAAGAATTTGAGAAAAAAAATACTTCAAACCGTATATTAAAATTAAAAATTTGTGCCCATAATCGAGTTTCAACCCATTAGATATTCAAAAATACCTGATCGACGACATGAAGAGCATCTTCATGACCGCCAAAGCTAGCTCAAATGATGACGATATCATAATCGAAGGTTTGAACTTGGCAACTTGGAAGATGAACTCGGCGAGAACTCATTGAGAAACTCAATGCTTCTCTTCGAAGTCCACGTAACTGGAGATTGAGATCGAGTGGTTTAGCTGAGAATGAGGAGAAATCGAGTGTTAGTTTGATTTGGTGGAAATTGAAGAAAATGATATAAAAGAGAGAAAAAGTGACGACTGCGTTATTTCAAATAAATAGAAAGGTAAAAGAATGGCGTGAAATTGAGAGATGATTTTGGGAGTTGGGAGAGTAGCTAATAATTGAAGAGAAAGATTATTGTCTCTTTTTGTCATGGTTCATGTGATTGTTTAGAGTTTTGACAAAAAAATATTAGTTAGAGATGCAATTTCATTACTTATACTTATTCACTAATGTGTTTTTAAATACTATCTGTAAGTATTTCAATTTTTATTATTCAAAAATGGAGGTGAAATTAGATACGAACTTTTATTTTTTGGTTTCTTTTACTATTGAGTAATAGTTATTCCCAAAATGTCGTTGCACGCTTAGTGTGCATTAAAAACTAGCTAGTATAGATGTGCCTTGGGAGACATACAAAGGAAAATAAGAAGGATAAAATATAGAGGGGGTATATGAATTCCGAAATATTATTAAGTGGATCTTATTAGATTGATTTCAATGTGTACTTTTAGGAATTTTTTTTAAAAAACTACCTTTTATAACAAATATTATTCAAAAAACTACCTTTTAAAAATTATTTTCCAAAAAACTACCTTATACAATAAATTTTTTTCAAAATACTATCAATTGACCGCTAAATGAGGGTTTAACCACCCCTGACGAATTCATTTCTACTTATTGTCTTGATCTCACGGCCCGGACACCGCTGACAACCCTTATAGGGAGTCAAATTGTCCCTCGTTTCATTTTCTTATTAACAAGCACCCCCTCCCGCTAGTTTCTCTCTCCTCCATTTTTGTTCTTCTCTTTTTATTTGTTGCCCCACCGACAACATGCTATTTAATAATCAACGTCATAATAAAAAAAAAGTCAAATGGTATTAAAAACATTATGTATATAAGTAGTTTTTTTTGAAAGAAAATTTTTATAAGGTAGTTTTTTTTTAAAAAAATAAGGTAGTACTCCCTCTGTGTTTTTTTTATCATTCTCACTTTTCTGTGCGCGTCTTCCAATACACGTTTTAAAACTTAAATATCTTTCATTATATAGTAGTAAAAATTATAACGATTGAATATTAATAAAGTACTAATTGAGACGAATCAAACAAGACCCCACATGACTATGTTTTTTCTTATAAATTAAGAACATTTGAGAAGATTCTCTCTATGCATGAATAGTGTCTAGATTCTAAGTAAGGAAGATAAAAAAAAACCAAGGGAGTAGTTTTTTNTTATATAGTAGTAAAAATTATAACGATTGAATATTAATAAAGTACTAATTGAGACGAATCAAACAAGACCCCACATGACTATGTTTTTCTTATAAATTAAGAACATTTGAGAAGATTCTCTCTATGCATGAATAGTGTCTAGATTCTAAGTAAGGAAGATAAAAAAAAACCAAGGGAGTAGTTTTTTGAAAATTTTCCTTAGTTTTAATAATTCCTCTATTTTTTTAATTGCAACAATTTTTATTTATAGGTGTTTTTACTTATATGCAATATTTTCTTTATTGGTATAGGTTTTAGAGTAATTTGACCATTTTATTCTCACTTTAACTATTCCACATGCTAAGAGTGTGGACAATTGGGTTAAACCTTACTCTCTCTCCTCTTTCCTTAATACTTGTGCAAAAAGGCATTTGCTGCAACCGAAAAAAACATAGGTATAGAGGTTGTTTGACAATCGGCGGTTGGCTAGTTTAGTTGGCTTGTTTGACTGGTTGGAAGTAGTGTCTGTATGTATTGGCTTTTTAAGCTGGCTGTTTGAGCCAGCTATTTGCAAAAGTGTGGCAAAATTAATTGTGGCTGTTGGCTGTTTATTAGAGAGTATGTGTGCCAACAAGCCAAAAGCCAATCCAAAAAGCTACTCCAAACAACCTTTTCATTTTGGCTTAAAAGCCAGCTTTTCAGCCAACCAAAAAGTCAATAACGAAACACTTTTTTTTGCTGTTTGATCAAATTGAAAAGGCAAAAGCCAATGAAAAAGCCATTTACCAAATTAATATGACCATAGTATTACTAACTTTTTATAATTGTTAATAATATAACTAGATAATTGTAAATGGATAAATGTGTGCATCTGTTGCTAATTTGAATAAATGCTTACATTGGAGATGGTATATAGATATATATATATACTACCTCCGTTCTTTTTTAGTTGCAACGTTTGACAAATTGCACTATTCATGTTCTCTTATTTGACCACATTTATTGATTTATATGTTAAACAAAATATAGTCATGTGGGGTCTTGTTTGATTCGTTTCGATGTAAGCTTTCATAATATCAAATTTTTATAATTTTTACTTACATACAATTAGAGATAAAACGATTTGAAATTGTANNNNNNNNNNNNNNNNNNNNNNNNNNNNNNNNNNNNNNNNNNNNNNNNNNNNNNNNNNNNNNNNNNNNNNNNNNNNNNNNNNNNNNNNNNNNNNNNNNNNNNNNNNNNNNNNNNNNNNNNNNNNNNNNNNNNNNNNNNNNNNNNNNNNNNNNNNNNNNNNNNNNNNNNNNNNNNNNNNNNNNNNNNNNNNNNNNNNNNNNNNNNNNNNNNNNNNNNNNNNNNNNNNNNNNNNNNNNNNNNNNNNNNNNNNNNNNNNNNNNNNNNNNNNNNNNNNNNNNNNNNNNNNNNNNNNNNNNNNNNNNNNNNNNNNNNNNNNNNNNNNNNNNNNNNNNNNNNNNNNNNNNNNNNNNNNNNNNNNNNNNNNNNNNNNNNNNNNNNNNNNNNNNNNNNNNNNNNNNNNNNNNNNNNNNNNNNNNNNNNNNNNNNNNNNNNNNNNNNNNNNNNNNNNNNNNNNNNNNNNNNNNNNNNNNNNNNNNNNNNNNNNNNNNNNNNNNNNNNNNNNNNNNNNNNNNNNNNNNNNNNNNNNNNNNNNNNNNNNNNNNNNNNNNNNNNNNNNNNNNNNNNNNNNNNNNNNNNNNNNNNNNNNNNNNNNNNNNNNNNNNNNNNNNNNNNNNNNNNNNNNNNNNNNNNNNNNNNNNNNNNNNNNNNNNNNNNNNNNNNNNNNNNNNNNNNNNNNNNNNNNNNNNNNNNNNNNNNNNNNNNNNNNNNNNNNNNNNNNNNNNNNNNNNNNNNNNNNNNNNNNNNNNNNNNNNNNNNNNNNNNNNNNNNNNNNNNNNNNNNNNNNNNNNNNNNNNNNNNNNNNNNNNNNNNNNNNNNNNNNNNNNNNNNNNNNNNNNNNNNNNNNNNNNNNNNNNNNNNNNNNNNNNNNNNNNNNNNNNNNNNNNNNNNNNNNNNNNNNNNNNNNNNNNNNNNNNNNNNNNNNNNNNNNNNNNNNNNNNNNNNNNNNNNNNNNNNNNNNNNNNNNNNNNNNNNNNNNNNNNNNNNNNNNNNNNNNNNNNNNNNNNNNNNNNNNNNNNNNNNNNNNNNNNNNNNNNNNNNNNNNNNNNNNNNNNNNNNNNNNNNNNNNNNNNNNNNNNNNNNNNNNNNNNNNNNNNNNNNNNNNNNNNNNNNNNNNNNNNNNNNNNNNNNNNNNNNNNNNNNNNNNNNNNNNNNNNNNNNNNNNNNNNNNNNNNNNNNNNNNNNNNNNNNNNNNNNNNNNNNNNNNNNNNNNNNNNNNNNNNNNNNNNNNNNNNNNNNNNNNNNNNNNNNNNNNNAAGAGTAGTATATATATATATATATATATATATATATATATATATATATGTATATATATTCAATGCGGTACCTAAGATATCTTAAGACTAAAAAAAACCAGTTAGTGAATCATTAAATTGTCTAGATGGGATGAATAGTTAAAACAATAAGTCGAAATAAGAAATTGTTTGTCATACATATATGGAAAATGCACATATACAAACAATTTGTTTTTACTCTTTGTTTTTGTTTTATTCATTTTTACCCAAATCAAACTACTCTTATTATGAACTTATTCCCCCTCAAAAATTGAAAAATCAACTCAAGGAAAAAAAAAAGAGTGTGAAGGGAGATCAAGGCATTTTATATTATTCACTACATTCGTTTTAATTTGATCTGCACACTTTCTTTTTCACGATAATCAGTTGTTCGTTATTTTTTTGCGTTGAATTTTCAGTTTTTTTAAAAATGAAAACAAAAATTTGAAATTAGAAAAAGTTATTTTCAGTTTTTCCTAGAGGTGTGCATGGGCCGGCCTGGCCCGACATGATTTGGGCCCTGCTTGGCACGAGCTCGCTCGAGGCCCGACCTGACCCGTTGTCCACTACGTGGGCCGCGGGCCTGTCACGGTCAAGAAATATTATTTCAGGCCCGCACCAGCACGAGCTCGTGTGGGCTGGCCCGCGGGTCGAACGCTCCTTTCCTTGTTTTTTAGCCTAAAAATTGTTAAAATTACAAACAAAGAAAACATAAAACACGGGACATTCCCGCAGGAAGCACGAGCCCGTAGACAAAATCTGAAAATTTCAATCCCGACACGACCCGCTACTCACGGGCTCGGGCCCGGCCCGACCCATCATTTCCCCAATCCCGCGGGGCGAGCACGTGAACATGCTCGACCCATGCCCAGGTCTAGTTTTTCCCGTCAATGTCAGTTTTTGCTGTCAATTTCAAAATTAACATGTTTAATATACGTATGACTAGTTTAAAGTTTACTACACCCCTTAGATCCTTACATCATATGACTTTTAACCAAGCAAGGCTTGACCTAACGATAAACGTTTAGCCTCATAATTTTAAGGTCATGGGATCAAATCCCACTAGAAGCTTTTTGGGGATAAGGTTTCTCTTACCATCTCCTTCTCTTCAAAGAGTCTGACCAATAAACTTGGCTAATTATACCTGTGTAAAATACCAATTCAGTAAGATCTTTCATCTTACCAACTTAAAAAAAATAAGCATGGTGTATAATACATTTAGTAGGGGTGGAGATGAAACTTGAAAGACACTGTAAAAGAAAAGGTACCTAAAAGGTACATCCCATGTGGAGTTGTTCAACACTACTATAAAAATAGTGTATAGATTAAGGGCTTGTTTACATTGCTATTTTAGGACTCCAAAAAATTAATTATTGATTTTTTTTTGTTTAATCGCTCATTAATTTGTAACCGTTACTTGATGGTAATGTATTTTTTTAATTTGTTACCTTCTTCTCCTCCTCAAATAACAAAATCTATTAATTGGTAATAATTGTTACCATTCATTTTAATTAATTGACTTGAACCAAACCCTTAATAAAAATAGATAACTATTTTTATTACCATTTTTCTTTTCAATTTGAATCCATTCTTTTCTCATTTCATATTTTAAACCAAACTACTCCCAAAAATTAATCAACCAAACGATTATTTTCATATATACTTTAAACTAATAAAAAAATGTATTTCATATTATAAAAAAAAAGTAACATCTGTCACCCATTTGCTGAACCTTCCCTGCTTGACTTGAGGGATCTGCTAGTCTAAATAGGGTAGAAGCTAGCATCTATAAATATAACTTCATTCTATGATTCTCTACTCTCCAGTTTTCTTTCACCTCTATCACCCTCACACTAAAATTGAAAGAGAGACGAAAAACAAGCAATAAGCAAGCTACAAATTAGTGTAATGGTTAAGTCAGAGCAGAAGAGCCAATGCGAAGCATCATCATTATCATCACCAATACCATCATCCTCATTGTCGTCATTAAAAAAGAAATACAAAGGAGTGAGAATGAGGAGCTGGGGTTCCTGGGTTTCAGAAATTAGAGCTCCAAATCAGAAAACAAGAATCTGGTTGGGTTCTTATTCTACCCCAGAAGCTGCTGCTAGGGCCTATGATGCTGCACTCTTATGCCTTAAGGGTTCTTCTGCTAACCTCAACTTTCCTCTCTCTGCTTATTCCAACTGTCATCCTCTCATCCCTTGTCATGATTCAGCTACTGTCATGTCTCCTAAATCAATACAAAGAGTTGCTGCTGCTGCTGCTGCTAATGATAATAATGTTGTTGATGATACCTCCACTAATACTAATACTAATACTCATGATCCATCCTCGCTTTCTTCTCAAACTCATCCATCTTCATCAATATCAATGTCAATATCATCTTCTTCATCAGTATCATTGTCATCATCCCCTTCTCTGTCATCTTCTTCACCAGAGCTTCAACATCTGCATCAGCTCATTGATGATACCATCTCTCTTACTCCCGCTTTTGACAATAATAATGACGTCTCATCCATGGCTAATCATATGCCTGTGAATATGATGATGAATGATCCATGGTCTTGCTTTGACTTGTCTCCTAAATGCATCGATCCCATGATTAATTCCATGTTCTTCAATCCCCCATCTATCAATATTATTGATATCGACCACTTCTACGATGAAGGAGATATTCCATTGTGGAGCTACCACTGATCTCTAGTCATTCCAATCTCTATTCCCTTCATCATAACTATATTATTCATTATTCTTATTCATTTCACCCTTCTCGCGGGAAGCGTCTTCAGGACGACACTGACAAATGACAATCACGTATAGTATTATTTTATATACTCCATAATCTATGTATTCTTTCTAATTACTTTTTTTTTTTTTTTTTAATTTAGCACAAGGAGTACTATGCAATTAGAAACAATTTAAGCTACTTCAATTCATTTACCATTGAGGTCTGCCTTTTTTTTGGGCCTCATCGTCATCATATATATATATGTATACTTGTACTCAAAAATTCATTGTTTGTAAGATCAGCATTCAAATTAATTGTACGTTTCATCTTTCGGTAAGTTCTATTTATACCATTAACTCCCTCAATTAAAAGTAGCTGCTATCGGCAATTTTATGTGCGTTTCTGCTTTTATTTTATGTCGTTTCTTGTGTAAAAAAAAGCTTAAGACAATTATATTCTCGAATAACCAAAACTTTTTATTGGAATTTTTGTAGTTTAATTTCCAGTACTTTCAGTACTTGCTCAGCCATGTACAAGGAACTTTCCTCAATTAATGACTTTTTTCCACGATAATTAGATCAAACCTCTAGTGAGTTTAGAGTTTAAATAATATATTTTATGATTACTTTTTTTTTTGAGGGGATATTTTATGATTACTTTGAACACTGTATACGGTTGGAGTTGAATCTTGTTGCTTCCAAATACTTCATTTTCTATTTTAGTTGCAGAAGTTTTTTTTTTCTTTTTTTCTTAGCGTAGCTGTCAATTCTTGTTGCAAGCCAACCAAAGTCCATTTATTACCTTATCCAGAAGAATAACTTTTGGTCCTAAAATCAACTATACACTTGTTTTTAAGGTCAAAATTCATGAACTTTGTTGTCATAAAAAGTTACTCGTTGTATTGATACTTATTGCAAAGTTATTAGTTCAATGGAGAACATGAGATTCAGACAAATTTATTTGAATTTTAATGTCTAAATTGTTTATGCCAAATTCTGATCAGGCAGAACTTAGCTGAGGATCTACAGCTAATGGAGATGCAGCTACAAACAACAAAAGATATTAGCTACGGAATTGAAAGAAAATGCAAAGCAAAGGCGAAGACACCAAGAAATGGTGACGCGGAAAACCCCAAGAAGAGGGTAAAAACCGCGGGTGGAATTGAGTCCACCAATCCACTATGTAGGAAGTTTACAACTTATAGCTAGCAGCTAGCAGCTTGTAGCTTATTCTGAATACACTTGTAAATATTTGTGAAAGTAAAAGGAAGTGTTCTAATGTAAGCAATGTTAATGAACTCCTTTCTCCCAATACTTCTACTCCTATTTATAGCCATACATTTATTGTAACGTTGCTTTACATGTTTACGTTGCATAACTAATCTCCTAATATGATGCCATGATCTCCTAATATCAAGGAGTATCTCCACTTCTGCTTAATGACTTTGTCANNNNNNNNNNNNNNNNNNNNNNNNNNNNNNNNNNNNNNNNNNNNNNNNNNNNNNNNNNNNNNNNNNNNNNNNNNNNNNNNNNNNNNNNNNNNNNNNNNNNNNNNNNNNNNNNNNNNNNNNNNNNNNNNNNNNNNNNNNNNNNNNNNNNNNNNNNNNNNNNNNNNNNNNNNNNNNNNNNNNNNNNNNNNNNNNNNNNNNNNNNNNNNNNNNNNNNNNNNNNNNNNNNNNNNNNNNNNNNNNNNNNNNNNNNNNNNNNNNNNNNNNNNNNNNNNNNNNNNNNNNNNNNNNNNNNNNNNNNNNNNNNNNNNNNNNNNNNNNNNNNNNNNNNNNNNNNNNNNNNNNNNNNNNNNNNNNNNNNNNNNNNNNNNNNNNNNNNNNNNNNNNNNNNNNNNNNNNNNNNNNNNNNNNNNNNNNNNNNNNNNNNNNNNNNNNNNNNNNNNNNNNNNNNNNNNNNNNNNNNNNNNNNNNNNNNNNNNNNNNNNNNNNNNNNNNNNNNNNNNNNNNNNNNNNNNNNNNNNNNNNNNNNNNNNNNNNNNNNNNNNNNNNNNNNNNNNNNNNNNNNNNNNNNNNNNNNNNNNNNNNNNNNNNNNNNNNNNNNNNNNNNNNNNNNNNNNNNNNNNNNNNNNNNNNNNNNNNNNNNNNNNNNNNNNNNNNNNNNNNNNNNNNNNNNNNNNNNNNNNNNNNNNNNNNNNNNNNNNNNNNNNNNNNNNNNNNNNNNNNNNNNNNNNTAGAAGGTACAATTGCATCAGACTCTATTTGGAAAACTAGGTATTTTTTTGTAGTGAAAGATTCGCTGGGCGAAGCTGGGGGCCCTCTAGTTGGGGGTTGGTCTACCAAAGGTACCTAACTATTCCATTTGTGCTTTGTTTCTAAAAATGAATTAACTAGGTTCTTACCTTGTTTCTTTTGCAGGTCTTGGCCCTATTATCTCCCAGATTCCTGAACAAGCTGAGAGATTACCTGAATTGCTCAAGTTTCCTGTTGAGGAACGCACCTTCGCAGCTCCTACCGAGGTCCTGCCCTTAGATTTCAGAGCATCTTCTCGCACTAACTCGATGTCGACAGGTAATTTTGATTTTTGGTGCAGATTATACTTTGCTCACAACTCTTAGCTACTAGGCCAACTAACTTTCTCATGCATGCAGCCCCAGCAAGATCCAGTAATTTATCTGACGAGGATGCAATGGCCAGGCTTAAGAATAGGAAGAGGTCAGCTGCTTCTTCTGGGCAGTCTCAGGTTGACAGAGTTCCTCGCAAGAACCTACGCTCATCCTCCATCCCAACCACCATCGACATCACGACCGATTCTCCTAGGGATGAGGTCCTCGTGAGCTTTCCTGCTGACTTTCTAGCTGAAGAAGGTCTAGAAGGTGGGATCTGGCCTGCAGCTGACAAGCTCGTATTCCCAGCTGCACAAAAGAGGCTGAAGGGACAGGACCCTGAGGTCATCCTGAACCATGCTGTCCAGCTATCCCTACAGGTTAGTAACATCTTTTGATCTACTTTAGATAAGGAAAATGATCAATGCCGCTTTATACTTATGATTTTTGTTGTTTCGCCAGCTTTCCCAGAGTTGCATAGCTGCCAGGGACAGCTTGCGGACTGTTGCTACCCTTCAAGATAAGGTGGCTCGTCTGCAAAAGGACAATTTGAGCCACCAAGCTAAGCTGGAGAGGGAGAAACAGTCCCGGCTGGATGCTGAGAGCAAGCTAGCTGCTGAGCAAAAATTAATGGAGAAAGAGAGGCTGGAAAAAGATGAGAAGATAGCTGAGGCGGAGAAAGAAAATGCACGCCTGGCTGCAGCTGTAAGAGAAGCTGAGGAGAGGGCTTTAGACATCCAAGCTGAAGCAAAAATTATTGAAACTGCGAAGCTAGCTTTCCTGATAAAGTTCAAGAAGTTAGATGACAAGGGTGTCAATTTCTACATTGACAGATTCCTCAAGCTGGATTCTATGACCGCTCTAGAAGCTTTAGCTACAGGTGGCAAAACAAATGATTCGGAGAAATCTACAGCTGAATCTCCTCCTTCTCTCAACCAGCCAGAAGGTGCTGTTCTTGGTGATAAGGACAAGGTTGCTGGCGATGATGCCAGCGTGATCTCTTAATTTCTTCGATGCTTTCATTAGCTTTTCTTTTGGAACAATTTAGTTTTAATTAGCTTGGATACTTTTACCGTTGCCTATGNNNNNNNNNNNNNNNNNNNNNNNNNNNNNNNNNNNNNNNNNNNNNNNNNNNNNNNNNNNNNNNNNNNNNNNNNNNNNNNNNNNNNNNNNNNNNNNNNNNNNNNNNNNNNNNNNNNNNNNNNNNNNNNNNNNNNNNNNNNNNNNNNNNNNNNNNNNNNNNNNNNNNNNNNNNNNNNNNNNNNNNNNNNNNNNNNNNNNNNNNNNNNNNNNNNNNNNNNNNNNNNNNNNNNNNNNNNNNNNNNNNNNNNNNNNNNNNNNNNNNNNNNNNNNNNNNNNNNNNNNNNNNNNNNNNNNNNNNNNNNNNNNNNNNNNNNNNNNNNNNNNNNNNNNNNNNNNNNNNNNNNNNNNNNNNNNNNNNNNNNNNNNNNNNNNNNNNNNNNNNNNNNNNNNNNNNNNNNNNNNNNNNNNNNNNNNNNNNNNNNNNNNNNNNNNNNNNNNNNNNNNNNNNNNNNNNNNNNNNNNNNNNNNNNNNNNNNNNNNNNNNNNNNNNNNNNNNNNNNNNNNNNNNNNNNNNNNNNNNNNNNNNNNNNNNNNNNNNNNNNNNNNNNNNNNNNNNNNNNNNNNNNNNNNNNNNNNNNNNNNNNNNNNNNNNNNNNNNNNNNNNNNNNNNNNNNNNNNNNNNNNNNNNNNNNNNNNNNNNNNNNNNNNNNNNNNNNNNNNNNNNNNNNNNNNNNNNNNNNNNNNNNNNNNNNNNNNNNNNNNNNNNNNNNNNNNNNNNNNNNNNNNNNNNNNNNNNNNNNNNNNNNNNNNNNNNNNNNNNNNNNNNNNNNNNNNNNNNNNNNNNNNNNNNNNNNNNNNNNNNNNNNNNNNNNNNNNNNNNNNNNNNNNNNNNNNNNNNNNNNNNNNNNNNNNNNNNNNNNNNNNNNNNNNNNNNNNNNNNNNNNNNNNNNNNNNNNNNNNNNNNNNNNNNNNNNNNNNNNNNNNNNNNNNNNNNNNNNNNNNNNNNNNNNNNNNNNNNNNNNNNNNNNNNNNNNNNNNNNNNNNNNNNNNNNNNNNNNNNNNNNNNNNNNNNNNNNNNNNNNNNNNNNNNNNNNNNNNNNNNNNNNNNNNNNNNNNNNNNNNNNNNNNNNNNNNNNNNNNNNNNNNNNNNNNNNNNNNNNNNNNNNNNNNNNNNNNNNNNNNNNNNNNNNNNNNNNNNNNNNNNNNNNNNNNNNNNNNNNNNNNNNNNNNNNNNNNNNNNNNNNNNNNNNNNNNNNNNNNNNNNNNNNNNNNNNNNNNNNNNNNNNNNNNNNNNNNNNNNNNNNNNNNNNNNNNNNNNNNNNNNNNNNNNNNNNNNNNNNNNNNNNNNNNNNNNNNNNNNNNNNNNNNNNNNNNNNNNNNNNNNNNNNNNNNNNNNNNNNNNNNNNNNNNNNNNNNNNNNNNNNNNNNNNNNNNNNNNNNNNNNNNNNNNNNNNNNNNNNNNNNNNNNNNNNNNNNNNNNNNNNNNNNNNNNNNNNNNNNNNNNNNNNNNNNNNNNNNNNNNNNNNNNNNNNNNNNNNNNNNNNNNNNNNNNNNNNNNNNNNNNNNNNNNNNNNNNNNNNNNNNNNNNNNNNNNNNNNNNNNNNNNNNNNNNNNNNNNNNNNNNNNNNNNNNNNNNNNNNNNNNNNNNNNNNNNNNNNNNNNNNNNNNNNNNNNNNNNNNNNNNNNNNNNNNNNNNNNNNNNNNNNNNNNNNNNNNNNNNNNNNNNNNNNNNNNNNNNNNNNNNNNNNNNNNNNNNNNNNNNNNNNNNNNNNNNNNNNNNNNNNNNNNNNNNNNNNNNNNNNNNNNNNNNNNNNNNNNNNNNNNNNNNNNNNNNNNNNNNNNNNNNNNNNNNNNNNNNNNNNNNNNNNNNNNNNNNNNNNNNNNNNNNNNNNNNNNNNNNNNNNNNNNNNNNNNNNNNNNNNNNNNNNNNNNNNNNNNNNNNNNNNNNNNNNNNNNNNNNNNNNNNNNNNNNNNNNNNNNNNNNNNNNNNNNNNNNNNNNNNNNNNNNNNNNNNNNNNNNNNNNNNNNNNNNNNNNNNNNNNNNNNNNNNNNNNNNNNNNNNNNNNNNNNNNNNNNNNNNNNNNNNNNNNNNNNNNNNNNNNNNNNNNNNNNNNNNNNNNNNNNNNNNNNNNNNNNNNNNNNNNNNNNNNNNNNNNNNNNNNNNNNNNNNNNNNNNNNNNNNNNNNNNNNNNNNNNNNNNNNNNNNNNNNNNNNNNNNNNNNNNNNNNNNNNNNNNNNNNNNNNNNNNNNNNNNNNNNNNNNNNNNNNNNNNNNNNNNNNNNNNNNNNNNNNNNNNNNNNNNNNNNNNNNNNNNNNNNNNNNNNNNNNNNNNNNNNNNNNNNNNNNNNNNNNNNNNNNNNNNNNNNNNNNNNNNNNNNNNNNNNNNNNNNNNNNNNNNNNNNNNNNNNNNNNNNNNNNNNNNNNNNNNNNNNNNNNNNNNNNNNNNNNNNNNNNNNNNNNNNNNNNNNNNNNNNNNNNNNNNNNNNNNNNNNNNNNNNNNNNNNNNNNNNNNNNNNNNNNNNNNNNNNNNNNNNNNNNNNNNNNNNNNNNNNNNNNNNNNNNNNNNNNNNNNNNNNNNNNNNNNNNNNNNNNNNNNNNNNNNNNNNNNNNNNNNNNNNNNNNNNNNNNNNNNNNNNNNNNNNNNNNNNNNNNNNNNNNNNNNNNNNNNNNNNNNNNNNNNNNNNNNNNNNNNNNNNNNNNNNNNNNNNNNNNNNNNNNNNNNNNNNNNNNNNNNNNNNNNNNNNNNNNNNNNNNNNNNNNNNNNNNNNNNNNNNNNNNNNNNNNNNNNNNNNNNNNNNNNNNNNNNNNNNNNNNNNNNNNNNNNNNNNNNNNNNNNNNNNNNNNNNNNNNNNNNNNNNNNNNNNNNNNNNNNNNNNNNNNNNNNNNNNNNNNNNNNNNNNNNNNNNNNNNNNNNNNNNNNNNNNNNNNNNNNNNNNNNNNNNNNNNNNNNNNNNNNNNNNNNNNNNNNNNNNNNNNNNNNNNNNNNNNNNNNNNNNNNNNNNNNNNNNNNNNNNNNNNNNNNNNNNNNNNNNNNNNNNNNNNNNNNNNNNNNNNNNNNNNNNNNNNNNNNNNNNNNNNNNNNNNNNNNNNNNNNNNNNNNNNNNNNNNNNNNNNNNNNNNNNNNNNNNNNNNNNNNNNNNNNNNNNNNNNNNNNNNNNNNNNNNNNNNNNNNNNNNNNNNNNNNNNNNNNNNNNNNNNNNNNNNNNNNNNNNNNNNNNNNNNNNNNNNNNNNNNNNNNNNNNNNNNNNNNNNNNNNNNNNNNNNNNNNNNNNNNNNNNNNNNNNNNNNNNNNNNNNNNNNNNNNNNNNNNNNNNNNNNNNNNNNNNNNNNNNNNNNNNNNNNNNNNNNNNNNNNNNNNNNNNNNNNNNNNNNNNNNNNNNNNNNNNNNNNNNNNNNNNNNNNNNNNNNNNNNNNNNNNNNNNNNNNNNNNNNNNNNNNNNNNNNNNNNNNNNNNNNNNNNNNNNNNNNNNNNNNNNNNNNNNNNNNNNNNNNNNNNNNNNNNNNNNNNNNNNNNNNNNNNNNNNNNNNNNNNNNNNNNNNNNNNNNNNNNNNNNNNNNNNNNNNNNNNNNNNNNNNNNNNNNNNNNNNNNNNNNNNNNNNNNNNNNNNNNNNNNNNNNNNNNNNNNNNNNNNNNNNNNNNNNNNNNNNNNNNNNNNNNNNNNNNNNNNNNNNNNNNNNNNNNNNNNNNNNNNNNNNNNNNNNNNNNNNNNNNNNNNNNNNNNNNNNNNNNNNNNNNNNNNNNNNNNNNNNNNNNNNNNNNNNNNNNNNNNNNNNNNNNNNNNNNNNNNNNNNNNNNNNNNNNNNNNNNNNNNNNNNNNNNNNNNNNNNNNNNNNNNNNNNNNNNNNNNNNNNNNNNNNNNNNNNNNNNNNNNNNNNNNNNNNNNNNNNNNNNNNNNNNNNNNNNNNNNNNNNNNNNNNNNNNNNNNNNNNNNNNNNNNNNNNNNNNNNNNNNNNNNNNNNNNNNNNNNNNNNNNNNNNNNNNNNNNNNNNNNNNNNNNNNNNNNNNNNNNNNNNNNNNNNNNNNNNNNNNNNNNNNNNNNNNNNNNNNNNNNNNNNNNNNNNNNNNNNNNNNNNNNNNNNNNNNNNNNNNNNNNNNNNNNNNNNNNNNNNNNNNNNNNNNNNNNNNNNNNNNNNNNNNNNNNNNNNNNNNNNNNNNNNNNNNNNNNNNNNNNNNNNNNNNNNNNNNNNNNNNNNNNNNNNNNNNNNNNNNNNNNNNNNNNNNNNNNNNNNNNNNNNNNNNNNNNNNNNNNNNNNNNNNNNNNNNNNNNNNNNNNNNNNNNNNNNNNNNNNNNNNNNNNNNNNNNNNNNNNNNNNNNNNNNNNNNNNNNNNNNNNNNNNNNNNNNNNNNNNNNNNNNNNNNNNNNNNNNNNNNNNNNNNNNNNNNNNNNNNNNNNNNNNNNNNNNNNNNNNNNNNNNNNNNNNNNNNNNNNNNNNNNNNNNNNNNNNNNNNNNNNNNNNNNNNNNNNNNNNNNNNNNNNNNNNNNNNNNNNNNNNNNNNNNNNNNNNNNNNNNNNNNNNNNNNNNNNNNNNNNNNNNNNNNNNNNNNNNNNNNNNNNNNNNNNNNNNNNNNNNNNNNNNNNNNNNNNNNNNNNNNNNNNNNNNNNNNNNNNNNNNNNNNNNNNNNNNNNNNNNNNNNNNNNNNNNNNNNNNNNNNNNNNNNNNNNNNNNNNNNNNNNNNNNNNNNNNCAACAAAAGATATTAGCTACGGAATTGAAAGAAAATGCAAAGCAAAGGCGAAGACACCAAGAAATGGTGACGCGGAAAACCCCAAGAAGAGGGTAAAAACCGCGGGTGGAATTGAGTCCACCAATCCACTATGTAGGAAGTTTACAACTTATAGCTAGCAGCTAGCAGCTTGTAGCTTATTCTGAATACACTTGTAAATATTTGTGAAAGTAAAAGGAAGTGTTCTAATGTAAGCAATGTTAATGAACTCCTTTCTCCCAATACTTCTACTCCTATTTATAGCCATACATTTATTGTAACGTTGCTTTACATGTTTACGTTGCATAACTAATCTCCTAATATGATGCCATGATCTCCTAATATCAAGGAGTATCTCCACTTCTGCTTAATGACTTTGTCAACCCTATTTTGTAGGCGCAACAGCATTATTTGACTTGGTCTTGATCAATATCCAATTCTCTTTGAATCAAATTTATTCCACTCCCTTCGTTCCTGCTTGCTGTAGCTGCTACCTGATAACTTCTAGCTGGGACGGATGTATATCCTGCAAATTCAGCTTAGCAAAAATTTTTAGGACATAACATAAATCTAATGGTTAGATTATCCATTTGTATTGCACGTAAAATAATCTAATAAAAAAAATGAGGAAAACTAGAACGATTGGAAAGTTTCAACTACAAGCTAAGACTTATTAAGAATATTAACAGATTACCCACCCCCTTAAATCTGTTGGTTTTACTCAGCTTCCCAAAGAGAGACCAAATTAATAGTTTGGGGTACTAAATAATGAGGATAGATTGGCCGGGCTACTAAGCAGCTTTTTGTTCTGTTAACAAAAAGTAGTGAACAATTATAAAAACGAAAAAAAATGGAGTTTACCATACACCAGTAAAGAAAAATGGGAATATTAATATAGTAGAATCACCAACAAGTAGGAGATCAGAGTTAGGGGTTTAATTTAATTTAGAAAGAGGACAAAATGAGATAATTAACCTTGAGTCCCTAATCATATGAAAGTGCTAGCTAGTTTACTAGATTGTTCATATCCTAACACTAGATTACACAGATCGAAATGATCCATTTTCGACTTTTATCTTACTGCTCGTGTAAATGTTCGGAGATGAAAAAGAAAAAGAGATGAGAGAGAGAGATAGAGAGAGACGTGCACTTACGTGGTATTCAATCATACATAAGTGAAAATAAATAATTAATGTTTGGGAAATATAAAATAGTAGTATTATTCTACAAGTGCATTAGCTTATTATGTAGTCTAGTCTAGGTGATGGAGTTGCAATATAATGTTGCATGGCTCGCTAATCGCTAATCGCTAATCGCTAATCGCTATTATGATGCACATGGACTGCCTTTATACATGCAAGCAGAGGGAGAGGGATGACTGCATGGGGCACCATCTCCCCGTGTTTTTTTTTCTTTACATTGCATTTGGTCTCTTCAAGTATGCAGGAGTTGAATTTTCTATTTCATTTGTGGACCACTGTTATTAAAGTTTTGGAAACGAGTTTATGCCTGGATCGAGTTTTACTACTACTTCTAGTATGGAAGTGGAACCCGTTTAATGTGGGACCCTCCCCTTTGCTAACTCAGGATAACGGAGCCAAAATCTGCTATTAGTTGCACATTAGCTTGCGGGCCCTACATATTTTGTATATCATGGCCGCATCATCACGGTTAACTTTGGCTTTGCTCAACACTAGAGCACATGATGCACTTAGGGTATGTACTATTCTTTGATTCCCTTGCATGCTGTTATTATGTTAAAGACTAGGACATGTCATGTGATCTTAGAGCATCATTATAAAGTATGCTATTTTTACTTTTGCTTAGATATTATTGTCTTGATCTTCTATGCGTATATGCTACGAAAACGGTTACTAACATCTTTTTTTGACTGAAAAATATATATTAATTTATTGATGGAAACCCATTTGACATTAATAATAAAAATCTATATAACAAAAATCTAATTGAAGCAAGTAAACTATCCTGCATGAAAGTTATGATCATTGTAATGTAATTGAATCAAGTCCTTGCTCTAGTTGAATTCATAATATTTTTGACATAGTCGAATTTTAAAAGCTAAAATACATGTTTTAAATATTTCAATATTATAGGGAAAAAAATATCATGAATATAAATTGGGATTTATACCATTTATAAATAACATGTCTTTATGACATATTTTAGGAATAAATACTTTTGGATCCAATTGAATTCGATTAAGATGGTGTTCAGTGTCCCGTTAACAAAAGATGGTGTTCAGTGGTTGAAGACAATAATTTGTTGTTGAAGCACAACTTTCAAAAGTGAACGATTGAATTTACAACATGGAAAGTCCATTGTATGAAAGACAAGGCTAAGAAGGCAAACAAAGAAAGCAAAGCTATGAAACAATGTGCCAATATAGAGACTTCCAACAACCAAAGAGAATCATTAATAGGTATTAGGGTAATCTTGGTCTGGGAAGGTTCAAGATTATTGAAAAAAATAATCGATCGAGCTCGGAGAAGTCTTGAAATAGCCTTTTAAAGGTTGCAACACGTTTTCGGGACATTCTTAAAACTCGAAAAAGAAACCTCATGGATGAATTAAGAGGTCATAAGATAACATTTACAAGCATATCCTTGTCTAAGAGAAGGTATAAAGCAATGGTGTGCGAGTCGAGATTTCAAAAGCAAAAGTTTCAAGTATGAAAGACAAGCTAAGGAAATGTCAACGACGGTTAAGGGACCAAGCTAATCAAGTTAAACAATGCAATGCAGAGCCTCCCAATCACACCTAAAAATGTCGTTGGCCTCAGGAAATTAGAGTCTTGAGATAGTCGAAATTAAAGGCTATGGATACAGATAATTCTTCAGAACTGACAAGAAAACCTCTAGAAATCATCTTATGGTTACAGAATTAAGACCATTTAAAAAGCAAGCTTGTTGCCAAGAGAGGGCAAATGTTCGGAAGTGGATCCTTTGGAGATAATTAGTGTTGGATTAAGACAATGTTATTCGCTCATAGATGCACTAAGAGCATAGAAAAGCGATGATATAGAAGAAATACGGCCGCACGTTCCAAATGACCAAATATCACCATGCATGACTTTACCAATTAAAGTAGCTAGTATCAACATTTAGCAAATAAATCAAACAAGCTCTTTGATTATTGCCTAATCAATTAACTCAATTATTAGCAACATTATGAACTTGGCCATAATTACATAAGCTTCAATAAAAGTGATTAACCTCTGGATTATTTGAAAACACTGCTTCTATATGTAAGTTCTATTGACTATCAATCTAACAAGTAATAACAAACAATAATACAACAACAAGTAACAAAGCAATAAAAGATACACAAGAACTTTTACGTGGAAACCCAAGAACTGGGAGAAAAACAAGGAATCTGCACTAGGAATCGATGAACGTTCAAGAAAGATTACGAAAGCACTCCAAGAACTCTCTCTAGCTTTTTCTCTCTTGAATATGAGAATAATAATGAAGTATACCATTAGAAGCGTATTAGGGTAAGTCTATTTATATCCCTTCGGAAAAAACGCGTTTTCGCGTCAATTAAAGCTAAAATAGCCTACCGCCCGATCGGATCGGGCGACTAGTTCGCCAAGTAAATCACACACGGGCCCGATCAGGCGAAAGGACGCCCGGTCTTAAATACGTTCCTTCGCCCGAAGCCATCGGGCGCTTCACAACAATACACTGTTGCTCACCTTGTCTCGGGCCCGATCGGACGGCACTGCCTGATCGAGCGACATCCTCGTACAACACTTTTATCGTCTTTTCCTTCGACACATTGAATAAATCTGTTTAGAATTGTTCAACTCTATAACTTTTGTTTTCACTTCCGAATTCTCTATAACTCGCCATTTTCCAAAATCATACAAATACACAATTCAAAATTACTTCGAAAGAGAGGAGAGAGAAACTGAAGCACCAAAGTTTAACAAAAATGGCGACATCAAGAGTAGATATGAAGGGATTATACAAGCAGAAGAAAAAGGTAATACTACTTCTCAAAGACTTCTCCTATAATTCGAAAAAAGAATGAATCGTAGTAACAAAGAATTTGTTCATCCCTCTTTTTTTCCCCTCTTTCTCTCTCATCCCCTGCATCCAATTTTACTGCACTTCATTCAATTCTCACTCCAATTCATTTAAACCAAACGTAACAAAAAAAGGATGATTATGCCTTTTAATTTACGCAACTATACCTTACTTCTACTTATTCTTCATCCTCTTTTAATTTAGTTCAATTTCTGGGTTTCTATTGTATATTATCTGGTGAGTTTTTTTTTTTAACCTTTGCTTATACATTATTGATTCCTTTTTCATTTTTTAGGGATTTGATTGTTTGATCGATTAATTGATTGATTCGATTGTTTTGTTTTGCCGTAGTCGTCGTTGCAAGATCAGGATAGCAGAAATGTGTACAGTTGCGTAGATTTGTATTTTGTCACTCATGTGAGTGGAAACGGACCCTATAGTTAAGCTCAATTTTGGGATCCTGTAAATTTTTGTTAAATTGCGATTCTTCAGCTTGATTTAGGACAGGTTGAGTCTATTCAAGTGAGGTTACTTCTTTGGGATGAGTTACTTATAATGATATACTAACCAATATTAGTAACAATATTATGCGATTACAAAGTTTGATAATATTTCAATTAAAGGGAGGTTTACTGTTGGTTTTTGTCAACTTTTCTGTGTTTTGCAGTTTTCTGTTGAGGCTATGCAATATCGAATGGTCATTGGTTGTATTGCAGATTTGCCGAACCATTCCCAAATTTCTGGAACCACCACTGAATTGTAAGTTATTCTTCATTTTGAAATTTTTTTGCCCTATTTTCAGTTTTTTTTTTATTATTATTATTGCTAAGTTATTGGAAATGCGAGAAAAATCAAAGTAGATATTTGAAAAATAAGAAAAAATGCAATCTTTTGGCATTTCTCATGTGATTCAAAGAGAAATATCTGAAGATCTAAGCTTTGTTGGTTATTAGTGAATTTTTTTAGAGTGATACCAACATGAGAAATAATAATAGGATACTTTAATTCCGCAGATTTCTCACTTGTTGGTTTTGTTTTTTCCTTCATTTGTTATTGAAATTTCGATCTTTTTGTGAACCCATTATAGTTTGCATTTTTTCGGTATGTTTTTTACTTCCTTAATCTTGTTATTTAGTGGAAAAGATAACGTAGTGCTGATGTGTTAATGTGATATTAGAATATCTAGATATTGATTGGCTTGGAGTGTTAGAGTAAAAGAAGTGGTGCCAAATATTAGGTGTAGCTTATCAGATGAGTTTCTTTATATAGTTCATTAACCAGTAATGTAGTCTGCTTATAGGATTTAGATGCTTTAGTTGGCTCTTGTTCATGAGATATTGTTAGTTTACTCAAGTGGTTAGAGATGGCATACTAATTATACATCAAATCATGCGATAAGTTTCTTGGGAAACTAGGTGCTATTGAGAAATCAAGAAACTCATTTTGAAAGAAGTGCGAAAATGTAGAGCTAATCTCCTTTGTTTGGTAGTTTTTATCAGATTAATTGAGTGGCAAGAGCACTTTTGAGTTTTGCGTGCTGCATGTTGTTGCTGTTCTTTGTAAGTCTTTAAGTTCCAATAAGTTTGAAGCGTGAATTCCACAAAGCTTGTTGTAACCTGGAGAAAGAAATAACTCAACATGTTGCAGCTTTGATATTGAGATATGAAAAAAAATTTATCAAGAGACAAATGACAAACACCACATCCTTAAGTAGCATCTTGATTTTCCAAGCCACTCATAATATATTTATTAGTTATTTTATAATAAAAAGGTATAAAAGCACCCCTAAATGCTTTTTTCATCTGCATAAAGCCACCCACAAATTCTTTCTGTCACTCACGGGGCTATTTTCCATATTAATTGTCAATCGAATGGCTATTTTTTCACAGTGCAATACCACAACCTCCATTATCCACCACCCGAGAACCTTCTCTATTCCTGCTCTACATAACTGACTGTCCAAGTGTCGGATCACACCCGAGATTTAGAGCCACAAATCACATTTTTTTTTCATGATTGAAATGTGGAGCTTGCTGGTGGATTTGATGCGATTCCTTGATCACGGATATTTTTTTTTTAGTAATGAGTAATTTTCATATGATTTCAAGCTTTAACCAGTTCTATGAGCCAACAATTATCCATCATTTGGAGATCAAACTTAGCCAATGAAAGAAGTTGGCACAACCAAAAACTAGGTGGTAGTTTACTTAGGAGAAGCAGGGTGAATGGACTAGATTGTGATGACAATGCGTGTATGGTGATTAAGGCATCTATGCACACCTTAGGAGCAATCAGTTGGACAGTAAGAGAGTTGGTGGAGTGGTAGTGATAGCTGATCAATTGGTCATAAATTGTTGTGGTGGTTGAGTATTTTCCCCCCTTGATTGTTACCTAATAGATGAGGGGTTATTTATTTACTTTCATTAGTCATAACATTCAAGAAAGATTAATTTTGAAAAAAGAAATTGATAATGAGTTAATAAATTTTGTCAAATTTATCAGGGAGGAGAGCTATTAGGGGTGGCTTTAAGTCGACAGAATAGTAGCATTACTCAAGAGTGATTCCTTGCCATGTTATAATAAATAATTATTAGGGGTAGTTTGTTACTTGAGATCCTTCTTAATGATATTTTTTTGGAAAAAATGAAATCTAATAATCCAACCTTTGGTCGGTCTTCTTAAAACATTTCCACCTTTTAGTTATTTCTGAATAATCTTACTTTTGGGGTGTCTTCTCATATTGGTCCTTGACGTGATCGTGACCCGCCTAACAGGTTAAGTGTAATACGTGTCACAATTTAATGGGCCCGTCCATTTTTTTTACATCGAGAAAATCCCCCCTCTATCACCTTCACCTCCCCGCCGGCCACCACGACCCACTTTATCCCTCTTCCCGTTCCACCGCCACCTTCATCTCTCCTCCCCTTCCATAACCCATTAACCCCACCTCTTTCTCTCTCTTGCTATTGTTCTCTTTGCCCACCTTCTCATGCCTCACACCATCTCCACTCACCAGCTCCTTCTCTCTGCCCACCTTCTCTTTGCCCACTTTCTCTCTCCTCCTGCCCCTCCTTCTGTTTGAATCTATAGTGTAAAACATATCTACTTTTGTTTCTTTTCATTAATTTTAGATGCTATTGTTGATTAGCTTATATTTATGATTTAACAAGGCAAAATGCCCCGAGGTAGTGAAAAGCTGTATATTAAATTACATTTTTAAATGCCCTGTGGACTTCTGTAAATTGTTAGTATTTTCCAGAGGGATGTCTAGCATGCTTGTTTCTTGGAATATTAAGACTTAAGAGAAGGCCTTCTACTATCGTTGCTCTGGTGCTTACTTTGATATATTGTCAAATGAGGTCCAAGAGGTTCTTAGATATTCAAAGACTCAGATAAACCAAGCAAGTGTATGCTTGAAGACAGCGATATCATTGACGAAGCAAATGTCGATGACAAAGTTCGTCGAATCGGCAGAGGCCCATTTTCGTTTGAATATTGATCCTAAATACAATGACCAACAGCTAAGAGCAAATGTAGGTCTCCGATAAAAAGATCTCCCCTTCCCCTATAAATGGCTTCTTTTTTGGTTCTTTTTTGAATTTCATGCACTTCACTTGAAAGTGTGGATGCTGAATATATTGTTTTGCAGGTGAGTTTACCCAAGGGAACTGGAACAATTGTTAAGATAGCCATGCTTGCCCAAGGTATGTGCTTCAACAAATTGTTCGGATTCAGTTGCTTATCAAATGTATGGTGCAGGAATGCATTCTCTACTAAACTACTTCGCTTGGTACCTCTTAAGGTTGAAGGGACTCTACTGTCCTTAGAAAAGTCTGTTATGATAACAAAAATTGGGAAAGGATATGTGTTTCTGATATATTACTTTGCTTGGTACCTATAAATTATGTAGGTCTACGATAACAATGTTGAAGGAAAGAAGATGTGTTATACCATTTATGGGGAGGTATGTTTATGCTTCTCTAACTCCACACGAGCTCGATCTCATACCTAATGAATTGTTAATTTCAGTTATATTGTGATTTTATTGAGTATATCCTCCCTTTACCTAATGCGTTAAAGACTTAAAGATAAGGATTCCTAAGAGAGAAAGAGGGGAGAGAGGCGTCTTATCTACAATCTACGTACTGCAATTACATTCTCTCTACATCAACTATTTTCTTTTCTTCCCTGCTCTGGCAGTTTGATTCACAATTTTAAGATAAGAGGCGTCCTGTTGATTCAAGAATTCCTTTTGAATATTGCTATGATATGAGGTTTGATTCTAGATACTTCAAGTTAATCTGAAACGTTCCATAAAATCTTTTAGCTTAATCATGACATTTGGTTATTTCCTACACAATCTGCAGACCTGATGCAAATACCAGTTTAATACTACTGTCAGTCTTTCTATGCAAGGGGGTAGCCATGTTATGGTTGATGATCCTATCATTGTGATTTCAACACAGGTGTCAAGCTAATTTCTACTTTGTAAGCTGTACATGAACTCAGTAATTGACTTGTCTGCCACTACTTAAGTGCAATTTCCATCCTTCTGAATGCAGAGTGAACTTGTATATTGTCTTGCTGTGGTCAAGAGTAAAGAGCTCAACATTATTGGACGTAAGTCACCTGTTTGCAGATAATGTTTTGCCATTTAGGTTGAGTGCATTTGGTAACTCTTGACAAGTCAGGAAGTCCATGGAAAGTGTCTAAATCAAGCCGAATAGAGGAAATAATTCATCTGGCTCATAATATACTAGGGGAACCCTAGCTTTCTTGTTTCGCTTCTTTAGTCGTGAACTGTTTCATGTTTTAATTCTATTTACACACTTGATAAGGAGTGGTCGGGTGCTGCTATTGAAATTTCACATAGATTTGAAGCCAAATTCATAAGGGACATAAACGTTGATTCCTGTTACTCGTTGGTCTGGGAATTTCCCGAGTAGGATGTTAGTGTTGGATATTAGACAGTTAACATATATTTCTTAGGACTGCAATTAATATTTTCTACAATCTCTCAAGGACTGCAATTCGTATGCATAAGCTTATTAATTCTTATATATTGCTGATTTATGTGCAGAAAACTTCATGACTGGCTATCGTATAGTATTTGACAGAGAGAAATTATTCTTGGGCTGGGAGAAATCTGACTGTAGGTCTACATAATTTAGCTTGAATGTTAAACGTTATGTCAACAATTATACTAAACCATAAGTGTGGTCATCGTGCAGGTTACGATTTTCAGGTCCTAAACCCTTCTGTGGGAGGTAGTGACACCCTCGTCCCTCCTGCAGTTGCTGCGTAACCTGATAATAAAACATTAGGTGTTATGGGGAGCACATCTCATAGTTCAGCAGCATCACCAACTTTCTCCTGCCATTTTTGTGAACTATGTAATTATTTGATTGCACTGACTTTCATGATTTTCTTACTTTACTAGCACTTTAGAACCACATGTGAATTCTTTTTCTCCCCCGACCCCTTGTATTGTAATTTTTTAAGGGTCTCCGTTGTTAGAAGATCATATGCTTAAATAGGAAGTATTGGTATTCATATGCTTAAATAGGAAGTATTGGTATTCTTTTTAGCAGTATATATATATTTTAATGAGGTAAGTAGAAACCTTGACAAGTTGGGGGAATAAAGGGGACCTCAACTTATATAGAGTGAAAATAGATCCTAGCACTTCCTGGAACTATTTTATGCCAAGCCTTCTTTTCTGTGTGTATGCTCATTGTTATAATGCAACATGAGTTCCTTTATATAGCGGTGATATGTTTTGACTTTTTATTTCCCGAACACTATTGTTCATCAGTGTGTTGTTGATCATAATTCTAAGATGTTTTTCGTGCAGCTATTCCAAAACCTCGACGAGATTGTGTTCTTGGACATGACGTGGTTATTCAGCGTGACCTAGCTCCTCTTTCGGATACCTTGAGGGGAAGGTAAATGGAGCGGTACAGACTTGTAGAGGTGAGGATGAATGGGTGATGTCTAAGACATTCAGAAATTATTTCAATTTCTCCCACCCTCTCATAGCACAAAATTCGAATCCCGATGAATGTGTATGGGCTTAGGTAGTCATTGTGATTATTGTAATTATTGCTGGGGCTTTTAAGGTTTATGTATCAAATTGGTCTCCTTTTGCTCCTAATGGTTATGGGGCAGTTTTTACTGGAGCAACTGTAGTATTTTTTGCTTATGTTGGATTTGATGCTGTTGCTAATTCTGCGAAAGAGTCAAAGAACCCACAAATATGTACAAGTTTGATATCGTTGACTGATCTTCCGTCAGAGGTGGAACAGTTTGCAGTTTGTCACCGGTGCTTCCTTCCTTCTTCCTGTATACTCTGTTGGAATATATAGTTTAGTATAAGTTTGTTAGTTAGTTTCCTTAATTTCAGTTAGTTTGTTATTAGATTAGTAGTTATAAATACATGTATTTGTACTCTTTTCAATACATCATCAGAATAATAGAATTTCTATATTTTTCCTATCTCTCTCCTCTGTTCTCTCTCTCCTTCGATCTGCCATCTTCCATGGCACAACACCACTTCTTTCCACCCTAGATTGAGAATTCTAACATGGTATCAGAGCGGGACGAATCCTAGCTCAATTTCTTCCGCAAATTCTCTTCCAAATTCACAAAATTTCATCTTATTTTCTGCGATTTTTCTGGGTATTGCGATTTCTTGTTCGATTTCTTGTGGTTGATTGTTCGTTAATCAATTGATACGATTTCTTGTTCGATTTTTCGTTTATCAGATTGATTCAATCAGTTTCAATAAATTTCTTTTGTGTTTCTTTTTTATTTCTTCTCATTTCTTCGAACTGGGTTTCTTCGTCCGCAATTAGAGGTTGAAATTCGCTCAACTGCGTTTCTGGGTTTGATTGTATAAATTTACACATTCATTGAGAATCTTAATCTCGAAGATTGAACATTCATCAACCTCGAAATTATGGGATCTCATCGTCTTCAACTCTTCTTTCTCTCTCCTCAAACTTACGCCATTGTTAACATGCTTCTAAGAGCTTCTCCAGCTTTCTCTCTCTGTTGGCGCGGAGAGACAATGTGGCAGTCAAGGGTCTTGCTGATGTTTTTCGGTGGTTTTATGAACGTTTATTTCTTGAAGTTTTTGATTCTTGTTCATAGATTAATTGTTGATGGTGGGAGGATTTTTGTGAAGGAGATTGCTTGTGCTAATACTAGTTGTAAAATGTTGAGTAATTTGTGTTTTAAAGATGAATCACATTCAAATTCATGGGATTACACTGAATTTGTGAGAAGATATGAGATGTATCTTGTAAAAAAAAAAAGTTGAGTTGGTGGTGTTTGATGAAATGTGGCTGAGAAGGAAAGTGAGTTCTTCTGATGAATTGAAGAGCTGTAAGAACAGTACGCTTAATAATTCGCCTATGGTTGAGCAATTATCATAGGTTTCATGTTCTGGGTATAATTTCTACCAAATTCTGGTGCATTTGTCTTGTTCTTGGTTCTTTCAACATTTTCTTTCCTTCTTCTAAAACACAGTCTATTCTATAATTCTTCCACTTGTTTTTCACCACAAATTTCCTACTGTTTTTTTTTTCTTGAAATCAAGTTGTGATTTCCTCTAGTGTTCTTGATTTTTTTTTTGTTCAAGACCCATAGTTGGTTAATTTGCCCATAGAGGCTTTGAATTTTGAGACCCATAGTTGGTCATTTGCCCAAAGAGGCTTTGAATTTTGAGACCCATAGTTGGTCATTTGCCCATAGTGGCTTTTCTTATGCCCATAGTGGCCTTGTATGCCCATAGTGGCCTTGAATGCCCATAGTGGTTTTGACAGCCCATAGTGGCTTATTTCCCGAAAAATTTCTCAAACACAAACTCCCTCAAATTCATTTTTTTTTTCTTCTTTGGTTTGTTTTGTGATTGATTGGTTGGATATTGGTGGTTCCTCGTTTGGTGTGTTATAATGTTGACGATCGAGGTGATATAACTAGTATGGTTCTGCTGCAATTGTTTGTTGTTGCAATTTGGATGGGATGTTGGTCATCATATACACAAATGGATATCTGGCAAACAAGATTGTATTTCTGGTTTTGTTAAGTGATGAAATCTGAGATTGCATGGAATGTAGTTCTTCTTCAAGTCTGGTTGGAAGTACTTGCTTCCCATTGTTACTTCTTGACAGCTGCTTCTTTGTGTCGTAGTCCCTTGTTACTTCAAACTGGATATGGTTTTCACCATTTCCAGTTTGAGGGGGGATGTTGGAATATATAGTTTAGTATAAGTTTGTTAGTTAGTTTCCTTAATTTCAGTTAGTTTGTTATTAGATTAGTAGTTATAAATACATGTATTTGTACTCTTTTCAATATATCATCAGAATAATAGAATTTCTATATTTTTCCTATCTCTCTCCTCTGTTCTCTCTCTCCTTCGATCTCTGCCATCTTCCATGGCACAACACCACTTCTTTCCACCCTAGATTGAGAATTCTAACATACTCTGACTACCTTTCTTCTGCTCACTCGAGCATGCAGCGCTCTGCTGGTCGTGTTTCTCCAACTGAACTCTTCTCAATGGCCAAGTCTCAAGTATTGTAATAATGCTAAGAGCATAAAAATTTTTGGTCTTATTTCTAGATTTTGGTTGCTATTTTTCAACATAAGAGCATGAAATTTTAGTTTGAAATTTACTGAAAACTCAATAATAGTAAAGGAAAACACCATTGAATTAGACTGCTTTTGGTAATTCAGATTGACTACATTCTTGGAGACAACCCAAGAGCAACAAGTTACATTGGTGGGATATGGAAGCAACTACCCACAACATGTTCACCACCGTGCCTCATCCATCAGATCATACAAGGCAGTTATTCCTGAAGCGTGAATTCCACAAAGCTTGTTATAACCTGGAGAAAGAACCACCACTGTTATTCCTGTACTTAGTCCACCAATCCGGATCAACACTCCATGACTCCACCAATGCTAAATAAGCTCTACCTTTGCTTCACCATTAAGACCATCTAGCTTTGCTTCACCATTAATAGCATCAAATTATGTGTGTCATCTAAATGTTTAATTAGCTGGCCACTCTCTCTCACAACAATCACAATCTACCTATATGAAAATGGAATTGATCCCACATTTGGCAGGTTTCAAAGGTCTAGATCTATGTAATTTTAATATATTAAGTGTAGATCTATTACGATATTGGTCTATAAAGACATCTGTGGGAGATTTTATTATCTTGCTACTGTGTCTCATAATCATATACTACATTTGCCTCTGATTGTTAAACCTTGCTTACTTTCAAAATTAAATCTATATTGAGTCATAAAGTGAGCCTACATTTCAAAAATTATTTTAAGAACTACTTCTATAAGATTGTATTTCTAGAACTATGACTACGATATAATGCTATAAGTTCAATGATTTGATCTTCAAAGTCATATGTCGCATATTTGTTTCCCAGTGCTGTTTTTCGAAAGGGAACAAAAAGTACTAGAAGTAGAAGTGCACGCAGTACGTACTGTTACCTTAGTAGACACACCCCGGAAGGAGGAGTCACACTCTGTTTGAAAACTCTTCTGAAAATAGATCACCCCCTACTTGATCTATCTCAATGGAACTTTGAATGACATAACTTTCTTTGAAGGGGTATGCTGTTGATGATAGGTTTTGTCTGGTTTCGCTCTCTCTCTTTTATGAGATCGGCCAATTTTTCGCTCATTGTTGTATTAGTAATTGGTTTTATAGGCGTAGTGTAGTGGTTAGAGAAAGAGTACAAAACAGTGGAAGAAGTTGGAGATAGAAAGAAAAGGGAGATGAGAAGGGAAGGCATTGCTCATATAAGAGACACATAAGGTGTAACACCCCCAAATTTCTCTATTTCTAAAACATATATTTAATATAAAACTCCTTGAGAAACTTGAGAGTATTACCGCCACGTGATAACGTTAAAGGCTTTAATACTAACTACTAACTGAACTTGAAACTAATGCAGCGGAAATAACTTAAATATCTTTATTAATATAAACTTTATTGTACAACTATATAACAATGGAAATAAGAAAATAAAATAACAACTCCTTGACTAGTTATGAATCCTCACTAGCTCCCCATATGAAGTATGCATCATATCAACCTGTAAAATCTGCTCACCAAAAGGGTCATCACAGGGACAATGCCATAAAACAAAACAAAACAAAAGCGTGTCAGTAAAAATACTGAGTACATGTATATGCGGAATATTAAACACTTTATCTAATTAAACTTTTGAAATATTTAATTTCAAAAAACCTTTCTTGAATACTTGATAATACTTATATAATATAAAGTATATAACCTTGATAAAAATCCTTTTTCCTTGCCTAGGTACCTTGCCTAAAGTGTGCACACCCCCCAAGTTTAGTATTCCTTACNNNNNNNNNNNNNNNNNNNNNNNNNNNNNNNNNNNNNNNNNNNNNNNNNNNNNNNNNNNNNNNNNNNNNNNNNNNNNNNNNNNNNNNNNNNNNNNNNNNNNNNNNNNNNNNNNNNNNNNNNNNNNNNNNNNNNNNNNNNNNNNNNNNNNNNNNNNNNNNNNNNNNNNNNNNNNNNNNNNNNNNNNNNNNNNNNNNNNNNNNNNNNNNNNNNNNNNNNNNNNNNNNNNNNNNNNNNNNNNNNNNNNNNNNNNNNNNNNNNNNNNNNNNNNNNNNNNNNNNNNNNNNNNNNNNNNNNNNNNNNNNNNNNNNNNNNNNNNNNNNNNNNNNNNNNNNNNNNNNNNNNNNNNNNNNNNNNNNNNNNNNNNNNNNNNNNNNNNNNNNNNNNNNNNNNNNNNNNNNNNNNNNNNNNNNNNNNNNNNNNNNNNNNNNNNNNNNNNNNNNNNNNNNNNNNNNNNNNNNNNNNNNNNNNNNNNNNNNNNNNNNNNNNNNNNNNNNNNNNNNNNNNNNNNNNNNNNNNNNNNNNNNNNNNNNNNNNNNNNNNNNNNNNNNNNNNNNNNNNNNNNNNNNNNNNNNNNNNNNNNNNNNNNNNNNNNNNNNNNNNNNNNNNNNNNNNNNNNNNNNNNNNNNNNNNNNNNNNNNNNNNNNNNNNNNNNNNNNNNNNNNNNNNNNNNNNNNNNNNNNNNNNNNNNNNNNNNNNNNNNNNNNNNNNNNNNNNNNNNNNNNNNNNNNNNNNNNNNNNNNNNNNNNNNNNNNNNNNNNNNNNNNNNNNNNNNNNNNNNNNNNNNNNNNNNNNNNNNNNNNNNNNNNNNNNNNNNNNNNNNNNNNNNNNNNNNNNNNNNNNNNNNNNNNNNNNNNNNNNNNNNNNNNNNNNNNNNNNNNNNNNNNNNNNNNNNNNNNNNNNNNNNNNNNNNNNNNNNNNNNNNNNNNNNNNNNNNNNNNNNNNNNNNNNNNNNNNNNNNNNNNNNNNNNNNNNNNNNNNNNNNNNNNNNNNNNNNNNNNNNNNNNNNNNNNNNNNNNNNNNNNNNNNNNNNNNNNNNNNNNNNNNNNNNNNNNNNNNNNNNNNNNNNNNNNNNNNNNNNNNNNNNNNNNNNNNNNNNNNNNNNNNNNNNNNNNNNNNNNNNNNNNNNNNNNNNNNNNNNNNNNNNNNNNNNNNNNNNNNNNNNNNNNNNNNNNNNNNNNNNNNNNNNNNNNNNNNNNNNNNNNNNNNNNNNNNNNNNNNNNNNNNNNNNNNNNNNNNNNNNNNNNNNNNNNNNNNNNNNNNNNNNNNNNNNNNNNNNNNNNNNNNNNNNNNNNNNNNNNNNNNNNNNNNNNNNNNNNNNNNNNNNNNNNNNNNNNNNNNNNNNNNNNNNNNNNNNNNNNNNNNNNNNNNNNNNNNNNNNNNNNNNNNNNNNNNNNNNNNNNNNNNNNNNNNNNNNNNNNNNNNNNNNNNNNNNNNNNNNNNNNNNNNNNNNNNNNNNNNNNNNNNNNNNNNNNNNNNNNNNNNNNNNNNNNNNNNNNNNNNNNNNNNNNNNNNNNNNNNNNNNNNNNNNNNNNNNNNNNNNNNNNNNNNNNNNNNNNNNNNNNNNNNNNNNNNNNNNNNNNNNNNNNNCGTGACCTCTTTATAAATTGTGATCATAAAAGATCATATAACTACTAAATATCCTTCGGAAATAATCCTCCTTTAAAAAGAATAATAATTCTTATATAAGACTTTAGCCATATAAAGGCATAAATAATTTGTTCGTAGAATAACTCTGAAAACTCTTAAAAATAATCATAAAACCATAATAGTTTTGGTCTTGCTAATCACGTTGCTCTTCAGTATTCATGCTAGTGTATGATATGAAAACTTTAAACAATTTTCATACTAGTAGATGATATGGAATTTCAAACAAAGAATGTGATAATGATTGTTAAAATGATCCTGCGGCTACCTACGCCGACTTCAAACATATTATAAAACATAATATTTGACTAGTTCAACTAAAAAAAATCATGTTGTTCATATTAAACTCAAACAACATGCACTTCAACCTAATATATTTTTCCTAAAAACATGATACTACACTTGTAAAACAATTATTAAAAACCTACAAATACACGCACCTTGAATAATAATAACTACTAGGGAGAAGAGAAAAGGTAGGCTAAGAGGGTGAGAGAGTTTAAATTTGAGAAAAGAGATTTATTTCTCAAATTTGGTGTCAAAAATATGATGGGTGGAGACCCCTATTTATACTAGTTGGGTAAATAGGATAAGAATAGGAATAGGAACTAAAAGATATATTTTTGAGAAAAGATAATTATTTTAGCTAGGATAAACTAACTTTTATGATAATATAGCTAGAATAGAGGAATATTCCATAAGATAAATAATCTAGATGCTAATTAACCAAAAGATAAAACAACCAAAAGATAAAACAAACAAATTTAACCAAAAGATAAGTCAAACAAAATTAACCAATTTGGATGCAACTCACTGGCGTGAGTTTGCACCGAANNNNNNNNNNNNNNNNNNNNNNNNNNNNNNNNNNNNNNNNNNNNNNNNNNNNNNNNNNNNNNNNNNNNNNNNNNNNNNNNNNNNNNNNNNNNNNNNNNNNNNNNNNNNNNNNNNNNNNNNNNNNNNNNNNNNNNNNNATAAGCCTTTTTAGTAAATAAAACCTTTTTCAAAAACTAAAACTTTTATAAAAATATAAATAATAACTTACTAAAAATACGGAGTATTACATAAGGTGTACAGTTGATGTTGTATGAAAGGATTGTCGGTCTTTGTTGTTTGTACTTGCTGCCAAAAAAAGACGCATATAAGAAATATAATCTAATAGCCTTATTATCCTACCTATACGTTCATATACTTTGAAATACTTTAAATTCAATTCACTCATATTTCAATAGAGCTATTCATAATAATTTTCGCTTTCTTGGGGGGCCGTGCGCGATAGCGCGCGGGCCAACAACTTATATATATATATATATATGTATATATATTGGTTTTCAAAAGCGAGACATGACAAACACTAGAAGAGGAGTTAGATCAAGACATAGAGCATGGAGCAACTGCAACCAGATCAAGCTTGGTGCGGAGCAAATATCTAATTAAACAACCAAAAAAGAGTATGTGGAGCCATGTGCCCTAAGAGCTAAGTATAATATAAATTTGTTTTGGGGGTTAGGATAGTAATATAAGACTCGTCATTTTCATTGTTTCGTGACGAACCACATGATCAAAGCCTTGGTGGTGGGGTTCCATTTCAAGCCAATACAACTCTTTTAAACTTTTTATGCATGCTTGATCCCTAGTTTTCTTCTTGCCTAATTTTTTTATATTGAGAGGGAAGGGCTAAAGGTCACTTTATAATTACCCCCTTCCTTTCATTTTAATTCTATTGGATTGCTTCCCACCCTCCAATTTAACACTTTTAAATGCCACTTTACAATATGAATTGTATCTGTTTTTGTGTACAAAGAGTTACAGAAAAACAGTGTTGACAATTGATTAGAGATTAATTATCATCTACTTACTGATAATACCGTATGACACATGTCTAATTTATCTCAACTCCAAAACCCAAACTCACAACTCTTTTGGAATACATTGATAGGGGTCATTTTGGTTCAAGATATGGAATGGAAAGGGAATATAAACAATAAAGAAGGGAAATGGTAATAAAAATAGTTATAGTTAATGGTTGTTTGGTTCAAACTATGGAATAGAAATGAAATGGTAACCAATACCACCAACTAATAGATTTTGTTACTTGAGGGGTTGGGGGAGGTACCGAATTGGGGGGAAGTCCATTACCACCAAGTAATGGAATGGATTGGTGAAGGGTTGAACCAAACATGAAGAAAGGAAATCGGTAATTGATTCCGTTTTTTGTAGCTTAAAAATAGCGAATCAAACAGGCTCTAAATATTTATTCATATGAAATGGAGATTGTGGTTGACACTTAGGGGTCGTTTGGTTCATTATGTTTGGGTTTCAAGAAACGGAATCAATTACCGATTCTCTTTCTTCTTGTTTGGTTCAACCCCTCATCAATCCCTTACCATTACTTGATGGATTCCCCCAATTTGTTACCTTCCCTCCCCCTCGAGTAACAAAATCCATTACTTGAAGTTAATGGTTACCTTTTATTTCCATTCCTTGACTTGAACCAAATACTCAATAAAGGTAACCATCTTTGTTACCATTTCCCTCCTCTATTTATATCCATTCCCTTTCCATTCCATATCTTGAACCAAACGATCCCTTAATAATACTTTACTAGTTAAGTAAAAATTATGCTCCAAATTCAAACTCCTTAGACTACGAAGTATTTAAAGAATAATATGTTCTTTATCACATATTAATTTCGTATAGTAGAGTCTCACAGTTGAGCTGCGCATAACTTAACAAGAATATCCTATAATCCTACATCTATGATCCATAAATTGCAATAATAAATTAGAACTAATAAATGGGTTTAAATATAGTCATTAATTGCTCTAAACATGTGATGGCTTCAGTCTTATACAGTATAGAGTTGCACAATCAAGTAACGTATAGGTGATACATATAAATAACTAACTAAAAAAGCTAATAATTTAGATTAAGGTTGAGTAACCTTCTGTATTCTTTATTAGTTTTTTCCTTGTATCGTTTATAATACTCCGTATTTACATAATTTTGTCCCTTGAGAACCGTCACTAAACAAATATATTCATCCACTAGTATTGAGACAAGACTCCAACATTAGAGATAAGGCATAGGTGGAATTGCGTATTTGCTGACAATATTGTGGTGTAGATAAATAAAACCTGCAATCTCATAATTGCAGAATGAAAGAGTCAATAATGTTGGCCTCATAAACATAAACATAAACATAAACATAAACATAAACAACATACTTATCCAGTTATCCTGTTATCTTCACAAGGGGACGGGGTGTACAGAAATATAACTCTGAAGAATTCAGCTTTCCTTTAATCTACATATCCAGATATATATACAAGTTACAGAGTGTGGATGATAAGAAAAAGGAACAAAAAAGATAATTCTAGGAAGGAAAAAAGACCTGAAAATCTATCTCAACCTCCAGCTAGCTTGTGCTTACCAGGGTCTGCCTTGTTTTTTCTTTGGTTTCCAAAGTAGTAAAGAGAAATTTGGCAAAAATTTACATATTTCTCAGGGTAATCCAAACCGAAATTAGCCTACTTTACATTTTACACTGAGTTACACATATGTATCATAATATTTTCCATCCATCCTATTCTGGACTGCTTTGACAGCAGCTACCCTAGCAGCAGTGGCGGCTCGGTTTGCAGCCATTACTGCCTTGTTGACTTGATCATCAACGCGCCTCAGGTTAATTGCGTTCTCAGCTGCTCTTCTAGCTGCCTGTAAAACAGAAGGACCATAACATTAAAAGAAGTTGGACACAAATACAATACAATATTGAATACAATACTTGTAGAAGAAGTATATATTATAGCTATAGGTGGAGTCTGGATCTTTGAATAACCTGAACTGCTCGTAGGACTGAATCTGTTAGCGGTGGTAAGGGGGTTTTGAGGGAACCATTGTCCCATTCACCGCATTTGGCTTCCCCGTTGCGGAAGGTGTACATCCCAAAGCCTTGCTTACGACCTTCATGCCACGAGCCCTCATAACAATGTCCGTTTGCAAAGTGATATACACCAAAGCCATGTATTTTGTCTCCGAAATACTCCCCAGCATATCTATCCCCGTTTCTGGAAACACCAAGAAACATCATAAGATAAACCTATAAACACCTTTTGGCTTTTGGGTATGATTGATATTCAGTAATAGAAATTCAACAGTTGTATCTAATTGTAAAATGAGTAATCAAAACAATACGATTATAGAAAGCAGCAGGATGTAAATATGTAATGGTATTGGAAGCAGAAAGATAGATAAATTTCTAAAAGGTGTAGTAAACAATACTCCAAATTCGAAAAAGATTAGAGGCACAGCAGTGACAGCACAGTACAGTACAGGGTTGATCATGACACATCCATGGTCCACAGACAAGAACAGCAAGCAACAAAAAAAGAAAGAAGGAAGTACCTGAAATGGTAGGAACCAAAGGCATGCTTAACCCCAAACTTGAAGTGGCCAAGATAAGAGCTAGCATCAGAACAAGTTTGAAGGCCAACGCCATGGTACTGTCCATGAAACCATTGACCAGCATAAGAATCCCCTGTATAAAAGCTATAAACCCCAAAACCATGCCTTAATCCAGCCCTATATTGTCCTCTATACCTACTTCCTCTTGCCCAACTCTCTATTCCATATCCATCATACCTTCCATCCACCCAATCTCCTTCATATCTCCCATTTACAAAGTAATTGTAGACCCCACTTCCGTTGCATTTTCCTTTATGAAATTCCCCTTCGTACACATCCCCATTGCTGTACAGTTCAACGCCCTCTTTCACCATCTTCATGTCCATGTCCATGTCCATGTCAGTCTGCTTGCCAGATTGAGATTTGGCAGATTGAGATTCAGATTCATCCCCGATGTACCACTGCACTGATTTAGAACCTTTCTTATTATCATCATCTTCATGCCTCTGCTGCCTGTATAACTTCTTCACCACCCATTTTGAACGGTCCAACAATTCCCTGTTCTTACCCAGGTAGAATAGCACTACGGCGATCATTATGAGGGCCAAAAGAACATTCTCCGATGTTGAAATTTCATCACTTTTTAGGTAGATGAAGATTAGTATGACAATTAGGGATGTCAATGCCAATGCCAATGGGAGGCTGACAACCCATATCATTGTTCTTGTTCCAATACTAGTACTAGTACTACTACTTTTAGGGTTACAAGATGATGACTTGTGAACCTTTCTCTCATACACATACTCGGAAGAATCTGACACATCTGCAATCGACGATAGGCTTTGGATCGACGATCGGATGGTTGGAGATGACCGTAGAAGTGATGACTGTGTACGGCTCAGCTTCCCTTGCCCTTCCATTTCCTTTTTCTTTTTCCTTTTTCCTTTTCCTTTTCCTTTTTTGGCACCAACAAATTGAAATTAAAATAGAGATAAATATAGAAAGAAAGAAAGAAAGAAAGAGTGTGTCTATTTCCGGTATCTGGAGATTCGTTTGACGTAGGATTTGCTGGTAACACCCTCCGGCGACATATCACCGCAAGCGCAGCGCTGACGACGAGGTTAGCAGCGTCAAGGTCGGAGAGAGCAGCGGGCGGAACAAACACAAACACAAACACAGAGAGGAAAGAGAAGGAGAGAGAGAGAGAGAGAGAGAAAGATGTTTCGAATTCTTAGAAATCTGAACAAATTGGGAGGGTTTCAGGTTTCTTATTCTTTATTATTTGTGTATTTATATTAGCACTGTTTCTGTTTGTTTAGTGTTTACCCAGTGCGGAATAATGATTTGATTTGGAGCGTAAGATGTAAATCAAAGGGTCCTTATTTACAGTGACATTGGAGCCGTTGGATTTCTTCTTAAAAAGAGGCTTCTCCGGTATTGACGGGAAGATATGGTCGTTGGATCTCACAGATTTCTTTCTGTACCACTGCGGCACGTGCCTTCTCTCTCTCTCTCTCTCTCTCTCTCTATTTACTAGGAACCTTTTTTAGTTTTTCCATATCAAAATAATAACCAAGCTAACTGCTCCTCTTTCAATTTTCAAAATATCCAATCTCTTCATTAATTTCCATTTCCAGGGAAATCTTTACATACCAATTACCAACCAAGACTTGCCTTCATGGCTTCATGCTACTTGCTTGGGTTACTTCGCACTCGTAAACTCGCAAATAACATTATTCCTTACATCACTGATCACACATTCATTCGCTCTATACATTCAATTTTGACTATGAGTTGACCCACATTTACATGTCTTAATAAAACATTATATCTACTCTCTCTTGTTTTATTCGGAATGTCATCAAAAACAATTTAAGTTGTAAATCATATCATAGTGATCATTGCTCATGTTCAAAAATACTAAATTTTCTTTTGTTTGCAAATGGGGAAATACAAACTAAATCACAACAACAACAACAAAAAGTGAAGGAGTTTTTTAGCCATTCATAACTGCGTTTTCACATCTTACAATGTATTTTTTTTTACTTTCACTCACATTACTATCATCTCTTTCCAAGAGATACAACATTGGAAATTTTGCATAATTCAAGTGTTAACTTTGACGGCATATCTTTACTAATATGCGAAAAAACAAATCCTTACATATCAATCTACATTCGTTTCACTATTCATGTGCTAATAATATACCATCTTTACTCATTGGCGGACCGAGAAGGGTACATGGGGGTACAACTGTACCCCCAAAACCCCTTTGTCCACTCTAGATCCTTTCTCTATTCTCATTCTCCATGTTTATCTACACTAAAGAGCTCAACTCTCCTCTACAACTTTGCTTCTGCTTCGCAGTTGTACTGGCCGACTACCGTTTGAGTGTAGTCTTGCAAAACTGCAAACTCTTGACACAGTAGCCACTAATCCATAAGTTCTGTTTCATTTTTTTATTTTCAATTTTCATACTTTGATGCTTAATATGTGTTAGCTTAAATTCTTAAATTATTAGAATAATATATCCAAATGTATACTAATCATTAGTGAGCTACTTATTGAAATTGAAATCAAATGTAGTTGTTAGGGATTTAGCAATTTAAGATAGATTAAATTGTTCAGTTTAGGGATATATTGAATGGTTCAGTTTAGTCATGAATGATTGTTTGGTTACTTTATTAAAAAAGAACGTATTCCTACGAGTTCCCTATGAAGATATCGTTACTCGATTTCCTAATATCAAGAGTAGTAGGATGTAAGTGTAATTTTAGTTTTAACCTTATTGTGTTTTTCTTTGTTATTTAGGTTGTATGACTACGCATATTTTGGATATTTCGGCTGTAAAATTTATCGTTGAACAATTTATAAGAATTTATTTCTCCTAATTTTGTGTTTGTTGTCTGTCCGTACCCCCATATTTAAATTTCTGGGTCCGCCACTGTCTTTACTCTTTTAATATATTTCTTCAGGCTACGTAATCTTCGAGTAAAAACCATAATTGTGGCTCTATCATTGAAAGAGAAAACAGTCAAAGGAAAATAAATAGAAGCCTTTTACAAAGAAACTGATAAATAAGTGAACCCTCGACCATATTAGGCGAAGGTAGCTTTATAAAAAAAAAAATTGAAAATTTATTTTCTTTTGACATTTCATCTTTTTTTCTCTAAAGTGTTCAACCCCTATGTAATAATCAAATTATAAATAAGTAAACTATATCATTTTGGATAAAATAAGATTAAAAATGATGAAGTTAGCTAGTTGGTCTTCATTTGGTGTGTTAGTTTGGTTTAACCATGGAAAAACCTTAAAAACTGTAGTTTGATTAGGTTTAGGTAGGAGCTAGGAGATGTGAGAGGTTAAGTTAAGCTGATGCTGGTGGAAAAGTAAAACTAAAACCTGATCAACATCCAACAATAGTGAAAAATTCAAAAAGGGGAAGTTCAAATATAGTTGAGAATAGCAATAAGCGTGTAATGTACCAAGTCCCTAAATGAAAAGTAGAGTGTTTTTGTTGGACGAGTTCTAAACCTTTTGACTTTGAAGAAATTAATGGCTTTGACATATTATTAGTTGGCCAACTCTGCAAAAAATGGGTTTGATTGACTAAGTAACAAGGAGTATCCTCTCCATCAATTGATATGAAATTAATTTGTGTGCAAGAAATTAAAGGCGGGATAAGGGAGATTGTCAACCCAACGACCAAAATGAAGGGAATTATCAACTACTACTGTCCTCCCAAGTCCAACCTTAAACCACTCCCTTCATTTATTATTCAACTATGATATAGAAATATGGTCCTCTTACTCCTCTACTTATAGCATAATTGCAATATAAATGTCATTGGTAAACAAAACACTACCAGAGAATCCTTCTGACTTTAGATAATTATTGGCCAACTAACTGGTATTCAGGTACTAAGCATTATGCCATCATGTAACCTCCTAGAAGTATTACTTATTAGCCTTTGGACAAAAAAATAAAATAATTGGAATTGGTGTAGGAGATAGCTAGTGTCTTGTACCCTGCCTCCATTGCTGAATGCTTGATGAAAATATAGATGCATGAGAGTTGGGACTTGGGAGAAGACACTATATAATTTAGGCTAATAAATGAATCTGCATTTAATTTGTTTGATTATGTGTAGATACAACATATTATATGTTGGATTCCTCTTTATCATTCATAGGGTATGGCCAGGTGAGGTCTACAATTTTGCATGTTATGTTTTTTGGTTCCCAACACACACATTTCACAACTTGGTTTGGCACATGGAAACCACCAACACTCTCCAAATCTTATAAACCACATCCGCACAAAACTCTATAAACAATTTGCATCTTTCCCCTTTAACTCTCTCTTTTGTTCTCCCTGCCCTCCCATAAACTCCACCGGCGGTCACTATCTCACTGTTGGAGGGGCCAAATGTGTGAGCTTTGCATCCACCCCATGGGTCAAACGACGTTCGGGATGGATAGCATCCACCCCATGAGAGTACCAAAAGAAAAAGGGGAAATATATATTTAACCTGCGCCTGCCGCCTAGATATATGTTTATCTGTCACACTGACATAAAGAGATAGCAGGATAGATAGCATTCTAGTCCATAAATGCTTCACAAAAGCTTTTAAGCCTTTTATTTATGACGCATTATAAAATAACAGTTGGCTTATTACCAGTTAAGCATAAACCAGTACACCACTAGTCCACTAGTGATCATAAGTCGTGGATCCTTGGTGAAAAAATATACAACTTAATTAGGCACATTATTCTACTACGTACTAATTATTTTCTCCAAGTTGTGCTCAAGAGTCCTCCCTCACTTGGTATAGTCAAATCATCATTATCTTTACACCCAATTGCTGATAAATTAATAATCCCTTTTCAACTTTTAACGATGTAAAGTTAACAACAAACATCATTTCACCCTCCTACCCCCCTCCCCCCCTCCCCCTCCCTCCCTCAAAAACCAACATAAAAACGATAAACCTGAGTCGAGATTTTCTTTCAAAGATCTCATTTTAGTTTTGCCTTCATTCGCTGAACAGCAGCTCTCAAGGTGTCTTCATCTTTGCAGAAGGTAAATCTGACAAGGTTCTTGCCCTCTTCAGGATTCAGATAGAAAACACTTGTTGGGATAGCCACCACCCCGACTTCCTTGATCAGATATTCACAAAATGCAACATCATCCTTCTGCCCAAAAGGGGTGTGATCTACTATCACAAAGTAGGTCCCACTTGATGGAAATACCTTAAAGCCGGCATCCTTCAGTCCTTCAACCAAAATATCCTTTTTCGCCTTGTAATCTTTCTTCAGCTCCTCATAATATGAATTGGGTGCTCTCAGAGCAGTAGCCGCAGCATACTGCATTGGGGTTGAAGTAGCAAACGTGAGGTATGAGTGTGCTAGCCTCACTCCCCATGTCAAATGTGGGGGTGCTATGGCCCATCCAATCTTCCAACCTGTTAAAGAAAATGTCTTGCCAAGGGAATTCATGGTCACAGTGCGCTCATACATGCCAGGAAGGGAGGCCATTGATATGTGATCCATTTCAAACGCTAACTTGTCGTAAACCTCGTCCGAGAAAACCAACACATCATTTTCAATGCACAGAGATGCAATAACATCAAGTTCCTCTCGAGTGAACATCTTTCCTGTTGGGTTATGAGGAGTGTTTAAAAGAATTGCTCGGGTATTTTTTGATATCGTGGACTTCAGCTCATCAAGAGGAACTGCAAAGTCTGGTGGCCGCAAAGTGATGCCTTTAACTTTCGCACCAGCCATAGAAAGAGTAGCTTCATAGGAGTCATAGAACGGGGCAAAGAGGATGACCTCATCCCCAGGATTTATCAACCCCAACATGGTTGCAGCAATGGCCTCTGTGCAACCTGAGGTGACAGTTACTTCCTTTTCAGGATCAACTGCAAGTCCAGTGTCTTTCTTAAATCTCTCAGCCACAGCGGAGTTGAGGTCAGGGACTCCATAACCTCGAGCATACTGGTTTTTACTGTCACTAATGGCTTCAATAGCAGCTGTTTTCACAAATTCAGGCCCATCAAAATTGGGAAATCCTTGGCCAAGGTTGATTGCTCCATGTTTGATAGCAAGTTGGCTCATTTGTGTGAAAATGGTGGTTTTAAACTTCTCCAAACGCCTTGCAACCTGCTAAGTGGCCAAAAACTCTGAGGGACAACAACCCCGATACACGAATTTACACCATATATAAACATTGAAGACTCAGGACAGTTTCCTTTTACTTAACAAGTTGCAACAAGATGGGGGAATCACGGAGTAAGAAGGGTAAAATAGAACTCCAAAGGTCCAAAGTAGCAATGTAAGTTAGTGAATGAAAAACACTACCGATATGGATAAGCCAAACAGGTGAGGTTATATGACACACTTGCAATGTGTTACAGTAAAGAAACAGAAGCTGCACTACTAATTTTTTAGAATTTATGAGCCAATAGTGTCTACATCACAGGTCCTTAAGTGCCTTCATATCTTTATTCCAGAAAGGAGGAAATTCAAGATTCTGCTACATAATATCTTTGCAGCAGTATCAAAGAACAGTGACCTAAACGGAACTCTTTCCCTTAACCAAACAGGAACATGAAAACAGAATGAAGATAAGGCATTTCTGAAGCAGCTAACCACATAAACAGAGTTGAGATGGCCTGGCAAAAATTCTAAACATTGGATTGATCCCTTTTCACCAGCTACAGACAGGACTCGAACCAAAGAGGGTTGTATTATAGATATCAACTCTATGAAGTAACATTGAAGCCCAAAAGACAGGGGAAAAACCATTCCGAGGCAGAAGTCCACCAAACAACTCCTAAACATATAAAACTGGTCTAATAAACCATGTTGAGATGAAAATTCCCCATGGCACCTTGATGACTATTAAGAGTTAAGACTATTCCTTGAGTTAATCACCTAACCACCCATATGATTGCCAGCAAACTAGACTGCTATAGGACTGATCCACATGCCTTTCAAAACCTAGCCTATATCTGTCTTCAGGTAAGCCTAACTAGTAGAGTACAGTTCCAACGTTTCCCACACCTAAAGAAGCCTCTTTTATAGAAAAAAAAAGTGTGTTTGAGCAAATCACATACAGATGTCTCCTTAACTCCAAACTCTTGTAGACCAAAAACAGCAAATTTGGTGAAAACTATGATAGCTATTAGTCTCCAAGTCTTCCATCTCTTAGGAACCTTATAAGCTTATACCTCTAAATTAAATCAGATACAATGTGGAATCCTTTTTTTTCAGGGTCTACAGAAGAATCGCATACCAGACAAAAGGAGCTAATCATAGTCACAAACTCCATTATTGGGACAATGCAGAGGGGGAGGGAGACTAATTTGTTAGAGTGGCTGCGCCTCTGACAGGCAGATGGAACCAAAGTGACATAAAATCCTCTAAGTTTCAACATGAAACTCTAAAGTAACTCTTGAGTCACGAGAAAGTTTGGATCTTTCGATTTTACAAAAAGGATACCACTTGATTCCAGCTTCAACAGAGTCACACAAATGCAATTAATTAACTAAGTACGTCACAGAGCGGTCAGAGGTCCTCCTAACCACAGCCTCGGAAACATAGTTTGGGGTCTGTTTGCTTGGAAGGAAAACAAATTGAATGAAGTTGATTTTCCTCAAAAGAAACATTTTCCAAACGAGGAACACAATTGCAAATTAATTTCAAATGTTTGGTTCTTCACAGGAGAAGTTTGGGAGAAAAAAGAACGAAAATGGAGGGAAGAAGATGGATAGGAGAAGAGAAAATAGGAAGGTAAGATAGGGAAGAAATCATGGCACCCCTATCTCTGGAAGTCTTTCTTTATAGCCTTAAAAACTCACTTTCTTATCTCTATAAATATGTGATACTTCTCTGCTTCAAAGTTCATGTCAGTTAAGGTTGATGCAACATATTAAGAATTTGAGAATGATTATACCGGTATTCTAAGCTGGGATTGATTGTGAATATACATGATACGTTGCCATTGGTGTTCAAAAATTACAAATATAATGAAACCAGTTAGCCCCCTCCAGCCGTCCTCCCAAGTTCCAACCACCACACTCCCGAAAGAAAATGTAAAATTAAATGCTAAAACCAAAAGTAAGCCGAAAAGGAGGTGTTATTAGCTAATGAAAGAAAACAAAGCATAGAGTTCAGCTGGATTATGTATCGGATAGGTTTATGGTAGCACTCTATTGATTAGGTAATTGTGGGCGAAAAACATTCCTTGATGATTTAGAATGCCCAAAGTAATGCATCCAAGATGAGAAAGCCTTCACCAAAATGTAGTAAACGTCCATCAAGAGGTGATAACTCGTAAGTCGTAACCTCCAACGGCATTGCCTTTTAAACGGCTGTTAGTGGAATTGCACCACCATCAAAATATACAAGTGCAATCGGATATCAAATCAAGAGTCCTAACTTCTAATCAAGTTCAAGGCTATCAGATAATGATTCCCATTTTGACATATATATTGTGACAGAATATATAAAAACCTAATAGCTAATCTAGCAACTGAACAACATCGAAGATGCAAAGACCACATTAATATGTAAAACAAATAAAAGACCGGAAAATTCCAATCAGCAGAAATTCATCAGCTAATTAAAACGAGTAGATAGAGGCAGGAAAATTGAAGAAACGGCAGATTGAAAAACGAAATAAAGAAAAGCACTGAAATCCATGATGAAAGCAGAAGTTGCAGAAAGAAGAAGAAGAAGAAGAAAGAGCGGATACCTGAAGGGGGCGCTGGGCGTTGTGCGAAACCTCCATATCAGGCTCAGGGGTAAGAGTGGAAATCGCACGTATTCCTACTGAACAAGGAGAAGAAGCAGGAGCAGCAAAGTTTCTGGGAATGTGATTCTTATTCTTGAAGAGAGAAACAATATTTCTAGTATTATTAGGCTTTAGCCAAGAACAGGAAGATGTAAATGGGCGCAGCATTTCTCTTTGCACATCAGAGCATGTCCAGGTACATTGGACGCTTTGCATTTCACGTTACTTGGGATTCTTCACCCTTTGGCCTTTTTGCTGGAGCAAACAATTCATATGCATTTCACCAAACTCAACTTTAACCTTTAAAGTTTAAACTACTACTATCCGATTATCATCTCTCTCCAATTCAGATTCATGCTTACAAAATTGGTCTTGAATATACCATATTTATGACACGCGGCCTTAGTGTATAATAAAAGTTGTATCTAAAATCAAGTTTAACTCCGTTAGCAAAATGCTATAATTCAATGTTATTTCCCCAGGTAAAATAATCGTTTGCGCTCCTAAAATAACTTTATTTGATTTGTTGTTATAATTTAATATTGTCTTGTAATGACCAATTTATAGTGAAGTTCCAAAAAGATGCTTTGTGCACTAATTCAGGACAACTAATAAAAAAATATACAAAGTAATCTTCGTCTCATTTTATAACGCACAATATTCAACCACAAACTTTGACAATTAGTTATGTTCAATTCATATCGAGATAATATACAAGAAAATAATATTTTCAAGTATTATTCATATGTCTAATGGTATGCTATGGAACAGTGTTCAACAGTTTGGATAAATGTGAGCCACACTGATGCCATCATTCATGCTAACTGCTGAAAGATTTTACCATTGACGATAATACACATTTGCCATTAGTAAAAATGACAGGCGTACTAGTTATCAAGATCCTGTAATACTAAGCAACGGACCAGAGGATAGCAAGTAGTGACAGGTTAGATTTAGGTTGTATACTGATTCACTGAAGGATCCGAGTTCAGCGACATTAATATTCTCAGACCTACATTACTCTGTAAAATCTGCTCAACACTCAATACATCAAAATAAGTAGCATATGAATCTCACATAGATCTTCAATACAAATCCATCATCAAAGCAAATTCCAACCCTTCCTGGTTTCTGAAAGTGTTAAGAAGTCTTCAGGATTCACACAGATTTCTTCAAATAATCGACTTGAGCTGATGTCATGTGATATGTGCATCATAAACACAATCTAAAACACAGTATCATGAGATTCACTCAACCTTGTCTTGAATCAACAAAATGTAACTTGGACTTGGACAACATTTACATTTTACATATTACAAGGATTGAAAACCTCGTCATCTCTAAAAGGATTGACCTGCTCATGGATATCCCAGAATCATGGGTACCTTCTCCAGTTTATTACCTGCACAGTGACACAGCCATGAAAATATGCTCTAAAACAACTGCAGGAAAACGGAAAAAATATTTATGACTTGTGTGGCCAACCAAGAAACAACTTTGAAGCTTAACAATTGATAGGCTTTACTAAATTAACAAATTCTTCGCTATTCACCAGGGTGCTCTGCAACCTGTTTGCTTTACTCAGCTCTCAAGTCTCTTTCAAGTTCAATTTTGAATCTTGATTGATTCATAACAACTTTCCTAATCTCTATCTTCGAGTTTGCACTCAGGAGATGCGTGCAAAAAATGTTTCAACTTTTATCAGGTACGCAGGAGAAAAGATAGTGGATTACACAACGATAGGAGCCATAAAAACGAAGAGACATGACTCAGAAGAAATTTAACTCTATATACGGTCAAGAATCATCAACTAGTCAAAGTCACAATTTAATTAGGCACTGGTAACTGCTAGGAGGTATTGCAACGCTACATATCGAGACACATCAAAAAGCTATGCAAGCTTTCAACGAGTATGGAGTAAAAGAATAATTTTTAAACGAGAGCCTACACTGACAAGAACAAAGTGCATATAAGATTCTGTCACTATAAAATCAACCAGAAAAAAGTACCACAAATTTGGAATAACTCTACTGGACTGGAGACAGGTAAACAATCAGAATCCTAGTTGATTGTAAAATATTGCTCTATGATCTTCTATACAAAATACCAATTCCAAACGTTCAAGAGCTAGTAGCCTGTAACAGGATATAACAGTACAAAAAAACCAAGCATATTAATTTAAGTCCAACTTTGCACCAAATATATAGTTGCTACCTTTCTAGTTCACAAAAGCACACAATGGAGCTTCGCAACTCCTAGAATACCGCACTATTGTTGAAGACAGCAAAGTCTAATAGGGTAAATCCATATAGGCATTGTCTTGTACTCCAACTCCCAAAGTTGCAGATTAAGGATTAAGACAATGCCCATGTTTCATTAGAAGTTAAAGTTAGCATATAGTTGCAAATTAAAACAATGATCATGTATAAATGCAATCCGAATTGCAACCCACGTGAACCTTTAAACCCATGTGATGAGGAAATACGGAGATTAATGCACCGTAAAAGGAGCAATGTGATGTTTGACATAGCTTCAAGAACAACATGCAAATTGTAATATCATCACTTTTGTTGATGAGCTTCTGCCGTTGTAGATGGTGGTAGTTCCTTCAAACATCGGGAATCAAAGTCATTAAACAGCATAGATTTGGCATGAAGAAAGACTTCTTTAGCTTTTCCCTTTTGCCCACAAAAAATATGCTGGTTAACCATATGGCTTACCCAAAGCAAGTCGAATGGCCAGGACTCAAGAGGCCCCAAAAAGACAATGAAATGATCATTAAGGCATTGTAAACAAACTTCTCCAAAATATATTAAGCCACCTCAAGATGATGATAAAAAGAGTTGCAGGATCACTGAGAAAGCATACAAATACCTGACAAGGTAGCTAACCCCATCCTCTACTTTTGCAGCGTATCACTAGTATTTATGTCTCCCGATGCAGCAAAAGCTCACGCCTTCGAAGGAACCTTAGCCTTTTCAGAAAAGGTGAGTATTGTGAAGGCCAGGTTAAACAATATACTAAAGGATCTTAAGAACACCCCTATCCAACAACCTCAACCCAAATGAAGATAGAATATTGGAGATCTCAAGAGTTGTCAACATATGGAACATGCACAAGAGCATCGTCAAACAAGATTAATAATCATCACTATTGGCCACCTATTAACCTTCAAACATCAGCACCTATATCAACTATATTCCAATGTATTCAAAAAGGCTTGGACATCTGCAACCTTACCTTTGAGATAGCATAAAGGCTGTTTCCATTAGATTAGATTTTACAAAACAACAAACCATTTGCTACTTTGATATATATGCAAAAAACAATAATTTAATGAGCCATCTTTATTTAGTCAATTATAACCAAAGCACAGATATAATTAGCATCCAAATCCGACAAGAAATCCAAACTACCAACTAGATGAGCTCATACTCTAATAATATGAATAGCATATTCAAGCACAATTTCCCCAAACATCAGCTGATAATTAATCACACTTGGTCACAAGCTTACACAGAGGATAAGTTGAGTCCTCATTATAAATGTTACTATTAACACAATGAAATGGATCATCAAATGAGCGACAGGAGGACAAAATTCAAGAACCAGATAGAAAGCAGATCCAGATACATTGCCTGAGTAACAAAGCTACAAAGACATAAAACATATTTTTAAACTTTTAGTGTTTAAGGCAATTTCTCAAACCATAACAAGAAACATTATTAGTTATGCAGTAGTAGTAGTAGTGTTTTAGGTGTTAGGACTTAGGCATTGCGAAACAAAGAGGCAATATAAGTATACTCACAAGTCAATACAGTACATCCGACCATCCGATAAACTAAATCTTAAAACCAAATTTTTTGTTCCAATAATTTCCTAGGCCCATAACCAGTCAAAACAATATTTTACAATGTTACATCTGGAATACTAAAATTAATCTTGAATAATACTCTCACTCTCGTTTTTTATCTTGTCTATTTGCTTTTGTAGAGTCTCCAATACACATCTTTGACCCTTAATAATAAAATCTTTAATTAGATATTACTAAAGATTATGAAAAGTTGATATCATAAAACTATACATCGAAACGAATTTAACAGGATCCTACTACACGACTATAATTTTTCATATATAATATTCACTAAACATGGTCAAAGTTTTCTGAGTTCAACTAGAATATTACAAGTGAGCAAGATGGAAAAAAATATAGAGGGAGTATGATACAAGTTCATATTCTTATATATACATTTACCTTGACCGGAAGGTAGGCACTCTCTCCTTCTCATAGCATAAGACCTCTACGGTTTTGGACCTCAAATTGTAATAATTAATTTCTCTCTAGACGTCAAATCACATGTTGGACATATTAACAACACATATAAGCATATATACTAATGTGTGCATGTATGTGAGTGTGTGTGTGTATGTGCGCGCGCGAGTGTCTGTGTCTCAAAATAGACATATACTAATCCTCATCAACAAATCAAAAGAAGTTAATAAAACTTCAAATCTAAAAACTTTGGACGCTTTATATTATGAAACAAAAGTAATAGCTACTTATAATTAAATTGCAACTTCAACGTAGAAGTTTACATCAAAATCTCAAGTAGATGGATCTTGCTAACGAATATAAATTTGCATAGTTCAGAGGTATAAGAAAGGGAAATTTCAATGTAGTATATAAACAGTAATCTCAATGAGAAAAAGTAGTTCTTATTTCTTAATAGCTCCTTTTCTAAAATAAATGCATTCTTACTATTCGACAATTCCTGGAGACATTTTCACTCACATGAAACAACTGCTACTCTAGGAAAAGTTGATCCGGATGTATTTAGCGTTTTATACACCAAAAGAGCAATAATTGCACATCCTCAGTCACTTGTCACTCTGTACCTGAAACGTCATAGATTGGTTTATACTGCACTTTCAACCCAATGAGCACTTGACAAGCTATGATTAGGCTTCTCTCTTAGTCGTTGAATCAATCCTTTGGCTTAGTGAGCTATGAATGGATCTGACCTCTGCAATAGCAGACTCTCCTTTCTTGATTATATTTTCAAGTTCCCCAACATTCTCTGATAGCACCATCACATTTGAATTGGCGGACTCTATCAGCTTCTTTGCAGTATTAAGAGTAGTACACAGCTGTAGTAAGACGGGGGAAGCAGAAGACAAGAAAATTTCAGTAGTCATATAATGCAAGCTGAATATGGCAGGAAAAAGGTGATGCCACAAGCCCTTGCAGCGGAAAGAAATGCAAGCAGTTGAGAGCTAACCAGTTTAAAACTAATAAAGCAATAGAAAGCAAGATGGTGAAAGCACATAATAGTTCTTCTAGCAACTTAAGGAACCCTATGAGCACAAAAAAAGGAGTGCTAAATAAGCACAAGGAGTGCATTTGTCAATCCATGATAGTTATTTTGCTTTTTCATTCTTCCTTTTCCTATTGGATTTTTCTTTTTCTTTCCAAGCCTGGGAGATGGGAGGTCGATGACAGGGGGTTGAAGTTTGAAAGGTATGAGATCTGAAACTCAAAACACCATGATGCCATGACCATTAATAGTCACAAAGCTATGTATGCGAAAAACTTATCCAAATTCTAAATGCAATAGCTATCAAGCAAGTATTAATTAATCATAGATGTTCTTTTGTTGTTAGGTATGTACCACGATTTCAAACAATAAATATCTTGTTCTGGACAGAATTGCAAAAGTTGAGTTGAATCTGTATTAGTTACCTCCAATGTCATAGAAGTCCATGAATGATCTGACCCAGCAAGTGCCTTGTTCAACTGATCGTAGCTTTCCTATAAGGTGATGGTTGGAATGAGCTCCTCAATGACATAGATTAGATAAAAATACATAGACAATAAATTTAGAAAATGAAAAGAAAACATTGCCCTATAGCATGGTCAAGATCCTGATTTTATCACAGAGAAGGCCAGCACCGTTAACACCGCCAATGAGTAGCCAGTCAGTGGCGGTCACAATCTCAGATAGAGGACGAGGGTTGCAGTTACAGTATCTGTGGATTACTCCTGTAAGCAACACTCACAACAGCCTAATAACAAGAAGAAAAACTTATGTGTAGAGTGTATGCTATGAGAAATCTTGAGGCATGAGTCCATTACAAGGAAAGCCTCAATGTATACAAAATGACCCAGAAAGCTGACATTAAATCAAGATCGTATGCCCCTCAAAAAAAAAAAAAAAAAAAATCAAGATCGTATGAATATGAATATGATAGAGCGCTTGGAACAGTGAAATTGGAAACCATCAAGATTAAAACTTTAAAAAAAATCGAAAATTAGAGAAAGCAAATAGTAAAAATAGGATAGAAAAAAGAAAAGAGAAGCACCTGGAAAAGTTGGGTGAGGCGAGAAGGTTGAAAATGGAGGTCGGGATGAAGAAGATGAGAAGAAGGTTGAGATTGAAAAAGAGAGGCATAGGTTGTATCCTCCAATTTGTCATCTGCTTCTCCAACATCGCTTAACAGATCTCCAATGCACAACAGTGGTCCTCCTATGCCTCTCATCTCTTTATCTCGGTATAGTATAACAGACTAGAGAGTTAGGGCACGGAAGATTGAAGATTGAAGATTGAAGATTGAAGATGTCTCTCTCCGACTTTCTGATCTTATTACGTTTCAACTTACAACTTTATTTTTTCGACTGAGTCACCTGGGAAGAGTGGACAAGAATAAAATAGTATATAGACCCATTTGATTTCTCTCTTCAAAATTCTGTATTAACTTATTATAGATAAGTACCAATTCAATTTCATGTCAAAATCCAGTTATATTATCCACCGAGGAAGGAATCAGAATGCCGCTCAAGGATTTGACTGTGTGCCAGATTTTGTTGCCTTCTCAAGTACCACCAATCCCATAAACATTTGCACCAGAAAAGATAAAGGAAAAACTAATCTCATAAGAAATATTATTTTATTTTCTCTTATTTTTATTAGGAAATTCAGTCAGCCTAAAGGCTACTAACCCGTAAGAAACACCAACACACATTGGCTAGTAAAACATGCTATGCATAACTATAAACCACATTCTTCAAGTTCTTAACAGCAAAACATACTTTTTATAAGGTTTCAACATAAATCCTTGATAAATACTTCATAACTATGCTGTACATATAAATTGAGAGCCACCTTCTTTAAATATCAAAACTTTTTTTATAATTTGAACATGGCATGGACACGGTTATCATCTGAAATCTCCCATCCTCCGGTACCAAGCTAGGATTAACATGAGCTTCAAACTTTAACAAGCTATTTTTCCCTTGAAGCAGCAACATCTTTAACACAATTAACCAAATCAGATAGAAGTTTCGGCTTCGCGAGTCATTATAATTCCTCCTCGTCTCTAATCCCATAGCTCCCACTGATGGGCTAGACTCAATCCTTTTCTCCTCAACTTTTACAGAATCCTGTACATTAACATGTGCCTTCACAGGGTTTCTCAGCTTCTGAGGATCCTTTTGGTCATCCTTGTATGACAGATACACTTTTTCAGCAGTGATGTTCCCAAACAGGAGTTCAGCTGCCTTATTTGTAACAAGAAGTGGAATATACTCTGACTTATCCCACACGTAGAGCTGCAGTTCAAAGTATAGTCATTAGATATGCATACATGCAATTTAGATTTCAAAAATTCATATGACCAAGTTTTATACAAGGATTGATTGATATTTTCAGATACGACTGCATTTTGATTCAAAAGTAGCGTAGCCTTTGACAGAGAAAGCAGAACCCTTTTCTTTCATTAAGCTAAGCATTGCCACTCATGGATCAAGAGTTGGTCCGTCCCTTATATGTGTTTTCAGAAGCCAATAAAGAAGTACAAAAATCTTGTATTGGTCTCCCTCATGGAAAAACTTTTTCCCTCTAGCTCCCAGATTTAATGACAGAAAATCATACCATAAATGGCCTGTATATGAAGCCAACAATATGAAGTCGATTTGAGCTCTTGCCACAATATAATGGACTGTCTTTTCCGACACTGGTGGAACTGGTGCAGCAAAGGATCAACACATTAGTGATTAGTGTGAATTACAATAATCATATAACAATTTAGTAAGATTTAAAGAGGAATCTAGGTAGCATACTCTGAACACAATGGGAGTCCACAGAGCTGGCAGCCTGTAGAAATCATATCTTCCACTATAATGTCTGTGTTGGTAACCAATCGCCTGCTGAGGAATCGCCTTTCTTTTCCAAGAACGAGCGACAGAGATTGCAGAAAAACTTCACCAATTGACGCATGAAAGATGGCCTTACAAGGAGTAGACAGGGCTAATACTTGTGAGAGCAAGAGACAGTTACGAGGTTTTTCCTGTTTGTGCACCTTCCAGTTTGGTGAAGCTGGAGTCTAGCATAAAAGGAACATATATAGTCATGAAATGACGACTAAAAAGCGAGAACGGATCGTCAGAATGAAAAATTGTAAATAGCATTTGAATGAACATAGGTAGCATAGAGCAGAATGGGAAGAGTGGAGAGTAGTACTTGATTAGAGAGAGTAGTCCGTGGAAGTGATGATGTTTGGTTCACCCTCACCCAGTGTATGACCCTCCTAAGCTTTTCCTTAGCGGTTTCCACAAGGGGACAAGATGTGACCAAATCATCGACACCTAATTAATTCACAGAAACATAAGAATAAGAATAAGAATAAGAATAAGAATAAGAATAAGAATAGAAATATCCGAGTAGAGAATAAATAGAGAAGGAGAAAACCTGGAGAAAGGAGAGAAGAATAAGTATAAGTATGGATGAGAGGAAGAAAGGATGAATAAGGAACACTCCTAGCTTCAAGCATAGCCCTAAATTCCATAACTTGAACATCTGGCGCAAATGCAATGAACAATGAGTAGAATGAGTAGAAAAAATAAGGAAGAATTAGTAGAAGATGATGAATATTGGTTAATTGCTTACTTCGTAAAAAAAGAAAGTCGCCAGCAGAGACAGAGGAAGCCTTGGGAAGGTGGGAATTCCAGAGGGAGATGAAGAAATATGGTCTGGACTCGTCTCCAACTTTCAAGTCTGTCCTCACCACTTTACCTGATTTTGAGTTTACACTGCTCTGCGCCAACCCAATTTACTTACTTACTTTTTAATGCACAATGAAATCAAAGGACAAAACACCACAAACCATAAATCACAATTGATACCTTACCTTTCCCTGAACGGGAGTTGAGCAATGAACAAAGACGATGAGTTGGACCAATTCGCCTACATGACAAGAAGCAGCCGATAGCTCAATTAGGGGTCCGTGACTTCCCATTCCCATTCCAATTCCAATTCCAATTCCCATTCTTAATTGTTTGTTACTGAATAAAGACGACGAGTCTGGACTCTTTTCCGACTTCCATGTCTCTCCGCCCTCTCACCCTCAGGCCCTTAATGCCGTGATGCCGTCTTTACCTCTTTTCCCATTTCTTTTTTCTTTTTTTTTTTTTTTTTTTTTGTCTTCTTTACCACTTTTTCTACTCTATATTCCACTACTAATTGTTTATCAATCATGCTCCCTCTCTTTTTTTCCTAATCTCTATCTCTTTCTTTTCAATTTTTATCACCCATATATAGTGATACTAAAACAACAAACAATGTGATTAATCATCAAATAATACAAATGACTAATTTGAAGAAATTACCATAGTAAAATAGCTATATTTATATGATTATATTTAGATATACAACATTTGTAAGGATGAGGAGCTAGCTCATGTGGAAGAGCACTCTCCTCTGATCTCTGAGGTCAGGGGTTCGATCCTTACCCCCAGCATTATGTTGGGGTATTTCCTTTGCATGCATTACCAGCCAATGTGCCTTGGGTTGACTTAATTTTCCAATCAAAAAAAAAAATATATATACAACATTTGTTCACATCAGGATATTTACAATAAACCCGTTATAATTTCATAAAAGTTATTTCTCATAGTTGTCCCATCTAACCCACTTGAACAAGTGACAAACTTGATAAAATTACGAAATTTGATCTAACTAATTCTCCAAATTTATATTTTTATTCGTCTAATTATCCAAATACAACAATTTTTTTACTTCCTCCCCTTCTTTCCCCTTCCTTTTCCGATTAGCCAGCAACCAAAAACCTAAACACATATTAATGCGCAAGTATGACTTACATCGGAAAAACCTAAAACAGTAGTATAAAATCCCCATAAAAGTCCCTTTCAGGAAAAAATTCCCCATAGAATAAACAACATGATCAATAGAATATGTAACGCTAATCTACACAAATACATTAATAGCCTGTTTGGTAATCGTTAATAAATTGCGGCAATGAGAATGAATTTTTAGTGTGATTTTATTAGGGAAGCACCCTTAAAATCTTCATAGGGGGAGAGCATTTTTCCTTCATGGGCAAACGAATCTCTCCCCTAAACTTATGTTTTTGTCTCCAAGGGGAATCAATTTCCATTACCACCTACAAGGTGGTATTGGATAGGAATGAAAATTCAAGAAGGAAAGTGGACACTTTAGGATAAATTAACATTACCATAGAAATGGACAATGATATTCTTCACAAATTTAAACACAAATTCATTCCCATTAACACCATTTATAACCAACTAACAAACAGACCTTTAAAGACGTTCCTAAACGAGAAACGGCACCACAGGACACTCCCCCTAAAGGTATTTTAATCCATGTAATCCAAATAATACAATTAAAAATATATTTTCTCCCTTTTTTTTAGATGTTACACTTTCTATTTTAGGAAATTTTAAATTAGATGTTACACTTTTATTTTGGGTAATAACTTCTCTCTATCTCTCTCCTATCACATGTTCACATGGGACCCTTTTGTTTTTCATTCTCTCTATCTATCTCCTCTCCAAAAATTACCTAGGAGTCCGTGATTTGAAAAGTGTAACATCTAAAAAAAAACGGAGGAAGTATAAAAATTACATAGGTTTAATCTCGTCACTTCAAGTAAATCTTAACCATTAAATCAAGTGATATTTAACGTTATCATCTTAAAGTACAATATTAATAAATAAAATATTTCCTTAACCCAAAATATAGTCCAAACCTAATAATTAATTTCCTACCTTCTCCTTAATCCGTGTTCAATGAACTCAACATAGAAAACAGAATTATAACCACATAAAAAGTCGAAGTTCACTAATATAAAATTCCCCATCTAGCTCACGTGAAGGCCCATATAAACACCTCACATAGATTATTCAAGTTTTCAACCAAGTAGTTCTCCAAAAAGCACATCAAAATTTTATTGCTAAGAACCAAGTGAAACCAACAAAAGCCACACTTTCACATTAATTGGAGCAGTCACTCCCCTTGAGGAGGATGTAAATCTCTAACTGCTGCGTTTTCTTTTTCTTAATGGCAAGTGCTACCCAAAATTATAAAAACTTTTTGGGTAACATCAATAAACAAAACTAAAAGAAGTGAGGCAAAAGAAGGGAGGTAAAAGCTAGACCATGTAACGTATAGGGTTAGAATGGCCCAATTCGGAGAGTAAAAAATAATCCGATGGACCAGATCTTCCCACAAGCAGCGTGCAGTAAAAGTAGCCACTTCCAGCGACAGCCAGAGCATTTACCCTTCACCTTATACCAGAGTAGATGTTCAGGTCAAGAGGGGAGGGAAAAAACAATGTAAAATAAAATCCACCAACTGATGCTATGGCACTTAGATTTGCTAGACTATACAATGACATCACTATCTACACATATGTAGAGCTCCAGGATTTCCACATGGAAGAGAACTCCGTCTTCTAAGAGGCTCGAAATCACTGTTGTAAAGTCACCTGAAATAAGAAGCAACATACAACCTGGCAGCAATATCTAGAGGCCCATCATCTCCGCCAACAGCATGGAGTGCAACAGGGATTGTTGATAGAACGCGAATTGTGAGGGGGAAAACAGCAGGATCGATATTTGCAACAGACTCGCATGGTGGTTTACCAGAATTGTCAATTAGCGAAGGATCAAGATCTGGTTCAAAGTTGCAAGGACTGCAAATCAAAGCCACTTCTTCTAGCTGTTTGTATTTAGGGCTCCCTCTTCGCTGGAAGCGCTTATTATTATTGTTATGTACATAGCTGAGCACAAGTGTGGATGTAGCCTCAAGCCACTCTGCTATCAAGCCATCAACGTCATCATAATATATACGCCTCTCGATCTACCAAAGAATACCATAAGAAACATGAGAAAAGACACTTCAATTATAATTTAATATGAAGGTGGAAAAAGAAAAATACACATACCGCCAGCTTTTGGACATATATGGACATAAACCTTGGACCTATACCCAAAACTCTTGCTTCTGACAGAAAAATCTGCAAAAGAAACATAGTTGAGGTCAAGTTAGCAATAGCATCTATACTAACTGTCAGTCTGTCAAGCTTACAATATTCTCAAAACCTAATTTAGAGACAAGAGATTATAAAAAGTATAAATTGCATGAACATCAATACCTTGCAACAAAAGTTAACTAGCAAGCATTGTTAACCAGAAGAGACAAGATATAAATTTACAGCAAAACTGAAGAAACAACATTGTTAAAACAGACAGACAGGACATACCTCTCTATTCCTCAGCAAAACCCACATATATAGTTTATCAACAGCATCCTTGACATATCGACTTGCCATTTTTTTCTGATTGCAGTAGGAGGCTACATCTGTGAGTGCTTCCTTACAAGGTAGCTTGTGCTTAAGTGCCGACGCTGATAATGCTTGCTGGCCTTTGACAGATTGGAGAGCAAGTTTATCAAAATTCATACCAGTGAAGCACCTAGCATTCCCTGCCTGGTTGAGTTTAGTTCCTTTACTTTGATGTTTCAAATACATCTGTTCTGCCTCTATAGTGGCACTTAATGTCCGATGTACAACTATATCAGGATATCGACGCAATGGTGAAGTGAAATGAGTGTAGAGGGGAACTGCCAGTGCATAATGACCCCAATCATTCTCAGGCACTGTCGCGTCTCCAGTGCAAAAGTATTTCGCCAGTTGCATTGGCTTTGTAGCATAATTTATTAGTATGTCATAAAAAACTAAATCTTCCTTAAGCGTCTCTTTGATCTTAACCAGTGATGTGTGTAAGCTGCTAGATGAAGAAGCATCCAATTCTAACCCATGTTTGCTGCAAAATACTTCAAACTCCCTGAGCTTCCGCATGTTAGGCTCAGGATGCCTCCGCAACAAAGCACTGTCTGGAAAAGCTCTTGAAATAATCTCTGCAGCGGTCCTATTTGCCAAAAGCATAAACTCCTCCACCAGAAAATTGGAGTCTTTTCGCTCACAAAGCATGCTATCATATGGAACTCCACATTCATCCAGTAAGAAGACAACCTTTGCATTGTCAAGGCGTAATGCACCATCAACAAATCTGTTATCCTTCAAAGCTTTAGATATCTTGTTAAGATTTCTTATAGACTGGAAAATGTCATGCCAAGTAAAACGGCCATACAGCTGAGGAAAGCCATGTCCATCACTCTCCAAACTGTCCACGCTAATTAGGCCATCAATTATGTCCTGTGCATGATCATAAGAGAGTTTGCAACAAGACCTAATAACCGTACGACAAACCCATCTATCTAGGACTTCACCAGAAACATTCAAGTCCCAGAAGATAGAAAAAGCGAGCCTATCTACTCCTGGAATAAGTGAACCCAAATTTTCTGACAGCAAAGCAGGTAACATAGGCAACTTACGTCGCAACATATAAACACTCGTAGATCGAACTTGAGCTTCTACATCCAAGGGAGTATCTGGTTGAACAAAGTAAGACACGTCAGCAATATGAACCCCAACCCTGTAAATTCCATTTGACAACATTTCGACCGAAAGGGCATCATCAAGATCAGTGGCTGTCGAAGGATCAATTGTGAATACACAGAGGTTTCTAATATCTTTCCGGCATTGCAACTCTGCCGCTGGAATCTGCCATAACTCGTCTGGCAAGCAGGAAAGTGAATCATGAGAAAAATCAGAAGAGCAAATGCCATTTTCAAACAGAATCGCCTCAATCCGTGGTTCAACCTCTCCACCACACCCAAAACTACGCATGACACACGCTTGTGGAAGTAAACTTTCTTCAGCCCAATTATCAATCCTTGCAGCAACAAGTTCTCTTTCAATTGACGAATCCCCGTCATCCAACCTTTTCTTAACATCAGCTGGCAAAGCTTCCACAGGGACTATCATCTTAGGCAACTTTGGATCAGTAGGCATTAGCATGACGTAATCGCAACTGGAAGGAGGCAGCATATTTGTGTTGAGTCTGTTCTCTTTTCTGAAACCCTCCTTGCTATAAAGCAACCATCTAGCGTTAAGAAAACCCATAACAGAATTTCTACGAAGAGAGGGTTCTATAATTGCCACAACCCTGCCAGTTGGCCTTTTAGAAGGAGAGGAAACAACTGAATGACACAATTTCTCAACTGAATTGAGTACCCCATTCTCTCCACGACGGAAACCTTCGCCTGAAGGATCAAAGCCAGCGCAGTGGTGGCCATTCACATACGTATAGTTCATTCCACTCCCGTTCTCCACAACAGGTGAACAATTCGTCACATGCACCAAACCAGATTCCACATCGAGTTTAGTTTTTCCCTTGGAGCTATCATGTGTGATCTCAGTGTCAACAGGAGGATCACGGTCCTCAATAGAAGAAGAATTATTTGCAGATCCTAGCGATCCTTTCATCTTACTCCACAATTGAGGAGGATCAACCTTAATTGCAACAACATCTCCTTCTACCTGCACGAAATCCATCCATCAAAATGGAAGTGATTAACAACAGGATTAGTGATCCTAGTGATTAACAAAAGGACTACAGAGCAACACAGCAACACTCTATTCACCAAGGTGAAAGGCACACTAAGAGTGTGTACAAACTATGCACTTCTGCACATATTAGTTATTCAGTCTCAACTATTAAGGCAGATAGATATGCCGGAAACGTATAATTCCGGAATGCACTTAAATTTGAAAGAACATCACAGATTTTCGAGAATTTTTTTTCTCGTCTACCTACTCCAAGGAATCTTAGCATTGTGTTAAGAAAATGAGTATACAAATAGCATAGTACTAATTTTCTTCTATTTAGAAAATTTTCAGGGGTCACCACCTATTCTTATGCAATATTCAACACCCTTAAAATTTTGTGCACCATATACCCAAAAGTTTGGAAAAATTGGTATAAATGATCCCAACTTTCATCACCCTTAAAAAAAAAGCTAACTTTTTGGTGAGGATCTCATCAAATTGTATCTTTTTATACATACAACTTTTAAATTATGCGCAAATGCGTGCATAACTAAAACTGTGGCCATTAGTTTCATGATTCGGGCTTAATAACTTGTAATTATGAACTTCGTATTATAACTATTTCGTCCTTGTAATCTAAACTATACAAAAGTGCTTGCTACTAATTGATTATGCTTTGACATAATTCACAACATTATTCTTGCTAATTTTAATTTGTTTACTAGAATGTTGAGTGAAACTATTAATGGTGTTTGGTAATAATCACTAAATCAACTCGTATAATAATTTTATACACAGTTAGTGTTAAACTAAAGTGATTGCTAACATAATACTAATTTACTCAAAAATTATCATAATTCATACTTAAATCGTTGTCAGAAGTCTTCAAATTGGTTAATCCATAAATCTGTCTAAGTCTCAAATACATTAGTACATAGATTTATCATCAATTACATATTACCCAAGCATTCTATAAAAAGAAGCATGACCATGGGTTAATAAATCAGATTACAACTAGTCTCACTTATTATTCAATCATGTTAGCCCAACATTTCACTTAGCCCACATAACATAACTAAGCAAATTACTTAAGCCCATATTTACTAAAGGAGAGAGGCATGCTTCACATACCTTACTTGAGCAATGAGGAAACAGGGGAGAAAGGGTGCAAGGGTATTTGTAATTTTAAATGTTATGAATGACAAAATAATCACCCATTAGTAATAAGCAATCCAAATATGCACAATGAAGAAGTTACTTCAACAATGGAAAAAAAAAGTAGTACGATAGCAACTAAATTCTAAAAGCAGGAGGCCCCAAACATTATAAGGCCCTATATAGTTGCCAACATCAGCAAATTCTAGCACCGCCCCTGCTAATTAGGTAGTTTAAATCTAATGCCGCATCAGAATCATAGACGAAAACTAAGAGATTATGTTTTGCATGCATTGTGCAAAATTAGAAAGTTCAAGAGTAAATAGTGCACAAGGATATCCCGTGGAAGTTACCGCTATTATTTATAACACAAAAGCAAGTGCATATCTAAACTACTTCATCCGACCATGCCCTGAGTGATAAGTCAATAAAATTCAAATATCGATATGCAAGATGCATAATACAAAGTGCAAACCAATTAAGGATTTTTTCATAGAATTACAACATTGTCCGCTTCTTGTCCACCAAAACCAGCCAGGTTAGCAGAAACAAAACAGAAAAAAGTACTAAACTCCTACCACATCATTAATGCTTCTTAAGAAAATCCTACCGGTAGTAAAGTAAGGTGGTTGAAATATCTCTTGAAACTGATTATTGACCATTAAATGCACAGGCATTATTAGATTGAGCAATGAAGAAAACTCCTAAGAAATAAATTGTCTAAAGGAAAAAAGGGGGGAGGGGGAAAACCTTACCACAAAGAGCCTAATTGTATATCCACGGCCACTAACAAGCTATGTGTCAAAATTTATAAGCCACAATCCAATATCAATATAAAAACCGAAAGCAGCTATGCTAATCAAGAGAGCGACATAAGTGTGTAGAAAGAAAAAGTAGCAAGAAACTTACAGCTCTGTTTTGCCTAGGAATTCCACTAATAAAAACATCTGTTGGAACACCTTCAATCGTACAGTACGCCTAACACCAAGAGAAAGCGGAAGATAAAGTCATCAGTTTATCATGAAAATCAGACTGCACTCAGATATATGCGAACCATTAAGATGTTCAGATGTGGCAAACCTCGAGTCTATTATGTGCATTGACGCGTAGTATAGCTTGAAAGACCTCGCCTCTCTAAAAAAAACACAGAGAGAAGAAAAAAGAACATATTATTAGGCATATCATTAGAAAAACAATAAAGACTAGTACATGGTTTACCTAAATAAGGAGTTTTGTTAGATAATCAACCAACCTGCAATGCCTCCATGACAACGTCCAAGGACCAGTGTGGATCAAAATGCTTTTGCTTGTTACACCCATTGACTAGATAAGGCGGTAGGACATCCCCATTATCATGCAATTGAACTGAATCTGGAAAGGCATCTGGAGTTGGACAAGACCTTGTAAGAACTTTTATACCAGAGTTCAGGTTCACTCCTGGTTGATCAATATGCATTGGTGGGACGGAATTGAATGCAACACCGGATGTTGTGTCGACTGCGTGTTGGTTTGACGAAGAACCACTTCTTGACATGGAATTGTAACCATCCTGAAAGCCCTGAGATGTATGTTGACATTGTCCAGTTACTTCAATAGATTCTGACCCTGGAAAAAAAACAGAAATGTAATCAACTATTCCAACCCTAGCAATAGCATTGCAAATTACCAAAAAGCTCCTTATGTCCCAAAACAATATTCCAGAATTCAATCTTAGTTCATCCAAAATAATAATGCGCTGTTTATCTTTGATAAAATATATTGAGCACTCGATGATAATCAAAATAATAAAAGTAATTTGAATGTAAGTATTTAAGCAATGTAAGGAAAGCTATAATATATTACGCAAAACAAAAACAAATTGAGCTAAAAAGAAAAGAATTGGACAAAAATGGAAACTTGATGGTATTTGATGTGACGCAGTATAGATTAAGATGGCAGTAAGTGAAGAAGGCCGATTGTTAAAATTTTCATGTTGGCACAGCATGATGAGATAACGATAAGCAATACAACACAATCTGAGATGAGGTCAGACAATGTTTTCAAAGTAGGCGAAATTGAGAATAATAATGATGTAATGAATTTTAAAAAAAAAAAAGTGAATAGTACAGGCTAGTGTAGTAGATTTGATTTGTTAAAAGAAAAAAAAAAAAAAAAAAGGTTGAAACAAGGAAAGAGATGAGAATACCGAAGACAGAAGAATTGTGCTTAGAGCGACGATTAGATCGACGCTTCTTCTTCTTATCAATGAGATCTTCGGACCTGACACCGCCAGATTGTTGTTCCTCTTGTAATTGTTCGACGACCACCATACCCATAACTTAACACAACACTAAATTAAATTAAATTAAATTAATGCAAGGTTATACTGCTTAGAGAAAGAAATTGAAATCAATTGGAGAAAATATCTTAAAAAAGTTGAAGAGAGAATTATATAGATACAAAGGGGGGAATCTTCCGAAGAGCTAAAAAATCACGGAAGAAGGCAAGAGGAGTGAAGGGGACGATGAAGGAAAGAATCCGAGGAGACGATGGGATGAAGAAAGAATTTGTAAAAATGAAATGAAATAGTAGTAGAAATATTTAATTGATGAAGAAAGGAGAGAGAAAAGAGGACAGGGTAAATCTAGAGTCTAGAGGGAAGAATTAGAAGAAGAGGAAGGGGCGAATGCGGATGGATACTACACCTAGTCCTAGTTGAGAAGGGAGAGAAGGACAAAGCGTGTAATTGAAAGCGACGCCATCATTCATCATCATTGGTCGGCGGGGAAATAAGACGTTGGGCGCCGACTCCTAGTTTTTTCTTCACTTTTCTCCCCTTTTTTTTTCCACTATGAAGCTCTTCACTTTCCTTTTCTTTTCTTTTAGAGTTTTTTTTTTTTTTTGTCTGAAACAACCTTTTAAAAGTGTCAATTTATGAGAAACAATCTTTAAACTCTATTTTCTTATCACATCATACTCTTCGACCATTTTCCCGCATTGACTTAATTTTTCCGACAAAAACTTTTTTTCCCTTCCCTCTCTTTTTCCCTCCAATTTCTCTCTATCTCCTCTCTTTCACTTCCTTTCCAGCCTGACTTCTCATTCTCCCACGCAGCATTTCTCTCTCCCAACCTCCAACCTCACCCCCCATACTCCATCCTCCACCCTCACCATCTCGCCTTTTCCTTTTGCACAAGAAGTCACTGCTCAGCACCTAACCGGAAGCCTAGAGTAGAGCCTCTTAATTCAAACTTAAACAAACCATTCTCTCTCCTCTCTTTCAAATGTCAATCCCAATTTGAATCTCCTGTGAACTTGCCATTTCCTCTTCTTTCTCTCATCTCACCATGGTTGCACAAAAAATTCAACTTGAATGTTGTTAACCTAAGAAAACTCCCCCCAACTTGTTGCCATTAACAGTAAGAATGGAGACAGAAAACAGAGGCGACATATTTGTACCATATTTAGCGAATTGAGCGAGAAGATGAGTGACTTGTTTAGCAGCGGCTCTATCAGCTTCAGTCCACGAGTAATTCGCCTTGAGAATATCAACCTAAGTAGTCATTTCTCGTTGAAGAGTTTCACCGGTAACAATGGTGAATTATCTCTCTTCACATTGTTGCTCTAATTTCCTCTTTTGCCCGTTCCTATCACTCGAATTTTCCTTGCATTGCTACTCCTTAAACCCTATTGCATCCACAAAGGACGAATAGGGGGATCGAACTGCTCTGAATTTCAGAAATAGATGGGAAAGCGAGAGAATGATTTTTGTAGGGTGGATTTACAAGAAAAAAATTGGAGGGAAAAAGAGAGGGAATGGAGGTAAAAAAAAAAAGTCTTCGCCAGAAAAATCAAATTAATGCCTGAAAATGGTCGAAGGATCTGACCTGACAAGAAAATAGAGTTTAAAGGTTGTTTTCACAAAAAAAATATATAAGGTTGTTTCTCACAAAATGACCCTTTTAAAAGGTTGTTTTGACAAAAAAAACTCTTTCTTTTATGTTTTATTTAACGTTTTTTCACATGATACCCCTGTGGAATTTTAAAATTCTAAAAATGCACGCGTTACTCTTACTTTTTAAATCAAACTAGTTATTAGGCCCGCGCTATGCCCCGGGTAAGAAAAAATTCATTTATTAATATTGTACTTTGATATGATATCACTAAATACAACTTGGTCTAGTGGTTAAAACTTTAGTACATGAATTTGAGGTCACGGGATCAAAACCTATACTATGCAATTTCTAATTTTTTTTTATTGTACATGGATTGCATGAACTAAAACTCCCTAGGGAGAGCACCACGTGGCACCGTTCCTGATTTACGCAGGCTTTTAATATATTAGTATAGATGCATAAATGCTTTCAATAACTATTACCGTCAAATTTTCGTTAATTTTAAGTCAAATCAACCTTATTATTCTAATTAATTCTTAATAAACTAAATTAATGTCAATTAAATCATAAATAATCCTAATCAACTATACTAAAAAAACACAAAGCCCTTCCCCCCACCCCAACTACAGCCACCCACTCCCACCCCGCCACTATTGCAACCCTGAGAACCACCCCCTGATCCACCACTATTGCTATATTGCCTCTGAATAACCACTACCACTTGAAAAAATGGCCAAAATCCCCATACCTTCGAAAACCTCCCCTATCCCCTTAAAAATCACCATCATTGCTCGAAAACCTCCCCTATCCCCTTTAAAATCACCATCATCCTCGAAAACCTCCCCCATCCCCTTAAAAATCATCATCTCTCGAAAAATGCCCCCATCCCCTTAAAAATCACCATCATCCCTCGAAAAATGCCCCCATCCCCTTAAAAATCACCATCATCCCTCGAAAAATTCCCCCACCCATCAAAAAACTAGACCAATTTGTTCTTTGGTGGGTGGGGGATTTTTCGAGGGAAAGGGGATATTCGTCTTCGTCGGTCATGTTTTAAGATGGCTTTCGCAAGAGTGTGTCGACAGTGGGCGTGGGGTGCGGCGAAAAGTGGTAGTGTGGCACCACATCGGGTCGAGTGAGGGTGGCGCATGAGACAAAGGGATGTAGAAGTAGAGACTAAAGAGAGAGTATAGGTGACCATGGGTCGGGCCGGGCCAAGCCGGGGAAAAAATGCCTATTGATTGGACCAGATTAGGACGAATTTCAGACCAAAATTTTATGCCTAAAACCAGCTATTTCAGCTCAAAATTGGGACAGGCGAAAAAAAAGGCTAAAAAGTCATTTTTGGCTTCCCGTCCCAAAGTTTTTTTAAAAAACAGTTCGAGTCCGACCGTGGGCCAAAAAAATTTGTCCAAACCCCCCCAAAATTATTAAAAAACTGGATTTTTGTTTAATGTACATCGAACTTTATATTTTTCAAATTGAAATGATCCAAATAAACGAATTTCCTTAATAGTTACCTTATCCATGTCAACGTGTTATCCATTTTAGTAGCTACCTTGTTAATTACATGTGACTTATTATTTATAAGTACTTGTTACATTTTCAGCTCATGATGTTAGGGTTAGCCAAACATAGCCAGCTTATGATGTTAGATTGTTAGTGTAAAAAGAGGTGAAAAAAAAATGAAAATCCTCCTCATCTCGACCCAGTGGCGCAATGTCGGTTGACATAGAGTTGGCACTGGCTGCTGGCACTGCAGTGACTGAGTCAACTTTCCGCCTTCCAGGAGTTAAATCAACCCCCTTCAGGCTCCAAACAAACCGCGTGTATATGAGTAGCTTCACCCTTTGAAAGTTTAGAGAGAGGAAAACTTGTGATTATAATTTATACATGGTGACTTGGCGACTGGGCGATTTCTAATTTCTGTGCCAATTTTGCAGGACAGTCGAACTTCAATTTTGTCAAAACTTTCGGCTGGCCGCCCCATGCATGAGCCATGAGACATGAGGTAATGCTTGCTCTTTCAATTTGACTTCATTAACACCAAATTTCAATGTCCATGATTCTATTATTGTTTTTTTTTTTTTTTTTAATCTTATTACTTATTAGATGATTAGATTATGCTTGATTTCTGGAAGGGTCCTTGTTTGTTTTTATCGGCAATAATTGGTATGTAGTATGTATGTTCTGATGTTCTCGTGGCAGATGTGTAGGGTAGGTGAAATGTAGTCAGACTAATAATGCTTTACATGAATATAATATTAAGAAGACGCCAACTGTCAACTGTCCCAAACTTTAGTGCTAGCGCCTAGCTGATGAAATTCGAAATGAGGATTGACTTGGTGAATGCCTGAATGGTGAGACCGAGAGAGAGAGAGAGAGAGAATTTGATTTCTTGCTTCAGAAATCAGAATTGGCTTCCTTTTTTTATCATCTCTGCTACCTTTATTTTCATTTCCTTGTTCCCCACCATTTCTGCCTCCTATCGCATCACTCCTAACTATACTGCTTCATACCTTCACTTCGTTGAGGATCATGGTGCTTTCCTATATTCACAAAACAGAACTTTCAAGGCAGCTATTTTCAATCCCGGCAATCAGCAAACTACCTTCTACTTATGTGTCATACATGTTCAATCCCACACCATTACTTGGTCTGCTAACCGCGATGCTCCCATCTCTAATTCTGGTAAGATTCTGCTTTCTTCTCATGGTTTAACTGTCTCTGATCAAAACGGCAATACTAAATGGTCAACTCCACAGTTGCATTCATCTGTCCTAGCCATGATGCTTTCCGACTTTGGTAATCTTATGCTTCTTGATCAAAATGACGCTTCTCTTTGGGAGAGTTTTCATTTTCCAACTGATACCATTGTGATGGCTCAGTCCTTGCCTGTTGGGACTTCATTAACCAGCTCGCTCTCAGAGTCAGACGATCATCTCTCCACTGGTAATTATAGTCTTTCAGTTACCACCTCTGACTCCATACTGCAATGGGGTGGATCAACATATTCGAAGTTGTCTATGGATCCTAATGCACATCGAAACTCCAATTATCTGGTGGAATATCTAGTGTTAAATACAAATGGACTTTCTCTTTTTGCTCGTAATGGATCAATTATTGTGCTCCAAGTCAAGTTGTTGCCGTCTGATTTCCGGATTGCCAAGGTCTATTCTAATGGCCACTTCATAATCAGTAGCTTTTCAGGAAGAGATTGGAACCAAGATTTTGTATGGCCTCGTGAAATTTGTGAAATCCCATATATCTGTGGAAGAATTAGGTTGTGTAGTATTGTTGGGACATCAAATGGCCCTGCTTGTTCATGCCCCTCTGGTTTTAATCATGAGCATCAAACAAATAGTTGTATTCCAAATGAAGGCTCTATATCCTTACCACTTGCTTGTAATTCTTCCTACAATCAAAGTTCACAAAATTTTCAGAACATCTCGTATCTAGGTCTGGGGACTGGCAAGTACTATTATGATATCAAGTTTTCAGATCCCGTAAAGTATGGAATAAACTTGTCCACGTGTCAGGATCTCTGCTCCAAAGACTGCTCGTGTTTGGGACTTTTCCACAGGGACTCATCGGGTTTTTGTTTCTTGATTCACAACCACTTGGGATCATTTATGTCAAATGGCGCTGGTGGGAGTGATCTATTAGGTTACATCAAAATCCTAGATGCAATATATACAGCAGATGGTGCTTCCAATCATTCTAGAAGTCCAAGACAAGTAAGTACATTGGTTGCTTTGGTTATCTTTCCTTTTGCCGCACTCTTTGTGGCTGCTGGATTTGCCCTTCTATGGTGGAGAAAACGGAAGAAGTTCCTAGCTGGACTAGAAAAATCAGACCACCTAAGTTCTCCTTCTTTCGGAGAAGCGGAGGCCTTTTCAATACCTGGATTACCTGTGAGGTATGATTATGAGACATTGAGGGAAGCAACTGGTGATTTCAGTACTCAGATCGGTTCCGGTGGCTTTGGTGTTGTTTTTAAGGGAACCTTACGAGATAAAACTGTTGTGGCTGTCAAGAAGATTACCAATCTGGGTCTTCAAGGGAAGAGGGAGTTCTGCACAGAGATAGCAGTCATTGGAAATATTCACCATGCAAATTTGGTAAAGCTTAGAGGCTTTTGTGCTCAAGGAACTCAGCGCTTATTGGTTTATGAGTACATGAACCACGGATCCCTGGAAAAGACTCTATTTGGAAACGGTCCTGTCCTAGAATGGCAAGAGAGATTTGATATTGCTCTTGGAACAGCACGTGCTCTTGCTTATTTGCACAATGGTTGTGAAAATAAGATAATTCATTGTGATGTGAAGCCAGAAAATATTCTTTTGCATGATCATTTCCAGCCAAAGATCTCTGATTTTGGGCTGTCAAAGCTATTAAATCCTGAACAATCCAGTCATTTTACAACAATGAGAGGAACTCGGGGATATCTTGCACCAGAGTGGCTTACTAGCTCTGCCATTTCGGAGAAAACGGATGTTTACAGTTATGGAATGGTACTGCTAGAACTTGTGAGTGGAAGAAAAAATTGTTCGCCACAGCCAGTGCAACAAAGCCATAGTTTGGATGATGATAATAGTATTGGGAATAGTTCATCACTATCATCCAATTCAGGACTTGTATATTTCCCTATGCTTGCATTGGAGATGCATGAACTGGGAAGGTACTTGGAGCTCGCTGACCCAAGGCTAGAGGGCCGTGTGACAAGAGAAGAGGTAGAAAAGTTAGTTTGTATTGCTTTATGTTGTGTTCATGAGGAGCCAGCTCTGAGACCAAGCATGATGACTATTGTTGGGATGCTTGAAGGAAGGATCGAACTTGGCCATCCTAGATTTGAATCTTTAAATTTTCTGCGATTTTATGGACGTCGTTTTTCTGAACTTTCTGTCATAGGCAATGCCGATCAACAAGATGACTTCACGACAGATCAACCTCATACCTCACTTTTGAGTGCAAGTGGTACAGTACATGGTACTCTTTCGTATATTTCATCTCAGCAGGTTTCAGGTCCACGATAGTTTCTATGGCTGAGCTTATGCTACTATTCTGTAAATTATATGGTAAGCTTTTCTGAATCTTGTAATTAATGAATATGTACTATGCTAGCATGTTGTTCTAGAAAGCTTATTTATCCTAAAGAAATATTGTTAAACCTTCCCTCTTTTCCATAAATTTAACTGCATCATTTACTAGCGGTCAACTCTGAGAGAGTTCAACTGGTACAATGCAATTATTGTGTTGGCTGCTGCTAGTTAGCTATCAGTTTCCCTTTTTAACTTCTTCTTGTACTGTAAGTTACTGTTTGTTAATTATCAGCTGTCCCGTTTCAACTGGCATATGATTTTCCTGTAAGCTGCTCCTTAAACATCATTTGTCGTGTCTGTATATGCAAACCCTTGAGAAATTGAAAGTCCATTGAGACTACTATGAAGGGAAAATTTGACTTAGTTATGAAGTACGCCCACATACTCCAACTATGGATCATATTCACATACATCATATTTTTTCACGACTTCCTAGTGCTAATACAAATCACTATGAGGCTCCAGCTCAAGGTAAGGCAGGGCTGATGGTGGGTATATGCAGTTGTATCCTTACTATAATAAAATGACTATTCCCATTAAAGTCTGATATAGAAACTCAATGATCGTGTGCTATGTGAAAGCTAATTACTGGTAAGAATTGAAGAAACTTTCTGTCTTTTCGAATTAGTGTTATTATTTGCGCTAAAGAATAGGAATTTTTTCATCTTCATTTGAAGCGGATATAGCATATAACTGTAACCATAATTTAATATTTCATTATATTGGTTATATTCATATTGGGAAACTTTGTTGAAATAATGGCTATTTTTCTATTCTGGTTTGGTGGAATCTTTTGAAAATGCTATAATTTGCGAGAGTGTGTATGTGTTTCACAATACTTAGTTAGTTAGTTGCATACTTGATATAGCTAAGCCAATATTTGAAGAGTTTTTGTGATTGGAATTTGTTAAATTGTAAGTAAACCTTGCTTTACTTGACCTGAATATGAACTTAGGCTTTTACGTTCTTCCAACGATATCATTCACAGAGAGGTTCTTACGCATATCAATACTGATGAGTAAAGCCATCATTGAATGGTTGTTCATCTTTTGTACTGGCCTTACTGTTACTCAGTTGACTAAGAGTGCTCTGTAGTTGGGAACAAGATGTATATTATATGCAATTTATGAAACTTGCTTGCTTAAGCTGCATTTTTTCTTGTGATTTGTGCTGTATTAAACTAGTAATACACAGGAAACAAGATTAAAACCTTCATTGCTGAATGGTTGTTCATCTTTTGTCTTAGTCTTACTGTTACACAGTAGTGACTAAAATGTTCTTTGCAGTTGCGAACAAGGTATATTTATATGTATAATTTGTGAAACTTGCTTGCCTAAGCTGCTTATTTCCTGTGATTTGTGTTGTAGTAATACAGAGGAAAACAAGGCAGAACACAAATTTGATTGTAGCTTTGTTGCTATTTCTTGATGACCTAGGAAGAAGCAGTTGATGGCACATGGCAAAGTGCAATACTATGATGAGCAGTCACTTGATAATTTGGGAATTGAAATTATATTGCTCCTTGGCTTTACTTTTATTTATTTTTGACAAAGGTTATCCAACACTATAGATCGTGAAAATTATTTTCCCACCCGTACTGAGTCGTGACTACTGAGTATTGAGTAGGAGGCCATGCCAGATTCTGGAAACTGTTAGGAGACATCTCACAGAAGTTCTTTAATACGAGAGAGGAACTGTGCTTGAATTTTGTAGTATGTAGTATACATTCAGATAAGTATTTGTCTTCACCTGATAACTAGTGGTATATCAAAAATTCATAATATGATAGAATGCTGTGATTTTTTTTCCTGTGATACTGTTGTATGAACTTCAGAATTCTGCTTAGTACGTGTTTGTTATGCATTTCGTTTCCGGCTCTCCCGGTTGCTATTTTGACATGTATATGCAGTCGTGTTTGGGTACATTGAGACGGAAAAGGGATTATGCACAACACAACTCGCAGTTAAACAACTATACTCACTTTAGTAGTATGCAAGCAGCACAGTAAGATAAGCTTGCTTGCCATTTTCTGCAGTTTCAAGTGGGACACTGGAATTGCCAAAGACAAACTTTTTATTTTTACTTTTTGGTGATCAGGCAAGACTAAACTATTTGTTTTAACACTTGATGCTTGGTTCAACCCAACGCAACATACCACTTTACCATTGTAATTTGTGAATTGTGAGAGGTTGAGATTCCAAATTTACAACATTTGGGGTAATTAATAGTAGTACTTACTCTTATTATTTTTATTTTTTTTTATAATTTTTAGAACATTTTATAATTTTTCGCAAAATTCTTATGTTTTCTCAAACTCAATTCGTAAGTGTATAGTCTATAATACCGACTATGTTAAATGCACAATTCTAAATCACTAACCACCCTTTGAATGTTTCTACAACAAATAGACTTTTTCCACAAACTACCTAAAACATTATAAATAAAAACTATTTCATAGTTCTCATGCAAAATCTCATAAAAGATTGACTTACCATAATTTATGATAAGTTGAGGATAACTGGTTGGTGTCGTAAAATGGTCACTTAACGTAAAAGTGACCCATATGAAGTATACGGTAATTATTATCTAAAAGTGATCATTTTAACTTATAAAGTATGATTTAACCAATAGAGTAATCCTTTTCAAGCGCACTTTAAGTGGTCTCACCATTAATTAGTAATTTAAATATGTAGATAAATTATTTTTTTTGGCCGAAAATAAGGTGTATATAGTGTATATTATTTGTGATTTTTTTTTTCTCTTAAAAGAAAAGCTTTAGGTCAATCGAGAACCTGATGTAAAACCAGAAAAAAGAAAAATAAATGAAAAGAAGTGACGCAGATGTAGTACGTGGCAGTTGGGTATAGGTTATTATGATGCAGATGGTAGGAGAATTAATTACGTGGCAGGCACCTAAGGAATTAATTAGACGAAAACCGCATCATAAATAATATAAAAATCAAAAATCATATAAGAAAAGAATTACCTTCCGTAGAAAATCTGGTTCTGCTTGGCTCTCCAACGAAATCTGTCTTCCATGGCTTACGTCGAGAGGGGTAATCATTGTTTCTTATTCTATTTTTTTGATTTTGTTGCTCTCCGTCAATTTATACTTATACTCTACAATAATCAATTTCCGTTTTCGTCCATGTTTTTGATTGATTTCGAATTGCGATCTGCAAATTTATGAATTACGAATTATGATTATGAAGATTGTCCCTTTGTTGCTGTATATTCTATGCATTATTCGTCTCTTGATTTTCCTCCTACCTTTTCGGTGTCTTCATTGTGCGATTGAAATTAGACTGATGAAACATTATTTTAGGTTTTCTTTGTAATTACTTTGCAGCTAAACATATATCTTTTTTCACCACTTTAACTTACCAAAATTTCATTATTTGGATTTCATCCTATAACTTTCTGATGCTTGATACAGTGTCTGTAGAAATTAGGCAATTAGGACTTTGTTCTTCTTTTTCTTCTAGAATTTATTGCAGCTCTAGTTAGAATTGAAACTACAAAGATCTTACTGGAGAAATGTTTGGTGAAATTCGGTAGCAATGTATTTGGCAATTACATTTTTTAGAATAAAGGTAATACATGGAGTGCCTAGAGGGAGAATAAATTGATCCTACCCTATCAAGCTCCCAGTGTCTTCTGCTCAAGTTTTTGCGCATTCCATAGATGATGGCAGTGTTATTATTGACATGTAGAGTTCAGCTTTGTGTCTTTCGACCCAGATAGATAGATATGTTCTCTGATTTAGATACAAGTATATGGGAGTAAATTATGCGTAATGAGATCTTTGCAGGCCTTTTAATCAGAGATGGTGGGGAGTATTGATGAGGAGTGATGAGGACTGTTGGATGTTTTTTTTTTTCTCATTTTGGGGATTATGAATTTAAATTTCTTTTGCTTCTTCACGATTAGATTTCTCTGCTGGCTTGTGTGATCTGGTATTGCATGGTATTCGTACTTTTGAATTGCTCTTGGTTGATTGGAGACTAGTTCTGGCTGAAGCCCCGCTTGCATAGGATTTAAAAGTTGTTCAGCAACATGAGAGGACAAGGTAGGGATCTATAGTCTTGAAACTTGACTCTAACAAAGCTTATGACTGGGTTACTTGATAATTTTAGGTAAGTTCTAGAGAGGAAGGGATCTAGTACTAGATGGGTCCAGGGCTTTTAGTGTTCGGGATTGGAAATGTAGTGTTTTTGATCCAATTGGTAGGGCTTCTAAGTAGTGTTTTACCTCTCTCGGGGGATTGTAATGAGGGGCCTTTAAACCTGTAAGATACTCTCTGGAGATTTGTTAAGTGAGCAGAATTTGTTATAGAGGCGGTTTACTTCTCTTGCTTGCCTTTTTTATAATTGGAGACTAGTTCTTTTATCAGCCTGAGGTGGATAGAAGTGGTAGAGGGGCTGTAGTTTCAAGTTGACATTAAGAATGATTATGTTTTTAGATGGGAAAGGATTTAATGCTACATGGATGTAGTGGATTTGAGGCTGGAATTCGGTGTATACCCTCTTCAATTTAGCTGCTGCGACTCTGATAGGGTGTTTTATCTCTTCTAGGGAATTAACATAAGATGACGCTCTAATCCCATCAATTATTATTTTGTGATTGTTGAGGAGCGTGAATTTAGCTTAGAGAATGTCTGTTTCTCTTGCTTGCAGTTTGTTAACGACATTATCTGTTTTGTTATACCTGATATAAAGGCTCATCAGAATTTACCTCTTAGAGATCTTTCAAGTCATCTCTAGCCTTAGCTGTCATAGTTTGTTTGGATGGATGAATATGAAGGAACCCTGAAAGAAGGGAAAGGGAGGTAATATATCTTGTCCTTCCAATGTTGAAAGATTTGGAAGGGAAATGCAAGCTCTCTCTTCCCTCCCCTTCCTTTCTCTTCATGGTTGGTATCCCAACAAAGTATTTGGGTCTTTCTTTCTCACTTTTAATTAAGCATATTTTATTTCGGAACTGTCCTCGTAGGAAAAATATTGTCTTATGTGTCCCTTTGGGAGGAAAGCCTCTAATTGCCTCCTCTTGGAAGATGCTGTACTAGCATCTGACATTTTTTCCTCTCATACAACTAGAATTCTTGTTTTGCTAAACATCTGACATGTAGTTTCTTCAATTTTCTGAAGTCTATACTTTTGGACTCTGGAAAATTGAATTGTTTGTGTACATACTTGTTTTTTTTTGGGGGGGTTGGGGGGGGGGGGGGTGGGGCTGGGGTGGGGAGTGGTTTTATTCTGGAAGCAATATTGCGGATTTGCTCACAGCTACTTACCTAGATTTTCATTTTCATTGCCAGGTGTTGTTAAGTCGAAGCAATCACTATGGCGTTTGAAGACATTTTCTGATTTTTTCTGGTCTATTGTCAACTTCATTGTAGTTTTCTTTACAACAATGTTCTCGGTGAGTATGGAGCTGCTGTTACTTAATTATATGCAGTTTGATATGGTTTAACTGCAGTGCAGTTATCTGGATACATGATGCTTGTGTTCTGAGTTGCAGATGGAGAAGTCAGATGCTTATAAGAAATTATCTGGGTCCAGCAAGAAATGGGATGGTGGTGGCCCTGGTGGTGGAAGGGGCCCATATGGTGGTGGGCCTCCTGGACCGCCACGTGGGTTAGACAATGTTCGTGGATTGAGGGACGTTCGTGGTGCAGATCATAGTGAGTTCCTTTTCCTCCTAGATTCTCACTTTTGAACTTTCAGATCTCGTCTTAACTGTAATTTTTGTTTGTTCAGGCTCACTTCCCGCCTGTGGTTCCTGCTGCGGTGGCTAAAAAAATATATATCATAATGTCCTCGTTGTTGCCCTTCTGATTTCTATTGGAATTGTATCGTGAGTCGTGACGTCGTGTGTATAAACTTGAAAACTTCCATAAACTCTGGCTTTAGGAAATTGGGACTGCTCTTTAGTTTGTTGATATACCTTGTAATATCACTTAAATCTACATAACAGCTGATCATGTGATAATACGAACTCCCATCTGAATTTGTGCGGTGTTAATTTTATTTATCTTCTCCTGAATAGAAGGATATGGTACGACTACTAAGACGCAAATTCTTCTAGTGTGAAACGAGGTCTCGTATCTTTATCCTCTCCTCATCCGCAAGGGTTTTGGAGCACTAAGGTTGGAGAGTTAGATGGCTTATTATCTCCCTCACTCTCCAAGGGTTTTGGCATATACCATGGTTGGAACATGAGACAATTTTTACCATCATAACTATATTAGATTGAGCTCGTTTATTCAGTCTACTCCATTATTAATAAGAAAGTACATTAGATAATTATAGGAAACAAAAAGTAAAAAGAGACTCAACAACTTTCCACTTAGAAAGTCCCAAAGTTTGTTTATACTTGATGTCTTTATATAAGCCTATGTAGAGGATGATCATAGTATGACGGTGGTTAGGTTTAAGGATCAAGAAATGGTAGTGATGAAGGCATTAAAACGGAGGAGTAAATTGGTAGTATAGTTGTATAAGGGCATAATTTTACGTGGTTGGTAACATCTATAAAGTGAACCACATGCACCCACGTCATATATCATATGATCGTAGGAACGTGACAACATTGTCACTTTTAAAGCAATGAACTCAGCTCGTCCTCTCCTTAGCTTCTACCAAGCACTCCTCAAATACTTCCTCCGTCCCAAAATATAGTTCCCATTTCATTTTGCACAATTTCCAAGACGCACCTTTGACCTACGAAATTTTCTATTTCTTGTTAGTAAAAAATATAAAAAGTTGATATTACGAATTTACACATTGAGAGGAATCTAACAAGACCCCTCATGAATATGTTTTTTTTATACATTAGTAAGAATATTTGATCAAAGGTTTTAAAATTTGACTCCCAAAATAGAAATGGGAACTATATTTTGAGACGGAGGGAGTACTATAATTAACTATAATGACTCTCTTATTCAAAAACTGGGGTAGTTGCGCTTAATAAGCCTCTATATAAGGACTTCATTTATCGCGTGATAACGCACATCTCCTTTACCTTTGAACAACCAAAAATTAAACACAATAAAAAGAAAATCCTGAGTTGATATTCAATGGAGGTAGAAAAAGTGCAGAACATAGCCTTTAAGTTCAATAAGAATGGAGGTAAAACATCAGTAGATAGCATTCCATTAGAGTTCATAAGGGCAGAGAATGAGCAGCCTGCAATGACAACAATGCATGGGTCTGTGCTTGAAGTGCCAACCATTGATATCAACGACTTTGATGAAGAAAGAGTTGTGAGTTTGATATCGAAAGCGAGTGAAGACTGGGGTTTATTTCAAATAGTTAACCATGGAATACCAACTCAAGTGATTCATAATTTGCAGAGAGTTGGGAAAGAATTCTTTGAGCTTCCTCAGGAAGAAAAAGAGGTTTATGCAAAACCACCTCCAGGTTATCAAGGTGCTGAAGGTTATGGAACTAAGCTTAGTAATAAACGAAAAGAAGATGATGTTTCAATTAGATCTTGGGTTGATCATTTGTTTCATAACATTTGGCCTCCTTCCGCCATTAACTACCATTTTTGGCCAAAAAACCCTCCATCTTATAGGTACTTCCCTTCTCCTTTATTACTCTTTTAAACATTACGTTTTTTCATGTTCTTTCTTTTTAATTTTATATTTTTGATGTTTTGAATACTCTGTTTTTTTATATTTTTAATTGGGGAGGAAATCATGTTCTTCATATATTAAAACTCTTCCATCAAATATTTTAGCCTTATGTATATGGAATTGTTCACTTAATCCATTGGTTGACTGTGATGGAGGAACATTCCTATTATTCTTAAACATAATTAAATAAGGTTTCAAAATAATCATATTTATCTAATCATACCGCCTTTGTTGTTAATAGTTATAACATGTTTTCACGGAAATGTTTTCTAAACATAAATATATAATTTGTGTTATGTAAGATTTGGTGGATTCCTCCATATGATTTTCATATATATATCTTCTTGTCGAACTGTACCTGAAAATATAATTTTGTGTTGATGATAAAAATGGTGATTTTGAGTGGAGGTAAAAAGTTAGAAATATGAATGCAGGGAGGCAAATGAAGAGTACGCGAAATACTTAAGAGGAGTAACTGAAAAGCTTATGAAATGTTGGTCAAAAGGACTTGGTCTGGAGGAGAATAAGATGAAGGAAGCAGGAGGCGGTGAAGAAATGGTGTATTTGGCAAAGATTAATTACTATCCACCATGTCCATGCCCTGAATTAGCACTTGGAGTGCCTGCTCACACCGATTTGAGTTTGCTTACCATTCTTGTCCCTAATGATGTTGCTGGTCTTCAAGTTTCTAGAGATGGACTCTGGTACAATGTCGACTATATACCCAATGCCCTCATCATCCACATTGGTGATCAACTTGAGGTATCGCCTACCTATCATACTTTATAATTCCATCTTACATTTATTTTTCCAATTAATGTCTTATTCCAACAAAAAATATAATATTCACAGAGCGTCTGTTTTTATGAATAAAAGAGGACGGATATGGAGACGAGATGGAAGAAATGATTTGAGTATCTTTTTAGGGGGATGGGGATTAGATGGGGTATAGAGATAGTATTAAAACATCTCCAGAATCAAAAAAAAAAAAAACTTGTAAAAAAATGCACTTTTAGAAAAGATTGCGAACTCGCATGTTTTTTATTTTGGCCTAGAGCCTAGACCATATGCATTGTCATTCAAGTAGTGTTGTTATAATATGAACATATAGTCATGGTGCTTGTTTTTTAGGCAAAGAGATTGAAAGAAAATTAGTCATATATAGTGATGTGGAAGTTTGGTAGGTAACCCAACAAGAGGTATATATTCTAGTAGTGGTGAATAAGCTTTACCTTTATTCAAGAGTTCGGGAGTTATTTAAGGGCTCACGGGGATCATGTTGATGGGTTAGGTGATAGCTATCATTTAACTTTATTGGATTAACGAGAGATAGTGTGAAGTAGCTCGCATAACTGAACCACAGAGTTTTACGACTTGCTGCAGTACTTAATTAGGACCACCTGATCTGCATAGTCGATGAATAGGTGACAATTTAGTGCTTTTCAAGTTTTGTACAATATCAACTTAAATTACATCTTGCATTATGGTATTTTGACACAAACTGGTGCATGTGGGCCTTTGGGAAACCATGAATCCAATGACAGGTTCTGAGCAATGGAAAATACAAAGCAGTGCTTCACAGAACAACTGTGACCAAAGAGAAAACAAGGATGTCTTGGCCGGTGTTCATTGAACCCCCAGCACAGCACCAAGTGGGGCCTATCCCGGAGCTCATCAACGAACAAAATCCTGCTAACTACAAGACTAAGAAGTTTGCTGATTACAAGTATTGCAAGCTTAACAAGCTCCCTCAGTGAAGGCCGACTCGCTTTTTTTACTATTACTTCTAGTGCAGTACCTTTGAAATTCGATTATTCTTGCATCTCCATTATATTTACTTCTGAGCGACACATCTATAGTATTGTATCTTATCTATCAAATTACTTTCCAAATAAATCTTTAAATTACCTCTTCTGGTCATGTTCTTCATGACATGTTTTAGCAGATTTCTCATAATCACAATAATATGAATCAATGCTCCATCAATTGGCTGATATTTGTCATTGGAAGAATTACACGTTATAAAAATTTGGCTGAATAATGAAAAAAAAAAGAGACTTGTCTAATACAACGGTACGTGTATTGTTTTCTGTATGAGATTTTACTCACAAAACAGAATTCTGACATTCTATCATTACCAATTTACAATGGTTCAATTCAACTGCATATGCATCAGCAGAGACGAAATTTGCCTAATCGACCTCAATTTACACTTCTTCTCAAAAACCGCAAATTTTATTTTCAAACTTCTTGATGAACAATGAAGTTAGATATGAATATAGCTTTTGGATTCTGAGTGATGCTAGAATATTCTCGAGCTTTAACTGTACCCCAATGTCCACACAGGTACAGAGTATATCAAGGTTCCCAAACCAAATGAAATCCCAATAGTGATCAATGCATATGCATATGCTCTGAAAGGATGACTGCTCTCTCTCATTGCATTATATTCAGCCATGAACGTGGAAACAGTGCTTAAGCATCCCATCAGACCAAGTTGTAATCCTGATGCAACTGTGTTGCAGTCATTCGTATTCACCTATACCAAGCACACAAAACTTTAGAAACTCAAATAAGATCTAACAATTTCCAAGCAAACTAGAGGAATGCAAACAATTAATAGTTGTAGAGCATTGAAACATGTACTATTTCATTTTCCATTTTGAATACAATTCAAAATAAAATTTCAAGAAAGTTTCGAAATTAGGGAGTATCTCACTGCTTCTTTCACTGTAGCAAGAGCTGCCATCATGCATGCTGCAGAGACATTAGCAGCCAATGTCCCAAATGGGACCCATCTCCACCTTCCTGCCTTCCCCAACCCACGCCCATTTAATCGAGCAAGCCACCACCTCATCCAAACCCCTAAAGGAGCAACAAGGCAACCCAACCAAAGTTGAGCACCACTCCCGCCATCTTTAAACTCTTTCTTCTCCAAGATCACACTTGTGGTCAACAAACCACCCCACACTAGCATCAACACTGATAAAACTAGCAGGCGACTCTTAAAGCTATTCAAACCGAACTTGTTGGAGCTCGAACTTTTTTCAGTATTTTCAAGAAGCCTGCTAAAACCCTTGGCTGTCTCAATCCCGAAGATAATAGAATAAGCAGCAAGGAACAACCCTGAGATGGAGCAAAGGTGGAGAAATTTGGTATCATAAGCATCAAATAAGAAGTTGACAGTAAAAACCAAAGGACATTGTTGCTGTCAAAAGCCAATTACCTATAACAAAGCCCAACAGCGCAAAAACCCAATGGCCACTAACACTAAGGTCGAGCATTTTCTGATTCCAACCACTGAATGTGGTAAGGCTTCCTAGGTATCCAGTGGAAAGACCAACTGCTAGGTGATCTGACATACTTGATATCTTGCCTTTGAAAACAACACCAAACCATCCCATCAAGAATGAACCAACCTACAAGTATTCCCAAGTCAGATAAGAAAAAGCAACCTATCCTATTTCTTGCTTGTTGAGGTAGAAAAGTCAAATGTTGAAGAAAGAGTTAGTTCTTAAGACTTGCAAGAATGCATAGAAAAGAAAGTAAAACCTTTGGACAGGAGTTTGAGCACCTAAGAGTTAGTTACTTACTCAGACAATCAGACTTATATATGTAGTGAATCGAAAGACTAGTTACTCATATAAGACCAGTAAATTAAGGGACAAAATCATAACCACCATAACTTGTATGACTTGGATCATTCATTTTAAATCTTAAATCCACGTCATTCATTAAGTTGATTTTATAATTAAATGATAATTCATATTTAAAATTTAATGAATTTGTACATTAAAATGATAATTGGCTTCATTTTCCACAAATTTTTGTTAATGGTTATAAAAAAATCTGACGAAAAATAGTTCAAAAGGAAAAAATGACTTTTTCTATGTTTTTCAAGGTTCAATTAAATCAATGGACAAAATTAATCTATATATATAAAGGGCTAAGATTTCAATTGTTATAAATTTATAATGGCTACAATTTTCTTGTAGCCGTTGAATAATCATCGTATATTAAGAAAGAAAAGTACCATATTTGATGGGAGATCAAGATAGAGAATGCTTCCATCACTTGTCACACCTACATCACCTGGGCCAAACAATTTCTGTAGTAGATACCTGGTTAGGACCTGTGACATAAGTTGTTGCAAAGTTAAGACTCAAGCTACAATCATAACATGTGAAAGCAGTAGTCATTACATAATAAAATAACATATTATAACTGCTCAAAATTCTCTTTATAACTGCCTTCATCTTCATCCTTTGGTAGATATAGAAAATTTTATCAAGTGAGACACATGTAGAGCTGTTCCTTCTTTGAAGTTCATATTCTTGAAATTTTATGTACAATTTCGGGCTAGCAACTGTGAGGTCTCTGATTAGATCAAATGTGCATCAGCCACTACCTTCAGTCAATGAGTCACCTCCTATGATATTTATTGTGTTAAGAACTTTTCTAACCCATAATTTTCGAGTTTTCTCCACATAATATCCAAATCATCAATGGACAACCCTTTTATCTTCTAAAAGTACAACGACAAATGGTTGTAGAAGAAAATCATTATTGAACACACACTATGGCTCAATCCAATACTTCTGTTCATATTATATAATAGGAAAGCAATATTGAAACACTCAAAAGTCAGAAAACTATTGAAGTTTCTATTCCTTAGTATCATTTCATCTTATTTGATTACATACTATATTATAGCAAGAGTTTCATTTGTAAAAAAAAACTAATCCCTGTTTGCAAAATGATGACAATATAGAGTTGATGCGGGAATACATGATTCAATTTGGCAGCAAAATGTGTAGGCGCAGGACTTTCTACTTACTATATGTAATGACAGACTCATTTTCCAATATCATGAACCCCTCACTACGTCCAACGTTTATGACCAGTCTCTCTAATCAAATTAGTGTGTGAGCCTAATATATATAATAAAACAAAAATACAAAGATTAAGTATGAGCATGCACATGGTTCAACACTATATATCAGGAGCTATAAAATAAGGAGAAAAGGCACCAGGAGCAACACTATGCTAGGAAGATATTCTATCAAAAATCATGTATGACAAACAATTAAAGCATTTACCCCAAGAATTCCAAAGACAGCCAAATGTATGAGGTAGGCACCGTATTCAAGAGGTGGTGGCAGCTCTTTCTTCTCCTCCTATATTTCGATAATGTAATTTGGTGAAGCTAACGCACATGAGCCATTCAAATCATACGATAAGTAAGCAAGAGCGGTAACCAATATATTTAAAGGTGAACTTACTTGTTTATTGGGTAAGAGAGCATTGGTGGGAGGCGGAGTAATGATTTCTGACACAAATGGTGATACAGGAGAGATTGTGTTTGACTTGAAATAAGCATGGGACCAAAAGCCAGAAGAATCCAATAGTTCTTCAGGAATTGGAAAAACTACCCCTTGTTCCATTGAAAACCGTGCACTCTCTCTTTGACTACCTCTTCTGCTAATTGTCCTGTCTCCAATATCTCCAGCCTGTGAAACAATTTCATTTTCTAAATCTTCGTCCAAGTGAGGTCTTGAAGCACCAGATAGGCTAAATAACCTTCTCAGTGAGGCACCGCTACTGCTTCCTCTTGCTATTGAATCATTGGACATTAGCCGACTAGGAGCAACTCCATTTTCCGTAGAATTATCTACAGAGAATGGGATATTATGTGTCTGGTCTCCAACTTCTTCTATACGAGAAAAATTCTGAGATTTTGCATCCTCATCCAAGTGTGAATGATATTCACAAGGAAAATTAGAAGATGGCCCTCCAATCGATGTACTAGCACTATTAGTTTCTCCTAGAGAATTGCTACACTTTGCCTTTGAGTCGCTTACATGATCTGTATTGATCTGCCCAGATCCATGGGCAGCCATTGTTTTGTATACAGCTTCACTAGAAACAAAAACAAAAATTTTAGCTCCTAAAATATAAGAGGCTTACTGTTGCATCTTTCATCAAGATTGTTAATAATGCAAATCCTTGACAAAGGACAAAAGAACATACATGGGAGACCAAGGAAACCACTTACCTAATTCTTTATTGCATTATAATAGTGGTATGGTACTATAGTATAGTCATGTAGATGCACAACAAGACAGGAAGAAAAGAAGATAATACATATGGCAACTAACTAACAAATTAATTATAGTTCCTACACCTCAACATTGAATTGAATTGATGAGTTTGACAGATATATTTATAAGTTGTAATGCCTTTTAGAAAGGGCATATATGTCTTTGAAGACATAATACAATGTACAATAGCAGATATCACCCACAGGCAACTATGTCCACTTTCTCTAATTTCTCTGGTCGAGTAACTAGACTATTCAAATCAGATATGGAGTACATCATAATTAATCAAACAACATTGCTCGAACAGATAGGCTAAAGTTGTCATAGTCTAGACTCCTAGTATTGTATCACAAATCCAGATACGCCAATAGCATAGCATACAAACTTCTTGATTATGGCAAAACCAGCTAAAATAGATCAAAAGTTGTGAAATTAGCGGATTCAAAAAGAAACAGAATTTTCTTTAGAAAAGTTACAAAAAGTGACATTAAGTATGTGTTTTACTCAACTTATTCTGAAATTATTATTATCCTAATGAATCTTTATTGATAGAAAATTATTTCAAGGCTTATTGGATATCTTTTTCTCCTAAAAAAAGTTGAAAAGAACACAAGACAATATGATTAACATTAGAGGTTAATAGAACAAAAACAATAACATGAGGAACAACAGATGGAAGTATATTTTAAATAAAATAAAAAGACGGTGAAACAAACTTAGCGTAGCAGAATCAAAGTACAGAGTAAAAACGATGTATGATGCAGTTGGAATCATGAAATTATTAAAATAAAAGGGACGAAAAGAAGAAATAAAATAGTACTAAGCAAAAAGACACGATTAACATTTAGATTTACCTGAGGCTGAGGGGCCAAATTGAAGATGTGTCGTCCACTAAGATGGCAAAAAGTAACTTTACTCAAGTCTGAAACAAACTTAAACTTTTCAATAAGCAATAGTCTTATTTTTTAACTATAACTCGATGCCGCCGCAAAACAAAACTGCACCGATGCTTTTGCTAATCCGAATCTAAAAAATATATAGGAGAAAGAAAGGGGTATCGATCTAGATGAGATAGCAAAAATTGAAGATATGATAATGGTTATAAGAAGGATTATGATTTTTTTGTTTTGAAAATATAATCAAGATATTTAACGGTAATGAGGACGAAGGATGAAAGAAAATGAATGAGAAAAAAGATGCGGAATTTCGGAGAGAGGATGAATAAAGTCAGTGACTATAAGTAGAAACTATAGAGAAAGAAGATGTATAGAGTGACTAGAAAGTAAGAAACTAGAGACGCCGGCGAAGTTGATGGTCGAGATTGTTTCCGGCAACCGCTTCATAAATTCCCGGCGTGTTGGTTTCTGAAGTGGGAATTGAAGTCAATAATTTCGTGTTCAAATTGACAAAATTTAGGTTCTGAACTCTTCAAAGAACCATCCTTTATCAAATGACAAATAATAATAGCCATAGGAAGGCTGCCTTTTTTTGCTCCTCTTTTCTTTTTTGTACTGTTTGTAAAAGTGTAATCTGATTTAACAACAATCTTCTGGGATTAATTTGTTTTTTATGGATTTTTGTTGGTTCATGGTAAAAGTAAAATCTAACAATAGTTTTAGATTTTGTTTTTATTTTTATTTTTTAGGATTTAAAACGAAAATCACCCAAACAATTGTACAGAACTACAGATGGGTTTTTTGTTTTTTGTTTTTGTTGAAGGAAAGTCACAAGGATGGTGGTCAGAAGGGTCAGGGGTGGCTATGACGAACTAGGTGGAGTAATTGGAGGACAGAGAAACAAAAGGGGAAGAACTAGAAGGTGGTATTGTTTGATTTTGTTTCTTCGGTTACGGCCTAACTGACTAACTGTACCATGTAGAATGTAAACTTTAATACTCCTTTCGTTTCAAAATATAAGGCACATACAATGATGTTCGAGGTCGAACTTTAATTATTAATTACTCTAAACTTATATAATTTTTAATAATTTTATTTATCATATTGCAAAATATTTGTAATCAAAGCATTTTTTCATAAAACGTAAATGTCTTATATTTTAAAATATCAAAAGTATAACTCTAGAGATCTGCACACGAGGGCCATGCCTATGGATGTTAATTGTTGCTAATTGTTAAATGTTGGGATTGACTTAGCCAGTTTACCTTGCTTTTAATGCTGTTCCACGGAATAAATATGGCATTGGCAGGGCCCATGGGCCATAGGCACTAGGCAGCAACCAAAACCACGGCGAGCGCTGCCTTTGACCTGCCAACCCACCTTCATCGCTGTTCTACATTATGGAGAAGTATTGGTCTTGTTTCCATTGCTTTTTTGACTTGCAATTTTTTACTCTCATTTTTTATATTGAAATATTCGTCAAAGGATCGACAATAAAGGAAAAAATAACAAAGAAAGTCTGTAATCCTATGGCTTTATATTATATAGCAGTGAGAGATGTAAATTTAAATTGCACAACGAAATTGAAAAGTAATCGACAAAGAAATTTAAAGCACGTTCTTTAAAATGCAACAAAGATATTAAAATAAACACTTAAAACAAAATACGGTCAGATGAATCCGACGGAAATCATCCTCACGACTACAAGGGATCGTTAGATTGTCTCTCCAACAAGGCTGTATTTTCCAGCGATATAAGCGGGAGATGTTCCACATTGCAAGATTTGTTTGACGATCGTAGTTTTTATGAAGGAAATTTTTGTTTGATTCAACTTATGTATTTGTTTGATTCGATTGCTTATGTAGATGTCGTATGACTTTTTATTAATGAATTAATTTTACTATTCAAAAAAAAAAAAAACACTTAAAACAAAATAATAACTAAAAGTTTAGTTATTTTTATTATGTCGTTACAAGGATTTTTTTTTCTGACTATATATATATCTAATAGTACTATATAAAGGAAGAGGAGGAGGACACTAAAAATGGTAAACCCTTTTATACTCTTAAGTAATAAAATACAAATTCATCATCTTTTACCATTATACCATCAATTAACAAAATATTTATATCATCCTTGATTTATTGATTTTCGAAAAACAGAAGAAAAATATACATAACAATTTTTTATATATATTAATTATTACGTAATTGACCCTTTATATCTCTATTATATAAGGGAGGGGGAACAATGATGTCCTCTTTTGAAATGCCTATTTTACCCCCTTCCCTTTCTAAATTACAAAAGGAATGTCAATACTAAAATAGGGGTTCTAACAAAGCCAAGCCACTGGAAATTAAATTTCAACATCACTCAAAAATCACTTATATCAAGAAACTTTACAAATTACTCATAGAATTGAGAAAATCACAAAAAATCACAAAAATCACTCAAATGATCGGGAACTTTACAAAAACAAAATAATTAATTTACAAACTAAAACTAATATACTAGGATGTCAATACATACAAAAACATTCATAAAATTCACTCACAAATCATTGTTTTCAAAAATCAGCATCTCTATTATCTCTATTATATAAGGGAAGGGATGAGCTATGGTGTTCCCGAATGAAGTTTTACCCCTTTTCCTTTCTAAATTACAAATTCACTTACCAACCAAAGGGAGATTCAAATAAAAATACTGGAAATAAAATTATAACAATCACTAACAAGTCAACTAAAACCATAGAATTGCATAATTTACACTATACAAATCACTCAATGAGTAAACTTTACAAAAACCAAAAAAATAACTTACAAACTACAACCAATATATTACAACGTCAATACATACTCATAAAAATTTGACTTGAAATTCAAGTGTCCACTTTCTTCACAATATATACGATATGAAGTACTGTACTTAATTAAAAAATCAACTAAAAAATAAAAATATTAGAAATCATAGATAAATTCAATAAAATTTCTATTTTGTTCATAGAATTTAACTTTGAAAAGTAAAAAAAAAAAACTGGTGAGAGACTTAAGTGACAGAGACTAAACCAAATAAATTTTATAACTAAAAACAATTATATTTTGTATATCTAATATTCAAATTCAGACTTTTACATACGTCGAAAAAAATCGAGTTTCTGTGTTGAAAAAGATTCAAGCACACATCGCGTGCAAAAAATGCTAGTATAGTATATATGAATCTCTTTCATTGAACTTAATTGGATGATTACATAACTATATGACATTGATTAGTATGATTACCATTCAACTTTACAGAAGTATTAAAGAGAGATGACCACAAACACTTATTAGTTATTACTTGAAAGTACGATATGAGATGTCCATGTAGCCTGTAGGCATTTTATTAATAAAAATAAACAAAAAAAGGTGTCCATGCATTGATGATATGGTTTTTGTGGCCATGGATAAATGGAAACCAGTGAATTGTGAACATGGGAAGATAGCTTCACTAGTCACCACTGTTTTCTTGGGTCTCATTCTATACCTATTTGGTAAAGAAGAAAAACCTTATTGTAAAGGAATGAAATAGTGGCGGTGATTGTTCGCAAGTGAGTAATAACAATTGAAACCACATATTACATATATGCATGGATCGGATCAATATCATGATATCACATGCTAACTTTACAATCTACAAACACATATGTTTAGTTAATAGTTACGTTGTGTTCACCTAAATTTTAACTCTTCTTAATTATGCTGTTTTTAAAGGGAATTGGTTGTAGTTTTTGAATAGTTCTTATTGATTTTTCTTAACTCGTAATCATATATTAATAAATTTTAGAATAATTAAAAAATAAAGGTTGAATTTTCTCTCAAAATATTTTATGTGATGATATATCATTGTATATTTTAAAATATATATACCCCTTCTTATTTTATATGAAATCTAAGTATCAGCTATAGAAAAGTTTATGTGATTGATCTAAATTCCAAATAACGAGTATCTGCTTTTAGGTGGCGGGAAGACTTGATGATCTTGTGGAGATGGGAGACAATACCAATCTATGAGTATCATTTGAATTCGAATAGAAGTCTTAAGTATAATGTCTACTAATTTACTCAACTGGACTTATTGGACATTAGATGTAATAATCAACAAGCCATTATTAATAATCAAACACTACCACCATGTAAAAGAAAAACATAGACATATGAGATCTTACTCTATATGTATCTATGTGTATTTTTTAAATATATCATTTGCATAATTTTTAAATATATATAACTACATAATTTCATAGTCAACATCATGTTTCGATAAATGTAGAAATCCAAATATGGCAATTAAGAAAGAAGAAAGGAAGTATCATATATGGATTTTATTTCTCCTCTTGCAAGAACTATTTTTACCTCTTTTTAATCAAACAAAGAAAATTTAGAAAATTAATGTTTTCCTAACTTACTGAATAAATTTAAGCATTTAGCCTACCTTTTCCTTCAAAAAAAAAAAAAGCATTGGAGCTTACAAATCTCACCCGTCAATAAAAAGGAAAAAGGTTGTCAATTCACAAATATAACGGGAATGGGCCTAAAACTAATAACAAGTAGCCAGTCATAGTGCAACGGATCAAGACATATGATATACGCACACTTGGTTTGGCCCAGCACAAAAGATCTTGTTTAAGTTGACATAGACATTAGACACGACCCTTAGTTAATGGGTTTCACTCAAGTAATTTTTAGTTTCGAAGTTATGGATCCTTCTCTTATAGACGTAATTATTTCCTGTAACGAGCAACGTCTTATCACATTCGGGTTTGGATCCTCTAGAGTTTTATGAAAACTCTACAAAATAGAGTTGAATATTGAATTCTAATCATATATTATAATATTAAGGGCTCACGATTAGTGAGAAAGGAAAAGATATGGGCAGGATATTCGGGGGGAAAATAGGGGATCTTTGGGAGAGAAAATACAAGCCGTTGATTTCTTAATCAATGGCTGATATTTAACGAACTCCACCGTGTAAAGTTATTTTGAAACTCTAGAGGATCTCAACACATGTGATGGAGCCACCTTATTACATCTTTACACAGTTACACTTATCGCGGTTTAGCGATGAGTTCTTGGTCCAATATTGATTGAATCAACCTTCCTCTATCTTTGAGCTGTCGGAAGCAAGATTATCTTGAAATTATGTCATAAAACTTGATTAAATAAATTATGGTCGTGATACTCATGTTCTTTTGGTGATCTAGCTTGGGTCATGACATTACATATCTCAAGTTAAACCATCCATTTTGTTATATTATTACACACTTATAATTCTATTACTTTCTCTTTAGATATTATACACTTGAGTTCTTTTTATTTGGGATGATGTTCTTTTTTCTAGTCATGAATGGGGTGTATTTGTCAATATGGAATATGTGATATGAATGTGGATGTACTTTAGTTGAGTTTTATGGAAAACTAAGAATCTTGGAAGAAAGACTGAATCTTTAGGGTTTTCTTTAAGTATTAAGGATAGAACAATTCGATCAAACACAAAGTAATTCACGAATTGGGTCTTGATTCAATCTCAAACACAAAGTAATTAAGTAATCAATCTTAAATCTCAAACACAAAGTAATTGATTCAAGGTTTGGAAATCACAAAGAAATCCGAAAACTTTCACAAAGAAAATTAAACTCTAATCTCATCAATCTCTATATATTTTTATTATTGAAAATCACGACCCCTATATATATGATACAAGAGTTTCTACTATTTTCAAACACTAAACTAGAATATGCTAATTAAAACTAGAGTATGCTAAGTAGACTAGAATATGCTAATTATCCTAGAATATTCTACACGCCTAGATAATTAATAAAACTTAATGATAAGGAATTAGACTCCTAAGTATAATAGGATTCCTTTATCACTTAAACACTTAATTAAAATAAGTACTAATGTAATTAAACCCCTAATTTACATAGAATTCTAACAGAACTAGAACTCTGCATAAATAACACTTCTAATTCATATCAATATGACTGTATGAGGCATTGAATCATGGTCAACTTTTGTAAAATGAAAGAGATAGTTCAGAAGAAAGAGAGTTAACATGTTTTTCTAGATCATGAGTGCTTATGCTTTAAGCACTCACATTTTAGTTCATGAACATGAGTAATACATAATAGTATTTAACATGTTAAATTTTGCGTTTTTTCTAGGACCACATTTTAAAATTTCTCATTCATTTGTCTTTGCCAACCATTAGGTTGTTATGGTAATATGGCTAATTAGAACATGTGAGATGTTCATTTTCAGTTATTTATCTAATCAAATTTGAATTAGGGTCGATATCACCAAAATTAAGATCATTTTATATACCCTCTTCGTTCCTTTCTAATTTACACACTTTATTTTTTAATATATTTCTTTTTAATTTACATATAGTTACTTTTACTATATAATTGCAACACTTTACACTCTTTGCCACCCATTAGATTGTCATGACTAAATAGAACAACTGTTTTACACCTTCATTTTGAATAATGGCAACACTTTTTACTCTTTTAATTAATTAATATTTCACTATTATCCCCTATACATCTACGTTTAAAATATATTAACACAAAGTATATATGGCCTCATATCAACCTAATTTCTTTTGAACTTGATGGACAACAACCAAACCTGAAAGCACATTGCAATGAAATTTCAAATTAGAACGCATGAAGGGAGTATACCCTTAAAAGAAGAAAAAAGAGAAATCATTTTTGTAATAAAGTTTTCCTCTTAGCTAAAAAGAATATCATTGAGGATCAAAATTAAAGACGTTCCCTTTTAAAGACTTAAGACTGACTGTTATTTTCCTTCCATCAATTATCAAAACTTTGCATTCTTTCAACTTACTTTTACTGACGAGACTGCTTTTTATTTCTCTCCCATCCATGTTAGTTCTTTCTAGCATCTAGATTGGAAGTATCATTTTGATTGAAAATGAGAGGCAATAAAACGCAGCAGAGAAAGAGAGAGAGTGATCAGATGAAGATGGGCTAACGAACGGCCTTTTTCTCATGTGTTTAAAAAGTCATTGAGCTGTCCTTATTAGTTCGTTAAAGCTCCATTTGCTTTATTCACAATTCACAAAATAAGATAGCTACTCCTTTACAAAAAAAAAAAAAAAAAAAANAAAAAAAAAAAAAAAAAGATAGCTACATTTTTACGGGTAAATGCATGAATAATAACATTGCATGGCCCGCCTATAAATCTCCATGTCCACTTCCTTTTGGATTCTGCTACTCATTATTATTTTTGAGAGTCGTACATTTGTTACTAGTCTACAATCTACCTACAGTATTTAGTGTAATACTATAGTCTACTGGCAGGCCCGACTCTTAGCATGTCTAAAGTAAAACACGGAACAAAGCCTCACTTTCAAAGGGGCTTCAACCTCCAAATTGACAAAAAAAAAAACTTTAAACATAAAAGGCTTGAAGCTGATAGTCACAACTCACAATGTTGCAAATTTCTTGAATTCAGCTCTTCTTGGAACGTATCAAAATATTTTGAAAAGAAAATTTTAGTTTACTAAATATTTGTTATTTGGTTTACTTGCATATTTTAGTAGATTTATTTGAACTTTTTAAGTTTTTATATAAGAGTCTTTTTTTTTATTAACACATAGCCTCTATATTGTTCAGGCGGGCACTGTTTACTGATCGATGTTATGCAACAACTTACAACTATGATCAGATCAGTTTGATTTGATTGTCTTCTTGAAGGTGGAATTTTGATGAAAAATTCCAACCACGTCACTCCACTTTAATTGCAAACGGAGTATAATATTTGTCTGAAGTCGGAGACTTATTTGTTGACTTTTGCTTTAGGAAATTGCAATCACCGTTTTCCTTATCCACTTATCAACAATAATGTCATTCCTTCACTTCATCACAAACTTTTACAAGTATAATCCAACATTAGTAATACATAAGCTTACAACAGCATGGATCCATTTGCCATTTAACACCATAAGACAATTAAGTGTTAATGATTGATATCAATGATAGAGGGCAAAAATAAGTCTTAAAAGCAAATTAGAGTACGGGTGCACCTAGCGTCACTAACTTAAACTAGTAGCAAAAATACCACAGATTATTGGTATAAACTTTTCGATACATGTTCGTGCGTCTTAGGATTGTAATTAATGAAAGAATAGGATAAATGAAAGAAAAAGGGGGAAATGGAAAAAAATAGTACGGATTTAATGTCATCAGCAAAAAAAAGTTAGCTCCGCCTTAATTTATGACACTAGCTGCATCCAGGCCAATAGTTTGTGCCTTTATTATATATATTTTGACTACTAGTCAAAGTTGATCTTCCCAATGTCTTTTTTTTCTTTCCGAAATGATCCTCTATAAACTATTAGTCTATTTTTTACCAGCAATACTTAGACTTTCTCAAGTTAAACCTGCAACAATCACACTTCATTATATTCATGTAACGTAAATTTTGTACCTCAATGTTTTTAATTTTGGTGTTTGCACCCGGTTCATCCTTTGGGCTACATCTAGATCGAGGCCAAGTTCGGGGTGGTTAGGTTCCATTCCTCTCCCAAGAATGTTGCGGGGATTCGAACACGGGTCCCGTCCTACCAAAGTTAGTCCCCATCACCACTCAACCAACACTTACTTGGTATTTTGTACCTCAATGTAACTTGAGTGATTTTCAGTTATCTAAACTTTCTTGAATCTATTATCCTCTAACGTAACTTATCTAAGGTATGACAAGTTATCACAGTTGATAACTGAAATTTATTAAAGGTGATCAGTGGTTTGTTTTGGACCACAGACTCATGCTAAGGCAAATCTCAAGCCAACTTTTTTTGGGCCAAAACCTACTATATGAGGCATGACCAAAATTTTAGCCTAAATTTCTAGACTTGGGTTGTCCATGGCTCGTCTATCCTAAATAAGGACGGGGCGGAATCATGGGCCGAAAAAAAAAGCCCAAAAAGGGAAAATCGCTAATTTTCGAGTTTGTATTTGGATCCTCTAAAGTTATAAAATAACTCTACAAGGTAGATTTTTGAGTAATATTAACTATTGAATAAAAAATCAATGGCTCATATATTCTTTTTTAAAATCCCCCCTATCTTTTCTTATCAAAATTCACCCTCTAATTTTTCTCTCCCACCAATATGAGCCATTGATTTTAAAATGTATGGTTTAGATGCAACTCTACCTTGTAGGATTTCACTAAAACTATATAGATCCGAACTCCATAATTTTATACCCTACTTTTTTTTCGAAAACGGTAAAAGATAGGGGAATTTAGTCATAGACTACGTTCTTTGTCGTTTGAGCAAATTCCAGGACAGAATAGACATGGAAAGAAGTCCAAGTGATACGGTACAAAGTACAAACTGTATAAATGGAACTAGTTTAGACTTTAAAGGACGGACCACCATTATTGAGATTTGAGAGTTAAGACCATAAGTTTAGGTAAGGTCACTTGGAATTTTGCTCATTTATTTTTGCAATTCTTTTCCTCTTTTTCCCAGACATTGCATGTTACATGGCGGCTCTCTAGCCATTTTCAACTGACTACTGACTTTATTTTCCCTTGATTGGTAGTTGGTACTGACTACTGCATTCCTGAAATTTCATTTTGGATAAACATTACATCAAATTTTGTTCCATAAAAGAATTGATAGTGATTGTCTTGTTTCGTAGTCCATTTTGTGCCGAAGTACTAAGATCTACATGATTCTAAGTTGAGACTTGATATGATATTGTTGTGGTGTGTAATATTAACGACATTTGGGTAGAAATTTTCGCTCTCAGTTTATGTCAAAAACTTTCATACTTTGTTCCCGCGCTATTATTAACAGTTAACAAATAAAACACCTGTAAACACTTAAGTTCAAAGCTATCTAATAGACGTGTGAAGAGATAACAGATGTTATCTCAATGTGATTAGAGAGAGAAACTCGATCTCTTATTTCATCAAAATCTGAAATGAAATTTACATCCTAAAAACTACTCATACAAAGAGTATTCAAGAAACTAAAGAAACTAATCCAAACCAACTTTCTAACAAACTCTAATAAACTCTAACAGAAAACGCCAGCTCATCAAGGAGGTTAACTCCTGAGCTACAACGTGTTCCCGGCCAAAAGCAAATTAACCTTAACAATTAGAAATTAGGAATCACTCACTTCTCTACACAATGTAGATGTATTTTGTCTCGATGTTCTTAACTTGAATATGTCAATTGGATAGCAATTTATAATCTCCTATCATGGATAATAGTGCTATAGTACGTAAATACATGTTGGTGCATTGGGGTGCTATCGAGCCATGTGGAGCTCGATCTTGGATATTTGAAATTGCTCATCTTAACTTATAACACTTGCATTTAAGCTTAAACCGAATCTCAAGCTTCAAACTCAAGTTCTTAAAAGTCAACTTGATCTTGAAAATGATTTCACCAATTTCATGATCATGTTTTAACTTTAAGCCAAACAAAGTAGATAATTTGGTGATCTTAACCTTTATATATCCGATTGCTTTTGAAAAATTTCATATACAGTCCGCACCTGAATACGTTAATCAATGTCGAAAGAGATCATAAAATTTTAAAGACACCAAAGTTTACATATCTTACTACCGTAACCAACTCACAAAATTACAAAGAAAAGTTAAACAAAGGAAAAAAAAAACCCTCATAAATTATAGATAAAAGGATTAAATGGAAAAGAAAAATGAAAAGCCAATCTTTACACACTTTATGTATTACGTATAATCTCTAGACGAAGAAAAGCTATATTTTTAAAAAAAAAGCAAAATACAAATTTAAGCCTTGGCCTTATGAGGAGGGCACTGATAGCACTTAGCAAAAAGCCCAAATGTGTTCACTTGCTGTATGAAATTCATCATACTGGCCCACCCACCCAGGCCAAACCCTACCACAAACACCCACACCACCAAAAATATGTTCATGCTGTACATTCCGGCCCAACCTCCTACGAATGATGGTGGTCTCTCCACTGCATTCTGTCCAAATGTAGCAACTTAAATTATTAGATGACACTGTTTAATTAAATCTGTAATCATTCAGATAGATCAGGTACTACAATAATAAAATGCAGGGGACTTAATTATATATCCAGCAAGGCTATTTTTCTCGGATTAGCTCATTTCATGCATAATTTTCTCTCATGAAATTATTTAACATGAGTAATTCGGAATAAACAACAATATTCAATGGATGTACATTGGAAGGGAAATCAAAGTTTTGTACTCCCTCCGTACTAGAAAGAATGCAACAATTGGGTATTATTTGTGAGGTATAAAATATTCAATTGTTGCATTCTTCATTTCTTTGTATTATCGAGGAAGTAATACAATTAAATTTGTCTACCATTTGTGTGTCACTTATTCGTTAAGATGTAGTTGAAAATATGTATAAGATTGTATAATTTACCTCACGAGCGGATGGAGAGGCAAAAGTGATCATGTGAGCCATGGCTGGAATAATGTAAACAGTGAAGCTAACCAGAAGTGAGCCAACTGCGGAATTAATGGGTCCAAAGAATGGGAAAATAATGGCTAGGAACCAAATTGGAATAACCACCGGAAGGCGTGCAATAGAGCGCTTCATGATGCTCTTTGTTTCATGAATGCCGATGAATTTTTCCCACACAAAGTATAGAGGAGTGCAAGCAAATCCGAATGTTATGAACTGTGCACATAATAACCAAAGGAAACCAAATCAAATTTAGCAATAATTTATGAATGAATGATTGATTGAATGAATGAATGTGCATGCATGAGAATCGAACCTGATGAATCAACATGAGGATAATAGCAGTGTCCCTAAAAGCAGTCCTAGGAAGCAAAGATAAGGCATTGGAATGATCTAGAAGCATGTCTCCATATGCCCAATACACCGCACTTGCTGATGGCAGGGTCAGTGTTAGCACATATAGTGTTGCCAACAAGTATATCATCTTGAACTTCTGTGGCTTCCACATCGCGTGCATTATCTCCCTACATATTCAACTTAAACTTTTCACCATCATTTATAATCATCCATATATATCAATTTTTGCATATAAACCATGATACTATAAATTAAGGAGAAAGAGGATAGTCGTAAGAGTCTTACACAGTGACAGCATGGCCACCAAAAGTATATAGAATGTTGGTAGCACCCGTGAAGTACAAAACCAACTTGGCTGGCCCACTGTGCTTTACTCCCTCAACCTTCAAACAGATCCACAAAGACACATACAAAATTACAAGTCAGATCAGCTCAGCTCAAGAAAATCATCAACTACTAACCCTAGAGTAATAGTACAAGTAAGTATTACCTGTCCATGGACAAGGGAGGCAATGGTGAGATACCAGGCAGTGTAAGAAGTCATGATAAGGCCTAGAAACGACCATATTCTGTAATTATGGAATGAAGGTATGAACACTGTCGTTGCACAGCAGGCACCAAATATGTATGTCCATGTTCTTTTGTCTAGGCTGTCATTTATGTAGTATATATTGCTGCACAGTTAACACCATTTCCATTAAATCAATATTATTAATACTTAGTATTATTCTTCAATAATAAATAACTATTAGTAGATGAGTTTCTTAATTGTACTACATACCTGGCACAAGCAATAAGCTGAATGACAGATCCAAAAAGAAGGAAAGTGCAATTGAAAAAAAGACCAATATTTCTCCAGTGTTTCCCCAGTAATCCGTCAAGTACTTCAAACCACTGCACTCATATTAAGTCAAAGGATTAAAGGAACATATATAGTAATGAATTAGAGGCAGATGAAAAAGAGAGATGGCAAATTAATTACTTGAATTAGAATGAGTCAAGTGAGTTGAAAAATAATAGAAGAAAATATAGTAGTGACTAGTGAGTGACAGTGTACCTGAATAACATGGTTCCTAAAATCAACTTTTTCTCGCTCTTTCCTGGTTCTGTACTCAACATAAAGTAGACTGATAAGGTAAGCAGTCCAGCTGCCCATCAAGCCGTAGAAGAGTTGGAATAGTATTCCAGATAGCATTCCCAGTTGTGAAAACGAGTATGGTAGTGTCAATAGCACTTGTGCAACCTGCATTTTTATTCATTTATTTTCCCAACATGTTAGATTAATCAAATTACACAATTTTATCCTCGTGATGGAAATGTTTATGTACGTGTTTAAGTACTATGTTCCACTTGTCTATTCATGACATATTTATGTTTGAGTGTCAGATGATCATATATGATAACAAGTACATGAGATAAATGAAAAAACGCGAGGAACATATAGAAAGTGAACTAAACTAAATTGAACTTTCTAATTTATAGATTTATGATCTTTTCTTCTAACAAACTTTAGTAAGTCATTTAATTTATCGAAAACAAAAGGGTGGAAAAAAGAGAATCTAAGGTATATATATGGTAGTAATGTGAACCTGGTTAGAAGCACAGCTGAACCAAGCATCATAAACAGAACCCCCATGCCAGAATAAATTAGAAAGTTTGGTTTTAACTGAAGACGACGACGAATGATCGGCTTCCTCCCTCTCCATTTCAACGTAATTCCCAGCTACTACGGTCTCCACCTTCTCAGAAGCCATGACAAGCAATGCTAATATAAGCTCACTCACAAAGTCACAATTCACAAATGGAGTATAAATTAGCTTCTCTAAAAAAGAAATGGATTATCAAATAAGCTATCTAGTTTTGATACATGAGGAGAGTTATAAAGAATATTGGTATCTCTACTAATAAAGAGGACTTTATAATAAGAGTAGCTAGGGACTATGGACTATGGTAGTTGTACTACAAGTTGATGTTAATTTGTAAAATGTTAGAATAATTGGGTTAGCTAGCACCTTCTTAAATGCAATCTTTGAGGGTGGTAATTGGTAAAGCAATGATTAGCACACTTAGCTTGTTTGGGTGACTTCAACTTTCTTCACTTCCCCCCACTTTAATAATATTTTAAAAAAGGTTCATTGTTTGCGATATTTGGGATCATTGCTTTCATTTCATTGGTGGGTGCTATACTTATGTCCCCATGACTTTCACACTCTTGCGCTGCGGCCATCCTACCTCTTTTCTTTTGCCCTTTTTTGGTTTTCTCCTTTTCTTTTTTTTCATTTTCATTTTGATTTTCCATGCTTGTGCTTGAGACTCCTTGTCTGTGGAGGATGGGCCAGGCTCGCATGCAACCCCACGAGCGGCATGGCCCACCATCACGCCGCTTTAGTAGTTTAGTGGTCAATCCCCATGTAATTTAGTAATTTACAGTATCATTTATCCTTCCGAATCCTTTTTTTCCACGTAAACCAAGTAATAAAAAGTTTGTGATATACGCCAATTTCTTTTTAATCTTACTATTTTCATGTTAGTCAATATAATATTTTAATTGTTGAATCTTTATTTATATAAATAAAACTTTAAAATTAAAGATTATATTGAGAATATATGTGTCGAGATAACTCTAAAAGGAATCCATATGAGTGTATTTTCTTATTAATTGTAAGTCATATGCAATAGTCAAAATAAAGTATGCAAGCCGTGCCTAGAAAGTATTGTAGATTAAAACGAAAAAGAAGAAATATTAGAGTATGTTGGTTAATAGTTCTATCAATGCGAAGCACAAAAAACAAGAATTAATCATCATTATTTTCCAAAAAGAAACAAATAATAACATAGTCTAAGAAGAAAAACATCTAAATGAAATTTAAGTAATATACTTATTCTAAACCAAATCTATGTATATCATTTTTATTACATATTTACTATTTTTTCTTTAAGTAACCAAATATTTTAATCTAATGTTTGTATGATAAAAGTTGTAAAATCTGAGCGTATATGATAATTCAAGTTTAAGAAAAAAAAGTTCGAAATTATTTTTTCAAACTTGTTTTAAATTAAATGTCAAATTTATTTACTAATATGTACTCCCTCTGTTTTTTTTTTATCTTTCTCACTTTCCATTTACACATCTTCCAATGCACATTTTTGAACTTAAATATCTTTCATCATATATTAGTAAAAATTATAACGATTGAATATTAATAATGTACTAATTGAGACGAATCAAACAAGATCCCACATGACTATATTTTTTCTTATAAATTGAAAAAAATTGAGAAGATTCTCTCTAAGTATGAATAGTGTCAAGATTCTAAGTGAGAACGATAAAAAAAACAGAGAGATTATTTCTTATTTCTAATTTGTAATTTTGGGTCGGTTTCCAAATTTTATAATATGTACTTTCCATTTCTAACCCTTGTTAATTTGTGATTTTTCTTACTTATAAACAGTGCCAAAATTAGAAACGAAAAATATATTTAAGAATGGTGGGAATAATTACTAATTAAAGATATAAGTATTGATTAATATGCACATTAGAAACCATATAAATTACAAGAGCAAAACGACCTTAAAGGAACAGATGGATTATTCTTTTTATATGTCAAACAAGTTTGGTAGATTTTTGTTAGGGAGATTAGTAAAACGTACTTGCTTTAAGTTACTATTAGGGAAGATTAGTGTTAATGTGGGGGGTACATCTTTAGAGTGGAAGAATGATTAACAAGGGTGGGCTTGGTGCTTATCATGATTAGCGTCACACGTGTGCCAACTGGCCTTGCAAAAAATGATCAATTCTTTCCCACTGAAAATATTTTAAAAAAAGGTAATAGAAATTTAAAGGGCTTTTGGGTAGTGTGGCCTTTTTATTATGGGCCAAACTTTAATTATTAGCGGTAGGATAACAATATAAGATATACGGTACTCAAGTAGTAAAGATTGTTTAATGAAGCAAAGGGTAAGGACCCTTTCCATGGGCTGAAAAAACATCAAACATCAGTGATTCAGCTATTTGTTAGAGCGTAGCCGGGTAGCTACTAGCTAGGAGAAATATAAAATAATGTCGTATGTTGGTTAGTATGATACTTCTATACTTCGAAACTTGCTTTCTACATGTCCAAGTCTCTAGGGGTGTAAGTTCGGTTTTTGGTTTGGTTTAAGGTCAAAACCAAACCAAACCAAAATAAATTCGGTTTTGAAATTTACAAACCAAATCCAAACCGAAATTCGACTCAATCCAAACCAAACCAAACCAAAATATGAAATCAAAAACCAAACCAAACCAAACCAAACCGGATTTTTTTTATCTTTCAAAATCCAAACCAAAACAAACCAATTTTTTTTCATATTCCAAAATCCAAACCAATCCGAAATGAAATTAAATCAAACCATGATAAAAACCAAACCTAATTTAAACCAAATTTTTTGATAATTTGTATTTCAAGTAACAATATTTTGTATTTTCGTAATTAATATTCAAAAAAAGAAACACAAAAAAATAATAGACAAAATTCGTATGTTAAGTGACAATAATTCGGTTTTTTTTGGTTTTTTCGGTTTTCCAAAACCAAAACCAATCCAAACCGAAAAAATAATTTTTTTGAATCCAAACCAAACCGAATTTCAAAAAAAACCAAACCAAATTACTAATTCGGTTTGGTTTGGTTTGGTTTTCGGTTTTTAACCAAATAACTTACACCCCTACAAGTCTCAAAGGCCAAAAGGAGCAATCTGAACTCATCTTTTTTCCTTCTATTGGATTATGGATATATTAAAGGCATACATCACATAAAGCCCCCAATTGTTTGATTTTAATCCCTTCAATCATCAATGTATATCTCAAGTTTGTGCATGAATATTTCATATGTTGATTTACTTCACTTCAAGGCTTGGTTACTAAGGGAGAGTGGATCAATAGTGTCTCATGCTAGCAACAGGTTAATTTTGTTGATACGTTAATTATGACAAGTTATAAGTTTATAGTGGGTCGAGATAATGAGCAATGAAATGAGATAATAAAAGATAATTGAGTAATGTGAATGGACTCCTATAGACATATGAAGTAGTAGGTGAAAATTTCTCCTTATTAGGTGAAATTTCATATTTCGTTTGAGTTCATAGTCCATAGACATATCTAGGCATGCAATTGTTGTGACAAAGCTTTGCTCCCCTGGTGTTCGTGACCCTAACCTTGAGCACCCTTTCTCAATTATTATCACAAATTTAATAGCGAAATTATCATTTTTTTATTATATGACTCACAAAGATCTTTAACCATTTGGATGAAAATGTTTTTAGTTTTCCTATATACGATACACCATTGACCATAGTGCCAGTCATGGAACTGGGAGCAACGAAATTAACAGAATTGGTTTTTACTGGTATTTAGATGTTGGAAAAACTAAGGCCAACGTGAGTACATCACTAGTACTTAAGTTAAGGCCAGTGTTCATAGTTTGTTGGTCTAAAAACGGACCGAACAGTAAAATGTTCAAAAATCCTAGATCAACCATTGGACTGTAACAGGAATACGTGATAGACATTTCAGATCACAATAGATTATTATTTTTTATTTTATAGAGTGATTGCATAATTAATATATTCCCATCGTTTCAAAACGGTTGCTCCTATGGGTGTTAATGAGCCGCACCGAGACCGGGCCTGGGGTTGCTCGACTCGTAACACTTTTACCCGAACTTGAGCCAAGTCTCGAGTTTTTTTGAGTTTAAATTTTCTAGTTCAATTTTCTAGTTCAATTACATATATAGGTTTACACCACTTACTATAAGTTTTTCACAAGTATTGTGTACGATATAAGTATGAATTTTCAATTAATTTCTATAATATGAAATATAATATACTAAAACATCGTTCGAACCTACTCACGAACTTTGAGCTCTAATATTTGCGAGCCAGCTAGGGTCACCACTCACTAACACCCTTAGTTGCTCCATTTGTCTTTTAAGTTTGTACGTGCTTTTTTTTTTCTTTTTTTTTTGGGTAGACAGAGATACAAGGACAAATGATGTAAACGAGATTTGATACCAGGTATTAGGTTCCACTTCTAAAACTTTAACCTAATTAGTTAGTTAGACATCTCTATTTCTTATTGATGATTAATGATACATAATAGAATTCCCTTTGATTAAGTATTATTATTATTTATGTAATTATTATCTCATAATAATAGTTAGGTTTTTCAATACAGTTAGACTCACATCATAGAAGTAACTCCTAAGTCATACTACATATGATCAATTGGAGAGTATTCGAGGAATTTCCCCAAAATCTAACAAAGTAAGAATCCCTCCCTAATCTCTATTATTAAAGGAGATTAAAAAGAGAATAAAAAGAGAAAAGAAAGAGGAAGAACTAAGAAAAGAATGGCGAGTGGAGGAGCAGCAGCAGGAGGCAAGGTGTCGTTCAAGATTACACTGACTTCGGATCCAAAACTTCCATTCAAAGTGTATGTTTGCATATATCTCTCTATCCTCTTAATTAATTTCTCGATTTGATTAGGAATATCATTATTTACTTGTTATTATTATTATTATTATTATCAAAAACAGGTTTTGTGTGCCTGAAGCCGCACCTTTCACCGCCGTTCTCAAATTCGCCGCCGAGGAATTTAAGGTCCCTCCTCAGACCAGCGCTATCATCACCGATGGTATTGATTTCTTACATTCTTCTCTGCAATTCTCGGAATTCAATTCCATCTAAATTCTCAGCTTTAGATATACGGAGACTGTTTATCGTTCTATATGCTGCTGACTTACCATGATTTATTTTCTACTTTGGTTGGAATTCGCTATTTCAATTTCATTGTTTTTTTAGATCAACCTGCTATATGAATCTAAATATGAGGAATTTGAGTTTATTTAATTACTCGCAATCAGCATGTTTATCAAATCACGTGTTGTGACTTGTAAGCCTTTGGAAGGTGGAGGTGATAGGATCAAGGACGATGCTTGCATAGTTTTCTAGAAGGAGGAAATTGAAAATGCAGTTGTGATGTTAAGCTACTATTATATTTTTGTTAAGAGCTCATAAGGAAACATCGCTTGTGCTTGTTGATTTTCATTCTTAACGACTTTTGAATTGCCAGTTGAAAGACTTGAAACTTTATTATTACTCTTCTGCTTATGTGAGATTTAGATTAAGGTTGTATTTGAATCCATCAAAATGATTCAGATATGCTAGTCTTTCCCAATGATTTATTTAGTATACTGTTTGGAGATCAGGGTAAAAGGAGCTTGCAGTCGAGTGTATATTTAATAGTTGGCCAAAATAGAGTACCAAATGGAGTCTGAAGGATTTTAAGACCCGTGAAGAATTCCTTGCCTTTTACTATATGGTTATAACTTTTGGTTAAATATATGCAGTGTACTACTTTTACGTATCTTATCCTTAACAGACCCCATTTCATAAGCATAGTAATTAAGTTTTTGGCTGCTGTAGAACTATTAGAAAGCCCCTTTCAATTTTTTTTAAATGAAAGAAACAGAGTTGCATACTTCCTTTTCTTCAGGTATATCAATATTCAATCTTCATTAATGAAGTAAGTTCACTTGTTTCCTAAGTTCTATGGCCTCATAATGTTCTCTATGTGAGAGAATATTGGGTGCTAAGGACCAGGGAGAATGACTAAAGTAATCTGTAATAGACACACTACTGTCCATTCTTAATTGGCTGGATGATGGCTAATATACTCTTATTGAAGTGTATTAGTTTTCCCTTCAATTTTTCATCTCGAAGTCTTGTTCCCAAGGGTTGGAACTTTACATGTTACTTTGAAGAATTCAGCAAATGGGGTGATTTTAGATGAATAAAGCTTCAAGTAAGAGCGTGAAGAACAAATTTAGACTTTCAAGGTTAGACGAACTTTTGGGATGATTCTTCATAGAAGGAAAGTAATGTTTTGGGAATCGGGTTATGTATTTATGCTGATGCTTGTTACAACATCTAAATTCGGATACAGAACTATTTTCCAGTGGAGCTACTGTCTGAACTTGTGTAGATTCATGGTTTGTGCCTTGTTCTCGAAACTTGTTTTATTTCTCAAGTGAAAAATAGGGTGATGACCCGTTGATCCGGCATATTATTATTTATTCTCTGCTGACATTGCTGTCTGTAAATTGTACTTATTACGGGTTTATAGTTAGTTAGTGAGGTTCAAAACACTAACTTTCTATAATAGGATTCAGCTTACCAGGGCATTTCAACTGTTGATTTACATTTATGTGGATATGGGAACATGTCCATATGATTTCTGTTCAACTCTGTTCCAACTTCTAAAGATTCATTATTAGCTACAGACTACAGCTTTGAAATCTTAGGGCATTATGTTTCCTTGGGTTGCAATATTTATATTCCACTAATCATAATTTCTTTTATTTGGCTATTTCTTAAAACAGATGGCGTTGGTATTAATCCTCAGCAAAGTGCAGGTAAGCAAAGTTTGCCTATTTGTCTACAAGTTGTTTTCCATCAGATTGTCTCAGTATTACTTCTTTTTCATGGTTTCTCCTTTTGTTCGGCAATTGAAATATATAGTGTTTGATACTGTATTGGCACCATTCGCAATGACATTTGAACAACTTTTTCCTAGATTCTATAGGTTGTTGTATCTAAAGTATGAAATTTTAGAGGATAATGATAAATTCCCTTCATATTAAGTCTTTTGGATGTTTTTTCTGTTATTTTTCTGATCCCATTGTTTTCTCTTCTTATACATATTCTTTCATGACCCTTGACAAGGCCAAAAGGTTTTGAAGTATCTCTAAAAGGCAAACTATGTCATAGTTCCTAATCTTGCCTCATCTCTGTATGAGGTTTTATTTTAAGAACATAATACTTTATGTTTATAAAAGAAAAAAGCTATGAAAGCAATACATGAGTGCTTTGGTCAAGGCTTCCCTGGTATGCATTATGGACCATGATTATTGATATCAAATAAGGAATCATTGTGGACCTTGAATATGCTTAAGCTGCCAATAGACAAGTTATTGTGATTGTCTTCTTAGCTGTGTGTTTTAGTAGTCTGCTAGTTTTTTCATTCACTATTACCTCATCTTGCCATTTGCTCATTTCATCGGAGTATATATGCCTGTTTGTGGCGTTGTGTAAAACTTGCTTAGTATAAGTTGCTGCTTTATTAATTTACATGTTTGTATTGCTAAGAAGAATCTACCAAGTGCGTATAGTGTTTATGATGATTTATTTTTGATGTTTGAATGTTTAGGTAATGTCTTCCTCAAGCATGGGTCTGAATTGCGGCTAATTCCCCGCGATAGAGTTGGTGCTTTGGAGACTTCCTTTTAGATGATCTTGTCATAAGAATTAACAATTTGGCTATTTTCTCAATGTACTTGTTTATGGTTTTTGATGTAAAAAGCCAAGGCCTAATATCCTGTCGACTTGTAAGTTCTACAACGTGCAATATCTAAACTGTAATAATATAGTGACTAGTGCCTGCTGATCTGAAAAAGTAAATCAATAACGAAGGTAATGGTCCATGATCCAAGTTATTACGTGTGTTTTGAAGATCTTTGAAGAAATGGAGTTTTGTGGAATTTGGACAAAGTTTACTTTGCCATTTGATATTATTTTATTTTAATTAAATGGCTTGACTTGAGGGGTTATATTTCCAGGAATTTACTGATAATGAAATGTTAAGGCAACAAATCAGCCAATGACCAATTTAGGGAGGCTGAGTTGGTGCATATTTCTCTGTTATTGACTAATGATAGGCCATGCCCTGGAGCTCTGCAGGTACTAATCAAATATGGAGTAAATGCATAGTAACTTGCTGATAATGTATCACTTTTCAGTTTTCACTAGTGAATGAAAGTGGCCTCGTTTCTTAGCTTGATGTTGCTGCTGTTTGATAATAGTCGGCAACCCTTGTCATTGACACAGTTATCATTAAATCTGCAAATTTCTGAGAGTAAAATCACAGGCCCCAACCAATTCTATATTATTAGCCAAATTCATTAAAGAAATAGCACTAGATCACGTGGCCCGCCTTTTATAGTTAAAAACTTAAAACCTGAGGGTGGGTGATCCCAGGACCCAGATCTGCATCTTTTGGATGCAAATCAGATTGTGACTATTACCTTTTGTGATCATCTATTCATCTCCACTTATTTACTCCCTTGTCCCTTCCCTTCTCAAAAGGGAAACATACATTTGCTGAAAGCCTGAAACTGATACTCCGATATGTTGGACCCGAGTTGGTTAATATGAAACTCTCCTCTGTCCTTAGAAGGTGACAAAGCACCTGTGTATTTATCAGGGGTGAATGTTTGGGATACTTTTATCTACTTCTATCCACTGTAAAATAATGATACTTGTACATAGATCAATGTAGTATGAAATTGCTTCAAAATATAGGCGTAATTTTAAATTTCCGTCCATTCAATACAATTTCTTTTTGCAAATGATCACTTAGGTAGTGTATTAATGAATGTGAGTAGTAGTTACATTAGGTAATTGAATTTATAGTTTTATTAGAAGAGTGTCAGATTGTGCACATTGTTATCCTCATCATCTTGCGTTACGCGTTTGAACCTTTTTATAAGCATCGAGAGATCATTTTTGTTATTCATGATACAAGTCATCATGAATCTACGTAATTTGAGTTTGATACCGAATGATTTAATATCGTGTTAGTTGATGTATTATATTTTCATGTTAGCTCTAAATCGTAAGTAGAGGTGTCAATTCGAGTTAGCTTTACGTAGAGTCGTATTTAAATTTGCAAAGTGGTGATATTTTAATCCTTTTTTAAGGTATGATATATGAAATTAATAACTACTCCGGAAGCCTAAAAAAAGGAAAATAGGATAGTCCATAATAACAAGTTTCCCGAAGATGATGGAAAGTGTGGAATGAGACAGTAGAAATGAAGAGGAAGCGAGTTGGTAATTTGTTATAGCGATGGTTCAACCACAATCCCAGTGAGTCACTGAATGAGCAGTGATCAGCTTATAGTCTATAGTGAATAGTCAATACAAAATTACAAAAAGTAGTAGTAGACTAGTAGTTAAATCCAAATTGAGTTTCCACTTCCCCCCATAGGCCATAAGTCACTTCCAAAACCCCAAATGCAGGCTGCAGTTGCAGGCACCAGGCAGGATTGAATCAATCAAATAAACCCTGCGCCGTTCTGACATTGTGCAGCAACAATGTTTCCTGAATCCATGCCCAATGCAATTCCATCGGGCCAGATGCTCAACTCTACAACCCGCTCTAAACCTCGCCGGAAATATATCTACGCCGGCATTGTTTTCCGGCGGCGTTGCTGTCTCCGGTATTGGCTGATCTTACCGTTTCTATACCTTTTAGGTTTAATTCTTTGTGCTCGCCCTCTTTCTCTCTTCTTCTTCTCCGTTAATCCTCCTGGTTCTCTCTACCTTAGTCATCACATCTTCCACAACCTTCGTCTCCACATTCTCAACGACTTTTCTCCTCCCATTCAGGTCTCATCTCTCTCTCTCTTGTCTAACTATTTGCGCATTTTATTCAATTTTCTGCTCACTAACTGTTTCTGATTTTACATTTTTCCAAAACAACATGTATAATTCAATCTAATTTTCTGTTTTTTTTTAATTTCCTCTCATATGACTCCGTCTATATTCGGACTTGTGAGTTAGTTTTGTAGACATCTGATTGATCTTCCTGATTTTGGATTTTATTTGACTGCTGCATTTGATTTCTGGGATCAGGTCTGAAAAATTCTATGATTACTATTCTTTTGACAACACATGGTTAATGTTTTTCTCGTAGTTATCTACTCTATGGAAGTATAAAAAATTGAAAATCGAAAAGCCCTGCAAGATTACTAATGCAGGAATGCGAATGGGTAAGCAATTTTCATTACCAGAATCTTTGTTGCCCTTACTTTCCTTGTTTTTTGTCCTCTTTAAACTCTCTTGTAAATTATTCATGATTTTGGCCTACTCTTTTCCTTTAGAAACCTCACAAAATAATGGATATCTCATTGTTGAGGCTAATGGAGGTCTTAATCAACAAAGGTCTTCGGTATGTCCACTTTCTTCTCTTTCCCATTCCTCATACATATTTTGCTTCTGCAGTGAGACGAACTTATACTTGTTGATCATATTATGAATTCTTCATTCTATATCTCTACTAGATTACAAGTAGTTGTTGCTTCTGTTTAGTTTCAATGTCTTTGATGCAGATATGCAATGCAGTGGCTGTTGCTGGCTTTTTGAACGCTACATTAGTAATCCCACGTCTTGAATATCACAATGTCTGGATGGACCCGAGGTGTTTCATCTTTTTCCTTCTACTGGATTTTGGATGCTTTACTATGAAAAGAAAGGAGGAGAGAGGAATTGACCAATTTTCCCGTATTTGATTTTCAAAATGATATTGGATGTGAGAAGAAAGGGAATGAAGTGACGAGAGGAGAAGTTTAAAATTTTTTACTTTCATTTCCTACATACAATGGAGGATTTTGGGTGTAAAGAGAACTTTAAAAGCTCTCATCCTCTTGTGTTTCTCGAAAATTTTGCTTCACTGTCCCTCTATTTCTTTCTCTTAGTATCTATCCAATTACAAAGTATAGGAATTCAACTCTTTCTATGATTACTTTCTCTTCTCTTCCATTTGTTTTCCTTTACTAAATAGATATCAAACAAACTGCTAAGAGTTTGTTCTGTAGACAGCATGTGGATTGAAAATAAAGGAAAAGGAAGCAATCAATTGACTTGTCCATATTTGGTTGTAAATATTGTATATGATAGGAAAGGAAAGTAAGTGAAGTTCACAAAATAAAGTTGTCAATTTTTCTTTGTTTCCTGTTTTTCTCCCCTTCTTTTGCTAATAGCTAAACAAACATTTGCTTCCTTTCAATCCTTCCATAAGCAATCATTGGAAAATTTAATTATTTTCGATTCTTTCTATTCCCATCCCTTTCTTCCTAATGGCATTCCATTTGGCTTTGTATTTATAAGTTCGAATTTCTATCCATTCTTTATTGTGTTCTTTGCCCTGTTATCTTTATGTGTTTATGGTTGCTCCGCACAATTGCCAGATGCCATATTCATAACTTAAAAATAGCAATGGTACATGTAATACTGTACATTTCAACAGCTTAAAGTGGTTACAGAGTACTAAAGTAAGTACTAACTTAAAGTGAGTACTGGAGTAGTAGTCGATTTCAGATTGAGGTTCCAGTAGAGTGTGCTACATGCATGGATTATTGGCTACCCAAAATCACAAATTAACGTTACAATGGCCTATTCTCATGACTGACTATTATCCTTAGTTTTTTTCTGGTCCTCTTAGGATTTTAATATATTCTTTATTAGCTGTGTTTGTTCACTTTGTTATCTTATGTTATTAAGTTTGTTCTACAACATATTCAGATGCTAGTCTCCTGACTGGTTGAAATAACAAAGGTATATGGAGTGCTTGAAAGGAGTGCTAGTTGATTTCAAAATGGACATTCAATTTTTGTTAGATGCATGTCTATGTGGCTACATGAATCTATTTTATGTTAAAGTGACTTATACACTAATGAGACCAGCATATTTATAATTGATTAGCTAAATATTACATATATCTTTTCTGTTGCTCAAGTAAATAAGGGTCTGCCATGGCCTTCTCATCTGCTTTAATTCTTTCAGTCCTTTTGATGCTATCTATGACGAGCAGCATTTTGTAAACACCCTTAATGGCTTTGTGAGGGTGGCTCGGGAACTGCCACTGATATTGATGGAACAATATGACAACAATATCAGCAATGTACCAATTATCCAAGTCCCTGCTTGGTCTTCCATCAGTTACTATCTTGAAGAAGTTTTCCCCATCTTACGGAATCAAGGGTACGTGGTTTTCAATATTCATATCTTCAGGGACATGCACTCCACTTTTAAGAAAGCATTTCTTGATAACTTTAAGTTATCCTTTCCTTGCCAGACCGCGTTAAGATCATGCAATGATACTTATTTATTTGTGAAGAATATAGTAAACTGTTCCACTCATCTACAATTTTGAGTGAAATGTTAAACTAGCTTCATGCTGTAGATTTTGTAGTTGTTTTACTTAAAAAGTTCTGATCATCATGCCCTGATGTGACTCAGGCTTGTTCGCATAGCTCCTTTCGCCAATAGATTGTCAATGTATCTTCCTCCCGACATTCAGTTTCTTAGATGCCTTGCAAACTACAAAGCTTTAAAATTTGCATCTCCTATATCAACACTTGCCAAAAAGATAATTAAGAGAATGATGGAGAAAAGTCCAAGAACTGACGGTAAATATGTCTCAGTCCACCTCCGTTTTGAGGAGGTATGAGTGATCACTTTCAATCCCTCTTGAAGAAGTTTCGGCCTATCCATTGTTCTTCTTGTGAAACAATTCTATTTTTTCTGGCCATTTATTTGTGTTCTACTGGACTTGTAGGATATGGTGGCGTTCTCGTGTTGCTTATACGATGGAGGAGAAGAAGAACGATTAGCAATGGATTCTGTCCGTGAAAAAGGATGGAGGGGGAAATTTAGACGCAGGAGCTCAGTTATCAATCCTGGTCTCAATCGAATCAGTGGAAAGTGTCCTTTAACTCCTGTGGAGGTAGTCTCGCTCTCTCTCAAGCTATTTGCATTTCCCTGTAATCAGGATTATAAGACAATCTGAAAATAGATCTCAAAAAGAACAAATACCTTGGATCTTTCTTGACCTCCAAATGTTTAGTTATAGTATGTCACTGGGAGAACAAAAAAAAATTTGGGGTCTTTGCATCCCTAAATTATCATTTCCCTCACTTTTTCCTCCCATGTTTTTTTCTCGTCAGCATAGGTTGGAATGATGCTTAGGGGAATGGGATTTGACAACAAAACATTGATCTATATGGCATCAGGGAAGCTATATCAAGAGGAGAGACATTTAGCTCCCTTGTTAGAGATGTTTCCGCTTCTATATACCAAGGAATCTCTTGCGACCAAAGAAGAGCTTGCTTATTTTAAGGTGATTGTTGCTAAGTTTTCTGATAATATGGATAAAGCTAAAATAAATTCAGAATTTTGCTGCACTTAATTGTGATTTACCCCAGATATAATTAATTAATTCAGGTGCTTTACCTCTCAAAAATCCGTAATGGCTGCAGGATCAACTTCCATTTGGCTGCACTGATTATTGAATATCATTTGAATTTGGAATTGTTGACTTGTAACAGGGCTACTCATCTAGATTGGCTGCTTTGGACTATGTAGTGTGTTTATTTAGCGAGGTTTTCTTGACGACTCAGGGTGGAAACTTCCCACATTTTCTCATGGGTCATCGCAGATATCTTTATGGGGGACATGCAAAGACTATCAAACCTGACAAGCAGAAACTTGTTCTTCTCTTCCACAACACAAGCATCAGGTGATTTTCCTTGTCATCTCTTCATTGAACAGTTGACCAGTTGACCTGCATGATTTGCGTATGTTGCATTTTGCATGTGATTTGAGCATGTGGAGGCTAGTAGGTTACTAGAATCACAAACTTTGGAACTTCTTATTTGAAGTTTATGCATACATTTCATGCACTTCCCATTATTTTCTAGAGCTATGTTGTGGACAGATAACTTACATTTCTGGGCATTAAAAATGTTTTGGCAGTTGGCAAGAGATTAAAGATCAGGTGAAGGGGATGCTTGTAGAAAGCAACCGCGAAGGGCTTATGATGCCAAGAATAAAAAAATCTAGCAGGCACAACTCAATTTATAAGTACCCATTTCCACAGTGTAGATGTCTTCAAGAAGGTCAAAATCTTACAGTAAATTTAGCAAATGTGGGTAATGTGTTGGATGATCAGCTGAAGCTCATTATTTGATGTGGGAAGTCTTGCAATATTTCAGCATGTTGTGCCAAGCATTTATCCATTTAACAAGAATATAATTAGATAAATATAGCACCGGTATGTGATCGGGTGTGAACTGCTTGTCTAGACGAGGCCATTCTTTGAAGATATCCATATGATTTTGGCCGAGTTTGAATGTCCAAGTATCACACCATGTCCCAAGGTATTATACTTTTCAACACAATTTTTAAGGTGCAACAGGAATTCGTTGCTGATAGTTTCGTAGCCGAGGTAATCTGGACAAATTGGGTGTCTGGTATAGTTTGCTGACTGCTCTGGTGCAGGTGCGTGAATGTCTATTAATAATGATGCATTTGGAAGTAGTTGATTAACATAGAAGTTGCTAAATTGGAGCAACGTCTTTGAGATGAGAACCCCGGAGCATTTTGATGCTTTTTATGTTTGCTAGATGATGTGCATTAATGGTTACTTTGCCTTTTAAAAGGCTTATGCTAGTCTCCATTTTTGCAGTAGTGGCTAGGACATATTTTCTTTGGTCCAATTTTTTTATGGCCCACTGGATCAAAGGCCCCTGTATTGTTATTATTTTTTTTTTTTTTTTTTGGTTAGTGTAATCATGAAATAGAACAAAATAGCCTTGACTCATAAATTTTGATGCTTCCTTATCTCCATCATTTATATGGTTGCCATCATAAAAGTTATGAATGAAGCTTTGAATGTTTGGCATAATAAGTTTGAGGTTGTTTTTCCCTTGAAAAGAAAGACGAAAGAGAGAAATTATTTATGGGACTTGAATGGTATAATTCTTTTCGTTGAAATGATTTAGGGGTGAGTTAAAACTTATCTGGAGGGTAACTATTCCATGTGTCATATATGTTTATCTAAAACTAATTAGGCCCCACGCAAGAAAATGTACTTATACTTCCAGAGGTGTATTGCTCAAGATGTTGCAATTGTGAACTAAAGACAATTGGTCCCCTGGACCTTATAGCGACCCAAGACTGAAGGGTTCTTAGCAGTTAGCATGAGACTGACCCAACAACAAGAACGTAAATCAATTAAACGTGATGGGAAAACATTCACGCCCCTACCATATTGTAACTGTTCTAAACAACATCATATCAGCAATTATATATCCCAAAAACAAAAAATCAAAACCATTATGATTTATGTGGAATGCAATGGGAGTTACTGAGTAGCATAAGCGGATAATTAATAAGAAATATGAAGTTTGTAACGAAGTACTTTATGCGTCAATGCATATAAGAGGTGGCTACTATAAGCTTAAATGAACCCTGGCATGTTATACGAAAGACAAATGTAATAATAATCAACTTTTACGTTTTCGAATGATAAAATTGTATAATATGTAAACTATCTTTTTGGCGGTGTATGTAAAGTATTATTACTTCATATTTTATCCTAAAGTGGTTGTCTATGGAAACTATTAATATTATTAGTCAGGAAAAAGGGAGAGAGTATAAGAGGTTACTACTAAGTAACTAGTGACTAGTGAGCATTGGCTACTGGCTACTGCCCCCTATATGCACTAAAAAGTAGCGGCAAGTCGATAGTAATGAATTAAGATTTGATTAATAAAAGAAGCATTAAAGAGATTAGAGTAGGATTAGCACTCATAAGCCTAATAATATGATGATTGTAACACTATTACACTAGTAGTGTAGCAGTACATAGTATTATCCTTTTACCGTTTTAGGACGGCATTTGGGGGTTTCCTGTCAGTGAGTCAGTGGCAGTCTTCTTGTTTTTGGACATTCTGCTGCTCAGTGCTCATGCGCACTCCTTGTACAATCATTTCATTTTGCTTTCTATATCCACTCCGTCGTCATTCCCTCTTCTTTATATTTTTATCCAGAACTTTTGATTGTTCATTATTAATCGACTGAAGCATGTTCTTCAAGTTACCTTCTTTTTTCATGGCCTGTGAATGTGCTGTGCTGTGTTGTGCTGCCTCACCTGTGCACTCAATTTCACCCCAACTTTTTTACTGCTTTCCCCCAGGCCCAAGTTAACCCTTTATTCTATCTTTCTTTCTTTCTTCCCCTTTTTCTTATCTGCAGAGCCAGCTAGTAAAGAATTAAAGTAAGGTAAATATCCAACAAAGGCAAGCTTCCATGTGCTGTTCTTTTCTTTTTATATTTCCTTGAGATTAAAAAAAAAAGGAGCACAGAAGTTGAGGGTGTCAACAATGGCAATGGGTTCTCGATCCCGGCATTGAATGATGAGAAGAAGAAAGAGTAGTTAAACAAATAAACCAGTAGAAACTGAACTACACCATATGCTTAGTGCCAAGTGTACTAAGCTAGTGTGCATTGACCTTAATCGCATCAAAATTTAATGCTAATAATGTAAAAAATGTCTCCTCAGTCCTCATACTAGAATTCTAGGTGATTAGGAGGCTGTGCCGTCTTGTCTTTTTGTTTAAACACTACTGTACGCCCATAGTGCACTGCTTATTTTGTGTTACCATTTCCGACGCTACGCCTGTACTGCTTATTAGTTAACGTACTTAACAGGATGGGAGTGATAATAGTACAAAAACATGAGTCAAAAAGCTTCCAAAGAACAATTATGAGATATTGATGCATGATGATGGGAACAATTACAATATAATTTAACATACATTAGCAACTACACAGGTAAAACATACATATACATAATACATGTGGTTAAATCTCGTACTTAAAGTCTTCAAGTTGTGGTCTTACAGCAAATGTGCAAACTTTCCAAGTAGTAGTTTTTAGTGCAATCGGTAGGGGGTTTCACTTTACGAACTCACCAGATACTATTGTGGTTTGTTGAAACTTGGGAATTCCCGATCTTTCCCTAATATGAAGTAAATTATGGAATATATGCACACAATTAACATAGATGAAATCTTGAGTTTGATTGCTCATGAGAACATGGATTGGTGTTTCCATTGGATTTGGGGGCGTTCATCTTGTTAGGTTTGTATTGTCACTTGTCAGAGACTATCTCCTAATCTCACCAGGTTTTTCATATCCTTCTCTATCATAACTTTTTTGCTTAATTACTCTTGCCAATCTTACATGTGACTGTATCTTTTCTGTTTTCCCCAAAGTTTATTAAAATTTCCAGAATAAGTACTACTCCTATTATAGATATTAGATAAGACTCTCTTGCATATTTTTTCTTTCAATATACTACACACTTTTAAGCTTTTTGCAAAGGTACTAAGTTATGAGGTTGATGAGATATTTAAAAACAAAGTCTCATTACTCACTTGGTTAATTAGCTGATCATTTCACTTGTGGTTTTAAACCTTTTTTTAACACTTCACCGTACACTTACTGGAGCCAAATTTGAACAAACCTATTCTGTTTTTTGTTTTCTTAGGTAATAAAAAACTCCCAAGTATTTTCTTCACTTGCTTGGGTCTTCTAACCATGAGCTACCACTTCCATGCATACTGCTGCATATGGTACAAAATATCATAAAAAATTTACCCTACCCAAAGCTCAAGTCTGAAGAGTGAAGATGTACAACAACCAAAGCATAATAATGGAACTATTCTACACTAATTAAATTAAGCCCAAACATCTAAAACCCCCTATAGATAACAACAAAACAAGGCAGTATAGCCTTTGGGTTAAAAACATACAGTTCATCCAAATTTGAATAAACTCCGGTAGCTCCGGCCACCGAATCATACTCCTCTGCCCCGCCTCCTTCGGGACTCTTCTTGACCCGGCCCGCTATCACCCGACACACCAGCATTGCCCTCCTATCATGCTCCTCCACACCAACATCAGCCTGATCATGGGCCCTTCCACTTGTGGCTGTTGTCAGAATACCTTTTCCTGCAGGCCCCTCATCAGCGAGCTTAAACCCATTTTTTATAATACTACAAACATTGCAATTTGGGATGGAATTGCAAAGGTTGGAGGAGCCATCTAGGCCTAAGGAGCACATGAATGAGCTGCAATGAAACCTTAAAAGCTCATTTCCATCAGCTATGCACCTAGCATGTTTCTTGGGAAGCCTTGTAGCCTTAAACTTAATTGAATCTCTATATTCCTCGAACTTGTTAATGGTTTTTTGGGTGTTGTGAACTTTGAGAATTCTATCAATTTGGCAAACTGGAGTTTGCTTCTTTAGCCAGCTTGATTGAAATATGATCTCTACTATATTCTTACTTGTATCCTCTGGCCCCAGTTCAGATACTGCAACCAAACATTAAATCTTTTAGTCAAAGAAATTTTCTATGAAAAACTTAGAAAGTACTATGTATGAAAACGTTCTAAATGAAAAGACAAAAACACATTCTATACTTGAAAAACAAGGTTAATCAAATTGTAGTACATGACTTTTTTAGCTCACTTTCTACTTTCTAATATAAGAATATTGCTAAACTTCATGTTAGTGTAAGAGTTTCTTCTGTTCAACTGGTTTTGACATATCTAAATTTGTTGAACATAATTGACACTACGAACATATTTTTTGTATTTAACAAGGGATAAGAATATAAGATATTCCTTAATACTGCTAGCTAGTGAAACAAATAAAGCAATAAATTTGAGTAGGATGATTACTGCAACTGAAATGTAGCTTGTGGTTAAGAATAAGAGATGAAGAGAGAGAAAGTACCTGCATGCCTAACAGCTTGATGAAGCTCCAAATTCTCAGGTTTCATGAAAATCTCACTACAATGAGGACAAGAGCAAATAGTAGCCCTAAGAGAAGGATCTCTAGTGAAAGCCAAAACAGGATCAACAACCATTCTACATTCATAGCACCCTGAAAGTCTCCTAAATGGCATCCCCTTAATAGAATAATTAGCATTACTATTAGAAGAAGATGACTTGGTTAACAGATTATTAGTATTGTTGTTGTTGTTGCTAAGCTCGCTTAACACAGGAGATCTAATTGACCTATTTGACCCTTCATGGCTGCTACTACTGGTGCTACTACCAGGAAGTCCCCTGTTTTTCCTCTGTAGAGTTTCAGGGGAGACAGGTTCAGGCCTCTGCATCACCTTTGTGTTGTTACAAAGTGAACCAGAACACCTCATTTTCTTGTTCTTCTTGTTGTTTTCCTCCATTATTGCTGATTTTGCACCTAGTTTTTGCTGTTTCTTTTTCTGGGTTAGTGTTGCTTGTTGTTCTTGTAGTTGTGGTTGTGGTTGTTGCTCTACTTCGAGGTGTTTGCAAGTGAGGATGTTCCTCATTACTACCCATGAAGGTAACTGCTGCTGCTGCTCTTTTTCTTTCTCTCTCCTCTGTGGAGGCTGACTTTTTCTTGTTCTATGGATTTCCTTTGTGGGTTTCCTGGGATTGGTAGTTTTTGCCATTGTTGAAGAAGAAGAAACACAGTTGTCTGTTTTCTCTTTTAGGATTTAAGAGGTTCACATGGGAAGCTTTTTAAGCACAAGTGCTCAAAAGTGTATACATGGTTGCAGTTAAAATAAACAAGGGGAAGAAAGAGGCAGGGGAAGGTTTGCTTTGCTGTGCTTTTTGTTAATTTATGGTTCTTTGGATTTGGGATTGAAATTTTGGGAGTTATGTGGCAAACTTTCATACTACTCTCTACTCCCTATATAGCACTTCTTTATTAGTCTGGAGTAGACTAATAGTTTAAGCATCCAATATCAGTTAACTCCAGCATTAAAAGTGTTTAAATTTTGTGTAAAAAAAATGTTTTTACCTCATGACATGTTTCCTAGTTACACGTATGGAGTATCACTTTTGAAGTTTCCATAAATTTCCACTACCCATTTTATACTGATATTTTGATTCTATTGTCGATAGTATTTAAATAATTGTTCATTATTTAAAATTAAGGTGAAGATATCTTATGATTGGGGATATAGGGATTTCACTTTGCAAAGGAAAATCGTTGTCACATGGAAGGAGTGTATCTAACCAATTAGGTCAACATATAATTATGTATTAGAATTTCTTTTAGATTGTTAAGTACAAGTATCCTATTAGTTCAAAATCTTTTGCAGGTTAATTCAACCTAGTTATGCAAGTAAGACTCTATGAAAGAGGAGGGAAAGGTAAGAATAATCATATTTTTAAAAGTGCCTTTAACATGGTTTGATTACACGTGAGACACAAACTTTTTTTTTTTTCTAAAGGTAAGATGAAGTCCCTTGCAAGGGGGAAAATTGGGATCCCTCCTTGCAAGGGGTGAGACTCGACCCCGTGACCTCTGGAATCGGAGGTCATGCCAATACCACTAGGCTATCACCTGCTGCTCACATGAGACACAAACTTAGCACTAGACCAAATATGAGTTTATGATTATGTATTAGTACGAGTATAAAGGTTGATATTTTGAAACTATTCATAAACGAATCTAACAAGATTTCACATTGCTTTATTTATTTTTCTGCTTTACTCTAAATTATCATGTATTCAGATTTTGTGAACACTATAATCCCACATGAAACTTTTTTTTTTTACAAAAATAAACGCTTCCGTATATACCTTATAATCAGTGTGAGTGCATACTACCTCCAATCACTTGATATTTTAGATTGTTATAATGAGTTAAAGAATTGTTGATGACATGTCTCATGAGTCATGAATGCAAGATGAAGGAGGATAGCAGATACCTAATTGCAATAAAGTGTTAGTTTTTTGGTTGAGATTTAGGTTGGTACAAGTACACGAGTCAGCAACTGAAGCTACCTTAGCTTGAAGCTTGATTCTCTTATCTTCAGCACTCCTAAATTAAACTAGTGTGATACTGATAGGGTGTACGTACTGTATCGATATAAACTGATTCTGGCGGGCCATTAATTAAAATACTTCACCAGATATATATATATATCTCATCATATGGTGTATTGCTAGCTGCTACAACTGCTAGGTACCGGAATGCATTTTTATATTTGGCAGTATTACTTACAATTACACAAGATACGTACTCATATCATCATATTATCATATGTTGGTGGACAGCATTAATTGTTATGCCAAAAAGGTTATAGTATTGTATCCATCTTTTTTTGGTCATAAATTAAAATATCACGCTTATCATCAATTGCCGCTCGGTGGTGGGTACTCAGTAGGCCCTCAAATAATCAGATTTTATATATCTTTCCACCAGCATTATTACATTATACAAGTATTGTTTTGGGTTTTCTTTCCTTGATCTGTATGCATGGATTATAGATGATTTTCCTTTTTTCTTTCTCTTGATCGAATTATAGTGGAACTGTGGCGGAAGAAAATTTTTGCACACAAATTCTATAAGAACAAATCACCACCACAAGTTTACACAGCTGATACATTTGGACCATTCTAGATGTTAGGATTTTGATTTATACTACATAATTAGCAATAAATGTGGAGATAAAACAATACAAAATCTTTTTTTTTAATAATATATATATATATATTTATCAAATAATTGGAACACAAAAAGATTTGCTACTATAAAATTCAAGATTTGGGAGGGACAATTGAGCAATTCATTATAATTATTAAGAAAGTTGTTTGTCATTGGGACTTGAGGCTTGGGAGAAGAAGGCTTTCTTTATTTCAACTTTTAATGAAGTTTTCAGCTTGATTTGATTAATTAGCTAAACATTTCAGTTTAAGTTAACACCCATAGTCATCAACTTGCCAACTTGTGATAACTTTTCCAAACATATATAAGTTCAAATAAATTGTAAATTAAGCTCATGTGAGTTTAGCTAGGTAAGCAGTTGAACTATTAGGTAATGTTCACAACTAAAAGAAAGTTCATATAGTTTGTTTAGGGATTGAAAAAAAAAATAAGTTAAGAATTCAAATTAGTTTATAAGCTTTGAGATTTTAAGTAAGGTCTATGACGATTGAAAGATCTAATTAACATACTCCTCATCCTAATCATAATCGCTATATATTCCCTAACTTAACTTACAAGAAATCTCATATTTAAAAAAAGCTACACCTATATAGGACTTATTTTCTAGTTTATGAGTTTAGCTTTTTTCCTCTGATTGTTTTAGTTCTAATAAATTTCAGTTATTGCAACTCTTAATCCACCTAATTTTAATTAAACATCTAAACACAAGAAATATGCCCTGGCCCTTGAGTTTGATGCTGAGCTGTTTAAGATACGTAACGAACCTCAAATAGGCTAAAGTAATGGAACATGTACTCGAAGTAGTTTAATTGTAGTTTGTGATTTTGGGAGCAATTTTCCAACCACTTATTGTTGGCGGGTAAATTTATGTACGTATGTATGGCGAACTTAATCTTTTGTCAGATATTTCTCGCAAATCTCACTTAGCCCATAAATTCATGTTTCAAAATCTCCCTTTCAAGTTCCAAGTTGACAAATTTTAGTGACTGCATCTGCAATCTGCAATCTGCAATCTGCAATCTGCAATCTGCATGGGTTAAGTTGTAACTATGTTTTATTATTTCTTTATTTTTGCTATCCACGACAGATTTAATTTTTTGAATAATATGACGATTGTATAATACTACCTCTGTTTTTATTTAGTTGCAACGTTTTGACTTTCACGCTTGCCAATGTACAATTTCAAATCGTTTTATCTCTAATTGTATGTAAGTAAAAATTATAAAAATTTGATATTATGAAAGCTTACATCGGAACGAATCAAACAAGACCCCACATGACTATATTTTGTTTAACATATAAATCAATAAATGTGGTCAAATAAGAGAACATGAATAGTGCAATTTGTCAAACGTTGCAACTAAAAAAGAACGGAGGTAGTATATAATTGAGTTTAGATAGTGTTTGAGAGCTCGAAATTTATTTGGACTTATTGAATTCAAATTTCAAAAATAGTAATGCCAAATGTAGTATTCGTCAATCAGTCGATGAGTAGCATGTGCTCGATCATGGTGAAAGAGGAGGAGAGAAATTTTGTGAGAGAACGGAGAAACGGCAATGGTGATTGGTGATGGCTGATCAATGACTAGTTGTGGCGGTCATTGATAGGCATAGTCTGTGTTGATGATTTGGTGCATAAATGGTGATGACGTAGGTTTGAGATGCTTGGAAGGCAGAGGCCAGAGAGAAATTGGTATGAAATAACACGTGGGCTTAGCTTGTTCAAAGAGAATAGAGCTGTATAGTAAAGTAATGGCAATTTCATATGACATGCTGGTAACGATTTTTCAAATCCATTATTTTTTAATGGCCCTTCGAATTCTATTGGGAATTCGGAAATTTTCAAAGTTGATTATTTTCTTCATCCAAACAGTTAAATGGCTCAATTTCAGAATTTCAAATAAAATGCAAGTATCTAAACACACTATTATACCATTATATCGATTCATTTTGGGATAGTACTGTTTAGCTAAATTTGTTGTAAAGGAATAAGGCATCCAAGTTTAGGATCGTGTATATATTTAGGGTGAATTTTCACTTGTATTATACTGATGAATGTATTTAATTTATACGTATTGAAACTTATTTGAACTAATTAGACCTGAAATTTTTTTATGTGACGAAAATGCACCCTTATACATACATAAATTTAAATGTTCAATCAAATACATTAGTATATTACTCATTTTATAATTTCAAAAGATTATCCTCCCTTTGTTTTACTTTTTACCCTAATGAAGCAGTACTTTTAGCTTTATGTACATAAGTTTGTCTAGTTATGGGAATGAGAAAAATGGCTTACAATTGTCACTGATGAGTCAAAATGTATAGGGTCTATCTTTATTAACAAAAGCTAGGGTAAGAAAAACATGGAGTAGTAGTAGAAATATGAAAATGAAAAATGGTGGCTAATTTCCCTCAAGGTGAATATTTGGGGCACAGTGAAGAGAAACAGCAAGATCAAGGTAAAAACACTAATTGCACCATAATGAGCCTTCTGCCTTCCTCCATAAGCGGGAAAGAAAAGCTGACCATGGTAAATATTGATTCCTTTTGCCTCGTGTACGCTTTAGAGTTATGGAATAAAGCTTCCTCTTTTTTCTTAATTTTATTTTATTTTATGTTGTGCTTCCAGAGCTTTTGTTTTGTATTCAGCAAAAGAGCCACATTCATCCCATTACTACTCTAAAGAGTAAAGACTAACCTAGCTAGCTTCGTTAAATATATAATTACAAAATCGCTTGCTTTGATGAATTAAGTATTAGGATCAGAAGCTGGTGACTGGAGTTTCAGTCTCATTCATGTACGGGATCATGTCTCACAAAGTCAGAAGAGACCAGTAACTTCTATAGTTCTATGTAATTCAAATTATTGTCCTACCTACCTACTCTATTATACTTCGTATTTTCTTTTCTCCCTAAATCCATTTCTGATTTATGACACCATGACTGGTTAATTAGAGTATTATTCAAGATTATCATTCAGTGACATAATTAACGTCATGTCACGGCTTATAATGTCGATATGAGAAGTCCAGAGACATCAAGATTATTTCATTATTAGGGCATCTTGGGAATGAATCTAACTGCGATAGATAAAAGTTAAGACACGTACTGTAAGACAATAGTGTTTGTAATACGTTTTAAAAGCATAGTGGCATAATGGAATTAAGAAGAACTTGATGTATGTACGTAACGGTCATTTCTTAGAGCAAGAATATCGGTAGTCTGGAGCACCGAGTCTCAGCGCAAACTTTGGTGAGTCTGCCTCCAGACTACCGATATTCTTATGAAATGTAAAGCTGAGTCTGGGAATGAGTTTTGGTTTCCCAAACTCAATCTTAGATTTTGGTGGGTTTGGGTTTGAGGGATAAACTCATCCTATCATTAAAGAGTTTGTTGCTAATCGGAAAAGGGTGAATTTATAAGAAAGACTTGAGAATACAAGACTATCAAGGGATGAGCACCGTATTTCCTTGTTACTTTCTATTTTGTAAATAAATTTTGGTTAAGCTACAATTGAGCTTTGGGAGGTACAACGAACTATATGACACTGTACTTGTCACATCTTAGTATTAATTCTGTGCTACCAACAATTCTACATGCTTTAGTTTTCACCCCACACCATCTTGTGTCGCTTTCTTTTTCAGTCATTTGATTGGTAATGTCCTAGGCTCCTAGCCAAGATGAAATGTGAAATTCACCATCATCATCATAAAGTATCCGAGCTATCTTGGACTTCTTATGGGAATAATTTACCTTGTTTCTATTTCCTTAAACATATATATATATACATAGATTTCAAGATTATTCGTTCAAAAACTCTTCGTCCTATAATACAAGATCACTACGGTTTAATTAATAAAGATTCTCCCTCTTAAAAAACTACTAAAGATCATACTCATTATGTCGTCGTTCAATACAAAAGGATGAGAAGTTTAAATTTGGTGAGGTCTCATAAATTGTTTTATACTTTATCATATCCTTTCATGCAAGAACCCTTTGGCGTAAAGTGGGTGGATGAGATTGGAATTCATTGTTGGGTATATTGTTAATATGAGGCTCAAGGAGGTGTATATATGGGTGTGGAGATGAGGTTGCGTAGAAGAGGAAAACGTAAAAAATGTTGTGTAGGGGCTTCGCCCGATCAAGTCGGACAGTGCCCCCGATCGGACCCGAGACTGGTTGTATAGCAGGGCAGGTTTAATTTGTGCTACGCCCGATCGGGCGAAGGACTGTATTTTACGATCGGGGTTCCTTTTGCCCGATCGGGCCCGCGTACAATTTTAGCTGGCAATTAGTCGGCCGACCCGATCGGGCGGTGGGCTATTTCGGCCTAATTCGATGCGGAAACGTGTTTTTTCCGAAGGGGTATAAACAAGCTTAACCTAATATGCATATGATTGGATTCGACATTATTATTCTCATATTCAAGAGAGAAAAAGCTAGAGAGAGAGTTCTTGAAGTGCTTTTGTAATCTTTTTTGAACATTCATCGATTCCTAGTACAGATTCGTGGTTTTTCTCCCAGTTCTTGGGTTTCCACGTAAAAGTTCTTGTTTGTCTTTTATTGCTTTGTTATTCGTTGTTCTATTATTGTTTGCTATTACTTGTTAGATTGATAGTCAATAAAACTTACAGCCATGACCTTTATTCACTCTGACTCTAATATTATGTCAAATGATCAACTCAATCAAAAATTTAAACTAATGATTAAGACTTTCAAAATAATTTTACACTCTATCAATTAGTAATGGGTGAATCTCTATAATTACAAATGGCTCACGTTTCACGGAAACTATTTTATGAGTATCTTTTGTTTATTGCTTTTTTCTGTATTTTTTAAAAATTATTTGTTATGGTGGTTTTAGTTTCATTTGGACTAGCTAGCTTTTTCTGGAAGATAAAAACAACCAGACTGGATAGAAACATCGTACTGGTCTACTCACTCTACTGGAAGATAGTGTAGTACTGTACTGTGCTATTAAAAAATTACCCAGGCTGACGATAATTATTCCGTTTGTCTTTGGTTTGAGCTTCGGAGAGTTCTCGCTCCTAAATACATGTTGTAGGATAAATAATTTATTCGTAGTTATATGAGTGACTTCTACATAAGTAAAAGAGATTTATTTAGGATAAATAATTAGCCTCGTGTAACTTTTTATTTACCTTAAAAGGTCACTTTTGTTATAAGTTAATTATATTTGACAAATTGTTTCAAAAAAAATTATATTTGACAAAAAGTTATCCATATATCATAAATTACTGTACACCCGTCTCATATAAAAATGTATGTTTTTGTAGTATATGTCTTCAAACACAAACAATTGCTAATTGTACTAGTTGCAAAATCTGATTCTATTTTTGTAGGTTCGATACCCAACTTATTATCAAGTAAGGGTGCGTTCTATTCAACTTATTGGATCTGAACTTATTGGAACTTATCTGAACTGAACTTATTGAACCTGAACTGAACTTATTGGAACTTATTAAACCTGATTAGACCTGATTCAACTTATTGGACCTGATTGAACCTGATTGGAACTTATTGGACCTGATTGAACCTGATTGACCTTATTGGACCTTATTGGAACTTATTGACCCTGATTGAAACTTATTAGACCTGATTGAAACTTATTAGACCTTATTGAACCTGACTGAAACTTATTTGACCTTATTAGACAAAAATATTGACCATGAATAACATAAATATTACCACTAACGTAAATACTACCCCTCAAAATTTTTTATGGAATAATAATTATTATAATTCGTCCTTTAAAAAATAATGATTATTAATTATCTCTTATGATAATTAATTTAACAAAAAAAATACTATTTATATATTTGCCTATACATAACTATAATTATAATAATAATTATTATTATTGTTAACCTTAATTATTTGACCATGATTATAATATTATTCAATAGCAATATGAATAATCAAATAATAGACAATAATACAAGTATAATACTATACATTGTGGTACTTTAATAAAAAAATTTAATAATAACATAATCAGCAAATAGTAATATGAATAATAAAATAATAGACATAATACAAATAAATAATAAAATAATAGACATTAATACAAGTATAATACTATATAATCATTGTGGTACTTTAATTAAAATTCTAATAATAACATAATCCGCTAATAGTGATATGAAATTATGAATAACAAAATAGTGGACAATAATACAAATGTTTATTAAACATTGACTATTTGGACCTTATTGGACCTTATTAGACCTGATTGGAACTTATTGGACCTTATTAGACCTGATTGGAACTTATTGCACCTGATTGGAACTTATTGCACCTGATTGGAACTTATTGGACCTTATTAGACCTTATTGGAACTTATTGCACTTATTAGACCTTATTGCAACTTATCTGAACTTATCTGAACTTATTGGACCTGAAACTTAATTTATTAAGTTGAACAGAACGCACCCTAAGAGTTGGATACAATCTAAAAGATTTCAAAGACAACCGTCAAGCCATGTGAAGTTACAACCAGCCTCTTACGACCACAAGAAAGTAGAATGATTTATTTATACATTTAATAAATAATTCATAGTTTTTTTGATTGATAAATAGGCAATTAATACACCATATAAGAAGTACAAGGTTATACAAATTCTTTAGGATAACCTCTAAATCAAAATAAAAAAAAAAATAAAAAAAAGAGTGAGGAAAAAGAGATAACGATGATTTAAGTATATTGTAGGTTCCTCTTAAAAAAAAAAGTACATTGTATGTCATGATTTCTAACGACATCCATGATCCTTGTTTCATTATTAAACAATACAAATGTTTGACCCCTTTAATATATATAGTGATAGAATTTGACGATGTTATTGTCGGCTAAACTAATTTGATGTGAGCTAAACTGACTGAATTGGAATTGTGGAGGAAAGTAATTGAACACTGAAATGAGCTAAATTTAATTAAGCTAAATTAAAGTTAGCTGAATCTAACTGAACTAAAGTGAGTTGAATTTAAATTGTGCCCAAAAGAACCAGATCTTAGTATAAAGATAATGAAGTTACGATGCAATTAAGATTAGATTGTTCATATAATATTTACATTGTCATCTTTAAAAAAAAAAACACATACAAGTATCGATTAAGAAAGAAGTTATAAAAAGTAATTATTTGATAAAAGTGTATATAAAGGTAGTCATTGTCAATTTTCAAGGTTCTTTATAATGTAGTTACTAATAATTTAGACATATGCAAGAACAAAACTTTTAATATTTTTTTTGGCCCTCTTTCGAAAACCCGTGATAAGATGAATTTCTTTTGTATTGCCCTCACACAGGACTACTCACTTAGAGGCCCAACAAGCCCCAAATTCGGATTTTTTTGCCTCCAACGGGAGGTATTTTGGTAGCATCTATACCAAAATGATATTACTTAACATTTACCTCCTCATAAATATAATACTTTAATTTTTGCATTATTGTTATAGTTAATTTTGATCGTATTTTAAGCCAATACATAAAAACGAAAATGATGATAAGAAATGTTGTTGCCTTGTTGGTATTGTTTTGAATGATACTAATAACAGTTATGGGTGGGCCTTAAATTTGGTTAAAAGTGAGCGGATAAATAAATGAAGATGCGATCCATGAGTGATGAGCCCCCGAAAATGAGAGGGCAGGCCCAATTCCGGATTTCCAATACCCGAAGAAGAAAAATTGGATGGCGTTGAGTGTACTGCTGAGACTTGAGAGCGCCATTAACTCCAAATTCAAAAATATGCTCTCTCGTCTGTATTTTCTCCACTCTAACTGAAATTCTGAATTGTGATTGGTGAATGGGTGTGCGACTGTGAAGTTTTGAGAAGATTTACATCTCTCTTTGATTAGAGATGCAATCAGAGGTTTGCTTTATCCATTTTCCATGGACGGGGAACCTAACCTTCCGGTTCCGGCCCCACAACTAAGCTCCAAGACCAACTTCAACTCCTCGTCCTTGTCATCGTCTTCTTCCCAACCTGATTTTCTCCGTAATGTTCAAGCTGCTTTCAAACGACATCGTTCCATTGGTATTTTTTTCCCCTTTTCTCTTCTACTGTATTTCCGTCTCTTGCCATTTTTAGGGTTTCCTTTTTACCTTTTGCATGTTTGCAATTCGTTGATTCATGTATCTCGTAGGTTATCAATCATCATCTCATTCGCCTTATTTTAGGCTTTCAATTAGATTATGCACAATACTAGCTAGAGTATTAAGTTTGCACTAGTGTCTATACATCGATGCTCCAAATTCGTCTAATCAAACAAACCCTAGCTCAATTCACTTTTACTTTGTTTTGTCAATTTCTTCTTCCATCATCCTAGGTACAATGCAATCAACTAATTTGTTACCAAGACGTAGCGTGCCGCCGCAACGAGACACATCTTCAAGCTCCGGCTTCTATTCAGGTTTAAAAGTAGAGACCAAAAGGTGTGTAGATGTTGCTTCTCAACCCAAGATTTTTGATGGCCACAGGAATGAGGCCGCTGTTGAGGCTCAGGAAGATGCCTCATTTACACCTCCTTCCATCTCGGCTACTATCACAAATACATATGATGACAAGTATAACCCATTTGGAGCTAACATCAAGGAAGATCAACCAGCTGTTCACTGTAAAGATGTCGACATGAATGTTTCCTCGTGCGTAGAATCAAAACATTGTCAAATGCCCGAGGGATCAAAGAAAGTCAAGTTTTCAGTGGCTAGTTCCGCCGTTTCACAGGGTAATATAGTCTCTGAATTAATACTTATTGATAATAATCTAGCTCTTTTCACGCTGTAAAAATGCTGCTTATCTTCTTTATGATTATGTTGACTTGTGTTAGCTTGTTTGTCAAACATACATGCATATCACTCTTGTCTCTGTGTGTTTTGCTTGGATGTACCTTTGAGTGGAGTTCTCTTTTATTGATGCCATCTTCTTCTTTTTCCATAATAGACATTTATATCCTCTAACCACTTTGAAGCTGGGTAAACATTGTATTGCCTAATCATTTTGTGGGGAACATACCATTTCCTTTCCTTCAATCGTGCAATCAATGCAGGCGCTGATGGTCAAAAGGCCACCAGATTGGACTTGATCACCAGATTGGACAACTTATCTTCTCATATGGATTCACTTGCATTGACAGAAATGGACTGGGATGCAGTTAATCAAGCAGAGTCGTCAAATGTGATTAGCAATGAACCAAAACACCAGAATCCTGTTAGCACTGATGCAGATGGTGTTATAAGAGCTGATGGAGGCTCTTCCGTACTTGCAACAAGAATGTCATCTCTTCAGAATCAGCTGCACCACTTTAGGAATTTCCTGCATAATGATGTAAACCATCCAATGACACAATCTTCGTGTGCCACCACAACCTCTGTCCACGCAACGTCTGCTCCACTGCTTAATTCAACTACTCATTCGTGTCTGCATCAAGACAGTTCAGCTGTAAGGTCCTTAGCTGATGCCAATATCAAATCTGAAAACATAGCCCTAGGAGATTTAATGCAGCAAGCCGGTTCTACATCCATGCTAGTCAGTGTAGCTGATACTGATAGGGCACTCAGTGGAGCTCAAGCTTCAAGCTCTGCAACAAATGCCTCAACACAAGTTAAAGTTATTCTTCAAAATAGCAACTTGCTGCAGCAAAGTCAAGCATTGACAGATCCATCTCAAATTCAAGGTCAGGGTGTAAAAGAGAAAGAACGAGCGCCAGATGCTTCAAATATTCCGCCACCTTGCCCCCCATCAAAAGACCTATCTTCTGATGCAAAGCTGGAGCCTTCTAAATCAGATAAACACGAAAAGGCTCCATCTCGGAGAAAGGGTTATGATCCTGACTTGTTCTTTAGGGTGAATGGGAAACTTTATCAAAGGCTTGGCAAGATAGGAAGTGGTGGAAGCAGCGAAGTTCATAAAGTTATCTCATCTGAATGTACAATTTATGCCCTTAAAAAGATCAAGCTCAAAGGTCGTGATTATGCAACTGCTTTAGGATTTTGTCAAGAGATCGTCTATTTAAAGAAGTTGAAGGGGAAGGATAACATTATCCAACTTATTGATTATGAGGTAGGTGTTCTTCAAATTCCCATTTCACTGTATGTCCTCATAAAACAAGGTTTTTTTTTTTTTTTTTTTTGTAAAATGTAATGGAGATGGTTCCTTTAAATAGTGGTCTCCACGTCCCCGAGTCTTCTACTTTGTCAGTCGTTTAAAAAGTTATCAAATTAGTCTATTAAAAAAAAAGTTATCAAATTAGTGGTACCTTATGTCTGCGTACTAGCTGCAAGCTTAATTAGATGTAGCACACTTGAATATTTCTCTCATCTAATCATACCACACTGAAGCTCCCTCTTGTTCCATTCGACAAAAACATTCCTGAAGATTATTATTAATCTAAAGATTTTATCGGATTGAGCTACACAACAAAACCAACTAGCTACAAGTCTTTCTTGAGGACTTTGATTGCTGGACTAAGTTTTTTGCAATCTTATTTTCTAGGTCACGGATAAAGCTTTATTGCATGAAGTCATGAACGGCTCTACTAGTAGCAAGGACAACCGAGTCAAAGATGATGGATATATTTACATGGTTCTTGAGTATGGAGAAATTGACTTGGCTCACATGCTGTCACAAAAATGGAAAGAAATTGAACGGTCCAACTCAACTATGGATCAAAACTGGCTTCGTTTTTACTGGCAGGTAAATGGCATTATTCTTAGTTCATCAAAACCTGACTGGAATTGCTAGTTTATGCAGAATGAATTTTAATGTTCTGCTAAGTTTGTTTGTCGTATTTGCGCTTAATGTTTCCCTAAAAGTTATTTGTGAGACATAGTTTCTGATAAAGTAGACAAGGGTGACCATATAGACTGACTTGCTTATGAATTGTCCATTATACCAGGTATATAGATAGGTCACTCTCAGATAGAAGTTTGAAGTATATCTTTTGAAACTGGTTTTAACATTTTGATTAGATAAAGGGTACAAGGCAATAATTTTCTTTATGTCAAATACACTGGCAGCAAATACTCCAAGCTGTAAACACAATTCATGAGGAACGTATAGTGCACTCCGACTTGAAGCCAGCTAATTTCCTCCTTGTCAAAGGTTCATTGAAGCTCATTGATTTTGGCATTGCTAAAGCTATAATGAGTGACACAACCAACATCCAACGGGATGCCCAGGTTTTCTAATCCTTCTTCCACTATATATATGGTATATTGTGATTTGTTGAATAAAAACTGGAATTCAGGCCGTGCTAGCTGCTTAGTTGCCCTTTAATGCTCATGCAGGTGGGTACATTGAGTTACATGTCTCCAGAGGCATTCATGTGCAACGAGAGTGATGCACATGGGAACACTATAAAGTGCGGGCGCTCATCCGACATATGGTCTCTTGGTTGCATTCTTTATCAAATGGTATATGGACGGACACCTTTTTCAGAATACAGGACATTCTGGGCCAAATTCAAAGTAATCACTGATCCCAATCATGAAGTCATATATGGTCCAGTTTCCAATCCATGGCTTCTGGATCTTATGAAGAAGTGTCTTGCATGGGATCGCAATGAAAGATGGAGAATCCCTCAGCTTCTCGAACACCCATTTCTTGTTCCTCCTGTAAAGCCGGTAATATCCCCTGCACAAGAACAGAACGGTAAATTTATTGATGTGCTAGTTGAATCTTGTGCAAATGATGAGAAAGTCTCAAGTCTATGTTCTGAGCTACAACAGCTACTAGGAGATCCAGCTGCAGCAGCTCGTGATCAGCAATGTAGAAATTTATCGCAAATCTCAAGCATATGTCGGCAACTACAGGAGCACATCACAAAGACCAGCTAGTTAAAAGTCTCAAGTCTATGTACAGTACAAGTTTTTTGTTAAGCACTTGATTCACGTTCTCTTCTACCTCTTCTACACAAAATGAGTTGTTTTTATAGTCGCTGATTTAAAAAAGTTCTTCAAGACGCCTGTCGACGAATTTATTGAATCTGGATTTATGATTGTTGTACAATCCTGTAATGTCCAAGAAGTGAATGTAGCTCCCATTGTTCTGAAGTGATATAGTATTCTCCAATCCGAGAGGTTTTCTCTATTTTAGTCCTTGAATTGCTCGAGATAGAACTAGAATGAAATCAAATTCGATCTGGCAAACTTGGATTGATGTAGTAAACTTTCATTTGATGGCCCCTACAAGGCTACAATGATGGATGATCTGCCTTGTAATTTTCATCATTGATCTTTTGCCTCCCAAGTTGCTATGTATTGTTTCTTTCGATGTAGTTTGTTATGCTAAGAAATTTAGCAAATTTCACTTCATCTAACAAATATCATCACCTTTCACAATGGAAATTATAGCCATCTGTCTGATCACACTGACAGCTCTTAACATTACTATCAGATTCGCAAGTCCTTTTCAATTTTCATATACAACTCATGGCGTCCTCTCTAAACTTAAACAACAAAAACAACACGAAATTCTTGGAAGTTTATCATTAAATTTCCAAATTGTCTACTAAGTACTTATATATGAAGCCAACACTGATACTCAAGCTGGAGGAAGGAAATGACAAATTCGAATCTCAGATTAATTTGTTTGAAATTCCAGTCTGTACAAATTCTCAAGAACAAGGTCTTGCTAGCATAGAACACTGAAAAGCAGAAACTATTTTTTCTTGAAAGGCACGGATGTACTGATCCTTGCAGCAGAGCACATATTCAGTCCTCATCAAAGGTCTTAAGTTTGAAAGAGGCTTCAGCACGGGCTTCCTCCAGCTTGACAAGTAACTCTTTGGTAAATTGCGTGTTTGTCCCATGGGTCACTCGCAATATATCCACAGCCTTCATTAATGATCTAACACAATTCTCGGTCTCCCCAAGTAACCTGTGCACATTGTCTTTCTCAAAATTGATCCACATAACAAGGGTAATTAATCAAGTTAGAGCATAACCGTTTCCCAGATAAATTTAATTATATCTAGCATCCTCTTCTTGATCATAGCATATCTAGAATTCTATGTAATCAATGAAGGCTACACATAGACAATGTAGCAATTTGTTTTTTTGTTGGGGGGTGGGGGGGTGGGGGGAGGAACATGGACTGTTTAAAATCAAGAGCAAATTCTTACCATTCGAGTTTTCCACATGTATAATATTGCAATCCAAGCATAGGATGACAACCAGGGTATACCACTGTAAAAGAAGTCCCACAAATGGTCAAAAAGAGTTGGCAAGAGATTGAAAATTAACAGCTCTATACCTAGAATCTATATAATTAGAAAGACCACCAGTCCCGCCAACAAAATGAAACCTTAATCAAACTTGAAATGAACACTCTGACCTAACAGAAGATATCGAGGCTTACTTTCATAAACAGGGACAGTCATTCTACAATAAACTAGTGCATCTTCCCAGTTACTCAGCTTCATATAAATCTGCAATGAGATTGTATATCAATGAGATGCAGGTGCTTATTATCCGATATAAGTTTATAAATTATGTTGGAAGATTGATGTACCAACAGACAACAGTCCAACACTAATTCAGAAAATTAAATGTAGAAATGATAAAAGAGCTATATTCATTCAGCTTCCAAGAATTGCACTCACTAAAGTCCAATTAAGATAATTGGAAAAGGATTGCTCAACACTTCATTGTGTCTCTTGGATATGCACCTATATATAGCGCATAAGCTCACTAGTATTATACACGCAAGAAAAATCTGAATTATTTAGTATCTGCAGTCCAATGTTCTCTAAAGCTTTCTAAGGTTCCTGGAGCTCCGACATCTCCACTATGTATCTGTTTTTAATCCCCCTCTTGCGACATTCATAGCTTCACTCTGCAAAGAGCGACGAGCTTTTTGATATATTGACGTAAAAAGCCAACACATTCATTACTCTTCTAAATGGTCAAAGAAAATATGAAAAAAAGACTTCACACAATTTGAAATTTTGCAACAAACAGGTTCCCCCCTTAACTTGTGCTTACTGCAGGAAGAAAAGTTAAGCACCTCATAATGTACCTTTAAGAGAGAATCTCGTGTGCGCATTAGATTAAGAGATGATGGATGACATAATTTTAACTGTAGCTTTTCAACCATGCTATACAAAGAACCAGCTTCTTCACAATCTGAACTTTGTCAAAGAACCAACTCCATGGGAAATGATAGAAGGAAGAGGAATAATATTGGGGAGGGGGAACCGAGATACACGGCAATATAACCGTAGAATATGAACAATATTCCTACTTTCCTGGCTTTTAGAAAACATCAGAAAGGATACTCCCTGATTTAAGGGAAACTTCAGCCTTTTCAGAAAAGGTTTTCACTTTACTTGCAATCTGTTTAATATCTTCCAAATTCCTCACACAGCCACATTCTTGGCATATGAACACCTTGTTATCTGCATATCGTGACAATATAACTGAACATAGATATCCAAGTGATGTTCATGAATTTGCTAAAGAAAATATGTACCTGAATCACGAAGTAAAAAACCCATGCATGTATAATCATCACACCTATAACCTTCCAATATTGCACTTTCTTGAATATCTTCGTTTTGCCCCTTCAATATAATAAGAGGGCTGGTGTCAAACTTTAGTTTGATTAATGTATAAGGGCATTATTCTAGGAAATTACCAGTTTCATGCACCGAGGACACGAGCAGCTGAAGAAATACTGTTCTTTTAGAGCCTTTTGCCTAGTCATGGTGCTTGCAGCCGTCTCTATATAACTTATCAATACCTTAATGAGCATCAGAAGAAAAATAGCGATCAGGTTTCCGAAATGCCACCCTTTATGTTTCTCTTTCCCCAGCTATTAGGGGGAGGGGATCAGTTCATACTTGGGATGGTATGGACAGAAGAATACAACTTAGTTTGTGCAATGTTAATGCTACTCTAACACATTTAAAATAATTGCAAGTTGCAACACAGGATTTGGAGAAGTATGCAAGTTGCAACACAGGATTTGGAGAAGTATGCAATTTGCGACAGGATTCAGAGAAGTAGTAGTTGAATGATATTTAGTACCTCAGTACCTTTAGGTATGCATTGCACAGCACGAACCACGGCTGTTCTTCCTTCAAACATCAATACAGCATTTGGGAAGCAGCTGAAGTACATATAACCAATTAGCAGAAACAGTTTCAGAGAAAGTACATGTAGAAGGGAGAAATGTAGCCAGATCACCTGTGATTGATGACAGATATAACAGGATAGAGTCCAGTACCGAGAGGCCTGAGTTCTGGATCACAGATACTGTGTGCATTGCACGCAAGCTGCAACAACATAGAGCAATGAAAGACAGTTCCAGATTCCACAAACTAAAGAAGAAAGAGTGACAAAAGACGGAATTAACTATCATGATAACAATTTCAAACCTCACTAGAAATCCGATCAACCAAACAAATGCTTAAGTCTTTCTTGAAGCACTGAGATAACAATTATATTTGTTTTTAGAAAAGAACTTGATGTAAGTGTGCTTGAGGTTACAGGAGTAACAAATCGACGACATTATATAACATTCCCATAATCTATAATGTAACACCAGGCATAATTTTGGTATTGGTCGGCAAAAAGGTTAAGCATTGCGCAATCAGAGCATATCCAGCACTGAACATATTCGAAGTCAAATTAATCTGAAACTAGCCCACTTCGCGTTTCAACGCAAACCTTGGAAAAGTTCTCTGCAATTTCTTTTAGTTTCAGGTCAGGCCACTGAAGTATTACGTTAACAAGGTTGGCCATCTGTGCATATAGAAGCAGCTGCTTCTCATCCATGTCAGGCATATCTTCAAAGGTATGTGGTTAAGTAAAACAGTAAAGTTGAGGAGAAGAGCATGTCAAGAGAAGGATGTGTAGATGCATTATACAAAATAGCAACAAGCAAGCAAGGATACGCGACACCAAGGCCTCCACCAAGTTGTAGTTGTCAGTCACGGTTGTTGGTATAACCTGCCAAAAGACCCCGGCTCTTAGTTAGGATCGGAAAACAAATTGATGGAGACAAGCTATTTGGCTGAGAACAATACTAGGTAAGTAACTTGGTCAAGTTGGTAAGAAATTTGACAATAAAATGGAGACAAAGGCATCTCACGTCAGAAAAAAATAAATATCAGCAGAACTTCCAAGTCATGACAGTTACTGCAAATATAGGAGTATAGGCCAGGAGATAAATCTCTGTACATGCAATGAGTATGGCCATAAAGCTTTGCCTTCTGCTATTATATGAAGAATTTCTCTAATGAGTTGAATTCAAAGAAACATGACATATGCAAGATGCCCCACCTTTTCGTCCTGCAGCTTTCTTCTCAAGTAGAGCTTTACCATCAGGCGTATAGAGGGTGTAAGGTACTTCTGTCGTTCCTTTCCAAGCTTTGAGAGTGTCTGGCATTCAACACGATGCAAAGTCCAATCTGCTTTCTGGTAGATGAGAAACAAATAGCATTTCTTCAACTATCCAACATTATATGAAGAGTACGTCAAAGTGGAATTAACGAAAACATCAGGATATATACAAAATAATCCACTCAAAGCTCTCCCCGTTCTTGAAAAATTAAAAAGCTTCCCAACCCAAATGTTGATGCTTTGGCTGTATAGTTGACGCTACTGATCCTAAATTTGGTTACAAGTGATATTCTATGCTATCAAGTGGAATTCACCAAAACAAGAGGATATATATAGAAATCATAATTTTGCTTCGAACTTTGGAGAAGAAAAAAAATACTAATTATTCTGACACATACATTGATTGTTCACATACATTAGAGAGACATGAGGCGTTGAGTATACATCAATGATGCCATTTTCTCTAATTAGTAAGGAGTCATAAAAGTTTTATTCCAGTGTATAACGTTCTTATGGTATGCATTGACAATTTAGATGTTCTCTTATGCACACTTCGTCTCTGAGATCTCAGCTTCAAAGGCTTCTCTAGAAAACAACCATTTCAAATAGGAATATTAATAGCAGATCAGAACACGCATACTGATGATAAGATACCTGGCATGTCCTTCCACAATACCACACAAGATGACAAGCAGAGCATTTCTTGACATTAGCAGTCGCAAAACAGACTTCACATCTTGAGACCCCCGAGGAATTGTTTGGTACAGAAATACAAGGTTCTTGACTTATGATAATCTCGCCTGCAGTGATAGAGCTACATGTCAATGAAAATTGGACAGGAAAGCCTATTGGTTGTAGACAAAGATTCATTACTCAGCTACCCTACTTGTGTCCACAAACAGTCGCGAAAACCCAGTTGAAGCAGCGAGGATAGTTGATTACAGATTTAGGATACATATTTGCTTTCCAAGCAGGTAAGGAAAATCTGCTAACTAGACCATTCTGACGAGGTTGGCAAGAATACAGAGGTGGAATGAAGGCCGAAGCCGAAGTTAAGTATGTCATTGTTTAGACTTTAGATTACAAGTTGCGTGGAATTGGGAATTAACATTGAAACCTGGCCACTTAGCTGGGGATAGAGAGCAGGTACCCCTCCCCATTAAGGTAATAGTTAGCAATTATGACTTATGAAGGCACTACAAGTAAATCAGTTATCAGTACCAAAAAACAATGATCAACACCAAAGTACGCTGCTCTAGTAAGAACTAAGAATAGAAGGAAAACATAAAGTCATTCTAGGGTAATTTTCACAAACACCTTACCTGCTTTCCTAACTAGTAATTAGTATATATAATAGCTAAGTGCAGGGAATTGGGTTTGCTGCAGCAGCAAATTAGCAAATTACTCGGAATGATTGTTTGAGAACGTATATTGATTTAATTAACTGTATAAGAAAGTTATTGATTAATTCAAACAGGAAACTTGTAGTCAATGTCGTTGGTAAGAAATCTTCCTAAAAAAGACAGACCTGGAGAAAAGTTCTTGGCGGCAAGAAGACAACGGCCTTTTTCCGGCAGAAATGAAACCGTCAGACTCAGTTCCGCGAGAGCGCGGCGAAGCTCCTCCATGCTTGATGCTTCTTCTTCCCCCACTTCCAAGTTCCAACTCACTCACTCACCACAAAACTACTTCTATGGACATTACAGTTAACGGTTAAACCCTTGCCATCAATTAGCGCAAACTTCTTTAATGCAAAACGAGTAAATATAAAATGTGAAAAAAATAAAAATGTACTTCTATAGTCTAGTCGGACTAACTAACATTATATGCAAATATTAGCGGTTTTTGATCCCTTCTGAAAATACCAGTGGACTAGCATTATATTTACGCTGACTCTAGTCGAACTAGCATTATATTGCATGCTATGCATGTGAAATTATTATCAAAGATCAAATGCACAAAGTATAAAGCAAAAAGTATATAACAAAAGGATTAAAGAAAACCTCAATTCAGTAAAAAGCTTATAAAATTAGCCATGAACTTCTTCATCCTTCACAAATTTGGAAATGGTACCCTAACACACCTAATAACAACAACAAAAAAAAAAGTGAGTAAGAATTTCTATTACAAAACAAAATGTTAGCTGAATTTTGATGCAAATTATATATAAATAGAAACCAACAACATTAGTGAAATACACTTTAGTTTTTTTTTTTTGTTAGTCAGGGAGTATCCATAGTAAGGGGAATTTTCCTCGAGGTACTGAGCAGCATGAATCAACTGGGCTCGATCTCCGGCGACGACGATGATGATAATAGTGGCGGAGATTACGATGATGATGAACAGAGAGAAAGTAGGGAAGTTTGTTTTGCTTAAACTGATGAAAGAAAAATTGAGAGGTTTGATCTTATTTTCCTTATGGGAACAATTGGTCCGCATATGAAATTTTCCATACTTGTGTTTCTTTTAGACTCATTGGCCCAAAAATTGACGTGTTGATACAAGATGATGACCTTCCCTCAATTCTCTTTTTACTATAAAGAATAAAGATATAAGAAACCCCTAAAATCTAAATGGCCACACAAAAATCCAAATTACGTGGAAGATAGACCTTCCCTCAATCCCGATTCCCGATGCCAGTAATGGACGGTAATTGAAGCTTGGAAATACCTTTCTATAAGATGATGACAAGTGTGCGGCAGATGAATCACATTCTCTTTTCAATCACTGTTATAAGTACCTCCTCTCTACTCTTCATTATCTATCGCTCTATTCTCTTTAGATTATATCTTCTTTACTTTCCCAACTTTTGCTCCCATTTTCTCAAATTAAAAAAAAATATGTCTTGCTGTGGTGGAAACTGTGGTTGTGGATCTTCTTGCCAGTGTGGCAACGGCTGCGGAGGGTAACCCTTTCTCTCTTTAATTGTCACTCTTCATTCATTGCTCATGTTTACTATAATTAATGAGGTTTTGTGAAAAAAAAGGACAAAATGGTAGATTAGAGATCATCAGTCATCACTAAGAAAAACCAATTTTAATATATCTTTCTTTTCTATAATTTTTTTCAAAAAAAGGATTAAACTAGAATTCTTTTTGAGTTGTCTAAAATTATCACTGAGTCACGTTAATAATAGCATGTCATGGTAGTATTTGATTATGTTTATAAAAAAAATAAAAAGAATAGCTGTGTTTGTGTAGTATTTTCATGTATTTTTAACTTCACAAACTTACAATTGGTATACCCATTATTTACATGGGTTGATGAGATTTTGTTATTTTCTCGTTCATTTGCCTGGATGTTCTTCCATCTTCTAAATCTTACAAAATGAAAAAGTAGGAAAAAAGGGGAAAATTCCATTTAGACTTCGTTTGGTAGGGCGTAAAATATTTTCAGTGTAAAATGATTTTCATGGAAAACAATTTATAATGGAAAACACAATTCCAGATTTAGTTTTTCGTTGTTTGGTTCGATATAAAAAAAATGATGAAATGAAAGGAAAATGAAAGGGAAAGTAAGGAGGTAGTGAGAGGAGTGTACAAGAGAAAGAAGGAAGATAGTTTTCCCTTCATTTTGAAAGGAAAATGGTTTTCCATCCTTGGGAGAGTAATTTTACCCCAAGGGAAAATGGTTTTAAACTCTTTTGCCAACCAAACAATGTAAAACTGAAAATAGAGGAAAACAGTTTTTCGGGAAAACGTTTTACGCCCTACCAAACGGAGCCTTATTGACTAATTGTTGCAATTAATTGATATCTTTTTTGTTTCTTTATCAAAATTTGTTGATCCAGGTGCAAGATGTTCCCAGACTTTGGCGAGAACGCTTCCAAGCCTACTATTCAAATCTACGGTGTTGCTCCCAAGATCTCGTAAGTACTTTTTTTGGCTCTTGATTATTAAGTTGGAGATGTTTCGACATATTTATCAAACCCTTTGTTGTTTTTTATTCTAATTTATTTTTATCCTTGCATGTTGGGGTAGGAGAAAAATTAGATCATGTCTCAAAAGAAAAAAAAGGTGTGACCACACAAGATAGTGAAATAATCTTTGGATAATTAAGGCTATGTTTGGTAATATTGGTTGGAATGGAACTGATAAGGTGGTTGAAGTTAATTAGGTAATAGCTGAAATTGATAAGTTAATTGATTTTATAATCTGTTTGTAAAATTATTTATGACTGTAGCTGAAATATTATTTAGGCTTAAAAAGAAAAAAAAAAGAAAATATTTTTTAGGCTTCAAAAGATAAAAAGAAAATACAAAAAATAAAGTTTTAGCACCTGATCTTAGACACTATATTCTATTTCAATCAAATTTTGGACTTAAATTTTATTTGAGTTTCTTCACCAAACACCACTAATCATATAAGCAACTTAACATTATAGCTCCTTATTATTTAAGTCGCCTGACATACTTTCTCAAACATAGCTTAGAATAAAAAATGAAACATGATGTAATTTATTAGTACTTGGGAAATTAGGGTGATTTTGAATATTTTATCAAATTTATGCACATTGAAATGATTGGTTCACAAAAAGAAAAAGTAGTTAGTAAGATAAAGCTCAATCATGCCTCCATCAAGGTCCATATACAAACTATTTTCATTCGGTCTACCTTTTAAAAGGGTTTGGTCACATGACCGAGGACATGGAAGATCTTTTGAGCTATACATGCAAGATAAGTTAAAACTCCTTAATAAGTTACCCTATAACTTTACAAAATATTATCTTATTTTTTGAGACGGTCACTACAATTAGTAAATATATAGGTATTACATAGTTACTGTTTGGTAAAGAGAGGTTTGGGGTAAAAATAGAGGGTTGAACATATATTAGATGATTTTAGTCAATTTTCTAACGTGGGTATTTGGTAAAGAGAGGTTTGAAGTAGTTTTTTTGAGCTTAAGAAACACTTTTGAAAAAGTTGAAGTTGGGATGAGTTTTTTGATATGAAAGGTTTGAGAATGAGTAGGAAAAATACATTTATGTCCTAAAGTTCAATATTTCTACCCTTACTAAAGGTATCCCTAAAGGCCTAAACCTATCATAACGGTATTTTTTTGATTTGATTTTTCTTTTTCTTGTAATTGTTTTTGTTAATCTTGTATAGTCTTATATCTTTTTTTTTTCTTGTATGTCTTATTCTCAATATATATATTCACCAAATATATTTATTTTATAAACAATAAATGGTACATTAATGGATTTATGTTCATATTATATTTGTTAATTATCTACCCATAAGTTTAAATATTTAAAAAAATTAAATAATGATGAATATTTATAGATTTGTTTAAATTATTATATATTAGTATGTTTTATCTCAAATATATATTCACCAAATATATTTATTTTATAAACAACAAAATGTACACAAGTAAAATTATGTCTATGTCCTTGTTGATCATTTTGCAAAATTATGTACCAAACAGCTATCAGTTACTTACCAAACATCATTAGTCAAATCAGAGAGTGCAATTAACTAGTCAAATCAGCTAACACAATTAGCTATCAGCTATTGACTAATGCACAAGCTGACAATAAATAGCTATCCACCAATTGCCAAACAGGGCCATAGTGTGTAAATACCTTTATATGTAATTAGCTAGTTGTAACACTTTGATTTTTATATTATTTATATATTAATCTTGATTGAAAATTAAAGATTTATCTCAATGCAAGAGTTAGTTCTGAATTTCACACACTATGAGAGATAACTTGAACTTTGCCACTAACTTTTGTGGGAGAATTAACTTATGTGGATGAGAACCACACCCCCCCCCCCCCCAAAGAAAAACAAAGGATGAGACGTTATTTACCGGTTACAATAAGTAGCCGATTAACATAGTCCAATTTAAGAAGATAAAGTAAAAGGTGGAATTTTATTGAGTTAATCAAAAGGTGGGACTGTTATAAAAAGGTTGTCCAAAGGTCGGATTATAATAAAAACCAAATAATGGAGTGTGAGCATGATGTCGTGTAAATCATTTGTAGGTTAATAAAATACAAATGGAAGTTAAGCTATACTTTCTTAAAAGGGAGAAAAGTAACATAATGTTGAATACGTAAAATGTGGAAAGAATACGACACTAATAAATGAAGGAAATAGTGAAAGAGTTGTACTTATAATTGTGGACTACTTGTGGTATTGAACGTATACAGGTACGAGGAAGGATCGGAGATGGGCGTTCTTGCCGAAAATGATGGATGCAAGTGCGGTTCCAACTGCCAATGCGACCCTTGCACCTGCAAATGAGACCCATATGGCCATATTAAGATGTCGAGCCATTCATGGCAGTAGTTTAATATAACTTATGTGACTTGTGTTAAGAAGTGTTATAAGTTTCTTGGACTACTATTGTGTGAACCAACTTATTATGTAGAATAATCATATCACTAGAATATGATATGATATGTCATGTTGTTTCTTATTTCTTTTGGTCTAATGTTGTTGTGTCTTAAAACACTATTGTGATCGTGGTGGTGTTGCTTCTATGGTGAGCCACTTTCTAACGAGAATCTTAATTATGTAATGTCTTACCATGTGGTTTCTTTTTCCTTAATCTTGTTAAGACAAGAATTCAGTTTCACTATAATGTTACGTATTTTGGGCACAAAAATTAACATCTAGAGAGAAATATATAGATAAAAAAGGATATAATCGTATCTTCTTATTCAAAAATCTAATGGTAAAATATATAGTGGTTTTAATTGGTCCAATTTAAAGGCAGAGCAGTTTGAAAAGTCAACCTAAAATAATTTTTAAAATGTTAAATTTATATTTTAAAATTTAATTAATTATTTTTAATAGTTAATTGCATTTTGAGCTCATAAATAAAGTTTTGAACACAATTCTTTAAAAATGCGCAATCATGAATTATTCTTGATAATTGATTATTTAGTTTTAATAATTAATTATTCTTGATAATTAATTATTTAGTTTTAATAGATAAATAATTTTTAAGACATTTTTATAACTAAAATTGAATTTTCGGAGTAAAAAGATAATAAAAAATTGTTAAATTGCGTTTAACAAAAGAGCTGTGAAAACGTGTCCGAAAAGCAAAGCAGTGCGCTTAGCGCACCATTGTCCAATTGTATCAGGTGCACTTGTAACACCCAGACAATTCAATATTTTCCAAAAAACTTATCAATATAAAATTAGAAAATTATCAAAACATTATCGCCTATGTGATAATTTATTAGTTTATTTAGAATTTTGCAGCATAAAATAATAAATAACTTTGAAAACAATAAATTAGACAACCATAAGTCAGCTCCAAAATCAAACTAAAGTCAAACCAACATAAAGTCAAACTCAAACCATAATCAAAAGTCAACTAAGAGTATTAAAGCTAAACACAAGTTTTACACGACTCCCGAACCCATGATGCATTATCCTCAAACCTGAAATGAACGATGCGTTAATAATTTGAGATATTGGTAGGACGGACTCGTGTTCGAATCCCCGCAACACCCTTGGAAGAGGAATGGAACCTAACCACCCCGAACTTGGCCTCGATCCGGATGTAGCCCGAAGGGTGAACCGGGTGCAAACACCAAAAAAAAAAACAAGATCAATAAGGCACAACCATGATCGACATACACACAAAAACACGTAATTAGCAAACATGAGTATTACATAGTAAATAAATATAAAATCTAACATGATACTTCTAATCATTAAAACAAAGTTAAATAATAATATAACAAAAAGACAGACTAACTTGACCGAACTTGACTCTAGAACCAATAAGTTAATTAAATTTAGATTGAATAGACAATTGAAAGAGTTCTCTAAACCAAATCAGACCAGTATTCAATTTATTAGAAGACAAAGTACTAGGGCGACTCCGTAGTCACATGACCAATGATATCGAGATACTAATTTAAATACCCTCGACAAATTTAAAAATTCACCATATACCCTCAATGTTACAAAAATTCACAATATACCCTTGAGTTTTCGAAAACGTTCACCAAATGCCCTTTTTCTAACTTGCATTAATTCACCGTTAGCTTTATTTACGATTTTGCCATCATTAAGCCTAAATCCTAATTTAACACTCACCCTTACTGTAACAGCCCGCTCTTCCGAGCTGCTAGCGAAACACAATCAACAACCATAACTAGAATTAACTCTTAATGAAATTACTTTGCAGCTGAAAAATACCCTTAATTACAATATCTCAACCAATATTCCCAAATATTATACAACGAAATATAAATAACTATTCTCAAACCAACTATCTAGAATACAAGCTTAATCCTTAAGCCACTATGACACCTTAATCTTGATCCACTTCGAATTCCGAGCTCTGTATATCAAACCTGCAAATTCAGAGAAGAAAATACAAAACAAACACAATTCCAAAATGAGTGGAAACCTCGTAACCTTTACTTTAGCCCGTTATAAACATTTTATTTTCTCAAATCATTTTCATTTCATTACAACGCTGGCATAGCTCACTCTCTTAAACAATCAGTGGCAAGTACAGGCTTTGGACAAAGGACAAACACTGCCTCTAAGGTTCGTTATGGAGCCCAGCAATACTACCCCCAAGGTTCTTTATGGAGCGTAGCCGACCGTATCAGGTCAAAGAGTAACCATCCTCCACCCATACCTTGCCCACTTTCTATTTTCAGTTCATAAACTAAGCCAGCAAAACATTTGCATATTCATATTATCGAATAACATTTCCACAATCCACACATTCATAACTATGGCCATAGTACGAACTTATATATGAAAATAAAACACTCCACACACACATGGACATAAGTAATACATTTTACTGAACATAAAAGTTACCTCAAACGCGATCCCTTCTGTAGCTCCGACATATAAAGACTTTGAAAATTTCACAACTCCATCAACTCTCTTGAACTCCTAACAATCCTTAACCTCAATAACAAATAAAACTAATTACTAAAACCATTGTCACAAAATCTCAATAATAGAAACTAATTTAATCTAATCAACCTTCAACATTCTAATTTCCTTAATCTTTCACTTCACCATCATAGTTCTACACTTAATCTATTTATAAAACAATATGACCAACACACAACTCTACAACAATACCACCACTACAACCATCATCACCACCAACAACCTCAACAACTAAACAACGACAACCTAATAACAATAATACTACAACGATATAATAGCAGTAACAATAAACAGCAACAATAACAACAAAATAGCAACATCACGCCACACAAGAACAACAATATAGCAGCACAACCGACAACTCCATAACAACCACCACCACAACGATTTATTAACCCCATTAAAAATACTTCCAAATAAACTAATACTCCATAACCAATTAGCTAGTCACGAATTCTGAATTAAAAACAAAGAGGTAACTTTACCTCTGCTCTACTAGGAGCAGCGAAGAACACGAGACGGAGGGGTTGCGGACGGGTTTCGAAGCTTTAACAACGGAGTTTTTAGTTCATGTAATCCATGTACAATTAAAAAAATTAGAAATTGCATAGTATATTTGATACCGTGACCTCAAGTTCATGTACTAAAGTTTTAACCACTAGACCAAGTTGTATTTAGTGATATCATATTAAAGTACAATATTAATAAATGAAAATTTTCTTACTCGGGGCATAGCCCGGGCCTAATAACTAGTTTGATACTTAAAAGCGTTCCTAAACGTGGAACGGTATCACGTGGCGCTCTCCCTAAATCATTTTACTCCATGTAATCCTCATACAATAAAAACTAGAAATTGCATAGCATAAGGTTTGATCTCATGACGTCAAGGTCATATATTAAAGTTTTAACCACTAGATCAAGTGATATTTGGTGTTATTATTTTCAAGTATAATATTAATAAATAAAAATTCTCCTTACTCGGGCATAGCCCGAGCCTAATAACTAGTTTATATTTAAATCATCAAACTACAAACTTTAATCATGAAAAAATTAAATCAATCTATACTCCAGTTAGAGTTTGTGGGCCTGTAGAGAGGAAGGCTTGGTAACCAACTGTTTGAGTCCAAAAAAGACTCAAACACCCAAAAAAAAACACAATGGTACCATTATAACCTGATATTGGTATCAAATTGTTATCAAGACTGGTTACAAGGTATCAATATTTTCGGAGAATGGTACCATTATAACCTAGCATTGGTACCAAGCAAATCCTTAGCACACGCGCGTGAAATCTTTCAACGCATAAAATGACCAAATTACCCCTGTTTGAGTCCCTTAAGAGACTCAAACGGTTAGACGCCTAGACAAGCTCGGCCTGTAGAAGTAGAAGTAGAAGTAGAAGTCCAAGGGTTTGACTAATTGATGACCTTTCAGTTCCAGTTGATCCGCGCTAGTTCCCGACTTCCCTCAGTCATCAAAATTCCAAGTACCAATTCAGTCGCTTTCTCTCTCCTCCCCAAATTGATCAATTCTGTTGTTTCCATGGAATCCAGCGAACAGCTTCAATTATTTTTGTGTGGAAAGTCATGTTCCGAGAAAGAACTCGCAACTTATCTCCACTCCAATCACACTCTTCAACTTTCTCATACCTCTAATCTTCTCCTTCGTCTTCAATCTCACCTTCCTAAACCCTCCACGACGTCGTTTAATGTCCATTCCTTCTTCAATTCCCTTTCAACCTCTCGTTTTGGACGTTTTCTCATTTGGTCTCCTCGTTTGCCTTCTACCCACGACGTCGTTTCTCAGTATACATTATTCCCTCTTTGTTTTTTTCCCCAATTTTCTCTCTTTAATCTTTATTTATTTTTTTAAATTTCTGTGTGTGACAGGAATTTCAGTGAGCTTCCTGTTGGAGCTGTTTGTGTTGCTGATGTTCAATATAAAGGCAGAGGTTTCACTTTCTCTTCATACTACTGAGCCATACTATTTAAGGGTCATACTATATTATGCTTATATGACTAATATGAGTATGTAAATTGTGTAGGAAGGACAACAAATGTCTGGGAATCTCCGGCAGGTTGTCTTATGTTTTCATTTACAATAGAAATGGAGGATGGACGAGTAGTGCCTTTACTACAATATGTTGCTTCACTTGCTGTTACTGAGGCTATAAAAGATCTTTGTTTTGAAAATGTAAGTTTCCCCCAATATGAATCACTATATAAGTTAGTCACTTTTGTGTTACTTGTATATCACTTAATTGATGTTGTCTCATTTTTTATAATTTCATCTTGTAACATATGGATCTTGCTTACTATAGTTTCATGATCTTGCACATCAAGTTTACATTTTTTACTCTGATTAAGTACTTTTTGGGTTTATATTTTTCTCTATGAGGATGTTTCTTTCACTATGTGATATGCAGGGCTTGCCTCAGCTGGGGGTTAAGATTAAATGGCCAAATGATCTTTACTTGAATGATTTAAAAGTTGGTGGGATATTGTGCACCTCCACATATCAATCAAAGAAATTCAATATAAGTGTGGGTAAATGCCATCAATTGCAATTTTCATTTCTGTAGACCTTTTTCCCCTTTTCAATGGTTTGCCTTTTCAATCATATACTAGTGTACTATTATTGTAATTTCTGAATTAACAACCTCTATAGTCCTTATGTGTCAACATTATTGTTTCACTTTCAGGGGTCGGCTTAAATGTTGATAATAAACAGCCTACAACATGCTTGAATGCAAGGTTGCAACAAATAGCCTCTAAGGTCTGCCAATTACGCAAAGAAGACATTTTGGCCTCCTTCTTTGGCAAATTTGAGAATTTCTTTCAGATATTCTTAAGCCAAGGTAAATCGTTTTTAATAAAAAATATTCATTCATAGTTAGTTTGTATTTTGTAGTTCTTTTTAGACCTGCCCACTGGCCAGCTTAATGTTAGGCCAATGCCAGTTTACCACTGTATGCCTGGTGGAGTACCTGTGAATTATTTCTAATGATAGTGCCAGTGAAGGCTTCCCTTTGCTTTTCTGATTAATATTGCTTACAAAGTGCAAACTGTAATCATTCTACAGAAAAGAGTAGTGCTCATTTTATTTTCAGTCCAATTCTATTTTCGGTCATTCAACTCATCAATATCTCTTTTTTTTTTTTAAATTTAATCATGACTTTCTAACAAAGAGCTGCTGTGTGTGGTGTGTGCGTTGAGGGTGGGGGTTTTTAGATGTAGGATTTGTGATTGTATCTCTGCACATGAAAGTAAAGATACACATTCATTCTTGCTATAGCAATCAACCCTAATAAATTAATTCTCTTATACTCCCACTATCCCTATTTTTGATATGCGAGGAAACCAAGGTAAAGTCACTTTTTGCACTCTCTTTCTTACTTTTTGGTACTTCTCTCTTACTTTTGTTTGTCCAAATAGGGTATTATTCTCTATAGGAAGAACTTTCTGAAACATCTCAATGGAGTAAGCAGAAAGAACAAACAGGAACACAGGGAGTTCTATATCTTATTCTAGGCAAAAATGTTTCCTACGCTATATTTCTTCATTTATTCTAGTATCTGGTCCTAAATACTAACCTTTTAGAAATCTGCCTGATATTTGACATTGTATATGGTAGGGTTTTTCTTTTGCTGTCATGGATCCTAGTTGTATGTGGGACCATATGTAATTGGTCTTTATGTGCTTCCAATTAAAGGGCTATGTAAGTCAGACCCTCTTGATAAGCCAGAGTCGAGCATTAACAAAATTTGGAGGAAAGCCTCACAGGCGTAAACCATGATCAAGAGCCTTTCACAGACATTGTTCAAGGGGAAATTATGCAACCATTAAGAGGCCTTCCAGGATCCATACTGGTCTTATGGATCACATATGAAATTTAACCCAAAGTCGTTGGTAGAAGAAAGGGGGGAGGGGGGAGGAGGAGTTACCTGCATAGGACCTATACAGGAGCCAATGCTTAATGCTTTTGGAATTGGAAAATTTAATGTCAGTGTGTAATAAACTCCCAAGAGTATAGATGTCACCATTTACCAGGCACAATCGTTGTTAACCTTGAAGAAGGCCCTAGTCATCCTTGGGGACCCTTCCCATACATTGTTGTACAATACGAAGAATTGTTTTTCCTTTTTGGTCATTTGGCTCTATTCGACACTCGTTCAAAAATTCCCGCTATTAATATTGATAAAATCGAGGGAGCTGCATCTGAAAGTCTCTCTACTTTTAGAGAATTAAAGACATAGGGCAACACGGCACTTGTTTGACCTTGCTTGAAGTCATGCTGAATAGACCCTTTAGGATGCTGCGTTGCTGACTAGAATATCATCAAGCAAAGATTCCCGAAACCGGAGATCCATATTACTCATATTGACTATATATGAGATGGAATGCAAATCTATTTGTTAAATTCCCTTTTTGAAGGTTGGCCATATTGGCCTGAGGTTTTGTCTGAGTGACCCTAAGTTATGGGTTCTTTCCTGGTCAGGTGTTTGATAATATCAAGAGAAATGGGAAGGAAGTGTTCTGAACTGCTGAAGATCTCGCCAAGAGTTAGTACTGGTTTATGCTGGTGATTTGCATCTTATATGACATTGCACCCAAAAGTTTTTTTGGAAGTTTTGGAAAATGCTTCTAGTCCATTTAGAAATCAGACATTGATCTAAAAGAGCAATGGTACTGAGACAAAAGTGCATGCAAATGGTTAATGCATGTGCTGAATGTACACAGCATATCGCTTTAAGTTATTCCTTTAATGAGTGTGCGGCTACTGAAGACATAAGAGGATAGTACATATGAGTAAAATATGATCAGTACTGATCTGTCTGAGCGAGAGTGTACCTTTTTCCCACAAATTGTTGCTTCCCAATTTTTGGTTTTGGAATTTTTTCCCATATATCCATGTTTTTTGAGGCCATTTTCTGATCCAATTCCCAGGTTTGCTCCCTTCTCGCAATAACACTAACTGTCATTAAATTTTACTGAAAAGCTAATGTTAAATCAATGTTATTTTCTAATGAAAAACCTTTCGTTATATTACAAAATTCCTTTCTCTCCGTTTCCTGCTAGCCTCCAAACTCCTTCCGTTCTCCTCCGTGCCGGCTGACTTGATTAAGGCCAGCAATACATTTGAAATTGTCACAACACAACAAGGCCTCGGAGGGAGGGGCCGGATTCCTTGCGGAGAGGAGGGGGTGGGGGAATTAATGGCGGAGATGGGACTTTTTGTTGGGATAAAGAGGGGTTGGGTAGCAGTGGAAAGCGGAAGAGATGAAGGGTGTTTGCTTCAGACTAGGGAGGGCTTGTTTCATTTGGCCGGGACAGGGGATGGGTAAGCTTCATATTAGATTTTTATTTTTATAGAGCTAAAAGGTGCAATTGACTTGACAACATCAGCCTTTTCGTGAAGTCTTAATGATTTTATTCAAGTTGGGGTTATCATTGGAAGGTGTGCATTTAGGGGGGTTTAAATCAGAAAATTCCCAAAGCATGGGGTTATATGTGGTAAACTTTCTATCTATTGATATATTGCATGTCACTGTACCTGTTGTTCATCATATGCCTGCTACATGGTGATCATTCTTCTTCCTAGCCTTTAGATTTTCATTTGTTGTGTGAATTGGGACAATGGAACAGGAATACTGAAGACCCTGAGTTCTATTATGATATTTTGTAGGTAAATTTGTAATGACAGAAAGTGTATGCATCCCTTTTAGAGTATATATCATTATATTGTGCATGTTGCATTGTATCTGGTGCCAATAGATATACATCATGCATGATTTGTATAAAGACAATCTGTCAAGCTCATTGTTCGACTTCCCTCATTGACAGATACGAGGAGGATTTTTTTTTGCAGAAAATGGTAATATGTCGTCTTTTGTATAATACTGATGATTCTGATACTTTTTTTTTGCAGGTTTCCAACCTCTGGAGGAACTCTACTACAAGACTTGGTTACACAGGTGAGAATCAGGTCATAACTTGCTTAAAGGAGATGTTGCTTCTTTTTGCTACTAAATCCTATTATGGTTGTCTAAAGACCATGTTACGTTATCACCTCCATGCAATTTTCACATATTTAATTTGGACATTCAGACCCCTTAGTGTATAATCATTAATGAGTGCTGCACTGCTGCTAGCCTTTGGGGAGTTGATCAGCAATTTGTAGTTTGGAATTAAACTTGCATAAAGAAACTGGGGTATATAACACTAGCATGTCTCTGTCTGAATTCTCAAGTATAATGCTATCAGCTTTTACTTTTTTGCCACAATTTTCACGCTCCTTTTTTCAGTCTCTAAGACACATCTTTAACCAATAATTTTTTTTTATATCACATTTACAAATTTATGAAAAGTACATTAAAAGGAAACTACAATAAGTTCTTTGTACATTTTAGTGGAAATTATCTAAGTTAATGACCTCCAAAAAGCAAAGGAGCAAAGATTCTGGGTCATTATAATAACAAAGTTTTTGAGGTCTTTCTTATTTATAGCTGAAGCATCTCTTAGTCGTTCGCATAAGGATGCAGGTTTTGCATTGCAAAAGGACAGAATCCATACTCCTCCCTCAACTTCTTTTCTTTATTCTTTTTCTTTGAGCGAATCTGTAATGGGGAAAAACTAGTTATTAGCAGCTTGCAAATCCAAAGACAACAAAGAAGTAACAGCGAACGACAAATTATTTACAGAAATTCTTCTACCTGGCTTGCATGGCAACAATGAAATCCTGTCCCTCCAACAGAAGACCCAGAAAACCATAGCAAAATGAGAAGTATTCTTTATGATCAAACAAAAGTATTTCAAGCCTGTTCTCTTTTCTTTAAAGCTCCTACAACACTCTGACAACCACTGTCCAATACTATCTTGCTAACTCAAACTCCTCTGCCACCATCGTTCCCAATAGTACCTAGGCTTCTGCAAATTTGAAGACCCCCCAAAAGTTCAAGGTGCTCGCATCCCCAGGGGTTGCTATATTGGGACTATAGACCAACTGTGTATGAAAGTAGTGGCTCGGAGTTGAGAATATGCATTTTGATCAACTTTTCAAGTGTTTCTAGCTAGAGGTTTAGTGTCGTTAGAAAGTGGGTCTATTAGATGTTTCCAGTTTTGAACTACCGTGAGTGGTTACTTCTGAGAATTGGTTCCACTTCTGGTTATCTCTCCATAAAACCCATACTGCAAATCCTTGACGGATTGTAGGTATCATTATATTTAGTTTCTTCTCATCTATTAAATTTTATATTAAAGCAAGTATCTTGGTTCGCTTCAAGCAATTTAATTTGTTGTGGTGACTTGTTCTTTTGCTGTATGCCTGCAGTGGACAAAGAGTTATCATACAAGATATTTGTGAGGGGAAACCGGTGGATAATGTTGTGACTATTCAGGTAATAATAGGAATGGATGACTGCAGGTTTTTTCAGGCCTTTCCATTTGTTTTTCTTCACATTTATTTTCCTCTCTTTACCCACTTTTATGAAAATTTTCCAAATTTTATTTTTATATCCCCAGTTTATTCTCTCTTTACACCATCTTTTATAAAACCTTCTCAAATTTTATTTTATATACTCATGTTCTGGTTTACTCTTTACACTTCATTCAGATCTTTGTTCCTTATGTTTTTTCTTGTCTTACTTTACTCACTTTCACTTTCTCGATTTTCTTTGCTCACTCTCTATAACTTTATTTTCCAAGTTTACTATTCACGGAAACGATTTTATATGGCTATTCATGTCAGTCGACCCCAAATCATTTTGGTGGTGACTGCAAGTTTTCTTGTCAATCCCTGGTAAAGGATTATGATGGATCATGTGCCTTGCTCTATTACTTCATATCTTCAGTTTACCTTTCTGCACCTATGATGCACTCATATCTGACACACCTTTAACTGGTATGTATGTCGGTATGATCCTTGAAAAGTAATGGGTAAACATAGAAAAGCTTGACCTATCGACATTAGATGAAACCATTTCTGAAGCATCCAAGTAACTCAGCTTCCTCATAGTTGCTACTTGCTAGTTCAAAGATAACTTCAATTAAGAAAATTTGAGGTGTTTTAATAGATGATGATCACAGTGGTTTTTTTTATTTATGTTTAGATGGTAAATTCCTGCCTGTCTTTCATTGTTGTTGTTATTGTTTGAGTTGACTGTGATGGTAGCCAGATGAGTTGAGTCTATTGATCGTCATTGGATGCTCTTGCAGGGATTGACATCATCGGGATATTTACTGGCAATTGGAGATGATGGTCAAATGTGTGAGCTGCACCCAGATGGCAATAGGTACGTCTTAATATATAGTATTATACTTCCAATGTTGATGAAATGCTTACTTTCTTAGGATAGGCAATTAGACGTCCTATATTACCCATTTTTGTAGTTTAGGACAAAGATGGTTTTCATTCATCACAATTGTATTAATCTTGGGAACATTGAAAGTTTTGTATCCAAAGGAAAGATAGGAACAAAGGTGTGAAATCGATTACTGCATTCCTGGTTGGGTAAGCCTTGAAACATATTGCAAATTTGCAATGTTAATCATGGAGCCTAAAGGCGTCTCCTTGGAACTTTTGCCAGTTTCTTTCTGAGAAAGAGCCAAAGGTTTTGTTCTTCTGTAAGATGAGAGCATCATGTTTTGTTGTTTTAGATCTATTACTCTGATGACAATATAGAGCTTATGACCTGCCTTACCGTAAATATGAGGATTAGTCACGTTTTATGAATATTACGTTGCTAGGTTATTCCTTCAGTACTTCTGTTGCCCATTCATCTCAGACATTGGACCCAATCTAGACATAATCAAGTCGTTCTTTTTATGACTTTTTAAAATCTAAAGCACGACCTTTAGAGAGAACCCCCTTCTCCAAGCGTCCTGCAGAGCAGTTTTTGCATCAAAAAACAATACTCAATCTGTCCCATTTTATCCACTGGTTTGCCTTTTTATGAGTCTGAGGTAACATAACCATATAGTTCATCAATGAAAATAAATATTAGCATGTCTGATTTTGTTCGATTTATTTCAATGTGTAACCTGAAAACAACAATTGTCCTTAACTTCTATCCCCAATTAAGTATATTAATTTTCAAAGATGTGCCCTTGCTTTCTAGGAAGATTTGAAATTGGATGGTGGGAGCACAAAAGATTCTTCTAGAATCTAATTATTTTCCTTAGATCTTGCTGTGATTTCAAAGAACTAAAAAGAACCTCCATAATTGAAGAAAAGAACACAAGAATAATGGCTGATGCATTATTATCAGAAGAATAAATTAAAGGTGGAATGAATCATTTGAGCTTACATAAGCAGGGAAAAAACGAAAAAGGAGATTATTACTAAAAGCTTAGGCCCATTCTACTGTCTCCATGTTGAAAGAGTAGGAAATGTTTATAGGAGTTTGATAATAGCTTCAATCCACATCAAAAAATGAATCCAAAGGTAGTTGTTATTTGTATACCATAGTTAAGAGACGTGCCAATACAATCTTATTCTCTCACCAATCTCATATTTTTGCTCCTCTTTGTGGTGGTTGGTAGAGCAGCTAAGTTAATAGTAATATTTTATCATGGGATGCACATCTTGTCCACCATTGATGGCTTTTTGAGATCATTTATTCAAAATTTTCCCACTTTCCATGAATTTGTTATTGATACAATAGCATTGTCCTTTATTACTTTGTCAGCTAAATGATTAATATCCTACATGACAGCCTTGACTTCTTCAAAGGACTAGTCAGACACAAAATGAGTTGAAGAGTGGGCTGCTAAGCTCTTTCATGTGCTATTTATGAGGTTATATCCTTTCCCTTTTTTTAATTTTATTTTGGGGATATAATAAATATATGTAAATAGAGTAATCTTTAATATACAATGACAGATCCCTGTACCTTGCTCTATTTCCTGTGCTTAGTGCAATCTTGGTCAAAGTTTGATTTAATTTATCATTTCACCATGTCAGAAATTGATTTGAATGATTCTCTCCAGTTTATATTCATCCCAGATCTGATTATCTTCTTGCCACAATTTTGACCAATGTTGTTTTGGTAGTTGAGAGACAAAATAATTTTGATTTATCAAGAAGATGTGTCACATATGTGATATGTGTGGGTTGATGCTCGGTTTTGGTTGCATTAGCTGTGGGAATTTTTTTTGTTTTTGTTTGTGGCTGATCCCTGATGGAGTGATGGGTTGATTCTTAGTTAATAATGTCACCAAACAACTTTATGTGGTCTGACGACCCTAACAGTTATCTGATGACTGATATCTGTTGTCTGGTGAACTGGCTGGCCTGACCTCACTGTTTTCTATAGGAGTAAAAGCTACCCAATTACTCTATATTTATTTGTAAAAGTGCAATGAGGGGGTCCATTTTGAGTATTTGGATCTTATACAGCTGCTATGCTCTCAACTCTCATGCATTTCTGACTATGTCACTCATGACTCGACACTTAAACTATATATATGAATTAACATGTGTATAAATCTTCTTCCAAATCCCACATTGGCTAGACAAAAATAGTCCTGCTATTTAGAGAAATGTTCTCCAGTCTCCACTACATACGAGAAGGGGTATTTTGGTAAATTTAGTTAATGTGGTCTCCGCGGCAATTCCTCACTATTTGATAGAGAACAAGTTCTCTATCTAGCCTTTTTTCAAACACAATCTTCTCTCATTTTTCGACCTTCCACCTTGTGTAATGAGGATGAAGCTCTAACATTTGGATTTAATCTTTGAACGTTTGAGTTGCCCAAGTTAACTAATAAATCTACTTGCAGCATTAGTCGAATTTTGTTCGATAAAATTGCCTCACTATAGATATTCGATGATTGCCTTTTTTTTAACAAAGTGAAAGTGAATGTAAAAACATCTCTCTCTGTGTAATTATACTTCAGGTAAATTAGTTATATGATGTCAAGACAAAGTTACTTTTTTAAGGTTGTCATATGTGATTGGATTTTTTTATATTCTTATAATAAGGACAATTTGATCGATGAATTTGCACCACTATATGATTACAAATTTGACGTTAAGTTTTTCTACATTTGACAGCCTTTCAGTTGGGTGCTCTACTGTTCTGGGCATGAGCTCATCCCATAACTTTTGTAAAAATAAGACGACAATTTCGTTGGATTTTAGTAACATGCGTATCGCTATGATTCCCTTAGTTTTGATATGAGGGGCCTTGGCCTAGCATTAAGCACACACTTTTGTTCGCATTGCAGATTTGAAGTCTCTTTATATGTTGAAGTGGGCTCCTTTATTTCTTTCTTTCTGGTGTTAGACTACTGTTAAAGTGAAAATATATGGTCCAACTTAAATGTAGATATAGAGCTTCCAGCTCATTTTTGTCAAACAACTTTTGGATTTTTAACTCAAATTCCCACCGTAGAATAGATACATCATATGATTACATGTTCTCCCTATTTCACCATAGTAGTAATTAGTAACCGTTGGCACCTTTATTGCTTCTTGCATTTCATCGGCAACATATTTCCTAGTTAAGTGTAATAGTTAGTTACTTGAGAGCTTTCCAGCTTCCGAATTTCTACACCTCAAATTGAAGGCTTTATTTGGTCAAGTAAAAAGGGACCTACTAAGACGATGTTCTTTAGGGTTCATTCTTTTAGTTTTGCTAGTTTAGCTTAGTTTAGTTCAATTCAATTAGTTTCTTCTCGTAAGTTCAGTTTACCTGAATTATCATTAAAAAAAAGTTCAGTTTAGTTCATAAAGATATGGAATTGTTACTCCATCTTTAACCATAGGTCTTGGTTTGCGCCATGAAAGCACATCATTTCTTTTGGGACAGCTTTATCGCCAATTGGGTGTCTCTGGTCCGAATCTAGATAGTAAATTTTGAATTACTAGATGATTATGGGGGATTTGAGACAAGTCTATAGTTTCACATTGATGTTGGCTTAAAATGAACAAAGTGAGTTTTTTTTTTTTTAAAATAGGGGTATGAATTATAGGTGAAATTCAAGATATTATCTGCAGGATGGATAATTTTGTCCATATCCAGAGATGAATCCAATATTGGGTTGTTGTCAACTTGTCATAGTAGTATTTGGATGTATAGAATTACACTAGTGTAGAACCCCACTCTTAATCTGGACCCCCTTTTTCTTTTTCCACTGGGTACTGGTCACTGGTGAAGGGAAATCCATAAATTTTGTCCAGCAATCATTCAAACTGTTGTATCGTTCAGAAATCAGAATCCAATAAATAGCACCTGCTATTCTGCTGTAAGGAGTCTTTGTTTTTTGCTTACCTTTCAATGCCACCAAAAGTACCTGTTACTTTTACTTTAAAAGTTTATCTACTTATAATTTCTGTCATTTATAGTCTAGACGGTGGAATGTCACGTGACTTTGTATAATAAAGGAAATGAACGCATTCATTGAGTTTGGCTAAGTGCACAATTTGAGCTATTTCAACTTGTATCGTATGCTTCAATATTGCAAATATGGACGTGCTTAATTTAAGCCGATTTACGTAGCTAACCCATGCAGTTTAGTCTTCATGGAATGTAGCTTTCTGATTGATTTATGACTTTGGATAACTATTGAAAACGTCAAGCAATCAATTTTTGACTTTGCCTAATACTACTTTTCTCATTATTGAACTAACTAAAATGTTATCCCCACAATATTACTGTATATCATAAAAGCAACAAATTAACAAACCATGATACTCACTTAGATTCTACATCCTGCATCATCATAGGCATTATGATCTCGACAGCGAAGCACGAACGTTTTGAAGGAAGAGAATATAATGTTTCTTGACCGTTAAAAAAGAATAACTAGTGTGATTATGTGAATAGATCAAATTGGGCAAAAAGAAGTATTTGACATTGAAACAGAAACGGAAAGAAATGAGTAATATTGGGAAAGATATAAGGAGAATTTGATTCGGTTAAGGTAGAACATTAGCATCAATGGTCTGGTATATGTGTTAGTTTAGTCACATGGTTAGCAAAGTATGGTGGGGCAGGGCTTAAGTGAAGAAAAAGAAGGTAGAGTAGCTTTCACAATCCCAGGGGCCAGATAGTACATTACATACTTCCAAGTTCCAAGCGAGAGTGTGAGACTTGAGAGCTGCATTGAATTGTGAGGCCGTACGTTGCCCACCACTAATCTTCTGAGAAAATCACTAATTCACTATTCACTAGTAAATTTAATGCACGCTTGAAGTGGCAACCGTTGTTCATGAGTACTTTATTAGCTTTTTCCTCCTTTTCAAATATGTTAACAATATGACAGTTGTGCATGTCTAATTTGCTAAGAATTTTTTTTTTTTTTTTACCTCCTGGAAGGGAAAACCTTCTTAATAGTTCTTGTTGGAGTATTACTTTGTAGTTTGTATGTAAAGAAAGCGTGAAATTGCTTGTGTAACACTTGTTTATGTTGAAGCAAATCGTGCGGCGGATTATCTTATATTTATGTTGACGCGAATGTTAAAAATATACAATTGAATGAAAACAAAACTCTTGTTTTGAGCCTTAGTACTAACAAATTACAGAAAAGACATACTATATGAACTATAACTTATACAGGTAATGAGAAATTTGGTTGGTGATATATGAAGTTGAGCCTAGAAGAAGAGTACGGAGTATAGTTTGTTATTGCACTTGCACAAGTTATAGTTGGAAAGCAACTAAAAATGAACTACTAGTTATGTTGTTTGGCAAAGTGATTTGACTTATAATTTTTTAATAAAATGGCCATCTAGAATTAAATTGAATGGAGCAAGAATTTATCTTTGATTGTGTGTATGAAAGGAATAATTTTTGCGTGGTATAAATTCTAGGCATAACGCCGCATATAACTTTTCAAGTGAATGAGAATTTATTCCAATTTCTATTCAGTTTAGCATTCTATCAGTGCAAAGTACAACGACCAATCATTTATTTCAATATTAGCTACTTAGCACAAATCTAATTACTCTATTACTCCTACCTCAAAGCGTACTGGCAAAGTTTTAAAGCATTATAGAAATATCTTTGAGGGATAAGAAGTGTGATCTAACATCTAACACAAATAAGTCTACCATATTTTGCTTGTAAATGAATAAGATAGGAAAAACAATATGCATATACAATACTACGTAACGTGCGTGAAGTTGGAATAAGTGGTGGATTTTGTTGGGTGACAAAAATTTGACTAGTCACACATGAATTCATCAAATTTTAATCAGGTAGGTGCAACTTAAAAAACCTATACAGCTAGATAATTCATAAGTAGACAAGTATACCATCAACCCATAACTTGGAATAAAAAAGAGATCTGTGTGTTTTTTTTGCATGACAAATGACAGAAGTTTCACTAAATAAATTCAATACTTTAACTAAAAAACTATCATGTTTACAACTTACAAGTTGAAACAAGCGTAAGCAAGTGCGGCAAATCATGAGTTAGTCCAACCTAATCACTTTAAAAGATTCGTGAAAGCATACTTGGAGAGAAAGTCTCGTGGTTGATTAGATAGTCTTCCGCGTCACACAACTAGATTATTTCATAACTGAAAAAAGTAATTAAATGTTTAAAAAAGTTCATTTGTTGAAAAATTAATAAGCTAAGTTATTTAAATAAAGATGTGTTCTTTATTTCTTTTTACCTAAGTCTGTATGAACTGAATTTAGATTATTTAATTGAAAATACGATAAGCTTGCTAAATTTTCGAATTTCACTAATATGCTAAGAGGATGAGCTAGTAATCTAACATGTATCATATATGATTCCAATTAGTTGATTCTCCATGTGGTTGTTTTGTTAAAATAAATCTTTTTTTAAAGTATAACACAATTTTCGTCTAATTTTTTGTTTTTGTTTGAGCACTTTGAGAAAGAAAATAGTGAATCTTCTCTTAATGTTGAAGTAAAGAGCTCAATTGAGGTACTAGGTACATGTTCATCTTCGTAACTAAAGCCTGGTCATGCTTTGTGCGTTTTGCTTTTTAGGTGTAAATAAATTAAACAGATCCGAACCTATGAATTCATCATATTTGAGTTATTTGACCATTAAAAGCAAAGGTAAGTAATATTAGTCTTTTTGTTCCTTGAAAGTCAAGACATGATTTTAAGGATAATTATGAATCTAATTGAGGCTAAAACATCCTAAACAAGTGGGTGGATTATATCAAATACTACGTTAGTTTGATAATCTAATAGGAGTCATGTAAAATAATCTTATCTTCTCAGTAGCATACTCCCATTTTCTTTTTTCTTTCTCACTTCTCTATAAGATCTCACATAACTATATTTTTTCTTATAAATTGAAAAAAAAATTAAGAAGATTCTCTCTAAATATGAATAGACAATAGTATCAAGACTATTAGTGAGAACGATAAAAAAACAGGAGTAATTGATAGCTTTTAGGTTTAAACTCGACAGTACAAACAATTTGAGCATTAATTTATATAAATGATAAATGTTTTAGCAAATAAGAATGATTTTCAGAAGAAAAAAAAGTTGAAGATGGTCGATGGATGTTGTCAACTTGTGCGAAAAATGAAAAATTTGACTCGGTGTAGATTCGTAGACGCAGTTGGAAAATGAAGAAAATAAAAACGAAATTCCAACCGCCTACAAACTCAAAACTAAATTAAACAAAAAAAAAAAAAAACATCGCACCATTAATTTTTCTCTCTATATCTCTTTTCTCCTCTTCGGTATTTTTTTAAAACTTCCCTCGACATCGTCTTCACTCTTCATCTCTTACAACTTACATCTCTCATCTCTCTCTTCCCAATTCCCCAAAATCTGTAATTGTAATAATAAAACTATGAAATACAGTTTGGTGGTTTTTAGATAACTCCGGTAAAATTAAGATGAGATGATCCGGTGAAAAAGTGTGATGACATGCATCCTTTCTGCTGTGTGTCTCCAATCTCAGATCCAATGCCGCCTAATTCTCTCTCCTCCATTGATACTTCTTCGATAATTCACGATAACGCCGCCGTGAACAGGAGAGAGATTACCAATGGTATCAATTCTATTTCTAATTCTAATAACAGTCAACAGATGTCGACCGTTGATCAAAGAGAAGTGAAGATTAATGATATGATTGGTAACGGTATATGTGGGATTCTATATAAATGGGTTAATTATGGCAAAGGTTGGAGATCTAGATGGTTTGTACTTCAAGATGGAGTTCTTTCTTATTATAAAATTCATGGCCCTCATAAAATCACTCTTACTTTAGAGTCTGAGAAAGGGTTTAAGGTCATCGGAGATGATTCTATGCGTAGGATTCGCCGCAATAGCAGTAACAATAATAACTCACATCATCTTCTTCCTCGGAAGCCTTTTGGGGAGGTTCATCTTAAGGTAACATAACTTATGCTGCTTTACTTTTTTCAATCATGGTGGTTTTATGTTGGTATTGATTGGATTGAACTTTTCAAGGTTTCATCAATTCGCGAAAGTAGGTCAGATGATAAGAGATTCTCCATTTATACTGGCACAAAGAGACTGCATTTAAGAGCTGAAACTCGAGAAGATCGGATGGCTTGGATGGATGCATTGCAAGCTGTTAAGGATATGTTTCCTCGTATGTCTAATAGTGAACTCATGGCTCCTGTTGATAATCTTGCTATGTCTACTCAAAAACTCAGGCAACGTTTACAACAAGAGGGTATTAGTGAAGGAGTTATACAGGATAGTGAGCAGATTATGAGGGTTGAGTTTGCTGAAATCCAGAAACAGCTTGTTTTGCTTAAGCAGAAGCAATGGATGTTCATTGATAATTTGCGTCAGTTAGAGGTACCACCTACATAAAACCACCTTGTTAATCGCTTTTATCATTCTTCTTCACTTTTCATTATTAATTCATTCTTTTTCTACATCTAACTGTAATGTAATCAACCACTACTGAGTAGTGAATACATCATCAGTTCAAGGATCTTCTTTTCTAATTTCGTTTTTTTTTTACAAATTCTATAAGAAATACTGCTTTTGCAATTTCTTTTCGTGTAATTTTGCAAGTATATTTTTTTATTTCTAATAATAAATTTATTATCTTTGATAGTTTGTCTCTGTCAAAATGCTTAGATTAATAGATGATGCTTTCTACCTTTGTATTCTTGTAAATGTTTCTGGCTACATGAAGTATTATTGATTGCAGCCACTTTGAAAGTGAAGTTTTTTTCTAGTATCTCTTATAACATGTGTTTTGTCAAGATTGATTCTGAAACCCTGCTTCAAGATCCCACTCCCCCAACATAATAATTTTTAAAGAAAAGATTGAAAAAGTAAAACTAGAAATTTGTCTGCTTGCTTTACAATGTGCATGAACATTGGTATAAACTGGTGCCTTTGGAGTGTGAGGTGTTTTAGTTTCATGCTAGGATACATGTGCAACGTTAAACTATCCAACTCATGACTCTTGTTATTGCTTCATTGTCATATTGCAACTACAAATAATATTACAACTTTGACAATTTTTTGGGCTGAAGGAGTTCAATGTAGTGATATATCGATCTCCAGACTCCAAGAACTGCTAATTAGATTTAAGTACTTAGCTGTTTTTTTTTAAGGTGACTGTGGGACCCACATCTTCTCTCCAGTCTCTATCTTAGGGCATCCCAGACTGCCCTTTGGTTTATGGGGCGTATGAGGATTCATTAAAGTCCGGGTCATTGCTTTGAGAGTCAAGTGACTGTACCATTGCAGCGCCACTCCACTCTCTCACATTGCATCCATATATCATCACTAATTAAGAAGTCAAGGTATATTAAGGGTGACCTTGATGACAGAGATCTGTAGGATCATGATATAGGACATGAGAACCCCATCCAATTTGGTTTTTGAAGTGAACCCCATCTTTTGTAGTTCAGGATTTGATATTCTTGTATTATTTGACTATCCGAGTCAAACCTCATACATTTGTTGTGGTGAGGGTATTGTTTAGCGATGACTTTATCTTCGAACCCCCTGTAGTTTAGTCAATTGTTGATGGAGGAGCTGGCGTTGGCAAATTGGATGTAGATGAGCTATCATTTGTGACTATTTTCTATCATTTCCTTGTTTTTCCTAATCAATGCTAATCTTCTTTGGCTGCTATGTTGATTCATTTCGATGATGAATCAATGACATGTACCGCTGTGCAATTTCCTCTTAGTTAACCCAATCCATTGCAAATCGAAGTAAATCAATGTGACTAACTGGTGTACTTATCTCTTGCTAGCTGTCTTTCGGTCATTTATGCACCTCTTTCCATTATGCAGTTTTCTTCCTGCATTCTTATCTATTCTTTTTTTCCGTTGGCTAAGAAAGAAATAGGCATCTGAGGATATACTCTGGATCTTAGACATCTGTTCTTTCAGTCTTTGACATCATATCGAGATGGACTTATGTGGAGCTTTTTTATTGTTGCTTGTCAAGATAGTCGGATCAAAGTACAATTCCCCACAGGGTCATGAATGTAGCATGTCTCTATTTACACTTTATGTTATCTCTAAGTTTGCAATTACGCGTCACGGATGTTGAAGTTTCTAAATGCTATGTTTTGTTTTCAAATAGCATTTGCAAACCCTTTCAAGGTGTATATAGCCTTAAATTTACTACCTGAGAATTGAGATTGCATTGATCTGGTTAGCATGTAAGCTACTGAGTAAAAGAGGGGAGGACTCGTAAAATCCAGGATGTCAGACAGTATTCTAATTCAATTGAAAAGATATTCCAAACGACTATAGACTTTGAGGTTACTTAGTGATTATCATTTCTCTTTTTAAAAAGATTAGGTTTAGTGGCATTTGGTGATGCTGATATCTAAAAGGGTTCTTCCATTCCTTCTTTCTTTCTTTCTTATATTGCCTTTTTGTAGACAGAAAAAGTGGACTTGGAGAACACAGTTGTTGATGAAAGTCAGAAGCAATCAAAAGAACAAGGGGCTTCTTCCAGTACAAAGCAAGATAAATCTAGTGGTAAGATTTATATTACTGAAATTTTTTGGTTGTTTCGGTTGGTTCACTGGTTTTCCCTTTTTCTTTAACTCTCCAGGATGCCTGCTATAAGAATTGAGAAAAGTTAGGCCTGATGAGAGCTTTTAGCTTCCCTCACATGGTGGTATTTGACTGGACATATTGGCATATATGCGTTGCTTTCAGATTATGCTATGTGGAACTGCGGTTCAAATACTGCGCTTAATATTTTTTCATAGTTAATCATTTTCTAGAACATTGTTTTCACCGTTGTAAGCAAAAGTTTGCAATGCTTATTTATATCCTTGAAACTGAAGGCACATGAATTGTAATCATGTCCTAGAATTTGAATAACGCAGACTAGTTTATGTCTTGCTATTTCGAAAGTTGAAGTTACTTTCTATTCGTACATGTTCCTTGGTTCTTTCTTTTTCTTTTGTGGTTCCTTTTGTTGTTGTTATGGTTGTATGCATTTGAGGAGATGACGTTGACATACAGTTGTCTATTCATGGATCCTACTTCTCGAGGTTGTTCATGCTTATTGGATGTTTTCCTCTTGTTATGTTTGGAATTCTACATTTGAATAATAGCTGCTGCTTATAACTTTATTAAACATGTCTTTCCTGCAGAGGCAACTCCAAGTGATTCTGATAATGATAGGGCTGATGCTGCTGAGGAAGATACAGATGAAGATGAAAATGCCTTTTTTGATACAAGAGACTTTTTATCGTCAAGTTCTTTCAAAAGCAATGGATCGGATCTGAGGATATCATCTTTCTCCTCTGATGATGATGCTTTTCATGCTTTTGAATCTGAGGAGGACATTGAATCTTCTATAAAAGATGCTGTAGCCAACTTTCCTTATGTTAAACGCCGCAAGAAGCTGCCTGATCCTAAGGAGAAAGAGAAAGGAGTTAGTCTTTGGTCTATGATAAAAGATAACATTGGAAAAGATCTTACAAAAGTTTGCCTTCCTGTGTATTTCAATGAACCTATCTCTTCTCTTCAGAAATGCTTCGAAGAGTTGGAGTACTCTTATCTCCTTGACAGAGCATATGCATGGGGGAAGCAGGTAACTGCTTAAGATTTTGTCATGTCTTTTTGTCACATATTGAGTTATTCATCTGCCTTCTAATCTTTGATACCATATTTCTGTGCAAAATGTCCTGCCAGGATGTTACTCTTTATGACTGTCTTCTTTTTGCTAGAGTTTCTGGGTCTATGTAAAACGCAATATAGTTTGGCTTCTGTTATTTTTCTTCCTTGTTTTAGAATTTGGGCTATGCATTGAGATTTAGTGTGCATTTTACATATCTTTAGTTGATCTTTTGTAGAGTTTGATTTTGATATCTTAGTGGATGTCTTCTCACTTTTCTTTTTTTAGTGATCTTTTATCTAGACTGGTGGCCTCTCGAATATCTTGTCCTCACCCCTTTTCCTGTGGCTTGGTAAAAGTGGGGAAGTGGAAAAGGAAATTGATGTCTTCTCTATGTGTGTGAAATTAGAAAGGCTTAACATCAGTTTCATATGGCTCGTATCTTTGCTAGTATTGTTGCTTGTTCTTAGTGAGTAAGTTTTATTTCTGTATGTGTTCTGGCTTGGCTTCATATTCTTGATCACGATACTGAAATGACTATTCTCACTTCTCAGGGCAACAGCCTTATGAGAATCCTCAATGTAGCTGCATTTGCAGTTTCTGGATATGCTTCTACTGAGGGACGAATCTGCAAGCCATTCAATCCATTGTTGGGAGAAACTTATGAAGCTGATTTTCCTGATAAAGGGCTCCATTTTTTCTCAGAGAAGGTTTCTCTCTCTGTCTCACTGAAAGTGCCAAGTTATTGGTCTATTGTTTCTATTATCTTTTTAAATCAATGGTGTATTATTTTATTTGGAAAGTTTTCTTACAAATAATTAGGAAACCTGTATCTTGACTTACTGGAAACAAGATGGTCTATCTTTAATCTATTTGACAATGGGTCCTGAATCTGGGAATTGCCAATAGTGTAATTAGTAAGAAACTATCATTGACACGAGTTCATGACAAACCAGGGTAATAAAGACAGAGGGATTGAATGTTTAAACCTCTCACTTATGTTTATAAGATTTTTTTGTTATCTTTTGCCAGGTAAGTCATCATCCTATGATTGTTGCCTGTCATTGTGATGGAACTGGATGGAAATTGTGGGGAGACAGCAATTTGAAAAGTAAATTTTGGGGTCGTTCTATACAACTTGATCCTGTTGGAGTTCTGACCCTAGAGTTTGATGATGGAGAAGTCTTTCAATGGAGTAAGGTGAGGTCTAAACTATTTTCAATGATGAAGAAGTCTTTCAATGGAGCATTTTTTGTTTCTAATCTTCTTTTAAGCTCAGATTCTGATTGAACTTTTTGAATTTCAGGTAACAACATCCATATACAACCTTATACTAGGGAAGCTATATTGCGAACACTATGGTACAATGCGTATACAGGGAAATCAGGAGTACTCCTGCAAGCTGAAGTTTAAGGAGCAGTCTATCATTGACCGAACTCCACGCCAGGTATCGTCTCTCCCCTTCCATCATTGCCAGGCCTATTTGATTTTTACCATGACCAACATCACATTGACACTTTTTTACCTCTATATGGGCATGGAAAATGAGACAGTCAAAGGCTTAGGCTGTAACTAGCTATATTTAGGATACTTTGATAACCTCTTTAGGCACGCCTCAGCAAAATCGACATGATATAGTTTGTCATATTTATTGAATGGCAGTTTTGAAGAGGGGGCCTGGATTAAGGTTACTTGAATGACATGTATGGAGCACAATTTAGCCATATATTGAAGGCTTACGTCAACTTTAAATATACTATTGCCTCTTCTACTCCTTTATTTTCCAGTGGGCAGTGGACAATTGCCTATCGTTTTGCTCAGTTTGAGCCTTTTCAGTTCTCTTCCATGCAAGGAGCTTTAGTTTAGTCTTTAGACAGCTATGCATGTACTTTGCATATTCGAAGTAAGTTGCAATATCTTCTCATAGATAAAACATATGGGTTTATATTTTGTATTCATGTGGAATGATGTTTAGAGAACATTTTAGGGGTAAGGGTTGTGTAACAATTACAAGTCAACCATATGTTTTAGTTCACTTTGACCTAATATGTGCTATAATGAAATTTTCTTAGGGAATAGAAACCTTCTAATGAGCTTCAAGGATCTTTCCAGATTGTGTTTTTAGAATCAGGAAGGTCTTTTATAGAAAGCACCAATCTTCAGGAATATACCCCCTGCTCTTGCCAGAAAAGAACAACAAATAAGTAGCAAAATAAAAGCAGAAATAGATACCTCGTCGTTTCTTCTATTGTATAGCTTATCAAACATCTTTCTGTCTCTACTGTATAGCTTGCTCTCGTTTTATGGATTCTAGAAATTTGTTTAGAATATATTTTCTTTTGTTATAGAGTTGGTTTTCTGGTAAACTCTTGTACTATGTGATGGTTTAAACTTGGTCATCTGAAAATTTGACATAATGAGTTAATGACGTTGCCTTGCAAGTTGCAACATGCTAAAGATACGTAGCTTAGGTCCATGCATCGTTACATCAAGATAATATCACCTGCTTTCTAAATTTGTGATTGCTTTTCAGGTACAAGGTATAGTGCAAGACAGAAATGGGAAAACAATGGCGACATTGTTTGGAAAGTGGGATGAAAGCATGCATTATGTAAATGGTGACTGCTTAGGTAAAGGAAAGGGATCCGAAGCTTTTTCAGAAGCCCACTTGTTGTGGAGGCGAAGCAAGCCTCCCAGATATCCTACCAGATATAACTTAACTCGCTTTGCAATCACATTGAATGAGCTTACGCCTGGATTGAAGGTGACTACTTAAACAAATTGTCTCTTTCTTTTATCTTGCTCTTCTTATTGATTGGTAGAATAAATGTTGTCCAATGTTGGGGTGGATTTATAGTTTTGGTAAATGTTGGAGTGGAATATTTGGTTAGTTTTATGGCTCAAATTGAATCACAGCATGCAGTAGATTGGTTTCGTTTAAGATGCTATGACATACGAATAATGCAAAGCGAAGTCTTGGGGTGAACTTTTAATTTTCATACTGAGAGCTTGCAAGTTTAGATTTTGTCTACGGAACTTTGGATGTTGAATTTTGACTCCCATGTTTCCCTTGGATTTCGTGTAGGAGAGATTACCACCCACGGACTCTAGGCTAAGGCCCGATCAGAGGTACCTAGAAAATGGGGAGTATGAAAAGGCGAATGCAGAAAAGCTACGACTAGAGCAAAGACAACGACAGGTAAATTAAGTATTGTCTAATATTGTGATTATCCGATAGCAAGGGTGAAAACACAATGAATTTGGGCTGTCTATATATTGGAATTTCTATGCTGATAGAAATTTTAAAGCAGAGGTTCTAAAACAGTTTGCGCTTACTAATCCAGGCACGGAAAATGCAAGAAAGGGGCTGGAAGGCACGGTGGTTCGCCAAGGATAAAGAAACCGACACATATCGATTTGTCGGAGGGTATTGGGAAGCTAGGGAACAGTTGAACTGGGAATCATGTCCTGATATCTTTGGCCAAATTCCGGCTGAAATGTTGGACTGAGTAAGTACTCACATCTGACAAGACCTCTTTGGTTAAGCCAAAAAAAACCATACATTTTTCAGTGTCATTACTCATTAGAATTCATTTTTGGTCATATTTGGTTAGGCTAGTGAAGCATTGATAGTTTTTAGTGGTTAATATGTGAATTACATCATTGTAAAGTATAGTAGATGATGATAGGTGAACAATAAAAGCAGCTCTATTCTTTTCTTCTTCTTTTTCCCATGGCATATAGGCTCCTAATCTCTTGCCTATTGGAAGTATGTGGCAAAGTGTTGTAACTATAAGTGTATCTTATTGGCAAAGCTTAAGTGAGCACATTATAAATACAGATTTATGATTTACGCATGGTAAGGATTTTTTAAATTGCGTCTCATTGGTGTTCATTGTTTGTGTTGAAGTGGTGAACGAGATAAGGATCAACTATCTATCAACGCAAGTCTGTGTCTGTCGGCACCTTATATTGCCAAAAGTGTAATCATTTAGGCATGTTCTTATTTCTAAGCGCTGTATTCTTGATTGGTGTTGGCTATACATGAGAATTTCAAGATCAATCAAAACCCCAAGTGTCGGCAACTTATTGCCAAAAAAAATCATACTATCCCCTAATGCCCTGTTATGTTTATAACAATAAAGGAGGATATGGTAACTATTTCTAATTTTAGAATTTTTTGTACAGGAAACTTGAGGTCAATACTTATGGTAGTTTTTGTCCACCTCCTGCAAGTTCTATTTTCTTTATAGAATTTATTACCATCCAGTACGGTTCAAAAAAATGTTGCTTTCCTCTTAAGCTTGATTTTGTTGTGTATGCTATAGTTTTACATGTGTTCTTTTTTGGGGCCTTCGTTGGGGATCCTATGGTAAGAAGGACTTTACTGAACCAGTACCTATCACATGTCAGCCAGTTCAACTACACAGGTCAATGTTTGAGAGTAGGGGATATAAAGAAATCTCTATTCCCAAGCACAAGTAGGTAGTGGGGTTAGAACTTGTGACCTTAAAGTTACAAGGTGAGTTTCCCACGACCTCCACCAAGTAAGCTTGGTTGTTTCACATGTGTATATGGTTATATGAATTTTCCTTCAAAAAGGTATAACATGATTTTAACTACAGTATATAAGAGTATAAAGATTTTACAAGGTTATGAAATTATAGATATTAATGAAGTTTTCCTTATTATTTTCCTTTCCTTCCAGTAAGTTATACTTACAAAACTAATTAGTTATACCTATAAGAGTTATCAGTAAAGTAGGGTCCTTCATCATACCAAACAATGTTCATACAAGTTTTCCTTGTTGATTGGGAGGGCTGGGTGATACTAATGTGTTTGGATCCTCTAGAGTTGTAAAATAACTCTACAAGGTAGAGTTTGAGCAATATCAACCATTGAATAAAAAATCAATGGCTCATATATTCTCTTTCCAAAATCACTCCTATTTTATCTCATCAAAATCCACTCCTAAATCTTTTCATTCCACCAATATAAGCCTTTGATTTTAAAATGTATGGCTCAGATACAACTCTACCTTGTAGAGTTTTACTAAAACTCTAGAGAATCCGGACTCGATACTAATGGGTCTGTCCGATTGTAGGTTTAGCCAGTAATCATAGATAGTAATGAGCACATGCTAACATGTTATCTATATACTGAACTTGGAAAATATTATTTTTGTCTCATATTTACAGAATTATTGGGTTGTCATTTTAGTATAATACTGATCTTATCCAATAAAGAGAAACTGAATCCATTGCAAACTATCTAGAGCATCATTGCTCAGCAGTCAGCACTAGATTTCGTTTTTGTATCTTTATAAAATTTCAGCCTCATCACAATCTGTCTTTTTTCTGATGAGTCATTTTGATTACAGGACATTTTACATAAACCAAAAGTGATGTTTTTTTTTTCAACATTTTTATATAATATACTTCCTCAGTCACAAAATGATATTTTCGCAATTAAAAATCTCTTGCTAACTCTATAGTCTATATCCTATTATATACATCTTTCATCGATATAAACAAAACTGCAACAATAGTTATATAATCCTAAATTTGGGTTTTAAAAGAAATGAACAAATGGGGTGTTTAGAGGCTTTTTCGAGGCAACACAAATGTGCCAAGCACCCGTGCAATGTTATAAGTCACTTCGGCTTATCTAGGAACGTTGCGGGATAAAATATGGCCAGACCCGGAGAATTCCAAAAATGTTCCAAAAACAACCAAAATTCTAATACACGCTTTCGGACTTTTTCGTGGCCCGAGCTACGAAAGCCACGGGATGCCTCCTGGGGACATGGGAGGTCATTGGAGACGAGTCATGTGGCTTGGAACGAATATGTGGATGTCTTTACGTTCATTTCGAGACAGTTTTAGGTTTCACGAGAAATGAACAAATGGGGTGTTTAAAGTCTTTTCGAAGCAATAATAAAGGTGCCAAGCACCCACTCAGCGTTACAAATCACTTCGACTTTCCTAGGAACGTTTCGGGAGAAAATATGGCCAGGCCCGGAGAATTCCAAAAATCTCCTAAAAACAACCAAAATTTAAGGTTATAATACGCGCTTTCGGACTTTTTCGGGGTCCGAGCTCCGAATGCCGTGGGATGCCCCTAGGGACATGGGAGGTCATTGAAAGTGATTCATGTGGCCTGAAACGAATATGTAGATGCCTTTACGTTTATTTTGAGCCAGTTTTAGGTTTCACGAGAAATGAACAAATGTGGTGTTTAGAAGCTTTTAGAGGTAACACAAATGGTGTCAAACACCTGCACAACATTACAAGTCACGTCGGCTTTCCTAGTAACGTTTCGGGAGAAAATATGGCCAGGCCATGAGAAGTCCAAAAATGTCTCAAAAACAGTCAAAATTGAAGGTTATAATACACGCTTTCAGACTTTCTCGGGGACTGAGTTTCGAACGCCACGGGATGCCTCTTAGGGACATAGGAGGTCATTAGAAAGAATTCATGTGGCCTGGAACGAATATGTGGATGTCTTTCATTTATTTCGAGGCAGTTTTAGATTTCACGAGAAATGAACAAATGGGTGTTTAGAAGCTTTTCGAGGCAACACAAATAGGGTCAAGCACATGCCCAATGTTACAAGTCACATCGGCTTTTCTAGGAACGTTTCGGGAGAAAAAATGAACATGTCCCGGAAAAGTCCAAAAATGCCTCAAAAACAGCCAAAATCGAAGGTTATAATACAGGCTTTCAGACTTTTGGGATCTAGCTCCGAACACCATGGGATGCCTCCTAAGGACATGGGAGGTCATTGGAAAAGAGTCATGTGGCTTGGAACGAATATGTGGATGTCTTATATTCATTTCGAGACAATTTTGGATTTCACGAGAAATGAACAAAATGGGATTTTCAAAGGCTTTTTGAGGCAACACAAATGGCGTTAAGCATCCGCGCAACGTTACAAGTCACGTCGGTCTTTCCTAATAACNCGAGAAATGAACAAATGGGTGTTTAGAAGCTTTTCGAGGCAACACAAATAGGGTCAAGCACATGCCCAATGTTACAAGTCACATCGGCTTTTCTAGGAACGTTTCGGGAGAAAAAATGAACATGTCCCGGAAAAGTCCAAAAATGCCTCAAAAACAGCCAAAATCGAAGGTTATAATACAGGCTTTCAGACTTTTGGGATCTAGCTCCGAACACCATGGGATGCCTCCTAAGGACATGGGAGGTCATTGGAAAAGAGTCATGTGGCTTGGAACGAATATGTGGATGTCTTATATTCATTTCGAGACAATTTTGGATTTCACGAGAAATGAACAAAATGGGATTTTCAAAGGCTTTTTGAGGCAACACAAATGGCGTTAAGCATCCGCGCAACGTTACAAGTCACGTCGGCTTTCCTAATAACATTGCGGGAGAAAATATGACCAGTCCCGGAGAAGTCCAAAAATGTCCCAAAAACAACCAAAATTGAAGGTTATAATACACGCTTTCGGACTTTCCCGGGGACCAGTTCCGAAAGCCGCGGGATGCCTCCTAGTGGCATGGGAGGTCATTGGAAAAGAGACACGTGGCTTAGAATATATATGTGGATGCATTTATATTCATTTCGAGACAATTTTGGGTTTCACGAGAAATGAACAAATGGGGTGTTCAAAGGCTTTTTAAGGCAACACAAATGGTGCCAAGCACCCGCTCAACGTTACAAGTTACGTCGGCTTTCCTAGGAACATTTCGGGAGAAAATATGACCAGGTCCGGAGAATTCCAAAAATGTCCAAAATCAACCAAAATTGAAGGTTATAATACACGCTTTCGGATTTTTCCGGATCCCGAGCTTTGAACGCCACGGGATGCCTCCTAGTGACATGGGAGGTCATTGGAAAAGAGTCATGTGGCTTAGAACGTATATGTGGATGCCTTTATATTCATTTCGAGACAATTTTGAGGTTTCACGAGAAATGAACAAATGGGGTGTTCAAAGGCTTTTTGAGGCAATACAAATGGTGAAAAACACCCGCGCAACGTCACAAGTCACGTCATTTTTCCTAGGAACATTTCGGGAGAAAATATGACCAGGCCAAGAAAAGTCCAAAAATTTCTCAAAAAATAGTCAAAATTGAAGGTTATAATACATGCTTCTGGACTTTCCCGGGGCCCGAGCAACGAACGCCACGGGATGCCTCCTAGTGGCATGAGAGGTCATTGGAAAAGCGTCATGCAGCTTGGAACGAATATGCGGACGCTTTTATATTCATTTTGAGACAATTTTGAGATTTCACGAGAAATGATCAAATGGGGTGTTTAAAGGCTTTTCGAGGCAACACAAATGCTACCAAGCACCCGCGCAACGGTACAAGTAACGTCGGCTTTCCTAGGAACATTTCGGGAGAAAATATGACCAGGCCCGAAAAAGTCCAAAAATGTCTCAAAAACAGCCAAAATTGAAGGTTATAATACACGTTTTCCAACTTTTTTGGGGCCCGAGCACCGAACGCCACGAGATGCCTCCTACTGGCATGGGAGGTCATTGGAAAAGAGTCATGTGGCTTGAAACAAATATGTGGATGCTTTTATATTCATTTCGAGACAATTTTAAGGTTTCACGAGAAATGATTAAATGGGGTATTTAAAGGCTTTTCGAGGCAACAGAAATGGTGCCAAGCACCCGCGTGACGTTACAAGTCACGTCGGCTTTTCTAAGAATATTTCGGGAGAAAATATGACCAGGCCCGAAAAAGTCCAAAAATGTCTCAAAAATAGCCAAGATTGAAAGTTATAATACACGCTTTCGGACTTTTATGGGGCCCGAGCTCCAAACGCCACGGGATGCCTCCTATGGACATGGTAGGTCATTGGAAAAGAGTCATGTGGCTTGGAACGAATATGTGGATGTCTTTATATTCATTTCGAGACAATTTTGAGTTTCACGAGAAATGAACAAATGAGGTGTTCAAAGGTCTTTTGAGGCAACACAAATAGTGTAAATCACTCGAACAACGTTACAAATCACGTCGGCACTCTTAGGAATGTTTCAAGAGAAAATATGACCAGGCCCGAAGAATTCCAAAAATGTCCCCAAAAACAGCCAAAATTAAAGGTTATAAGAAGTAAAAACTAAAGGTGACCCAGTCCGATTAAAATTTAGCCAAACTAATACTACCTCCTTTCTTTTTCTGTTACCACAATGTGTTTGGAGACAATTTTTAAGGATTTGGAACAAATGAGTAGTTTAGCATAAAAGTAACTCTTTAATTAAATAGAGTAAGAGAGAAATCATCCTTAGAAAATAAAAACAATTTTATAAGACAAAGTGAGTAATTAATGATGGTTTTAATAAGATAAAATAAGGGCAATATTGTCATTTAAAGTTGCTTTTTATACCAAAACTGAAATTATTGGGATACATGTGAAACTACCCAAAATAGTAATTATTGTAATATAAAAAGATTGGAGGAAGTATATTGTAACCTCGTCTCAGGTACGAATCTATAATATGTAAACTTTTGTATCATAAGTGTTTTAGTGCTTTACCATTTAATATTACCATACATCATCTTTTCTAAAATAAGTAAGATGTTGATGGAGACTGTGGAATCAAAGAAAGCAAAGAGATAGAAACAAAAAAATTATGACCTATGTGCAGAAAAAGTCGGTCTTAAGAGACCATCTAATTTTAATTTGAAATTAGTCATTTTTTTTGTAAGATGAAGGGGATTCACTTGGGAGGTATGGGAAATTACTCAAATGAATCCTATGAGGTTTGATCCCTATACCTCAGGGATAACAGATGGACAACAATACCACTACTCCACCACCTCAACCTCAATTAGGCAACTATTCAAGTTCAATATTAAGAAGAGAACATACCACTATTTGAATACAGTGAATTAATAGTTTAAGCTATGTTGATTAACATAAGTAAAATTGCTTGNCACATTATTATATTTGTATCTTTTAAATGTTGAGTTTTTCTTAATATATTTTTTTGGGAATAAAAAAAATACATATCAAGTTCGCAAACACAATACCAACTCCGGACCCAAAACTAGTTTACTATTGATAAGGTGGACCTAGTTACCAATTACATCATCAACAAGCCAAGCTTGTACTTCTATTAGCTTACTTGAGTTCACTAATTATCTTTAATAGAAAGGTTATTAAATTTAATTGAAGCTTATGATATGAAGGGTGCTAATTATTGAGTTTGATACTAATTTTACCGTTTCTGTTATTTGAAAGTCGTTTCATATTAATTATAATATTTTTATATGGTACTCTATAACTTCTCTCTATTTCTCTTCTATTACATGAGTCCTTCCTTATATCTATTTTTATTTCTTTTCTTCACATAATTTCCTTATAAACTAGTTATTAGGCCCGGATTATGTCCCGGGTAAGAAAAGTTTCATTTATTAATATAATACTTTATGATAATAACAGTATATATAATTTAGCCTAATGGTTAAGACTTTTTCTTCTAACACATAAGGTCTTTTTTTTTTTTTTCCTTCAATCTCTTCTCATCTCTATCCTCTCCTAAATACTTGTGTAGTTGTGTTATGATGATGTAATGATGCACCGATGCTCATATATATATACTTCCTCCGTTCCGTTTTAAATGAAACGTTTGTTTTTTTACGCAACCCAACGTGCTTCTTTAGTCATTAATATCTATAGTTGTGTACGCGTAAAAAATATAAAAAAGTTATAATTTGATAGTATGCATCGAGACGAATCTAACAAGATCCCACTTGACTATGTTTTTCTTTATATAATAGCGATAAATTGGAGTCAAAATTGATCAATGAATAGTATCATTTCATCCAATGTTTCATTTAAAACAGAACGGAGGAAGTATATACATCCTTTGGCCATGCCAATGACCGATCATATTAAAGTCCTAGCAGGTCCAAACTTCACATACTAGTATACTACTGCTAGATTTTGTCTGTGTTGGGAGGCCTCGAGGGGATTTATCATACCCTTAGCTTGTTCGACTGTTCCTGTATATTACGTCAGGAATCAGGATGGTCAAAAACAAATTCTGGCAGAAATGACAAAATTTACAACTCCAACAGTTTGAACTTTGAAGAGCATAAATGCATAATAGCATATCGAACAACATTAGCATAGGAATATAGGATTATCATTTCAAGACCAAAATTCCTTCCACTCTTCGGCTCTTCGCTCTGCAACGTAACCTCAGCAAACACTTCTATGTCCCATCACCTACTACTTGCTTACCCAAGCCTTTTACCATTTTCCAACTTCCTAATAGATAAAACTATATTGTTTAATACAAACTTAAATACAGAAAGTCTAAAAAATCTCTAGATGTTAGAATGTGGTGTGCCCCACTTCAAGAAAAATTATAGAAATATCCGATAAACTTACTTTCATATTTTTAATTTTAGATATATAATAATTATTTTTTAATAAGCTAAACTTCAAATTTTCATATTCAAATTTGATTTCTGGGCCCTATTAATTTTAGGACAGTGAAAGAACTTGGATGCGTGTTTTTTGTGATGTAGATGGGCCGACTAGTGACTGGTTTAAGAAGAGAAGTGGCAGCAGAATTTGTCAAGAAATAAATGGGAAGAAGCACATCAGCAAATGCGACAATTGGCAGAAGCGGGGAACAATAAACAAAAATTGAAGAGTCCCACGAGACGTTTACTAAACTAGATAGTCGGTTGGATGCTTCTGTTTTTTATGTATGGGCCTCATAAATCAGGACTCAGGAGCCAGGAGGGGATTATGTGCTACTATATTGTTATCTTCCTCTATCAAAGATATATCGACTTAGTGGTTGAGATTGAGGTGTTGTGAACGATAGATCACATATTCGAATTTCCTATTCTCTTCTTTGTACTTTGTCCCGCCTTCATGACTCATATGAATCCAAAAAAAAAAAAATTGTCATTTTCTCGTAATTTAAACACTAGATTATTAGAGTTGGTCACTTGACCAAAACTCTAAACTTCTATTTTGTTATTCAAAACTATAGTAATAAAAATATATTATGCGGCATTTATTGACCACTGGTAGGCACATCTCTTACTTTTAAAAACTTCTTCATTTATATACATATGTTGATTAATTGATTAGCTTAGAGTTATAAACATACATGAGCTTGAAGATGACTTATTTGGGATATTAGTGTTGGCTTATGTCGTGTTCAAGTAGTTAACAACAACCAATTATGTGGAGCACTATAGTAATTATAACAACAACCAATTTGAGGGGAAGGAAGTGATGCAAGTCCAACTATTTTTATATGCTTTCGTAGAATTGTTGCATGGTTTTACTTTACTCTTAAAGTGAAGGTTTTACATGAAACGAAAATATGTCTTTTATTATGCTTGTTAGTTAAATTAGTTAATTGAGTAGTTTAGTTTCAATAAATACGAAAAATTTAATAAAATTCGGTGCATTAGAGAGTCTAGTGTCATGACTTGTATTTTAGGAAAGTTTCCTTATTTTTGAGTTGTAAGTGACATTCAAGGTGTATCCCTTGTAGCCGTGTGATTATTCTAGAGCATTTCAGGAAAGTCTTGAGCATCTTTCCTTAAGCTAGTATTTCCTTAAGTTCTAGCTAGATTATAGGCTTTAATTTAGGAGAAACTTTCCTAATTTCTTACTAGTAGATACGGTCATGATATAGCTTGGAGGGCAAGGTTATTTGATCATCCTATATAAGTACACGTCTTGTCCGTAGTAAGGGGAAAAGAGTTGATTTGATAATTGTGAGGGTTGCTTATTTCGGTTGTTAACCAAAGCAATACTTGTTGCGACCTGTATACATCTTCTAATTAGGAAGAGACCATCTAATTCTTGCGAGAATCAAGACTACTATCCTTGTTTTTACTTCTTATTTTCAGTATTCATTCATAAAAACAACATATATAAAAACATCACTTAGTTTTTAGGGCAAATCTTGTGAGTTTTCGAACTTGAAATTTACATCAAGAAGACTGGAAAGTGTATAGATTGGACTGTCATCTATTCTTAATAGGCTGGCAGTTGAGATTTGAGACCAACCCCTACCGTCCCCCCTCAAAGCTAGCCTAATTTTCCTCAATGATAAAATCACTTAACATTCTTAGGTCACGTGAAACACTTCCATTGTAAATGCTCTAATGAAGGAGGCCAAAATCATTTGGTAGGCTGGTATATATAATGACATCAAAATTCTCTAGAGATTGTGTGAAAGCAAAAAAAAAAGCCCTTCATGAACCATCAATAACTAGCTCCAAATGAAGTCCAATTCTTGGCGACAACATTCTCTAACAGGTAATTTCAAATATCACATATCCCTAATTCCAAGGACTTCGTTGCGTTACACCATCCACAACTAAAGTCAACTTACAGTAAATCATCTAAATCAACTAACAACATACAATTTCGTACCTTCAAATTTATTAACAAGTAATTTAGACAATATTTGGTCATTTATCAGATGCTTAAATCATAACATCAACTAAGTCTTTCAAAACAGACACTTGACTGACTTCCAAAATTCTTCCTCTTCCGTATAACCCGTAAGGAAACACATAGTTTTATCAAGTGAATAATATAATTATTGTTATATAGTATATACAACTATAGTACTATATCTATATGCTCCAACTCCCAAGTACTTTTTCTATATTTTAGAGCAATTCTTTGTCCTTAATCTCTATAAGCTAATGCATGTATGATGTATCATGTATGGAGTTGGTTAGTGGTTACTTGACGAATGACGTGACTATTGGGGTTTGATCTTGGCTGCAAATCTACTATAACTGGCTCCTAGCTTGGCTGAATCGGTACACTTTTATTTTTCTAAGGGCGTGCTTCAATTCCATGCTTCTCCATATATCCACTATTCCACTTGTGTTTTGTAAGCTTTAACGCTTTGGGTAAGAGATAATTATACATGGAAATTTAAAGTGTTACACAACTTTTACTGCAGATTTATACGTGGTTGTTAATAAGTGTTATTAGTGGTAATAGATTTACATATAATTTTACGATGAAAAAACGACCATGATGCCAATGCATACATATAAGTGTTGTTTTTACTTATAAATATATGTATCCATTACCACAGTACCAGGTTTTCACCTAGCTCTCAAGTGGTCATGTGAATAGTTCTAAAATTTTGTGAATAAAAACACTTACTTGGAGATGGACAAACATTACAAAAGACATTGTCATATATATGAATTTATTCTTCACAAAATTGTTGGAACTAAAATGAATTTTTCCTCCTAAACGACATTGTAAAATTTTATAAATGATTGCATTGGAAATCCATATAGTAAGGTTTTAACGAAAATTTATTAAGTGTGTATTCAAATTTAAACCAATTATTTTTTTCGACGAGAATTTAAACCAATTATTTTTTTGGACGAAAATTTAAACCAATTATTTGGATAGTACATTATACTGAAAATAACACGCTCGAACATTTTTATATATACATTATTTGGAAAAATCGAGATTGGCTCTGTATTAACTAGTAAGCATTGTCAAATCATTTATTCTTCTACATGATGCTCTCTAACCGTAAACTTGAAACTACTCAATAATTTACTCAGCATAATAAATTTATTTGTTATTAATATTATCTGTTGACTAAGTCCACACAATTACATGTTGAATCACAAATCGGGAACTCAGGATATGTGTATCTTGTATTATCATGGAGAGATAGCATCATATATGATATATTACGTAAAATGGAGAATAGTATAATTATAGTTTTCTTCCCTCTTAAAAAAATATATAACTATAGTTTCCCAAACCTGAATAGATTGTATGATTGCATTTTGTAACCATGTTAATAAAATTATAAAAATGAGATGACTTGCGACGATAGACATAAGCAAAGTAAGATATATGATTGGGTTTGGCAACGTGACAAGTAGTCTAGGCCCATCTTCAAGATTCAATCAGAAGGTTGCGTTGTTGAATGTTGTCATGTTGATGATTAATCCTTTAATTATTGGTTTCCTTTTTCTCCCATGCATATATATATAGCTACTTAATTAGGTACCCCTTCGTCACTTCCTTGAGAGTCTTCTAATTGAATTAGGTTACCTCAAAAAAAAAAACAGAAGGGTTTTGTTGGTTTAAAAGATTATTATTAAGATGGAGAGGAGACTTTAGAAAACTATATAGTTATTGAAATTTGGTAATATAATTGAGGGAAAATTGTAACTATTAAACCTAAATTTGTGATGTCTTCTTATACTAATCACATATTTGGTTTATATTTTAACTTTTGCTCTTTCTCATCTCCTAATTCCTATTCATATCCCATATTTCTCTTATTTTCATCCACAAGACTATCATGGCTAATTAGAACATGTTATATGGATATTTTTTTTTTATCTCAAATTGATCAAATTTAAATAATTATGACCAATATGAAGAAGGTACCACCATAATTTTTTTTGTAAATGATTCAAATTTCGGAATACTGGAAGATACTCAATACTTAGCTTGCAAAAAATAGATTATACAACATAATATATAATGAACTTGTCCTATAAATGCAAGAAAATAGATTAATGGAACATTGATATAATTCATATACTTCTTCCGTTTTTTTTAAGATACACTATTCAAATCACGGACTCCTAGGTAATTTTTGGAGAGAAGAGGGATAGAGAGAATGAAAAACGAAAGGATCTGATCATATGAATATGTGATAAGAGAGAAATAGAGAGAAGTTATTACCCAAAATAAAAGTGTAACATCTAATTTAAAACTTTCTAAAATAGAAGTGTAACATCTAAAAAAAACGAAGTAAGTATATATATGTGTGTGTGTGTGAATAGGATCACGTGAAAACCACTACTTATGCTGAAAAACTGAAAAACTGCAACATAAAATGAACAAAATGTTTCTGAAAATGAGCAAAAAGATAAAATGAGCAAAAAGTCCTTAAAATGAGCAAAAAACATAAAATGAACAAAAGTTTGTAAAATGAGCAAAAACTTCGTAAAATAAGCTAAAGTTTGCTAAAATGAACGAAAGTTTCTTAAAATGAGCAAAAATCATAAAATGAGCAGAAATCTGCAGAATGAGCAAAAAAAATCGGTTTTCAATTTTCAGTGTAAGGCTAGTTTTCAGTGGATCTTACCCTTATATATATATATATATATATATATATATATATATATATATATATATATATATATATATATATAGATATATATATTTGTATTTGTATTTGTGATCACAAATACCACGTTCATTCAATAAAAATGGTTAAAGAGGAGTGTGTAAATAATTTAAAAGTCGAAATATTTTTGCACCTTTTGTGCAATGTAATAATTTCCTAATTTAATCTTAACAACATTATAATATTCTATAGTAACATGATATAAATTTCCAAAGACAGTGATGCTCCATTTTCAGCAAGCTTAGAAAGCTGATAAAATTACTAGTCGTTTCTCATTTGCCATCCTGCTACTACAAACTGTGATGGAGTACAGTCTACAGCTGATAATTTGATAATTTGGTGGTATTCCACGTTTTGTACTTTACAGAAGTTGCATATTATATATCCCTAATGCTTACAAAAACACAAATCTGAATTCACCATTTAATTGGCAAAAGTATTGGCATTTGGCAAGTAGTACTGTATAAGTTAGTTTCTTCTATCCAAGTTTGGAAATCAATGCATTTATTCATATTGGATGCATAATGCAATTCATTCTGCAAATTCATTCCTCCTCAACTTGACCATTGAAGAGTACAGTTAGTTTGATTCTAGTTTTGTCTTATTAACTTTTTTTCCTGGAATGCAAATACATGACTAGTTTTCCTCATCAGCAAGTTACTACACCATTGTACATATCATCATTTTTAGAAAGGCATGACGATTTTCTCACCTCCTCCCCAAGTTAGGTAATTACTACTAGTAACATTTATATGATAAATGTGCTCATATTTCATACAACTATACAAGAAGTATAAAAACTATTGCTCTATGTTCAAAAGTAATAATGTGATGTATGCTTGGAGGCTATGTTTTCGAACTCTTTTATGGGATACACTACTCAATTCAGACGTGGATTAAAGCACCGACACACAATTTTGGCTAAAAGAATTATGGTAAATTTTAGTGAATAATAGAGTCCAGCAATTAGTAAACATGTACCAGGTACTACTTGAGTACCCGGGCGATTGAGTAAAATAGGCTTTGAGGTTCCACAAACCTAGTAGCAAAATTAATTTTTTTTTTGGATTTGGCCTAGTCTAGCAGAGTTAACCATATACTTTATTCTTCAATCGGTCTTCTGTTAAATAAAAACTTATTACATGATCTCCTTCACAAGTTGCAACAACTACAAATTGGCAGGAAGTGTCTTTGGAGTTTAACATTAGTCAGTGGATTCAACAATCACGCACTCATTCACTTGTGTATATGGATAAATATATATACAAGCCAAATATAGACACAACTTTACACGTAGAATTCGAATACTTTAACCATACATGGGGTTCAGATTTTGCTCCTTAGATACATATGGCTAATTTACTTAAATTGTGAAGAGGTGACGAAAGAAAAGCCAAGTAATGTTTGTGAAACTGGAGTAAAACTAGGAAAGACGCCGTTGATTGACATCATCATAACTTTATACTAAAGAATGAAGTGAGGTGGAATTTCCAATATTGCTTTGTAGATACATGAGATGAGATAATTAGATAGCCACCTAACCATTTCTTTTATATTTTCACTTAGGACTTGAGTAAATCCTCCATCCTAACTACATGTCATGACTCATACATTTATGTTATTATGTATTATAGTCAAAATTAGGAATATTGACATCACAAGGCCACGCAAGATTGCATATGTACGTATGGGTCCGTTGCTTTGTGATTCATGCATCAAGCTCCTCCATTTCTCAAGCTCTCTTAATAAAGTAACTTCCAAGTATTAGTTATTCAGTGAATATGATTATCTTCTTGTAGTGAAACTCCTATTTTGATCTCAAAAACTAAGCTCTCTAACGTAACCAGAGAAAGAGGCTTTGAATCAGTGGTCAGACTTCTACATATAGATGTACCTGTACAGTGTAGATTCGATTTTTAGCGGCCTCAATCATGAGAATTTCTCCTATCATTCCATTAAAAATGGTTCTTTCATTTTACCTAAAAAAATAAAAAGAATATTTAACATATTGAAAGTGGCATTCTTACGTAAAACACACTAATCTACTGTTTAATACTCTTAGCTGAATTTCGAATACTTGGAGGCTCGATAAGTTTATTTCATTTTGTTTGGTTTCTTCACTTCTTGTTCTATATGCCCTATTCGGAGTGCAAAGTAGGTTTATACTTTATTTGTTGATGTATTTGACGCAGTTAATAAATCCCTAGCTACGACAATATTGGCTTGAAGCTCAACAGAGAAATCAAATAGATTCCTATAAACTACGCAACATACCAATTAAGTGCATATATATATATATATATATATATATATATATATATATATATATATATATATACTANNNNNNNNNNNNNNAAGTGTATATATATATATATATATATATATATATATATATATATATATATATTAAGCTCATATCAACGTATATAATTATCTAACCGGTATATACTATGATAGGTGATTAACATCTTTGACTGGTTAAGAATATCATCAGTCTTAGAAATTTAATCAGAACAAGCTCCTAATTAAGCTATATCATGTTAATTTCCTAGCTAACATCCAGGCGTGAGCTGCAAACAATTCAAAGGATTTTAAGCATATAGGTTAAGCCATTATGTATGACATCATCCACGTTTTCTACTCATCAATTTTTATATTGTTGTGAAATGTAATTCAACTGACCATGTCCATTACAATTTGTTAGTAAACTCTTGTGGATCAAGCTCTAAAATATTAAAATTGGGAAGGAGGAAAATAAGGAGCGATGATCTTAATTCTCTAGTGATTACATCAAGGATTGGGGTGATTTGGAGATTACATCCCAAATTTATTCTCTGTTCATTGTGTAAATAGGAGTACTGGATATCTAATGTAATAGAAAGGATCCTCACTCATAAATAAGATAGAGGTAACCCTAACCCTAAAAATTTTGGGCTTGTAAGAAACAAACCTCTCTGAAAATTGAAACTCTGAAATCCCATCATTTATAATAAACTAATAGGTCACTCACTAAACTCAATTAGTTAAAGCAATTATGTCGAATATAAACATGTCTATTCATTTATTTCATTTGATTCTTATAAAAAAAAACTACTAGTATTTATAATAAAAAGTTAGTCAAATGGACCCTTGTTATCTTCTCTTGGGATCACTCCCTTTTCTTTCAAGAAAAATATGCAATAAAGCACTTTTGTTAATGCATAATAACTAGAATCATGGCATGTCTCATACACACACATAGTTAAATTTTATTACATTAATAATATATAATTTTTTCAAAATATTTGAACTTAGCATAAGTTAGCTAGCAATCCTACATTTAACTTGATTGAATTTTTGAATCCTAATTTAAGGTATACAAATTTGTTAGCCTTAAACTTAACTAATCCAAACTAATTGTTTCTAAATAAACTTATTTAAAACAATACATATTAAAATTATGAAAAGTAATTGTGTAGCCCTATACACTTATTAAATTAATTTATGAAAAGCGTAGTAACCATTAATTTTTAACTTGTGTTTTGTTAAAACAAGTGGAGAGTAATGAGAAAAGAAGTCCCAAACAAGGCAACAACCAAAAACCAAAAGGGGCCTCTCAATTCAATTCTCATAGAACAAGGAATTAAAGACATACTGTATATTTGTACGTATACACATAATCCATATGAATAAAAATACCCTTATACCCTTGCTCTGTCTACACGATTCCATCACGTCAAGATAAACATAATTAGCAGGGAGAATCCAATTGCAAGGGACCCATTTAAGAAAATGCCACAACACAATTCGTCGAGGGTATAACAGTCTAATTACATTACCTTTCATTTAGGGGTTTTTTTGCTGGCCATTGCACCACCAAACCATCCCCCCCAAAACTCAATAATCATAATAATTTATTTTTTCATTTTCTCCTTCAAATTCCCCTTTTTTTCTTTCTTCATCTCTCTTTCCTCTTCTTCTCTGCTTCTTCAACTTTACTGCTTCTCTCTCTTCTGCATTCTCTCTCTCTCTCCTCGCCGGAAAATGCTGCAAATTAGTCCGAAAAACATCCCGGAAAATCCAGCCCCTCTTTAATCTTCCCCAAAACCCCATTAAAAAAAAAAAGAAACCTCCATAATTATCAGTCCTTATAACATAAATTCCAGCATATATCCTTTGAATATGTTTGAATCAATGATGGAATTGGAAATAATTCCACTCCCAGAAACAGCAGAAAAAGAATCATCAAAAAACCCATTAATGAGAAGCAGGTCACAAGCAACAACAAGAAGAGTAACACCAACAACAACAACAATAACAACAACAACACAAACTAACCACGAAAACGAAGGTGTAGTAGAGAAACATCTCCCAAATGGAGATCTATACAAAGGAAGTTTCTTAGGAAACGTACCACATGGTACAGGAAAGTATCTATGGTCAGATGGGTGCATGTATGAAGGTGAGTGGAAGAAAGGTAAAGCCAACGGAAAAGGTAAGTTTTCATGGCCTTCTGGTGCAACCTACGAAGGTGAGTTCAAAGGTGGTCGTATGGAAGGACAAGGTACTTTCACTGGTTCTGAAGGTGACACTTATAAAGGCACTTGGGTTTCTGATAAAAAACATGGGTTTGGTCAGAAATCTTATGCTAATGGTGATTTTTACGAGGGTTCTTGGAGGAGGAATTTACAGGATGGTAATGGTAGATATGTTTGGAGGAATGGGAATCAATACCATGGTGAATGGAAAAATGGGTTGATTTGTGGGAAAGGTCTTTTGATTTGGGCTAATGGTAATAAATTTGAAGGTTGTTGGGATAATGGGATTGTTAAAGGGAATGGTACTTTCTCTTACCCATCTCCTTTACCATTACCATTACCATTACCACCACCAGTTTTATCATTGCCTTTGGGTAAGAAAAGAGTTTCTTTTGAGAATGATGGTGTTGCAAGAGGAGGAGGAGGAGGAGAGAGAATTGTTCCTAGGATTTGTATCTGGGAAAGTGATGGAGAAGCTGGTGATATTACTTGTGATATTATTGATAATGTTGAAGCTGCTTCTATGATTTATGGTGATGGATTTGTAAGGTTAGATCGACATTTAGCTAAAAGTCCTTGTTGTTTTATCAAAGAAGCTAAGAAACCTGGCCAAACCATTTCTATTGGTCATAAGAATTATGATTTGATGCTTAATCTTCAGTTGGGTATCAGGTAATTAATCTACTTTTCTATTCAATCTTTTCTTCATTCTTCTTTTTAACTTAAACTTAATGCTGGGATTTGTATGTATTGTTCATGGTCATGTTCAATTCTGTAGATATTCAGTTGGGAAGCATGCTTCAATCTTGAGGGATCTGAAGCACAGTGATTTTGATCCTAAGGAGAAGTTCTGGACAAGGTTTCCACCTGAAGGATCTAAATTAACACCAACACATAAATCTTATGATTTTAGGTGGAAGGATTATTGTCCTATGGTCTTCAGGTAATCTTTTCTTTTTAATCAAATCATGTGTACTATTTTTGGTTGTGAATAAAAATCTGATGAATATTATTATTTCTGGGTGATTTAGACATTTGAGGGAGTTGTTTCAAGTAGATCCTGCGGATTATATGCTAGCAATATGTGGAAATGATGCTCTCCGAGAGCTTTCTTCTCCTGGAAAAAGTGGAAGTTTTTTCTACCTTACTCAAGATGATAGATTTATGATTAAGACTGTCAAGAAATCTGAAGTCAAGGTTAGTTTACCATTTCTTTGACTTGTGTTTTTTCCTTTCCAGATGTTTCTGCTTCTAATCTGCCTGTTTAATTGCTGTTTTGCTGTACTTTTAGTTATACTAATGGCAGTTGGTATTACTATTAGAATATTTAGGTGTGTCCTAATTTCTTGATTATTGTTCAGGTTTTACTTAGGATGCTTCCAAGTTACTACCAACATGTTTGCCGGTACGAAAATTCACTCGTGACTCGGTTTTATGGTGTGCATTGTGTGAAACCAAACGGTGGACCTAAGGTAGAATTCCTATTTTTATAGTGATTGAATGATTGATTGTGTGTTTGTTCATTGAATTCTTTAATGAGTTGCCAGATTAACGGTATTCTGTTTAATGTATTTGAACCAGACACGCTTCATTGTCATGGGAAATTTGTTTTGCTCGGAGTACCGTATTCATAGACGATTCGACTTAAAAGGATCTCGACATGGGCGGACAACGCAGAAGCCTGAGGGTGAGATAGATGAAACGACTACCCTCAAGGATCTTGATCTTGACTTTGTCTTCCGCCTTCAAAGGAACTGGTACCAGGAATTGATCAAGTGAGTGAAAGACACACATTTTTTAAAACCTTGTAGTACCACTGTTGTGCAGCTTGAATTGATCGTAATCTCTCTAAAATCAGGCAAATTGAGCGGGATTGCGAGTTCCTTGAAGCAGAGAGAATTATGGATTACAGTCTTTTGGTCGGGGTTCATTTCCGTAATGACAATACCGTGGATAAGATGGGCCTTTCCCCTTTCGTCCTCCGTGGTACTAACTCAATCCTTCACGCATTAAAATTGCATTTTACTTGAGTAAATATATGAAATTGATCTAAATCTGAGTCATTTTCCTTTCCAGGCAAAAGGGATTCATATCAGAATGAAAAATACTTGCGTGGACGTCGTTTCCTCGAAGCAGAACTACAAGATATGGATCGTGTTCTTGCTGGCAGGTGTGCTTTCTCGTCCTTGATTATTCAACTGTCATCATTGAATTGTTAAAGTGATTAATGATACGAGGCTCTAGAAGAAAAATGTTATGGTCTTTTTGAGCTGATTATTTAATATTGTGATTAGTTTCTATGAACACTTGATAGCCAGCAAGTTCTCTAAAGAACAACTTGTCTTACTCACATTACTAGTAGTATGCTTGATGAATGTGATTTAGTGACAGCTTCATCTTATTGAGGTTATCCAATTATTTCAGCAATTGAATGTGGCCATGCTGGAATGCATTATTAGGAGTGGCATTGGCTGTGTTTGATTTGGTGTAGGTAGTTTGGTAAACGGATGTTTTACTTATGTTCAAATATGGATATAGTTCTATAATATATTTACAGATAAGGTTGACAGTCTATGTTGTCTATAGTTGGACCAACAGAAGTTGGGTATGGGATGCCATGAGTTTTTCTGGTTGTAGATATGGTCCTGAGAATCATTCAATCTCAACTCTCAAAACAAGTGTTGAGTCTTCATTCATAGATTAGTTATGCAAGTTTTACGTGCTAGTAATAACGTTATTGTTTTGCTCATCAGGAAACCATTGATCAGACTAGGAGCAAACATGCCTGCCAGAGCAGAGCGACTGGCTAGGAGAAGTGATTTTGATCAGTACACTCCTGGGGGGTATGGCAATATGGTCCCTGCTCGAAATGGTGAAATCTATGAAGTAATACTTTACTTTGGGATAATTGACATTTTACAAGACTATGATATCACCAAGAGGTTAGAACATGCCTATAAATCTCTACAAGCCGATCCAACTTCAATATCAGCAGTGGATCCTAAGCTATACTCCAAGAGATTCCGTGATTTCACAAGTAGAATATTTGTGGAAGATAGGTAGCAGTTTGGAGAAGGAAAGACAAACTACAACCATTAATGGGCTGTGCCGTTCCATTGAAAAGGAATTCACCTAATGGTGTTAGTACTTGTTAAGGTCCCCTCCATGTGGAATGAATCACAAGTCAAGAAAGATTCAACACTTCTCTTCTTGAATTGATAGATGTTTTATGAAGACAGGACCAAGAAAGTCTTTTTCTCCACTCACTTTGTTGGTAGGAGAAAAATCGGTTGGCTAGTGCTGCAATGGCGGTCACTTGAGGAATGTGAATCAGATTCGGGGGATGGCATTTGGCTGAATTTTGTGGATCAGCCAAGAGCGCGATAAATGAAACAAGAGGTCATTTTTGTATATTCAAGGGGTGAAGGTGAAATGGTAAATTGGATTGGGTATTCTTATTAATTTTCCTCTGTTTTTGGCTAGAATTTTGTAGCAAATGAAAGCACTATGAGGGATTTGAAAGATAGGTATATAGAGAAAAAGGGAAAATGTGATTTTTTTCCCCAAGTAAAGAAAGAAACAAAAAAATGGGAAGAGGATGTATGGAATAACAATTGTACAGGTTAATAGAAAGGATGAAGAAATTATTTAATATGAAATCATCTTTTTGGTACTACTGGTCTGCTAGTAGTTAGATGAGTAATGTTGCTTAATCTTATGTGACTTTTGTTGCAAGGAAGGACCCATTTCTCTCTCTATCTCTAAAAAAAACTAAAGAATGTAAGGCCATGTTTGGGAAATGAAGAATGGTGGTGGTGGGCAATTTAGAGGAGCCTTTTACAGGTAAAAGTGAGGCATTGGAGTTGAAGGGAGAGAGATTCATTAAAAGCAGAGAAAGCATAAGAAAGAGGATCTCTCTTGTTCTTTGGTCACTTTCATTTCATTTCATTTCATTTTTTTTTTACTGTTTTCTTATTTTACATTTACTATTTAGGTATTTCTACGCTTATACTCCTAGTGATAGTTTTATAATAGGAAGGAAAACAAGAGGTTTTACTAAGGCTATGTTCAGTTCACCTTATTTTTTCTTATTTCAGATCTAATCAGATCAGATCAGATCAGAAAAAATAAGTTCAGATCAGATCAGTTCAGATTTTGCTTATATTTAAAAATCATTATATCTTTCATAACATAATAGTAAAAATTCTAATAATTGAATATTGATAAAGTACTCATTGAGACGAATTAAATAAAGACCTCACATGATTATATTTTTTCTTATATATTGAGAAAAATCTAAAAGATAAGATCTTGTAATCATATCAGTTCAGATCAGATCAGTTCAGTTCAGAAAATTTCAGGTGAACTAAACATAGCCTAAATACTACCTCCGATGTTTATTAGTTTATCCGTATTTTTTTTTGGGATGTTCCTTATTAATTTACGTATTTCTTTTGTTTTTATTTTTGAAATGGGACCACTAACTTTCCATCATATATCTTCAACTTTAATATAAAATAATAATTTTTTTTTATGTTCTTATAATATTTTTTCTAAAACTTTGTACAAAAGAAACAGATAAACTAATAAAGATGAGAATTCGAGATCGGATGGAGTAAATATTCAAAAGCAGCCATACCAAACAAAGAACAAGGAAGACGCCCTATTTGATTTTGACCAGAGTCTAGCATTTTTAAAATAATTTATCCAATGGATCCCAATGACATCATTTTTAGTCATTACATGTGAATGACTCATCTGCCCATGTGGCAGATGGGTATTTGGTGGAATCTAAAGCTTGGCTGTCAACCTGAATAGATGGTGATTTAGGAGGGCATAATAGTCATTTCAAAGATGTTAAATGGAATTAATTAGTGATATTTTTGGGATATTGGGACTCTTAATTACAATGTGAAATAGGGAAAGTCCATATACTAGTGTGTGTAGGGACTGCAAGGGTCAAAGTCAGTGACAGAGCCTAGGCCCATGCTCATTGTCTCTCTTTCTTACCTTTTTGGACCACTTCTTCCTCCTTTTTCTTTTTCGGGTGTGTTGGGGTATGTTACATACAGGTGAGAGACCCTCTTCAAAATCTTTGATAAGTTCTACTTGTATGAATCTTATATTCCTAAATTGTAATTTTAGTATTCATATACTTATCATAATTTTTATACTATTCTTCTTCCATCTTTTAATTTTCGCAACCTTGATATGGTCCATATAAACAAGGATCAAAGACAGCAGAGAGACAAAAAAAAAAACCCTCATATGCGAATAGCTGAATATAATATGCCAAGCTAAGTTCAGACCGTTAATTAGTAATTTCAATATTCTTTAATTGTTCTCGTAAAGAAATATTTTTTAATTGTCTTAGGAAAAATTATTCTTTTAGGGGGTTATTGAAACTAAGATACTACTCCGGTTTTCATTTAGTACCACATTACTATAAGACTATAAACATGATAATCAATTTGAGATGGAGGGATTTTAAAACTATAAATGATTATTCGTGAGCTGTTTCAATATGCAATTGTAAGATACCTTTAATTCAATTCAATTATTTACAATGATGTAGTATTCCATGAAATTTGTTACATCTATTTAATGGATAAACTGAAATCGGTTATTGCTAATTATCACTAATTTAAATCATTGAAACATACTTTTTGCTAATCAACTAGTTTTTTTTTTTTTGTTGTAGTTGACTACTTCTTTTTCAAAGTTTGAGACTCTAAATGCAAAATTTTAAACCCGAAACTCAATCTAACATAAAAATTTGTACTATTAGATGCTAAGTCCAAAATATGACACTCAAAAGTCCAAATTTGAAATCGAAAACCCTGAAATTAGAAGCAATATTAGGTGGAATGCTTCTTATCCTACTAAGCTCTCTGTCTTTTATTACTTGATAAATTATGTTGTTTCTATTTCTTGAGATACAACTCAAATCTTAATATACTGAGTTATGTAAAAGAGAAAATTATAAAAATTATATATTGGAAAAGCACACATGGAGAAATATTCTAAATGACAGCGAGCCTCGAGTCACCATTGCAAGCTTCAGCAGCAACCTCAATCGCCAAGCTAGACACCTCAACCTTACTTCATCGAAACCAAGATTTCGCATGACTATATTTGTCCTTACAGAAATATAATATAAAAAAAAATTAAAATTGTCATGTGAATAGTACTTAGAATTAAAATGTATCAATTAAAAAATGAGGGAGAAATAAGGTCCCGTTTTCTTGGATGGAGAGATCTAAATTAAAATGAAATGAACTGAACTCAATCGAGAGAAACTGAAATATAAAGAATAACTGAAATGAACAGAAAATAAGTCCAAAAGGACAACGCAATTGTTAGAGTTTTGGTTGATGAAGAGTTTTAATATTCAAACATACTTTATGTATGAACATCATGATGACCCTTTTTACTACCAGAAGTGGTTATGATGCCAATTTCAAGAAATATATTAATATGAATTGTGCAATAGATAAAGCTGGGTAAAATCATCTATACAACTCAGAAAATCTTCAATAGATGGGATTGACTTGCATAAATACATAGTATAATATAATGTTGCAGTTAAAAACTACACCCTAAGTACATGGGATTTCTCGTCACCGGTGGGTTTGCTATCTTAAAAGCATCGAAAGCTAAAAAATGGCAAAAAATAAAAACAGTAAACTTAAAGAATTAAAAAAATCCTCAACAATAATGGAGGATAGATTTACATTTAGGCTATGTTCAGTTCACCTGAAATTTTCTGATCTGAACTTATCTGATCTGATCTGATCTGATCTGAACTTATTTTTTCTGATCTGATCTGATCTGAACTTATTTTTTCTGATCTGATCTGATCTGANNNNNNNNNNNNNNNNNNNNNNNNNNNNNNNNNNNNNNNNNNNNNNNNNNNNNNNNNNNNNNNNNNNNNNNNNNNNNNNNNNNNNNNNNNNNNNNNNNNNNNNNNNNNNNNNNNNNNNNNNNNNNNNNNNNNNNNNNNNNNNNNNNNNNNNNNNNNNNNNNNNNNNNNNNNNNNNNNNNNNNNNNNNNNNNNNNNNNNNNNNNNNNNNNNNNNNNNNNNNNNNNNNNNNNNNNNNNNNNNNNNNNNNNNNNNNNNNNNNNNNNNNNNNNNNNNNNNNNNNNNNNNNNNNNNNNNNNNNNNNNNNNNNNNNNNNNNNNNNNNNNNNNNNNNNNNNNNNNNNNNNNNNNNNNNNNNNNNNNNNNNNNNNNNNNNNNNNNNNNNNNNNNNNNNNNNNNNNNNNNNNNNNNNNNNNNNNNNNNNNNNNNNNNNNNNNNNNNNNNNNNNNNNNNNNNNNNNNNNNNNNNNNNNNNNNNNNNNNNNNNNNNNNNNNNNNNNNNNNNNNNNNNNNNNNNNNNNNNNNNNNNNNNNNNNNNNNNNNNNNNNNNNNNNNNNNNNNNNNNNNNNNNNNNNNNNNNNNNNNNNNNNNNNNNNNNNNNNNNNNNNNNNNNNNNNNNNNNNNNNNNNNNNNNNNNNNNNNNNNNNNNNNNNNNNNNNNNNNNNNNNNNNNNNNNNNNNNNNNNNNNNNNNNNNNNNNNNNNNNNNNNNNNNNNNNNNNNNNNNNNNNNNNNNNNNNNNNNNNNNNNNNNNNNNNNNNNNNNNNNNNNNNNNNNNNNNNNNNNNNNNNNNNNNNNNNNNNNNNNNNNNNNNNNNNNNNNNNNNNNNNNNNNNNNNNNNNNNNNNNNNNNNNNNNNNNNNNNNNNNNNNNNNTCTGGTCTGATCTGATCTGATCTGATCTGATCTGATCTGATCTGATCTGAACTTATTTTTTCTGATCTGATCTGATCTAAACTTATTTTTTCTGATCTGATCTGATCTGATCTGATTAGATCTGAAATAAGCAAAAATAAGGTGAACTGAACATAGCCTTAGGCCTTATTTGATTGTATATAGAAAGTCATACTTTTTAGAAAATTATTCTTTTCATGTATTTGAAATTCCTAAGAAGTGCAAATTCCCATGATTTTGCCAACCAAACAACTTCATATACTTTTACTTCCCAGGAATTTGCATTACAGTCTTCTAAACGAATATACCAATTTTATTTTATTTTTTATCTTGACAAATATAACCGTTCTCTCTCTATAAAGTATTGTTGTCTTGGTTTATTGAGACAGAGTCGCCGTCGATGGCAGACTTTAGCATTTACTATTTTACTTGGGTTCACGTCTAGCCTTAGTATGTTAAGCATCACTAGACTCTGCAAATTAATTTGAATGGACTTGAATTCCATTGAATGCAGTTAGTTTGATAATTCATCTTTCGATTTTCTTTCTTAGATTGAGTATTGCTCTTCATTGCATCTTAGTACAATAAATCAATTATGTTAGTTGTTTTTTCAGCTTTAAACTTTGAAATGGATAACCTAATGTTGTCAGGTGGTCTGTCCAATAATATTTCTATTACATAGAGATATCAATGTTTCTATGCTAGCTATCATAGCAAATAGTACATTTTTTTGAAGGAATAACAGAGAGCACATATTGAAAAAAGAAAAAAAAAATCATAGCAAAATACTACCCCTTAGTGATGCACTACATTTTTTTTTATTTAACAAGGTATCCACCATCGATAATAGTGACTAACCCCTTCGCTCCGGTAGTCCGGGTGATCCACTTAAAGGTAAAGGGTTGGCCAAGAATCTATTTTCATTCCCAAAGTTTGAGGATCGAATCTCCGACCAATTAGTTAAGGGACAAAGTGAGCAACTGCTATGCCAAGACCACTTGGTTGATGCATTGCGGCCTACAACTACACCTATTACGGCCCGTTTGGTAGTTGGTTATAAACGGTGGTAATAGGAATGAATTTGTGTGTAAATTTGTGAAAAATATCATGGTCCATTCCTATGATAATGCTAATTTATTCTAAAGTGTCCACTTTCCTTCTTGAATTTTCATTCCCATCCAATACCACCNGAAATTGCCTTTCCCTTTGGAGACAAAACACAAGTTTAGGGGTGAGATTGCTTGCCCATGGAGAAAAAATGCCTCCCCATAGAGATTTTAAGGGTGCTTCCCTAGTAAAATTACACTTAAAATTCATTTCCATTACCGCATTTTATTAACGACTACCAAACGGGCCGTTAAGGTAATAAATATGGATAGAGTTATTTCTTATTTTTGCTTATTTTTTGAAGAAAAGAAAAGTTCAAAAAACTAGTGAAGGAGAACATACTTATTATAGAAGAAATAAGGTGAAGAGAATAGGCTTATTTCAAAAAAAAAAATAGATTATTTCGACTTGTTTTAGAAGAAATTAGCTCAAGAAAAATCGGATTAGTTATAATAAGTTTTAATTAATTTTAAAAAATAAGCTTCAACAAGCTAGGATAAGTTTGATTTAGTCTAAGTCTCTAAGATCGATTGAATAGTGTACACTCCATAATCATAACTTAGCAAATTTGATGTTTCCAAGAATTAAATTTTTTTAGATAAGATTGTTTTTTTGGGCAAAATTGGCTAGAAGAACATGAATTATTACTTAGTAACCTTGAGTATAGTAGCACAACATTTGGCAGGTGCGCAACATAACCTTCTAGCTGAGAAAGGCTTGGTAACCAACTGTTTGAGTCCAAAAAAGACTCAAACACCCAAAAAAAAAACACAATGGTACCATTATAACCTGACATTGGTATCAAATTGTTATCAGGATTGGTACCAAGGTATCAATATTTTCCGAGAATGGTACCATTATAACCTAGCATTGGTACCAAGCAAATGTCAGCCACACGCGCGTGAAATCTTCCAATGCATAAAATGACCAAATTACCCCCGTTTGAGTCCCCTAAGAGACTCAAACGGTTGGACGCCAAAACAAGCTCCCTTTTAGCTAAAAGATGCAACGAGTAACATGAAATTCGTCGAAAATTTAAATATTTTACCTGAGCAAGCTCAGAATCTTTATTATCCTTTCTTTTTCTTTTTTCTTAAATTTTCCTCCCTATCTAAGTTCATGTGCCTTGTTATTTCTCCTTTATTTTTCTTTACTAAACAAGAACTCCTTATTACTACTAATAATGAGGGCATTTCAATTGGGATTAATTCTGTTAGGGATTCAAATTTAGTAGAGAAAAAAAGGAAAGAGAAGGCAAGTGAAGAAAGGAAAAGAAGAGAAAAGAAAAATATTATAAAGTAATAAAGATTATAAGGCTCAGGCATAATCTCTGAGAATTCGACCTCCGAGAGCTTTATGTTACGCTTTCTACCTCTAGCTAAAGGTTTGGTTGTGAACTACACCCGCTAAAGATTTTTTGTTGTTCTTACCAATTTTGTCTTATTTTATTCGTCTTCAAGTATTATATATATTTATTATAGTCTCTTAGTTACGCGTTTGTAGAAATTATGCAATGTTGATTTTTGAGAATGCACATTCAAATATTCTAACAAAATCCTATATATTAGTGAGAAAAAGTGGTAGAAAGTTTGGGTGTATTATCAAGCGTTCAAAATAAAGATAATAATAGGAAAAGACTTGTTTTTAATTTCTTTTTATTTTCTCTCTCGTTCCTTTAAATAGTTACACATATCATATTTAAGCGATTAAATAAGTTAATAATAGGAAAAGACTTGTTAAAAACATATTAGTATTAAAGGTTGACTTAGGATAATTAAAAGGTTGACTTATTTTTAACGAATGGCTCAAAGATTGACTTATTCTTCATAATTTTTAAATAAAATTTGATAGGTCCAAAACTCGAAATGAGTGATAGTAACTGGTAAGCTTTGTGTTGACTCGCTCTCGAAAATCATGTAGGTGTAGACGTAGTATTTATGTTGCCGCCTTGCCAATGTCGTGTATAATTTGGGCAGATGATGAGTGCCCTTCGATCGAACTCTAACTCTTGGAGTGCTTATCAGTTATCATATCCCTCTTCAAAATTTTGGCAAATAGTATCTTCTTGTCTTGTTTTCACTAGATCGTCTACCATTCAAATTTCCAAGTGGTGTCCGATTTCAGTCTAATTTGCGCATCACATTCTACTATTCAAGCTAGCGAGCTCAGGTGTCCAGGTAGAAGCAGACCAATCGGGCCACCGAAAGCACACGTATATCTACCTTTTATTATACTCTATACATTTCCCAAAGATCCTCACATTTTTTTTACAGGGTCTTTAATGTACTAATTTGATCACTAAGGAGTACTCCCTCCGTTTCAAATTATAAGACATGTAAACCACTTTTACGCATATTAAAAATTTAGTTAGTTTTAGTTAGATTTGCATAGGTAATAAGAATTGACATTAAATATTGTGTTGATAATAGAAAATAACCTATAATCTTATCTTGATAGTATAAAATTGCATTTAATTTTACATTGGTAATGTAAAACGCCTTATATTGTGAAACAAATTTTTTTAGCTTAAATGCCTTATAATTTGAAACAGAGGGAGTATATTTTAGTGTCACAATTCATGTGTAACAAAATAACAAAAACTATAATTAAATATAATCGTCATGAATTCAACAAAATCTCCCATGATAAGATTTTTCTCATATATTAATTACCGCATAAGGTCAAAGTTTTATAAGAAACGAAAGGCGTAGTTCTATAAAACATGTATCCATTTGAGTAGTTATAAAAATTACTTTAGGATTTTTAGTTTTTATGTTGTGTCCTTATATTTGCTGAAAATTTACAGGCTTCGAACCAATTCAATTAGTTGGAACTTCTTGTGTTGAAGTGAGAAGAAATTTAACTAATTAAATATATTTTAAACTCGAAAATTGATTTTTAAATGCATAAAATATTGCACAATGAAATCTATTAGTTTACATATAGAATGTGATACATCATTAAGATACTTCTAGAACTACAAAAATACCATGAATACTTAGGAAAAAAATTGTGAGTGTATAATAATATAATATAGATTTTTAACAAACATAAGGGCATGATTGTAAGGGAACAAAAGCAATATAATATTACATATGCATTTAGTGTTAAGGGTTTAAAGAAACAAGATAACTCATGAGCTACTTAAAATTTACTCGGTTATAACTTGACTCGAGTGAGATCGAATCGATCTCGATCTTGAGCTCGACTCACGATGTTAGCAAGTCAAGTTGAACAACTTGAAATTTGACTTAAAAAACTCGTAAGAAACTCAAGTACCTGTTTTCCAAGTACTATCAAAAGCAAAATGTCTAAGTCCTACATATGGTCAATATCAGAGATGCAAATAATAAGACGACACACTTGCAAGCTAGTTAAGATTGAATCGGTCAGCTCAACTCAATCAAAAGTTAACTCGAATGAGCTCCACTCAACTCGTTGTCGACATGCTATTGAGTTGAGTTGAATTACTCCAACTTGAACTCAACCTTATCACCGACACCTTTACTTAATAGTTGATGGTCACAAGTGCAATTCTTGAGGAGCCAATATATCCTCTTTTAGCAATCAATATAACCCCCTTATAATTAGGAAATTGCACTATGATCATATAAAAGTTGTATTATTAATATAATATTACTAATTAGTTAGTACATTAGTAACAAACTAGACATTGATGTTATGCATATGTTGGGAATACTACAAAGTAGTTCTTGGTCTAGTGGTAAGGAGAGCACCCTTCCAATTTCAAGGTTAGGAATTCAATCCTCACTAGAGACACTTTGAGGGTAGGGATTCCCCTTACCCTTCCCTCTTACTCTCAAATATCTGGTCCATTAAAATCCGAACAGGGTCCGGGTCACTTCTTCTTAAAAAAAATAAAAATATGTTGGGAATACTACTGAACTTTGAAGCTGAGGTGTCATAACACCATTACACCAAAAGTAGGAAACCTCACGATTACGAATACACGATCCTAGAATTGTGTATGACGTTAAATAGATTGGTAGTCAATCTCGTGTATACTAATAATGTCTCGTTCATTCTTACACAGTGAGCAGTTATTCTTCATGTTTAATTTGATTGCAAGTCGTAACAACCAAACATTTGTTTGTCTTTTATACATTGTCGAATCGCATTCATATCACGTGTCATGTTGCTTCCTTGCCTTGCTATAATTCTTCTGCCACACACAAATTAATTAAAAGAGACATCCAAACTCACTATTTCACGACCTAAACAAGAGCCTTAATTATGCACTAAGTAAGGCTATGTTTGGCAAAACTGACTGAAATGGAGCTGAAACTGATAAGGTGGCTGAAACTGATTAGGTAGCAACTGAAACTGTTAAGGTGTTGAAACTGATAAGCTAGCTGATTACATAACCTGTTTGGTAATATTATTTATGACTGTAGCTGAAATATCTTTTTAGACTTAAAAACATAAAAAGAAAAATATTTTTTTTAGGCTTAAAAAGATAAAAAGAAAATAATAATAACAATAATAAATTTCAGCACCTGATCTCAGAAGCTATATTTTACGCCAACTCAATTTCAGTCAAATTTTGGACTTAAATAAAAGTTCCTCCACCAAACACCACTAATCATATAAGGTGACTTAAAATTGTAGCGCCTTATCATTTAAGTCACCTGAAATGCTTCCCCAAGCAGAGCCTAATTAGTCACGCTATTTGTTACTCTTACATTCAACATAACTAGGGTACCCGTACTACGAAGGTGGTCCTTACATTAAATTTAAACCTATGTTAATGTTTACAAAAAATAAAAAATAAACTAAATTGTCTCACATAAAAATGAAATTATGAAATATTTCTTGATAGATAGAAAATAAACTAAACAACTTCCACAAGTTATACCCTCTATTACAAAATATATATAGTCACACATATTATGATACATATTGATTTTAATTTTGTATCACTAATTAATTAAATCTAAATGATAAAAGTAGTAAAATAATACAATTAGTTTGTGAAGTCTTGTATGTCATATCTTCAATCAAGAAGGGTTAGTACAATATGACAACTATTATATGCTTGTTTAATCATTTTTTATAATCCTAGGCCAGATGACTTTTACATTTTATATGTTCAAATTCTCATTAACTGTTTCACAAAATACATACCTATTTATATAAGTCAATAAACAACCACTAATAACCCATCAATAATAAGTGAGTAGCTATTTAAATTGAAAATTCAATCATGATGATCTTAATAAACAACCATTAATACTAGGGGGAAGAATTCGGTGAATCGAACGTCTAAACTTTCAATCTTTTTTCTATGAATGTGCAACAACTATAGATGCAACCACATTATATAAGAATACTTCATATATATATATCAGCTTTTATATTCCTGTCAAATTAATTAGATCTACATAATATATTTTGGGTAATAACATGACGTGGATGGTCCATATTTAGATATTGGAAGGAGATTTAATTATTTTTTTTATTAACTTATATCAACTTACTTCATAAAAAAAATTAGATTTAATAAGTGCAACCACACTTATAATAATCTCAAACAAACTCAAATCAATCAAAATTCATGAGACTATAATAAGTATTAGCCCACTAAGCTACAACGCATGGAGAAGCTAAGGCAAATATCCTCCCAAAATTCTCTTTTCATACGAAGAAATGAAGAATAATTCGGTAACTTAAGAGTGGTTTTAACTTGTAGATTTTTTTGTGGCCAACAAATTGACAAATTTGTCACCTCTATGCTCTATAATATAATCCGTTTAACAGAAATACGCGTAAGCTCACCAATAAGATTTCGCCAGTGAAAGTAATAATCAATGATGATTACATTAATGAAGTATCTTTCTCTTGGTGCAAAAGTAATCATTTTATTAATTTAGTTGAGGATGTTACTGATTAGATAGTAATCCCCACCAAATTTGACAATCCACATAAACTATTCTTCGATTTAGGAAATAAGAGGAGCTAGTTAGTACAATTGACAAATGTGGAATTTGCAACTTCTCTAGAATTCTTTAACACGATTCCACTTTTTGAAGATGCGTCGTTATCACCAATAATTCTACAGTTTAAATTTATATTAATAATTATACTAATTTTGCAACCTCATATGGCGACAATTGCCTAAACTCTTACTTTTTTTTCCACTTTTTTATTTGTGAAATAAATTAAACACAGTTTCTCACGTATATATATTATCTTAGTGTTTTGCGGCAATCTCCACTACAGTTTGTCCGATCTAGTGATACCCCCAAAATAAGGACTTGGGTTTTGATTCGGATATTAATTACGACTACATTCTAAAATTATAAGGCTGGATTATTTTAGACTGAATTAATAAAAATTTAGTTCAATTCGAACAAATTCATTTTAACTCAGTTCATTTCAAGTAGTTTCCTCTCATGATACTCATTCACTTCAGTTTAATTCAGTTAAGATAAATTCAGTTCAGTTTAGTTCAATTTAATCCAAAAAAAACGAAGAAAATATTTTTTCTTATCTTATATTAGAATTCCTTAGCATTATACTTCCTTCCGTTTAATTATTGAAAATGTACTTATTTTGAGAGTTGGATATTGTTACAAGAGAAAATATGGTTACAATTTGGCCAAAATAAATTACATATTGTTCAAAAAGGATTATTAAAAATGTTTTCACGTTCTCATATAAGGATTGTCATCGTTGAAACTCAAACATAATTCTAGCATGTACAATCTATAAAATTTTATCATGTAATAATAATATTTTGATTTGATAAATAACAAACAAATGAAAGGCTTATATATTTCTGGCATATACAACAAATTCTAACATTTTTTCTAGTAAATTTGTCTGATTGTGTGAAATGAAGGTATTTACGAGTAAAAGTAACATGATTATCCAATGTTATCAGGATTGGGATCATACTTTGGATCGTATGGGTTGATAGGATCGGATTGTAGGATCGTAAGATTCTACAATTCCGTAAAATAGAGATGATTATGTTAGGTTAGAAACTTATGTTAAAAATTTATAGAAATTAATAATGACTTATTTCATTAACAAATGATGATATTTTGTCAATACTATAAGATTGAAATAACATGCAATCAAAATCTAATAGGATAAATATAAGTCTTTTTTACGATAGGATCGAGTCGGAGAGTCGTAAGATCGTAGAATCGTATTAAGATCCTAACATGTGGTTTTTTGTGGTTGGGTAGTAGCGAAAGATCCTACCAAATTAAGATCCTATGTAGGATCGGGATAGATAAGATCCTTTCGGATCGTAGAATCGTATGATCGTAAGATCCGGATCGGGATTTTAACGTGAAAACCAATTTCAGCAAACATTCATGTGTATATTTAAATATATTGTAGCATTAAAATTAGATTTAACGCGATTCACATTTCATAACTACTGAAATTTGAACAAATTCAACCCCTAAAGACAATTCACAGTGCCAAAACACAATTTCTTTTCTATTTTCCTATAAAAAGAATTGCGTGGGGGATTTACTGTTTATTCGGTTAGCTACGTAATGGATTGAAATTAGTTCACCTATGTAAGTCCAGTAGATTTATCCGGCGAGGGCGGTTTGGCTTCTTCAGCACCTGTTATGTGATAGTGGCCGTATTTATTGATCTGTCCTTTTCCTTCTGCCGTCATCTTTAGACCTTTGCTTTGGTTTTATATCTCAAATTCTTATAATCAGTATTGTTTGGCAAGCAATGGAGGAGCAAATATAAGGAGGAAAATTTTGTACGCACCGAGTAATCTATCCACTAGAGATAGAACGAGATAACTTATAATCTATTTTATATAAAACGAGATGATTTATATGCCATGACACGTCAATACGTTCCACTCAAATTAAACTTTCAAAGAAATAGGAGGTCATTTTGAATTAAATTATAAATATATAAGTGAGTTCATATGAGAAAAATAGGAGGTGCAGAGGCACAAATCTTCTAACTCGATCAATCTGCGCAATAAACAACATTGTGGATGCATCCTGTATGTGATGCGGAGGCACCTTTTCTCTCAGCTTCTCGGGAACTTGAAGTTTCTGAAAGGCGATCCACCTACATTAAGCATGAGAGTAAAAAGAGTAACATGCACAGAAGTCATCCAAAAGTGAGTTAAATCCTACAAATTTACTAAAATGGCGCTAGAAAGATAAATAAGGAAGTAAGCAAGGAAAATGTGAGAAAAATATAATTAAAATAGGAGTTAAAGGAGGATACAAATTGTAAAAAGAGGTCAATAAATACACTAGAAAAAAAAACACTTATCACTTTTCGCACATATTTTTACTCGCTACATAACATACTAAAAATAGATCTATAGTTAGTCAATACACAAAACATACAAATTTTAAATAATTTCTATTGACTAATTTGATGGTACCACATAACATCTATGGTAATTATATAAACGATATGATCTGATGTGAGACATGAGGCATATATATGTATTCTCATGCAACAAATTTAACGTAAATGATGTCTTCTAGATCAAGACTTTTAGGTCCCATCTTCTTCAACTTAAAAGCCAAAATTACACAAAGTTTTAGAGTTCAATTTTTTGACTTTGAATTTAGAAACAGGAGAGTAGGAGTACTGCCAAACATTTATAGGCCTTTTAGGTAAACCTTTTTTAAAAATTAATCATCATTTACGTTGGAAAAGGAGGTAAATTTGTGTGTTCATCAAGAAATTAGAGAGCCAACAAAGTTAGGGAGAAATGTAATGAACTTGTTCGTACGTGGTGAAATATGTATTGTGTATGCTTTAATACTAGCTAGTATAAGTCTAGGGACCACGGAGAAAATTTTGTTTGTAATTGTTTGTTGGGAAAAAGTGTCAACCGTTTCCAACACTAGGATTGTTGACAAGTCCACAAGGGGACAAAAGCTTTAATTCTCCTATATACTAAATTATGTCCTTTCATACCTCTTTTAATTGTGGTATTTTTAAGTAATCCTTATATCACACATGATGAAGTGTACGTATTACATATATATGATGTATGGCCACTGTAATTATAGTGTCCTAAAAAGTTCCATGGCAGGTTGGTAGCTAGATGATCATCATATGTCATTGGCTCATTGCGTAATTTGTGAAGATAATCAAAAACTGTTTTTAAGTGATTATCGTACGTGGGGGTACTAATTAGCTGGCTGCTGCTCACGAGAATTATCAGTTCATCTTGCTTATGCTACACCACATTGTTGTTGTAAGTAACTAAGAACTAGGTTCGCGCGAATCTGATTAGGGAAATGGATAATTGTAAGAATCGGATATGGGATACATCAGATAAGAACCCTTAATTATGTCTTAAGAGAGAAAAAGAAAGAATATATTGTTATAAATGTCAACAACATAAATGATAGGGCACTTCCTAAAATAAATATAATACACATCATATTATTAAAAAAATTGGAGGAATTTATTTAGGACATATTCTTTTCGGCATAAAATAGTTGAACTGAACCGAACTGAATAGTGATGTGTGAGAGCATCAGATATTACCTAACAATAACACAGTTAAAGGTCCAAGATTAGAAACTTAGAAAGTGTGAGTATTTGGGCCTATTTGTCATTAATACGGTGGGCCGGTGGTCTCCTTTGTCTGTACATCCTGCCTACAGTAATGCGTGGGACTTGTCCCACCGACCCAGTAACCCTCACACAAGGTTCCTCTTGTGGGGAGCATTTTATATATTCATGCCCACTTTTATTTTCAATTATTTATGAATTACGAACAACTAAGCAACCCAAAGAAAAACTATATAGTATATCAACTAATGCTTTTATGGGCATCATCATATATCTTATTTCTTTGCCATCCAAAAATAAAATTATTGTTTTAAACTACTAGATTAATTTTTATAAGAATATTTCTTGTATGCAATATTTTGAGGATCGGTTAAAGAAGGGTTGATAGGTTTTTACATTCTTCATATTAAATGTTCGGTTTTTATTGTCACGAGAAGGTGAATATGGGAGGTAAGACGGACTACGCTTTTTAGTAGGAGATGGCGGAACTTTTTGCTATATATATGTACACAATATACCTGTCAAAAGATATGCAAACACTTTTCTTTTGGACTTGTTAGAGGAAACTACTAAAGTAACCAAACTGAACTGAAAATAAGTCAAAAAACAGAACCATAGAAGACATGTCATATGTGGGTTTTTTTGTACCAAATGCGAAACACAAAGTAGAAATAAGTTGAAGAGAGCCTTTTTCTTTCTAGATGGCCACCAAGATAATAATAATTATTAGAGAATCAAATTGTTTGGTCTCAATAGGAGTGAAGATTAGAAAAAAAAAAAAAAACAATTACGTTGATTATGAAATTTTAGATTAAAGATTATGCAACCGTGTGGCTATACTTTCAGTGTTTGTTAACCAAAATTTCATTATTCTCATAGATCGATCTAACTTTGATCACATCATTATTAGCATTCAGTAGTCCAACCTAGGGGTGAAAGTTCGGTGTGCGGTTTGGATTAGGGCTTAATCCAATCCGATCCGAATAAATTTTGGATTTCAATTTATCAATCCGAATCCAAACCAATTAGGGTTTGAATCCGATCCAATCCAATCCGAAATTTCATACTCTAGATTGGATCCGATCCGAAAATCCGATTTTTTTTAAAACTTTAATTTTTCGATAAAATAAATTAAGCACAACAGCAGCCTAGTAGATTTAGGAAATGAGGAATTAAGTGCAGTTAGTGCTTTAGGGGAAGGATTGAAGTTCTATGTGTATTGGACTATGGAGTAGGTTTTTTATAATAAAAAATCAGTTAAGCACTTAAGCTCAATCCAGATACATAATACAAGGCATATTACTATTCGGTTATATTGGATTTTTGGATCCAATTACCCTCAATCCAATCCGATCCGAAAATCCAATTTTTCAAAAATTCTCAATCCGAATCCAATCCGAACACAGTTCGAATCCAATCCGAATTACTAATTTGGATTGGATTGGATTGGATTTTGGATTTTATCCGAATAACTTTCACCCCTAGTCCAACCCCCTTTTTTTATATGATTCGAGAATTGCCCAGCTATCACAAATCTTGTTCTTCTATTTGATTATAGTTGACCCCTCAATAAAATTGATTATAACCATCAGACAGTTGTATGGATGGTATTCCATTTCATACACCTAATGTCCATCAATCATGATATGCATGAATAAAACTCCAACATGATTTGCAAATTCAATTATTCTGATTTATCAGCCAACCTTTTGAGGAGAATATAACAGCTCTGAGGAAATTATATTCTCTCTATTATCTAGATTTTCTTTTTCCTTATTGTATTTATATTACTTTGGATGCATTGTTTGACTATTACATTTTCTATTTTTGTTTCCATTGTCACTTTTTTTTTTTTTTGATATGAAAAAGTAAAACAATGATATAGGCGAGATTTGATCATAGATTCATAGGTACTCTTATTACTTCCTCCGTTTTTTTTAGATGTTACACTTTTTATTTTAGGAAATTTTAAATTAGATGTTACACTTTTATTTTGGGTAATAACTTCTCTCTATCTCTCTCCTATCACATGTTCACATGGAACCCTTTTGTTTTTCATTCTCTCTATCTCTCTCCTCTCCAAAAATTACCTAGGAGTCCGTGATTTGAAAAGTGTAACATCTAAAAAAAACGGAGGAAGTATTTCTATTCATGCAATTCTTATCTACAAATTATTACACCTAAGGCAGCAAACAAATAAATTCGGAGAAATCTTTTCTTTTCTACCATTGATATAAGAAATTGATCATCCTTTTTTTTTTAAGAAAATGAAAAGGATCTCCACTCATTATAGGTACCCCTCTACATGACTTCACCTATTAACTTAGTCTATATTCAGTATTTTCATCTTTCACAATAAGTGTTATAATAGATGTGAGAAAGAACAAATAATTGAATGCAAAACAAAGAAAAACGTAACATATTTACGTGGTTCAACAACAAAGTATTGGCTACGTTCACGGGTAGAGAGATTTAGAATATTTTATTGATATGAGGAAAAACCAAATTACAAAATAATTAAGACTTAATTCGTGGTATGAAGAAACTAGGTTTAAAACCTATTTATACCCCCGCTTAGGAAATCGCGTTTCCGCGTCAAAACTAACCACCGCCCGACCGGGCAACCTATTTTCCAAACCAAGACTTGCTCTCGAGTGATGCCATCGGGCGCCCTATAAAGTAGCCTGATGGACATCTTCGAATCGGGCCTGATTGAGCAACACTCGCCCGACCCGATTGGACAGTCCTGCGAACATTTCGTCAAACAGATTTAAGGCATATAATTCTTACAATAAGAAAATTGCACCCAAAGAAATTATAAGAATCTAAATGTTAGATAGTATGATTCTATAAATCAGATATGGCAGACAAAGAGATAGGTACAAATTATAAATCTCAGAAGAAAAAATAAAGTATGTGTTGGTTGAAATTAGTGGAAGAAATGAATAGTTCCTTTCTTTGTCAAAGACAACACCTTTTTGGGTTGGGTAGGCGAACAATCCTTAATATAGTCGCAATCTTAATATTTTCGGGGGGAGTAATTTGTGGAGAGGAAAAACTTTGTAACCCAAGACGCCAGCAGATAATTGGTCCAGGCCCAATATGTATAATTCAATTGTAAAAGGTAGGCCATGCGGACCACATAATAACCCTATATGGCCCAATTCTTCCACTGGCAAAATTGATATGTCAAGAGACCTAAAACACCAAACAATAATACGATATACATACATATATTATACAACTAGCATTTGCTTTTGTAATAGAAAATCATTGGTCCAATTATAAGTTGCTTTCACTGACGTTGATAAGCAAAGACTAATTACTCCAACTCCTTCCATTCATGGTTTTAGAGCTCCGATACTGTCAATGATCATTACCACGATTGCCAAGTCATCTTTACGAGAGATATGTAAGGTTTGTTGTTGTTGTGATCTTATTATTTGTCGTAAGATTTTAAAAGAAAATTATAAAGTGGATGACACGTCGAGGTTTTACACTTTTCATTTACTTTAAATAAATATGTGTGCTAAAAATATAAAATAGTAGAAAGAAGATTGATAATTATTGAAACATTTAGATTGTTAATGGACTATAATGCTAACTTACTTGATTGGTAAACTCATGAAGGTCAATGTCTAAGGTTTATCGTTTTTTGTTTCGGAATTTCATTTTATGAAAATTAAAAACAAAAATATGAAAAATCAGAAAAACTTGTTTCTAGTTTTTTGTTGTCAGTTTTCAAATTTTACTAGATTAGTATAAATATGACTAATTTTGAATTCATCATACTCTAGTATACTACTTACATCTTGTTGCTCTTAAAATCATAAAACTAACAATAATGTCAAAGGGATCCTAAATTGTGGATATAATCTTATCTATATTTATAGTCTCTATAGCTCTTCATAAACAGCCAACAAAAACAATACTAGTGACAGATAATTTCTTATCAAGACTTAAAGATGTCAAGTCATAGTGCATTTACTTCTAGTGAAAAGACACTAAAATTGCTTAGCGAACAAATAATACAAATCTAAGAGTTGTGCCCACTAAATTTAGAAAGTAAATATCAAGAAGAGCCCAAAATTTGCGTGCGCATAGACCATGAAATGCAATAAATTGACAATTCAATATATCTTCATAGCACTCTATGTGGTTTAAGTTGATAGATCTTGGATATGCCACGAAGAAGAAGTTGTTTATGGTTTTGCAATAGAATGAATTTGCATCGCTAACAAAGATTTTCATGTTAATATGGGGGACATGTATGGGGGACCTTTGGATGCTCGAGTTGGTTGTTCACTTGATTGGTATGTTATCATGATCCTCCATACTTTGAAGCATTAAGGTTTTGATAATGACACCTCTAAACTTGATATTCTTAGAGCTTTGTTTGGCGTCCAATTGTTTGAGTTTCCAGAAGACTCAAATAATTTTTCATGGCTACTCACAACTTTTCAATTTGGTATTAAAAAAATTGTACTCAAAGACGACTCTTCCAATTATTATTGCAACCAATTTATACTGAAATAATACCATTTTTAATATCAATTAGAAGAGACATAAATACCAAGTAATACTCAACTATATCCAAGTGACTAAGTCTTCTAAAACCTCATATAAGTCTGAAGAAGCTGAGATATCAGCAAGAACAAGAAAATAGAGAGAAGGAAGAGAAGAAGTGTTTTATTATTCTGTAAAATTGAATCAAGTATTTACAGTAGATCAAATGATCTATTTATACAATAGTTTGTTGTAGGAATAACAAACTTATAACAGAATGTGCTGACTAGGATTAATATAAGTTAAACATACATCTTATATCCCCCCTTCAAGCTGGACTTGGGATACAAGACCAAGCTTGGAACACAGAAGATGATGTTGCTTGGAAGCTAAAGCTTTAGTGAGTAAGTCAGCCAGCTGAGCAGAACTCTGAATGTGACATGTAGCTAAGAATCCAGCCTCTACTTGCTCACGAACATAATGCATGTCCCTTTTAAGATGCTTTGTTTTCTCATGAAATTTGGGATTAAGAGCTAGGTGCTCAGCAGAAGTATTATCACAATACATAGTAATTGGAAGAGAAACATTAACTTGCAAGTCTTCTAATAACCCATGTAACCAAACTACCTCACTAGCAGTTGATGACATGCTCCTGTACTCAGCCTCAGCTGAGGATTTGCTCACAGTAGACTGTTTCTTGGTTTTCCAAGAAACTAAGCTGTCTCCAAGGCATACAACATAAGCACTTAATGATCTACTGGAGAACTGACAAGCGCTCCAATCTGAATCACTATAAGCAGTGACTAGAAGCTTGTTATTTGCAGGATAAAACAAACCACAATCCTTAGTACCTTGTAAATACTTCACAACATGTAAGGCAGCCCTGAGATGAGGCACTCTAGGTTGATGAAGAAATTGACTGAGATGCTGAATTGAATAAGAAAGATCTGGTCTAGTAAGACCTAGGTATAACAATCTCCCAATTAATCTTCTGTAAACTTCAGGTTCTTCCAGAACATCACCAATTTCAGTGGACAACTTTAATCCAACTGGAAGAGGAGCAGGAGAAGAATCACTAGACACCATTCCACAATCAACAATGATGTCATTAATGTATTTCTTTTGTGATAAAAAAACACCAGATGAATTTCTAGTGATCTGAACACCCAAGAAATAGTTGAGATCACCAAGATCTTTTATAGTAAATTCCCTGTCAAGAGCAGTTTTAACAGCATGAATTTGAGCCATATGAGTACCAGTAACAACCATATCATCTACATAGACTAGGATGGCTAAAAATTCACCATCTAACTTCCTTGTAAACAGTGAATAATCTTGCTTAGATTGAAGGAAACCAAGACTCATGAGAAATCTGGAAAGTTCCTTGTTCCACTGCCTTGAAGCTTGTTTAAGTCCATATATGGACTTCTTTAGTTTGCAAACTTGACCAGGAAGGGCCTTATCATAACCAGCAGGAGGCACCATATAAACTTCCTCATCCAAATAGCCATGCAGAAACGCATTATTCACATCTAATTGACACATAAGCCAATTCTTTGCAACAGCAACAGCAATCAAAACCCTGACAGTAGCAAGTTTAGCAACTGGTGCAAAGGTCTGAGTAAAGTCTTGACCTTCCACCTGCTGATAACCTATAGCAACCAAACGAGCCTTGTATCTTTCAATAGTGCCATCAGGATTCAATTTTGTCTTGAATACCCACTTAGAACCAATGGCCTTCTTATCTGCTGGAACAGAGGTTAACTCCCATGTTTGATTAACTTCAAGAGCCTCTATCTCTTTATTCATTGCTGTAATCCAATGTGGATTATTTTTAGCTTGGTGATAGTGTTTGGGTTCTATATGTGGCTGTGAATCAACATTGAAAGAAGCAGAAGAGGTAGAAAGGGAAGTAGGAGAGATTTGTGTTTTATGAGGTATATAAGTGGTAATAAAATCAGTCAATTTAGTAGAAGGTTTAATGTGTCTAGATGAATGTCTAGGAATGCAAGGAATAGAATTAGAAGAAGAAGTAGAAGCTGACTGAGAAGAAGAAGGAAGGTGAAGAATAGAAGTATCAATCTGTGTGTTAGATGGAAGTATGGGAGAAACAGGTGGAGAGGGAGTATGTATGTGAAATAAAGATTCATTATTACTTGAAGCATCATGAGTAATCTGCCTTGGATGGCATGAATCATCACCAAATTGAACAAGAGGAATATGTAATGGTTGCTGAGAATGTACCAAAGTAGAATAGGGAAATACAGTTTCAAAGAAGATCACATCCCTAGACACAAAACATGTATGAGTAACTAGATCATATAATTTATAAGCTTTTTGCCCATATGGATATCCCAAGAAAATACACTTTCTAGCACGAGCATCAAATTTATCCTTCTGAACATTCATGTTATAAGCATAACATAGGCAACCAAGGACTCTCAAGTTATCATAGGATGGCACTTTGTTGAATAGAACTTCATAGGGAGACTTCCAATTTAACACCTTAGTTGGAAGTTTGTTGATAACATGAGTGGCAGTTAAGATACAATCTCCCCAAAATTTCTTGGGAAGATTAGCATGAAATCTAAAAGCTCTAGACATCTCTAGTAAGTGTTGATGTTTTCTCTCTACCCTTCCATTTTGTTGGGGAACATATGGAACACTTTTCTGATGCAAGATACCTCTTTCAGCAAATAGATGTAAACATTGTTCTTTTATCACCTCAGTGCCATTATCAGATCTAATAACTTTCACCTTCTTATTGAACTGTGTCTCAACCATAACCAGAAAATCTGCAATTGTCTTAACAACTTGTAGTTTGTTATGCAACAAGAAGGTCCAAACTACCCTGCTGTTATCATCTAACACAGTCAGAAAATAAGATGCCCCATTTAAAGCTTTCACCTTGTAAGGACCCCATAGGTCTAAGTGAATCAAATCAAAACAGTCAACAGCTCTACTTTGACTAATAGGAAAAGGCAACTTATGTTGTTTTGCATGAAAACACACATTGCAATTATATTCCCTTATACCTTTGCAATTACACACAGCAATATGCTGCATTTTAGACAAAGAAACATGTCCCAAACGAGCATGTATTATATCAAGATTCAGTTCTCCACTTATTGTATTCTTGATGCTTGTACTAGTTTTATTAGGTAAAGTACTAGTATCTACAAAAGAATCAGTAACAGCCACATTACAAGAATTGTCTTCAGCAATCATCTTATCCTCTCTTCCTGATTTCAGCAATGAGGAAGAGTTGAAGTAGTATAAACCATGTTGCTTCTTGCCCACAGCAATAATATGTTTGCTAGTAAGGTCCTGAAAGTAACATCCAGTTTTGGTAAACACTACTGTAATCCCAGATTTATCAATGAGTTGTCCTATAGACATGAGATTATGTTTGAAATTATCTACTAAGAGCACATCATGTAAAACCAAACCATCTCCCAAAATGACTGTGCCAGTTAATTTCACCAAACAAAAGCTCCCATCAGGCATCCCTACTTTAATTGGAGTTTTTAATACCACTTTATCAACTAGCATATTAATATCATATACCATATGATCACACGCACCTGAGTCAATTATCCAATTGACATGTTCTTGAGATTTAAAGACAGAACAAGTAATAGAGTTATTACCTGCAAAACTAGCAAAGCTAGATGATGCTCCTTCATCAGATGTCATCTGTTTGCCCTTCATATTCTTCATAACTTGTTGACATATAACAGCTAACATATCTGAGTCAATTCCAGTATATGTATTATGAGTTTCATGCTGATTATCATGAGTATCCAGTGGAGTATCCTGAGTAGCAGTATGCACATTTGCCACAATTTTGTGAACATTATGCCCTCCCTTCTTACCAGCCTTGATTGTGTTATACCACTCAGGGTTACCAATCACTTTAAAACACTGATCAATAGAATGACCCTTGTTTTTACAGTGATCACAAAATTTGTCCATTTTATCTTTTCTCCAATCTCTCTTCATAGGATTAAAGGAAATCTTCTGTGACTGAGCAGCCTTATAATTCCTCTGTGCAGCCATGGCACTACTTTCTGCACCAATTTCCACAACACCAGCACTAACTTCTTGTTGTTTCTCAATTTGTTGGACTATTGAGAAAGCACGATTTATTGTAGGCATAGGATCCATTGACAGAAGATTAGAAATAGTAGAATTAAAACCACTGTTTAATCCAAGCAAAAACTGCATCAATTTATCTTCAGCCTCCAAATCTTGTAATTTCTTTAAAAAATTACAAGAACATGGAGTTTAATGCACCACAAGAACATATAGGAAACATTTTCAAACTCTGTAATTCATCCCAAAGTTTCTTAACTTTGCCATAATAAGCCACTATTGAGAGATTCTCTTGTTTTAGATCACTGATTTCTTCCTTCAATTGATATACAAGAGGTCCATTAGATTGACCAAAACGTTCTTGTAATTCACTCCATAAATCCGTTGAATTCTCTATGAATCCAAATTCATCAGCCAATTCAGGACTCATAGAATTCAAAATCCAACTCATAACCATGTAATCAGCACGTTTCCATTTCTGGAAATCTTTATCCTTTTCATCAGGCATTTTCAAGATTCCAGTTATGAAACCTTCTTTATTTTTAGCTATCAAAGCTCTCCTTACATTTCTACTCCAACGCATGAAGTTATTACCAGAAAATATAGTAACAACAAGTGAAGAATTAGGATTATCTGATGAAGATATGAATAAAGGATCAATACCTCCATTTTCAGTTCCTGAATTTCTATTTCCAGCATTTCCACTATTCAATGAAACTTCAGAATCTTGCACCATCTTTGATTATTATGAATCAATTATCAAACCTCAATTCAAAATTTCAATGTATCATGAAATTTTAAGAACTGAATCTTTAAACCTTTATCTCAGTATCGAGATAAAGCTCTGATACCATGAAGAAGCTGAGATATCAGCAAGAACAAGAAAATAGAGAGAAGGAAGAGAAGAAGTGTTTTATTATTCTGTAAAATTGAATCAAGTATTTACAGTAGATCAAATGATCTATTTATACAATAGTTTGTTGTAGGAATAACAAACTTATAACAGAATGTGCTGACTAGGATTAATATAAGTTATACATACATCTTATAAAGTCATATTGCTTGAAACCAATACTTTTTCATTATTCTTGCATCGAACTATAGTATTAGGCCCTGGGAATCTACGCACTTCTAATAATATTCAAGCAAATCTTTTTACGTTTGAAGTTACATACAATATTCTAAATGCATGGTATGAGGAAGTGAATTATAATCAAAGAAAATTCCAATTTCCACCCTAGGCAAAATTCTTATTCTACATGACATCACCTATAAGGCGAAAAATAGAGGGTAATTTGGAAAAAATCTGAAAAAATTTAGAAAAATATGTTTCGATGTATACTTAATTTACGTTTTTTTTTTCAAAAAAGTAATTTATTTTGACGAAAAATGGGAAAAAATAGGCCCAAAATAGTGAAAATAGGGTAAAATACTTGGAAAATATTTGACGCCTCGGAAAACCTTTCAAGGCCCCCCATGGTGCCAGATGATCCCCCCAGATTTCTCGGACCTTCATTTCATGTCCACTTTTGCCTTCTCTTGGCTCGCTTGGCACGACCATAGCTAGGCCTAAGAGGGGCTCCGGACGGCACCACATGACCCTTCTACGGCACGAGTGTGCCTTCAAAGGGTTTCCCACGACCCCGGGGTGCACCCCATGGGCTCCGGTTCACGAGCCCCGCGGGCGCCCAGATTCGTGGATTATAATCCACGATTTTTTCAATTTTTGGGCCATTTTTCGACTTTCCGATACTCGGCGAGTCTTTTCGTCCCGGACCTCCCTAGTATCCCTGGGGTGCCTGAGGATCCTCCATGGGGCCTCAGACCTTCATTTCCTTCCCACTTTTGTCTTCTCTTGGCTCGCTTGGCACGACCCTTGGTAGGCGTACGAGGGCCTCCAGTCGGCACCACCTGCCCATCCTACGGTACTAGTGTGCCTTCAAAGGGCCTCCCACGACCCCGAGGTGTACTCCATGGGCCTCGGTGCCCGGGCCCCGCGGGCTCCCGAATTCGTGGACTATAATTCACGATTTTTCCTGTTTTTGGACCATTTTCCGACTTCCCGAAGCCTGACGGATTTTTTTCGGCCCGGACCTCCCTAGGGTCTCCGGGGTGCTTGACGATTCCCCATGGGGCCTCAGACCTTCATTTCCTTCCCACTTTTGCCTTCCCTTGGCTCGCTTGGCATCACGACCCACGCTCGCCCTAGGAGGGCCTCCGGATGGCTCCCTATTCCCCCTTTTAAGGCAAGGTGTGCGATTATTTGTATGTATATTGTAATCGTGGCATATGTGTATTGCAACTATTGCCAAAGGGTAAATTCTAAATATATTGGTTGTACATACGATATTGTCCAATATTAACCAGCGGTTGAACCCTGCGGGTGCGATGAATCATCAATCACTTCCACCTTGTCTTTGAGATAGCCTATGCAAAACATATCATTTTCTTTTGGTGCTAAGTAGTATACTTGTGTTCTCCGTCTATTTTGTAGGATTCAAAGTTTTACGATATAGATTGACCGGTTAAACCTTGATAAAAATGTGGTGAAAATTGTGGTATTGAATGAAAATAAAAATTTGTTGTACCCATGTTTAAGGATTAAATTTCATTAATGTATATAGACAAAAATATGAGTTTTTTCTGCTAAATTACATATAAGTTCATTACCAATACCAATAATTATTAATGTTTACAAGACAAGTCGTAGAAACTAAATAAAAAATTGTTCCATGCACCAAGCACTAATATTTACCTTAATTGAGTATTGACTTGGTAAACCCTCTAAAGACTACTTCAATAAGTTGTTATGAAACACTTCACATGTAATGAAACCCACGGTAGAAGATCTATTATAAAGTATTCTTTATGGGAAAAAAAATAGCATTGGTCGATATTGGTGGCAAATGTTAAAATTTTTATTTTTCCTCTTTTGTTCCTTTTATCTCTCCCATGTTTTATTTCTTTCTCGTTTTTAACAAATTCTTCCACTTAGAAAAGATGATATTTCATCTAAGTACAATAAAAATGACAATTTTCTACTGAATATTTATCATTTGGAGGTAAAATCAAGCCAACTTTTTACGATTTATACCCTATAAAAAGAAGAAATGTTGAATTTAAGAAGGAAAAAGGGAGAATCATGCCAAAAAAAAAAGGGAAAAGGAGCAAAATGGAATAAAATAATAATTAAGTGCAATGTACGTGTGGATCAAAGCCCGAAAGCAAAGTCAATTCGTTGGGATCTTGCACTGGTACCTTTCTGCTACAATAGTTTTGTGCTTCATTTTCTATTAAATAGTTTATCGCAAAAACTTTGTTTTCTAATATAGTTTTTCGTGATTTCTTCTTTAAAAAATTTGCGTTTGTGCAGTGTAGAGTTTGGGCTGGAGCACCTATAAAACTAGATCATTAACCTTTATAATGTTTGTGCACTATGAAATTCGTCTACCTTTTAGTATGGATATCAGGATATGAATATGATCTAAAATATTTTAAGAGGATGTAAGACAATCCCAAGGGATTTGAAGTAGAGCTCACCAAAGTTATCAGATCCAATGAGCCTATACACTAAAATGCCGAACTCAATCCAACATAACAACGTTGTCAAAAAAAGAAATCCAACATAACATGCTAGGCTAATTTTAGGCATGCCCTTGGATTGCATATCCAACCAAATAATATTATCATTCTATTAACACGATAGTGAGGTAATAGTTCAAAGTTTCAGACATATTCCCTATCGAAAATTAAGCAAAAAATTTAATTAGTGAGATTATCTACCTCAAAGTTTGTATTGAACTATTGTTGAGCTCACGATATGCATATTTGTATATTTCACATCCATTATTAGTAAACACTTTCACATTACCACCATCTCCTTTTTGGTTTTATTTCTTACTATAATCCCATTTTATTATCCACAAAACCACCATCCCCACCCCCAATAAGAAAAAGTCCTTTAGATTCATATGTAGTTGTTGGATCCAGAGTTGAGCATTTCATCGATTTCCAGTGGAACCTTGATAATTCTATATTCACAAGTAAAATAAATCAATATTTTAGAAATAATATCTGATTGGTCCAAGTATAACTAGTCCAAAGGTACTTTTGGTAACATTTTCAAAAAGGAAAATAAAATTATTAGCCAAGATTCAAGGTAATAGAAAAGTTGTAGACTAGAACTCAATAAAATATTAACCTTTTAATATAGGAGACCGTCTTAAAACAGAGATTTGTCTTATTCTGAAAAGAATGGTTTCGAAGTGCAAGAGCAATAACTAATTGGCTTATGTAGGGGATGAAAACACAAACTTTTTTCGTATTCCGTCCCTGACCACTAAACAAAGCTTTTTCTTTCTTGTCTCTTCCCCCTTGTAATTCATTTTAGTGTCAACCACTTATAAATTGCTTTGATTATAATCGTTTAGGAATGTTATGCACGCAAAATTTATAGTTTAATTTCTTATAACCTTCATTTAATTGAGCATTCTCTATTTAACCTTTTATTATGAAAAACACTAAAAAGTTATCAATTAAGTTTTAAATTTTTTATTTTCTCTTTGTTTTCTTTAATAGAAAATAGTTCATTATCTCAATTTCACGATATGAAGAACTTTCTTTCTCATGTTGTTGGAAATAGTATAAAAATTTCGATTATTCAACAAGAAATTATTTCCAAAATTCAAGAATAACTCTTAAGCACCATTTGTCTCAACCCTAGATGGCTTAACCCTTAATTTTAATTTGAGATTCCGTATTTTCCTAGGCTAAACAATAAATACCATATTAGTAAGGTTTAGTGAGTCAAACTTTTAATTTGTACTAAAAACTAAATTACCTCTCCTCCATCAACAATCAACAAATCGTCTCAGCAACTGAAAGCGATTTGGTTAATCTGGGAGTAGAGATGGGTTTAGGTTTTACAGTCGGTGTGCTCGGAGTTCTCATTCTCTCTCATGCCGCATACTCCACTATCCAATGTAATTTATCGCGCCTCACGTCTCTCCGTCCACCATTGAATATATGAATGTATGTAGATTTTCCTTTGATTTTCGTATGTAAACTGAATTTTTGTTTATGGCAGATAGAGGATTGTTAAAAATAACCGAGGAAGAGTTTTCAGGACCTCCTATGAATGTGAGTTCCTTTTTTGATCTAATTATTGTATATGCTAGATGTATTCTTTTCGTAATTAAACTTGGAGTTGAAATTTGGGGATTTTCATGATGCAGGTAGTAATTGAATTGATTCTAGGGTTTCTGTTATGTATGTACGCTGGGCTGACTGTTCCAGGGAATTTCCACTCTATACATCCATCATCTGAGGAAAATAGGTTATACTTCGTTCTCTCTCTTTCTGCTTAAACTTCTTGAATTCAGATTGTATATGATCTTATCACACTCTGTCGCCCTTTTGATCTGATTATTTGACCTCTACAACTGGACTTGTTGCATTGCTAATCGTGATTGAGATTAGATGATGCCAGATTGCATTTATACTAGGTGATGTTTGAGCCTCTTTTTTCGCTGTTGATGCTGTTTTTTTAGGTGGATTTGATTATCTCTAGTGTTGGTTGTCTAATTTTGACAAAATATGGGGTTTCAGATGGAGATATTCATGTGACTTTATTACATTATGAGTTAAAGTTGAAGACGCTTTTAGTTTTTCGCGTGATGAAGTCCATTTTCGACCTCGATTTTGAAGCTGAAACAAATCCATACCATAGGCAATTAGGCTATCATATTTACAACATATAAACTATTATAACTCATAAATTATGTTGTTGAAGTTTTTAACTTTTGGACTAAACTTATGCAAGTGTTTGACTTTTGAATTTCTAATATTGGATTTTTTGGAAATCAAAATGTTACTTTAAATCTAATCTGAAAGGGTAGAGTTTGAAACTTGACTCAATATGGAGTTTGGACATTGATATGGTGATCTGAATATAAACTGTAAGTGTACATTTTTGAAACTTGATTTCAAATCCAGTTTCACTTTGTAAATTCCACAAGATAAACAGGCTATCTGAAGTAGGTTATATGAAATTTGGGACTCTATTCTATTTGTTGATGTGCCGCACTTAGGCACTAATTCTGAGCATTTCAGTAATTTTATCTCATTTTTTCTCCCTTTTGGTAATGGGAACTAGAGCATCCTGTTTATGGATTATATAAATTTAAAAGTTCTACAAGTAGAGGTCTAAGCATAAGAGAGATTCTAGAGTCTTGTTGACTGCTTTGCATCTCCCGTGGAGGGATCTTTGGCCCACTTTATGTTCAATCTTATGTCGTAATGGATCTCATCATGCCACATTATATGTTTAAACAATCCATCTATCTTAACACGAAATAATTTGCTTAGGATAGAAGAGGACAGAAAATGTAACGATAAACAAGACCAATGATGGTAAAGCATAACAAGGATCAGGGTCTTGGTTACATGTCGGACAAATGTAGTCAACTTTAATGTCTAATGCAGTTGTTTTCCCATCTTCCAGCTTAATAAAAAATAAATTTCGTCAAGAGAGACAAATGTTAGGCTGATTTCTCGAAGGTGCTTGTTGGTTTGTCTTTCCTCTTTACCCTTAGACTCTAGAAGATATCTTTGTACGTGTGTCGTGTGGTCAATCATGAAAAATACTTTCCTAAAATGTAAATAGCTACCTCTTCAGACAAAGTTTTCTGTGGAAGACGAGTTTAGGTCATGTCGTCAGAGCTTCAGGAGGGAGGGGGAGGGAGAGGGGGAGGGGGAGGGGGAGGAATAGCATGTAGGTTATATATTTAGGGGATTTTGGTACGGGGTCTGTAAGAAAAGGAAAAGGAGTTGTCCTGCTCCTTTTCGTTTCTCAGTGTTTGGTTCACTTTTTGTTTTGGTTAATGAAGTTGACTTGAATGCTTTAATACTATTCCCGTCCCCACCACCCCTTGGGATTTGAGTTACCCCCTTTCAGGTTTTGTCTCGTACACTTTCCTGTTCCCAGCGACTACCACCAACCTGGTCATGTTCAACACCAACACAGTCCTTCATTAGCCACTCTTCACCCCTTCTCCATCACTTCCCCCACCAGTTTGCCATCAACCGCATTTTAACTCTCCACCTGACCTCGCAAACATAGATATAATCCTTTGGTGGTCGAGTTAGCCACTAAGGTTATGTTCTCTTTACCTAATATAAGGTGGTTTTGTCTGGATCTTATAAGATTTGGTATGGTCTCATACTGATTATATTACGGAGCTAGTCTATAAGAAAATAAAATCATCGTGGAGGATCTTGTTGGTTTCGTGTGTATTTTTCAGAATTCTAATTATCATAATTTTTTCTTATACATAATTCAATATATATTTGGTATGAAGTTACGGAAATAAGAAGGTTTGGTTTGAAATATCTTGGTGTCATTTGATTCTAACAAGAATGAGTAATAAATTCTTGAAGTAGGGTGAAGGAAACATAGGCTTTGTTCACTTGTGGGACCTTAATGTTCAAATTCAACCACCATTGGATCGAACCCAACCACCATGGCAGAGGAAAACACTATGTTGGTAGAAAGAGGGAACTCCCGTGGTCGCGTCAAAATATAGGGGCTTGAGTGGCGTCAGGATATTCAGGAAGAGGAGTATGTGTGACCATGGTAGTACAAGTTATGGTAGTAATGAAGGAGGACAGACTATGGTGGTTCAGGATCGGAGGTGTCGTGCTGGACTTCACCAGACAATAAAAAAGGGAATACTTTTTCTGTCTTAAACCAAACATATCAGGGAATATGAGGAGTTCTATTTCATTCTTCCTCTTCCCTCTTTTAGTTCCTCACATTTTTCCTTAATTAGCCAAACATCCGCTTAATGTTTCTCCTGCCTTTACAAGCCCACATTATCTCATCTAAATCCATCATTTGCTTGTTTAGGCATAATATACTGGGTTCGTTCTGCAAATGGTTTTGTTGATGTCCTATACTTGGAGGTACTTGGAGTTAAGTGAGTCCTTCGATTTTTTGTGAGAATGATGACCATTGGGTGGGAGCTAGATTAACTTTGTATGGACTACACATCATAACTATCTGGAAGACTTGACTTCCCAGTGGTTACCGACCACAAAATATTTTATCTCTTCTTTTTGGCAATGGGGACAGACCACCCACACAGGTAGTAGAAAATTGTTGTTCACATATGGATAAGATTGTATATTCATTTAAGGTTGAGATGTAATGACACTTGGGGCATCCTTCTCATAATTAACCTGTATATCTACGCTCAAGCCTGAACTGTTCTTCTCAGAAAGCCTTTTCTCAAGTTTTCAACCAAGTTTCCTTTTCTGATTCTTGATTATTGGCAAGAATCTAGCTGAATATATCTGACACAACGTGTAACTTATCTGAAGCGATTTGGACAAATAGATTTGTTAAAACGCATTCGTAGAGTAGCATGGACTGACCTAGAGATTATGAGGAGAAGCAATACGCAAGACTAGGGTCAAATGAGCACGCTCTATTAATCTCCTTCATTCCAGAGGACGTAATTATATAGTGATTCCCAGCAGGCATCCAAATATTTTCGAATCTTTCCTTACAATCATGAAATTTGTGTTTCACAGGAAATTCTACCTCCCTAATATTTCATCTACGAACCAGAAACCTCTAGAATACTTGTAGGTTTGTTTGTGTAACTTTGAGACTGTCAATTTCCTAAACCCAATTAGGGCAGACTTGTTGATGGTCTCAATTTAGAAAAACCTTTATACTCAACCCCTTCTCCATGTCATATTGTTCATCTGCATACTTTGGAACCATTGCCTTATCGACACTTCTCCCTCATATTGTTGTTAATGTCTTCTTGCCACTCACCTTCCAGATTTTCTATGCTATTCCCAAGACGTTACTTCATGGGAAAAAAGGAAAATTAAGAAATTTGTTCTTGTCCATACCCCTGGATAATTTGCCTACACTTTAGGCCAGTACTATGCATTCAATCTTCTCAAATGCAAAATTTAGGTCACCAATCTTGCTGAATTGGTGCTAGATTCTTTTTTCCTTGTACCTTCTCTTGGCCATCTGCTCCACGGATTTTCTTTATCCTGTATGGACTTGCTTGCGTAACATAGTGTGTCCTAGCTGATTGATTATTTCCTGCTCAGTTTGATAGAATCAGACAATATTGCACGGGTTCTCAATGTAATGTTGATGGCTGTTTGTTTCCTGCAAATCGTCTCAATTATCTTTGTGAACATTTCATGAACTACATGATACCAACCCTTCATTTGGGGTAAAAATGAAAAGGAGTTGTCCTCTCAGTGTCTGGTTCACTTATTGTTTTGGTTAATGAAGCTAACCTGAATGTAATACTATTCCCCCCCCCCCCCACCCGGGATTTGAGTTACCCCATTTCAGGTTTTGCCTCGTACACTTTCCTGGTCTCAGTGACTACCACCAATCGGGTCATGTTAAACACCAACACAATCCTTCATTAGCTACCCTTCATCACCTTCTCCATCACTCCTGTCACCAGTTTTCCATCAGCCCCATTTTTACTCTCCACCTGACCCCTCAAACATATATATAATCCTATGGTGGTCGAGTTAGCCACTAAAGTTATGTTCTCTTTACCTAATATTAAGTGGTTCTCTGGATCTTATAGGATTTGGTATCGTCTTGTACTGATTATATTCAGTAGCTAGTCTATAAGAAAATAAAATCATCATGGAGGATCTTGTTGGTTTCGTTAGTGTGTATTTTTCAGAATTGCAGGCCCTTTAAAGTCTTGACTTTGTTAATTGCAGCCCTAGTGGTTGGATTTTTTAAGGCTGCAATTGAAGAGATTTAAATAAAAGGGCTGCAACTAACAATGTCGAGACTTTAAAGGGCTGCAATTGGCGAAAAATCCTTCTAATTATCATAATTTTTTTGTATACGTAATACAATATATATTTGGTATGAAGTTAATGGAAATAAGAAGGTTTGGTTTGTAATATTTTGGTGTCATCTGATTCTAACAAGAATGATTAATAAGTTGAAGCAAGGTGAAAGAAACATAGCCTGAAGTTCAAATGTGGAACCTTAATGGTGAAATTTAACCTCCATTGGATTGAACCCAACCACCCATGGCAGAGGAAAACACTATGTTGTTACAAATTTATTGGTAAAAAGAGGGAACTCTCGTGGTGCGTAAAAAGATAGGGGCTTGAGTGGCGTCAGCACATTTAGAGAGAGAGGGGTGTGTGTGACGGCAGCACGAGTTATGGTAGTGAAGGAGGACATACTATGATAGTTCAGGATGGGAGGTTTCATGCCGGACTTTAACCAAACAATAATAAAGAGAATATTTTTCCTGTCTTAAACCAAACATATCAGGGAAAATGACGAGTTCTATTCCATTCTTCCTCTTTCCCTTTCTTAGTTCCTTTCCTTTCTCCTTATTAGCCAAACAGCCCCTTAATGTTTCCCCTGCCTCTACAAGCCCACATTGCCTCATCTAAATCTGTCGCTAGCTTGTTTCGGCACGATATACTGTGTTCTTTCTGCAAATGGTTTTGTTGATGTCCTATATTCAGAGATAGTTGGAGTAAAGTGTATGCACGAGTCCTTCGATTTCTCGTTAGAATGATGACCATTGGGTGGAAGCTAGATTAGCTTTGTACGGACTATGCATCATAACTATCTGGAAGACTTGACTGCGCATTGGTTACAGACCACAAAATATTTTATCTATTTTTTGGCAGCGGGGACAGACCACACAGGTAGTAGAAAATTAATCTTCACACTTGGATAAGAATATATTCATCTAAGGTTGAGATGGAATGAGACTTTGGGGAACCCTTCTCATAATTAACCTATATATCTATGCTCTGGCCTGAACTATTCTTCTTTGTAAGCCTTTTTCTCAAGTTTTTAACCAAGTTCCCTTTTTTATCCTTGATTATTGGCAAGAATCTAGCTGAATATATCTGACACAATGTGTAACTTGTTTGAATCGACTTGGACAAATAGATTTGTTGAAACACATTCGTAGAGTAACATGGACTGACCTAGAGATTATGAGGAGAAGCAATATGCAAGACTAGGGTCAAATGAGTACACTCTATTAATCTCCTTCATTCCAGAGGACCTGATTATATAATGATTCCCAGCAGGCATCCCAATGTCGTGAATTTTTTCTCACAATCATGAAAGCTTGTAGTTTCACAGGAAATTCTACTCCCCTCACATTTTATGTTTGAACCAGGAAATACTCTAGAATACTTGTAAGTTTGTTTGTGTACAGTGAGAATGTCAATTGCCTAAACCCAATTAAGATAGTCTTGTTGATGTTCCTAATTTCAACAAACTTTTATACTCAATCCCTTCCCCGTGTCATATTGGTCTTCCTGCATACTTCGGAACTATTGTTGCCTTATCAGCACTTCTCCCTCATATCGTTGTTAATGTCTTCTTGCCACTAACCTTCCAGATTTTCTATGCTATTCCCGAGACGTTACCTCATGGTAAAAAAGGAAATTAAGAATTTTGTTCTTATTGATACTCCTGGATTATATTTGCCTACATTTTAGGCCAGTACTATGCATCCAATTTTCTCAAGTGCAAAGTTTAGGTCACCAATCTTGCTGAATTGGGGGCTAGTTTCTTTTTCTTGTATCTTCTCTTGGCCATTTGCTCCTCGGATCTTCTCTATGCTGTATGGACTTGCTTGCGTAAGATTGTGTATCCTAGCCTATTGGTTATTCCTTGCTCAGTTTAACCGAATCAGACAATTTTGCACGGGTTTTCAATGTAATATTGATGGTTGTTTGTTTCCTGCAAATCGTCACAATTTCCTTTGAACAATTATCTTTGTGAATATTTCGTGAAGTACGTGATACCAACCCTTCATTTGGGGTGAAAATGAAAAAGACCAAAAGGTTATATACTTCGACATTCAATCTTGTGCAGGTGATATTCTGGGCCTTTACATCCTATTTTACTCTACATCTTTGAATTACATAGTCGTTCAATGCAAATTTAATTTAGCAACTTATGAGTCGGAAAAAATGTGTAATAACTAACAAGTGATCATTTTTTCAAGCTGATCAAAGTGGTTTAATATGGTGGTTTCATACTTTTAAATCTGCACCAGTTATGCGTAAATTATAAAATCTCCGACTCTATGCCTCTACACGTTATGTTGTTGAGCTTATGCCTTGTGTGGTAGAAGGAGCTCATATTTTCTGTTTTCAGTCTTTCTATCAAATCAAGATATATACCACGAGCATTAGCCATGAGGCTTGAAAAGCACCAATGAAGTCTTTCAATAAATATTTTCTAGTTCCCCAAGTACTTACTTTGGCTCCTCATGGTTCTTTTCAATGTATAGACTAGCCCACTTAGACATTCCTTAAAGTTTTGCGAAGCTTGGTTGACTTAATCTAATCAGAATATAATGTACCAGGGATGTCTTTTTTTAGTTTGAGTATTAAGATTATTGTTCTTAGATTTCATCTTCTAATCAGAGACATTGTTATGAGTACGATAACACAAAAGAGACCAGTAAAACCATAAGTACATAGCTTATATGCCACAGTTGGCTGTTGGCAGGATTTGGTAGTTATTTGTGGGAAAGATCTCTGGAAACATTTACTAAAGTCAGGAGCTCTTTTTAGTAAATTGATTCATATGTCTGGAAAGATGACATTGAATTCTCGTGCTTTTGGCCCCTTCATTCGATTCGCCGTCCCTGCAAATGTTCTAAATTGCCTAGTTGACAATCTCGCAAGTATGATGTATCGTGAAGTAATGAAGCTATGATTTTAAGAATTGTACTTTATGGATTTAAAAAAAAAATCAAAGAAAAGAGATAGCTAAGCGTAAGTGCCTTTTGACACTAGCTGGACTGCAATTGCTCATTTTTAAAAATCCTAAACCCCAATTTCCTCTCAGATTTATGGTTTAACTTGGTAAACCTTTAATTATTTCTTATGGCTTTAGGGCAACCATTAAGCGACTGATATTTGTTGGATTTTCCCTGGATCCTTCTATCTATTGACTTTTCAGTGGCACCCAATCGGTCTACTTAGGGTTAAAACAACTAGTAATCAATTCTGATTTCATCTAGAGCTCTTATGGTGGTACGGTGTTCCTTAGTAAGCAGACAGGAGGGAGGGGGAGAGGAATTATGTAAGAGAGACTGTTGAAGAGAGAAAACTAACCTACACAAATTAGACCCTATATTCTTTTTTTAGTTATAAATTTCCCTGTTAAAAGAGGCCTGATAGAAAAAACCTCTAGTGATTCTATATAGACCCCCTATAAAGAGTTAACGATCCTGTCCAGTAGTATGTTAAAATCCTCGCTAGTTGACCTGATCCTGCTTCCCAATGGACTACTGTCCTAAAGCTCTTGTGGTGGTGTGATGGTGTGGTGTTCTTTGTCTTGGAGTGTCTACACAGATGTTTGATTTATCCAGAAACCTTCACTTACTAGTTTCTAATGCGTACGTTCTGGATAAACCTCTTTTTTCGCTATTGTGATTCAACTTAGGAAGTAAGCTATGTTCACAAACGAAAGAGCTGTTAGGTAGAAAGGTACAAAGGTTACAGGTTTATAGTTGCAGTGGGTAGATAGTTTTAAGGAAAAGAGAGGTACTTCTGCAAATGCTCGTGCGGAAGTTAGCCCTCCATATGCAGTATCTAATGTTTTTTAAGAGAGGCTTATTGATTATTCATGTCATCCTATTTATATGCAGATATCTTATGTTTGTTTGTCCCCCTGCATTTGGTCTTTAACTGTTATAGAATAAGACTAATTAGCGTCTCAATGTTGCTAATATTGGGAAAGTTGATAATGATTGCAGGATAGTTTCTTTGCCTGAGAATTTGGACTTCATGATTTTCAACCATCGAGGCAGATTGGCTCCTTCAAATTCTGATATGAAGCTTAAATTGTGAGATATCATCTGAAGACCTCAGTTCTCTCTTCCAAAAGACTTTGGACTACTTGAAAATTTTGAAGTTGTCTTCTCGTTTCTTACTCTCTTATCTTTTTCTGGCTCAGTGTTTAAGTTGCTGTTTATTTTGCCTATGTTTCAAGTTTCCTCGAGCACTCGAACATAATGCTGTAAAATATAGCTGCAGAATAGATTCTAACTACAGCGGGAAATCATGTTCCGTGCAGTACTACATTGTTACAGATCTTTATTTTGACAATCACTGTCTGAGATTTGCTTATCATTAATTCATTACCAGGCTCTCATAGTCATCAGAGATTATCCTACAGATCTCCTTTGTTTTGAGATCATCTGGAAGTAAACTTCATGTTTTCTACTTTACCAGATTTAAGAAGGCAGCTGAGCAAGTTTGCTTGAATGTTAGACACTAATATGATTATTGAAGTGTTGCTATGAAATCTGTCACTGTTAAAATTAGCCATGACCTCATTTATCAAGAAAAATACTAAAAATCAAACTATTTGGTATTTTGGTAACGAACAACGAATTGTAGGACATCTATACCCTTGTTTTCTTACTGTAGTTGTCAAGAGAAGGCTATGTGCGCCTTTTCACCACGAAACCATCTGGTGTTAGACCACACTTTTAATCAATGACTACCTTCTCAATAAAAAAAACTCGAATCTTGGTAAAATCTGAAACTTGCAACAAGGACCTTAATCGACAAAGGGTCAAAGAAGTTATACTCAACAGTACCAGAAAATACAACATAGTTGATAGAAGTATGATACAACAAACTAAATCAAGTTATACATTGTAATTTTGGATATCCAGAGTTGCAGGATGAGAAAGGATACGTTGTTAAAGAATTTTAGTAGTACAAGTGTGTCAAAAAATGTCAAGTGGAGAAAGAAGATTACTGCTACAAAGCTAGAAACAAAGATAATGTACCAATTATAAATCACCCCATCAACAGACTGACTACTAGCTTCAACCTGACCAAGTTTCCTACACCTACAAAGAATTGACAAGGAAGATGAGTAATTTACATCTGAGACACTTCCTGTGGATTATCCATAGATGATTGCCTAAGAATGAATTCAGCTCTCCTTTTCTTGTCATCCATGGCATCATCTCTTCCCATGAATGATCCCCTCTTTTCATTCATCTTATTCCTAAGATGTATATCCAAATCTTCAACCAGCATTTTCTTTCCAGCCTTCAACTTGAAATGAACCACTGGCCGCCTCTTATTCGGAATCACCCTCTTATCTAAATCCATGGCATCCGAATCCGAAACATCATCACTTCCACCAGCTGCCTTAAATGCATCAATAACAGGAGCAAATGTCTGCTTCACCAACACATGTTTCCTATCACAAACACCATTTTGATACCCATCTTTGTTCCCAACTGGCGGTCCGGACACCGAATTATCCTCCATACACATTCGATTCTCCCCATTCGACCCCGAACACGAGGGTCCGGCTAAAGCATTGGACAGCAGGCGTTGCTGCAAATTAAGCAAAGAACGCTCCGCCTTTCTTCTCTGCCTAGCTTGCTCCCCTTTATCAATCTGAAGTTCCAATTTCCTATGATTCCACACAGGTGTGCGAATATAAGTATGAGGATCCGGAAATGCGGGCAACCAATCTGGTATATGATTACTAACTGGAATTTCAGCCATTTGCAAGAAAGTCGGAGTTTGAATGTGTTTTGATGAAGATGGAATTGGAAAGCGTGGAATTGGTTGTGCAAATGGAATTTCATTCTCTTCCACAAATTGAGACAACTGCTGATTGCTGATTTCTGGCCCTAAATCTTGTAAACCCTTAAATATGTCAAAAACGTTAGATTCTGATCTACCAGCTAAATTAGCATAAAAAGTAGCTGATTTTCCTAAATCACAGATGTATCGAATTACAATATCTGACAATGCTTCTAAACATGATTGCTTCACTGCTTCATATCCAATTCCTTCGCAAATCTGCGCAACCGCCATTTTTGATGCAGCTCGTCCGAAGTCGTCTGCTTCAGCTCTTTCTCTTTCTCTTCCTCGACTATCTTCTTCATTATCTCTCTTCATTTTTTCACCTTCATCGCTCATATTCAAACCCTAATTTTTTCTTTTTCTTTTTTCTCTCTTGTGGATGAACAGAACAACAATTCTTTCAATTTAACCTCCGGGTCCGGGAGGGGGGCAACCGTGCAATTGTGCGCGATTTCAAGGGCATTTACGTCTTTTGAATTAGAAAAAAAAAGAAGCTTAAAATAAGTCAAAGTGTGGAATTGTCCAACACCCCAAACCCAGCCTTCGTATCTTTAACGAGTTTGCTTATTTTTGCAGCCTCCGTTCAACGGAATTGAAATTGCCGAAGATGAATCCCGTCAATTCTCTTCTCAACGTGGATATTATGGATTATTGATTCACATTTCAATTTTTAATTTCTTTTTTTCAAATATGTTATTTATATTAGTATCCAGTTTATGGATGAGTGCTCTTGGGATAATTGGTCTGGCTTTGAATCTACGTGCCTATAACTTCGTTTCTCAAGAAATCCGTGCAGCTGAAGATTCTGAATTTTGAAACTTCTTACACCAAAAATACTCTCTTAACCAAAGGATGGTGTTGAACTCTTGCTAAGCATTTTCTAATTTGTTGGTAGTAAAGTATTCGACTTTGGGCTTTAATCTATACCTTAGATGTAATTTTAAGATTTGTACTCATCATTGACATTTTTGTACTAAAAACATTTAAGATTTCCTAGTAATCTACTACACCGATTTAGACAAAGGGATATTTGCTACATTTGTATTAAAATAAAAAGACATACATGATTGTTGATGAGCAAGATTTAGTATAACAACGTAGTTTGTTGAGGCTCCATTCATTGTCTTATCATTTTATCATGTATCATATGGATAATTGTTGCAACTTAGCTAACTATTTGCTCTTCTTAATTCTGTCGAAGAGAGTGTTTGGTATGAAAATTTTTGATGTAGGAAACAGATTCAAATAAGTGTTTTTATTTCTAATTGTTTGGTATGAGTGTTAAGTAACAAATACCGTTTCCAAGGGGAAAACATAATCCCCCCATTTGTTACCCTTATCAAACTAGTGGAAACAAATCATGTTTCCTTCCTCAATCATAATCCTCTCAATTGTTTCCATTCCACTAGGATACCAAACAACTATTAAATTAAAGGTAACGGTTATTATTTTTATTTCCTCTCCTTATCCAAATCCTTTTCATTCCGTTTACGTTTTCCATACCAAACACCCTCTAAAAGTGTTCGATATCATTGAAAGGGATTTCAATTGTAGGAGAGCACTATTACTTCTTAAGATGGTTTATATACAAACTATGAGTACCCTTCAAAATACAAACTATGAGTAGTTTCTTGCTTAGATTTTGATATCCCAGAGGATTTCCAAGTGTATATGACTATATCTAAACCAAAATGCATACTAAGTTATATTAGGGGCTCACTAGATTTCTTGCTGCTTGGAGGAGTTGTGACTTGGGATTATAGCAGCATAATTCTTACTTACCGTCACCGATTGACCTCATCAGGGAATTGGGAACATGGTTAGAGTGACGAGTATATTAGCATTTCAGCATATTCCTGTTAAAAACAATCAATGATATTGACACTTTCTTTGAAATGGCGTTCAAGTATCCACAATCAGTGTCCTAAAATATGATATAACTTAAGGGCAATTGACACATTATTTTACCTTATGCATATCAATAAGACAAACAAACATGATCATTTTCTTAATATGTTATTTAGCTAGCTTATTCGTATTCGCTAGACCTCGGCATGGGCCGGATCAGGCTTGTTCACGGGCTCGACTCGCGGGCATGGTCGAAATAGCGGCCTTTGGACACAAGTGCTAGTACAGTGCTAATCTCTTTTTTTTCAATGTTAGTACAGTGCTAGAGTGTGGAAGTTAGTTTAGCAATTACTTAGACACCCAAGACATACTCAAGCTCTGTTGAAAATTAGACTAAGCAAAATACTAATTACTTAGCTTGCAGTTAACTAATCAACAACTAATGGAAAGTGATGAAAACTAAACACATGTAAGGAAAGCAATGAAAACACAGCGAATAACGTGAGAAAAATTGAGTAGGGAAAAATCCATGAAGCAAGCACCTTTGACTAATGACAATATTGATGATGATTACAAGCATTAATGGATGAGTTTAATGTTATTTCTCTCTTTTCTTTCTCATATTTTAGGAAAATTTGACATGTATTAATGATGAGAGGTATGTTCGACTTTTTAATAATATATTATGGTTTGCTAAATATAACTAGGTATTTTAAAAGTTTTGTTAGTTTAACAAACTAGTAAACTATAAATAATGGTTTTCTACCAAGCGTTGGACTATTGAAGATTGTTTTTAGAAATTGATTATTGAATTAATGAAGGTGTTTTTTTTCCGACGCTTTTTAGCCTCGTTAACCTGCGGGCAAACCTGACCCTGTTTTTTGGACGGGTATAAGGAAAAAGAGGTCAAGCCCACAATTGGTCGTGCATCAATTATTAGGGTTGAAAGACAAATATCTTAGGCATGACTCAGACTGTATTCAGTCCAAGCCCGCAAATTATCAGCTTTAGTCCAAACCTAATGGTGTATTTTGGAGCTATTTTAAGATGTAACTTAAAAATTACCAACAAAAAAAGACCTAACCCGAAAAAACAGTAAGGTCTTGAAATAGACGATACGTGCACGTATGTTGTGCCATACCCGTAGTGCTGTCAGTTTGGTTGAAAACTGATGGTTAAACTGCAAACGGTTGATCAACTGAACTGAATAAACTGAACTGAATTGACCCATAACTGAAAAGTTAAAAACCGATAAGTCAATCAGATTAAAGTAAACTGCAATTAACTGAACTGAAACTGAACTGAAACTCAACCGAAAACATACCAAACTGAAATTAACTGGACGAAAAACCGATTTAAACTGAACTGAACTGAAAATGAACTGAATTTAACTGAAAACTGTTTCAAACTGTTTTTAACTGAACTGAATCAAACTGAATGAAACTGTTTTTAACTGAACTGAATCAAACTGTTGTTAACTGAACTGAATCAAACTGAATAAAACTGTTTTTAACTGAACTGAATCAAACTGTTTTTAACCGAATTGCATAAGGTTTGGTCATAAATAGTGGTGTCAGAAACAGATCTGACCGCTGGATCAACCTGATTCTGACCTGACCTGACTTGAACCTGGTTCGACCTGTGACTACTGTGAGGGTCAGTTAGTGGTGTCAGAATCAGATCTGACCGATGGGTCAACCTGATTCTGACCTGACTTGAACCTGGTTCGACCTGTGAGGGTCAGTCCTTAGACCTGACCGAAACCTGGCCTGGGATTACCCAGACCTAACCGGCACCCGACAAGATTATATCCTGACCTGTTCAGACAGACCTGCTCTCAAACCCGAACCCGACCGCAATCAACAAGATATTATTAAAATTCAATTTTTTTTTATATCTACAAAATAATTTAAATATGTTAATTTATAAAATTGCTTACAATTAATAATTAATTAAATAAAAAATTAAAAATTAAATTACATTTAATTTGACTATTTGTGGGTTACACTTTCAATATCATGTATTTGTTTATATTTTTATTTTCATTTATTTTTGAATTATTTGTGTACATTATTCTCTTGTTTTAATTTTACATCTATTGATGTATATTATTAAAGTCACAACGTCAACATGTAAATTATTTTTACTAAAATTAAATTGAACAAAAATTGAGTTGAAACTTGACAAATTTTAATCAAAAATTGAACTTGACTAACCAAAGCTGTTTAGTAACCAAATTAATTTATTGTTATCTACATCAAATTGTACTTGAATTTACAAGTCAATTATTTTTACTTTGATTTTTTTATTAAACTTATTAAACCTAAGATAACATCAACTTACAAAACTATTTCTAGATCCCAAACCAGCGATTTTAAATCGCTTAATCAAGTACTTGTTAACTACTGGTTTTATGCAAATCTTGTTCAATTAACAAACACCACCAACAATCTTTATCATTTCTGAAAAAGCAAGAGATTCTACATGCAATATCATAATACAGTTAAATTAATAAGAATATAAAAATAAGAAAAAGACAGTAAATAAACAAATAAATTAACAAAAATAAGAAGAAAAAGACAGTAAACGAAAAAATAAATTAATAAAAACAAGAAAAATGAATTACAAAATTCTGAATTATTCAGCGCAAAAAAATAATATTATACGAATTAAAATCTAAAAACTAATATTTAAATAAGCTAAATTAATAAACGAATTGCGAAAATAATGTATATTGACAAGCTAAATCAAAAATCTAAAACAACATTCAGCCTTGTTGAAGATTTCGACAATTAAAAATCTAAAAAATAATATTATAAACAAGCTAAATTAAGAAATGATTTACAACAATGAACAAACTAAATTAAAAATAGACAAAATTTCCCCTCAAAAAAAAATAGACAATGAAGACCGGCGAGATGATGAGAGAATGAAGACCGACCGGCGAGATCTGGAAACTAAATCTGAAGCCATTGATATCGAACAAACGAACGATAAGCTTGAACGTTCGCGTGAAAGAGAGAAGAAGAGACGTTGCGTGCTTGAACGACCGCGAAGCTTGAACGTCNNNNNNNNNNNNNNNNNNNNNNNNNNNNNNNNNNNNNNNNNNNNNNNNNNNNNNNNNNNNNNNNNNNNNNNNNNNNNNNNNNNNNNNNNNNNNNNNNNNNNNNNNNNNNNNNNNNNNNNNNNNNNNNNNNNNNNNNNNNNNNNNNNNNNNNNNNNNNNNNNNNNNNNNNNNNNNNNNNNNNNNNNNNNNNNNNNNNNNNNNNNNNNNNNNNNNNNNNNNNNNNNNNNNNNNNNNNNNNNNNNNNNNNNNNNNNNNNNNNNNNNNNNNNNNNNNNNNNNNNNNNNNNNNNNNNNNNNNNNNNNNNNNNNNNNNNNNNNNNNNNNNNNNNNNNNNNNNNNNNNNNNNNNNNNNNNNNNNNNNNNNNNNNNNNNNNNNNNNNNNNNNNNNNNNNNNNNNNNNNNNNNNNNNNNNNNNNNNNNNNNNNNNNNNNNNNNNNNNNNNNNNNNNNNNNNNNNNNNNNNNNNNNNNNNNNNNNNNNNNNNNNNNNNNNNNNNNNNNNNNNNNNNNNNNNNNNNNNNNNNNNNNNNNNNNNNNNNNNNNNNNNNNNNNNNNNNNNNNNNNNNNNNNNNNNNNNNNNNNNNNNNNNNNNNNNNNNNNNNNNNNNNNNNNNNNNNNNNNNNNNNNNNNNNNNNNNNNNNNNNNNNNNNNNNNNNNNNNNNNNNNNNNNNNNNNNNNNNNNNNNNNNNNNNNNNNNNNNNNNNNNNNNNNNNNNNNNNNNNNNNNNNNNNNNNNNNNNNNNNNNNNNNNNNNNNNNNNNNNNNNNNNNNNNNNNNNNNNNNNNNNNNNNNNNNNNNNNNNNNNNNNNNNNNNNNNNNNNNNNNNNNNNNNNNNNNNNNNNNNNNNNNNNNNNNNNNNNNNNNNNNNNNNNNNNNNNNNNNNNNNNNNNNNNNNNNNNNNNNNNNNNNNNNNNNNNNNNNNNNNNNNNNNNNNNNNNNNNNNNNNNNNNNNNNNNNNNNNNNNNNNNNNNNNNNNNNNNNNNNNNNNNNNNNNNNNNNNNNNNNNNNNNNNNNNNNNNNNNNNNNNNNNNNNNNNNNNNNNNNNNNNNNNNNNNNNNNNNNNNNNNNNNNNNNNNNNNNNNNNNNNNNNNNNNNNNNNNNNNNNNNNNNNNNNNNNNNNNNNNNNNNNNNNNNNNNNNNNNNNNNNNNNNNNNNNNNNNNNNNNNNNNNNNNNNNNNNNNNNNNNNNNNNNNNNNNNNNNNNNNNNNNNNNNNNNNNNNNNNNNNNNNNNNNNNNNNNNNNNNNNNNNNNNNNNNNNNNNNNNNNNNNNNNNNNNNNNNNNNNNNNNNNNNNNNNNNNNNNNNNNNNNNNNNNNNNNNNNNNNNNNNNNNNNNNNNNNNNNNNNNNNNNNNNNNNNTGTTTTTTTGTTTCAGATTCCATTATACATTGGAAGATATAATGATTAACCACTTACATTAACTTGATTTATAAACTAATTCATCATTATCAATAATTATCTGAATCTTTGACCACAACCAATCACCAATTCATCATTGATAGTTACACATTGGAAAACTATAGAATAATGAAGAATTTGAAACTGAAATTCTCAATATCAACCGAATGTTGAACCTTTAATAAAATAAATTTACATAAAATATGGCAACTTCAAAATGCGCTTTCGTAGACAAATATAGATACGTCTCTTGGTGCTATCGTTGTATTCGACAAGTTTAATCTATGCATGTGAGAAAAGTCCAATTGAGTTGGAATTTCCTGCAATGAATAATGACTTGACCCGAAGTGAGACCCGATCGAAGTGAAAATATGTACACGGCATAATTGATATCAAGTTTTACCCGAGTCAATGCGGTTTCCTTAAGAAACTGAAATTAACTGAATCCGAACTGAAAATAACTGTTTAACTGATAGTAATCCGTAAAAAGTCAACTGTTTAAACCAAAACTGTATGGGTCAAACCAAAAGACAACTGTAAACTGAACTGAACTTAACTGAAAATTGAATTAACTGTATGGATTGAAACTGAAACCGAAAAAGTTTAAACTGAATCGGTTAAGATCGAAAAAATGAACTGAATTAACTGAACTGAAGTCAACTGAACTGTTTGGTTTGAACCAGAACTGAACTGGTTAACTGAATTGACACTACTACATACCCGGGCCTTAGCTTTGATTCTAGCGGACCATGAGCCTTAGTTAGGATCTACCAAAAGTGCAGACATTGAATGGTGGGTTTTCTAAATAATTTCAGTAGTGTACTCGACATAGTTTTTATTGCTCATACATGATACATACGTGAAAACATTTCCAGGAACTTTTCTTTCAGTTTTCCCAGTGAGTTATGAGTTATTTTCTTTCTGTAACAAAAAAAAAATACTAGATCTGTAAGTGGATAGTACAAGTTCCTGAAATGGAGTGTTTAAAAATTTGACTAATGGAAACTTGTAATTAATATGTGTAATCTTGAATTGGATAAGATTGCGTTTAAAGTTCAAAAGAAGAACTATTTTTTTTCCCTGTAAGAGAGAAAGAATGACTATTCATTCCAGCCTTTGGAATTGGATGGTTTTGTAATCTGACATGAAAATGAAAAACGAAGGCTAAGGTGAAGTTAATGATTAAAAAGGTTAGGCTAATTTTAAGTAGGGGGCACCTAAAAGCCTACTCTTAAATAAAGGGAGTCACTTCAATTCCTATGTATATATGGTAGCTGAAAGAAGGAATAGTGTGCACAGAAGCAAAAAGAAGAAAATAATATCAAAGTTTGCAGTTTTGTGGAGAAACAACATTTTCATATTTCAATTTCAATCAAAGAAGAAATTAAAGAACTGACAGACAATAGAAATGGCTCCCTACTCCCTCATCAACTGGAAAAGACAGCTTTTTGACACTTATACCTTATTAGTCTTACTGATTTCTGAACTTCCACAGAAGCAGCTCCCCAACATCCCATCTTCATGCATAATTTCTGACCTAATCCTTACCTTACTGGTGTGACACAGTGGAAAAAATATTTTTTTGCCTGCCCACCTAATCTTTAGTAGCCTCCTTTTTTAATAAAACTAGTTTGAGTTTGCGCGTTGTCCGAGGTTGGTATCGCGTATCGCGTTTTCGAACTTGATATGTATTTTTTTCGCATTCTCACTAAAATATACTAAGAAAAACTCAACATTTAAAAGGTACAAATATAATAATATAGAGACTAAAAACATGAAATGGTAATTATGTCATACTCCCTCCGTTTCTAAATAAGTGCAGCCACTTCTTGTTTTCACGTTTGCCAATGCATTATTTTAACCATTAATATCTTCAATTATCAATAAGTAAAAATTATAAAAAGTTGATATTAAAAAAATTCACATTTGGACAAATCTAACAAGATCCCACATGATTATGTTTTTCCTAAAATGTAAATCACCAAAGCTAATTAAAGTTTGAACTGTGAATAGTAAACACTATCAAATATTGCACTTATTTAGAAACGGAGGAAGTATATAATAGCAAGAGATTACGAGTTCAAATGAGACTCCATATTCCTTTTTTTTTATTCGAAGCATGCATCCATAAGTTAAATGGTTAATTACCATCAAACATAAAATAGTACTCCATGCAATAACTAGAAATGTAGATGAACATTCTACATAAATTCATACTATCATCACAATTCCGACTATCTCTTGCTAAAACACTTTTGTTAAAATCCCACATGCTTTAACTAGTTAGTGGATAGTTGATAACTGGTTTGATTAATTGTTTGTTGAGTAGCTAATTGTTTATCCTTGATTGTGTAAAATGATCAATAAAAAAATGGACATAATTTAATATTGTACTTTTTATAATTTATAAGATGGATATGTTTAGTAAACATATATTGAAAATAAGATAAACTAATAAAGAGTTATATAAACCACAGCTATAAAATTCAAGATTAGTCATTATTTAAAATTTTAAATTTATGAGTTCATGATTTGCGAAATATTAAACTTAAATTATTGTGCATATACCTATATAATATTTACTTGTTGTGGCCATATTTTAAATTTAGGCTATTTATAAGTTGTAGCTAGACTATACATAAATTAGTATGCATATTGCACTTCATATGAAGTGATAATTAGGAGCATAAATGGAGAAGCATGAGTCATTAAATTAAAAACGTAGAGAATGAATGAGGGAGGAGCGAAATTTATCAGGTTTCGGGATATTTTGGTAAAGGTAGTAATTTTATTAACAAACTTTAGGACATAATCCACTCATTCCCAAACTTTTAATTCCCCCCAACTTCTACACAAATAGGTTTTCAAACCTCTATTTTTCAAACACTCAAATTAAAATATTAACGTAGATAGAATGTTATTGAATGAGAGATGATGACACGTGACATATATACGTTATTAAGAATGTTTTTTAATATATTAATAGAGATTTATTACTAGTAGAATACTATTATCAACGCGCTTATAACGATTACCAACGCGCTAGTAATATATTTAAGTTTAACATTATTAACTTTAATTGCACACCATTATCAACACGCTTCTTCTAACTTATATATCTTTCATGACATATTAGTCAGTTATAAAGATTGAATATCAATAAAGTATTCATTGAGTCGAATCATCAAACAACACCCCGAATCACTATATTTTTTTTTCTTATATATTGAAAATAAATTTTAAAAAAATTCTCTAATTGTAAAGACTAGAAAGAACAAACAATACAACATCTCCTAGAAAATTATTTTTCCATTGAAATTTCAATTCCTAGAAGTAACAAAAGTTGTTTGGTTTGGTTATGAGAAACTCTACGTACCAATCATCTATAAGCGACTTCCTTCATTTTGCACAATTAATATATTGCCAACCAATTAAACACCTCACATTAATTTAGTTCAAAAAAAAAATTATGCATTTGCCTTTTTTTTTATACTGCTAACGGATGTCCCGGTGCGCTAGATAAGAAATATAATGTTCTACTTAATTACTCATATTTATACAAAATAATAGAATAATATATAATTTCAATGCAAATTATACATTATTATATTGTTTTATATATATGAGTAATTAAGTACAACAATATATTTTTTTATCTAACACCTTCAAGACATTTTTGTCTTTTCATAGTAACCAAGCTTGCACTAATTAAAACCAAAAATCCCTAAAAAAATTCAGAAATTTTCAGCACAAAGATAAACCATGCAGGACATTGATTGAGTGATCCTAAGGGTTGCCAACCCTCTTATTATTGAATTTTCATTGGTTAGGAATACATTAAAACATTATTTTTATGTCTTTTCTCTCCTCATTTATTACATACATATCAATATTTTATTCTAATATGTCTATGAGGGTTGGCAATTCTAAAGGTTACTCAAACATTTTCCATCCAAGAAATATACAACGAGGAAATGTGAACAAAAGAAGAGGTTCGTATTGGGTTGGGTTTTTCAGTTTTTCCCCCATGGCCCATTCCTTGAAGATTAAAATCCCCACATCTCTGTCATAAGATGCGCGCCGCCAGAGAAAGATTGTTTGTCTTCTTTGGGAGGCAAGGCATTAAATGAGGATGTACTTCATTTCTCCTCTTTTCCATATTTGTCATCATTGCTCACACTCTCTTATTTTTTTTCTACCTCTTTTCCAATTGATCACTGATGATGCTATTTCCACCATTTCACGCTTTCATCCCAAGAGAAAAAAATATGTAAAATGATTATTTTCATGTTTTATTATTACTTCATTCATTTCAATTAGAGTAGTGCATGCGGTTGAACTTTTCATGGATTATAGGGAAAAGGAAGGTAAAAGAAGTCGTTCTATTTTTTTGGTTGTTTGGCTGTTGGTTATTTTAGTTGGCTTGTTTAACTGACTTGGAGCATTGGCTGCACGTATTGATTTTTTAAGTTGGCGGTTTAAGCCAGGTGTTTGCAAAAGTATTTGGCAAAATTAATTGTGGTTATTGGTTGTTTATTAGAGAATTTTTGGACTAACAAGCCAAAAGCCAATCCAAAAAGCTGCATCAATCAGCCTTTTCATTTTGGCTCAAAAGAATCATTCTATATGTATTGTTTTTCAAGACCAATCAAATGGTATGATTTTAATTTATTATTTTTTATATTATAATAGATATATGTGGTCAAAGGCTTAAGCAAATTTTTGCAAATCATGTTGTGTATTTTGTACAAAAGGAGTACTTTATTTGACTTCTTATTGTTAAAATACAAAAAAATTGGTAGTTTGCCTAATCAGATAAATAAGTATTTTCTTAATTGCAATGTTTTTATTTTATAAAGTTGCATATTGCTTGCAATTTTAATATTTTTGACAAATTATTATTTCTTTCGGTCTTTAGCACATGTGAGTCCTTTACTATCTCTATTAGTCTCCTAAATCTTTGTGCCATAACTCAATGTTGCAATGCTTTTGGGAATACTTAGAACTTGCAAGTACTATTAATTACTTCCTCCATATCTTAATACAATTCCCACTTCTAAATTGTAAACTATTTATTGCTAAAAAAAATCATTTCACTTTATAAGATAAGACATAGTCATGTAGAGTCTTTGATTAGTTTCATTATCTATAGTTGAAAATCAAATTTATTTAATTTTTACTAATATATAATTAAATTGTTTATAATTCTATAATTAAAGATATTAATAATACAAAAACATGGACTGAGAAAATAATTATGCAAAAATATTGTTATATGAATTATATTCACCCAAACACAAATATTATTTGCTATGTATATAAACTTTGTTAGATGCATCTAACTATTGAAGATCTATCAATCTTTGTCTTCAATTCATGCTTCAAATTTAGATACTCTTCCCCATTGGGTTTCTTTTGACTATTTCCATCAATTAAACAATGGAAAAGGTAATTTCTCTTATCTTTCTCTCTTTTCTCTTTTCTCCTTTTATTCCTCTTTCTTTTATATACTACGAAAATACCAAAGCAAGTTGTTAAAAACCTAGTTATTCAACATGATACTTGATAAGCGTGTTTCTAACGCACTTTACGGGCTCCTTTTAGCTTGGTTTGATCCTCTTTCTTTCTCTATTTCATTCACTTGATCATAGTGACATTTTGCTAGATTTTCAATCACTTTTGATTGAATTTATAGTATAATTTGCTTCATCCTATTTTACCATGTTTTATATATAGGTGGGACTACCTAAGACAGTTATGAGTTGTAGAGTCGGCATAAGAAAACAATGAAAATATAGTATACGTTAAAAAATGGTGTGCTTACACCATGCCCCATGTCCGCTCACATCACAAGGGAGCATATTGCACAAAATAAAATATTATACGGAGAATTTCAAATTGACATAACTTTCAAACCACAAATCAGATGAAGATAATTCCAGTTGGAGGTGAAATCTTGTTTCGATAGCTTTCCAAAGATTGGTCATAAGCTTGATTTGGGAGTCTAAAACGAAAGAGATAAGCGTTTTAAGTTGAACTGTACGATTGTAGCAGATAAGTTGGTGCGCCCCCACCAGTTGATGAGGTGCGCCCGCACCTTTGGACACTTTATTACTATAATTTTATTATGTTTAGTTTTTTAGTTTTAGGTTTATGTTCACTTCGAAACAACTCAAAACAACAAATGAGAAACCATGTACTTTTATTAACTTGTTGACAAAAAGAAAAAGTGTTTTTTCTTTAGAAGCATAATAATTTTGATTATTGAGAGTAGAAGGTAGTAAATGCAGGATTGCACACTCAAAAATAATAAATATTTCCAAAATAAAAGAAATGACGAAATAAAACTGTATCTATAAATGTCCACTATAAATACACACTTATACTCAACTCAATCTTACAATCAGTTCAACCTCTTTATTCTCTCTTCTTTCTTGTCATCATCTCTCAGTCCTCAACTCCTCACTTTAACCTTAAAAACCAAAAAAATGGAAAACATTACTGAAACTTCAAAGGGTCCACTAAACCCTAATGCACAAGAATTCAAACCTTCTTACATCTCCAACCCTACTCCTATTACATTTCCTTTTCCTCTACCACCACTACCTTATGTGTACTATCCTCCACCACCACCACCACCACCACCACAACAACCACCAATGATGGTTTACTTCCACCACCACCACCACATTCTCTCTCCTCTTCCACCTTTCAAATCATTCTCTCCCTTTAACTTCCCTAAATCTGATCACATAATCTTACCTCGTGCTGATTATGGTCTTGGTCTTATCACTTCTCCTACTTCTCCTTCTTCTCCTCCTACTCCTCCCACCACCACCACCACCACCGCACCACCGCAACTTCACCGTATCACCCGCAAATCTCACAAGTCAAGAGATCAATTTTTATGGGTTGAGAAAAAAAAGCGTCAACTTCCTGCACTACTTAACCCTGACCCAAACCCTGCTCCTTTGTCTGCTTATCCTTTTGGCGGTTCCACTTCCTTGATGATCCGCAACATCCCTGTTCGTCTTTGGTATGTAGTATTCATCTTCTTTTTTCTTATTATTTATGCATGTATGTCTTTTTTTTTTTTTATTTCTCTAAAAGTTCTAATTTTTTGGAAAAATGCAGTAGAAGGGACCTGATGAGGTTGCTAGATGAACACTGCCGCCATGAAAATGAGAAGCTTTCTCTCTCCTCTCCTACTGATATATCTGAACCTTTTTCGATGTTTGATTTTCTCTACCTCCCTATTGACTTTAAGTGCGTAATCGTTCCATTACTACCCTGAAATCTAAATCATTCTTATAGAAATTTCAACTTTTTTTAATTTTATTTATAGTATTTTCTTTTCAAAAAAAAATGTAGGAGGAAGGGAAATTTAGGATATGCGTTTGTCAATTTCACAACTTGGCAAGGAGCATCAAGACTTTATAATTCATGGAAAGGATGGAATTGGGGGAATTGCTGTTTTCGCACCAAGAAGATATGTGAACTTCATCCTGCCAAATTTCAGGTACTCTTTTCTTTTTGTATAAATGTGTAGAATAATTGTGTTAAAGTTAAGTTAAAGACATTTAATATGTATAGTGTTTACAATATATGTCTACGATTAGTAAAGATCATACTATCTTTTACTTACAATGTTACTCTAATACTTTTATCTTTTTCTTTTTCTTTTCAAATAAATTTGAAATCAGTGTGATCTAATGATTTTTTTTCATCTACAATAAAAAAAAATAGGGAACACAGCTGAAAAAGCACTTCGAGGGTTCGAAATTCGAGTGTGAATCTGACGAATATCTTCCGATTAAGATATCGCCTGCGCGAGATGGAAACAACGGCGAGCGTACTAAACTTATCACAGTCGGTACTCGTATCTTCTAGCTCAGATGAGAGATGAGAGATGAGAGGGTTAAGTTGTATAATTTTTAGAAATGATTTTAACACTCCAAGAGAAAGAATAATCATGTGCTAGGAGTGCAAAAATCATTTCTTTGATATACATACATATACCCTGATAAGATTTTACGTGTCATATAATCTGGGAGTGGGAATGGTAAGGACTGTAGTACTAGTGTTTGTAGTATTAGTCAAGAGTACTGTACGATGGTTAACTGAAAGCAGTGGGACTGATGGAGTGTAGCAGTGTTGTAACCAAAATCCCTTCTCCATTCTATTCACTGTGTAAACTGTATTTGTAATTATCATTACTAGTTTATTTTACTACGTTGTTTTATCTCTTTGTTTTTATGCATTATTTTTTGATGATGTGACTTTAACCATGTTTTTATTGTACTCTTCTTTGTGTTTTTGTATTTTCTTCTGTTTTCATCAAAGAAATTATATATGTTTGTATAATACAGTACTTAGGATAAGGTTCAGTTACAAATCATCACTTTTAACTTCTTGGTGGATGTTTTAAGATAATAAACGAGTATATGTGATTGCTTATTTAAGATATTTCTTTCATTAGGTTTTAAATGCAACAAATGAATATTTTATATTTCATAAATAATATCTTTTGTTGCATTTAAAACGATACGGATGGAGTAATACTTTTGTGAGTATTCCCGTTATTGGCAAAATTAAATGGTCTATAAGTTTGTGAAATTTTTACAAGAAAATTAAATTGTGTAAACCAATATGGAATATTATTGGCAAAGTTAAATGGTCTATAAGTTTGTGAAATTTTTACAAGAAAATTAAAATGTGTAAACCAATTTGAGATACATAATGGAGGACATAAACAGAGGAGTTTTGGATGGATTCCTTCATTTTTATAGGTCAATGTTTGAATCTTCGATCAATGCTTCTGTTTAAGGTTAGAGATTCGTTTCATTGGGCGTGCAAAATGACAATGAGACTTTAGTGTAGCTTTGTAAATTGTAGGTGATTTTTCTACAGTGTTAAGAGTGACTTTGCTATAAAAAGTCAATCTAAGATCTTCAATTTGGTTATAAAGAAGAAAGTGAGGGTGCAGAAAATAGCTAGCAAGGACAAACAAAAAATTTTCTGAAACAGTGCTTTGTCATAACATGGCAAATACGAAAGCTGCAGAATAAGGGTGTCTCGTTTCCTTATTTATGTAAACCATTTCAGGGTAACCTCCTCACTTGAAAGCTCCTTTACACTGCATTAGTGCATTTCATATATTGACTTCAAAGAGCACAAAAGAGTAGATGAATACCACTCCATCAAGTTATATGCATTTTTGATTGAGTATATGTATATATTTATGATGAGATTATTATATACTTCATCTGTTTCTTTTTACTTGCAACAGTTTGACTTTCAAGTTTGTCAATGCATAATTTCAACCATCAATATCGATAAATAAAAATTATAAAAAGTATATATTCGAAAAATATACATTTAGACGAATCTAACAAGATCCCACATGAATATGTTTTTCCTTAACTGTAAATCACCAAACAAAAACTAAATAGAGTTAGTGAATTGTGTAAAAGTCAAATCGTTGCAAGTAAAAAGAAACGAAGGAAGTATAAATATTGACATTGTTCGTCACATGATCAGCAATGCAAACTAAAACTTGGATTGAGTTGATTTTTACCGTGACATTGTTATGAATTGCAGGGAGTTGCAACATTACTTCTAAGAGATGAGACTATTATTTGTTAGAAGGAAGGACAATTAAATAGAGCAGATGTTATCAATTTTTGTAACAATCAGAACAGTTGGCCATGGAATCTGAATTTCCAGCTAAACTTCATTAGAAATGCGAGGCTTGGATCTCCACCGTTTGTTATAACTCATCAAGGTAGAAGTTCCAACCAGGTGGACTTGTTGGCTAAACAATGTCTTCAATATCTTTATTTGCTAATTCTGGTGGAATTAGTAGTGGATTGTATCTAGTTGGGAGTTCGGACTGTTTAAGTACACACCTTGTGCCTCTCTTTGGGTCCAATGAATAAATAAAAATATAAAATTATAAAAAAAAAACAAGTAGCGGATGCTCTACCTCATGATTGTGCGGTCAATATATAAGAAAAATTATAGTCATGTGGGGTCAATATATAAGAAAAAATATAGTCATGTGGGGTCTTGTTTAATTCGTCTTAATGAGTACTTTATTAATATTCAATTATTATAATTTTTACTAATATGTAATGAATGATATTTAATAGTAATAATGATTTTTAAATATAAGCATGATCTAAATTGATATGATCTGAACTTATTTTTTCTGATCTGATCTGATCTAATTAGATCTGAAATAAGCAAAAATAAGGTGAAATAAACATAGTCAGGATAGTGCAATGGAAAAAATAAAACTAATTATTACACCTTCATCCATATAGCTATTAGCTAATGATTACGATAGTTAATCTTGGGGAGGCGTAATACAGGTATCTGAACTTCTGCGCCAAAGTAGCAGACCCTTTTTCTTGGGTCATTTTTTACGCCTCGTTGTGGCTTGCTCTTTCTCTTTATTAGCATCAAGAATTGTGTTAGACGATAAAAACCATTTTCTAAAATACAAAGTCTTGGGTCGATTGAGGATTCATAATAATTTTTCGTTAATCCAAATTAATTATATCAAATTAAAATTAATTGTATCACAAACAATTATTTATATCACTAAAAAATTGACCATGTCATACAAAAATAGGCTATATAAAAAGTGTTTATATATCATACATAAACTGACTACATACAAGTTGATTATATCAAATGTAAATCGACTATATCATACGATATCCTACGAACAATAAGTTCTTAATCGTGTTCATTCATGTTCTTTTTGTTTCTAAAAATATCAAGATATGTTTTTAAGAGTAATAATGACCTTTCATATAATTCATAATTGGGTTAATTATACAATAAGGGCTTAAAGTCTGAGATTTGTACTTTTGTTTTAAGGACCTAAAATTTCGTAAATCGCGTGAAGGCTTCAAATTGGATATAAGTTATAAGTTATAATGACATCAATAAAATTTAGATCAAGTCCTTAATGATATAGAAAATAAAACTTTAGGCTCTAAACTATAATAAATCACAAATTCTCTCACTTTTATTCCAATTCATATTTTTTTTATAACAAACTTGTAAACTTAAAAACAATAACCTAGAGAAAAAAATGTTTCTAAGAAATTGTAAGTATTGCATTTCTTTAAAAAAGCAACATCTTAGTACAAATTAAACCGACGTACACCCCTTTATCAGTTTATGTTCATTCTCATTAGCTCGGAGCCTTATATTGTATCTTGATGTAACAATATTTTAATTTAAATCATTACATATAATTTGTATAAACTTTTCTTACTCTTTGTCGTTAAAATTATATAACAAGAATATATTGTGGATGCTATAAATGTAAATTTCTTAGAAATTAAATGGTACTCCCTTTATTTTTTTTAGTTAATTCACTTTATTTTGGAGAAGAATTAAAGAGGAAGTACAAATATATAAGAGAGAAAATAAAAAGCCGAAAAAAGAAGGTAGAAAGTGCATTCAAATATTAGTATAAAGTAATCCCTCCGTCCCAAAATATAGTTATCATTTTCATTTTTTCACGGTAATTTATGCAAGTAGAATCTAAGACAGATTATAAAGATTCTTTGTTTATTTAAATAAATGTTATATGGGAAAAAATGATTTTAGGAGAGAGAATGGAGAATAGTTGGTGAAAGAACATTAATTGTAACATTTTGGTTGTTTGCGCATCAATCAACATCCAACATCAACCCTTCGATATTTCCACCCTACTACAGGACATTAAAGCCATCCGGAGTAAGTTTAGTTTTTGTGTAATTCGTAAGGTTAGTCGTTCGAAAGTTGATCCAACCCATGTGCTAGCGATTGCAGCTAGACAAGGTAAAGTAGTTACTTAAAGTCTGTATGTTTGTCCTTGTCGTCAAACAAAAGAAAAAACATTTTGGTTGAATAAATAAAGGAAAAAACAAAATTTAGTAAGCAGATAAATAATGGGACACGATTTTTCTAAATAAATTACGAAAAAATGTGGAATTAAATATGTAAATGTGAGAACTATATTTTAGGACACCAAAAATGAAAATCGGAACTATATTTTGGGACGAAGGGAGTAGATGACATTGATCGAAAAATAGAAGAAAACAAGACTAACTAGGAGATATAAACAAGTTGCAATAATTTTCGAAAAATCTAAGACAAGATCACACGATTAAAATTCTATTCAGTAATATATAATTTTTTATATAAAATGTGTTGGTAATTACATCTCTTTCTCAAAAGAGAAGTTATCAATATCTTTTGGAGGCTAAAATTGGTGTAATTAAGTGTTTTTTTTGATGTTGCGTTTCCTACATTACTAATCTTACTTCTCATTTTGTATATTATTAGATACATTAAAATAGACACCACCAGAACAATTATCTGAAATTTGATTCGATAATATAAGTGGTTAAGTAATGTTTTTATAACAAAGGAAAACAAACCATCACCAAATTTACTTCTCTCAAAATAAAAATTAAATTCAGTACGTGTACAAGTTAGGGTCTGCCAAGATAAAACCCTGTCCCATAAACTTTACTTCTGCTCCTTTGTCGGTCTTTCTCTCTCATCTCCTTTCATCTTCATTCTCCAAACACAAACTCGCAAACCATTAATTCTCTCTCCTCAACGTTAAAGCACCAACAATGGTGGATTTGCAACCCATCTCAACTCCCAGTATTAACAGCAACAACACTCCTTCTGAACAATCTAGCACTCCATCTTCTACTTCTCCAACATCTCCTCTCAATACAACTTTTCCCATTTTACCCCATTTTCTATACCCACCTTCATCTTCAACCTCTTTTACTCCTTATCATTTACAGCAAACCATGTTTTTTTACTTTTACCCTTTTTACTCTTACTTTTACCCACAAACCACCGTGTTTCTCGGTGGTTCCCACTTTCCATCAATGGTCGCTGACACGCAGGAAAACCTCCATCTTCTACCACCACCACCTTCATCAGCTCCGACAAGAGGGTCTTATTATCGGAGAAGAACATTCCAGAAGAATCCTCGGACAGTAAAGTGGAGTGAGTGGAAACCTAAACAGAAAGTGAAACCTAGGAAATCGGAAAGACATGCAAGTGGAAGTGGGTCCCAGTACTCACACCCTCGTCTTCCTCCACCACCTTCATCCACACACTTGGCTGACTGTACTACTGTCATGGTTAAGAACATTCCCAACTTTCTCAGGTCTTTTTATATTCCTCACTTTTCTTTCCTGTTTTATTATTTGTAGTTGGTACTTTTTTTTTTCTACAAATGGGATGTTCATAATAATTTGTTCTTACGTTAAATTCGACTTCTGGTTAATAAATGCAAATATGGTAATTTATGAGACACGTTATGCATATTTGTATTTAATGATTGGTTTATAATTTGATTTTCAGTAGAAGAGAATTGATTGATCTGCTGGACCAACATTGCCGTCAACAAAATCAAGATCCAAACTCATCTTCTTCTCAGTATAATTTTGTATACCTTCCCTTCGATTTTAAGTAAGTTTAACCCTTTTTTTTTTTTTGATACTTGTCAACAATTTTTATTATATATGCTAATTTTTGTGCTAAATTCTTTACATAATGCAAAAAATAAAATAAAAAATTGAACAGATATAAGCAAAATTTGGGGTATGCTTTTGTCAATTTTACTACTGAGGAAGGTGCTTTTAAGTTGCATTCATGCTGGAATGGAGAGGGCTGGACACATTCATCAAAAACAAGACAAATAACTCCTGCTAAATTACAGGTGAAATAAACCTTTTATTCTATTATTAGATTATAATGTTGTTGTTAATTTTAGTAAGACCCTAATTTGATTTAGTTTATGATAATTGGAATAATAATTAGGGGTTAGAGATGAATAAGCAACATTTCCGTCGTTCTATATTCCGGTGCCTGTCGGAAGACTATCTGCCGGTGGAACTCTCTCCGCCTCGTAATGGTTTTAATGCTGATGTTTGCAAGATTACTGCAATAGGTGAATGGCTTTATTTCAACGATGCTACTATTAACTCATCAAGTGTCAAGAGGTGGAGGGTTAAAACTGTTAATCCGTCTAGGCTAAGTCACTGATCTTTCCTTAACACTCGTTCTTTCTGCTTATTACTTTATCATGTTGTGTTTTAATTGATCATGTACTGCTGTGTAGTAGATTTGTCTTAGGTTGTTCCTTTTTCTTCAATAAGTGGAAGAACCGTGTTTTCGTTCTCTCCCTTGTGGTTGAGATTGATCTGAGTATCTGACTAGGGGTGAAATGGAAACATGGGTTTAAGTCTAACCCTTGATTTTTAGTTTTAAGGATTTCGTTTAAGATTAGATTAAATGGTGTCATATATGCACTGGTAACATTTGCTAAATGTTGTGTACACTAGTTTGTAATGCTAATCATGTACTTTTAGTGATGGTTCTATATGAAGCTTACATCTATTGTTGTTGCTGCATCCTTAATCTTCTTGTAAAACCTGGTTGAACAACTCAAATCTTTTGTCCAACTACATGGTAGAAACATTAACGTAAAAATAAACTCTTTTAGGTCAATTGGAATGGCAAATCCTTGATGAGCTTTGGTTATTGTAATTTGTGTTTTGAAGGGGATTGTTGTATATTTGTTTGATTGTTATAGTTTTATGCTGTGCTACTTAAACTTTCTTTTGGAGAGGCTTTGCTACTTGGACTTTTTTTTAGGGGAGTTGGATCTAGATACACATGGTGTACACAACATCTAATCTCCTATATCATGAAAATAATTTTCCATGATTTTGGTCCTAAATGACTAGCCAAGTGTACATACCATTTTAACTTTGAACACGTATTTTTGAGGTAAATTGAAGAGTCCGAATAATGTAGGCTATATAGTGTTGAGTGGTTACTGGTTGAAATAATACTTGTACTTGGAAAGAAAGATGGAGTAATTGTAAAGTAGCTTACCTTGTTTAGAAAAAGAGGCATAGTGTACAAAGCTGTTAATCAATACTTCCTCCGTTCCAATATAAGTGAAACACTTGTCTCAAAAAGCTCTCACATAAATGAGAGAAGTGTTTCACTTATTTTGGAACGGAGGAAGTATGATTTATTGCCCACTTGGTAGGAATTTCTCCCTATCCCAATTCCAAAACTGATTTATTTTCTGTGAATTAGTACTAGTATGCAGGAATAAATAGTATCATCATGTATGTTTGATTCATTTCTATGTGTATTTTCAAAGTATTATTTTTTATGATTTTGTTTACATAATGTGTAATGGAAGTAAGGTAGTAACCATTAAGGATGTATGTTGGCGACCATATAAATGAAAATGGGGAAAAGATTTTGAGATAAAGGGAGCATAAAGAATTCATTCTAATCAAAAGTGTTTTTGTTGTTTGAAGGTTCATATACTTGTTACGCACTTCGTCCCAATTTAGGTTCTACATTTTGACCGTAGGCACTATTCACGTCATAACTTTGGTTATCTTTTATTCTATATACATAAGAAAAAACATAGTCATGTTAGATATTGTTTGATTCATCCCAATTTGTGTTTTCCAAATATATAATTTTTTAATATATGTAACTTAAGATATTGGTGTTTGAAGTTGTATTTCGTAAACTGTGATAAAGCAAATGTAATAACTAAATTGGGACCGAGGGAGGAGTTGTGATGTTATTGGCAATAGTCCTCTTGGTGTTGCTCCAACGAGATTCATTTTTTTTTTGAAGTGTCAATGAGTGTTATTAGTTATGCTTTTTGAAGTTTCTTCATGGAAAGTGCAACCTTTTCTATTGCCATCTTTAAGTAGTAGTATGAGATAGTATTCCTAAGGGAAAGTGTTGCTTCAGGTTTCCACAGTTAGGTTTTTGACTTTACGTTTTATTAGTGAGAGAGGCAATATTATAGAAATTGATGTTCAATAAAACAAACTCAGCTTTTTCTTGTTTTATTCTTGATCCCAATGACATTTACATGATTAGGCATTATATTTTCTTGCTTTCTTGGGGATTCATTCTGAGATTTATCTATTCTAAGGCTTAAGATCGGTGAAAGTTCATTGGATAAGTGCATATGTTTGTCTTATACTTCAGTGCATCCTAATAGTTTAGGGAATAACAATAGTCTTATTTCTGGAACTACTGTTTTTTTATGCATGGAAATTAAAGAAACCAATGCAATAGTATATCTACATGTATGTTGGAGCTAAAAAGCAAAAAGAAAAGATATTATAGGCTTTCTTTGTCTATTTCTTTAGGACAGCAACGAAATTGTAACATAAGAAGTTAGTGAAGAAACCTTGGTGATTGGTGATCAGGAAGGTGAGTTATCACCTTTGTGGAAGCCTAAAAAGCTACTTCTAGCACTAAAACCCTAATATCTCCGGCTCAGTACTGCACCAGGTTCAGACCTAAAACTCCTCTTGTTGTGTAGTGTAGTTGTGCTTTTTTCAGAGTTGAGGGAGATAGCTTTGGTGTTGACCCAAGTCAAGCATTCTTTACTTTACTTTTTTTTATATATAATTTGGATGACTAGTTAAAAGTTATATGCATATTTTCACTTGTATTACAAAAATCTCTCGGATCAAGTTCAGTATAATTGTATGGTGAAGTGCTTAGTCGGTTTCTTTTCTTCAACTCTAGTCTATTTTAACTTGGTTTAGCATGAAAATCAATTACTATTTATCCCAATTTATTTTGTGTCATATTGTAAGTGGGAGTCGTATAATTTCGAGTCCTCTTGGTCTGTCCGAGTCACTAATTACACCTTTATAAGGTACATCTTTATGGCCCAATTTTGTCGAGGATAATAAAACTTTAACGAGTAGTTGCGAAGGTAAACTGATTGTAGCATTTGCTATTAATATTAAAAACTGCATTGGATATGAGATTGAATTAATGCTTGTTAAGGAACCAGTATGTCAAATATGAAGTTATGGCTTTATAATTGTTTGAGAAATCATGAGGTTTTAAATTGCCTACTACAGTCCACTAGCTCCAGCACTCACGGAGCCCAAGCACCGGTGTAATACTTCGTATTTTAGAATATCTAATTATCGTATTTCTTTTATTTTAAAAGAAATATTGCATATGTAATATTATACTAATTTCTATTTTATCCTTACATTTTATTATTTCAGTATTTATTTCCTTGAAAATAAAACAAGACTATTAGCTTTTTTAGCCCATTGTTTATGGTTATTTGAACCCTTTTTCTTTTAAACCTTGATATTTAATTTATGGACTAAATGAAATAAATCGATTTCGAATCTAGTGCACATGGGTTAACCTCAGGGCCGCTGGAGTCCTTTCGAATCCACACTATTGCCTAGAAAGGGGCATGCAATGCCATCCACAAGCCCTTTGGAGCCTAAGGTAATGCCAAGCGAGCCACAAGAAGGTACATATGGACGACGATGGAAGGTCCGAGGCATCAAGGAACATCCCAAGGAACCCGAGGGCGCCTAGGCAATTTTCCAACGGGAGAAAAATTATATGGCCCACAAAAGTAGGAAAATGGGTAAAAGTGTGGATTAAAGTCTGCGTGTCTTGGAGCCCACCGAGCTCGACTACAAGTTCAGAGTGCACTCTAGGATTTTGGGAGACCCTTGGAAGAAACATGTGTGCCTTGAAAAGGGCAGATGATGTACTAGAGGCCTATGTGAGTCTAGTGATGGAGATGATAAGCGAGCCAAGGAAAAGGAAGCGTACCTAACAGAGGAAAGTCAAGCACCTGGGGGTATCCACGTTGCTTGGCCCCTAGGAAAGTCGAAAAATGGCCCGAAAATTGGCAAAAGTGTGGATTATTGTCCTTGGCTCCATGAACCCACAGGGTTTGGGTACCAGTTCCCATGGGATTCACCCTAGGGCCATGTGTACCCTTGTGAGGCACACTCTGCCTTATAACAGGCATGCAATGACATTCGAAGGCCCTACAAACCTAGCGAGGCGCAAAGCGAGCCAAGGAAGGCGCATGTGGGGAACGAAGGAAGGATTGAGGCACGTGGGGAAAACGATAAGCACCCTGGGGACCCTAAGAAGATGCGAGACGAATAAAAATTAGCGTGCCACAAGAAGTCGAAAAATGGCCAGGAAATGAGTAAAAGTGTGGATTATAATCCACGACTCCGGGCGCCCACGGAGCCAGGGCACCGGTGCCCATGAGGTGCACCCCAGAGCCATGGGAGGCACACTCGTGCCTTGAAACCAATATGCGATGCCATCTGAATGACTTTGTGAGCCTAACGAGCTAAAGGAAGGCACACATGGGCAACACACGAAGTTATGTGGCACCCGAGAGCATTCTTAGGCACCCAGGAGATTGGGGAAGGTGAGTGACGGAAAAAACTCGACATGACTGTAAAAGTAAAAAAATAACCCAAAAACGTAAAAAGTGTGGATTATAGTCCACGACTCCAAAGGCCCACTGGGAATGAGAACTGGTTCCCATGGCACTTGAGAGCCATGGGAGGCCTTTGGGGGCACACTTGTGCCTTGAAACTGGCATGTGTTAGCTATCTAGAAGTCTTTTTGAGCCAAGTGAGAGTAGTGTCAAGCCAGGCTAGGTAAATGTGGGAAACAAGGGAGGTCCAAGGCTCCTAGAGGCATCTTTATCAGTCCTTGGGCCCCTATGAAGTTCTAGGACGAAAAACAATCACCGATCCTGAATACGTCGAAAATACCCGGAAAACGGACTCAAGTGTGGATTATAGTCCATGGTTTCGGACGCCTACAAAACTTGGTGATGGGTGCTTATGAGTTTTACCCCAGGGCCTTGGGAGGCACATTCGTTCCTTGGAACGGGCATGCGAGAGTCTTCGGAGTCTAACAAGGGTGGTGTCAAACATGCCAAGCGAAGGCACAAGTGGGTAAAGAAAAGGAAGGTCTGAATCACCAAGGGGTGTATTTAAGCACCCTGAGGCTCTTAGAAAATTCTGGAATGAAAAAAAGTCGCTAAACCTAGAGATGTCGAGTAATAGCCCGAAAACGGAAAAATGTGGATTATACTACACATGCTAAACCGATATTTTCTCTTTGTTTGGCTTCATTTTCACTCTTATCTTTATCTTGTGCTTATGTACTCTCTCTCTCTCCTCTTTCAAGCATTCGTAACTCTTCGCTTTTGCATAGTTTCTTTTCTCAACGAAAATTCATATAATATATAGCACAACTAAAAGAAATTTTCATATTACCCCTTTAGTTTTCCCAAAAGACCTAGTGCTTCTTGTTGGTTATATTGCTAGAAAGCCGAAAGAGGGTTGTGAGGCTGGGACGAATTTAATTGTCAATTAATAACTTGAAGATCCAATGTGAGCAGGGTTGATCAGATACAATATGGAACAGAAGATATAGATTGATGTGAACACTAATGCTTAGTGGGAGACTGCGTCTGAAAGATCCATAAAACTATATAGACGGGTCTTTGGCCAGAGATTACAATATGCTGGATTGTGAGATTCAAGCCTTCAAGGCACTAAGTTTGGGTACAGTTGCTAGATGCAAAACAAAATTTGAGTGTACTGGCTTCTGTTATTATACACTGGCCTCCAAGAGCGTAGATAACAACGAGATACACCACTTGCTCACCCCTATAATGGTCCTTCCTGAACCATCCACCCTGACATTCAAGAGTCGATCTTCATCTCCATTGCCCTTCGATATATAACTAACTTGGTTAACTTATCCAGAGTTCACATAGACATTTATCACGAGGGACTCAAATTCTCCAAACACACCACACTGGATAGGAGTCCATTGCCAAGACAAAATCTACATGCTACTCCCTGCTCGCCAACACAAGCACAAGGCTGCAACTCAGTTATAGTGGGTCAGGTGTTTTGAGAGAGTATTATCGACTTTGGGTACCTACTACTTACATCTTAACTCTCCATCACTCCATCAACTAATGGAGTGATCAAGGAAAGTGTACCTTGGTGCATACTATCACATACTGTCACGACATATCAAAATAAGCTTCTTAAATCATTATTGATCATCACTTCTGGTTTCGCAAAGATTAAAACCACACCTCCCTGAGCGGTGTGTATTAACTATTAAGCCATAGGTCTCTTTAAATACCATGCATCCACCTATGCCACAACTTAGAAAAACAGAGGAAACATGAAGTGCTATAACTTTGAAGTCATAGGTGCTAGAGATATCAAGATTACAAAATTACAAGCAACGCATTAGTACAACTACAAACAGAATAACTGAATGTGCATATTGTACTCAATTACAGGACGAAAAAGGGAGCAAACCTACTTCAACTATTTGGGACCAGGGGCCTTCTTCTTGCCAGGAATTTGCAATTTCTTACTCTTTTTGGCCTTTAAGGTCCTACAGTTGTTTTTGGTTCGTTGTCCACGGCAAGGCAAGCTCTGAGTATGCCTCACGCCTCTGTAGCATTGAATCTCCTTCAATCTCCTAATCGCTAATAGATTGAATCGTCTCTGCGTATATATCCCAAATACATATCATCAACAACCATCACTCAAATCTATCACAATCCATTAACAACAATGCACAGTATGCACTCCATCTTTTTAGAAACATACTTTAGGCTCATAACTCAAAAATGGTTAACATAAGATTTCATCTATAGATCTCCCATCAAACATCTATCAATGGGTTCAAACTGCAAGAATGATTCTATGCCATCAAACAACATAATTGATAATTGTCCAAAGTAAAAATTAACCAAAACCAAGAAACTAATCGTAATTCTCCTATATTATCACCCCAATATAACTATGCGCAAAACCCAGGTCAAAAAACACTATATTAATACACATTGATCATTGAGTTTGGTATTTGAGCAAGAAGAAACACCAAAATTAGTAGCAGTTGAGAATAGAATTACCAAGTCACCCTCGATCATGTAGGTGGAAACTTTGTCTCTAATCTGGATAAGCTCATTCTCAGATAAATCTTTAGTAAGTTTGTTCTCAAAACTCAAATCACACAGAATCTGACGAGCTGTTGAACGTCCAATGCCATGAATGTACTTAAGAGAGTATTCAACCCTCTTGTTGTTTGGAATTTCGACATTACCAACACGCACACATTTTATGCATAGTCCACCAACCTGAAAATATTGAAACAATTTAAAATTCATCAATCAATTGATGTAATTAGCCTAATAAATTGAAGAAAAAAGTATAAAGAATTAACCTTGGAAGAAGGAAAAGAGAGGGAGGAGGAGGAGAGAGAAAGAGAGGACATAGTGTTGCATATGAGAGAGAGTGATGGTGTCACTGGCGTCGCGAGAGTATGCGCCATTTTTCTGAATGCTAATCAAACCTGAGACTTGTCTTCATTCCCTTCACATACAAATCAATCAGCGAACACCCAACACATAAATCACTAAACTTTCCAGTTTTTAACACAAACCCATTAATTTTCTCCCCAATCCAGCCCATTCATCATTAGAACAAACCCTAATTATGGTCACTGAGCAAAATTCATTCTACTGCAGAGTATTTACAGCACACAATCATGTAATTAAGTCAATTAGTTGTACTAGTAAACGAATATGAAATTTGCAGCACACAATTGCACAAATGAAAAAAATAAAATCAAACGACAATCATCACAAAATTGAGGAATGCTCAAACTAACCATATATTTGCTGAGATTATGCAAAATAGCAGCACTTGGAAACTACTGCACAATATTTCCATAGCAAACCTCGCCGAACAAGCCGATGAAGATTGATTTCGTTGAATTCGGGGAATGATGAGTCGAAATTTCAGAGAAAATCGAGGAAATTTTATATCAGTGGAAGATTTTAATTTGGGGGAAATTTTAGGGTTTTTAATTTGGAAATTGGGACATTTTAGATGAACAAGGAGCTGAGGGGAAAAAAAAAAGAGGAGAGAGCAAAACAAACGTGACTTGAGTGAAATGTGGCTTACCAGTTACCAGGCCCTTACTCAGCAGTCAGTCCTCTAAAAAACGGAGCCATTTTAAGCTCTCATTTCAGTTTTGCCCTCATTTAACCAACCCTTAGTATATTCTATATGGCCCTTTTTAAGCCGATCCACACTCAACCCTCTTAAAAACGCCCGGATCCAGATTTTATACAAGGCTCGATCCGTCGAACACCCCTACAGTCTTAACCTTACTTAGCTCGCAGAGTTTGTATAGTGGCTCTTAGATTACCAAAAAAAAAACACCCATTTGGTTTTCGAATATCTAGGGTAGTCTAGGTATTTTCAAAAGTTAAATAGTGAATGAGTCCCCCACCTCCCTATAGAGATGAACCTTACTATATTTAATTTATAAGAGCGTAGGAAATTTATATTTGATATGCGCATGGGACTACAGACCCCACTAACTATAATCCACAGTTTTTCGGGACATTTCCGACTTCTCTGGCCCGACGACTGTCTTTGTCCAAGGCCTTTTTAGGATCCTTGGGATGCCGAGCATCTACAATGGGTGGGTGGGTTTTTGCTGGTCTTTGTAGTTTTTCCATTCTCTCTCCTTTCCTCCTTCTTACACCTCACATCCCACTAACTTCCCAGTTCCCACCAACTCATCTTTTTTTCCTCACAATGGCTAGACTAGTTCTACTTGGCTTTTCTAATTCTCTCTCTTACTTTTGGTATATTCCATCATATACTCTCTTTCCTATTGAAAATGTTCTTATTCTTATATAGAGTAGATAATTTTTATTCATGTTTTAATTAGTGATATATTAATTAATTTATATACATTTTGAATAATTTTAGGTAGGATAAAGTTATTAGAAAGAAAAGTAGGTTGTGAAAAAATATGATAAAATATATCAAATTTAGGCTCAATTTATAGATAATTTTTTTTATAGTTGTAATTTAATTTTTTTAAAAAATTATAAGCTGATTTTATTTACTCTAAAACAAAAAAACAATCTTGTAAAAAAAACAGCAACAATAAAGCAATATTGATACATATGACAACACCCCATTTGTTGTTATGTACACCATCCAAGGCATGGTTGGTCTTGAATTCCAGACCAACCAACTCCAAGGGCCAATTGCTCCAATGGTAAAGCTAAGTAAAGCTAGCTTTACTTTTTGCTAGACCAACCAAAACCAACCCCATTGCTCATGCTCTAAGGATTCCCCCGAGTGCCTCACATCTTCTTTCGTTGGCCACTTGTGCCTACCCTTGGCTCGTTTGGCACCTACACCTGCACCACCATTCACTCTATCCGCCACCCGCCTCATTGCGGGTTTTCACCCATTAATCTGGCTCGGGTGGATGGATAATCTATTCACCCATGAATAATTTTCATCTCTACCTCGGAGTTCCTTAGGATACTTATGGGTGCTTTGTTCTTCCTTCGCTTCCCACTTTTCCATCCTTTAGCTCGCTTGGCACCGCCATTGCTAGGTTTTTAAGGGACTCCGGATAGCATCGCATGCCCGTTTCACGGCCGTTGTGTGCACCATGTGGTCAGTTTGGTCACTGGGTCCTGTGGGAGCCCGGAGCTGTGGACTATATTCCACACTTTTCTCCATTTTCTAGCCATTTCTCGACTTATTTGGTCCGACAACTTTTTTTGTAACAGAGCTTTCTAGCGGCCTCGGGGTGCCAAAGTATTCCTCCGCGTCTCTCGGACCTTTATTCCTTGCCTCCTTTCTCATATTTGCCTTCCCTTGGCTCGCTTGGCACTGCCTTGGCAAGGGCCTCTGAACTGTATCACATGCCCCTTCCAAGTTCAAATGTGCTTTCCAAGGGCCTCCCATAAAAACAAAAACGTTTGCCATCTCGGCGCTTTAGGCTAAACTAACAAGGTCATCTATATCGTCATGTAGATCCCACGAAGAAGTATACAACACGCGCGGTTGCAACTTCCCCTTATGTTCGTTGCTCATACAGGATCCTAACTACGAGTGTTACTACCAACTTTCTTTCTCTTTATGTGATTAATAGATTAGAAACATGTATATTTAAGAGAAAAACATGTGAACACACGTATACTTGTTTTTATCATAACATACTTGGTGATCAAATAAGGTACTTTTATTAAGTCCTTTAAAAACTAGCAAATATTTGCCTACACTTGACTAGAAGTGAAACTTGGTACTTCCAAGAACTTGAAATTTAATAAAAGCTTTCTCAATGATATATAACTTGCCTTCTATCATAAGACTTACTCATACTTAAACTCAACCCAATTTAACTCATATTTGATCATAATACAACTCATTTCCACAAAACAAACAATTTCGTTTGCTAAATATAATACTATGTTTCTCATGCTTTCTCCCATAACTAGTGCTACAATAGAATCTATGATCAAACCAGGAGAAATCCAAAAATGTCCCTAAAACAGTCAAAATTGAAGGTTATAATACAAGCTTTCCGAATTTCTCAGGCAACGAACTACGGACGCCACGAGATGCCTCATAGGGACATAAGAGGTCATTAGAAATGAGTCATGTGGCTTGGAACGAATATGTAGATGCCTTTACGTTCATTTTGTGGCAAATTTGGATTTCACGAGAAATGAACAAATGAGGGATTTAGAGGGTTTTCGAGGCAATGCAAATGATGCCAACCCACGGGCAACATTACAAGTCACGTCGGCACTCATATGAATCTTTCGGGAGAAAATATTATCGCACCCGGAGAAGTAAAAAAATGTTCCGAAAACAGCCAAATTGAAGGTTATAATACACGCTTTCAAACTTTCTCGTGGTCCAAGCTCCGACGCCATGAGATGCCTCCTAGGGCCGTGGGAGGTCATTAAAAAGGAGTCATGTGGCTTGGAATGAATATATGGATGCATTTACGTTCATTTCGAGACAATTTTAGGTTTCACGAGAAATGAACAAATAGGGTGTTTAGAGGTTTTTGAGGCAACACAAATTTTTGCAAGCACCCGCGCAACGTTACAAGTCACGTTGGCCGTCCTAAGAACATTTCGGGAAAAAATATGACTAGGCCTGGAAAAGTCCAAAAATGTCTCAAAAACAGTCAAAATTGAAGGTTATAATACACGCTTTCGGACTTTCTTGGGGTCCGAGCTCCGAACGCCACGAGATGCCTCCTATGGACGTGGGAGGTCATTAGAAAGGAGTCATGTGACTCGGAACGAATATACGGATGCATTTACGTTCATTTCGAGGCAATTTTATGTTTCACGAAAAATTAACAAATGGGGTGTTTAGAGGCTTTTTGAGGCAGCGCAAATTTTGCCAAGCACCCGCGACACGTTACAAGTTACATCGGCCTTCCAAGGAAAGTTTCGGGAGAAAATATGACTATGCCCGAAAAAGTCCAAAAATGTCTCAAAAATAGCCAAAATTGAAGGTTATAATACACGCTTTCTGACTTTCTCAGAATCCGAGCTCTGAATGCCACGAGATGTCTCCTAGGGACGTGGGAGGTCATTAGAAAGGAGTCATGTGACTCGGAACGAATATACGGATGCATTTACGTTCATTTCGAGGCAATTTTAGGTTTTACGAAAAATTAACAAATGGGGTGTTCAGAGGCTTTTTGAGGCAACGCAAATTTTGCCAAGCACCTGCGACACGTTACAAGTTACATCGGCCTTCCAAGGAAAGTTTCGGGAGAAAATATGACTAGGCCCGAAAAAATCCAAAAATGTTTCAAAAATAGCCAAAATTGAAGGTTATAATACACGCTTTTTGACTTTCTCAGAATCCGAGCTCCGAACGCCACGGGATTTCTCCTAGGGACATGGTAGGTCATTGGAAAAGAGTCATGTGGCTTAAAACGAATATGTGGATGTCTTTACGTTCATTTCGAGACCATTTGGGTTTCACGAGAAATGAACAAATGATGGTTCCCCGAGAAGCATTAATTGAATCTTACATCCAATGCAACTTTCAATATTGATAGAAAATGCTACAATTAGTTTACCTATGCAACTATTAGTTGAAGTTTTATTATCCTTGATAGAATTGGGCCACAAGACTGCTCTTTACAAGGGTATAATTAGTAGACTTGGTAGGACCAAGAGGACTCGAATAATACAACCCACGCTTAAAAATGACATAAATTAATTAAGATAAATAGTAATCGGTTTTCATGCTAAACCAAGTTAAAATAGACTAGAGTTGGAAAAAAGCAGACCGATTAAGCACTTCACCATACTGCCATACCAAACTTGATCCGAGTGAGCTATGATTTTTATGGCACGACTAAAATATATATACATTCTTGATGTTATATCTAAAAATTAATTTACTTTTTCTATCACGAGCAACTTAGTTGTTGTAGTAGATCATAGAACTATGCTTTAAGTTGCCCAAAAGTCCTCCTAGTGCTGCTTGCTGGTGAGTGGTGACTGGTGACATTGCTAGAAAGCACAAAGAGGTGTCAGGCTAAAAAGAGTATTTGAACAAGGTCGATGAGACACCATATGAAACAGGAGGCTTCTATTGATGTGGACAATAATGCTTAGTGGGAGATTGCGTCTGAAAGATCCGAAAAACTAAATAGAGGGGTCTTCAGCTTGCAGTCACCAGTAAGTATAATCAAAATATGCTATTTGGGATCACTTGCTAATTGCTAGATGCAAAATTTGAATGTATTGGATTCTGTTAGTATACAGTGGCCACCAAAAGCGTGGATAACAATGAGATACACCACTTGCTGACTCCTACGATGGTCCTCCCTGAACCATCCACCCGACATTCAGGTGTCGATCCTCATATTTGTTGCCCTTGGCTAGATAACTAGCTTGGTTATCCTGGGTTCAGATAGACCTTTATATCACGATGGACTCACATTCCCCCAAAACACCACATTGGATAGAAGCTACATTGCCAACAGAAAATCTACATGTGACTCCCTGCTCGCCAACACAAGCATAATGCTGCAACTCAGAGTGGGTCAGGCGTTTTGAGAGAGTATAACCCAAACTTAGAGACCTACTAGTTACATCTTAACTCTCCATCAACTAATGGAGTCACCAAAATGTACCTTGGTGCATACATATCTAAATAAGCTTCTTAAATCATTATTGAGCATCACTTCTGATTTCGCAAAGATTAAAACCAGACCTTCCTGAGCGGTGTGTATTAACTATTATGCCACAACTTAGGGAAAACACAGGAAAAATGAAGTACTATAACTTTGAAGTAATAAGTGCTAGAGATATCAAGATTACAAAATTACAAGCAATGCATTAATACAACTACAAACAGAATAACTGAATGTGCATATTGTACTCAATTACAGGACGAAAAAGGGAGCAAACCTAATTCAACTATTTGGGACCAGGGGCCTTCTTCTTGCCAGGAATTTGCACTTTCTTACTCTTTTTAGCCTTTAAAGTCCTACAGTTGTTCTTGGTTCGTTGTCCGCGGCAAGGCAAGCTCTGAATATGCCTCACCCCTCTGTAGCATTGAATCTCCTTCAATCTCCTAATTGCTAATAGATTGAATCGCCTCTGCATATATATCCCAAATTCATATCATCAACAACCATCACTCAAATCTATCACAATCCATTAACAATAGCAATGCACTCCATCTTTTAAAAAACATATTGTAGACTCATAACTCAAATGTTTAACACAAAATTTCATCCATCAATCTCCCATCAAACATGTATCAATGGGTCCGAACCGCAAGAATGAAATATATGCCATCAAACAACATAATTGATTAATACCCAAAGTAAAAATTGACCAAAATTCAGAAACTAATCTGAATTCTCCTGCTATATCATTGCTCCCAATGAAACAATACCCAAAACTGAAAACCCAGCTCAAAAAACCCTGAATTAATAGATATGGATAATAGAATTTGGTTTTTGAGCAAGAAAAACACCAAAATTATTGAAGATACTCAAGCTCAAGTTCTTCCTGCTACCTCAGCAACTGGAGCTTATTAAGTTATACAAGTTTGTCACAAATCAGTTAGTTAATTCTCACTAACTTCCTCTAGAAATCTCTATTGTAATTCCTACATTCCTCTCTTTTTAGCTCTTGTATATATATCAATCATGCTGTAATTCACTGAGATTAGTCATAATAAACACTTCATTTCCTTTCTTCTACATTTGAACTCTCTCTAAAACAATTCCACATTTCTGAAATTATCAAAAATAAGTACTAGCAATTTATCTCTAAATTGAAAGAAAAGGAAGAATAGAATTACCAAGTCACCCTCTATCATATAGGTAGAAACTTTATCTCTAATTTGGATAAGTTCATCCTCAGATAAATCCTTAGTAAGTTTGTTCTCAAAACTCAAATCACACAGAATTTGACGAGCTGTTGAACGTCCAATGCCATGAATGTACTGAAGAGAGTATTCAACCCTCTTGTTGTTTGGGATTTCAACATTACCAACACGCACACATTTTATGGTTAGTCCACCCACCTGAAAATATCCAAAACAATTTATAGTTCATCAATCAATTGGTGTAATTAGCTTAATGAGTTGAAGAAAAAAGTATAAAGAATGAACCTTGGAAGAAGGGAAAGAAAGGGAGGATGAGGAGAGAGAAAGAGAGGACATAGTGTTGCATATGAGAGAGAGTGATGGTGTCACTGGCGTCGCGAGAGTATGCGCCATTTTTGAGAGGAGAGAGAAAGAGGAAGAAGATGAACTATGGCTAACTTCTCTTATCTGCTTCTGAATGGTAATTTTGAGAGAGAGATGTTGGTAAGGGGTACCCTTATCGTCTACTGTTGATGTGGCCCAGTCCAAGTTATGTCTGGACAGTTAAAAAGAAACTAATATCACCACGATGCACACTAACTTGGTATGCATCCGATCCATCTCACTTGAGTTGTAATGATTATAACTTTCAATTCTTGTCGAGTTCAGTCTTCTACTCTTTCTCTCTCCCCATAACTTCTCTCTCCTTTGATAATTTCTCTATCTTGAAATAATATAGTGTATTTTAAAATGATATCGTGTATTTTGATATGATAGAATTTTGCTGAGTTTTTTGGCACGAGTATTTTTGCATGATATACTATATATTGACATGATATATAGTGTATTTTGAAATAGTATAGTGTGTTTGAACATGATAGTGTTTTGCTGTGTTTTTTAGCATGACAGTGTTGCATGATATAGTGTGTCTTGACCTGATATAGCGTATTTTGAAATGATAGTGTAATTTATTTGTATATTACACAAAATTACCATAATTGATAGTTATAGTGTTGACATGATTGTGTATTTTGACATGATATAGTATGTTTTGACATGATATAATCATATAATCTATGTTTGTTATGGACAACTGTTTTTGTTAAAATTTTAGAGCGAAAGAATCTTATAGAGAAGAAAATCGCGGATTTTGAAAAGTGAGAGTTACTAGTTGTAGCGAGGCACGTGCCTGGACCTGATTCATAGTATTTTCAATGTGAACCGGGTCCACACAAGACGGATTGCTAGACAGTTAGACCAATTTCTTTAGGCTATATTCAAATTTAACATTGAAAATTAGAATCAATCCTTCTTTTAGTAGGTACTAGTTACTAGTTACAGTTCCCTTCTTCAAATTTAAGCTTCTGTTTTATTTCTTTTGATGGAATTCTTTAAATTAAAACTTACAAATTAAAAATTGATTATGATCTTAGAAGCAATACTTTTACTTTAATCTTTTATAAAAGAAGTGCAAAAAATATCAATAATTGAGAAGTTAACGAAATTGTTGGACTGGATTGATCATTCTGGACTCAAAAGGATCAAGTCACATGTAATTCGACAATTTGGACTGGTCTTTAGACATTCCTAGGTCGCTTGTAGTCCTACTAGCATTACATAGTTTCACTATTTAGTTATTAATTTATTTATTTTTTTAAAAGAGAAATTTCATTAATTGAATTAAAGAAAAACAAGATACAATTAAACAAGATTAAATTAAATTCGTCTTCGAAGAAACTATGATGAACCAAATCGAGCAATACAGCGCAACCCCCTTGTATTTGCTGAATCAAATAGTTATTGATGAGGAAGTCTATCATTCTGACATAGTTTGGGAAGAGCATTCTTGATCAAACCATGTTAACCGCATCTGAGATTCCAATACCTTCATGTTGAGTCTCGAACTTCAACCAATAAGAACAATTTCTCATACCTAAAAACAAAAAAACTACACTCACAACTCCCATAGGGGAGAAGGAGATCTCCACAACAGAGACTAAAAACCCCATAATAGGATTTGAAGAAATCTCATAAAGANCCCATAATAGGATTTGAAGAAATACTCATAAAGAGATACTAATTTATTCAACAAAACAAGAAAATAAAATAAAAACTAAAAATAAAAGCGCAAAAGGGGCTTACCATAGATGAAATCATCCATGGCAGCCCCTAACTGATGAAGAAGGGGTAGAGGAGGCTAGGGTTTTAGAGAGAAAAAAGATAGAGGGCTAGGGTTTTTTTTTTTAGTTATTAATCTTTATTTCACTGTTATAGCACATTATAAGCTTTTCAAATATTTATTTCCCAATATTTTCCCTATTCACCCACCCCGAACCCAATGCTCTTATTTTAGTAGATTGTACCTTAGATAAATATGCTTTTAATAATGAATTCTTATTGAATTGGAATCTTTTCACTCAACTTTATCCCAATTCTCCCAAAGGGGTAATCCCATTTTTTATTTTGAACTAATATTTGGGCTCTGACATTGTCCCGGGTTAATATTGTGTTTTCGAATTTGATATTCATTTTTTTCCATTCCCACTAAAATATATTAAGGAAAACTCAACGTTTAAAAGATACAAATATAATAATGTGGACAACTTAAAGCATGATTACAAGTCGGTTGAGATGGTAATTGTGCCATGATAAATAGCAAGAGGTCGCGGGTTCAAATCTTGTAGCAAGCTAATTTTACTTTTGTTAATTGAGATAGCTTAAACTATTCTAATTGAGGTGGTGGAGTAGTATCGCTTCCCATATGTAATACCTAAGGTATAGGAATCAAACCTCATAGGACTCATTTGAGTAATTTCCCATATCCCCCTCAAGTGAGTCCCCTTCATCTTAAAAAAAAAAGAAGCATAATTTAAATTAAAATTAGATGGTCTCTTATAAGACCGACTCTTTCTGCACATAGGTCACAATTTGTTTTGTTTCTATCTCTTTGCTTTCTTTAATTCCACTGTCTCCATCAACATCTTACTTATTTTAGAATAGATGATGTATAACAGTATTAAATGGTAAAGAACTAAAGCTCCTATAATACACAAAATTTTACATATTATAGATTCGTACATGAGATGAGGTTACAATATACTTCCTCCGTTATTTTTATATTACAATTAATTACTATTTTGGGTAGTTTCACATCTATTGCAACAATTCCAATTTTGGTATAAGAAGCAACTTTAATTGATAATATTGCCCTTACTTTATCTTATTAAAACAATCATTAAATACTCACTTTGCTTTATATTATTGCTTTTATTTTATAAGGATGATTTTTCTCCTACTCTAGTTAATTAAAGAGTTACTTTTATGCTAAACTACTCATTTGTTCCAAATCCTCAAAACTTGTGTCCAAACACATTGTTGTAATAGAAAAAGAACGGAGGTAGTATTAGCTCTCAACTAAATTTTAACCGGATTGGTTCACCTTTAGTTTTTACTACTTATAACCTTCAATTTTTGCTGTTTTCTGGGACATTTTTGGACTTATCCGAGCTTGGTCATATTTCCTCCGAAAACATTCCTAGGAAAGTCGACGTGACTTGTGACGTCGCACGGGTGCTTGGCACTATTTGTGTTGCCTCGAAAAGCCTCTGAACAACCTATTTGTTGATTTCTCGTGAAACCCAAAATTAATTACATTGCAATGAACGTAAAGACATCTATATATTCGTTCCAAACCACATGATTCCTCTCCAATGACCTCCAATGTCCCTAGGAGGCATCCCGAGGCGTTCGGAGCTCGGGCCCCGTGAAAGTCCAAAAGTGTGTATTATAACCTTCAATTTTGGCTTTTTTTGCGACATTTTTGGACTTCTCCGGGCCTGGTCATATTTTCTCACGAAACGTTCCTAGGAAAGTCGACGTGACTTGTGATATTGCGCGGGTGCTTGGCACCATTTGTGTTGCCTCGAAAAGCCTCTGAACACCCTATTTATATATTTCTCGTGAAAACCTAAAATTGTCTCGAAATGAACGTAAAGACATTCATATATTCGTTCCGAGCCACATCACTCCTTACCAATGACCTCCCACGGCCCTAGGGGGCATCCCGTGGCGTTCGGACTTCGGGCCCCGAGAAATTCCGAAAACGTGTATTATAACCTTCAATTTTGGCTGTTTTCGGAACATTTTTGGACTTCTCCGGGTCCGGTAATATTTTCTCCCAAAAGATTCATAGGAGCGCCGATTTGACTTGTAATGTTGCGCGGGTGCTTGGCACCATTTGCATTGCCTCAGAAAGCCTCTGAACACCCTATTTGTTCATTTCTCGTGAAACCCAAATTTGACTCGAAATGAACGTAAAGGTATCAACTTATTCGTTCCAAGCCATATGACTCTTTTCCAATGACCTCCAATGTCCCTAGGAGGCATCCCGTGGCGTTCGGAGCTCGGGCCCCGTGAAAGTCCAAAAGTGTGTATTATAACCTTCAATTTTGGCTNNNNNNNNNNNNNNNNNNNNNNNNNNNNNNNNNNNNNNNNNNNNNNNNNNNNNNNNNNNNNNNNNNNNNNNNNNNNNNNNNNNNNNNNNNNNNNNNNNNNNNNNNNNNNNNNNNNNNNNNNNNNNNNNNNNNNNNNNNNNNNNNNNNNNNNNNNNNNNNNNNNNNNNNNNNNNNNNNNNNNNNNNNNNNNNNNNNNNNNNNNNNNNNNNNNNNNNNNNNNNNNNNNNNNNNNNNNNNNNNNNNNNNNNNNNNNNNNNNNNNNNNNNNNNNNNNNNNNNNNNNNNNNNNNNNNNNNNNNNNNNNNNNNNNNNNNNNNNNNNNNNNNNNNNNNNNNNNNNNNNNNNNNNNNNNNNNNNNNNNNNNNNNNNNNNNNNNNNNNNNNNNNNNNNNNNNNNNNNNNNNNNNNNNNNNNNNNNNNNNNNNNNNNNNNNNNNNNNNNNNNNNNNNNNNNNNNNNNNNNNNNNNNNNNNNNNNNNNNNNNNNNNNNNNNNNNNNNNNNNNNNNNNNNNNNNNNNNNNNNNNNNNNNNNNNNNNNNNNNNNNNNNNNNNNNNNNNNNNNNNNNNNNNNNNNNNNNNNNNNNNNNNNNNNNNNNNNNNNNNNNNNNNNNNNNNNNNNNNNNNNNNNNNNNNNNNNNNNNNNNNNNNNNNNNNNNNNNNNNNNNNNNNNNNNNNNNNNNNNNNNNNNNNNNNNNNNNNNNNNNNNNNNNNNNNNNNNNNNNNNNNNNNNNNNNNNNNNNNNNNNNNNNNNNNNNNNNNNNNNNNNNNNNNNNNNNNNNNNNNNNNNNNNNNNNNNNNNNNNNNNNNNNNNNNNNNNNNNNNNNNNNNNNNNNNNNNNNNNNNNNNNNNNNNNNNNNNNNNNNNNNNNNNNNNNNNNNNNNNNNNNNNNNNNNNNNNNNNNNNNNNNNNNNNNNNNNNNNNNNNNNNNNNNNNNNNNNNNNNNNNNNNNNNNNNNNNNNNNNNNNNNNNNNNNNNNNNNNNNNNNNNNNNNNNNNNNNNNNNNNNNNNNNNNNNNNNNNNNNNNNNNNNNNNNNNNNNNNNNNNNNNNNNNNNNNNNNNNNNNNNNNNNNNNNNNNNNNNNNNNNNNNNNNNNNNNNNNNNNNNNNNNNNNNNNNNGGAGTAGCCGATGTAACTTGTAATGTTGCGCGGGTGCTTGGCACCATTTGCATTGCCTCAAAAAGCCTGTGAACACCCTATTTGCTCAATTGTCATGAAACCCAAATTTAACTCGAAATGAATGTAAAGGCATCAACTTATTCATTCCAAGCCACATGACTCATTTCGAATGACCTCCCATGTCTCAAGGAGGCATCCTATGGCGTCCAGAGCTCGTGTCCCGAGAAAGTCTGAAGCGTGTATTATAACCTTCAATTTTGGCTGTTTCTGGGACATTTTTGGACTTTTCCGGGTCTGGTCATATTTTCTCCCGAACGTTCCTAGGAAAATCGACGTGAGTTGTGATGTTGCGCGGGTGCTTGACACCATTTGTGTTGCCTCGAAAAGCCTTTGAACACCCTATTTGTTGATTTCTCGTGAAATCTAAAATTGCTTCGAAATGAACGTAAAAACATTCATATATTCGTTCCGAGCCACATCATTCCTTACCAATGACCTCTCACGGCCCTAGGAGGCATCCTGTGGAGTTCAGACTTCGAACCTCGAGAAAGTCCGAAAGCGTGTATTATAACCTTCAATTTTGGCTGTTTTCGAAACATTTTTTGAGTTCTCCGGGTCTGGTAATATTTTCTCCCGAAACATTCATAGGAGTGCCGATGTGACTTGTAATGTTGCGCGGGTGCTTGGCACCATTTGCATTGCCTCGGAAAGCCTCTGAACACCATATTTGTTCATTTCTCGTGAAACCCAAATTTGACTCGAAATGAACGTAAAGGCATTAACTTATTCGTTCCAAGCCACATGACTCTTTTCCAATGACCTCCCATTTCCCAAGGAGGCAGCCTGTGGCGTTCTGAGCTCGTGCCCCGGGAAAGTCTGAAACTGTGTATTATAACCTTCAATTTTGGCTGTTTCTGGGACAATATTGGCCTTTTCCGAGTCTGGTCAAATTTTCTCCCGAAACGTTCCTAGAAAACTCCACGCGACCTGTAATGTTGCGCGGATGCTTGGCACCATTTGTGTTGCTTAGAAAAGCCTTTGAATACCCTATTTGTTGATTTCTCGTGAAACCTAAAATTGTTTCGAAATGAACGTAAAGACATTCATATATTCGTTCCGAGCCACATCACTCCTTACCAATGACCTCCCACGGCCCTAGGGGGCATCCCGTGGCGTTCGGACTTCGGGCCCCGAGAAATTCCGAAAACGTGTATTATAACCTTCAATTTCGATTTTTTTGGGACAATTTTTGACTTCTCCGGGTCCTGTCATATTTTCTCTCGAAATATTCCTAGGAATTCTGAAGTGACTTGTAATGTTGCGCGTATGCTTGGCACCATTTGCATTGCCTCGAAAAGCCTTTGAACATCCGATTTGTTCATTTCTCGTGAAACCCAAATTTGACTCGAAATGAACGTAAAGGCATCCACTTTCGTTCCAAGCCACAGACTCTTTTCCAATGACATCCCATGTTCCAAGGAGGCATCCTATGGCGTTTATAGCTCGTACCCCGGAAAAGTCTGAAAGCGTGTATTATAACTTTTAATTTTGGCTATTTCTGGGACATTTTTGGACTTTTTCGGGTCTGGTCATATTTCCTCCTGAAACGTTCCTAGGAAAGCGGATGTGACTTGTAATGTTGCGCGGGTGCTTGACACCATTTATGTTGCATCTGAACACCCCATTTGTTCATTTCTCATGAAACCCAAAATTGTCTCGAAATGAACATACAGACATCCACATATTCGTTCCAAGCCACATGACTACTTTCCAATGACCTCCCATGTGCCTATGAGGCATCCCATGGTGTTTGGGGGTCGGGTCCCGAGAAAGGCCGAAAGCGTGTATTATAACCTTCAATTTTGGTTGTTTTTGGGACATTTTTGGACTTCTCATGGTCTGGTCATATTTGCTCCCGAAACATTCCTACGAAAGCTGATGTGACTTGTGACGTTGTGCGGGTGCTTGGCACCATTTATGTTGCATCTGAACACCCCATTTGTTTATTTCGCGTGAAACCCAAAATTGTCTCGAAATAAACATACAAACATTTACGTATGCGTTCTAAGTCACATGACTCCTTTCCAATGACCTCCCATGTGCCTAGGAGGCATCCCGTGGCGTTCGGAGCTCGGTCCCCGGAATAAGTCAGAAAGCGTGTATTATTACCTTCAATTTTGGGTATTTTTCGAGCATTTTTGGACTTCTCATAGCCTGGTCATATTTGCTACTGAAACGTTCCCAGGAAAGCCGATGTGACTTGTAACGTTGCGCAAGTGCTTGACACATTTGTGTTGCCTCGAAAAAGCCTTTGAACACCTCATTTGGTCAGTTCTTGTGAAACTCAAAATTTAGGATTAAATAACTATTGTTGCATAGAAATATGTTGTAGTTTCGTTTATTACCGACAAAAGATTTATATAATAGGGCATAGACTATAGAGTTAGCTAAGAGATTTTTAGTTGGGAAAATATCATTTTGTTACTGAAGATCATTGAGGCAGGAAACTCGCTGGTCTTTCAAATAAATTTTGTCCTCTTGAATTTCGAAAATGGAAAACATGATCTTCATGAGAGTTTCCATGCTAAATAGATTTTTAATTTTTTTTAATGTTTATTGATGTACACATCCTTACTTCTACTTCTACAGTTCTGTAAGTTGAGGTTTTCTTTTTCCATAATGCAAAGCGATGGCCTCCGAGTTTATTTTTACCAAGAGGGTTGATTCTCTAATGGCTTCTTATTGTATTATGTCTTTTCTTAGATGGTAATTCAAATTTTTATTGTGGACACTTACAACATTGTTAAAAGTTGGTTGAGATGGTAATTGTGTCATGTTATAATAACAAAATGTCACGGGTTCAAATCTTGTTACCAGCTAATTTTACTTTTGTTAATCGACATAACTTACGTACACATTGAACAATTTTAATGGAGTAACAGAAGTAACACATGACGTGTATACATTGTCACACACACCTTTTGATATATTTGTATAGATTGGTCAAAATATGTGGAGTTTCTTAGTTTTTGAGGATTACATCCAATATCTGGGCCTGAAAAGTGTATATTCTTCAAAAAAAAAAAAAAATACAAAGTCAATACAACTCAACCGGGTTAAAAACAACTTAACCGCTAACGAACAACCGGTTCTTAACGGTTAAGTTAAAGATTAGTGAATTCCTATAACTGTTATGACAGTTAATTGACTGAACACCCTAGATTATAATACCCTATGTGAAAGCCAGTAATTTTGGAAACAAATTAAGCTTCAGCGTAAGACATGCTAAATGATTTTCAAGATTCTTCCTCACGAGCTTCTGCAGCAGCAATCTCAGAGTCTAAATTGTTTATAAAATTCTCGGTCACATGTTTTGCGACTGAGATCATATCGAGGACTATGCTCGGATCTACACCTGCACCCCCACGCTTGCTGAGACCACATATAAGGCCTTTCCTGTTGACAGAGATAGACATCGCGGAACTCATTTGAGATTCCTCCTCCTCAGTTGCATCAACTATGTAGTGTTTTCCCACCTGCGTAACGTAGAGAGTTGTCACTAAAAAACATCCAGTTCTTATGAGACTTGAACATAATGCATTCCAACCACATGGTAGATAAACTAGCCAACATGAAACAAGTTATTACTAATGCCATGTATGCCTTGTAGTACATACAACAAAGTCACGGTGAATGGTGCCGATGAACCACTGCCCCTAAAAAGAAGAAAAGAAATACGATGAGCCAAACCTTGGTTAACGTAACAATGACAGGGACAGCAGCAGTGTCAAATTGTAGAAATTCTTCATCACTAACATCAACTTCAGGCTGATCACCAGCAGATGTCGCATCAGCAGCGATGACACTAACTTTTGGAATGCCAGTATTACTCAGAGCAGCCTGTAGGGAGAAATTCTTATTAGGCCACCAAATACATTATGTAGCGGCAATAAAATGATAATTAAAGACCAACAGTCCCAAAACCACAGCAGCAGCACTAATGTCCCCGTAAATTTTAGGACACTCTACCGATAAATCCTCCTTCCCCATTTATATAAACAAACTTTTAGTTTCCAACTCATGCATCATGTATGGATACAAGTTAACATGCAAAGCTTCCATATGAAGATAAACCCAAGAAAATGCAGCTCAAAATATCAAAGTTGGCTTGAAATTTGTGACTAATCTGTTATATTAGTAACAGTTCAATAATATCAGATTGCTAATTGATGGAGTATACTTTATGACATTTAGGTAGTAGATGAAACACTTTGGTGGTTAACATTCTCATTCGTCGTCTTCGGAGAGGCAATCTCAGATGTGAGGATAAAGGGTCAGTACTACATCAAATCTTTAACCTTTTGCTATTCACTCCATGTCTTCTGATTTACAAAAGAGCTAGATTAGTCACTATTTTACAAATTATGCAGACATCAACTCTTTACAAGTCATTCAATAATCAATCAGTAGTTTGGTTTTGTGTGCTTTTAGCATAAAAGTTAGCATAAAAAAGTTGTTCATGATTTCAGGTTATACAATTCCTCAAGGATGGAAAGTTTTGGTATGGTTTGAACTGCTAAGGCCCAGCCCAAACCTCCCATTTACTACACGTACAGCAGAAGAAAGAAGAGAGCAGGAAATGATAAGTAACTGAACTTATCTACTGGGGTGATCACTAGGGGAGATGTACCTGGTGGGAGAGAATATTGGGGGAAAGAATCTGTTAGTTTGTTATGCCACCTGTACTTGGCAGGCCACTAAGGCCCACTCAGTAGTAAATATTTTGTAATAAATAGCTAGAAGGTAGAAGGGAAAATCTACCCAGAAATTGAGTGTGGTTGTTGCAGTGGGAGAGAACCTTCACCTCTCGAATGTGAGGGGTTGTAATTGTTGACTACACTAATCTGCAATACAACTACTATCTGAGTGACTATCTTGCTTGTTAATTTCTGCTCTATTGTTGTGTGAAATCTGTCTAGAACCTGTCACTTGGATACCGAAATCTGGCCTGAACCTATGAAGTTCAATCCTTCTAGATGGAATTTAAGTTATAAATACATTTCTTTCTTGTAGTTTCTTCCCCCCTGTTACCTCATTGTTAAGTTTACATAACAAAAATTAACGTTGATTATGGAACAACAAAACAAGCTCCCTGAATTTCGAACTAACACGCATTACAGACAGCATATATATAAGACCAAAGTTGGCAGTCAGGAGATTAAAAAAAAACAAGGAATACCTTGATTGCTGCACCTAAGACATCCAGCAAATTCCCATCACAACTAACCACAAGGCCGTCAATATAAAGATCCCAACAGACCTTCCCTTCCACAATAGAGAGAGATGAAAGATCGATTCCCGCTCCTGAAACAAAATGTTATTTGTGGGTGGATACACAGTTTTTTCACCTAAATAAAACATCAGAATACCAAGTTTATGTTTCTTTTAACAGAATTTTCTACCTGCTCCACTTTTACCGCCTAGGAGACAGCGTTGAAGATCAGCTGCGAGCTCTGTTGATAATGCTTCACCCCCTTTGCCCTGTGACAAAAGAAACTTGAGATTAACCATTTGATTTGCCTGCTATTATAATTCAATTACAGTAAACAACTATAAGTTCACTTGTTCCTAGTACACATAGTACAAGAGTCATTTGAACAGAGTGAAACTTAAGCAAGAAGGCGCAAAAAACAAATAGAACTAGAAGGTTGAACTTCAAATGATTATTTGGATGTCTGTCTTACATCGGGGAACCTGGTACTCAACTAACATTAAGAACTTTTCATACAGGCGGAGTATTTACAGGGGGTACTGCAGAACATGTACGAGCCCCATCTAATAAAAAAAAACCAATTCAATGAGGATTTGGTTCATCCCACACGTACACGTCTAATGATGCCAACCAAAAAAAAGCACAAAACCCAGAATAAAGACAGCTAGTCAATTGAGCAATGCTGTTAAAAGAATGTTAGTCTAATCATCATCAGGCTGATGTGTCCAGCAGTTCCACCAGTTAACAAAGTTTGTTAAAAGAATGTTACTTACAAGTTAGGTAGAAAGCGGTTATTAAACCCTCTTGTATTGTTCAAGACACTATATAAAGTGCTATCTTGTACTAAGCAGCTCATTCATTCATTCTGAAATATAATCTTCTCTCCCTTCTATTTCTCTCTACATTTCTCTCTGAATGAATCATCAAAACTTCAATATGGTATCAGAGCAAGTTCCAATCCTGCTCAAATTATTCTGAATTTCTCATCGCAATTGCCGAAATCAGAAGATCAAATATTTCCGCATTTCTTGATCATCGTTTCAGTATACTTTCATGCAACAGATTGTAAGTAATTCTTCTCCTTAATATGAAGAATTCATTTCAGTTCTTGAAATCATCAAATTCTTAAAGATTTTGATCAAATTTCATAAAATCCTACTTCTGAACTCTATAATTGTTCGAGTTTAGTTATAATCTGTGAATATCTTTCACAAGAATTCTCAATCAAATCTGTTGAAAGCTAGATTTGAGTTTTGATTTCATTCAATTCATCAGTTTCTTCGTCAAATTAAAGAAAATGCCTGAAAATCCTGAAATCCCTGTCAAGATCCTACTAGTCCATACTTTATCAATTCTTCTGAAAACACTTCTCTGCCTATTGGATCTGAGAAGTATAATGGTGATGCTTTTGGTGAATGGCAACCTAGGCTATCTTTTCCTACAAGTACATCTAGAGCTACTTCATGTTTTGAACTCTTGCACATAAATATTTGGGGTCCTTATAAACTCAAAACACATGATGGCTATAGTTATTTTCTTACTATTGTAGATGATTGTTCAAGAAATAAATGGACATTTTTGATGAAACATAAGCATGATGCCGTTGCTATTATGATTAACTTCTTTGCTATGGTAGATACTCAATACAACAGCAAAGTTTTGGGTGTTAGAACAGACAATGCAAAAGAACTTTTTGAAGGAGAAATGTTGAAGTTCTTTCATACCAGTGGTATTGCTCATCAAAGATCGTGTCCTGACACACCACAGCAAAATGGTATGGTTGAAAGGAAGCATAGACATCTTTTAAAGACAACAAGGGCCTTATATTTTCAGTCAAGAGTTCCTCTAAGATTTTGGGGAGAGTGCTTATTATGTGCTACCTATGTAGCACGGGTACTTCTTTTAGGTCACGTACTCGTATCTATATCCATGCCCGATACGATACGTATTCTCTACAGGTACGTGTACCTATTTCTAAAATTTGAAAATCTTGTCGTTTTCCGTCCCTGTACCCGAATCCATACTCGTTTCCGTATCCATTTTCGTGCAACCTAGTGTGCTACACATTTAATCAATCGAATGCCACTAAAAATTACAAGCTATTCTACTCCCTATGAAAAGTTGAATGGTACTAAACCAAGCCTAGTTCATTTAAGGGTGTTTGGATCTCTCTGTTATGTTTTCACCCTCAAAACTACTAGATTCAAATTTGATTCAAGAGCCTCGCCTTGTGTTTTTTTAGGCTATCCACCTCACCAAAAGGCCTACAAAGTTCTTGATTTAGAGACAAATAAAATCCTATTTCCAGGGATGTTCAGTTTTATGAAAAACATTTGCCTTTTCACTATGACACAAGTACATCTAGACCACCATCTCCTATTTTCTACCTCTTGACACTCCATTTGATATGGATACTATTTTTGACATTCCTGAACCCTTCATTTTAGACACAGATTCAGCTCTTGATTCCACTTCTTTATCTTCCTTTCTCACTCTAACTTCACCTTCTACTACTGTTTCTTCTCCATCAATATCTTCACTTATCCCATCTCCTTCTTCTTCTTCTAAACATTTTCCCACAACTACTATTCATCCTATACCTACCAGACACTCCTCGAGACCTTCCATTATACCAGCCTATCTTGATAGCTATGTCTGTGTAGCTGACTCTATTACACATCATTGGTGTAATGTTGTCAGTTTCAATGCTCTTCCTTTGTCTCTTAAGGCTCTTATTACACACACCTCCCAAATTACAGAACTTAGATGCCTTAATTGCTAATCAAACCTGGATCATGATGCCTCTTCCCAAGGGTAAAAAGGCCATTCGGTGTAAATGGGTATAAAAGGTCAAATTAAAGGCAAATGATTTAGTGTGGCTAAGGGCTTTACTCAAAGATATGGCCTGGACTATTTGGAAACATTCTCACCAGTTGTTAAAATGGCAACAGTAAGATGTTTATTGTCCTTTGCTGCTCATCATCATTGGCCTTTGCACCAACTGGACATCAACAATGCTTTTCTTCATGGAAGGGTTAATAAAGAGGTCTACATGAAAGCTCCTGAAGGGCTTCACAATCCGGAACATTTGGTATGCAAACTGGTTAAATCCTTGTATGGCTTGAAGCAAGCCTCAAGGCAGTGGTTTGCTAGGCTTAATGAAGAATTACACTTGCTTGGTTATGTTCAATCCAAGAATGATTACTCTTTGTTCATTCAAAGAAAGGACAATCATGCCATCATTGTTGCTCTTTATGTAGATGACATAATTTTCACACGCTGTGATGAATCTGGTATCACTTCATTCAAACAACATCTCCACCACACCTTTAGCATAAAGGATCTTGGTTTGCTAAATTTTTTCTTGGGCATTAAAATCAGTCATCTCTCTCATGGAATTCTGATGACTCCAAAGAAATTTACAAGAGAGCTTTACTAGACCGTCCTTTATCTCTTTCTAAGAGTGCTAAAACTCTTCTTCCCAGCACACTCAAGTTACATAGTGATGTTGGTGATCCATATCATGATCCTGAGGTGTCTTGTAGGGAAACTGAATTTCATCTCATGCAAGACCTGATCTTAGCTATGCAATACAGGCCCTCACTCAGTTTATGCATCATCCACTTTTGCCTCATGTCAAAGCTCACTCATGTGCTCATTTATGTATCTCTCACCGAAGGGCAGGGCATATTGCTACGAGCTACTACTCAGCTTACCCTCGAGGCTTCTTGTCCCAGTGCTAGACGTTCTATTACTGGTTATGTGCTCCTCCTAGGCAACTGACCAGTATCCTGGAAATCTAAGAAGCAGTCTACTATTTCCAGAAGCTCAAGTGAAGCTGATACAGGGCCATGGTAACCACTGCATCATCAAAAACTACATGGCTGGTCAGGCTACTTCAAGAGTTGGGTCTTTCCAATCTTGCACCTGTGATTTTAAACCGTGACAATCAAAGTGCTATTCATATTGGAAAAAATCTTGTTTTCCATGAACGCACAAAACACATCGAATTGATTGCCACTTTACAAGAGAAAAGGTTCTAGATGGCCTTATTGAGCTGCATCATCTTCCTACTTCAAAACAGATTGTTGATGTTATGACTAAAGCTTTACCCTATGCCCAGCATACTAAGCTAGTTTCCAAGCTAGGAATGTCTTCTGAGCAGTCACTCCTAGCTTGAGGGGGGGTGTCGGTGATCATGATGATCATGATCACCATTCTATCAATCATCATCATGCTGATGTGTCCAGCAGTTCCAGCAGTTAACAAAGTTTGTCAAAAGAATGTTAGTTACAAGTTAGTTAGAAAGCGGTTATTAAACCCTCTTGTATTGGTTAAGACACTATATAAAGTGCTATCTTGTACAAAGCTTCATTCATTCTGAAATAAGATCTTCTTTCCCTTCTATTTCTGTCTACAATTCTCTCTGAATGAATCATCAAAACTTCAATAAATGCAATAGAACATGTAAAATCAATAGTATATTCAGGTGAACAAGTACACTATCCAATAAAAATGGCCTGTCCAAGCACATCATGGTTAAGAGAAAGAACTAGAAAGAGAAAAGCTACCTGAAAGATAGGTGCAGCTGTTGCACTGCAATCAATATGTATAGAGACCTTTCCTTTATCAGGTTGAGACGAATTGGGTCTACCTAGTTCAGCCTGCATGTGATCACACACACACAAAACAATGAGAAGTTGAGAACTTTATTCTTTAAGAAAACGGACATGCCCACCGCCAACTCCCCCCCCCCCAAAAAAAAAGGGAATGAATTTTAGAATACCTTGACACTCGCAATAACATCTGTTCCCCCAATCCTCACTCTTGCTGAGCCATTTGCCTATCATAAACCAAATAATCATCTCAATTTCTCATTTTGAAGGCTCACCAATTGGCCAAATTATAAAGACAATATTCTTAGTTACAAGGCTTTGATTTCTTAAATGTTCCACATTAAGAAATATAAAATCCAAACCTGTGGAATAACCCCAGTATCAACATGAATTGGTCGGTAGCATAAACGTTTCCGACCATCACAGCGAAGATCTTGAGCAATACCACCTTGTATGAAGTTTTGTTCTCCTATTGACAGTCCCACCATGCTGTAAACAACTGAAATTTAATTACAACGAAAGCTTAGCATCTCAGGACTGAAAAATAATGATTACATATGAATAGTAGGAGAGAGAGAGGGAGTGAGAGAGAACAATGGAGGTAAAACTGAACCTTGGGTGAGAGTGCTACAATAGTGAGTGTGAAGAAATCAGAAAATGGTAGAAAGCTCTGGTGTAATATTTCAAAGTTGAATTTGAGTAGGAAAGCAGAAAGAATCAATTGACAAGAGGTGTTTGATGTAGGAGGTTGCCTACAGAGTGATAGTGGTAAACTGCTAAAAGGGTTTGTTTCATCTTCATAAAAAATTAGCCGAATCCTAATCATCAACCTAAAGTATGCTTTTTGAGTCTAGAATCTATGATCATTTTTGTTAATTATCAGTTAAAAGGTAAAACTTTAGAGATGTGATATTGAAGCCAAATGAAATGTAGCTTGAGTATTGTAGTCAGAAAAGAAAAATTACTTACAGATATCGAAAAGTACTTGAATAATAATAGGATAGAAGTCTTATTCCCTTACAAAATATAAGAAGTATTACGTAATGAATCAAGCAACCCCACCCGTCAGATTGACATACTCAAGGCGCAAAAAGAAAGGAGAGAAAGGCAACAACAAGGGACGGGAAAAGTTGCTGTATTCTGTTAGAAGACAATCATTCAGTGCTTACGTTCCTATCATTTCTCATATTGATATCACTCAAAAAAAAAAAAAAATAACCAACAACCAGCAAAGCTTAGATCTTCAGATATTTCTCTGTAAATCACGGAGAAATGCCCAAAGATTGCATCTTTTTCAATTTTTTCAAATATCTACTCTGATTTTTTCCCACATGTCCAATAATTTAGCAATAAAAAGCATCTGAAAATAGGGGAAAAAATTGTCAAAATAAAGAGTAACTTACAGTCAGTGGCAGTTCTAGAAATTTGGGAATGGTTGGTCACACAACAGCAAATCTACAATACAACCAATGACCATTCAATATTGCATAACCTCAACATACAACTACATAACACTAAATAAGTTGACAAAAAAACAACAGTAAACCTCCTTTTAATTGAAATATTATCAAACTTCGTAATTGCATAATATTGTGACTAATATCGGTTAGTCTATCATTATAGATGAATTATCTAGAAGAAGTGATCCCACTTGAATAGACTCAAACTTGTCCTAAACCAAGCCGAAGAACTCTTCGAAAGATACTATGCCCTCCCAGCAAACATTCCCTAAATCAGACATGTTTGGCTGATCATGGACTTTGAAAACATTTGGACCCATACCAAGGCCTTACTTGTTTGATCCCAAAATCTAAAAAGGAAAGCAATTAAAAAAAAAAAGAGAAAGAAAGCATAAAACAGTTTACACTTTACAGTTCAGTTAGCAGCCGATAGGTGTCCCTGTGTCATCGTTGCTCTGAATCTGATAAAGCTCCAAACTTTATCATTTTGGTGGGAAACAGAATAAAGAAGAAGAAGAGGGAGATGAGGATATAGTCTTCTTCAATGCTTACCTTCTCATTTACCCCTTTTTCCTTTTTCTGCTTTTCAATTTCCAAAATTTTCAATTCCAAGACTATTATTTTATTGTTGATAAACCTCAATTGTTGCTGAAATCTGTGAGACAAGAATGTAACTTAGGGTTTTCCCACATTAATCACCCCCTTTTTCTTTTTGATGTTATGATATCTTTGACCTTCTATTTTCGATTTCTGTATTATTTTTACATGCGATTAAATCAGACATCCAAAAAAAAAAAAAATCTAAATACCGAAAATTACTCAACCTAAAAATGGAAGAAGAATACCTGAAGACAGAGAGATTGGAGCGGAATGTGGGTTTGGTTTGTTCGGAACCCGGAGGCTGGCGAGTGAGACTGAGTGGCCGGCGATGGCTGAGTGGGCACTTGAATTGCTTCTTGAACCAAAGGCTAAAACAGAAAAAGAAGAGAGAAAAAATGGTGAGAAAGTGAGAATGGAGGGGAGAGTAGGACGGAGGGCCTGGTAGAAACTGAAGAAGAGAGGAGAGAGACAATGAGGGGGATATATCACTGATGAAGATGGAGGATGAAGATGAAAACCTGGAGGGAAGAGAAAAGAATGTGGCATTAGAGTAAGTCCACTTTGGCAGTAGAAAAACAAAATAAGGGGAAAAAAAAAAACTTTGGCAGGAAAAATAAGAGTTTTAAACTCCAAACAATCTTAATATTCTCTTACACTTTTACTTCTTTTTATCTTCTTCCATTGCAATGAAAAGCTAACAAAAGTCATCCTTCTTTGAGAGTGTATGTAGGCCAACATTTCCCAACTCACAAAACCTCCCAGGCTCCCACTAACTAAAATAAAAAAGGCAGATTGGCACATGAAAGTGGTGTACTTGTGGACTTCAACAAGATCAGGTAGCAATTACGTTCCCATATCCATTCTAATGCCGCAACTTATATAACACTGATCTAGGCCTTCAACTACCCATTTAATGCTAACAGAAGATATAAAACAGAAAGATAGACTGATTAGATTCTTGATCTTATTATAAAGGACATGAACCTCATTTGTGGAGGCATATTGGTGTCAATAAGCTGTACGCACATTTTTTTAGGGAAGACACATTTTGTATATCTCTACTGGCGTCTTTTCTTATCATTACTAAACCACATCATTGAGATCATTTTCATGCTTTCGTCCGTCTTCCTAACTACGTTCATAAGACTTAAGGCGTGAGTCACAATAGAATACAAGTATGATGCAGGTGTATACCTCACACAAAAGACATTCTTCAACCAAAACCCATTAATCGTTCACTTCAATAAACTATTTTTTCAAAAGAAAGCATAGTGGGTGCCCAATTTGAAATTTAAGTTAACATACAAAGACCAAGATTAGCAATACTCAGTCAGTTGATAAAGAAGAGAATTTCCTAGCTTGATGTATGCATCCACAGAATTCCAACACAAAAAGGGACACTAATTCATTAACATGAAATAATTTACAAATGCGCAAAGAATTTCAAAGAGCCTTTACAATTGCAGTGACCAAGATTTCAAAGCAACCTGGTGCAAAGAAACAACCAACATTTAATCCTCGCTGGAAAGATGTATAATGCAAGATAACAGCAGGAGTTACATCAACAACATCCAGTCCTATCCTGTCACCCAACATTTATACAGTATACTATCTCGTCATTACCTTTAAAAAGTGAACCCAAGTACCCAACTATTTAGAAGACTCCACTTTTAGTACAGTATCAATACCAGTGTCATGAAAAGTTAAGTTTAGCAAGCAAGACACCAAATATAATTTACAAAAAGCAATAAAAATTAAGATCATCTCAGTGAAGGATTAGGAGGGAGTTGAAGAGGAGAGATAGAGGAAGGAGTGAGAGTCAGAGACTCAGGGCTGAGAAGAGAAAAACAACGCAAAAGACGAAAGACAGAAAAAGAGGAAGTTTTCAGTCAATTCTCAACGGTTGAGATCAGGTTGTAGATGAAGGGCTCAAATTGCGCTTTCCTTATCTACTGTAAACTTCAACCTTTTATCACCCATTCCACTATTGTAGTGAACAGTATACAATTTCCACTTTTAGATGTAAGAACATAACAGACCAAACAATCTTACGGGAACATATATATAGCCAACCTCAATTCATGGGGAAAGAGATTGCAACACCATATTATAAACCAAAATGAAAACAAAGAAATAGTACATATATCATATGATTGTTCCAACATGACATCTTATTTATACTATACACAAAGCATCAAAGTTTTCATACAACTTCAGCACATACATCCTATGAAGTCATGAACTAGTAACTAAACTAGCGACTAGCCCCAGCACTACCACCCCCTCTACCACGTCCACCATTATCACCCGTGCCATGTGGTCCGAACATTGGCCCCATAGGAAAAGCAGGAAATGGCATATCATAATAAAACCCAGCCCCATAGGGTGGCATATGCATATGAGGTTGCCCAAACATATGCTGATTCTGCAGGAGATCTCGATCTCGAGCTCGACCTGAACCAGCACCCGCTCCTCTAGAACCTGAACCTGAACCAGCACCCGCTCCTCCAGAACCCGAACTGAACCCAAACCCACTACTACTACCACCACCACTACCAGGCGATCTTGCCGAAGCTGAGCTATAAGCATAGCTGGAGCCGCCTCCAGGGACTGAACTAGTTCTCCAACTGTATTCCCAGCTGCCGTCCGGGGCAGCTTCATGGCCCCACCTCGTGTTCGGACCTCCTGAACCAGAGTTATCATTGCCTTGGTGATTAGCCATACTAGGGGGTGTTGTTGGTTTAGAACTGGGTTTGGATGAAGATGAAGAGCAACTGAATACGAAAAACACGCTCAATATCAAACCAAAGACAACCGCCCTAGTAAGTGGGTTGATGCTTATCCTAAAAAGTATCATTTTTGTCAAATGGTAAGCCTTTGGGTGTTATCTTAAATAGTATTATTAGCCCATAGGTTAAATTCATAAATCAAAGTCAAAGTGTATGGTTTCAACTTTCAATTGAATTAAGTGGGCAGAAGCATGTAGTTATTGAATTTGGATTATGATATGAGTATTAACCACTTAGTCAATTACAACGAGAATCCACATGTTAGTAAAATCCATTCACGCATTTTAACAAACACATAGTGGGCACTTAACAATACTGGGAAACACAAATAGCTAAAAGGAATTTTAAAACATACCTACTTAGCTGGGAGTTTTTGATGAAATGTTGATTATGTTGTTGCTGCTGCTGTTGTTGTTATTGTAGTGTAGATGTGGGAGTTTTTCACTTGATATAAATTGAAAGCATAATCAGGAAAGAGATAGAAAAATATCTCGCCGGAAGTTCCTCGCTTGAAATCACTTGCAGTTGGACGGTGGTGCTCTGGAAGCTTCGACCACCGTGGATGGTGGTGCAGTTGGACGCCGGTGGCTGGATAGTTGTGCGCGCGAAGCGTTGAACAGGCGGTTTAGGGAAGTGTGAAAAGACGCGTGAAGGGGATGCGTGAATGCAACATTTAATGTTTGGACTTTAGAGAGAGTTAGAACTTAGAAGCCCAGCAACCCACCTGTTTTTTTAAATTTAAAAAAAAAGGGTCTGCCGAATCCAGACCCGAATCCGCAATATGGCAGCAAGATCCGGGTCCTGAAATTTAGGACCCATATCCGCAATAATGAGGATCCATGATCCATTATCATTCATGTGAGCGTCGATTGATATGTTTCATGTTTGAATCGAAAAGAATTTAGTTGCACATCTTACTTATTTAGTGGCAAGATGAGATACTCAGGATGATTCTAAATTAATTTGTATGAGATCGTTTCCCCAAAGTGTATTTACTTTGATGTATTGTTTGCCTGACTTTCCCTTAAAAAGTTGCACAAATTAAACCTTTCATATCTTTATTGATTCTTTTGTGAAACTAATATAAGATATGTCTTTTGAAAGTATATTTGAAATGAATCTGATAAGATTTGTATGTTTGTATTTTCTCTTCACATATTAGCTATAAAGATGATTTAAAAAGAATGTGTGAGTAATGTTAAGGAGTGCAACTATAAAAAAAGAAAGAAAGTATAATACCATAGTATCTATAAAAGTAATTTATTATTTACCTAATAGTCCTAGTCGTTTTCTCCTTTTTCTCTCTGAAAATCCTACTTCTCTTTTTCGATCTAAGGGGTAGCTAGTACCATCACTTTTTGGGTCCAAATAAGACTTGTTTATTCTTTTTGTTATTAAGGTCTTGTTATAATAAACCTCTAGTCTCTCTTTAATGGAGAATCACTCTATACATGTATTAATTTATACCTATCTATGTTGAGTTTTGTCTCTCTCGTACTAATAGTATGGGACTTTTTGTTTCTAGTGTTTCTTTTATAAATTGAATTGTTGATGAAAATTTGTGCGATTTCAAAAAAGAAGTCAATTCTTGATCTACAATCAGTTTTAATCAAATCAATTTCTACGACACAAGTACAACATATCAATAAACCCCTTGTAGAAAGTTGTATCAAACAATGACGTGAAATAGAATTTGCAGAATTGTTAGATCTTTATCAATGATCGTGATTGGAACAATGAAATTTTGTTTAATCCAATTTGATATGTATATATTAGTTTTGATTTATGTTGTAAATGTCCTATTACCTTAAATTATTATTTTCATTTTTTTTGAAAAAAGTATTTGATTAACAATACTTCTTCTCCAAATAGAGGTGGTAATGAGCCTGACCTATTCGAGAACAATTTGAGCTCGGCTCGATCAAAGACCGTCTCGTTGTGGCTCGACTCGAGTTCGGCTCGAGACTTTTAACGAGCCGAGCTGCGTTATGACAATCTCGACTTGAAAATCTCGTGAACAGACCCAATTACTTTTTTATATATATAGAAATAATGTATTATGTATGTATAAATATATATTATAGATATTACATAATAATAAGTTAATAGTTTTATTGTCAAAAAATAAACTCGAAAAACAAAAATAGTAAAAAAAAGAGATATAAAGAAGACGAATAGACTAAAGAAAATAATAGGTCAAGTTTGTCTTAAATCGTTCGATGACGGCTCGATCAACACTTGTTCAAATTAAAGCTTGGCTAAGTTACAACTTAGTTCGTCAAATTTTGAGCTCAACTTGATTTCAAATAAAATAAAATAAACAGGAGCCAAGCTTACAAGAGTTCGGACTTAGCTCGACAGATAAGCACCAGTCATGCTTACATTCATGGCCCCTTGCGCGTGCGCCGAATAATTTGATTCAAGTAAATGATCTCTCTACGAGGCAATGGTGGACTAAAACATCATTAACTAACGTCCTATTTATCAATACTATACACACCTTGGTAAGCCCATTGGCCAATTTTGTTTTGCGTTGAAATCAAATATGTTGGCCCATCTTATAATATTGTATGAGAAGTGCAAAATCATTAGTGGTGCTATAGGCCTAAAACACAAGTGCAAAGCCCTGTTTGTGTATATCCAAATTGTGTGGAATATGAGGCCCAATATCACTAATCGAGATAAGATACATTGGGCCATACGGGTCATCGGAGTAATGTGAATTAGATCATGAAATCCTTATAACATGGAATTACCTAACAGCTGTAGATATAAAACTACTTTTTTTTTTGATTGGGNTGCAAAGCATGCTAAGGAAATACTCCAGCATAATGCTGGGGGTAAGGATCGAACCCCTGACCTCAGAGGAGAATGCTCTACCACATGAGCTAGGTTCTAACCTTGTAGATATAAAACTAGTTGTTGACCCAAATAATGCCTTAAATTATTTACCAATGTGAATTTTGAAGTATTAAATAAAAAACTTGAGAGAAGTGGGGAAAAAAAGAGTTATAGACATTGAATTTTGATAAAGGAATGATATTCCATCTCCTTTTAAAAAAGAGTATTAAATTTTGATATGAATTATTTATTAGTATGGGGTTGAGGAGAATGTACACATATACAAATTGATCACAAAGTAAAACTCTAATGTTTATGTAAATTGATCGCTATATAACTTTTTATTTTGAGAAGAAAAAAAAATTCATGATCTTATCTAGGTATATCATAATCCACACTTATTCTTCCCAATTAATTTTAAATTTTACGTTGCAACCATATATTGATAATTGATGTAGTCTTTTTGGACTATTTTTCAAAAAATTAGTGAGAATTAAGGGTCATATTAAAGGGTTTAAATTTTAAATTATAGAATCCATAAAATCAATTATTAATTTTTGAAGGATTTATATATTGTAGAATTGTGCCTTTTTAGATTTTCAAACATAAATTTATAGACGCATGCTACTAAAGCCAAATTTTAATATCAATTATCCCAAAATACGAGGAGCAAAACTCCAATACAAAAGGTCAAGAGGTATAAAGAATTAAATAAAGCATAGGCAATCTATTTGTATCTAAAAGCTAGATACACATACAACGTTATAAAATAAAAAAAATCCATTAGGGAAGTTAACTTTGTTTATGTATGCTA
[truncated: 7,024,095 more chars]
